# Supplementary material for: Epigenetic homogeneity in histone methylation underlies sperm programming for embryonic transcription
Source: Nat Commun. 2020 Jul 13;11:3491. doi: 10.1038/s41467-020-17238-w (PMC7359334; doi:10.1038/s41467-020-17238-w)
Supplement: Supplementary file 4 — Supplementary Data 1 [file 41467_2020_17238_MOESM4_ESM.xlsx]

## Sheet: TMT-10plex labelling scheme
SI no.	Sample Name	TMT Label
1	Sub_Nuclesome_1	126
2	Sub_Nuclesome_2	127N
3	Sub_Nuclesome_3	127C
4	Sub_Nuclesome_4	128N
5	Double_Conc_Sub_Nuclesome_5	128C
6	Nucleosome_1	129N
7	Nucleosome_2	129C
8	Nucleosome_3	130N
9	Nucleosome_4	130C
10	Double_Conc_Nucleosome_5	131N

## Sheet: Peptide_intensities
Confidence	Annotated Sequence	Modifications	Protein Groups	Proteins	Master Protein Accessions	Sub-Nucleosome_1	Sub-Nucleosome_2	Sub-Nucleosome_3	Sub-Nucleosome_4	Nucleosome_1	Nucleosome_2	Nucleosome_3	Nucleosome_4
High	[R].GPAGPQGPR.[G]	1xTMT6plex [N-Term]	1	1	AB034701.1_112-4455	86.5	75.9	59.2	72.5	79.5	79.2	67	115.1
High	[R].GPAGPQGPR.[G]	1xTMT6plex [N-Term]; 1xDeamidated [Q6]	1	1	AB034701.1_112-4455	1.8	2.6	3	2.9	6.4	2.3	0.9	6.6
High	[K].ALHDGLLDFQAR.[Y]	1xTMT6plex [N-Term]	1	2	ABAT_Taira201203_XENLA_stage_00026276_208-1710	107	108.6	90.6	67.5	17.8	13.5	17.1	13.4
High	[R].GAGQNIIPASTGAAK.[A]	2xTMT6plex [N-Term; K15]	1	2	AC147142.1_Taira201203_XENLA_stage_00152439_338-1426	141.3	109.4	122.9	66.4	38.8	36.2	22.7	21.3
High	[K].DGIVTAGNASGISDGAGVVMLASEEATSK.[H]	2xTMT6plex [N-Term; K29]; 1xOxidation [M20]	1	1	ACAA2_Quigley201112_XENLA_00076351_98-1291	44.5	39.1	44.9	27.4	9.2	5.3	4.7	4.5
High	[K].DGIVTAGNASGISDGAGVVMLASEEATSK.[H]	2xTMT6plex [N-Term; K29]	1	1	ACAA2_Quigley201112_XENLA_00076351_98-1291
High	[R].ESEIVMCGGSENMSQSPYAVR.[N]	1xTMT6plex [N-Term]; 1xMethylthio [C7]; 2xOxidation [M6; M13]	1	1	ACAA2_Quigley201112_XENLA_00076351_98-1291	24.8	25	26.7	20	5.2	1.8	3.5	3.8
High	[K].TNVNGGAIALGHPLAASGSR.[I]	1xTMT6plex [N-Term]; 1xDeamidated [N]	1	1	ACAA2_Quigley201112_XENLA_00076351_98-1291	11.3	9.1	9.3	13.5	1.8	4.1	1.7	2.8
High	[K].DGIVTAGNASGISDGAGVVMLASEEATSK.[H]	2xTMT6plex [N-Term; K29]; 1xDeamidated [N8]	1	1	ACAA2_Quigley201112_XENLA_00076351_98-1291
High	[K].TPMAITAENLGAK.[Y]	2xTMT6plex [N-Term; K13]	1	1	ACAA2_Quigley201112_XENLA_00076351_98-1291	100.7	73.8	102.4	97.6	26.1	17.9	15.3	24.2
High	[K].TPMAITAENLGAK.[Y]	2xTMT6plex [N-Term; K13]; 1xOxidation [M3]	1	1	ACAA2_Quigley201112_XENLA_00076351_98-1291	651	582.3	689.5	432.9	124.4	73.2	75.1	79.3
High	[K].DGIVTAGNASGISDGAGVVMLASEEATSK.[H]	2xTMT6plex [N-Term; K29]; 1xOxidation [M20]; 1xDeamidated [N8]	1	1	ACAA2_Quigley201112_XENLA_00076351_98-1291
High	[K].MEDTLWAGLTDSLIK.[T]	2xTMT6plex [N-Term; K15]; 1xOxidation [M1]	1	1	ACAA2_Quigley201112_XENLA_00076351_98-1291	147.7	137.2	153.7	100.1	26	8.8	8.8	19.1
High	[K].MELDEHPRPQTTLEQMAK.[L]	2xTMT6plex [N-Term; K18]; 2xOxidation [M1; M16]	1	1	ACAA2_Quigley201112_XENLA_00076351_98-1291	314.2	255.3	297.7	155	81.8	60.3	49.2	75
High	[K].MELDEHPRPQTTLEQMAK.[L]	2xTMT6plex [N-Term; K18]; 1xOxidation [M]	1	1	ACAA2_Quigley201112_XENLA_00076351_98-1291	189.8	166.1	210.1	156.7	45.8	30.6	27	36.2
High	[R].LLIADMALASCEFMFEETR.[N]	1xTMT6plex [N-Term]; 1xMethylthio [C11]; 2xOxidation [M6; M14]	1	1	ACADL_TC416619_2-1393	27.4	23.1	22.3	5.5	11.2	8.5	8.9	5.8
High	[R].LLIADMALASCEFMFEETR.[N]	1xTMT6plex [N-Term]; 1xMethylthio [C11]; 1xOxidation [M6]	1	1	ACADL_TC416619_2-1393
High	[R].VQPIYGGTNEIMK.[E]	2xTMT6plex [N-Term; K13]; 1xOxidation [M12]	1	1	ACADL_TC416619_2-1393	1609.4	1558.1	1364	586.7	631.1	665.1	392.9	299.7
High	[K].CIGAIAMTEPGAGSDLQGVR.[T]	1xTMT6plex [N-Term]; 1xMethylthio [C1]	1	1	ACADL_TC416619_2-1393	60.2	50.1	52.3	34.2	32.5	34.1	22.5	22.9
High	[K].FFQQEVVPYHAEWEK.[A]	2xTMT6plex [N-Term; K15]	1	1	ACADL_TC416619_2-1393	208.1	176.7	154.9	83.5	78	71.2	43.9	37.4
High	[K].AQDTAELFFEDVR.[L]	1xTMT6plex [N-Term]	1	1	ACADL_TC416619_2-1393	871.8	874.3	710.9	329.1	315.4	325.6	191.1	171.3
High	[R].VQPIYGGTNEIMK.[E]	2xTMT6plex [N-Term; K13]	1	1	ACADL_TC416619_2-1393	929.7	894.5	768.1	440.8	331.2	340.4	203.5	168.1
High	[K].CIGAIAMTEPGAGSDLQGVR.[T]	1xTMT6plex [N-Term]; 1xMethylthio [C1]; 1xOxidation [M7]	1	1	ACADL_TC416619_2-1393	114.1	107.8	103.9	25.2	50.7	52	27.9	25
High	[K].RLDSATASMAK.[Y]	2xTMT6plex [N-Term; K11]	1	1	ACADL_TC416619_2-1393	331.8	313.6	300.5	166.4	142.2	151.7	79.3	70.1
High	[R].GVFSSDHDIFR.[E]	1xTMT6plex [N-Term]	1	1	ACADL_TC416619_2-1393	190.9	169.6	127.1	84.1	103.1	84.5	57.1	59.2
High	[K].GFYYLMAELPQER.[L]	1xTMT6plex [N-Term]; 1xOxidation [M6]	1	1	ACADL_TC416619_2-1393	176.4	185.9	152.7	74.4	75.5	76.9	50.1	46.1
High	[K].KDGSDWILNGSK.[V]	3xTMT6plex [N-Term; K1; K12]; 1xDeamidated [N9]	1	1	ACADL_TC416619_2-1393	843.6	845	775.8	454.4	363.6	354.5	193.9	173.7
High	[R].LPADALLGQENK.[G]	2xTMT6plex [N-Term; K12]	1	1	ACADL_TC416619_2-1393	3177.7	3190.3	2622.6	1260.6	1214.7	1206.4	791.4	725.1
High	[K].DGSDWILNGSK.[V]	2xTMT6plex [N-Term; K11]	1	1	ACADL_TC416619_2-1393	659.6	617.5	479.6	211	189.6	198.5	112	85.1
High	[K].DGSDWILNGSK.[V]	2xTMT6plex [N-Term; K11]; 1xDeamidated [N8]	1	1	ACADL_TC416619_2-1393	653.1	651.4	538.1	269.5	197.6	195.4	111.6	105.3
High	[R].LDSATASMAK.[Y]	2xTMT6plex [N-Term; K10]	1	1	ACADL_TC416619_2-1393	351.5	321.4	266.5	136	126.5	117.4	78.1	55.1
High	[R].TPAHGISLFLVDNGTK.[G]	2xTMT6plex [N-Term; K16]; 1xDeamidated [N13]	1	1	ACADL_TC416619_2-1393	17.3	16.3	12.8	10.3	10.8	11.2	7.9	8.9
High	[K].KDGSDWILNGSK.[V]	3xTMT6plex [N-Term; K1; K12]	1	1	ACADL_TC416619_2-1393	434	440.5	402.6	195.3	191.4	201.8	107.6	103.5
High	[R].LDSATASMAK.[Y]	2xTMT6plex [N-Term; K10]; 1xOxidation [M8]	1	1	ACADL_TC416619_2-1393	449.1	446.8	385.6	177.8	169.9	166.3	89.5	89.7
High	[K].RLDSATASMAK.[Y]	2xTMT6plex [N-Term; K11]; 1xOxidation [M9]	1	1	ACADL_TC416619_2-1393	86.8	72.4	82.4	38.1	36.5	34.1	19.2	20.6
High	[K].GFYYLMAELPQER.[L]	1xTMT6plex [N-Term]	1	1	ACADL_TC416619_2-1393	8.1	2.9	2.5	3	1.2
High	[R].LETSQAK.[S]	2xTMT6plex [N-Term; K7]	1	1	ACADL_TC416619_2-1393	19.7	22.6	14.4	8.7	10.5	7.7	1.9	6.2
High	[R].EEVMPVAAHYDK.[T]	2xTMT6plex [N-Term; K12]	1	1	ACADM_XeXenL6RMv10049896m_54-1325	674.1	545.4	499.6	457.3	167.4	150.2	94.4	117.8
High	[R].VPAENVLIGEGAGFK.[I]	2xTMT6plex [N-Term; K15]	1	1	ACADM_XeXenL6RMv10049896m_54-1325	300.5	286.8	242.6	166.7	87.7	71.8	59	61.9
High	[K].KGNEYIINGQK.[M]	3xTMT6plex [N-Term; K1; K11]; 1xDeamidated [N8]	1	1	ACADM_XeXenL6RMv10049896m_54-1325	806.1	724.6	671.4	530.6	194.9	163	105.1	136.4
High	[K].IYQIYEGTAQIQR.[L]	1xTMT6plex [N-Term]	1	1	ACADM_XeXenL6RMv10049896m_54-1325	488.4	432.6	358.7	329.1	123.8	92.3	77.1	90.3
High	[R].NTYYASIAK.[A]	2xTMT6plex [N-Term; K9]	1	1	ACADM_XeXenL6RMv10049896m_54-1325	325.6	284.2	232.3	157.7	82.1	55.7	42.3	46.8
High	[R].EEVMPVAAHYDK.[T]	2xTMT6plex [N-Term; K12]; 1xOxidation [M4]	1	1	ACADM_XeXenL6RMv10049896m_54-1325	662.5	574.6	493.9	345.3	181.9	148.7	116.3	130
High	[K].TGEYPVPLIK.[R]	2xTMT6plex [N-Term; K10]	1	1	ACADM_XeXenL6RMv10049896m_54-1325	190.1	185.4	154.7	108.3	54.1	49.6	25.1	30.7
High	[K].GNEYIINGQK.[M]	2xTMT6plex [N-Term; K10]; 2xDeamidated [N7; Q/N]	1	1	ACADM_XeXenL6RMv10049896m_54-1325	17.6	13.7	12.1	10.7	7.9	9.3	2.1	6.1
High	[K].GNEYIINGQK.[M]	2xTMT6plex [N-Term; K10]; 1xDeamidated [N7]	1	1	ACADM_XeXenL6RMv10049896m_54-1325	121.3	102.5	97.2	74.8	33.7	20.7	20.7	25.1
High	[K].GNEYIINGQK.[M]	2xTMT6plex [N-Term; K10]	1	1	ACADM_XeXenL6RMv10049896m_54-1325	16.7	15	9.7	3.2	3	5.3	7	5.6
High	[R].AAWEIDLGR.[R]	1xTMT6plex [N-Term]	1	1	ACADM_XeXenL6RMv10049896m_54-1325	113.4	99.7	95.1	75.2	34.9	25.7	17.8	24.5
High	[R].SLSQELPASAHEK.[I]	2xTMT6plex [N-Term; K13]	1	1	ACADVL_TeperekTkacz201202_XENLA_00090896_221-2137	12	7.8	8.4	11.2	6.9	7.3	2.9	7
High	[K].AANQQGALHK.[C]	2xTMT6plex [N-Term; K10]	1	2	ACE_XeXenL6RMv10011546m_1-3651	226.6	165.1	286.8	367.4	106	72.9	76.5	184.6
High	[R].KISELDK.[AC]	3xTMT6plex [N-Term; K1; K7]	1	4	ACE_XeXenL6RMv10011546m_1-3651	82.3	60.5	92.5	124.7	49.1	34.9	39.1	70.2
High	[K].WLTEQNTK.[N]	2xTMT6plex [N-Term; K8]	1	2	ACE_XeXenL6RMv10011546m_1-3651	15.5	19	18.2	42.9	8.2	0.8	2.9	9.1
High	[K].AALPEVEQK.[E]	2xTMT6plex [N-Term; K9]	1	2	ACE_XeXenL6RMv10011546m_1-3651	25.5	16.9	23.5	16.8	13.9	11.5	11.2	20.5
High	[RK].TGDIATMDEYGYCR.[I]	1xTMT6plex [N-Term]; 1xMethylthio [C13]; 1xOxidation [M7]	1	2	ACSF2_Park201106_XENLA_00119376_93-1892
High	[K].LQAGEYVSLGK.[V]	2xTMT6plex [N-Term; K11]	1	2	ACSL4_Kwon201107_XENLA_00012165_269-2404	105.7	76.1	93.8	61.9	49.7	31.2	27.7	30.5
High	[R].EILSEENEK.[Q]	2xTMT6plex [N-Term; K9]	1	1	ACSL4_Kwon201107_XENLA_00012165_269-2404	53.3	45.7	46	27.2	20.5	12.7	16.5	17.3
High	[K].SMEDFYVDENGQR.[W]	1xTMT6plex [N-Term]	1	1	ACSL4_Kwon201107_XENLA_00012165_269-2404
High	[K].VQEMSVIQR.[T]	1xTMT6plex [N-Term]	1	1	ACSL4_Kwon201107_XENLA_00012165_269-2404	18.3	11.5	20.7	14.6	8.7	10.6	5.7	8.9
High	[K].LTSLAEQK.[G]	2xTMT6plex [N-Term; K8]	1	1	ACSL4_Kwon201107_XENLA_00012165_269-2404	147.3	86.6	110.5	67.8	96.4	74.7	69.1	96.1
High	[K].ELSQCGNNILEQGEK.[C]	2xTMT6plex [N-Term; K15]; 1xMethylthio [C5]	1	1	ADAM21_TC417575_225-2345	23.7	15.1	21.7	17.3	1.5	10	3.3	7
High	[R].DETIPSSGLSHLR.[G]	1xTMT6plex [N-Term]	1	1	ADAM21_TC417575_225-2345	113.4	82.7	114.1	64.4	32.7	21.8	23.5	18.2
High	[R].STESSAIEQGLCVR.[N]	1xTMT6plex [N-Term]; 1xMethylthio [C12]	1	1	ADAM21_TC417575_225-2345	16.7	10.8	16	11.6	7	7.4	3.3	6.7
High	[K].VAMSHFEANEYVNYEK.[L]	2xTMT6plex [N-Term; K16]	1	2	AF186471.1_2-2584	137	110.9	139.6	104.6	15.3	16.3	6	10
High	[K].VAMSHFEANEYVNYEK.[L]	2xTMT6plex [N-Term; K16]; 1xOxidation [M3]	1	2	AF186471.1_2-2584	346.4	265.1	338.8	179.6	126.1	111.5	103	91.1
High	[K].DGNSLQVEVSPTSQR.[L]	1xTMT6plex [N-Term]	1	1	AF186471.1_2-2584	219.2	177.8	180.8	125	39.9	23.9	26.5	28.9
High	[K].SQFTITPGSEQIR.[A]	1xTMT6plex [N-Term]	1	2	AF186471.1_2-2584	488.1	407	534.4	316.9	71.7	59.5	48.3	45.7
High	[K].NCVNQEYGSVPDTAR.[Y]	1xTMT6plex [N-Term]; 1xMethylthio [C2]	1	1	AF186471.1_2-2584	188.3	153.4	196.4	162.8	37.7	32.2	18.1	20.3
High	[K].SSFDPGQDTYQHPPK.[D]	2xTMT6plex [N-Term; K15]	1	1	AF186471.1_2-2584	797.6	647.8	822.8	503.3	119.4	95.1	82.1	83.4
High	[K].IVYGHIDDPVSQEIVR.[G]	1xTMT6plex [N-Term]	1	2	AF186471.1_2-2584	261.6	205.6	256.2	171.4	44.5	33.2	28.2	25
High	[K].VAMSHFEANEYVNYEK.[L]	2xTMT6plex [N-Term; K16]; 1xOxidation [M3]; 1xDeamidated [N13]	1	2	AF186471.1_2-2584	41.1	33.9	39	15.8	5.5	5.7	5.5	2.4
High	[K].DGNSLQVEVSPTSQR.[L]	1xTMT6plex [N-Term]; 1xDeamidated [Q/N]	1	1	AF186471.1_2-2584
High	[R].QALDHGLK.[C]	2xTMT6plex [N-Term; K8]	1	2	AF186471.1_2-2584	281.8	233.2	291.8	164.5	43.5	34.7	39.8	32.7
High	[K].VAGILTVK.[G]	2xTMT6plex [N-Term; K8]	1	2	AF186471.1_2-2584	16.8	12.6	14.1	5.3		0.9	1.4
High	[K].WVVIGDENYGEGSSR.[E]	1xTMT6plex [N-Term]	2	2	AF186471.1_2-2584; NM_001092794.1_1-2355	327.9	250.5	319.4	204.3	36.5	25.9	30	21.6
High	[R].VGLIGSCTNSSYEDMGR.[A]	1xTMT6plex [N-Term]; 1xMethylthio [C7]; 1xOxidation [M15]	2	3	AF186471.1_2-2584; NM_001092794.1_1-2355	84.6	68.7	89	54.5	17.2	25.6	16.2	13.4
High	[R].VGLIGSCTNSSYEDMGR.[A]	1xTMT6plex [N-Term]; 1xMethylthio [C7]	2	3	AF186471.1_2-2584; NM_001092794.1_1-2355	11.3	7.9	11.3	7.8	2.4	1.8	1.4
High	[R].SEIASLTDEFK.[S]	2xTMT6plex [N-Term; K11]	2	3	AF186471.1_2-2584; NM_001092794.1_1-2355	767.2	616.7	779	462.6	89.4	64.6	65	63.9
High	[R].EHAALEPR.[H]	1xTMT6plex [N-Term]	2	2	AF186471.1_2-2584; NM_001092794.1_1-2355	205.4	174.5	212.2	137.8	32.7	34.6	18.9	18.7
High	[K].LQPPDADELPK.[S]	2xTMT6plex [N-Term; K11]	2	3	AF186471.1_2-2584; NM_001092794.1_1-2355	604.1	504.2	642.9	417.6	127.3	91.7	104.2	118.8
High	[K].NTIVTSYNR.[N]	1xTMT6plex [N-Term]	2	3	AF186471.1_2-2584; NM_001092794.1_1-2355	194.9	140.2	189.8	107.8	21.9	9.9	16.6	12.8
High	[R].LDRPLTLSEK.[I]	2xTMT6plex [N-Term; K10]	2	3	AF186471.1_2-2584; NM_001092794.1_1-2355	880.9	690.8	879.2	513.3	89.7	68	86	60.6
High	[K].DLAPGKPVK.[C]	3xTMT6plex [N-Term; K6; K9]	2	2	AF186471.1_2-2584; NM_001092794.1_1-2355	402.5	301.1	443	245.2	53.7	45	55.7	36.2
High	[R].DFLTGADGK.[K]	2xTMT6plex [N-Term; K9]	2	3	AF186471.1_2-2584; NM_001092794.1_1-2355	300.4	227.7	262.6	159.9	25.5	6	26.5	20.8
High	[K].FDPERDFLTGADGK.[K]	2xTMT6plex [N-Term; K14]	2	3	AF186471.1_2-2584; NM_001092794.1_1-2355	480.6	333.1	480.4	281.1	62.1	60.3	57.5	39.1
High	[R].DGYAAVLR.[D]	1xTMT6plex [N-Term]	2	3	AF186471.1_2-2584; NM_001092794.1_1-2355	411.8	300.9	363.9	207.7	31	19.6	31.8	26.8
High	[K].ITLAGLK.[D]	2xTMT6plex [N-Term; K7]	2	2	AF186471.1_2-2584; NM_001092794.1_1-2355	17.5	12.5	20.3	13.8	2.2	0.4	2.1
High	[K].DLENMQILIK.[V]	2xTMT6plex [N-Term; K10]	2	2	AF186471.1_2-2584; NM_001092794.1_1-2355	147.3	104.5	138.8	115.3	17.1	15.2	17	9.9
High	[K].HPDTSVNFSEFSK.[K]	2xTMT6plex [N-Term; K13]	1	3	AF549908.1_159-797	211.9	155.5	213.9	245.2	33.6	28.2	27	18.6
High	[K].LGELWAEQTPK.[D]	2xTMT6plex [N-Term; K11]	1	4	AF549908.1_159-797	154.7	116	135.9	143.5	17.6	16.3	9.8	9.5
High	[K].DKLPHEQK.[A]	3xTMT6plex [N-Term; K2; K8]	1	4	AF549908.1_159-797	1349.7	957.1	1182.6	1316.1	136.1	121.2	129.5	109.8
High	[K].GKFEDLAK.[G]	3xTMT6plex [N-Term; K2; K8]	1	4	AF549908.1_159-797	45.3	33.8	45.5	47.5	0.6	5	6.8	3.1
High	[K].VEPEEDDDEEDEDEEDEEDEDDDDDDE.[-]	1xTMT6plex [N-Term]	1	1	AF549908.1_159-797
High	[K].QVNAADAADAKDEPK.[R]	3xTMT6plex [N-Term; K11; K15]	1	1	AF549929.1_199-516	37.3	16.5	18.2	30.7	22.1	11.3	19.9	40.1
High	[K].QTEEANK.[E]	2xTMT6plex [N-Term; K7]	2	2	AF549929.1_199-516; BC097731.1_938-1258
High	[R].VIPTAGSTSEK.[Y]	2xTMT6plex [N-Term; K11]	1	1	AFG3L1P_Taira201203_XENLA_tissue_00188115_356-2692	14.3	10.9	6	6.7	11.6	5.7	2.7	3.5
High	[R].NLETVQQELGIEAENR.[I]	1xTMT6plex [N-Term]	1	1	AFG3L2_Taira201203_XENLA_stage_00184270_122-2545
High	[R].NENQQSTGGNSNSGGGGK.[R]	2xTMT6plex [N-Term; K18]; 1xDeamidated [N]	1	1	AFG3L2_Taira201203_XENLA_stage_00184270_122-2545
High	[R].QGEMVLEKPYSEATAR.[L]	2xTMT6plex [N-Term; K8]	1	1	AFG3L2_Taira201203_XENLA_stage_00184270_122-2545	18.9	11.3	12.1	12.9	10.1	2.5	7.9	8.5
High	[R].DDSPDEPIAR.[Q]	1xTMT6plex [N-Term]	1	1	AFG3L2_Taira201203_XENLA_stage_00184270_122-2545	132.3	86.2	88.5	93.1	43.4	40.4	43.6	39
High	[K].SDMVELVGK.[R]	2xTMT6plex [N-Term; K9]	1	1	AFG3L2_Taira201203_XENLA_stage_00184270_122-2545	13.6	12.2	13	12.6	6.7	7.7	3.1	6.7
High	[K].QYQDLGAK.[I]	2xTMT6plex [N-Term; K8]	1	1	AFG3L2_Taira201203_XENLA_stage_00184270_122-2545	314.3	206	232.7	200.3	134	77.1	64.5	87.2
High	[K].VLKDEIDVK.[F]	3xTMT6plex [N-Term; K3; K9]	1	1	AFG3L2_Taira201203_XENLA_stage_00184270_122-2545	118	87.6	94.7	91.3	44.5	33.9	27.3	37.9
High	[R].HLSDAINQK.[H]	2xTMT6plex [N-Term; K9]	1	1	AFG3L2_Taira201203_XENLA_stage_00184270_122-2545	27.9	90.7	19.7	26.4	19.8	12.9	17.1	13.6
High	[R].GMGGLFSVGETTAK.[V]	2xTMT6plex [N-Term; K14]; 1xOxidation [M2]	1	1	AFG3L2_Taira201203_XENLA_stage_00184270_122-2545	50.7	35.6	35.8	31.6	22.5	14.4	8	13.4
High	[R].QGEMVLEKPYSEATAR.[L]	2xTMT6plex [N-Term; K8]; 1xOxidation [M4]	1	1	AFG3L2_Taira201203_XENLA_stage_00184270_122-2545	87	59.6	57.9	50.6	34.7	24.6	24.9	24.5
High	[K].KTQVLQPEEK.[KR]	3xTMT6plex [N-Term; K1; K10]	2	2	AFG3L2_Taira201203_XENLA_stage_00184270_122-2545; AFG3L1P_Taira201203_XENLA_tissue_00188115_356-2692	213.4	146.9	153.6	146.4	98.8	66.7	49.7	65.2
High	[K].DVAGCEEAK.[L]	2xTMT6plex [N-Term; K9]; 1xMethylthio [C5]	2	2	AFG3L2_Taira201203_XENLA_stage_00184270_122-2545; AFG3L1P_Taira201203_XENLA_tissue_00188115_356-2692	18.1	12.7	9.1	13.5	6.1	1.2	3.4	2.4
High	[R].ITTGAQDDLKK.[V]	3xTMT6plex [N-Term; K10; K11]	2	2	AFG3L2_Taira201203_XENLA_stage_00184270_122-2545; AFG3L1P_Taira201203_XENLA_tissue_00188115_356-2692	94.2	73.9	83.2	51.4	51.5	35	27.6	29.4
High	[R].QIYIGPPDIK.[G]	2xTMT6plex [N-Term; K10]	2	2	AFG3L2_Taira201203_XENLA_stage_00184270_122-2545; AFG3L1P_Taira201203_XENLA_tissue_00188115_356-2692	67.8	47.1	54.4	50.8	35.4	18	18.3	21.9
High	[K].VGQVSFDLPR.[Q]	1xTMT6plex [N-Term]	2	2	AFG3L2_Taira201203_XENLA_stage_00184270_122-2545; AFG3L1P_Taira201203_XENLA_tissue_00188115_356-2692	65.9	43.7	41.8	34.3	21.8	15.2	12.8	17.4
High	[R].QVQTDHIVAAVGLEPNTELAK.[S]	2xTMT6plex [N-Term; K21]	1	1	AIFM1_Taira201203_XENLA_tissue_00006155_74-1987	206.2	145	199.7	158.3	31.7	19.6	23.3	18.9
High	[R].SESEVTETGQVDDVKPPASSLDFAPSQQGDNYGK.[G]	3xTMT6plex [N-Term; K15; K34]; 1xDeamidated [Q]	1	1	AIFM1_Taira201203_XENLA_tissue_00006155_74-1987	54.8	39.5	48.4	38.9	9.4	5.6	3.6	4.8
High	[R].SESEVTETGQVDDVKPPASSLDFAPSQQGDNYGK.[G]	3xTMT6plex [N-Term; K15; K34]	1	1	AIFM1_Taira201203_XENLA_tissue_00006155_74-1987
High	[K].DGEQHSDLNEVAK.[L]	2xTMT6plex [N-Term; K13]	1	1	AIFM1_Taira201203_XENLA_tissue_00006155_74-1987	324.3	229.2	287.8	256.8	53.1	38.2	42.1	32.2
High	[R].SESEVTETGQVDDVKPPASSLDFAPSQQGDNYGK.[G]	3xTMT6plex [N-Term; K15; K34]; 2xDeamidated [Q27; Q28]	1	1	AIFM1_Taira201203_XENLA_tissue_00006155_74-1987	18	15.1	17.8	19.6	3	0.7		3.1
High	[K].SAGLELDGDFGGYR.[V]	1xTMT6plex [N-Term]	1	1	AIFM1_Taira201203_XENLA_tissue_00006155_74-1987	180.7	131.9	166.2	187.1	18.6	14.4	15.6	23.3
High	[R].AAEESGTGIR.[S]	1xTMT6plex [N-Term]	1	1	AIFM1_Taira201203_XENLA_tissue_00006155_74-1987	245.8	171	206.5	179.2	32.3	12.2	28.5	23.7
High	[R].VEHHDHAVVSGR.[L]	1xTMT6plex [N-Term]	1	1	AIFM1_Taira201203_XENLA_tissue_00006155_74-1987	22.9	17.5	18.7	12.1	3.5	5.4	7.6	8.9
High	[K].DGEQHSDLNEVAK.[L]	2xTMT6plex [N-Term; K13]; 1xDeamidated [N9]	1	1	AIFM1_Taira201203_XENLA_tissue_00006155_74-1987	106.5	67.9	88.9	75.1	16.5	10.1	9	7.7
High	[K].LDDGTQISYEK.[C]	2xTMT6plex [N-Term; K11]	1	1	AIFM1_Taira201203_XENLA_tissue_00006155_74-1987	203.9	131.4	197.3	159.6	27.6	16.1	31.7	19.5
High	[R].AGEEVTK.[R]	2xTMT6plex [N-Term; K7]	1	1	AIFM1_Taira201203_XENLA_tissue_00006155_74-1987	98.8	59.8	82.9	75.2	11.4	8.2	11.4	11.6
High	[K].VTETVDEK.[K]	2xTMT6plex [N-Term; K8]	1	1	AIFM1_Taira201203_XENLA_tissue_00006155_74-1987	184.4	121.4	151.1	127.8	21.9	11.7	20.8	21.9
High	[K].SVNYQNGK.[L]	2xTMT6plex [N-Term; K8]; 1xDeamidated [N6]	1	1	AIFM1_Taira201203_XENLA_tissue_00006155_74-1987	90.5	74.8	84.6	68	13	1.4	11	7.4
High	[K].TTGIVDDK.[T]	2xTMT6plex [N-Term; K8]	1	1	AIFM1_Taira201203_XENLA_tissue_00006155_74-1987	24.2	17.4	28.6	22.7	5.2	1.2	2	6.2
High	[R].VNAELQAR.[N]	1xTMT6plex [N-Term]	1	1	AIFM1_Taira201203_XENLA_tissue_00006155_74-1987	77.2	110	66.9	75.4	62.2	43.8	54	66
High	[K].INETYTSK.[Y]	2xTMT6plex [N-Term; K8]	1	3	AJ514937.1_1-1752	27.5	13	20.7	30	7.5	5	7.2	12.6
High	[R].SDDNESTLK.[S]	2xTMT6plex [N-Term; K9]	1	1	AK2_Kwon201107_XENLA_00118828_103-828	93.1	84.8	101.9	82.8	7.8	2.8	8.3	11.4
High	[R].AMVASGSELGK.[R]	2xTMT6plex [N-Term; K11]; 1xOxidation [M2]	1	1	AK2_Kwon201107_XENLA_00118828_103-828	276.4	242.6	279.7	221.8	43	24.5	41.8	33.4
High	[R].RSDDNESTLK.[S]	2xTMT6plex [N-Term; K10]	1	1	AK2_Kwon201107_XENLA_00118828_103-828	11.4	11.2	13.1	7.7	6.3	5.7	3	8.4
High	[K].TEQGPQVDEEQFNK.[I]	2xTMT6plex [N-Term; K14]; 1xDeamidated [Q/N]	1	2	ALDH2_Kwon201107_XENLA_00098201_131-1696
High	[R].ELGEYGLEAYTEVK.[N]	2xTMT6plex [N-Term; K14]	1	1	ALDH2_Kwon201107_XENLA_00098201_131-1696	207.6	152.5	203.5	134.9	149.4	149.4	118.3	108.6
High	[K].TEQGPQVDEEQFNK.[I]	2xTMT6plex [N-Term; K14]	1	2	ALDH2_Kwon201107_XENLA_00098201_131-1696	346.7	280.1	293.3	227.3	240.7	238.4	185.3	172.4
High	[R].TYVQEDIYNEFVER.[S]	1xTMT6plex [N-Term]	1	2	ALDH2_Kwon201107_XENLA_00098201_131-1696	158.2	122.8	123.7	117.8	108.2	115.9	79.1	77.8
High	[K].VAFTGSTEVGR.[TL]	1xTMT6plex [N-Term]	1	3	ALDH2_Kwon201107_XENLA_00098201_131-1696	67.5	44	54.6	47.5	42.9	42.9	31.9	28.8
High	[K].LLYGGNPAADR.[G]	1xTMT6plex [N-Term]	1	2	ALDH2_Kwon201107_XENLA_00098201_131-1696	133.9	94.8	102.7	79.1	96.1	87.8	58.7	64.4
High	[K].SIEEVIDR.[A]	1xTMT6plex [N-Term]	1	2	ALDH2_Kwon201107_XENLA_00098201_131-1696	83.2	63	67.6	59.9	63.1	66.9	42.3	44.1
High	[RK].VTLELGGK.[SN]	2xTMT6plex [N-Term; K8]	1	10	ALDH2_Kwon201107_XENLA_00098201_131-1696	292.7	232.7	260.3	181.1	210.8	218.6	155.9	151.7
High	[K].SLAMEGVNK.[I]	2xTMT6plex [N-Term; K9]	1	1	ALDH3A2_XeXenL6RMv10053287m_132-1652	20.8	14.1	15.4	20.6	10.7	11.5	7.1	9.5
High	[K].HTFDTFSHK.[R]	2xTMT6plex [N-Term; K9]	1	2	ALDH3A2_XeXenL6RMv10053287m_132-1652	25.4	16.9	14.9	24.9	16.1	14.1	10	21.4
High	[K].SLAMEGVNK.[I]	2xTMT6plex [N-Term; K9]; 1xOxidation [M4]	1	1	ALDH3A2_XeXenL6RMv10053287m_132-1652	90.6	63.2	65.9	93.2	47.9	29.8	28.7	64.7
High	[K].FDTEEEAVAIANSAR.[V]	1xTMT6plex [N-Term]	1	1	ALDH5A1_XeXenL6RMv10055213m_1-1710	3	2.8	3.5	9.9		1.3	1.4	1.4
High	[K].GIHDAFVSK.[L]	2xTMT6plex [N-Term; K9]	1	2	ALDH5A1_XeXenL6RMv10055213m_1-1710	200.2	136.6	160.2	89.6	105.9	83.8	59.2	52.1
High	[K].LFINGQFVDSETSEWIDVHNPATNEVIGR.[V]	1xTMT6plex [N-Term]	1	2	ALDH6A1_Kwon201107_XENLA_00068942_2-1759
High	[R].VNAGDQPGADVGPLISPAAK.[E]	2xTMT6plex [N-Term; K20]	1	2	ALDH6A1_Kwon201107_XENLA_00068942_2-1759	424.1	264	322.4	411.5	99.4	62	55.8	83.8
High	[R].VPQATQSEMEAAVNACQR.[T]	1xTMT6plex [N-Term]; 1xMethylthio [C16]; 1xOxidation [M9]	1	2	ALDH6A1_Kwon201107_XENLA_00068942_2-1759	20.7	16.6	16.5	18.4	8.5	2.7	8.1	3.2
High	[K].NHGVVMPDANK.[E]	2xTMT6plex [N-Term; K11]	1	2	ALDH6A1_Kwon201107_XENLA_00068942_2-1759	230.7	137.8	159.6	213.6	30.8	15.3	23.9	23.6
High	[R].VTSLVESGVK.[E]	2xTMT6plex [N-Term; K10]	1	2	ALDH6A1_Kwon201107_XENLA_00068942_2-1759	272.9	149.6	189.6	260.3	31.3	10.2	22.4	34.7
High	[K].EEDSTLTSPAVVMPTMGR.[-]	1xTMT6plex [N-Term]; 2xOxidation [M13; M16]	1	1	ALDH6A1_Kwon201107_XENLA_00068942_2-1759
High	[K].TLADAEGDVFR.[G]	1xTMT6plex [N-Term]	1	2	ALDH6A1_Kwon201107_XENLA_00068942_2-1759	276.7	166.6	179	248.3	35.3	21.3	32.2	53.9
High	[K].EGASLLLDGR.[D]	1xTMT6plex [N-Term]	1	2	ALDH6A1_Kwon201107_XENLA_00068942_2-1759	155.9	90.7	113.2	140	16.9	8	14.7	12.5
High	[K].NHGVVMPDANK.[E]	2xTMT6plex [N-Term; K11]; 1xOxidation [M6]	1	2	ALDH6A1_Kwon201107_XENLA_00068942_2-1759	203.5	143.8	149.1	130.4	28.9	13.6	13.5	15.3
High	[R].VQSNMGAK.[N]	2xTMT6plex [N-Term; K8]	1	2	ALDH6A1_Kwon201107_XENLA_00068942_2-1759	128.8	74.7	89.7	138.9	8.9	1.9	2.6	14
High	[R].GDTNFYGK.[Q]	2xTMT6plex [N-Term; K8]	1	1	ALDH6A1_Kwon201107_XENLA_00068942_2-1759	72.1	47.1	48	60.5	17.1	9	9.8	5.5
High	[K].TEEEAFAWNNEVK.[Q]	2xTMT6plex [N-Term; K13]	1	1	ALDH7A1_Kwon201107_XENLA_00036682_1-1737	14.7	13.3	9.3	14.4		0.5
High	[K].DLPLAQGIK.[F]	2xTMT6plex [N-Term; K9]	1	1	ALDH7A1_Kwon201107_XENLA_00036682_1-1737	126.6	100.7	110.7	69.2	16.4	4.4	8.6	18.3
High	[R].ESGSDSWK.[H]	2xTMT6plex [N-Term; K8]	1	1	ALDH7A1_Kwon201107_XENLA_00036682_1-1737	54.9	48.2	40.4	31.4	20	16.8	35.9	24.1
High	[R].VQPIDSVGEEK.[A]	2xTMT6plex [N-Term; K11]	1	1	ALDH9A1_Taira201203_XENLA_stage_00118337_319-1875	29.3	21	20.4	7.7	20.9	16.6	11.4	9.2
High	[K].FLTGGEPYTPEDPK.[L]	2xTMT6plex [N-Term; K14]	1	1	ALDH9A1_Taira201203_XENLA_stage_00118337_319-1875	17.4	12.4	17.8	9.1	11.1	8.2	10.5	6.5
High	[K].EVNEAIQSAR.[S]	1xTMT6plex [N-Term]	1	1	ALDH9A1_Taira201203_XENLA_stage_00118337_319-1875	34.7	19.6	26	21.5	22.5	21.5	14.8	23
High	[R].ENGQAAMEHYSQLK.[T]	2xTMT6plex [N-Term; K14]	1	1	ALDH9A1_Taira201203_XENLA_stage_00118337_319-1875	11.3	10.5	9.2	11.8	9.9	7.1	6.8	16.4
High	[K].SELTGNFEK.[V]	2xTMT6plex [N-Term; K9]	1	3	ANXA4_Taira201203_XENLA_tissue_00039636_2-1093	9.5	6.9	10.2	6.4	26.7	21.1	20.8	12.9
High	[R].EVTSGPSLTSDTVSTEETSQK.[G]	2xTMT6plex [N-Term; K21]	1	1	APOO_Taira201203_XENLA_stage_00099079_405-1082	311.1	217.2	231	188.9	89.5	85.3	58.4	64.6
High	[R].EVTSGPSLTSDTVSTEETSQK.[G]	2xTMT6plex [N-Term; K21]; 1xDeamidated [Q20]	1	1	APOO_Taira201203_XENLA_stage_00099079_405-1082	34.2	23.3	24.8	17.5	10	8.3	2.7	3.7
High	[K].VEELSLYSTPVQEAK.[Y]	2xTMT6plex [N-Term; K15]	1	1	APOO_Taira201203_XENLA_stage_00099079_405-1082	161.7	129.7	135.8	96	57.2	43.4	34.1	39
High	[K].VEELSLYSTPVQEAK.[Y]	2xTMT6plex [N-Term; K15]; 1xDeamidated [Q12]	1	1	APOO_Taira201203_XENLA_stage_00099079_405-1082
High	[R].LGLIGFAGIVGLFLAR.[G]	1xTMT6plex [N-Term]	1	1	APOO_Taira201203_XENLA_stage_00099079_405-1082	9	6	1.9	3.5			1.6
High	[K].FETAVEHSK.[G]	2xTMT6plex [N-Term; K9]	1	1	APOO_Taira201203_XENLA_stage_00099079_405-1082	367	276.2	307.9	236.6	118.8	102.6	71.7	66.7
High	[K].QTQLEEGVSWLR.[Q]	1xTMT6plex [N-Term]	1	1	APOO_Taira201203_XENLA_stage_00099079_405-1082	71.8	137.6	47.4	83.4	64.9	27.6	25	62.4
High	[K].DAPPGFYPR.[L]	1xTMT6plex [N-Term]	1	1	APOO_Taira201203_XENLA_stage_00099079_405-1082	121.8	98.2	95.9	98	36.8	15	27.2	25.3
High	[K].REVTSGPSLTSDTVSTEETSQK.[G]	2xTMT6plex [N-Term; K22]	1	1	APOO_Taira201203_XENLA_stage_00099079_405-1082
High	[K].LIQDQTNITK.[DN]	2xTMT6plex [N-Term; K10]	1	2	APOOL_Taira201203_XENLA_tissue_00115488_21-1403	404.4	278.4	276.7	247.9	155.8	105.6	95.8	98.1
High	[R].NGVEDTVQFGK.[D]	2xTMT6plex [N-Term; K11]	1	2	APOOL_Taira201203_XENLA_tissue_00115488_21-1403	45.2	40	42.8	34.9	18.8	16.7	7.5	12.9
High	[K].VPVSVTEGDHHQEEVLEK.[L]	2xTMT6plex [N-Term; K18]	1	2	APOOL_Taira201203_XENLA_tissue_00115488_21-1403	62.1	79.2	50.3	70.7	82	41.8	35.9	80.6
High	[K].AQTQTEDLK.[V]	2xTMT6plex [N-Term; K9]	1	2	APOOL_Taira201203_XENLA_tissue_00115488_21-1403	65.5	75	58.6	69.3	52.3	50.6	45.1	54.4
High	[K].DSYVYLK.[N]	2xTMT6plex [N-Term; K7]	1	2	APOOL_Taira201203_XENLA_tissue_00115488_21-1403	54.4	34.2	41.4	41.8	22.8	22.4	17.8	24.2
High	[K].NISFTVWDVGGQDK.[I]	2xTMT6plex [N-Term; K14]	1	3	ARF1L_Taira201203_XENLA_stage_00151447_165-863
High	[R].SSDGFSGSDLK.[E]	2xTMT6plex [N-Term; K11]	1	1	ATAD1_Kwon201107_XENLA_00112312_128-1210	29	28.2	30.2	20.8	17.6	15.9	10.5	13
High	[R].HAVCSEEALAQFDR.[A]	1xTMT6plex [N-Term]; 1xMethylthio [C4]	1	1	ATL3_Taira201203_XENLA_tissue_00259143_205-1782	67.5	65.7	70.3	71.2	34.7	23.8	18.8	33.4
High	[R].DLGGVIDTSAEYVLEQATNR.[M]	1xTMT6plex [N-Term]	1	1	ATL3_Taira201203_XENLA_tissue_00259143_205-1782	302	215.4	238.4	232.3	72.3	62.7	55.3	62.8
High	[K].SMLQATAEANNLAAVASAK.[D]	2xTMT6plex [N-Term; K19]; 1xOxidation [M2]	1	1	ATL3_Taira201203_XENLA_tissue_00259143_205-1782	168.2	123.3	161.1	113.7	63.7	45.3	36.6	39.6
High	[K].SMLQATAEANNLAAVASAK.[D]	2xTMT6plex [N-Term; K19]	1	1	ATL3_Taira201203_XENLA_tissue_00259143_205-1782	25	19.1	28	27.2	7.4	5.4	6.1	6.4
High	[K].DDHSFQLDEEALASVLLQDDIR.[D]	1xTMT6plex [N-Term]	1	1	ATL3_Taira201203_XENLA_tissue_00259143_205-1782	9.7	3.1	9.2	8.3	1.5		2	1.7
High	[K].EHQHEEIQNVR.[K]	1xTMT6plex [N-Term]	1	1	ATL3_Taira201203_XENLA_tissue_00259143_205-1782	258.8	175.9	238.6	187.5	88.2	61.8	59	65.6
High	[K].DIAPEFTEQLR.[D]	1xTMT6plex [N-Term]	1	1	ATL3_Taira201203_XENLA_tissue_00259143_205-1782	102.3	75	98.6	77.1	36.5	22.4	24.6	19.4
High	[R].LFTESAIGAPPER.[K]	1xTMT6plex [N-Term]	1	1	ATL3_Taira201203_XENLA_tissue_00259143_205-1782	82.1	58	61.7	58.6	24	19.5	13.3	17.8
High	[R].VKEHQHEEIQNVR.[K]	2xTMT6plex [N-Term; K2]	1	1	ATL3_Taira201203_XENLA_tissue_00259143_205-1782	98.3	81.2	102.7	92.1	50.9	35.3	36.1	48.5
High	[R].DLGGVIDTSAEYVLEQATNR.[M]	1xTMT6plex [N-Term]; 1xDeamidated [N19]	1	1	ATL3_Taira201203_XENLA_tissue_00259143_205-1782
High	[R].LKDIAPEFTEQLR.[D]	2xTMT6plex [N-Term; K2]	1	1	ATL3_Taira201203_XENLA_tissue_00259143_205-1782	169.1	125.8	173.7	135.5	63.5	44.1	31.8	37.6
High	[K].DLYSNSMEK.[T]	2xTMT6plex [N-Term; K9]	1	1	ATL3_Taira201203_XENLA_tissue_00259143_205-1782	181	119.2	161	164.8	47.7	29.8	39.7	42.8
High	[K].IYQGEDLPHPK.[S]	2xTMT6plex [N-Term; K11]	1	1	ATL3_Taira201203_XENLA_tissue_00259143_205-1782	223.9	189.8	199.7	166.1	64.9	46	50.3	55.2
High	[K].VATSPQFDGR.[L]	1xTMT6plex [N-Term]	1	1	ATL3_Taira201203_XENLA_tissue_00259143_205-1782	63.9	52.8	56.9	42.9	15.1	15.3	15.3	17
High	[K].DLYSNSMEK.[T]	2xTMT6plex [N-Term; K9]; 1xOxidation [M7]	1	1	ATL3_Taira201203_XENLA_tissue_00259143_205-1782	268.9	170.9	258.3	173.5	116.7	87.9	89.6	85.7
High	[R].DLDVVVVSVAGAFR.[K]	1xTMT6plex [N-Term]	1	1	ATL3_Taira201203_XENLA_tissue_00259143_205-1782	6.7	1.7	7.1	3.4		0.8
High	[R].QGAIVAVTGDGVNDSPALK.[K]	2xTMT6plex [N-Term; K19]	1	3	ATP1A1_Kwon201107_XENLA_00098229_170-3490	682.2	572.5	490	343.2	143.6	133.4	89.3	103.3
High	[R].WTNDVEDSYGQQWTYEQR.[K]	1xTMT6plex [N-Term]	1	1	ATP1A1_Kwon201107_XENLA_00098229_170-3490	34.4	34.6	32.3	25.3	8.2	6.8	2.4	8.8
High	[K].GVGIISEGNETVEDIAAR.[L]	1xTMT6plex [N-Term]	1	2	ATP1A1_Kwon201107_XENLA_00098229_170-3490	202.8	175.9	149.7	119.5	54.9	44.3	31.4	35.6
High	[K].QAADMILLDDNFASIVTGVEEGR.[L]	1xTMT6plex [N-Term]; 1xOxidation [M5]	1	3	ATP1A1_Kwon201107_XENLA_00098229_170-3490	41.9	40	33.1	25	9.9	15.1	10.2	2.9
High	[K].KADIGIAMGIAGSDVSK.[Q]	3xTMT6plex [N-Term; K1; K17]; 1xOxidation [M8]	1	1	ATP1A1_Kwon201107_XENLA_00098229_170-3490	258.9	217.2	208.6	127.3	71.8	60.1	42	47.8
High	[R].AVFQAGQENTPILK.[R]	2xTMT6plex [N-Term; K14]	1	1	ATP1A1_Kwon201107_XENLA_00098229_170-3490	33.8	35.6	28.8	21.3	14	13.3	4.6	11.8
High	[K].VDNSSLTGESEPQTR.[S]	1xTMT6plex [N-Term]	1	5	ATP1A1_Kwon201107_XENLA_00098229_170-3490	89.8	71.6	69.5	55.6	28.6	22	15	21.4
High	[K].DAFQNAYLELGGLGER.[V]	1xTMT6plex [N-Term]	1	1	ATP1A1_Kwon201107_XENLA_00098229_170-3490	10.9	6.2	3.4	5.7	1.1	1.5	1.3	1.5
High	[R].DVAGDASESALLK.[C]	2xTMT6plex [N-Term; K13]	1	2	ATP1A1_Kwon201107_XENLA_00098229_170-3490	753.7	603.8	591.6	394	224.1	202.2	129.5	127.9
High	[R].SPDFTNDNPLETR.[N]	1xTMT6plex [N-Term]	1	1	ATP1A1_Kwon201107_XENLA_00098229_170-3490	139.3	120.5	102.3	68.4	39.1	32.6	22.9	26.2
High	[R].MTVAHMWFDNQIHEADTTENQSGASFDK.[S]	2xTMT6plex [N-Term; K28]; 2xOxidation [M1; M6]	1	1	ATP1A1_Kwon201107_XENLA_00098229_170-3490	6.5	7.5	3.3	1.2	3.2
High	[K].NMVPQQALVIR.[DSE]	1xTMT6plex [N-Term]; 1xOxidation [M2]	1	3	ATP1A1_Kwon201107_XENLA_00098229_170-3490	367.1	299.7	258.4	156.9	101.1	76.4	59.7	58.1
High	[K].LSINAEEVVLGDLVEVK.[G]	2xTMT6plex [N-Term; K17]	1	1	ATP1A1_Kwon201107_XENLA_00098229_170-3490	135.1	112	106.4	79.8	40.2	35.3	19.3	17.9
High	[K].LSINAEEVVLGDLVEVK.[G]	2xTMT6plex [N-Term; K17]; 1xDeamidated [N4]	1	1	ATP1A1_Kwon201107_XENLA_00098229_170-3490	38.3	28.3	28.6	23	11	10.4	8.7	8.8
High	[R].IATLASGLEGGR.[T]	1xTMT6plex [N-Term]	1	1	ATP1A1_Kwon201107_XENLA_00098229_170-3490	78.7	74.8	58.1	33.6	23.8	16.3	12.3	10.1
High	[K].VAEIPFNSTNK.[YF]	2xTMT6plex [N-Term; K11]	1	3	ATP1A1_Kwon201107_XENLA_00098229_170-3490	846.1	693.3	649.8	417.5	189.4	176.9	124.3	134.9
High	[K].QAADMILLDDNFASIVTGVEEGR.[L]	1xTMT6plex [N-Term]	1	3	ATP1A1_Kwon201107_XENLA_00098229_170-3490
High	[K].LSLDELHR.[K]	1xTMT6plex [N-Term]	1	1	ATP1A1_Kwon201107_XENLA_00098229_170-3490	768.5	619.8	585	433.9	197	194.8	113.1	128.2
High	[R].GIVVNTGDR.[T]	1xTMT6plex [N-Term]	1	1	ATP1A1_Kwon201107_XENLA_00098229_170-3490	505	423.6	357	252.2	149.9	142.7	118.2	143.1
High	[R].MTVAHMWFDNQIHEADTTENQSGASFDK.[S]	2xTMT6plex [N-Term; K28]; 1xDeamidated [Q/N]	1	1	ATP1A1_Kwon201107_XENLA_00098229_170-3490
High	[K].EQPLDEELK.[D]	2xTMT6plex [N-Term; K9]	1	1	ATP1A1_Kwon201107_XENLA_00098229_170-3490	114.7	109.1	86.3	56.8	23.4	20	10.8	16.4
High	[K].EVTMEDHK.[L]	2xTMT6plex [N-Term; K8]	1	1	ATP1A1_Kwon201107_XENLA_00098229_170-3490	185.2	141.8	130.7	116.4	64.1	42.6	26.5	44.2
High	[R].AAVPDAVGK.[C]	2xTMT6plex [N-Term; K9]	1	3	ATP1A1_Kwon201107_XENLA_00098229_170-3490	89	73.9	73.7	50.2	31.4	28.3	18.3	17.3
High	[R].SPGGWVEK.[E]	2xTMT6plex [N-Term; K8]	1	1	ATP1A1_Kwon201107_XENLA_00098229_170-3490	218.1	184.7	146.8	116.2	44.2	38.5	27.2	33.3
High	[K].TGTLTQNR.[M]	1xTMT6plex [N-Term]	1	7	ATP1A1_Kwon201107_XENLA_00098229_170-3490	253.9	211	182.2	112.8	53.6	40.4	35	36.5
High	[R].NSVFQQGMK.[N]	2xTMT6plex [N-Term; K9]; 1xOxidation [M8]	1	3	ATP1A1_Kwon201107_XENLA_00098229_170-3490	39.8	32.4	22.4	15	9.9	9.3	5.5	9.7
High	[K].DMTQEQIDDILTHHTEIVFAR.[T]	1xTMT6plex [N-Term]	1	1	ATP1A1_Kwon201107_XENLA_00098229_170-3490
High	[RK].VIMVTGDHPITAK.[A]	2xTMT6plex [N-Term; K13]; 1xOxidation [M3]	1	7	ATP1A1_Kwon201107_XENLA_00098229_170-3490	447.8	340.3	324.9	202.9	153.1	124.9	81.6	77.2
High	[K].TEDVNLQYFPDSGK.[I]	2xTMT6plex [N-Term; K14]	1	2	ATP1B3_Taira201203_XENLA_stage_00145192_211-1227	106.3	90.3	101.8	72.7	26	22.3	10.7	23.7
High	[R].EIVPGDIVEVAVGDK.[V]	2xTMT6plex [N-Term; K15]	1	3	ATP2A1_XeXenL6RMv10002631m_1-2424	481.6	386.9	405.5	293.5	136.4	128	90.8	96.7
High	[R].NVQAEEMVEFSSGLK.[G]	2xTMT6plex [N-Term; K15]	1	1	ATP5A1_TC428730_3-1820	284.7	225.6	233	225.2	89.9	80.4	73.2	62.8
High	[R].EVAAFAQFGSDLDAATQQLLNR.[G]	1xTMT6plex [N-Term]	1	1	ATP5A1_TC428730_3-1820
High	[K].GMSLNLEPDNVGVVVFGNDK.[L]	2xTMT6plex [N-Term; K20]; 1xOxidation [M2]	1	1	ATP5A1_TC428730_3-1820	789.8	672.9	646.4	458.2	254	253.3	188.4	188.1
High	[R].ILGADTTADLEETGR.[V]	1xTMT6plex [N-Term]	1	1	ATP5A1_TC428730_3-1820	411.8	364	334.4	297.1	128.8	120.1	103.3	110.2
High	[K].GMSLNLEPDNVGVVVFGNDK.[L]	2xTMT6plex [N-Term; K20]	1	1	ATP5A1_TC428730_3-1820	269.2	222.6	233.5	219.8	99.2	84.7	73.3	74.3
High	[R].EAYPGDVFYLHSR.[L]	1xTMT6plex [N-Term]	1	1	ATP5A1_TC428730_3-1820	518.2	416.3	436.3	415	185.7	161	134	136.6
High	[R].NVQAEEMVEFSSGLK.[G]	2xTMT6plex [N-Term; K15]; 1xOxidation [M7]	1	1	ATP5A1_TC428730_3-1820	488.6	387.9	393	405.5	130.2	132.8	117.5	126.9
High	[K].SGTAEVSSILEER.[I]	1xTMT6plex [N-Term]	1	1	ATP5A1_TC428730_3-1820	511.3	439.8	428.3	329.8	132.8	131	88.4	114
High	[R].TGAIVDVPVGDELLGR.[V]	1xTMT6plex [N-Term]	1	1	ATP5A1_TC428730_3-1820	751.2	653.4	653.5	515.6	212.3	198.4	148.1	161.6
High	[K].GMSLNLEPDNVGVVVFGNDK.[L]	2xTMT6plex [N-Term; K20]; 1xOxidation [M2]; 1xDeamidated [N18]	1	1	ATP5A1_TC428730_3-1820	18.1	15.5	14.5	14.4	6.9	5.3	2.9	6.3
High	[K].HALIIYDDLSK.[Q]	2xTMT6plex [N-Term; K11]	1	1	ATP5A1_TC428730_3-1820	1466.9	1217.7	1255.3	1105.3	438.9	409.9	345.6	347.2
High	[K].SQHQELLATIR.[A]	1xTMT6plex [N-Term]	1	1	ATP5A1_TC428730_3-1820	571.4	497.3	476.2	386.7	191.9	165.1	123	149.3
High	[R].VVDALGNTIDGK.[G]	2xTMT6plex [N-Term; K12]	1	1	ATP5A1_TC428730_3-1820	988.4	810.1	835.6	722	321.2	267.6	234.8	271.4
High	[K].TSIAIDTIINQK.[R]	2xTMT6plex [N-Term; K12]	1	1	ATP5A1_TC428730_3-1820	869.1	783.2	807	649.4	284.3	296.4	213	224.7
High	[K].GMSLNLEPDNVGVVVFGNDK.[L]	2xTMT6plex [N-Term; K20]; 1xOxidation [M2]; 2xDeamidated [N10; N18]	1	1	ATP5A1_TC428730_3-1820	9.7	7.2	10.9	10.3	2.4	1.4	1.4
High	[R].LTDADAMK.[Y]	2xTMT6plex [N-Term; K8]	1	1	ATP5A1_TC428730_3-1820	1013.1	808.7	835.9	769.4	238.3	268.9	215	222
High	[R].EPMQTGIK.[A]	2xTMT6plex [N-Term; K8]	1	1	ATP5A1_TC428730_3-1820	235.7	194.1	187.6	193.9	76.5	70.3	65.8	75.1
High	[K].ISEQADAK.[L]	2xTMT6plex [N-Term; K8]	1	1	ATP5A1_TC428730_3-1820	629.3	525.7	523.1	495.5	249.5	240	199.7	227.6
High	[R].STVAQLVK.[R]	2xTMT6plex [N-Term; K8]	1	1	ATP5A1_TC428730_3-1820	199.9	165.2	162.8	143.9	52.9	44.8	45.1	47.4
High	[R].VGSAAQTR.[A]	1xTMT6plex [N-Term]	1	1	ATP5A1_TC428730_3-1820	353.2	301.6	296.6	238.5	100.2	88.4	88.9	89
High	[K].AVDSLVPIGR.[G]	1xTMT6plex [N-Term]	1	1	ATP5A1_TC428730_3-1820	608.3	495.4	496.4	394.3	167.2	154.5	153.7	144.7
High	[R].EPMQTGIK.[A]	2xTMT6plex [N-Term; K8]; 1xOxidation [M3]	1	1	ATP5A1_TC428730_3-1820	925.2	793.6	808.3	619.1	307.7	268.7	263.6	262.1
High	[R].FNDGTDEK.[K]	2xTMT6plex [N-Term; K8]	1	1	ATP5A1_TC428730_3-1820	227.2	192.8	191.1	169.5	78.4	71.1	61.7	62.1
High	[K].RFNDGTDEK.[K]	2xTMT6plex [N-Term; K9]	1	1	ATP5A1_TC428730_3-1820	43.8	28.3	44.2	29.6	18	17.1	12.8	17
High	[R].LTDADAMK.[Y]	2xTMT6plex [N-Term; K8]; 1xOxidation [M7]	1	1	ATP5A1_TC428730_3-1820	782.1	638.6	633.4	466.4	216	208.6	150.9	193.7
High	[K].LKEIVLNFLSTFEA.[-]	2xTMT6plex [N-Term; K2]	1	1	ATP5A1_TC428730_3-1820	561.3	495	445.7	400.7	179.6	165.3	156.9	144.7
High	[R].IPSAVGYQPTLATDMGTMQER.[I]	1xTMT6plex [N-Term]; 2xOxidation [M15; M18]	1	1	ATP5B_Quigley201207_XENLA_00066847_1-1683	477.8	417.6	458.1	296.2	161.2	146	125.3	91.5
High	[R].IPSAVGYQPTLATDMGTMQER.[I]	1xTMT6plex [N-Term]; 1xOxidation [M]	1	1	ATP5B_Quigley201207_XENLA_00066847_1-1683	127.1	110.3	117.2	101.2	33.9	31	35.8	27.6
High	[R].IPSAVGYQPTLATDMGTMQER.[I]	1xTMT6plex [N-Term]; 2xOxidation [M15; M18]; 1xDeamidated [Q]	1	1	ATP5B_Quigley201207_XENLA_00066847_1-1683	164.1	147.6	151	109	42.7	49	39.5	25.6
High	[K].GSITSVQAIYVPADDLTDPAPATTFAHLDATTVLSR.[A]	1xTMT6plex [N-Term]; 1xDeamidated [Q7]	1	1	ATP5B_Quigley201207_XENLA_00066847_1-1683	3.8	2.9	6	2.2		0.9		1.2
High	[R].IPSAVGYQPTLATDMGTMQER.[I]	1xTMT6plex [N-Term]	1	1	ATP5B_Quigley201207_XENLA_00066847_1-1683	52.2	44.7	51.6	42	8.6	13.8	9.7	9.9
High	[K].GSITSVQAIYVPADDLTDPAPATTFAHLDATTVLSR.[A]	1xTMT6plex [N-Term]	1	1	ATP5B_Quigley201207_XENLA_00066847_1-1683	24.2	19.1	22.2	18.4	6.1	5.3	6.6	7.7
High	[R].EGNDLYHEMIESGVINLK.[D]	2xTMT6plex [N-Term; K18]; 1xOxidation [M9]	1	1	ATP5B_Quigley201207_XENLA_00066847_1-1683	591.8	474.4	459.1	307.2	109.7	106.2	105.1	77.3
High	[K].SLQDIIAILGMDELSEEDK.[L]	2xTMT6plex [N-Term; K19]; 1xOxidation [M11]	1	1	ATP5B_Quigley201207_XENLA_00066847_1-1683	29.6	30.2	24.1	21.2	8	6.9	3.3	3.7
High	[R].IVAVIGAVVDVQFDEDLPPILNALEVQGR.[D]	1xTMT6plex [N-Term]	1	1	ATP5B_Quigley201207_XENLA_00066847_1-1683	80.8	64.8	76.3	50.8	17.2	17.5	21	10.1
High	[K].SLQDIIAILGMDELSEEDK.[L]	2xTMT6plex [N-Term; K19]	1	1	ATP5B_Quigley201207_XENLA_00066847_1-1683	21.9	22.5	18.9	18.3	7.6	2.6	2.1	2.9
High	[R].IMDPNIVGLEHYEIAR.[G]	1xTMT6plex [N-Term]	1	1	ATP5B_Quigley201207_XENLA_00066847_1-1683	19.3	15.8	16.9	15.6	8.1	6.6	5.7	5.4
High	[R].EGNDLYHEMIESGVINLK.[D]	2xTMT6plex [N-Term; K18]	1	1	ATP5B_Quigley201207_XENLA_00066847_1-1683	536.9	406.8	463.6	418.4	109.7	105.5	81.5	93.3
High	[R].AIAELGIYPAVDPLDSTSR.[I]	1xTMT6plex [N-Term]	1	1	ATP5B_Quigley201207_XENLA_00066847_1-1683	647.9	512.5	553.1	432.8	158.9	165.5	141.8	122.8
High	[R].IMDPNIVGLEHYEIAR.[G]	1xTMT6plex [N-Term]; 1xOxidation [M2]	1	1	ATP5B_Quigley201207_XENLA_00066847_1-1683	52.4	47.7	43.3	43.5	18.6	19.2	10.8	11.3
High	[K].VALVYGQMNEPPGAR.[A]	1xTMT6plex [N-Term]	1	1	ATP5B_Quigley201207_XENLA_00066847_1-1683	157.5	132.1	165.8	141.7	45.9	39.6	34.7	42.3
High	[K].VALVYGQMNEPPGAR.[A]	1xTMT6plex [N-Term]; 1xOxidation [M8]	1	1	ATP5B_Quigley201207_XENLA_00066847_1-1683	481.7	405.7	427.4	291.2	115.6	110.8	112.1	92.3
High	[R].DQEGQDVLLFIDNIFR.[F]	1xTMT6plex [N-Term]	1	1	ATP5B_Quigley201207_XENLA_00066847_1-1683	61.7	56.8	55.8	38.1	16.1	11	9.4	8.3
High	[R].FTQAGSEVSALLGR.[I]	1xTMT6plex [N-Term]	1	1	ATP5B_Quigley201207_XENLA_00066847_1-1683	11.9	8.1	9.5	8.6	12.3	7.2	8.3	6.4
High	[R].IMNVIGEPIDER.[G]	1xTMT6plex [N-Term]	1	1	ATP5B_Quigley201207_XENLA_00066847_1-1683	168.3	120.8	141.4	125.7	48.2	40.7	33.8	26.7
High	[R].LVLEVAQHLGENTVR.[T]	1xTMT6plex [N-Term]	1	1	ATP5B_Quigley201207_XENLA_00066847_1-1683	3.3	2.9	5.6	3	1.6		1.5	1.6
High	[K].AHGGYSVFAGVGER.[T]	1xTMT6plex [N-Term]	1	1	ATP5B_Quigley201207_XENLA_00066847_1-1683	113.3	89.5	121.8	84.6	39.2	30.3	37.5	40.4
High	[K].QFAAIHAEAPEFVEMSVEQEILVTGIK.[V]	2xTMT6plex [N-Term; K27]; 1xOxidation [M15]	1	1	ATP5B_Quigley201207_XENLA_00066847_1-1683	81.9	66.1	66.3	43.9	17.5	19.8	14.1	11.4
High	[R].TIAMDGTEGLVR.[G]	1xTMT6plex [N-Term]	1	1	ATP5B_Quigley201207_XENLA_00066847_1-1683	595.3	464.8	482.8	494.9	121.4	117.9	117.3	111.4
High	[K].IGLFGGAGVGK.[T]	2xTMT6plex [N-Term; K11]	1	1	ATP5B_Quigley201207_XENLA_00066847_1-1683	21.7	21	21.9	14.3	6.8	5.1	5.7	2.6
High	[R].IMNVIGEPIDER.[G]	1xTMT6plex [N-Term]; 1xOxidation [M2]	1	1	ATP5B_Quigley201207_XENLA_00066847_1-1683	218.6	187.6	173.7	113.5	42.3	44.1	50.3	40.5
High	[K].QFAAIHAEAPEFVEMSVEQEILVTGIK.[V]	2xTMT6plex [N-Term; K27]; 1xDeamidated [Q1]	1	1	ATP5B_Quigley201207_XENLA_00066847_1-1683
High	[K].VLDAGTPIR.[I]	1xTMT6plex [N-Term]	1	1	ATP5B_Quigley201207_XENLA_00066847_1-1683	803.5	684.1	706.5	545.2	211.2	179.1	175.3	160.1
High	[R].TIAMDGTEGLVR.[G]	1xTMT6plex [N-Term]; 1xOxidation [M4]	1	1	ATP5B_Quigley201207_XENLA_00066847_1-1683	1426.9	1258.9	1285.1	867	369.3	314.7	305	264
High	[K].QFAAIHAEAPEFVEMSVEQEILVTGIK.[V]	2xTMT6plex [N-Term; K27]	1	1	ATP5B_Quigley201207_XENLA_00066847_1-1683
High	[R].FLSQPFQVAEVFTGHLGK.[L]	2xTMT6plex [N-Term; K18]	1	1	ATP5B_Quigley201207_XENLA_00066847_1-1683	79.8	77	84.1	56	74.3	70	62	59.5
High	[K].NEISSLSNAGK.[E]	2xTMT6plex [N-Term; K11]	1	1	ATP5C1_XeXenL6RMv10035007m_1-969	108.5	90.8	98.2	51.5	61.4	53.2	41.4	33.1
High	[R].VYGTGSLALYEK.[A]	2xTMT6plex [N-Term; K12]	2	2	ATP5C1_XeXenL6RMv10035007m_1-969; NM_001087012.1_2-898	619	534.5	528.4	391	340.5	402.9	266.8	273.4
High	[K].HLLIGVSSDR.[G]	1xTMT6plex [N-Term]	2	2	ATP5C1_XeXenL6RMv10035007m_1-969; NM_001087012.1_2-898	55	47.3	48.2	35.9	42.8	32.4	25.7	42.6
High	[R].MTAMDNASK.[N]	2xTMT6plex [N-Term; K9]	2	2	ATP5C1_XeXenL6RMv10035007m_1-969; NM_001087012.1_2-898	79.9	67.4	79.7	57.1	54.3	45.6	34.9	37.5
High	[K].NASEMIDK.[L]	2xTMT6plex [N-Term; K8]	2	2	ATP5C1_XeXenL6RMv10035007m_1-969; NM_001087012.1_2-898	144.9	123.4	106.6	98.7	70.5	64.6	50.9	48
High	[K].EVMVVGIGDK.[L]	2xTMT6plex [N-Term; K10]	2	2	ATP5C1_XeXenL6RMv10035007m_1-969; NM_001087012.1_2-898	63.5	45.1	48.7	50.2	27.5	25.4	26.3	20.1
High	[K].EVMVVGIGDK.[L]	2xTMT6plex [N-Term; K10]; 1xOxidation [M3]	2	2	ATP5C1_XeXenL6RMv10035007m_1-969; NM_001087012.1_2-898	440.8	385.5	332.1	230	241.2	235	175.4	195.7
High	[R].MTAMDNASK.[N]	2xTMT6plex [N-Term; K9]; 2xOxidation [M1; M4]	2	2	ATP5C1_XeXenL6RMv10035007m_1-969; NM_001087012.1_2-898	693.5	613.2	605.4	407	381.6	378.9	317.6	342
High	[R].MTAMDNASK.[N]	2xTMT6plex [N-Term; K9]; 1xOxidation [M1]	2	2	ATP5C1_XeXenL6RMv10035007m_1-969; NM_001087012.1_2-898	148.3	117.3	125.9	101.3	81.1	78.4	51.1	61.2
High	[K].NASEMIDK.[L]	2xTMT6plex [N-Term; K8]; 1xOxidation [M5]	2	2	ATP5C1_XeXenL6RMv10035007m_1-969; NM_001087012.1_2-898	146.9	116	97.2	72.6	70.7	72.9	53.2	62.6
High	[K].AQAELQSAGDEAAK.[A]	2xTMT6plex [N-Term; K14]	1	2	ATP5D_Quigley201112_XENLA_00114601_2-604	371.4	297.8	305.9	271.6	49.2	46.8	49.5	42.3
High	[K].AEALINVEASEAIVK.[A]	2xTMT6plex [N-Term; K15]	1	2	ATP5D_Quigley201112_XENLA_00114601_2-604	119.7	94.8	108.6	101.1	25.1	18.5	14.7	15.5
High	[R].LDYQVALQHLQR.[R]	1xTMT6plex [N-Term]	1	2	ATP5F1_Kwon201107_XENLA_00024059_206-958	204.5	158.3	173.4	137.2	59.8	48.1	51.3	47.4
High	[K].NVVQSITPQQQTESIAK.[C]	2xTMT6plex [N-Term; K17]	1	1	ATP5F1_Kwon201107_XENLA_00024059_206-958	53.7	40.8	55.3	28.2	22.3	18.8	15.1	15.6
High	[K].EQDHMINWVEK.[N]	2xTMT6plex [N-Term; K11]; 1xOxidation [M5]	1	2	ATP5F1_Kwon201107_XENLA_00024059_206-958	332.7	286.5	321.9	241.3	114.6	99.6	86.8	84.3
High	[K].EQDHMINWVEK.[N]	2xTMT6plex [N-Term; K11]	1	2	ATP5F1_Kwon201107_XENLA_00024059_206-958	55.3	51.3	52.4	57.6	40.1	27.2	27.3	19.1
High	[R].KEQDHMINWVEK.[N]	3xTMT6plex [N-Term; K1; K12]	1	2	ATP5F1_Kwon201107_XENLA_00024059_206-958	109.8	90.5	103.7	101.4	34.1	34.5	34.1	32.6
High	[R].NHLFDAK.[R]	2xTMT6plex [N-Term; K7]	1	1	ATP5F1_Kwon201107_XENLA_00024059_206-958	719.2	674.7	708.4	457.1	225.4	198.4	194.7	140.5
High	[R].DIDTAAK.[F]	2xTMT6plex [N-Term; K7]	1	4	ATP5G3_XeXenL6RMv10024625m_1-771	534.2	420.9	372.6	159.6	70.1	105.6	64.3	88.5
High	[K].INAQEQESVK.[H]	2xTMT6plex [N-Term; K10]	1	1	ATP5H_Quigley201207_XENLA_00066471_168-653	369.5	295.2	352.7	297.8	95.3	74.3	91.2	79.9
High	[K].HAQTYIQESK.[T]	2xTMT6plex [N-Term; K10]	1	1	ATP5H_Quigley201207_XENLA_00066471_168-653	717	612.7	656	549.2	186.2	168.8	176	129.9
High	[K].AGMVDEFEK.[K]	2xTMT6plex [N-Term; K9]	2	2	ATP5H_Quigley201207_XENLA_00066471_168-653; NM_001091524.1_2-535	140.5	100.4	103.1	132.9	16.4	20.1	31.1	13.9
High	[K].AGMVDEFEK.[K]	2xTMT6plex [N-Term; K9]; 1xOxidation [M3]	2	2	ATP5H_Quigley201207_XENLA_00066471_168-653; NM_001091524.1_2-535	357.8	309.6	322.4	212	78	77.9	87.1	51.9
High	[R].LYGGGDLNK.[F]	2xTMT6plex [N-Term; K9]	1	1	ATP5J_Ismailoglu201203_XENLA_00012315_145-468	66.5	48.9	39.3	60.5	7.5	4.9	5.6	9.6
High	[R].VELAPPSPAEIPK.[A]	2xTMT6plex [N-Term; K13]	1	1	ATP5L_TC446682_158-481	236.4	201.5	202.5	208.4	97	85.5	76.7	75.8
High	[K].GETLQLETK.[T]	2xTMT6plex [N-Term; K9]	1	1	ATP5O_Taira201203_XENLA_tissue_00257633_3-740	369.4	293.7	329.1	258	111.3	97.4	109.7	96.4
High	[K].KLEQVEK.[DE]	3xTMT6plex [N-Term; K1; K7]	1	2	ATP5O_Taira201203_XENLA_tissue_00257633_3-740	274	226.6	287.2	203.2	104.5	93.6	74.9	80.1
High	[R].ASDVISSFAK.[I]	2xTMT6plex [N-Term; K10]	1	1	ATP5O_Taira201203_XENLA_tissue_00257633_3-740	132.4	117.5	128.7	102.2	52.4	36.2	38.7	36
High	[K].TVGDILAK.[E]	2xTMT6plex [N-Term; K8]	1	2	ATP5O_Taira201203_XENLA_tissue_00257633_3-740	405.3	339.9	323.7	296.8	136.6	121.5	98	90.5
High	[R].GFDHLDGLENVEEIK.[L]	2xTMT6plex [N-Term; K15]	1	1	ATP5S_Taira201203_XENLA_tissue_00163358_323-922	10.4	8.5	9.2	10.5	2.4	5.4	1.4	1.2
High	[K].GTTPEAIGNR.[N]	1xTMT6plex [N-Term]	1	2	ATP6V0B_TeperekTkacz201206_XENLA_00132051_258-932	59.6	53.3	52.1	40.5	64.7	55.7	59.2	70.6
High	[R].ALDEYYDK.[H]	2xTMT6plex [N-Term; K8]	1	1	ATP6V1A_Ismailoglu201203_XENLA_00058718_200-2053	45.2	28.8	24.2	27.7	51	28	27.2	29.2
High	[K].GGPGNPVGAAAR.[E]	1xTMT6plex [N-Term]	1	1	ATP6V1B2_XeXenL6RMv10007826m_2-1549
High	[K].NFIAQGPYDNR.[T]	1xTMT6plex [N-Term]	1	1	ATP6V1B2_XeXenL6RMv10007826m_2-1549	8.2	3.6	7.2	3.7	12.1	7.1	7.3	7.7
High	[K].HMMAFIEQEANEK.[A]	2xTMT6plex [N-Term; K13]; 2xOxidation [M2; M3]	1	2	ATP6V1E1_Amin201106_XENLA_00083579_114-794	8.4	6.8	8.1	6.8	10.1	9.2	7	9.1
High	[K].AEEEFNIEK.[G]	2xTMT6plex [N-Term; K9]	1	2	ATP6V1E1_Amin201106_XENLA_00083579_114-794	42.2	14.8	26.6	18.1	22.3	12.1	14.1	18.6
High	[K].TLVDEVHELEAK.[S]	2xTMT6plex [N-Term; K12]	1	2	ATP8A1_Ismailoglu201203_XENLA_00065396_484-3972	14.5	10.6	15.8	11.9	10.2	5	6.2	7
High	[R].QKEQEQIASLK.[K]	3xTMT6plex [N-Term; K2; K11]	1	1	ATPIF1_Park201106_XENLA_00054467_162-494	295.8	241.7	199.9	340.2	54.2	49.9	50.8	55.1
High	[K].EQEQIASLK.[K]	2xTMT6plex [N-Term; K9]	1	1	ATPIF1_Park201106_XENLA_00054467_162-494	369.9	329.9	250.9	377	42	34.5	50.7	52.4
High	[R].EAGGAFGK.[RH]	2xTMT6plex [N-Term; K8]	1	3	ATPIF1_Park201106_XENLA_00054467_162-494	150.1	162.4	144.5	551.6	83.3	53.1	62.3	226.1
High	[K].GHEFYNPQK.[K]	2xTMT6plex [N-Term; K9]	1	1	AY256464.1_419-1525	136.7	82.8	89.9	66.2	35.6	24.5	21.8	22.7
High	[R].HMEEKEEENEEEEDEK.[S]	3xTMT6plex [N-Term; K5; K16]; 1xOxidation [M2]	1	1	AY541696.1_1-957	226.1	163.5	182.7	155.5	63.3	50.3	37.8	45.6
High	[R].DFVAEPMGEK.[S]	2xTMT6plex [N-Term; K10]	1	1	BANF1_TeperekTkacz201206_XENLA_00096415_3-365	1113	889.3	958.5	1084.4	264.7	203.5	198.5	306.5
High	[R].DFVAEPMGEK.[S]	2xTMT6plex [N-Term; K10]; 1xOxidation [M7]	1	1	BANF1_TeperekTkacz201206_XENLA_00096415_3-365	3846	3250.5	3478.2	2411.1	1019.2	888.4	765.2	855.3
High	[K].KDEELFK.[E]	3xTMT6plex [N-Term; K1; K7]	1	1	BANF1_TeperekTkacz201206_XENLA_00096415_3-365	252.2	191.6	229.2	168.6	62.4	59.9	35.1	41.1
High	[K].DICSANAK.[Q]	2xTMT6plex [N-Term; K8]; 1xMethylthio [C3]	1	1	BANF1_TeperekTkacz201206_XENLA_00096415_3-365	216.3	166.6	197.3	145.6	58.5	40.6	40.4	34.9
High	[R].IEDVTPIPSDSTR.[R]	1xTMT6plex [N-Term]	1	2	BC041512.1_1-486	4.1	3.2	2.5	2.3		1.4	1.7	2.4
High	[R].GGGQIIPTAR.[R]	1xTMT6plex [N-Term]	1	3	BC041724.1_59-2983	72.1	93.1	78.1	72.9	38.8	16.1	13.9	48.9
High	[R].QNQGTGEVQR.[T]	1xTMT6plex [N-Term]	1	1	BC041739.1_22-2052
High	[K].TSTSPQNVVDHHCPSGFK.[C]	2xTMT6plex [N-Term; K18]; 1xMethylthio [C13]	1	2	BC043865.1_3-794	442.6	304.5	372.5	260.3	162	104	79.1	77.9
High	[K].TEIIVECAK.[L]	2xTMT6plex [N-Term; K9]; 1xMethylthio [C7]	1	2	BC043865.1_3-794	554.5	408.8	485.1	331.4	159.3	98.3	87.6	84.5
High	[K].ETSLHSPPQQPNPEQGPGNVSP.[-]	1xTMT6plex [N-Term]	1	2	BC043865.1_3-794	298	203	220.4	146.6	72.1	45.9	38.4	30.1
High	[K].GEDFPANDIVK.[F]	2xTMT6plex [N-Term; K11]	1	1	BC043867.1_2-883	115.2	74.9	96.4	108	31	23.9	27.4	33.4
High	[K].ANDDAEALR.[K]	1xTMT6plex [N-Term]	1	1	BC043882.1_1-1056	135.5	87	81.1	106.2	14.1	4.1	9.9	13.6
High	[R].QEIDVAYK.[T]	2xTMT6plex [N-Term; K8]	1	1	BC043882.1_1-1056	95.7	73.9	60.3	103.4	10.9	5.9	8.1	19.1
High	[K].GLGTDEEAIIK.[I]	2xTMT6plex [N-Term; K11]	1	1	BC043882.1_1-1056	26.7	17.5	18	20.8	13	11.2	12.7	13.7
High	[K].VNDSLVEQDAQDLFK.[A]	2xTMT6plex [N-Term; K15]	2	2	BC043882.1_1-1056; NM_001091866.1_134-1105	33	28.7	21.5	44.2	8.7	3.7	2.4	8.9
High	[K].GAGTDDCTLIR.[V]	1xTMT6plex [N-Term]; 1xMethylthio [C7]	2	2	BC043882.1_1-1056; NM_001091866.1_134-1105	73.8	42	49.1	72.1	11.8	8.7	6.6	10.8
High	[K].MDTNQTLVLDCHYPEDEVGHGEEEEESDIFTIR.[E]	1xTMT6plex [N-Term]; 1xMethylthio [C11]	1	1	BC045084.1_1-855
High	[K].MDTNQTLVLDCHYPEDEVGHGEEEEESDIFTIR.[E]	1xTMT6plex [N-Term]; 1xMethylthio [C11]; 1xOxidation [M1]	1	1	BC045084.1_1-855
High	[R].EVSFQPTGDTEWK.[E]	2xTMT6plex [N-Term; K13]	1	1	BC045084.1_1-855	959.1	843	897.6	669.5	73	54	34.3	37.2
High	[K].MSGGWELEVNGTEAK.[L]	2xTMT6plex [N-Term; K15]; 1xOxidation [M1]	1	1	BC045084.1_1-855
High	[K].MSGGWELEVNGTEAK.[L]	2xTMT6plex [N-Term; K15]; 1xDeamidated [N10]	1	1	BC045084.1_1-855
High	[K].MSGGWELEVNGTEAK.[L]	2xTMT6plex [N-Term; K15]; 1xOxidation [M1]; 1xDeamidated [N10]	1	1	BC045084.1_1-855
High	[R].GVDNTFADELVELSTALEHHEYIK.[F]	2xTMT6plex [N-Term; K24]	2	3	BC045084.1_1-855; Xelaev18012862m.g	141.7	116.5	141.1	76.2	9.8	6.7	3.4	2.4
High	[K].DLADELALVDVIEDK.[L]	2xTMT6plex [N-Term; K15]	1	1	BC045099.1_401-1399
High	[R].EALVGGGEQR.[I]	1xTMT6plex [N-Term]	1	1	BC046371.1_2-1096	4	2	3.8	2.4	2.5	7.3	5.9	2.9
High	[R].NKYPGDSVVTGQGR.[I]	2xTMT6plex [N-Term; K2]; 1xDeamidated [Q12]	2	5	BC046371.1_2-1096; NM_001090187.1_420-2045	21.4	9.2	8.7	10.1	35.1	27.1	27	28.3
High	[K].SVTNEDVTQEDLGGAK.[T]	2xTMT6plex [N-Term; K16]	2	4	BC046371.1_2-1096; NM_001090187.1_420-2045	2.5	2.1	3.5	1.4	3.5	3.6	2.4	7.1
High	[R].NKYPGDSVVTGQGR.[I]	2xTMT6plex [N-Term; K2]	2	5	BC046371.1_2-1096; NM_001090187.1_420-2045	6.5	9.2	8.7		18	10.3	14.6	12.6
High	[K].SQVSNLTK.[S]	2xTMT6plex [N-Term; K8]	1	1	BC048022.1_2-2812	26.4	12.9	13.7	16.2	8.1	4.8	7	5.6
High	[K].SNEQEISR.[L]	1xTMT6plex [N-Term]	1	1	BC048022.1_2-2812	38.8	15.7	16.1	15	9	4.7	7.8	3.6
High	[R].VGAFTVVCSDAEEAK.[R]	2xTMT6plex [N-Term; K15]; 1xMethylthio [C8]	1	1	BC056110.1_3-1331	259.3	232.4	257.4	206.9	19.1	8.3	6.7	6.7
High	[R].ASAQLALGENCEAVK.[N]	2xTMT6plex [N-Term; K15]; 1xMethylthio [C11]	1	1	BC056110.1_3-1331	313.5	257.4	308.9	254.4	24.5	16.7	9.1	10.9
High	[K].NGQFITVQTISGTGSLR.[I]	1xTMT6plex [N-Term]; 1xDeamidated [Q/N]	1	1	BC056110.1_3-1331	212.1	193.4	201.1	162.1	17	14.2	8.3	19.1
High	[R].KAEAQLASK.[N]	3xTMT6plex [N-Term; K1; K9]	1	1	BC056110.1_3-1331	845.6	700.2	759.4	652.6	57.9	20.9	28.5	39.9
High	[K].AEAQLASK.[N]	2xTMT6plex [N-Term; K8]	1	1	BC056110.1_3-1331	368.1	335.8	333.8	310.9	23.1	11.7	30.8	32.1
High	[K].NMGLYGER.[V]	1xTMT6plex [N-Term]	1	1	BC056110.1_3-1331	353.3	272.9	286.1	280.2	31.2	20	26.8	49.4
High	[R].IGANFLQR.[F]	1xTMT6plex [N-Term]	1	1	BC056110.1_3-1331	7.7	6.6	5.9	6.6
High	[K].MNLGVGAYR.[D]	1xTMT6plex [N-Term]; 1xOxidation [M1]	1	1	BC056110.1_3-1331	671.5	588.8	569.1	345.5	34.2		18.7	23
High	[R].DDNGKPYVLSSVR.[K]	2xTMT6plex [N-Term; K5]	2	2	BC056110.1_3-1331; GOT2_XeXenL6RMv10021625m_1-1593	256	192.8	209	164.8	29.1	16.4	10.6	13.5
High	[R].EQLVSNLK.[K]	2xTMT6plex [N-Term; K8]	2	2	BC056110.1_3-1331; GOT2_XeXenL6RMv10021625m_1-1593	1078.8	930.1	912.4	841.8	49.8	3.6	34.3	48.4
High	[K].TCGFDFAGALDDLSK.[I]	2xTMT6plex [N-Term; K15]; 1xMethylthio [C2]	2	2	BC056110.1_3-1331; GOT2_XeXenL6RMv10021625m_1-1593	31.7	30	34	23.8	1.2
High	[K].EYLPIGGLAEFAR.[AS]	1xTMT6plex [N-Term]	2	2	BC056110.1_3-1331; GOT2_XeXenL6RMv10021625m_1-1593
High	[R].DDNGKPYVLSSVR.[K]	2xTMT6plex [N-Term; K5]; 1xDeamidated [N3]	2	2	BC056110.1_3-1331; GOT2_XeXenL6RMv10021625m_1-1593	273.2	225.3	238	208.9	15		5.7	9.1
High	[R].EQGFSCVSDAVGADHR.[I]	1xTMT6plex [N-Term]; 1xMethylthio [C6]	1	1	BC071019.1_1-1221	25.4	20.3	30.3	16.1	11.3	4.7	5.5	4.6
High	[R].YGFNSHGVEIVQQR.[L]	1xTMT6plex [N-Term]	1	1	BC071019.1_1-1221	38.5	35.1	35.4	22.7	7.7	7.3	9	8.9
High	[R].EMYALTAGK.[I]	2xTMT6plex [N-Term; K9]	1	1	BC071019.1_1-1221	91.2	78.3	70.6	67.7	25.2	26.8	18.9	18.2
High	[R].NPVGLAAGFDK.[H]	2xTMT6plex [N-Term; K11]	1	1	BC071019.1_1-1221	45.4	36.4	41.6	21.8	14.1	16.9	6.3	10.5
High	[R].EMYALTAGK.[I]	2xTMT6plex [N-Term; K9]; 1xOxidation [M2]	1	1	BC071019.1_1-1221	366.3	279.3	303.6	178.8	77.8	65.1	56.2	44.9
High	[K].SAATPTSK.[T]	2xTMT6plex [N-Term; K8]	1	3	BC073328.1_32-2578	22.8	13.9	30	28.9	10.1	7.2	6.3	16.5
High	[K].TIQGEEEDLR.[-]	1xTMT6plex [N-Term]	1	1	BC073460.1_99-986	46.3	27.6	33.8	32.5	9	4.5	6.3	3.1
High	[K].LSELEEEAQQR.[A]	1xTMT6plex [N-Term]	1	2	BC074447.1_3-1643	34	67.5	22.1	48.2	42.1	18	13.1	35.7
High	[R].NSGPLTEK.[Y]	2xTMT6plex [N-Term; K8]	1	2	BC076744.1_191-757	28.9	37.2	35.9	47.5	50.8	61.7	86.4	78.8
High	[K].SEVLGTQSK.[A]	2xTMT6plex [N-Term; K9]	1	1	BC077411.1_115-711	39.4	26.6	25.9	18.8	5.5	3.8	6.7	6.4
High	[K].ATAGDTHLGGEDFDNR.[M]	1xTMT6plex [N-Term]	1	1	BC078115.1_111-2054	11.2	18.6	24.4	8.3	7	3.1	2.6	12.3
High	[R].DDTIYEDDDVK.[E]	2xTMT6plex [N-Term; K11]	1	3	BC078487.1_1-360	87.9	73.4	95	68.7	16.2	10.7	21.6	6.2
High	[K].DQSTSTASGTTSGPTTFPSK.[A]	2xTMT6plex [N-Term; K20]	1	1	BC079771.1_1-831	122.8	57	48.7	11.6	29.9	19.8	15.2	6.9
High	[K].EQALIQEELAR.[L]	1xTMT6plex [N-Term]	1	1	BC079771.1_1-831	62.8	48.3	54.1	53.9	13.6	11.6	14.1	12.4
High	[R].EQLNSIEK.[K]	2xTMT6plex [N-Term; K8]	1	1	BC079771.1_1-831	78.3	60.7	70.4	59.7	22.4	15.2	16.8	15.2
High	[K].TMAEVLEDFTPIR.[-]	1xTMT6plex [N-Term]; 1xOxidation [M2]	1	1	BC080324.1_2-352
High	[R].EYIGHHPGEFK.[V]	2xTMT6plex [N-Term; K11]	1	2	BC080324.1_2-352	84.1	58.8	71.8	50.8	31.8	17.6	23.1	20.4
High	[R].SGESETFHTAGDVNQK.[T]	2xTMT6plex [N-Term; K16]	1	2	BC082205.1_60-590	595.1	578	580.9	476.4	46.1	32.7	45.5	33.9
High	[R].DVAYQHVK.[K]	2xTMT6plex [N-Term; K8]	1	3	BC082205.1_60-590	1092	1010.8	1090.9	856.9	77	56.4	70.1	48.1
High	[K].IDYGEYTDK.[N]	2xTMT6plex [N-Term; K9]	1	3	BC082205.1_60-590	634.7	555.6	599.2	448.2	44.1	29.1	39	35.7
High	[K].QATEQAK.[E]	2xTMT6plex [N-Term; K7]	1	3	BC084224.1_180-1523	7.3	3.5	2.6	8.1		1.5	2.5	1.7
High	[K].VGSSASHPAAASK.[D]	2xTMT6plex [N-Term; K13]	1	1	BC084878.1_3-809	80.7	33.1	50.9	58.6	19.7	12.5	14	17.9
High	[R].QQYENVAAK.[N]	2xTMT6plex [N-Term; K9]	1	1	BC085223.1_3-1442	15.8	8.9	8.9	13.6	10.9	10.9	22.1	17.3
High	[R].EMEENFAIEAANYQDTIQR.[L]	1xTMT6plex [N-Term]	2	3	BC085223.1_3-1442; NM_001087438.1_56-1447	7.4	2.9	1.9	5.9	1.9	1.5	1.3	1.4
High	[K].FADLSEAANR.[N]	1xTMT6plex [N-Term]	2	2	BC085223.1_3-1442; NM_001087438.1_56-1447	23.4	15.9	22.8	72	6.8	1.6	9.1	15.3
High	[K].ESASAQEELR.[L]	1xTMT6plex [N-Term]	1	1	BC087413.1_85-618	33.5	30.9	34	33.8	5.2	4.7	5.6	10.2
High	[R].VLDELTLAR.[GS]	1xTMT6plex [N-Term]	1	3	BC088971.1_700-2058	685	1148.1	511	1154.2	802	576.7	392.3	1332.5
High	[R].QSVEADINGLR.[R]	1xTMT6plex [N-Term]	2	3	BC088971.1_700-2058; XAK-C_TC420786_48-1622	1468.1	1762.6	1173.9	1743.6	1640	961.9	863.3	1914
High	[R].QSVEADINGLR.[R]	1xTMT6plex [N-Term]; 1xDeamidated [N/Q]	2	3	BC088971.1_700-2058; XAK-C_TC420786_48-1622	1411.2	1639.1	1218.6	1856	1520.3	942.7	796.2	1827.6
High	[R].QSVEADINGLR.[R]	1xTMT6plex [N-Term]; 2xDeamidated [Q1; N8]	2	3	BC088971.1_700-2058; XAK-C_TC420786_48-1622	41.5	34.4	23.4	29.6	30.1	24.9	17.3	34.3
High	[R].VISSIEQK.[TS]	2xTMT6plex [N-Term; K8]	1	7	BC090156.1_1-792	86.9	58.8	80.7	79.1	24.4	24.4	21.7	32.9
High	[K].QVNADVADAKDEPK.[R]	3xTMT6plex [N-Term; K10; K14]	1	1	BC097731.1_938-1258	22.1	12.3	21.6	23.1	16.2	9.3	15.3	56.9
High	[R].SQILGAEDVAAIQHEEDFLIKPESK.[V]	3xTMT6plex [N-Term; K21; K25]	1	1	BC099261.1_34-1197	12.2	10	17.6	29.7	11.9	9.8	7.6	17.4
High	[K].DNLVTMHDVLDAQWQFDNNKDESYLR.[R]	2xTMT6plex [N-Term; K20]; 1xOxidation [M6]; 1xDeamidated [Q/N]	2	3	BC099261.1_34-1197; Xelaev18038552m.g
High	[K].SQQSAGK.[E]	2xTMT6plex [N-Term; K7]	2	3	BC099261.1_34-1197; Xelaev18038552m.g	2.9	2.6	3.2	3.2	3.6	2.9	3.4	2.7
High	[K].VHPEIINSK.[G]	2xTMT6plex [N-Term; K9]	1	2	BC099273.1_3-593	89.9	87.8	127	96.9	12.5	1.8	14.8	13.1
High	[R].KHDASAENTVATR.[V]	2xTMT6plex [N-Term; K1]	1	1	BC100176.1_183-1676	6.9	8.1	10.7	5.9	1.6	1.4	2.5	1.6
High	[K].FCQDHLGPIANEIDQK.[N]	2xTMT6plex [N-Term; K16]; 1xMethylthio [C2]	1	2	BC106210.1_2-1255	8.6	5.8	11.3	3.3	2.7	5.2	1.7	2.5
High	[K].GTPGFSTAQK.[L]	2xTMT6plex [N-Term; K10]	1	3	BC106210.1_2-1255	60.7	47.7	69.8	41.4	14	5.4	14.5	12.3
High	[K].KGDYYVLNGNK.[F]	3xTMT6plex [N-Term; K1; K11]; 1xDeamidated [N8]	1	1	BC106210.1_2-1255	67.1	58.6	84.6	60.8	19.5	16.9	14.5	12.5
High	[K].TDLSVQPAR.[G]	1xTMT6plex [N-Term]	1	3	BC106210.1_2-1255	124.7	105.7	147.1	93.2	39.1	21.2	26.3	22.7
High	[R].NANEAQK.[E]	2xTMT6plex [N-Term; K7]	1	1	BC106210.1_2-1255	14.7	11.9	20.7	9	2.9	4.8	2.4	2.3
High	[K].ENILGHLGK.[G]	2xTMT6plex [N-Term; K9]	1	3	BC106210.1_2-1255	266.1	198.7	321.9	276.4	76.9	55	60.9	60.4
High	[R].EEVSSGSER.[G]	1xTMT6plex [N-Term]	1	2	BC106442.1_3-1715	11.8	8.7	10.8	8.2	6.1	2.4	5.5	7.1
High	[K].LTENAYTPTR.[G]	1xTMT6plex [N-Term]	1	2	BC110783.1_287-844	20.4	18.6	21.4	18.3	1.2		1.7
High	[K].TNKPEITNTATEPADK.[S]	3xTMT6plex [N-Term; K3; K16]	1	1	BC121192.1_115-6357	9.1	3.6	6.6	9.2		0.8		1.9
High	[K].SATVDSVK.[K]	2xTMT6plex [N-Term; K8]	2	2	BC121192.1_115-6357; Xelaev18034577m.g	39.8	25.3	33	31.5	5.5	0.4	8.3	9.2
High	[K].EAVVPAK.[R]	2xTMT6plex [N-Term; K7]	2	2	BC121192.1_115-6357; Xelaev18034577m.g	71.1	44.9	71.1	86.1	19.2	18.4	13.6	21.7
High	[K].YYVTIIDAPGHR.[D]	1xTMT6plex [N-Term]	1	3	BC130144.1_3-1415	106.7	109.9	132.5	90.2	69.5	42.5	35.5	75.2
High	[R].VETGVLKPGMVVTFAPVNVTTEVK.[S]	3xTMT6plex [N-Term; K7; K24]	1	4	BC130144.1_3-1415	274.5	310.2	338.7	352.9	18	13.9	10.9	13.4
High	[K].EAAEMGK.[G]	2xTMT6plex [N-Term; K7]	1	7	BC130144.1_3-1415	29	31.7	38.2	19.9	16.4	13.8	11	13.8
High	[R].GNVAGDSK.[N]	2xTMT6plex [N-Term; K8]	1	5	BC130144.1_3-1415	310.6	210.2	313.6	202.6	145.9	89.6	90.6	171.5
High	[K].EDQTEYLEER.[R]	1xTMT6plex [N-Term]	1	1	BC130148.1_3-899	7.7	3.2	15.4	8.7	3.1	1.3		2.9
High	[R].TLTLVDTGIGMTK.[A]	2xTMT6plex [N-Term; K13]	1	1	BC130148.1_3-899	9.2	10	10	14	6.5	2.1	7.7	14.1
High	[K].TDYEGQAK.[KN]	2xTMT6plex [N-Term; K8]	1	2	BC133186.1_2-1378	10.8	9.6	2.3	6.8	6	5.7	1.6	6.7
High	[K].NAHSGTYEVK.[F]	2xTMT6plex [N-Term; K10]	1	5	BC152714.1_1-543	402.1	284.4	412.4	379.5	65.9	41.8	71.2	61.6
High	[K].FFDEESYSLLR.[K]	1xTMT6plex [N-Term]	1	5	BC152714.1_1-543	8.7	3.5	9	7.6	1.3	1.9	2.2	2.5
High	[K].AYGQALAK.[L]	2xTMT6plex [N-Term; K8]	1	2	BC154959.1_3-1973	25.2	29.9	18.8	20.5	26.5	22	22.4	28.5
High	[K].YPIEHGIITNWDDMEK.[I]	2xTMT6plex [N-Term; K16]	1	1	BC157412.1_1-1212	44.7	77.4	78.7	59.8	29.9	11	14.8	46.2
High	[K].YPIEHGIITNWDDMEK.[I]	2xTMT6plex [N-Term; K16]; 1xOxidation [M14]	1	1	BC157412.1_1-1212	29.5	44.4	43.9	48	19.3	11.4	11.2	29.8
High	[R].HQGVMVGMGQK.[D]	2xTMT6plex [N-Term; K11]; 2xOxidation [M5; M8]	2	3	BC157412.1_1-1212; NM_001097810.1_1-1176	245.8	286.1	314.9	505.9	151	156.2	110.4	290.1
High	[R].HQGVMVGMGQK.[D]	2xTMT6plex [N-Term; K11]; 1xOxidation [M5]	2	3	BC157412.1_1-1212; NM_001097810.1_1-1176	45.1	62.6	56.8	61.7	28.6	25.4	19	41.4
High	[K].SYELPDGQVITIGNER.[F]	1xTMT6plex [N-Term]; 1xDeamidated [Q/N]	2	3	BC157412.1_1-1212; NM_001097810.1_1-1176	2.4	3.5	3	5.9	3.3	2.6	1.4	6.2
High	[K].SYELPDGQVITIGNER.[F]	1xTMT6plex [N-Term]	2	3	BC157412.1_1-1212; NM_001097810.1_1-1176	12.5	15	21	25.5	5	8.5	3.4	17.6
High	[K].DSYVGDEAQSK.[R]	2xTMT6plex [N-Term; K11]	2	3	BC157412.1_1-1212; NM_001097810.1_1-1176	144.5	205.5	206.9	317.1	97.6	77.3	75.7	165.3
High	[K].EITALAPSTMK.[I]	2xTMT6plex [N-Term; K11]	2	2	BC157412.1_1-1212; NM_001097810.1_1-1176	145.5	319.8	307.3	335	140.3	62.4	64	211.5
High	[K].EITALAPSTMK.[I]	2xTMT6plex [N-Term; K11]; 1xOxidation [M10]	2	2	BC157412.1_1-1212; NM_001097810.1_1-1176	262.3	299.9	356.6	555.3	194.2	108.9	121.8	369
High	[K].AGFAGDDAPR.[A]	1xTMT6plex [N-Term]	2	3	BC157412.1_1-1212; NM_001097810.1_1-1176	129.7	162.2	151.5	201.4	65.4	64.5	46.6	113.4
High	[K].ENTYQPISQMR.[HQ]	1xTMT6plex [N-Term]	1	2	BC169584.1_87-629	26.7	21.3	19.7	27.3	4.3	0.6	7.2	8.8
High	[R].NPYPLGSYESK.[T]	2xTMT6plex [N-Term; K11]	1	1	BC169584.1_87-629	22.8	16.1	20.7	14	5.3	1.3	7.4	5.8
High	[K].ENTYQPISQMR.[HQ]	1xTMT6plex [N-Term]; 1xOxidation [M10]	1	2	BC169584.1_87-629	40.7	33.6	24.5	36.4	6.6	7.3	7.3	12.7
High	[K].YSASNLTDK.[N]	2xTMT6plex [N-Term; K9]	1	1	BCAP29_Taira201203_XENLA_tissue_00053190_103-837	26.2	13.9	25.4	32.2	9.5	3.5	7	5.8
High	[R].ALCVESANK.[E]	2xTMT6plex [N-Term; K9]; 1xMethylthio [C3]	1	3	BCL2L1_Taira201203_XENLA_tissue_00285924_240-899	33.9	33.2	44.9	32.2	13.7	13.9	8.5	10.7
High	[K].MLGEMDSDFDSTGGLLGSTMGR.[L]	1xTMT6plex [N-Term]; 3xOxidation [M1; M5; M20]	1	1	BET1_Taira201203_XENLA_tissue_00117180_309-656	3.6	3.3	1.5	3.8	2.6	1	1.6	3.5
High	[K].MVNEALQEEIK.[A]	2xTMT6plex [N-Term; K11]	1	1	BOLA3_TC461266_384-815	11	8.2	9.3	13.4	1.5	0.4		1.5
High	[K].AIDVQQEVKP.[-]	2xTMT6plex [N-Term; K9]	1	1	BRP44_TeperekTkacz201202_XENLA_00085719_169-561	566.2	466.9	490.9	434.1	301.8	253.4	221.8	250.4
High	[K].QGILLEHR.[E]	1xTMT6plex [N-Term]	1	1	C10ORF58_Taira201203_XENLA_tissue_00185811_160-843	106.5	96.2	134	158.8	42.5	39.5	37.6	55.9
High	[K].GQFYGPQK.[R]	2xTMT6plex [N-Term; K8]	1	1	C10ORF58_Taira201203_XENLA_tissue_00185811_160-843	18.8	19.4	23.6	32.9	5.4	9	8.5	15.7
High	[R].ASNYQSTTR.[V]	1xTMT6plex [N-Term]	1	1	C19H16ORF80_TC428884_117-698	8.8	6.6	11.7	15.7	5.6	6.3	8.3	12.8
High	[K].AGLAGGAVYVAYDQGLLGSGTQGEEVLK.[K]	2xTMT6plex [N-Term; K28]	1	1	C19ORF70_Kwon201107_XENLA_00106085_71-406	7.5		6.9	2.9		1.4	2
High	[K].AGLAGGAVYVAYDQGLLGSGTQGEEVLK.[K]	2xTMT6plex [N-Term; K28]; 1xDeamidated [Q14]	1	1	C19ORF70_Kwon201107_XENLA_00106085_71-406
High	[K].SVSALSSAPSK.[T]	2xTMT6plex [N-Term; K11]	2	2	C19ORF70_Kwon201107_XENLA_00106085_71-406; Xelaev18043637m.g	14.8	19.1	17.8	14.1	8.4	1.6	10.3	3.9
High	[K].AAESGTGGGHGPVYTGR.[G]	1xTMT6plex [N-Term]	1	1	C2ORF77_TeperekTkacz201206_XENLA_00068940_74-1750	3.9	2.9	3	10.9		1.6		1.8
High	[K].ESDHLFLQQQQEK.[M]	2xTMT6plex [N-Term; K13]	1	1	C2ORF77_TeperekTkacz201206_XENLA_00068940_74-1750	31	23.5	26.2	26	25.6	13.5	10.5	17.6
High	[K].ANILVSGNEIR.[H]	1xTMT6plex [N-Term]	1	2	C3ORF39_TC469066_564-2300	8.8		7	9.7	1.3	1.9	2.3	3.6
High	[R].QSQELSQVR.[I]	1xTMT6plex [N-Term]	1	1	C3ORF39_TC469066_564-2300	7.3	2.4	6.7	6.8	11	2.6	20.5	6.6
High	[R].LQDTSFTEVTAEEYR.[M]	1xTMT6plex [N-Term]	1	2	C6ORF125_Ismailoglu201203_XENLA_00031769_266-640
High	[R].MVLASDNLK.[Q]	2xTMT6plex [N-Term; K9]; 1xOxidation [M1]	1	2	C6ORF125_Ismailoglu201203_XENLA_00031769_266-640	40	31.9	43.2	29.8	10.9	12.8	12.9	12.1
High	[K].LSEQLQTQTELHQEAMNR.[A]	1xTMT6plex [N-Term]; 1xDeamidated [Q8]	1	1	C6ORF97_Taira201203_XENLA_stage_00026615_3-2345
High	[K].LSEQLQTQTELHQEAMNR.[A]	1xTMT6plex [N-Term]	1	1	C6ORF97_Taira201203_XENLA_stage_00026615_3-2345
High	[R].VQETEEESSR.[F]	1xTMT6plex [N-Term]	1	2	C6ORF97_Taira201203_XENLA_stage_00026615_3-2345	6.9	2.9	1.9	2.9	1.3	1.4	1.4	1.6
High	[R].KTEQYLEDVGGR.[L]	2xTMT6plex [N-Term; K1]	1	1	C6ORF97_Taira201203_XENLA_stage_00026615_3-2345	60.3	34.3	34.8	44.4	31.3	15.3	21.1	30.3
High	[K].YPHDVINHLSCDEAR.[N]	1xTMT6plex [N-Term]; 1xMethylthio [C11]	1	1	C9ORF9_XeXenL6RMv10010760m_78-755	95.8	57.9	56.8	90.7	40.4	25.8	21.6	33.5
High	[K].YLDVSCNNSTDR.[R]	1xTMT6plex [N-Term]; 1xMethylthio [C6]	1	1	C9ORF9_XeXenL6RMv10010760m_78-755	80.1	45.5	34.7	54.9	26.3	21.6	10.4	16.9
High	[R].KYLDVSCNNSTDR.[R]	2xTMT6plex [N-Term; K1]; 1xMethylthio [C7]	1	1	C9ORF9_XeXenL6RMv10010760m_78-755	52.8	88.4	58.6	60.7	47.5	37.7	32	33.1
High	[K].QDEDEGDEGQESQEEEEAEEEIKPK.[E]	3xTMT6plex [N-Term; K23; K25]	1	1	CANX_Kwon201107_XENLA_00131741_248-2089	56.5	39.3	38.8	30.1	11.7	9.8	9.3	9.5
High	[R].GNLLNDMNPPVNPPNEIEDPEDKKPEDWDERPK.[I]	4xTMT6plex [N-Term; K23; K24; K33]; 1xOxidation [M7]; 1xDeamidated [N15]	1	1	CANX_Kwon201107_XENLA_00131741_248-2089	41.6	30	44	27.5	9.6	8.5	5.3	8.3
High	[R].GNLLNDMNPPVNPPNEIEDPEDK.[K]	2xTMT6plex [N-Term; K23]; 1xOxidation [M7]	1	1	CANX_Kwon201107_XENLA_00131741_248-2089	32.3	26.1	30.3	19.8	8	2.5	8	4.3
High	[K].APVPTGDVYFSESFDK.[G]	2xTMT6plex [N-Term; K16]	1	1	CANX_Kwon201107_XENLA_00131741_248-2089	269.4	154	213.3	187.9	70.1	39.1	48.2	46.5
High	[K].AEEEEDAEESDTQKPK.[Q]	3xTMT6plex [N-Term; K14; K16]	1	1	CANX_Kwon201107_XENLA_00131741_248-2089	28.7	21.8	23.9	20.8	9	0.5	2.7	7.4
High	[R].GNLLNDMNPPVNPPNEIEDPEDKKPEDWDERPK.[I]	4xTMT6plex [N-Term; K23; K24; K33]; 1xOxidation [M7]	1	1	CANX_Kwon201107_XENLA_00131741_248-2089	35.3	19.3	36	18.1	10.6	4.6	2.9	2.4
High	[K].TQEQKPEQFHDK.[T]	3xTMT6plex [N-Term; K5; K12]	1	1	CANX_Kwon201107_XENLA_00131741_248-2089	324.3	206.8	314.5	264.5	103.7	75.4	90.2	96.2
High	[R].KIPNPDFFEDLEPFR.[M]	2xTMT6plex [N-Term; K1]	1	1	CANX_Kwon201107_XENLA_00131741_248-2089	75.6	45.1	64.3	70.8	27.9	15.9	13.3	21.1
High	[R].GNLLNDMNPPVNPPNEIEDPEDK.[K]	2xTMT6plex [N-Term; K23]; 1xOxidation [M7]; 2xDeamidated [N8; N12]	1	1	CANX_Kwon201107_XENLA_00131741_248-2089	7	3.1	10	6.6	1.7
High	[R].GNLLNDMNPPVNPPNEIEDPEDKKPEDWDERPK.[I]	4xTMT6plex [N-Term; K23; K24; K33]	1	1	CANX_Kwon201107_XENLA_00131741_248-2089	36.2	26.4	29.1	38.7	8.5	7.3	5	12
High	[K].TQEQKPEQFHDK.[T]	3xTMT6plex [N-Term; K5; K12]; 1xDeamidated [Q]	1	1	CANX_Kwon201107_XENLA_00131741_248-2089	17.8	9.1	15.5	19.1	6.1	1.4	1.8	2.9
High	[R].NVADDWANDGWGLK.[K]	2xTMT6plex [N-Term; K14]	2	2	CANX_Kwon201107_XENLA_00131741_248-2089; CANX_XeXenL6RMv10042178m_174-2009	198.6	127.4	163.3	159.4	39.5	28.7	27	32.4
High	[K].KDDTDEEIAK.[Y]	3xTMT6plex [N-Term; K1; K10]	2	2	CANX_Kwon201107_XENLA_00131741_248-2089; CANX_XeXenL6RMv10042178m_174-2009	732.2	444.8	613.2	582.5	158.4	114.6	114.1	156.2
High	[K].KTDAPQPDVK.[E]	3xTMT6plex [N-Term; K1; K10]	2	2	CANX_Kwon201107_XENLA_00131741_248-2089; CANX_XeXenL6RMv10042178m_174-2009	450.1	180.1	241.3	276.1	120.5	37.4	59.5	84.7
High	[K].IPDPDAVKPDDWDEDAPAK.[I]	3xTMT6plex [N-Term; K8; K19]	2	2	CANX_Kwon201107_XENLA_00131741_248-2089; CANX_XeXenL6RMv10042178m_174-2009	292.2	211.8	272.6	267.7	83	52.3	61.3	72.6
High	[K].DDTDEEIAK.[Y]	2xTMT6plex [N-Term; K9]	2	2	CANX_Kwon201107_XENLA_00131741_248-2089; CANX_XeXenL6RMv10042178m_174-2009	288.5	184.7	240.2	210.2	52	23.9	40.8	49.9
High	[K].TDAPQPDVK.[E]	2xTMT6plex [N-Term; K9]	2	2	CANX_Kwon201107_XENLA_00131741_248-2089; CANX_XeXenL6RMv10042178m_174-2009	12.9	2.7	11.5	7	1.3	0.6		2.1
High	[K].QPLDAEHK.[K]	2xTMT6plex [N-Term; K8]	2	2	CANX_Kwon201107_XENLA_00131741_248-2089; CANX_XeXenL6RMv10042178m_174-2009	88.2	54.1	77.3	63.3	22.3	16.1	16.9	19.7
High	[K].RPDADLK.[S]	2xTMT6plex [N-Term; K7]	2	2	CANX_Kwon201107_XENLA_00131741_248-2089; CANX_XeXenL6RMv10042178m_174-2009	529.1	343.2	470.9	453.6	115.6	95.7	101	108.8
High	[R].GSLLNDMSPPVNPPSEIEDPEDSKPEDWDERPK.[I]	3xTMT6plex [N-Term; K24; K33]	1	1	CANX_XeXenL6RMv10042178m_174-2009	6.4	2.2	2.2	6.3
High	[K].APVPTGEVYFSESFDK.[G]	2xTMT6plex [N-Term; K16]	1	1	CANX_XeXenL6RMv10042178m_174-2009	92	54.6	62.7	64.6	22.1	14.9	12.7	18.6
High	[K].AEEEEDTEESGK.[Q]	2xTMT6plex [N-Term; K12]	1	1	CANX_XeXenL6RMv10042178m_174-2009	202.5	138.3	172.5	183	59.5	35.2	46	49.8
High	[K].TQEQKPEQFQDK.[T]	3xTMT6plex [N-Term; K5; K12]	1	1	CANX_XeXenL6RMv10042178m_174-2009	351.7	236.2	323.4	308.1	87.6	82.8	68	74.8
High	[K].IANPDFFEDLEPFR.[M]	1xTMT6plex [N-Term]	1	1	CANX_XeXenL6RMv10042178m_174-2009
High	[R].GSLLNDMSPPVNPPSEIEDPEDSKPEDWDERPK.[I]	3xTMT6plex [N-Term; K24; K33]; 1xOxidation [M7]	1	1	CANX_XeXenL6RMv10042178m_174-2009	80.4	37.2	55.4	44.7	15.3	7.5	10	9.5
High	[K].TQEQKPEQFQDK.[T]	3xTMT6plex [N-Term; K5; K12]; 1xDeamidated [Q10]	1	1	CANX_XeXenL6RMv10042178m_174-2009	31.4	26	35.4	33.3	10.3	8.2	5.3	6.7
High	[K].QDEEEGKESQDEEEAEEEAK.[E]	3xTMT6plex [N-Term; K7; K20]	1	1	CANX_XeXenL6RMv10042178m_174-2009
High	[K].GHAYSVTGAK.[E]	2xTMT6plex [N-Term; K10]	1	2	CAPN1_Horb201201_XENLA_00118349_330-2471	20.4	30.3	23.8	15.8	34.2	14.7	17	26.6
High	[K].EHPDDLLSAFIHEEAR.[N]	1xTMT6plex [N-Term]	1	2	CARS2_TC452371_3-1916
High	[R].GPLLVQDVVFTDEMAHFDR.[E]	1xTMT6plex [N-Term]	1	2	CAT.2_Kwon201107_XENLA_00137220_141-1727	8	17.2	5.9	9.8	9.2	6.3	5.8	9
High	[R].GSQKPDVLTTGGGNPISDK.[L]	3xTMT6plex [N-Term; K4; K19]	1	1	CAT.2_Kwon201107_XENLA_00137220_141-1727	3.1	2.1	6	2.4	62.3	44.3	68.1	50.3
High	[R].FSTVAGESGSADTVR.[D]	1xTMT6plex [N-Term]	1	1	CAT.2_Kwon201107_XENLA_00137220_141-1727	10.9	11.3	5.5	13.4	9.6	8.6	2.9	11.6
High	[R].GPLLVQDVVFTDEMAHFDR.[E]	1xTMT6plex [N-Term]; 1xOxidation [M14]	1	2	CAT.2_Kwon201107_XENLA_00137220_141-1727	8	6.8	2.9	8.4	11.7	7.1	6	10
High	[K].KVEEAEPEEFVVEK.[V]	3xTMT6plex [N-Term; K1; K14]	1	1	CBX3_Ismailoglu201203_XENLA_00068614_976-1527	34.2	16.4	31.6	49.2	6.7	2.6	2.7	3.8
High	[K].EHMAYSQETGK.[H]	2xTMT6plex [N-Term; K11]; 1xOxidation [M3]	1	1	CCDC51_Taira201203_XENLA_tissue_00162324_475-3774	11.8	13.4	11.5	8.8	4	4.7	3.5	6.6
High	[R].EDIQYLELATLEHK.[L]	2xTMT6plex [N-Term; K14]	1	1	CCDC51_Taira201203_XENLA_tissue_00162324_475-3774	12.4	8.4	8.1	7.4	2.4	2.3	1.6	1.9
High	[R].ISTDLQNVK.[S]	2xTMT6plex [N-Term; K9]	1	1	CCDC51_Taira201203_XENLA_tissue_00162324_475-3774	71.6	48.4	36.5	46.5	13.7	14.9	8.1	11.2
High	[R].NTMQGVSTTAK.[N]	2xTMT6plex [N-Term; K11]	1	1	CCDC51_Taira201203_XENLA_tissue_00162324_475-3774
High	[R].ENVEAQQIK.[L]	2xTMT6plex [N-Term; K9]	1	1	CCDC51_Taira201203_XENLA_tissue_00162324_475-3774	12.3	11.2	7.2	10.1	3.5	1.4	1.3	3.1
High	[R].EAQGHVTEAER.[D]	1xTMT6plex [N-Term]	1	1	CCDC51_Taira201203_XENLA_tissue_00162324_475-3774	8.7	10.9	10.3	6.2	2.8	2.4	2.9	10.3
High	[K].SLLLEAQK.[G]	2xTMT6plex [N-Term; K8]	1	1	CCDC51_Taira201203_XENLA_tissue_00162324_475-3774	43.4	35.1	41.5	70.4	18.1	19.2	13	27.5
High	[R].NTMQGVSTTAK.[N]	2xTMT6plex [N-Term; K11]; 1xOxidation [M3]	1	1	CCDC51_Taira201203_XENLA_tissue_00162324_475-3774	40.3	25	28.4	26.6	8.9	5.7	5.6	8
High	[R].KSNSNETGTVK.[M]	3xTMT6plex [N-Term; K1; K11]	1	1	CCDC63_Quigley201112_XENLA_00064656_154-1833	12.9	11.4	16.7	32.2	6.7	5.1	8.1	7.7
High	[K].QEEAVQQADGYQQQLK.[G]	2xTMT6plex [N-Term; K16]	1	1	CCDC63_Quigley201112_XENLA_00064656_154-1833	7.9	7.3	7.2	9.5	6.8	5.9	2.5	3.1
High	[R].DPTEETTETYER.[A]	1xTMT6plex [N-Term]	1	1	CCDC63_Quigley201112_XENLA_00064656_154-1833	13.3	7.7	6.1	8.9	6.3	3.1	10.3	5.9
High	[K].EIGSVIDDSSAAYDAR.[D]	1xTMT6plex [N-Term]	1	1	CCDC63_Quigley201112_XENLA_00064656_154-1833
High	[R].GSTDNLMDDVER.[A]	1xTMT6plex [N-Term]	1	2	CCT8_XeXenL6RMv10045047m_147-1811
High	[R].ALAGNSGVK.[A]	2xTMT6plex [N-Term; K9]	1	1	CCT8_XeXenL6RMv10045047m_147-1811
High	[K].SGTISGETSIDAYEPLSGK.[M]	2xTMT6plex [N-Term; K19]	1	1	CD200_Taira201203_XENLA_tissue_00109635_3-1211	379.7	273.1	275.1	194	96.3	78.6	50.6	54
High	[K].LQMPAADVK.[Q]	2xTMT6plex [N-Term; K9]; 1xOxidation [M3]	1	1	CD200_Taira201203_XENLA_tissue_00109635_3-1211	1252.5	900.6	872.9	480.1	327.4	258.9	216.4	157.6
High	[K].AQAGDEGAYR.[C]	1xTMT6plex [N-Term]	1	1	CD200_Taira201203_XENLA_tissue_00109635_3-1211	428.8	274.3	312.8	190.6	83.9	62.9	52.4	48.7
High	[K].EGAEVMEPYK.[D]	2xTMT6plex [N-Term; K10]	1	1	CD200_Taira201203_XENLA_tissue_00109635_3-1211	15.2	9.4	15.1	11.7	2.9	0.9	1.9	1.3
High	[K].LQMPAADVK.[Q]	2xTMT6plex [N-Term; K9]	1	1	CD200_Taira201203_XENLA_tissue_00109635_3-1211	376.8	261.5	267.1	223.3	73.3	39.3	47.3	53.8
High	[K].EGAEVMEPYKDR.[L]	2xTMT6plex [N-Term; K10]	1	1	CD200_Taira201203_XENLA_tissue_00109635_3-1211	91.6	71.9	82.8	53.2	30.8	27.6	26.2	26.5
High	[K].LGESVTLR.[C]	1xTMT6plex [N-Term]	1	1	CD200_Taira201203_XENLA_tissue_00109635_3-1211	77	58.1	67.5	35.9	20.8	16.3	22.5	17.6
High	[K].EGAEVMEPYK.[D]	2xTMT6plex [N-Term; K10]; 1xOxidation [M6]	1	1	CD200_Taira201203_XENLA_tissue_00109635_3-1211	17.4	11	10.5	2.2	2.3	1.6		1.5
High	[R].TAFEESFK.[D]	2xTMT6plex [N-Term; K8]	1	1	CD63_Taira201203_XENLA_stage_00148823_158-886	7.6	2.9	7.7	7.3	3.1	2.8	2	6.3
High	[R].NIQSEDYTK.[V]	2xTMT6plex [N-Term; K9]	1	2	CD82_Kwon201107_XENLA_00017100_3-1070	12.9	10.4	18	9.9	3.4	1.8	6.8	7.7
High	[K].GSLESAVYK.[V]	2xTMT6plex [N-Term; K9]	1	2	CD82_Kwon201107_XENLA_00017100_3-1070	73.9	48.9	64	75.5	22.1	9.8	10	20.5
High	[K].EQSLSTEEAAK.[L]	2xTMT6plex [N-Term; K11]	1	1	CENPV_Quigley201207_XENLA_00119696_221-928	25.4	17.8	27.2	45.9	7.8	0.7	7.6	9.4
High	[R].HEEALLLDLGGQR.[Q]	1xTMT6plex [N-Term]	1	1	CENPV_Quigley201207_XENLA_00119696_221-928	47.6	25.9	39.6	54.1	21.7	15.3	11	23.7
High	[R].SVHVEQINGK.[E]	2xTMT6plex [N-Term; K10]; 1xDeamidated [N8]	1	2	CENPV_Quigley201207_XENLA_00119696_221-928	114.6	71.5	117.5	181.5	42.1	28.8	37	68.6
High	[R].TSTASGVPK.[V]	2xTMT6plex [N-Term; K9]	1	1	CENPV_Quigley201207_XENLA_00119696_221-928	82.9	44	73.6	95.1	40.1	21.1	27.4	51.9
High	[K].GADNLTTYK.[F]	2xTMT6plex [N-Term; K9]	1	2	CENPV_Quigley201207_XENLA_00119696_221-928	71.4	40.8	64.9	78	17.2	9.5	16.7	28.1
High	[K].QQLQETEYK.[M]	2xTMT6plex [N-Term; K9]	1	2	CEP112_Kwon201107_XENLA_00020703_1-3051	10.6	7.7	8.6	7.2	10.7	3	8.4	6.8
High	[K].QTESEETIR.[K]	1xTMT6plex [N-Term]	1	2	CEP112_Kwon201107_XENLA_00020703_1-3051	48.7	30.4	31.1	31.5	10.2	6	7.4	2.6
High	[R].ATAQTVK.[E]	2xTMT6plex [N-Term; K7]	1	2	CEP112_Kwon201107_XENLA_00020703_1-3051	50.1	25.9	30.1	27.4	13.3	8.5	14.4	11.9
High	[K].MESDYLSQTR.[A]	1xTMT6plex [N-Term]	1	2	CEP112_Kwon201107_XENLA_00020703_1-3051	8.2		2.7	7.2	1.5			2.3
High	[K].EELIQVNSQR.[K]	1xTMT6plex [N-Term]	1	2	CEP112_Kwon201107_XENLA_00020703_1-3051
High	[R].LQETGQVGGETEVEAIR.[S]	1xTMT6plex [N-Term]	1	2	CEP63_XeXenL6RMv10033568m_1-1641	3.5	2.2	6.3	2.5		1.4	2.1	7.1
High	[K].GQLSQAELTHK.[S]	2xTMT6plex [N-Term; K11]	1	2	CEP63_XeXenL6RMv10033568m_1-1641	82.6	59.2	92.6	83.6	18.6	13.4	16.8	17.6
High	[K].EIEHLATHLK.[D]	2xTMT6plex [N-Term; K10]	1	1	CEP68_Park201106_XENLA_00073241_150-1784	373.3	222.5	276.5	204.3	97.6	68.5	78.4	51.5
High	[K].SEVSGALEEDER.[R]	1xTMT6plex [N-Term]	1	1	CEP68_Park201106_XENLA_00073241_150-1784	26.1	18.6	21.8	13.8	16.5	8.1	10.2	8.9
High	[K].DLSLNVTQK.[S]	2xTMT6plex [N-Term; K9]	1	1	CEP68_Park201106_XENLA_00073241_150-1784	361.7	228.5	279.7	209.4	122.4	95.5	96.6	71.7
High	[R].DMLDGGESSPSLEIGGSSFVPK.[V]	2xTMT6plex [N-Term; K22]	1	1	CEP68_Park201106_XENLA_00073241_150-1784	8.7	3.2	8.1	7.4		1.1		2.2
High	[K].DTLSLVSK.[Q]	2xTMT6plex [N-Term; K8]	1	1	CEP68_Park201106_XENLA_00073241_150-1784	162.3	105.2	135	84.9	54.8	33	40.4	31.5
High	[R].SLSETSTSHDDLEQDR.[T]	1xTMT6plex [N-Term]	1	1	CEP68_Park201106_XENLA_00073241_150-1784
High	[K].QPTVEPLSPSYAVDEDELR.[R]	1xTMT6plex [N-Term]	1	1	CHCHD3_Taira201203_XENLA_tissue_00020998_1-924	11.5	14.1	14.4	9.9	2.2	8.1	1.8	1.3
High	[K].IAQELALEQAK.[R]	2xTMT6plex [N-Term; K11]	1	1	CHCHD3_Taira201203_XENLA_tissue_00020998_1-924	55.3	48.4	47.4	36.7	17.3	15.2	12.1	12.8
High	[R].YEAHPVCADLQTK.[I]	2xTMT6plex [N-Term; K13]; 1xMethylthio [C7]	1	1	CHCHD3_Taira201203_XENLA_tissue_00020998_1-924	68.5	62	71.8	52.2	18.3	16	11.9	9.5
High	[K].LIVHEEIGK.[A]	2xTMT6plex [N-Term; K9]	1	1	CHCHD3_Taira201203_XENLA_tissue_00020998_1-924	661.7	506.2	510.3	467.4	160.8	145.1	130.8	124.8
High	[K].VTTEQYQK.[A]	2xTMT6plex [N-Term; K8]	2	3	CHCHD3_Taira201203_XENLA_tissue_00020998_1-924; CHCHD3_XeXenL6RMv10021867m_1-861	397.4	316.4	344.4	276.4	108.4	79.8	78.2	67.4
High	[R].LSDNVINR.[M]	1xTMT6plex [N-Term]	2	3	CHCHD3_Taira201203_XENLA_tissue_00020998_1-924; CHCHD3_XeXenL6RMv10021867m_1-861	462	404.8	401.1	355.3	133	91.4	98.3	109.5
High	[R].NASNEQLTR.[A]	1xTMT6plex [N-Term]	2	3	CHCHD3_Taira201203_XENLA_tissue_00020998_1-924; CHCHD3_XeXenL6RMv10021867m_1-861	26.9	22	18.2	13.7	2.7	4.5	6.9	2.9
High	[K].AASEVEAR.[F]	1xTMT6plex [N-Term]	2	3	CHCHD3_Taira201203_XENLA_tissue_00020998_1-924; CHCHD3_XeXenL6RMv10021867m_1-861	458.9	364.8	345.2	321.7	103.8	95.8	86.2	81.7
High	[R].NASNEQLTR.[A]	1xTMT6plex [N-Term]; 1xDeamidated [N1]	2	3	CHCHD3_Taira201203_XENLA_tissue_00020998_1-924; CHCHD3_XeXenL6RMv10021867m_1-861	15.9	9.3	14.9	9.4	2.8	1.5	2.7	7.2
High	[R].YEAHPVCADLQAK.[I]	2xTMT6plex [N-Term; K13]; 1xMethylthio [C7]	1	2	CHCHD3_XeXenL6RMv10021867m_1-861	402	277.3	396.3	365.8	112.2	83.7	95.6	80.5
High	[K].LPTAEPVSPSYTVDEEELR.[R]	1xTMT6plex [N-Term]	1	2	CHCHD3_XeXenL6RMv10021867m_1-861
High	[K].IAHELALEQAR.[R]	1xTMT6plex [N-Term]	1	2	CHCHD3_XeXenL6RMv10021867m_1-861	118.4	85.2	105.4	76.4	36.8	30.8	33.2	25.5
High	[K].LIVQEEIGK.[A]	2xTMT6plex [N-Term; K9]	1	2	CHCHD3_XeXenL6RMv10021867m_1-861	168.7	113.1	141.2	119.9	33.9	30.3	35.2	28.2
High	[K].DQSTSAASGTTSGPTTFPSK.[A]	2xTMT6plex [N-Term; K20]	1	1	CHCHD6_Taira201203_XENLA_tissue_00020859_2-826	64.6	60.1	99.4	163.5	15.4	24.7	18.4	35.6
High	[R].LSDEVVNR.[M]	1xTMT6plex [N-Term]	2	2	CHCHD6_Taira201203_XENLA_tissue_00020859_2-826; BC079771.1_1-831	57.5	38.1	42.7	46	10.7	12	9.1	9.6
High	[K].AGPSASHSASTSK.[D]	2xTMT6plex [N-Term; K13]	2	2	CHCHD6_Taira201203_XENLA_tissue_00020859_2-826; BC079771.1_1-831	75.6	52.2	60.3	83.6	20.1	17.9	24.4	22.6
High	[K].CVSAAQK.[N]	2xTMT6plex [N-Term; K7]; 1xMethylthio [C1]	3	3	CHCHD6_Taira201203_XENLA_tissue_00020859_2-826; BC079771.1_1-831; BC084878.1_3-809
High	[R].LTEEQFHTAATNAELR.[V]	1xTMT6plex [N-Term]	2	2	CHCHD6_Taira201203_XENLA_tissue_00020859_2-826; BC084878.1_3-809	21	15.5	17	17	11.4	5.5	4	6.2
High	[R].EQTLIQEELAR.[L]	1xTMT6plex [N-Term]	2	2	CHCHD6_Taira201203_XENLA_tissue_00020859_2-826; BC084878.1_3-809	11.7	3.5	2.8	8.1	1.4
High	[R].EQLSSIEK.[K]	2xTMT6plex [N-Term; K8]	2	2	CHCHD6_Taira201203_XENLA_tissue_00020859_2-826; BC084878.1_3-809	47.9	23.9	35.5	33	9.8	5.8	8.9	10.4
High	[R].ISSNQAAEQVQTQK.[Q]	2xTMT6plex [N-Term; K14]	1	2	CHPT1_Kwon201107_XENLA_00111854_341-1564	13.7	10.1	11.3	5.8	10.9	4.8	10.4	10.1
High	[K].LLSESNQLNLEEFHDR.[T]	1xTMT6plex [N-Term]	1	1	CLGN_Taira201203_XENLA_tissue_00235788_298-2166
High	[RK].TPYTIMFGPDK.[C]	2xTMT6plex [N-Term; K11]; 1xOxidation [M6]	3	5	CLGN_Taira201203_XENLA_tissue_00235788_298-2166; CANX_Kwon201107_XENLA_00131741_248-2089; CANX_XeXenL6RMv10042178m_174-2009	380.9	239.7	364.6	242.1	116.4	72.4	75.2	81.4
High	[R].GQATDIAIQAEEILK.[L]	2xTMT6plex [N-Term; K15]	1	1	CLPP_Ismailoglu201203_XENLA_00038599_1-855	344.9	375.9	295	408.1	356.6	215.9	183.5	403.9
High	[K].VLVHPPQDGEDEPELVR.[K]	1xTMT6plex [N-Term]	1	1	CLPP_Ismailoglu201203_XENLA_00038599_1-855	103.3	91.8	90.2	86.7	76	74.7	59.4	88.8
High	[R].YMSPTEAQEFGILDK.[V]	2xTMT6plex [N-Term; K15]; 1xOxidation [M2]	1	1	CLPP_Ismailoglu201203_XENLA_00038599_1-855	111.3	73.1	91.5	69.9	61.8	61.8	42.6	74.2
High	[R].YMSPTEAQEFGILDK.[V]	2xTMT6plex [N-Term; K15]	1	1	CLPP_Ismailoglu201203_XENLA_00038599_1-855	35.4	33.1	35.4	37.1	26.5	18.9	15.7	34.4
High	[K].QINEIYAK.[H]	2xTMT6plex [N-Term; K8]	1	1	CLPP_Ismailoglu201203_XENLA_00038599_1-855	153.6	115.7	156.1	105.2	93.7	83.1	58	99.9
High	[R].IMIHQPSGGAR.[G]	1xTMT6plex [N-Term]; 1xOxidation [M2]	1	1	CLPP_Ismailoglu201203_XENLA_00038599_1-855	89.3	57.5	83.1	58.8	73.8	66.9	47.6	75.1
High	[R].LLELGPKPEVAQQTR.[K]	2xTMT6plex [N-Term; K7]	1	3	COPA_Ismailoglu201203_XENLA_00015943_139-3897	62.7	52.2	60.4	44.1	15.7	9.8	7.5	8.2
High	[R].VTTVTEIGK.[D]	2xTMT6plex [N-Term; K9]	1	3	COPA_Ismailoglu201203_XENLA_00015943_139-3897	315.3	240.7	233.1	187	42.1	27.4	29.6	31.1
High	[K].IAYQLAVEAESEQK.[W]	2xTMT6plex [N-Term; K14]	1	1	COPB2_XeXenL6RMv10009392m_1-1998	63.6	45.7	48.6	47.2	49.9	41.8	30.7	29
High	[R].SVNGLAFYDWENTELIR.[R]	1xTMT6plex [N-Term]; 1xDeamidated [N3]	1	1	COPB2_XeXenL6RMv10009392m_1-1998
High	[K].DMGSCEIYPQTIQHNPNGR.[F]	1xTMT6plex [N-Term]; 1xMethylthio [C5]; 1xOxidation [M2]	1	2	COPB2_XeXenL6RMv10013886m_1-2763	61.9	54.6	59	39.5	28.1	27	25.7	19.3
High	[K].GFDTSESALTTVEK.[E]	2xTMT6plex [N-Term; K14]	1	1	COPB2_XeXenL6RMv10013886m_1-2763	7.5	2.4	2.8	2.8	2.6	1
High	[R].EEPAMSMDANGK.[I]	2xTMT6plex [N-Term; K12]; 2xOxidation [M5; M7]	1	2	COPB2_XeXenL6RMv10013886m_1-2763	118.4	95.3	92.7	52.1	62.6	44.3	39.5	35.6
High	[R].EEPAMSMDANGK.[I]	2xTMT6plex [N-Term; K12]; 1xOxidation [M]	1	2	COPB2_XeXenL6RMv10013886m_1-2763	66	46.1	53.2	45.6	24.5	30.7	21.3	26
High	[K].NWVVTGADDMQIR.[V]	1xTMT6plex [N-Term]; 1xOxidation [M10]	1	2	COPB2_XeXenL6RMv10013886m_1-2763	154.8	112.6	110.8	73.7	51.3	40.5	39.8	26.7
High	[K].NWVVTGADDMQIR.[V]	1xTMT6plex [N-Term]	1	2	COPB2_XeXenL6RMv10013886m_1-2763	22.4	14.6	13.4	10.5	3.5	6.7	3.5	2.8
High	[K].IAYQLAVESESEQK.[W]	2xTMT6plex [N-Term; K14]	1	2	COPB2_XeXenL6RMv10013886m_1-2763	32.9	21.3	22.4	16.4	12.1	8.8	3.4	6.5
High	[K].DMGSCEIYPQTIQHNPNGR.[F]	1xTMT6plex [N-Term]; 1xMethylthio [C5]; 1xOxidation [M2]; 1xDeamidated [N17]	1	2	COPB2_XeXenL6RMv10013886m_1-2763	14	6.9	5.7	2.7	6.7	2.2	2.1	1.6
High	[R].EEPAMSMDANGK.[I]	2xTMT6plex [N-Term; K12]	1	2	COPB2_XeXenL6RMv10013886m_1-2763
High	[K].AMGDAEIK.[D]	2xTMT6plex [N-Term; K8]	1	2	COPB2_XeXenL6RMv10013886m_1-2763	124.5	89.1	99.1	85.1	44.9	40.8	36	38.9
High	[R].ESNSVVK.[I]	2xTMT6plex [N-Term; K7]; 1xDeamidated [N3]	1	2	COPB2_XeXenL6RMv10013886m_1-2763	28.9	24.6	19.8	22.2	11.2	7.6	6.7	2.9
High	[R].KNWVVTGADDMQIR.[V]	2xTMT6plex [N-Term; K1]; 1xOxidation [M11]	1	2	COPB2_XeXenL6RMv10013886m_1-2763	103.4	81	105.8	95	79.1	59	44.1	62.3
High	[K].HSEIQQANLK.[A]	2xTMT6plex [N-Term; K10]	1	2	COPB2_XeXenL6RMv10013886m_1-2763	14.3	8.3	18.3	14.2	60.2	57.6	44.5	78
High	[K].VWQLGSSSPNFTLEGHEK.[G]	2xTMT6plex [N-Term; K18]	2	3	COPB2_XeXenL6RMv10013886m_1-2763; COPB2_XeXenL6RMv10009392m_1-1998	9.3	3.2	6.2	3.4	7.6	2.9	2.2	2.2
High	[R].GSNNVALGYDEGSIIVK.[LA]	2xTMT6plex [N-Term; K17]	2	3	COPB2_XeXenL6RMv10013886m_1-2763; COPB2_XeXenL6RMv10009392m_1-1998	116.8	93.9	100.4	87.6	49.3	40.6	28.1	33
High	[K].QQALAVSTDPEHR.[F]	1xTMT6plex [N-Term]	2	3	COPB2_XeXenL6RMv10013886m_1-2763; COPB2_XeXenL6RMv10009392m_1-1998	558.7	409.5	452.3	371.4	256	183.8	164.6	178.2
High	[R].VHMFEAHSDYIR.[C]	1xTMT6plex [N-Term]	2	3	COPB2_XeXenL6RMv10013886m_1-2763; COPB2_XeXenL6RMv10009392m_1-1998	122.4	86.1	87	80.5	45.6	32.3	24.9	31.3
High	[K].AADSLADPTEYENLFPGLK.[E]	2xTMT6plex [N-Term; K19]	2	3	COPB2_XeXenL6RMv10013886m_1-2763; COPB2_XeXenL6RMv10009392m_1-1998	646.2	432.4	502.6	422.9	218.1	166.8	138.1	149.7
High	[K].DNNQFASASLDR.[T]	1xTMT6plex [N-Term]	2	3	COPB2_XeXenL6RMv10013886m_1-2763; COPB2_XeXenL6RMv10009392m_1-1998	58.4	44	47	36.6	25	18.8	8.4	12.7
High	[K].GVNCIDYYSGGDKPYLISGADDR.[L]	2xTMT6plex [N-Term; K13]; 1xMethylthio [C4]	2	3	COPB2_XeXenL6RMv10013886m_1-2763; COPB2_XeXenL6RMv10009392m_1-1998
High	[K].GVNCIDYYSGGDKPYLISGADDR.[L]	2xTMT6plex [N-Term; K13]; 1xMethylthio [C4]; 1xDeamidated [N3]	2	3	COPB2_XeXenL6RMv10013886m_1-2763; COPB2_XeXenL6RMv10009392m_1-1998	12	7.1	14.6	11.1	8.4	4.1	2	3.7
High	[K].EAYAAEPFLK.[Q]	2xTMT6plex [N-Term; K10]	2	3	COPB2_XeXenL6RMv10013886m_1-2763; COPB2_XeXenL6RMv10009392m_1-1998	9.9	9.8	8.3	10	2.1	1.7		5.4
High	[R].LESTLNYGMER.[V]	1xTMT6plex [N-Term]	2	3	COPB2_XeXenL6RMv10013886m_1-2763; COPB2_XeXenL6RMv10009392m_1-1998	115.2	73.9	99	81.4	37.2	30.5	28.4	26.8
High	[R].VFNYNTLER.[V]	1xTMT6plex [N-Term]	2	3	COPB2_XeXenL6RMv10013886m_1-2763; COPB2_XeXenL6RMv10009392m_1-1998	245.5	177.9	178.6	150.5	107.9	68.2	69	71.7
High	[R].VHMFEAHSDYIR.[C]	1xTMT6plex [N-Term]; 1xOxidation [M3]	2	3	COPB2_XeXenL6RMv10013886m_1-2763; COPB2_XeXenL6RMv10009392m_1-1998	8.3	9.3	7.8	9.1	3.5	2.6	6	8.6
High	[R].HVTPNEER.[N]	1xTMT6plex [N-Term]	2	2	COPB2_XeXenL6RMv10013886m_1-2763; COPB2_XeXenL6RMv10009392m_1-1998	129.2	95.4	108.8	83.7	39.6	34.2	19.9	27
High	[R].TYLPSQVSR.[V]	1xTMT6plex [N-Term]	2	3	COPB2_XeXenL6RMv10013886m_1-2763; COPB2_XeXenL6RMv10009392m_1-1998	145.5	94.1	106.5	88	44.3	34	28.6	32.7
High	[R].DAIVSDLDK.[K]	2xTMT6plex [N-Term; K9]	1	2	COPE_XeXenL6RMv10036817m_2-964	175.2	135.9	142.8	143.2	37.1	22.4	24.7	26
High	[R].DAIVSDLDKK.[M]	3xTMT6plex [N-Term; K9; K10]	1	2	COPE_XeXenL6RMv10036817m_2-964	114.3	99	99.7	98.2	18.1	14	17.6	13.6
High	[K].WEDAEGVLQEALDK.[D]	2xTMT6plex [N-Term; K14]	1	2	COPE_XeXenL6RMv10036817m_2-964	73.1	55.7	65.9	55.5	6.4	3.5	3.5	3.5
High	[R].VKPSNAEK.[E]	3xTMT6plex [N-Term; K2; K8]	1	1	COPE_XeXenL6RMv10036817m_2-964	236.7	166.7	189.8	167.5	56.9	39.6	52.2	49.9
High	[K].DDPHVVPSITNK.[R]	2xTMT6plex [N-Term; K12]	1	2	COX5B.1_Taira201203_XENLA_stage_00149989_149-538	462.4	323.6	287.3	551.3	74	54.4	41.3	67
High	[K].QGTDPYSMMKPQQYAGTK.[D]	3xTMT6plex [N-Term; K10; K18]; 2xOxidation [M8; M9]	1	2	COX5B.1_Taira201203_XENLA_stage_00149989_149-538	50.2	39.2	36.6	35.3	4.6	4.7	6.8
High	[K].QGTDPYSMMKPQQYAGTK.[D]	3xTMT6plex [N-Term; K10; K18]; 2xOxidation [M8; M9]; 1xDeamidated [Q13]	1	2	COX5B.1_Taira201203_XENLA_stage_00149989_149-538	106.3	88.8	86.4	94.5	14.2	16.7	7.9	10.1
High	[K].LVPHHLPH.[-]	1xTMT6plex [N-Term]	2	3	COX5B.1_Taira201203_XENLA_stage_00149989_149-538; COX5B.1_TC443541_3-431	87.5	67.8	65.6	95.7	18.5	14.9	11.2	11.7
High	[K].DDPHIVPSITNK.[R]	2xTMT6plex [N-Term; K12]	1	1	COX5B.1_TC443541_3-431	183.9	171.4	168	199	19.3	19.3	21.1	19.5
High	[K].GGVGDALLYR.[L]	1xTMT6plex [N-Term]	1	2	COX7A2_Taira201203_XENLA_stage_00196276_154-492	127.4	104.3	96.7	113.1	18.1	14.4	20.4	14.5
High	[K].LLDNENEEALAK.[V]	2xTMT6plex [N-Term; K12]	1	1	CPT2_TeperekTkacz201206_XENLA_00026874_41-2020	24	28.7	14.1	12.3	18.9	8.2	5.5	20.5
High	[R].DELLTDEK.[G]	2xTMT6plex [N-Term; K8]	1	2	CPT2_TeperekTkacz201206_XENLA_00026874_41-2020	22.2	13	16.4	16	2.4	0.3	2.9	2.3
High	[K].YHGQLTK.[E]	2xTMT6plex [N-Term; K7]	1	1	CPT2_TeperekTkacz201206_XENLA_00026874_41-2020	75.4	51.8	61.5	61.8	23.6	14.6	18.7	18.7
High	[K].GLVYETSVLDPDEGIR.[F]	1xTMT6plex [N-Term]	1	1	CS_Ismailoglu201203_XENLA_00053900_407-1813	379.7	342.5	371.1	292.7	40	29.9	14.3	20.6
High	[K].DLGGEVSDEK.[L]	2xTMT6plex [N-Term; K10]	1	2	CS_Ismailoglu201203_XENLA_00053900_407-1813	1211.6	1002.6	1033.9	768.2	70.8	16.8	43	56.8
High	[K].HLPDDPMFK.[L]	2xTMT6plex [N-Term; K9]	1	2	CS_Ismailoglu201203_XENLA_00053900_407-1813	583.5	482.1	573.1	584.7	38.2	6.1	30.1	39.3
High	[K].SMSTDGLMQLVGSK.[S]	2xTMT6plex [N-Term; K14]; 2xOxidation [M2; M8]	1	2	CS_Ismailoglu201203_XENLA_00053900_407-1813	609.9	519.2	572.8	397.5	71.6	42.6	29.3	32.3
High	[R].AYAEGVNK.[A]	2xTMT6plex [N-Term; K8]	1	2	CS_Ismailoglu201203_XENLA_00053900_407-1813	525.8	400.5	432.9	348.8	36	5.6	26.6	33.8
High	[R].GYSIPECQK.[L]	2xTMT6plex [N-Term; K9]; 1xMethylthio [C7]	1	2	CS_Ismailoglu201203_XENLA_00053900_407-1813	421.1	342.1	428.8	332.4	24.7		21.4	25.1
High	[K].YWELVYEDSMDLIAK.[L]	2xTMT6plex [N-Term; K15]; 1xOxidation [M10]	1	2	CS_Ismailoglu201203_XENLA_00053900_407-1813	6.5	7.1	2.7	1.7	1.1	0.6
High	[K].HLPDDPMFK.[L]	2xTMT6plex [N-Term; K9]; 1xOxidation [M7]	1	2	CS_Ismailoglu201203_XENLA_00053900_407-1813	488.1	429.2	455.3	345.3	33.2	5.5	18.2	24.9
High	[K].LVAQLYK.[I]	2xTMT6plex [N-Term; K7]	1	2	CS_Ismailoglu201203_XENLA_00053900_407-1813	20	18.6	16.5	12.3				1.5
High	[K].SMSTDGLMQLVGSK.[S]	2xTMT6plex [N-Term; K14]; 1xOxidation [M2]	1	2	CS_Ismailoglu201203_XENLA_00053900_407-1813	123.2	103.7	104.6	133.2	21.3	15.6	14.7	19
High	[K].FNLTGLNEQVPHYR.[Q]	1xTMT6plex [N-Term]	1	1	CSNK2B_mgEST_Xl4jul2012_1013086090_95-742	15.8	17.1	19.3	17	15.6	8.1	8.7	13.2
High	[R].VAAGVLCELAQDK.[E]	2xTMT6plex [N-Term; K13]; 1xMethylthio [C7]	1	1	CTNNB1_Quigley201207_XENLA_00108430_503-2848	16.2	37.3	10.5	23.6	16	9.4	5.6	23.8
High	[K].DNNITTGK.[I]	2xTMT6plex [N-Term; K8]	1	2	CTPS2_Taira201203_XENLA_tissue_00002350_376-2193	24.1	16.3	20.2	12.7	3.2	6.9	6	6.6
High	[K].FVGQDNEGQR.[M]	1xTMT6plex [N-Term]	1	1	CTPS2_Taira201203_XENLA_tissue_00002350_376-2193
High	[K].ALEHSALAINHK.[L]	2xTMT6plex [N-Term; K12]	1	1	CTPS2_Taira201203_XENLA_tissue_00002350_376-2193	43.1	53.2	29.2	37.7	21.4	14.3	17.2	12.3
High	[K].DFVIGELHPDDR.[S]	1xTMT6plex [N-Term]	1	1	CYB5A_TC465570_3-446	12.2	8	12.1	16.9	6.7	1.4	3.2	8.3
High	[R].VDGNLVVRPYTPVSSDDNK.[G]	2xTMT6plex [N-Term; K19]	1	1	CYB5R3_TC445561_127-1032	50	42.6	38.6	68.3	25	16.7	9.7	21.1
High	[R].EEISHDTR.[R]	1xTMT6plex [N-Term]	1	2	CYB5R3_TC445561_127-1032	45.9	21.1	19.3	36.3	18.8	16.5	14.1	22
High	[K].MSQYLDSLR.[K]	1xTMT6plex [N-Term]	1	1	CYB5R3_TC445561_127-1032	113.3	51.8	73.7	137.8	34.7	13.6	25.3	44.8
High	[K].GYVDLVVK.[I]	2xTMT6plex [N-Term; K8]	1	1	CYB5R3_TC445561_127-1032	242.4	143.2	180.9	263.1	79.9	48.9	52.5	80.4
High	[K].ALAEEFEIQDGPDENGEMFLRPGK.[L]	2xTMT6plex [N-Term; K24]; 1xOxidation [M18]	1	1	CYC1_Audic201207_XENLA_00000343_243-1172	74.4	58.2	70.7	44.2	21.5	8	14.2	10.2
High	[R].NLIGVSHTEAEAK.[A]	2xTMT6plex [N-Term; K13]	1	1	CYC1_Audic201207_XENLA_00000343_243-1172	796.7	624.8	646.9	542.7	222.3	177.9	184.3	208.1
High	[K].ALAEEFEIQDGPDENGEMFLRPGK.[L]	2xTMT6plex [N-Term; K24]; 1xOxidation [M18]; 1xDeamidated [N15]	1	1	CYC1_Audic201207_XENLA_00000343_243-1172	7.4	10.6	3.1	9.9	12.2	2.6	2.4	10.3
High	[R].WASEPEHDHR.[K]	1xTMT6plex [N-Term]	1	1	CYC1_Audic201207_XENLA_00000343_243-1172	65	52.4	59.5	50.5	25.6	16.3	15.4	18.8
High	[K].TGQAEGFSYTDANK.[N]	2xTMT6plex [N-Term; K14]	1	3	CYCS_Taira201203_XENLA_stage_00209721_227-613	76.9	54	67.7	70.1	9.6	1.9	8.8	6.5
High	[R].SEAEPGSVR.[L]	1xTMT6plex [N-Term]	1	2	CYHR1_TC421929_2-1150	29.3	18.3	18.8	15.5	7	5.2	10.8	8.7
High	[K].SLLGYQSGVIGEAAESHVQK.[K]	2xTMT6plex [N-Term; K20]	1	2	CYP20A1_Taira201203_XENLA_stage_00031986_188-1579	37.3	23.7	24.7	29.4	13	7.6	13.6	8.2
High	[K].SVTQTAMGSSFEDDQEVIHFR.[R]	1xTMT6plex [N-Term]	1	1	CYP20A1_Taira201203_XENLA_stage_00031986_188-1579	6.2	2.8	5.6	2.5			1.3	1.7
High	[K].SVTQTAMGSSFEDDQEVIHFR.[R]	1xTMT6plex [N-Term]; 1xOxidation [M7]	1	1	CYP20A1_Taira201203_XENLA_stage_00031986_188-1579	6.8	3.3	6.2	2.5	1.6			1.8
High	[K].YELVTSPK.[E]	2xTMT6plex [N-Term; K8]	1	2	CYP20A1_Taira201203_XENLA_stage_00031986_188-1579	166.8	127.1	135.8	128.9	39.3	30.6	31.6	33.9
High	[R].FDPDRFDDETAK.[Q]	2xTMT6plex [N-Term; K12]	1	1	CYP20A1_Taira201203_XENLA_stage_00031986_188-1579	165.9	130.1	134.3	134	45.9	31.7	32.8	41.7
High	[K].TSDPFQTMLK.[S]	2xTMT6plex [N-Term; K10]; 1xOxidation [M8]	1	1	CYP20A1_Taira201203_XENLA_stage_00031986_188-1579	73.8	65.2	69.8	53.3	25.8	11	12.7	22.7
High	[K].GFLDGSIER.[S]	1xTMT6plex [N-Term]	1	2	CYP20A1_Taira201203_XENLA_stage_00031986_188-1579	62.1	147.3	70.1	47.9	104.6	91.6	110.8	74.1
High	[K].ALESGLVTSGTVATDR.[G]	1xTMT6plex [N-Term]	1	1	D2HGDH_Taira201203_XENLA_tissue_00258941_50-1771	182.6	164.8	160.1	101.7	19.9	14.4	10	14.3
High	[R].VVGYGHLGDGNLHLNITSETK.[S]	2xTMT6plex [N-Term; K21]	1	1	D2HGDH_Taira201203_XENLA_tissue_00258941_50-1771	60.9	50.5	50.6	45.3	12.2	6.3	7.6	9.6
High	[R].AVTDEDDLK.[T]	2xTMT6plex [N-Term; K9]	1	1	D2HGDH_Taira201203_XENLA_tissue_00258941_50-1771	263.5	265.2	245.5	146.2	19.3	5.2	16.5	13.3
High	[K].LYDLVEETR.[A]	1xTMT6plex [N-Term]	1	1	D2HGDH_Taira201203_XENLA_tissue_00258941_50-1771	93.9	89.8	89.7	55.4	9.8	2.3	5.3	5.4
High	[K].YDLSIPVEK.[L]	2xTMT6plex [N-Term; K9]	1	1	D2HGDH_Taira201203_XENLA_tissue_00258941_50-1771	86.7	89.5	79.5	45.7	11.9	6	7.4	6.1
High	[K].DNTGYDLK.[Q]	2xTMT6plex [N-Term; K8]	1	1	D2HGDH_Taira201203_XENLA_tissue_00258941_50-1771	201.8	203.6	177.1	122.2	38.9	17.7	21.1	33.6
High	[R].EAVQLMQK.[L]	2xTMT6plex [N-Term; K8]; 1xOxidation [M6]	1	1	D2HGDH_Taira201203_XENLA_tissue_00258941_50-1771	187.2	183.1	157.6	77.8	13.4	5	11.4	10.3
High	[R].FFDEYVSSTPQR.[L]	1xTMT6plex [N-Term]	1	1	DAD1_Taira201203_XENLA_tissue_00015037_114-659	13.6	16.9	9.6	15.5	1.4	2.5	2.9	3.7
High	[K].INEGDLIAEVETDK.[A]	2xTMT6plex [N-Term; K14]	1	2	DLAT_TeperekTkacz201206_XENLA_00076772_118-2004	10.2	13	3.7	11.9	5.5	10
High	[K].ESDISSFADYK.[E]	2xTMT6plex [N-Term; K11]	1	1	DLAT_TeperekTkacz201206_XENLA_00076772_118-2004	55.3	55.5	46.1	49.1	48.1	45.5	28.8	44
High	[K].DVLSLATR.[A]	1xTMT6plex [N-Term]	1	3	DLAT_TeperekTkacz201206_XENLA_00076772_118-2004	49.7	44.2	43.3	25	67.5	81.1	41.2	24.2
High	[K].ELNEVTK.[A]	2xTMT6plex [N-Term; K7]	1	3	DLAT_TeperekTkacz201206_XENLA_00076772_118-2004	12.4	12.7	15.7	14.7	9.9	13.9	10.1	5.9
High	[K].ILVAEGTR.[D]	1xTMT6plex [N-Term]	1	3	DLAT_TeperekTkacz201206_XENLA_00076772_118-2004	555.4	408.6	408.1	265.9	442.4	402.5	285.3	341
High	[K].LVLFLDAIQHICR.[I]	1xTMT6plex [N-Term]; 1xMethylthio [C12]; 1xDeamidated [Q9]	1	2	DNAH1_Taira201203_XENLA_tissue_00057826_54-12665	23.5	40.7	14	41.3	28.6	11.8	8.1	24.8
High	[K].IIEVHVDK.[G]	2xTMT6plex [N-Term; K8]	1	3	DNAJA2_TeperekTkacz201206_XENLA_00107904_113-1345	115	84.3	74.3	65.7	48.1	41.4	28.4	33.2
High	[K].YHPDKNPNEGEK.[F]	3xTMT6plex [N-Term; K5; K12]	1	2	DNAJA4.1_Park201106_XENLA_00175772_241-1434	204.5	150.4	128.6	120.2	77.4	63	51.2	76.1
High	[R].GEAYQEDESPR.[S]	1xTMT6plex [N-Term]	1	1	DNAJA4.1_Park201106_XENLA_00175772_241-1434	52.8	50.2	42.5	35.7	36.7	37.6	99.6	37.6
High	[K].EHDIYQR.[Q]	1xTMT6plex [N-Term]	1	1	DNAJA4.1_Park201106_XENLA_00175772_241-1434	22.8	17.1	14.9	7.7	7.6	6.7	6	6.1
High	[R].DLYDQGGEQAIK.[E]	2xTMT6plex [N-Term; K12]	1	1	DNAJA4.1_Park201106_XENLA_00175772_241-1434	9.8	7.7	6.9	6.6	2	7.1	2.9	2.4
High	[K].KGEGLPNFDNNNIK.[G]	3xTMT6plex [N-Term; K1; K14]	1	1	DNAJB11_TC421952_126-1208	49	36.7	39.2	34.5	22.8	6	8.4	11
High	[R].ENSATDVLQK.[K]	2xTMT6plex [N-Term; K10]	1	1	DNAJC11_Amin201106_XENLA_00018402_17-1696	214	155.4	177.5	140.6	83.2	77	52.5	67.2
High	[R].GVMHQVMSGDNEPLR.[I]	1xTMT6plex [N-Term]; 2xOxidation [M3; M7]	1	1	DNAJC11_Amin201106_XENLA_00018402_17-1696	21.4	18	15.4	13.8	14.4	14	8	12.6
High	[K].KQEAEAAVR.[L]	2xTMT6plex [N-Term; K1]	1	1	DNAJC11_Amin201106_XENLA_00018402_17-1696	428.8	330.1	367.1	320.6	180.7	138.8	114.4	134.3
High	[K].GLEMEGWEVVER.[K]	1xTMT6plex [N-Term]	1	1	DNAJC11_Amin201106_XENLA_00018402_17-1696
High	[R].EATQEELK.[A]	2xTMT6plex [N-Term; K8]	1	1	DNAJC11_Amin201106_XENLA_00018402_17-1696	13.9	8.8	6.9	6.3	9.5	5.5	9.8	8.1
High	[K].FQDEEQTR.[L]	1xTMT6plex [N-Term]	1	1	DNAJC11_Amin201106_XENLA_00018402_17-1696	154.5	123.7	118.2	111.7	74.9	53.7	53	53.3
High	[K].QEAEAAVR.[L]	1xTMT6plex [N-Term]	1	1	DNAJC11_Amin201106_XENLA_00018402_17-1696	123.8	95.4	113.3	98.3	85.9	63.8	56.7	71.3
High	[R].IIEAEEAK.[M]	2xTMT6plex [N-Term; K8]	1	1	DNAJC11_Amin201106_XENLA_00018402_17-1696	9	3.3	2.8	2.9	1.8
High	[R].AIYDIYGK.[K]	2xTMT6plex [N-Term; K8]	1	1	DNAJC11_Amin201106_XENLA_00018402_17-1696	93.7	71.6	60.3	62.2	30.1	25.7	18.6	27
High	[K].GGSPYLAAK.[I]	2xTMT6plex [N-Term; K9]	1	1	DNAJC19_Ismailoglu201203_XENLA_00056507_470-817	43.8	33	37.6	31.2	1.7	3.7	7.8	8
High	[K].DLLEGQAK.[R]	2xTMT6plex [N-Term; K8]	1	1	DNAJC19_Ismailoglu201203_XENLA_00056507_470-817	56.2	54.2	63	64.7	24.4	16.8	14.3	24.5
High	[K].HMEPQVK.[Q]	2xTMT6plex [N-Term; K7]; 1xOxidation [M2]	1	1	DNAJC19_Ismailoglu201203_XENLA_00056507_470-817	144.6	123.1	135.4	156.5	48.4	27.2	45.2	40.9
High	[K].ALQAEQGK.[S]	2xTMT6plex [N-Term; K8]	1	1	DNALI1_Audic201207_XENLA_00002207_77-841	35.5	21.1	32.8	55.8	8.6	7.3	10.1	10.5
High	[K].AQLEGIIAPK.[K]	2xTMT6plex [N-Term; K10]	1	1	DNALI1_Audic201207_XENLA_00002207_77-841	264.4	173.1	256.4	413.7	81.1	64.6	77.7	102.3
High	[K].LMTPQEIVDYIADK.[K]	2xTMT6plex [N-Term; K14]; 1xOxidation [M2]	1	1	DQ096963.1_609-1058	22.1	18.2	9.9	17.2	2.3	0.1	2
High	[K].ESIESAIGGNAYQHNK.[V]	2xTMT6plex [N-Term; K16]	1	1	DYNLT1_Ismailoglu201203_XENLA_00044096_337-678	37.8	21	33.5	45.7	25.7	20.5	14.6	36.1
High	[R].EQNLEDALR.[T]	1xTMT6plex [N-Term]	1	1	ECHDC1_Ismailoglu201203_XENLA_00019973_197-1096	9.3	10.5	10.5	2.4		0.9
High	[R].QIDGTDAQR.[I]	1xTMT6plex [N-Term]	1	1	ECHDC2_Taira201203_XENLA_tissue_00112621_34-924	56.3	47.7	55.2	50.6	39.6	32	28.6	37.9
High	[K].MGLIETTR.[G]	1xTMT6plex [N-Term]	1	1	ECHDC2_Taira201203_XENLA_tissue_00112621_34-924	55.1	51.9	41.3	46.6	103.5	100.1	92.5	75
High	[K].VEPPIPGDFLHK.[H]	2xTMT6plex [N-Term; K12]	1	1	ENKUR_TeperekTkacz201206_XENLA_00117866_111-908	30.5	20.4	28.2	43.2	10.3	11.1	13.1	11.9
High	[R].AFTLEVSDTEIQDLYQR.[L]	1xTMT6plex [N-Term]	1	1	EPHX1_Ismailoglu201203_XENLA_00006318_51-1484	27	21.5	21.4	62	14.1	10.8	5.6	10.2
High	[KR].ETIEENIR.[W]	1xTMT6plex [N-Term]	1	2	ERAP1_Taira201203_XENLA_tissue_00187919_268-3063	16.6	12.3	18.8	13.3	3.1	5.2	2.3	3.6
High	[R].ADAEYYTAHK.[V]	2xTMT6plex [N-Term; K10]	1	1	ERLIN2_Ismailoglu201203_XENLA_00037757_163-1170	60.4	45.3	73.1	50	92.2	72.4	81.5	65.7
High	[K].YQAIAANSK.[I]	2xTMT6plex [N-Term; K9]	1	2	ERLIN2_Ismailoglu201203_XENLA_00037757_163-1170	57.4	42.2	67.5	31.3	92.9	73.7	91.2	58.3
High	[K].DDTASLEK.[F]	2xTMT6plex [N-Term; K8]	1	1	ERP44_Kwon201107_XENLA_00011167_183-1406	9.5	11.7	14.8	9.1	1.2	1.1
High	[KR].SAQEALEK.[E]	2xTMT6plex [N-Term; K8]	1	3	ESYT1_Taira201203_XENLA_stage_00098499_643-3666	11.9	7.7	13.1	10.5	9.8	2.4	3	9.7
High	[K].NPSPSAELK.[L]	2xTMT6plex [N-Term; K9]	1	3	ESYT1_Taira201203_XENLA_stage_00098499_643-3666	17.5	13.2	16.6	22.7	5.1	6.7	6.3	9.1
High	[R].QSTEGELR.[Q]	1xTMT6plex [N-Term]	1	1	ESYT1_Taira201203_XENLA_stage_00098499_643-3666	98.2	59.2	63.5	128.4	43.6	24	33.7	32.9
High	[R].AAVDAGFVPNDMQVGQTGK.[I]	2xTMT6plex [N-Term; K19]; 1xOxidation [M12]	1	2	ETFA_Taira201203_XENLA_stage_00060180_1-1074	695.6	597.7	699.4	492	241.8	214.2	171.2	170.1
High	[R].AAVDAGFVPNDMQVGQTGK.[I]	2xTMT6plex [N-Term; K19]	1	2	ETFA_Taira201203_XENLA_stage_00060180_1-1074	127.3	102.6	127.5	131.2	40.1	43.5	35.5	35.5
High	[K].SDRPELTSAK.[V]	2xTMT6plex [N-Term; K10]	1	1	ETFA_Taira201203_XENLA_stage_00060180_1-1074	675	554.1	654	562.9	209.3	163.9	146.5	165.6
High	[K].LDVAPVSDVIEIK.[S]	2xTMT6plex [N-Term; K13]	1	1	ETFA_Taira201203_XENLA_stage_00060180_1-1074	44.8	37.9	47.4	31.1	14	9.4	10.1	5.3
High	[K].VAEELAK.[I]	2xTMT6plex [N-Term; K7]	1	1	ETFA_Taira201203_XENLA_stage_00060180_1-1074	95.6	75.7	82.1	70.6	44	33.3	36.3	35.2
High	[R].EIDGGLETISLK.[L]	2xTMT6plex [N-Term; K12]	1	1	ETFB_Amin201106_XENLA_00030262_78-842	132	108.5	123.2	125.8	40.7	40.6	28	31.6
High	[R].ILSVEDPPQR.[Q]	1xTMT6plex [N-Term]	1	1	ETFB_Amin201106_XENLA_00030262_78-842	22.6	18.4	21.9	18.2	9.3	13.5	2.7	1.8
High	[K].VETVEDLVSK.[L]	2xTMT6plex [N-Term; K10]	1	1	ETFB_Amin201106_XENLA_00030262_78-842	305.6	238	297.7	269.9	79.4	70.4	76.8	77.3
High	[R].TALAMGADR.[G]	1xTMT6plex [N-Term]	1	1	ETFB_Amin201106_XENLA_00030262_78-842	128.6	102.7	117.8	130.3	35.5	25.4	25.3	24.2
High	[K].TGVVTDGVK.[H]	2xTMT6plex [N-Term; K9]	1	1	ETFB_Amin201106_XENLA_00030262_78-842	585.2	486.1	567.5	508.4	145.7	112.9	137.3	117.8
High	[K].IESVKPADLGVDITSR.[I]	2xTMT6plex [N-Term; K5]	1	1	ETFB_Amin201106_XENLA_00030262_78-842	316.3	282.3	325.4	274.3	98.2	102.6	85.9	76.8
High	[R].TALAMGADR.[G]	1xTMT6plex [N-Term]; 1xOxidation [M5]	1	1	ETFB_Amin201106_XENLA_00030262_78-842	369.1	333.7	387.7	287	109.5	91.5	98.1	83.2
High	[R].DAINVEK.[A]	2xTMT6plex [N-Term; K7]	1	1	F6PHS3_XENTR_Taira201203_XENLA_stage_00091059_899-1540	33.3	32	22.8	29.8	12.8	12.9	11.4	9.4
High	[R].LVEIEPGK.[R]	2xTMT6plex [N-Term; K8]	1	1	F6PHS3_XENTR_Taira201203_XENLA_stage_00091059_899-1540	108.6	90.1	66.9	84.3	39.6	29.8	21.9	23.8
High	[R].QVVAVTGDGTNDGPALK.[K]	2xTMT6plex [N-Term; K17]	1	9	F6YRD4_XENTR_Taira201203_XENLA_stage_00078243_723-4526	60.4	40.6	48	32.6	27.5	26.3	15.5	15.4
High	[K].TSPHEGLSGNPADLER.[R]	1xTMT6plex [N-Term]	1	3	F6YRD4_XENTR_Taira201203_XENLA_stage_00078243_723-4526	11.8	9.3	11.4	6.2	6.2	6.4	1.9	3.1
High	[K].DDIPEEELAEDAEEIDHAER.[E]	1xTMT6plex [N-Term]	1	2	F6YRD4_XENTR_Taira201203_XENLA_stage_00078243_723-4526
High	[K].SEEGADGDDK.[K]	2xTMT6plex [N-Term; K10]	1	3	F6YRD4_XENTR_Taira201203_XENLA_stage_00078243_723-4526	15.9	11.2	9.5	7.7	11.2	9	2.4	6.5
High	[R].NVYDSISK.[F]	2xTMT6plex [N-Term; K8]	1	9	F6YRD4_XENTR_Taira201203_XENLA_stage_00078243_723-4526	34.1	28.5	29.2	21.2	21.7	22.8	16.9	16.9
High	[K].AIDYEIQR.[Q]	1xTMT6plex [N-Term]	1	1	F7D1E2_XENTR_Ismailoglu201203_XENLA_00024864_154-1719	25.5	18.8	19.1	14.4	3.1			3
High	[R].QQQDEAYLVSLR.[A]	1xTMT6plex [N-Term]	1	1	FAF2_TC454062_3-1364	7.1	7.8	9.7	11.4	10.5	2.2	1.7	8.4
High	[R].LNEQEGVPR.[V]	1xTMT6plex [N-Term]	1	1	FAF2_TC454062_3-1364	14.1	12.1	11.3	14.5	3.2	5	1.6	1.3
High	[R].GLSQDQTEK.[L]	2xTMT6plex [N-Term; K9]	1	1	FAF2_TC454062_3-1364	2.6	7.6	3.1	6.4	3.4	2.2	1.6	2.8
High	[R].FLLVYLHGEDHQDSDDFCR.[N]	1xTMT6plex [N-Term]; 1xMethylthio [C18]	1	1	FAF2_TC454062_3-1364
High	[K].FASSIVGPSDPIR.[I]	1xTMT6plex [N-Term]	1	1	FAHD2A_Ismailoglu201203_XENLA_00034887_118-1077	61.9	43.3	45.4	25.3	4.7	2.9	3.5	2
High	[K].VGSSAQFEGATEFR.[D]	1xTMT6plex [N-Term]	1	1	FAM154B_Chung201110_XENLA_00066068_14-1480	9.8	2.9	2.9	7.4	2.4	2.2	2.8	3.5
High	[K].AFTNGNTTAK.[A]	2xTMT6plex [N-Term; K10]; 1xDeamidated [N4]	1	1	FAM154B_Chung201110_XENLA_00066068_14-1480	41.1	26.6	13.1	31.2	5.6	0.8	5.6	8.1
High	[K].FDTNPTYK.[D]	2xTMT6plex [N-Term; K8]	1	1	FAM154B_Chung201110_XENLA_00066068_14-1480	86.2	45.9	32.9	70.8	12.5	5.5	5.7	10.1
High	[K].VGFSEAVVQSK.[L]	2xTMT6plex [N-Term; K11]	1	2	FAM210B_Ismailoglu201203_XENLA_00068855_3-659	12.7	10.9	12.6	9.2	5.8	5.4	3.4	2.9
High	[K].LAADLPNVTQEDR.[E]	1xTMT6plex [N-Term]	1	1	FAM82A2_Kwon201107_XENLA_00019217_220-1665	63.6	55.3	59.8	53.1	24.5	13.6	15.3	20.9
High	[K].QNGYYSQK.[G]	2xTMT6plex [N-Term; K8]; 1xDeamidated [N2]	1	1	FAM82A2_Kwon201107_XENLA_00019217_220-1665	52.4	32.8	36.9	28.7	15.6	12.4	6.6	7.8
High	[R].GEQLDLLNR.[L]	1xTMT6plex [N-Term]	1	1	FAM82A2_Kwon201107_XENLA_00019217_220-1665	233.8	163.3	180.1	124.1	68	48.3	46.9	42.9
High	[R].VYELAAGGTAVGTGLNTR.[I]	1xTMT6plex [N-Term]	1	1	FH_XeXenL6RMv10032015m_1-1155	25.3	15.8	20.1	16.7	8.4	6.9	5.2	2.1
High	[K].SQSSNDTFPTAMHIAAAK.[E]	2xTMT6plex [N-Term; K18]	1	1	FH_XeXenL6RMv10032015m_1-1155	30.5	20.7	22.3	25.2	13.5	14.6	10.1	9.6
High	[K].SQSSNDTFPTAMHIAAAK.[E]	2xTMT6plex [N-Term; K18]; 1xOxidation [M12]	1	1	FH_XeXenL6RMv10032015m_1-1155	62.2	42.6	55	30.3	22	14.2	13.7	9.4
High	[K].EVHEVLLPGLQK.[L]	2xTMT6plex [N-Term; K12]	1	1	FH_XeXenL6RMv10032015m_1-1155	233.5	188.8	202.9	139	65.6	51.8	44	32.6
High	[K].SKEFENIIK.[I]	3xTMT6plex [N-Term; K2; K9]	1	1	FH_XeXenL6RMv10032015m_1-1155	62.4	60.4	63.6	53.8	44.2	30.7	28.7	34.4
High	[R].SELSFALVNR.[K]	1xTMT6plex [N-Term]	1	1	FHIT_TC426042_200-646	28.6	26.1	29.1	31.2	8.7	6.9	8	10.2
High	[K].IQQNTFTR.[W]	1xTMT6plex [N-Term]	1	8	FLNC_Taira201203_XENLA_stage_00125455_569-8764	8.4	7.2	7.6	8.3	2.9	2.5	2.4	3.6
High	[K].AAYDAEVNSR.[K]	1xTMT6plex [N-Term]	1	1	FLOT1_Taira201203_XENLA_tissue_00030602_146-1033
High	[R].AIMAHMTVEEIYK.[D]	2xTMT6plex [N-Term; K13]; 2xOxidation [M3; M6]	2	3	FLOT1_Taira201203_XENLA_tissue_00030602_146-1033; Xelaev18042476m.g	21.5	16.4	17.2	12.8	18.3	18.3	12.3	6.7
High	[R].SAALQEGLK.[E]	2xTMT6plex [N-Term; K9]	1	1	FTCD_Taira201203_XENLA_tissue_00058447_440-2095	3.9	5.8	2.3	1.8	14.7	8.1	2.4	11.7
High	[K].TYTLNGSK.[T]	2xTMT6plex [N-Term; K8]	1	1	GCDH_Taira201203_XENLA_stage_00014566_114-1436	12.4	12	13.1	12.2	6.1	2	2.5	1.7
High	[K].DIQAQNEK.[K]	2xTMT6plex [N-Term; K8]	1	1	GCDH_Taira201203_XENLA_stage_00014566_114-1436	11	8.4	10.1	8.2	6.4	9	8	3.4
High	[R].DIQDAGGIITEEDLR.[N]	1xTMT6plex [N-Term]	1	1	GGT1_Kwon201107_XENLA_00018078_266-2083
High	[R].DTPSTEYVYAR.[A]	1xTMT6plex [N-Term]	1	1	GGT1_Kwon201107_XENLA_00018078_266-2083	11.9	11.1	11.4	8.1	4	3.2	1.9	2
High	[R].VAELSSDDFHLDR.[H]	1xTMT6plex [N-Term]	1	2	GLG1_Audic201207_XENLA_00006893_25-3417	39	34.5	35.9	33.1	18.8	14.3	7.9	18.1
High	[K].DPHSQGEVVSCLEK.[G]	2xTMT6plex [N-Term; K14]; 1xMethylthio [C11]	1	2	GLG1_Audic201207_XENLA_00006893_25-3417	28.5	21.7	23.8	40.4	12.5	4.7	3.7	6.5
High	[R].QVSSECQGEMLDYR.[R]	1xTMT6plex [N-Term]; 1xMethylthio [C6]	1	2	GLG1_Audic201207_XENLA_00006893_25-3417
High	[R].FCETVQAGEGR.[V]	1xTMT6plex [N-Term]; 1xMethylthio [C2]	1	2	GLG1_Audic201207_XENLA_00006893_25-3417	18.6	13.5	15.1	17.5	7.9	7	3.5	8.8
High	[R].VEELEMSEDIR.[L]	1xTMT6plex [N-Term]	1	2	GLG1_Audic201207_XENLA_00006893_25-3417	27.7	29.3	15.3	27.9	17.9	11.5	10.9	13.5
High	[R].CNVENHPR.[S]	1xTMT6plex [N-Term]; 1xMethylthio [C1]	1	2	GLG1_Audic201207_XENLA_00006893_25-3417	101.1	85.7	90.3	74.4	41.9	33.9	28.3	42.8
High	[R].LSPDCEDQIR.[V]	1xTMT6plex [N-Term]; 1xMethylthio [C5]	1	2	GLG1_Audic201207_XENLA_00006893_25-3417	14	10.8	13.3	9.5	9.8	1.5	1.6	9.3
High	[K].DDAEFEGK.[V]	2xTMT6plex [N-Term; K8]	1	2	GLG1_Audic201207_XENLA_00006893_25-3417	51.3	36.4	33.5	33.3	17.7	5.8	8.8	21.8
High	[K].LAEEEVCR.[E]	1xTMT6plex [N-Term]; 1xMethylthio [C7]	1	1	GLG1_Audic201207_XENLA_00006893_25-3417	33.6	20.2	18.6	15.7	8.9	5.6	6.6	7.1
High	[R].VEELEMSEDIR.[L]	1xTMT6plex [N-Term]; 1xOxidation [M6]	1	2	GLG1_Audic201207_XENLA_00006893_25-3417	20.3	16.2	15.2	8.9	7.2	5.5	2.5	7.1
High	[R].QITQSTDYR.[L]	1xTMT6plex [N-Term]	1	2	GLG1_Audic201207_XENLA_00006893_25-3417	11.7	9.6	11.5	8.9	5.6	1.7	2.1	3.6
High	[R].FCSDTDPK.[N]	2xTMT6plex [N-Term; K8]; 1xMethylthio [C2]	1	2	GLG1_Audic201207_XENLA_00006893_25-3417	230.9	163.4	167.7	161	54.3	48.5	41.1	66.8
High	[R].MHGVNDYAAYNVLEDQDLR.[Q]	1xTMT6plex [N-Term]; 1xOxidation [M1]	1	1	GLRX5_Taira201203_XENLA_stage_00143010_118-582	10	10.2	9.4	9.7	8	5.1	2.8	3.5
High	[K].LDHYAIIK.[F]	2xTMT6plex [N-Term; K8]	1	2	GM10335_Taira201203_XENLA_stage_00177489_1799-2386	197.4	192	207.6	189	54.6	42.5	44.9	56.9
High	[R].LAPDYDALDVANK.[VI]	2xTMT6plex [N-Term; K13]	1	3	GM10335_Taira201203_XENLA_stage_00177489_1799-2386	15.6	13.7	22.2	17.4	2.7	1.3	2.6	1.7
High	[K].IIHEDGFSGEDVK.[Q]	2xTMT6plex [N-Term; K13]	1	3	GNAO1_Taira201203_XENLA_stage_00054456_1-1137	2.9	2.1	1.1	5.6	2.2	2.2	1.7	3.6
High	[R].AGVLAGHDNR.[V]	1xTMT6plex [N-Term]	1	2	GNB4_TC420106_366-1388	384.8	262.5	313.5	249.6	75.5	51.5	62.5	62.4
High	[R].LLVSASQDGK.[L]	2xTMT6plex [N-Term; K10]	1	3	GNB4_TC420106_366-1388	236.3	159.5	212	173.8	59	31	42.9	41.7
High	[R].SSAQLALGENCEALK.[S]	2xTMT6plex [N-Term; K15]; 1xMethylthio [C11]; 1xDeamidated [Q/N]	1	1	GOT2_XeXenL6RMv10021625m_1-1593	15.6	15.4	22.2	14.4	0.9	0.8
High	[R].SSAQLALGENCEALK.[S]	2xTMT6plex [N-Term; K15]; 1xMethylthio [C11]	1	1	GOT2_XeXenL6RMv10021625m_1-1593	15.9	16.5	23	13.4		1.1		3.1
High	[R].KAEAQLASR.[N]	2xTMT6plex [N-Term; K1]	1	1	GOT2_XeXenL6RMv10021625m_1-1593	622.7	568.6	492.7	369.6	38.2	7.3	19.4	25.5
High	[K].AEAQLASR.[N]	1xTMT6plex [N-Term]	1	1	GOT2_XeXenL6RMv10021625m_1-1593	18.5	18.1	15.1	14.4	2.7	5.6	2.2	9.2
High	[R].YGAATANYTEVVR.[L]	1xTMT6plex [N-Term]	1	1	GPD2_Kwon201107_XENLA_00095230_264-2441	17	7.4	9.1	13.2	2.5		1.9	2
High	[R].EAQLLTLQK.[T]	2xTMT6plex [N-Term; K9]	1	1	GPD2_Kwon201107_XENLA_00095230_264-2441	18.3	15.9	15.6	13	9.4	4.6	6.7	9.2
High	[R].SEINLSPSDVDR.[Y]	1xTMT6plex [N-Term]	1	1	GPD2_Kwon201107_XENLA_00095230_264-2441	9.4	16.3	6.5	5.8	9.2	6.6	3.3	6.4
High	[K].SFAQNELPSR.[E]	1xTMT6plex [N-Term]	1	1	GPD2_Kwon201107_XENLA_00095230_264-2441	17.8	14.4	15	8.8	2.6	6.3	3.4	7
High	[K].DDFSSGTSSR.[S]	1xTMT6plex [N-Term]	1	1	GPD2_Kwon201107_XENLA_00095230_264-2441	175.2	116.5	118.3	130.3	206.8	170.8	166.4	193.7
High	[R].SNTPITLEGK.[D]	2xTMT6plex [N-Term; K10]	1	1	GPI_Taira201203_XENLA_tissue_00196666_288-1949	37.3	16.3	20.7	19.4	5.8		2.4	2.2
High	[K].NQAEESPDQAAAEK.[A]	2xTMT6plex [N-Term; K14]	1	2	GRPEL1_XeXenL6RMv10021408m_100-750	105.3	93.2	104	80.1	22.1	25.8	31.6	19.6
High	[K].FNPYEHEALFHSPVAGK.[E]	2xTMT6plex [N-Term; K17]	1	1	GRPEL1_XeXenL6RMv10021408m_100-750	82.9	85.1	100.7	78.4	42.6	43.8	38.6	41.3
High	[K].AKLEEQIK.[D]	3xTMT6plex [N-Term; K2; K8]	1	2	GRPEL1_XeXenL6RMv10021408m_100-750	58.2	55.8	64	48.3	20.5	15.9	15.9	15.7
High	[K].DLLEVADILEK.[A]	2xTMT6plex [N-Term; K11]	1	2	GRPEL1_XeXenL6RMv10021408m_100-750	210.9	163.4	223.7	163.6	54.5	61.9	59	41.1
High	[K].EPGTVALVTK.[V]	2xTMT6plex [N-Term; K10]	1	1	GRPEL1_XeXenL6RMv10021408m_100-750	205.4	178.3	206.7	158.5	56.9	44	56.8	39.8
High	[K].EQNHPGENEDK.[S]	2xTMT6plex [N-Term; K11]	1	2	GRPEL1_XeXenL6RMv10021408m_100-750	329.8	237.2	231.1	167.7	77.2	67.5	51.6	34.2
High	[R].ALADTENLR.[Q]	1xTMT6plex [N-Term]	1	2	GRPEL1_XeXenL6RMv10021408m_100-750	46.2	31.1	35.4	30.7	18.6	18.6	22.2	16.8
High	[K].EQNHPGENEDK.[S]	2xTMT6plex [N-Term; K11]; 1xDeamidated [N8]	1	2	GRPEL1_XeXenL6RMv10021408m_100-750	72.1	57.9	58.1	30	24.5	25.3	23.2	19.9
High	[K].YSDMILDAVQAEK.[S]	2xTMT6plex [N-Term; K13]	1	1	H1F0_TC441782_542-1126	609.6	587.1	513.6	213.8	354.1	372.9	190.7	1094.8
High	[K].NNYTVGENADSQIK.[L]	2xTMT6plex [N-Term; K14]	1	1	H1F0_TC441782_542-1126	1044.1	1063.8	911.1	211.3	524.5	586	307.1	1330.9
High	[K].YSDMILDAVQAEK.[S]	2xTMT6plex [N-Term; K13]; 1xOxidation [M4]	1	1	H1F0_TC441782_542-1126	1082.8	1151.5	973	268.3	646	766.6	404.2	1553.7
High	[K].NNYTVGENADSQIK.[L]	2xTMT6plex [N-Term; K14]; 1xDeamidated [N]	1	1	H1F0_TC441782_542-1126	63.7	57.4	59.2	23.9	45.1	37.6	19.2	82.7
High	[R].LVTSGTLK.[Q]	2xTMT6plex [N-Term; K8]	1	1	H1F0_TC441782_542-1126	13.8	17.6	17.7	22.8	41.5	29.7	43.7	46.1
High	[K].GVGASGSFR.[L]	1xTMT6plex [N-Term]	2	3	H1F0_TC441782_542-1126; H1F0_XeXenL6RMv10046534m_406-996	186.9	170.8	190.2	44.8	99.2	101.6	69.9	366.7
High	[K].YSDMILAAVQAEK.[S]	2xTMT6plex [N-Term; K13]; 1xOxidation [M4]	1	1	H1F0_XeXenL6RMv10046534m_406-996	221.2	238.3	333.1	75.3	111.6	125.4	108.1	563.2
High	[K].VGENADSQIK.[L]	2xTMT6plex [N-Term; K10]	1	2	H1F0_XeXenL6RMv10046534m_406-996	1016.8	969.9	1330.4	294.8	422.7	465.1	430.3	2328.4
High	[R].LVTSGALK.[Q]	2xTMT6plex [N-Term; K8]	1	1	H1F0_XeXenL6RMv10046534m_406-996	43.6	42.5	61	14.1	19.6	22.1	17.5	114.6
High	[R].HILLAVANDEELNQLLR.[G]	1xTMT6plex [N-Term]	1	1	H2AFY2_XeXenL6RMv10016944m_194-1309	23	17.6	20.7	19.5	82.1	75.1	57.8	113.8
High	[K].ETILSQPVEK.[K]	2xTMT6plex [N-Term; K10]	1	1	H2AFY2_XeXenL6RMv10016944m_194-1309	602.7	371.3	432.3	334.9	2299.2	2178.2	1737.3	3022.4
High	[R].GVTIASGGVLPR.[I]	1xTMT6plex [N-Term]	1	1	H2AFY2_XeXenL6RMv10016944m_194-1309			1.7		7.8	8.9	7.9	12
High	[K].EGASSSTSDDGPGDAFTILSSK.[S]	2xTMT6plex [N-Term; K22]	1	1	H2AFY2_XeXenL6RMv10016944m_194-1309	13.8	14.8	10.4	22.8	35.2	35.2	29.7	31.9
High	[K].EDIGNALEK.[A]	2xTMT6plex [N-Term; K9]	1	1	H2AFY2_XeXenL6RMv10016944m_194-1309	322.2	197.5	213.5	313.7	460.7	402.2	320.7	346.1
High	[K].QTAAQVILR.[A]	1xTMT6plex [N-Term]	1	1	H2AFY2_XeXenL6RMv10016944m_194-1309	22.9	15	17	34.1	56.2	56.1	43.3	58.2
High	[K].CEEQLEK.[A]	2xTMT6plex [N-Term; K7]; 1xMethylthio [C1]	1	1	H2AFY2_XeXenL6RMv10016944m_194-1309	35.3	19.5	26.5	25.4	49.5	34.9	33.8	29.1
High	[K].EFLEAVK.[E]	2xTMT6plex [N-Term; K7]	1	1	H2AFY2_XeXenL6RMv10016944m_194-1309	13	9.7	11.4	14.5	25.1	18.7	18.4	16.3
High	[K].NCLSAAEDK.[K]	2xTMT6plex [N-Term; K9]; 1xMethylthio [C2]	1	1	H2AFY2_XeXenL6RMv10016944m_194-1309	14.5	10.6	14.4	20.5	34.2	20.4	23.7	22.4
High	[R].IGMGAPVYMAAVIEYLAAEILELAGNAAR.[D]	1xTMT6plex [N-Term]; 1xOxidation [M3]	1	1	H2AFY2_XeXenL6RMv10016944m_194-1309
High	[RK].AGVIFPVGR.[M]	1xTMT6plex [N-Term]	1	3	H2AFY2_XeXenL6RMv10016944m_194-1309
High	[R].IHPELLAK.[K]	2xTMT6plex [N-Term; K8]	1	1	H2AFY2_XeXenL6RMv10016944m_194-1309	297.5	202.3	223.5	179.1	1137.9	1035.7	872	1572.2
High	[R].VGGTAAVYTAAILEYLTAEVLELAGNASK.[D]	2xTMT6plex [N-Term; K29]	1	1	H2AFZ_Kwon201107_XENLA_00000016_179-583
High	[R].GDEELDALIK.[A]	2xTMT6plex [N-Term; K10]	1	4	H2AFZ_Kwon201107_XENLA_00000016_179-583	485.7	313.9	371.4	364.6	2353.4	2214.9	1903.2	2620.8
High	[K].AMSIMNSFVNDVFER.[I]	1xTMT6plex [N-Term]; 2xOxidation [M2; M5]; 1xDeamidated [N]	1	3	H32_CHICK_XeXenL6RMv10017469m_1-714	783.3	510.7	563.5	566.7	2299	2219.1	1657.3	2297.1
High	[R].FQSSAVMALQEASEAYLVGLFEDTNLCAIHAK.[R]	2xTMT6plex [N-Term; K32]; 1xMethylthio [C27]; 1xOxidation [M7]	1	2	H32_CHICK_XeXenL6RMv10017469m_1-714	173.9	130.6	148.2	72.5	252	195.6	152.2	131.5
High	[K].AMSIMNSFVNDVFER.[I]	1xTMT6plex [N-Term]; 2xOxidation [M2; M5]	1	3	H32_CHICK_XeXenL6RMv10017469m_1-714	1581.9	1028.9	1154.6	886.6	5349.9	4876.6	4009.6	5189.9
High	[R].FQSSAVMALQEASEAYLVGLFEDTNLCAIHAK.[R]	2xTMT6plex [N-Term; K32]; 1xMethylthio [C27]; 1xOxidation [M7]; 1xDeamidated [Q/N]	1	2	H32_CHICK_XeXenL6RMv10017469m_1-714	3.7	3.2	5.9	1.4	1.2	1.3	1.7	3.4
High	[R].FQSSAVMALQEASEAYLVGLFEDTNLCAIHAK.[R]	2xTMT6plex [N-Term; K32]; 1xMethylthio [C27]	1	2	H32_CHICK_XeXenL6RMv10017469m_1-714	52.8	33.9	39.4	35	53.9	44.5	37.9	35.6
High	[R].FQSSAVMALQEASEAYLVGLFEDTNLCAIHAK.[R]	2xTMT6plex [N-Term; K32]; 1xMethylthio [C27]; 2xDeamidated [Q2; N25]	1	2	H32_CHICK_XeXenL6RMv10017469m_1-714	42	24.3	31.1	22.3	42.3	38.4	25.5	32.2
High	[R].FQSSAVMALQEASEAYLVGLFEDTNLCAIHAK.[R]	2xTMT6plex [N-Term; K32]; 1xMethylthio [C27]; 1xOxidation [M7]; 2xDeamidated [Q2; Q/N]	1	2	H32_CHICK_XeXenL6RMv10017469m_1-714	27.6	22.2	27.6	15.7	51	31.3	29.8	27
High	[K].AMSIMNSFVNDVFER.[I]	1xTMT6plex [N-Term]; 1xOxidation [M]; 1xDeamidated [N]	1	3	H32_CHICK_XeXenL6RMv10017469m_1-714	20.5	14.8	14.2	21.8	69.6	58.4	48.8	85.1
High	[K].AMSIMNSFVNDVFER.[I]	1xTMT6plex [N-Term]; 1xOxidation [M]	1	3	H32_CHICK_XeXenL6RMv10017469m_1-714	35.3	24.6	30.7	42.4	137.2	117.2	106.4	169.6
High	[K].AMSIMNSFVNDVFER.[I]	1xTMT6plex [N-Term]; 2xOxidation [M2; M5]; 2xDeamidated [N6; N10]	1	3	H32_CHICK_XeXenL6RMv10017469m_1-714	10.4	3.3	2.8	3	3.1	2.6	3.7	6.7
High	[K].AMSIMNSFVNDVFER.[I]	1xTMT6plex [N-Term]	1	3	H32_CHICK_XeXenL6RMv10017469m_1-714
High	[K].SAPATGGVK.[K]	2xTMT6plex [N-Term; K9]	1	2	H32_CHICK_XeXenL6RMv10017469m_1-714	84.7	159.2	39	45.9	106.2	100	58.8	84.7
High	[R].FQSAAIGALQEASEAYLVGLFEDTNLCAIHAK.[R]	2xTMT6plex [N-Term; K32]; 1xMethylthio [C27]	1	2	H3F3B_Ismailoglu201203_XENLA_00014692_483-896	60.7	56.7	49.4	24.6	75.1	69.1	54.8	43.1
High	[R].VTIMPK.[D]	2xTMT6plex [N-Term; K6]	1	3	H3F3B_Ismailoglu201203_XENLA_00014692_483-896
High	[K].MFSDKPEAASQFIEK.[I]	3xTMT6plex [N-Term; K5; K15]	1	1	HADH_Ismailoglu201203_XENLA_00029304_89-1030	432.8	377.1	473.2	408.6	41.7	38.9	34.3	22.9
High	[K].TPMTSQTTFESLMDFSK.[A]	2xTMT6plex [N-Term; K17]; 2xOxidation [M3; M13]	1	1	HADH_Ismailoglu201203_XENLA_00029304_89-1030	169.9	173.2	192.5	112	27.2	20.7	24.8	14.6
High	[K].EDIDVAMK.[L]	2xTMT6plex [N-Term; K8]	1	1	HADH_Ismailoglu201203_XENLA_00029304_89-1030	346.4	286.4	329.5	322.1	17.4	10.4	34.8	23.7
High	[K].MFSDKPEAASQFIEK.[I]	3xTMT6plex [N-Term; K5; K15]; 1xOxidation [M1]	1	1	HADH_Ismailoglu201203_XENLA_00029304_89-1030	979.4	927.1	1060.5	694.7	70.1	82.4	82.4	53
High	[K].KMFSDKPEAASQFIEK.[I]	4xTMT6plex [N-Term; K1; K6; K16]; 1xOxidation [M2]	1	1	HADH_Ismailoglu201203_XENLA_00029304_89-1030	48.6	33.6	49.9	42.5	8.3	7.5	9	6.8
High	[K].DTPGFIVNR.[L]	1xTMT6plex [N-Term]	1	1	HADH_Ismailoglu201203_XENLA_00029304_89-1030	161.9	139.4	178.2	124	7.7	2.2	17.5	6.3
High	[K].EDIDVAMK.[L]	2xTMT6plex [N-Term; K8]; 1xOxidation [M7]	1	1	HADH_Ismailoglu201203_XENLA_00029304_89-1030	852.8	817.7	907.2	574.5	22.8	3.2	73.1	39.9
High	[R].DFVYVSQDPK.[D]	2xTMT6plex [N-Term; K10]	1	1	HADHB_XeXenL6RMv10002436m_64-1476	34.6	28.5	29.5	34.2	18.5	16.2	13	12.4
High	[R].VEQDEYALR.[S]	1xTMT6plex [N-Term]	1	1	HADHB_XeXenL6RMv10002436m_64-1476	26.9	19.3	14.7	10.8	13	9.9	8.3	10.2
High	[R].FMAPDIEAAHR.[L]	1xTMT6plex [N-Term]	1	1	HAL.2_TC417140_165-2159	11.2	11.6	12.4	14.1	19.6	8.8	7.1	13.1
High	[R].GETISGGNFHGEYPAK.[A]	2xTMT6plex [N-Term; K16]	1	1	HAL.2_TC417140_165-2159	51.3	49.3	31.7	63.7	18.9	9	11.3	44
High	[K].NLEEDEDAEADADEKEQADNEK.[K]	3xTMT6plex [N-Term; K15; K22]	1	1	HDGF_Quigley201207_XENLA_00039124_344-1123
High	[R].VDEVPEPNAK.[S]	2xTMT6plex [N-Term; K10]	1	2	HDGF_Quigley201207_XENLA_00039124_344-1123	61.8	46.6	60.2	53.4	33.3	26.6	30.3	42.4
High	[K].DIFPYEETK.[E]	2xTMT6plex [N-Term; K9]	1	2	HDGF_Quigley201207_XENLA_00039124_344-1123	11.6	10.4	10.9	9.4	3.4	1.9	2.4	2.5
High	[K].SGSEAGDVDNDTR.[N]	1xTMT6plex [N-Term]	1	1	HDGFRP3_Kwon201107_XENLA_00058479_311-973	44.1	25.3	34.1	18.7	17.3	14.3	12.1	22.9
High	[K].SSAGNVYAR.[V]	1xTMT6plex [N-Term]	1	1	HDGFRP3_Kwon201107_XENLA_00058479_311-973	37.1	27	31	21.4	21.7	8	12.5	22
High	[K].GFNEGLWEIENNPGVK.[F]	2xTMT6plex [N-Term; K16]	1	1	HDGFRP3_Kwon201107_XENLA_00058479_311-973	8.8	2.4	7	8.4	2.9	2.1	1.5	6.1
High	[K].ENVADVLDSYQK.[K]	2xTMT6plex [N-Term; K12]	1	1	HIBCH_Taira201203_XENLA_tissue_00139962_3-1238
High	[K].AGIATHFVESEK.[L]	2xTMT6plex [N-Term; K12]	1	2	HIBCH_Taira201203_XENLA_tissue_00139962_3-1238	115.7	99.5	116.1	83.8	10.8	5.8	6.9	8.3
High	[K].SAPSTGGVK.[K]	2xTMT6plex [N-Term; K9]	1	1	HIST1H3I_Ismailoglu201203_XENLA_00011884_179-598	941.9	754.5	667	425.9	886.9	984.7	548.3	546
High	[R].YRPGTVALR.[E]	1xTMT6plex [N-Term]	2	3	HIST1H3I_Ismailoglu201203_XENLA_00011884_179-598; H32_CHICK_XeXenL6RMv10017469m_1-714	103.4	65.5	58.2	27.6	73.3	60.3	54.3	46.7
High	[R].EIAQDFK.[T]	2xTMT6plex [N-Term; K7]	3	5	HIST1H3I_Ismailoglu201203_XENLA_00011884_179-598; H3F3B_Ismailoglu201203_XENLA_00014692_483-896; H32_CHICK_XeXenL6RMv10017469m_1-714	787.8	532.1	573.6	340.9	651.3	630.7	498	535.5
High	[R].EIAQDFKTDLR.[F]	2xTMT6plex [N-Term; K7]	3	5	HIST1H3I_Ismailoglu201203_XENLA_00011884_179-598; H3F3B_Ismailoglu201203_XENLA_00014692_483-896; H32_CHICK_XeXenL6RMv10017469m_1-714	448.9	247.7	427.6	175.7	389	314.4	369.3	338.1
High	[K].STELLIR.[K]	1xTMT6plex [N-Term]	3	6	HIST1H3I_Ismailoglu201203_XENLA_00011884_179-598; H3F3B_Ismailoglu201203_XENLA_00014692_483-896; H32_CHICK_XeXenL6RMv10017469m_1-714	114.5	116.4	107	102.8	163	142.3	157.4	157.7
High	[R].EIAQDFK.[T]	2xTMT6plex [N-Term; K7]; 1xDeamidated [Q4]	3	5	HIST1H3I_Ismailoglu201203_XENLA_00011884_179-598; H3F3B_Ismailoglu201203_XENLA_00014692_483-896; H32_CHICK_XeXenL6RMv10017469m_1-714	115.4	100.2	84.1	53.1	114.9	104	75	77.4
High	[R].QSSSVEQPASPSQSPK.[R]	2xTMT6plex [N-Term; K16]	1	3	HMGA2_Taira201203_XENLA_tissue_00024787_467-853	161.4	106	156.1	114.2	50.1	34.4	37.1	52.3
High	[K].LGEMWNNTATDDKLPYER.[R]	2xTMT6plex [N-Term; K13]	1	1	HMGB1_Ismailoglu201203_XENLA_00062167_559-1191	12.1	10.9	8.2	11.2			1.7
High	[K].HPDASVNFAEFSK.[K]	2xTMT6plex [N-Term; K13]	1	3	HMGB1_Ismailoglu201203_XENLA_00062167_559-1191	198.2	130.6	152.4	139.2	22.5	20.3	20.2	13.6
High	[K].GEHPGSTIGDIAK.[K]	2xTMT6plex [N-Term; K13]	1	3	HMGB1_Ismailoglu201203_XENLA_00062167_559-1191	1768.1	1210.1	1167.6	1122.3	198.2	125.6	207.3	153.4
High	[K].IKGEHPGSTIGDIAK.[K]	3xTMT6plex [N-Term; K2; K15]	1	3	HMGB1_Ismailoglu201203_XENLA_00062167_559-1191	789.1	497.8	578.9	634.6	100.3	74.5	74.4	71.2
High	[K].TKFEDMAK.[A]	3xTMT6plex [N-Term; K2; K8]	1	1	HMGB1_Ismailoglu201203_XENLA_00062167_559-1191	322.9	245.8	269.6	324.8	31.6	16	27.6	21.6
High	[K].LGEMWNNTATDDKLPYER.[R]	2xTMT6plex [N-Term; K13]; 1xOxidation [M4]	1	1	HMGB1_Ismailoglu201203_XENLA_00062167_559-1191	31.6	22.4	22.5	23.3	2.1	1	1.9	2.4
High	[K].HPDSSVNFAEFSK.[K]	2xTMT6plex [N-Term; K13]	1	2	HMGB2_Taira201203_XENLA_stage_00054046_374-1168	316.2	153.9	280.4	297.9	46.8	31.1	56.2	29.1
High	[K].DKLPFEQK.[A]	3xTMT6plex [N-Term; K2; K8]	1	2	HMGB2_Taira201203_XENLA_stage_00054046_374-1168	2021.3	972	2107.7	1254.1	125.8	27.6	161.7	94.9
High	[K].SETPGLSIGDTAK.[K]	2xTMT6plex [N-Term; K13]	2	6	HMGB2_Taira201203_XENLA_stage_00054046_374-1168; AF549908.1_159-797	3781	2144.3	3663.7	2718.3	293.7	130.9	313.7	255.5
High	[K].STNPGISIGDIAK.[K]	2xTMT6plex [N-Term; K13]	1	2	HMGB3_Ismailoglu201203_XENLA_00073724_1024-1671	1048.3	674.5	695.4	728.1	70.8	9.2	38.4	49.5
High	[K].LGEMWNNLSDGEK.[Q]	2xTMT6plex [N-Term; K13]	1	2	HMGB3_Ismailoglu201203_XENLA_00073724_1024-1671	25.7	15.3	14.2	24.3	1.4	0.7
High	[K].KLGEMWNNLSDGEK.[Q]	3xTMT6plex [N-Term; K1; K14]; 1xOxidation [M5]	1	2	HMGB3_Ismailoglu201203_XENLA_00073724_1024-1671	269.3	175.4	199.2	171	24.4	10.7	12.5	16.1
High	[K].LGEMWNNLSDGEK.[Q]	2xTMT6plex [N-Term; K13]; 1xOxidation [M4]	1	2	HMGB3_Ismailoglu201203_XENLA_00073724_1024-1671	13.3	9	10.3	9.4	5.9	6.2	1	2.8
High	[K].SKFEDLAK.[A]	3xTMT6plex [N-Term; K2; K8]	1	3	HMGB3_Ismailoglu201203_XENLA_00073724_1024-1671	536.2	322.5	387.5	388.3	46.9	10.3	25.4	29.9
High	[K].STNPGITIGDVAK.[K]	2xTMT6plex [N-Term; K13]	1	2	HMGB3_XeXenL6RMv10033854m_1-684	932.2	734	1069.8	1236.3	55.4	13.5	72.7	98.4
High	[K].SKFDDLAK.[A]	3xTMT6plex [N-Term; K2; K8]	1	2	HMGB3_XeXenL6RMv10033854m_1-684	197.1	131.3	231	259.5	18	10.3	22.9	31.7
High	[K].KLGEMWNNLSDSEK.[Q]	3xTMT6plex [N-Term; K1; K14]; 1xOxidation [M5]	1	2	HMGB3_XeXenL6RMv10033854m_1-684	120.5	101.4	145.4	151.7	18.6	15.9	18.1	22
High	[R].EMQDFGPVK.[K]	2xTMT6plex [N-Term; K9]	1	2	HMGB3_XeXenL6RMv10033854m_1-684	112.2	78	122.8	159.1	3.9		11.7	9.3
High	[K].LFIGGLSFETTDESLR.[E]	1xTMT6plex [N-Term]	1	6	HNRNPA1_Taira201203_XENLA_stage_00042678_3-1229
High	[K].EDTEEHHLR.[E]	1xTMT6plex [N-Term]	2	5	HNRNPA1_Taira201203_XENLA_stage_00042678_3-1229; Xelaev18030977m.g	8.2	3.3	22	8.5	2.9	2.4	5.7	6.6
High	[K].ASGCDYSNVVK.[T]	2xTMT6plex [N-Term; K11]; 1xMethylthio [C4]	1	1	HRSP12_Ismailoglu201203_XENLA_00025250_123-542	13.1	12.8	19.1	23.5
High	[RK].APAAIGPYSQAVVVDK.[T]	2xTMT6plex [N-Term; K16]	1	3	HRSP12_Ismailoglu201203_XENLA_00025250_123-542	198.8	184.1	194.5	219.6	10.9	1.7	17.8	14.1
High	[R].AAYQVAALPR.[GV]	1xTMT6plex [N-Term]	1	3	HRSP12_Ismailoglu201203_XENLA_00025250_123-542	84.5	69.5	77.7	81.3	6.2		5.8	3.5
High	[K].QALVNMGEILK.[A]	2xTMT6plex [N-Term; K11]; 1xOxidation [M6]	1	3	HRSP12_Ismailoglu201203_XENLA_00025250_123-542	44.3	55.3	52	44.5	12.2	4.6	6.1	7.8
High	[RK].VEIEAIAVLGPITEISPAL.[-]	1xTMT6plex [N-Term]	1	2	HRSP12_Ismailoglu201203_XENLA_00025250_123-542
High	[K].QLPHSLEDFQK.[V]	2xTMT6plex [N-Term; K11]	1	1	HSD17B10_Ismailoglu201203_XENLA_00050900_1-870	389.9	328.3	361.2	249.6	99	90.1	77.8	54.4
High	[K].TVAESLGDK.[C]	2xTMT6plex [N-Term; K9]	1	1	HSD17B10_Ismailoglu201203_XENLA_00050900_1-870	224.7	194	195.3	133.3	55.7	48.7	48.6	43.2
High	[K].ELQSELTSK.[G]	2xTMT6plex [N-Term; K9]	1	1	HSDL1_Kwon201107_XENLA_00043443_108-1076	25.6	19.2	22.4	15.4	18.5	18.1	10.8	11.5
High	[R].DGANIVVAAK.[T]	2xTMT6plex [N-Term; K10]	1	1	HSDL2_Kwon201107_XENLA_00106900_267-1520	48.1	39.3	39.9	61.1	10.5	8.7	11.2	30.6
High	[R].DENQISAAVEK.[A]	2xTMT6plex [N-Term; K11]	1	1	HSDL2_Kwon201107_XENLA_00106900_267-1520
High	[K].TETTSLEQYVER.[M]	1xTMT6plex [N-Term]	1	1	HSP90B1_Taira201203_XENLA_stage_00071344_3-2726
High	[R].SGYQLSDTK.[G]	2xTMT6plex [N-Term; K9]	1	1	HSP90B1_Taira201203_XENLA_stage_00071344_3-2726	37.8	30.1	48.2	30.8	24.7	12.9	10.1	26.7
High	[K].EEATDYLELETVK.[N]	2xTMT6plex [N-Term; K13]	1	1	HSP90B1_Taira201203_XENLA_stage_00071344_3-2726	13.9	11.1	11.5	8.3	2.4	6.4	3.2	2.2
High	[K].EVESSPFVER.[L]	1xTMT6plex [N-Term]	1	1	HSP90B1_Taira201203_XENLA_stage_00071344_3-2726	14.4	9.4	10.6	11.6	7.6	4.7	8.6	9.3
High	[R].ELISNASDALDK.[I]	2xTMT6plex [N-Term; K12]	3	8	HSP90B1_Taira201203_XENLA_stage_00071344_3-2726; BC130148.1_3-899; NM_001089645.1_1-2475	29	20.7	32.4	19.8	18.5	4.5	6.9	3.6
High	[K].GVVDSDDLPLNVSR.[E]	1xTMT6plex [N-Term]	2	4	HSP90B1_Taira201203_XENLA_stage_00071344_3-2726; NM_001089645.1_1-2475	13.2	11.9	15.6	10.2	10.1	1.9	4	7.5
High	[K].LGVIEDHSNR.[T]	1xTMT6plex [N-Term]	2	2	HSP90B1_Taira201203_XENLA_stage_00071344_3-2726; NM_001089645.1_1-2475	67.2	43.8	69.9	33.3	24.7	12.2	17.9	20.9
High	[K].SGTSEFLSK.[L]	2xTMT6plex [N-Term; K9]	2	4	HSP90B1_Taira201203_XENLA_stage_00071344_3-2726; NM_001089645.1_1-2475	24.1	12.8	35.4	16.9	11.9	6.5	7.7	7.7
High	[R].TDDEVVSR.[E]	1xTMT6plex [N-Term]	2	3	HSP90B1_Taira201203_XENLA_stage_00071344_3-2726; NM_001089645.1_1-2475	62.3	26.3	45.9	32.4	18.6	10.9	27.4	16
High	[R].GLFDEYGSK.[K]	2xTMT6plex [N-Term; K9]	2	4	HSP90B1_Taira201203_XENLA_stage_00071344_3-2726; NM_001089645.1_1-2475	88.4	64.2	92.4	46.2	36.5	23.1	29.2	24.9
High	[K].FAFQAEVNR.[M]	1xTMT6plex [N-Term]	2	3	HSP90B1_Taira201203_XENLA_stage_00071344_3-2726; NM_001089645.1_1-2475	68.2	44	73.3	42.5	27.6	17.8	28.7	20.5
High	[K].EIEEDEYK.[A]	2xTMT6plex [N-Term; K8]	2	4	HSP90B1_Taira201203_XENLA_stage_00071344_3-2726; NM_001089645.1_1-2475	27.4	10.2	23.3	15.9	9.5	7.6	9.2	2.7
High	[R].EEEAIQLDGLNAAQIK.[E]	2xTMT6plex [N-Term; K16]	2	3	HSP90B1_Taira201203_XENLA_stage_00071344_3-2726; NM_001089645.1_1-2475	7.9	3.2	10	3.3	1.4	1.4	1.8	1.4
High	[K].AEDEVNR.[E]	1xTMT6plex [N-Term]	1	1	HSPA2_Taira201203_XENLA_tissue_00049348_182-2086	48.3	30.8	46.6	31	11.6	8.2	17	14.8
High	[K].NQLTSNPENTVFDAK.[R]	2xTMT6plex [N-Term; K15]	1	1	HSPA5_Kwon201107_XENLA_00060042_252-2228	559.7	433.8	617.4	397.3	191	140.5	164.5	137.5
High	[K].LYGGAGAPPPEGAEGAEETEKDEL.[-]	2xTMT6plex [N-Term; K21]	1	1	HSPA5_Kwon201107_XENLA_00060042_252-2228	17.7	10.9	13	13.3	3.3	4.4	1.6	1.9
High	[R].IEIESFFEGEDFSETLTR.[A]	1xTMT6plex [N-Term]	1	1	HSPA5_Kwon201107_XENLA_00060042_252-2228	17.6	12.3	19.2	9.9	2.1	4.6	1.6	7.2
High	[K].IEWLESHQDADIEDFK.[A]	2xTMT6plex [N-Term; K16]	1	1	HSPA5_Kwon201107_XENLA_00060042_252-2228	135.8	91.7	137.5	103.8	35.8	23.2	30.6	24.5
High	[K].ELEEIVQPIVGK.[L]	2xTMT6plex [N-Term; K12]	1	1	HSPA5_Kwon201107_XENLA_00060042_252-2228	203.2	150.3	243.9	158	49.5	42	41.5	34.2
High	[K].KSDIDEIVLVGGSTR.[I]	2xTMT6plex [N-Term; K1]	1	1	HSPA5_Kwon201107_XENLA_00060042_252-2228	151.3	114.4	183.9	137.2	62.5	55.1	60	60.4
High	[R].TWNDPSVQQDIK.[Y]	2xTMT6plex [N-Term; K12]	1	1	HSPA5_Kwon201107_XENLA_00060042_252-2228	346.9	283	400.1	289.9	113.7	87.1	102.1	94.7
High	[R].ITPSYVAFTPEGER.[L]	1xTMT6plex [N-Term]	1	1	HSPA5_Kwon201107_XENLA_00060042_252-2228	121.5	70.8	118.6	71.9	77.7	63.3	62.2	71.5
High	[K].DAGTIAGLNVMR.[I]	1xTMT6plex [N-Term]	1	1	HSPA5_Kwon201107_XENLA_00060042_252-2228	38.4	33	35.7	29.6	16.7	14.3	12.9	13.3
High	[K].SDIDEIVLVGGSTR.[I]	1xTMT6plex [N-Term]	1	1	HSPA5_Kwon201107_XENLA_00060042_252-2228	121.3	51.8	74.4	50.6	13.3	10.8	19	13.2
High	[K].VTHAVVTVPAYFNDAQR.[Q]	1xTMT6plex [N-Term]	1	1	HSPA5_Kwon201107_XENLA_00060042_252-2228	138.2	102.8	170.3	99.1	56.4	39.6	51.1	36
High	[K].SQIFSTASDNQPTVTIK.[V]	2xTMT6plex [N-Term; K17]	1	1	HSPA5_Kwon201107_XENLA_00060042_252-2228	34.3	39.4	44.1	39.4	21.9	17.2	14.6	18
High	[K].ETAEAYLGR.[K]	1xTMT6plex [N-Term]	1	1	HSPA5_Kwon201107_XENLA_00060042_252-2228	29.6	24.3	32.8	22.6	3.1	1.8	3.2	5.6
High	[K].ITITNDQNR.[L]	1xTMT6plex [N-Term]	1	1	HSPA5_Kwon201107_XENLA_00060042_252-2228	140.2	125.3	174.1	130.2	48.7	39.8	51.5	55.3
High	[K].VYEGERPLTK.[D]	2xTMT6plex [N-Term; K10]	1	1	HSPA5_Kwon201107_XENLA_00060042_252-2228	270.4	213.5	294.1	206.1	84.6	57.8	79.5	67.4
High	[R].NTVVPTK.[K]	2xTMT6plex [N-Term; K7]	1	1	HSPA5_Kwon201107_XENLA_00060042_252-2228	82.5	57	87.7	47	20	12.1	18	15.4
High	[R].MVTDAEK.[F]	2xTMT6plex [N-Term; K7]	1	1	HSPA5_Kwon201107_XENLA_00060042_252-2228	48.5	23.5	40.3	34.7	11.7	3.9	6.5	7.9
High	[K].DAGTIAGLNVMR.[I]	1xTMT6plex [N-Term]; 1xOxidation [M11]	1	1	HSPA5_Kwon201107_XENLA_00060042_252-2228	89.1	63.7	89.3	66.7	29.6	16.5	25	31.5
High	[R].NELESYAYSLK.[N]	2xTMT6plex [N-Term; K11]	1	1	HSPA5_Kwon201107_XENLA_00060042_252-2228	27.5	16.8	21.1	10.1	23	18	19.2	15.4
High	[K].DAGTISGLNVLR.[I]	1xTMT6plex [N-Term]	1	2	HSPA8_mgEST_Xl4jul2012_1013250406_1-2010	36.8	22.4	41.3	18.2	10.9	9.3	13	3.4
High	[R].RFEDAVVQSDMK.[H]	2xTMT6plex [N-Term; K12]; 1xOxidation [M11]	1	1	HSPA8_mgEST_Xl4jul2012_1013250406_1-2010	64.5	30.9	66	33.6	29.7	21.5	22	20
High	[R].MVNHFVAEFK.[R]	2xTMT6plex [N-Term; K10]; 1xOxidation [M1]	1	2	HSPA8_mgEST_Xl4jul2012_1013250406_1-2010	149.1	83.8	162.3	85	77.9	47.5	75.7	48.3
High	[K].SQVFSTAADGQTQVEIK.[V]	2xTMT6plex [N-Term; K17]	1	1	HSPA9_TC460063_70-2082	521.5	432.1	441.4	382.3	115.2	115.7	88	86.7
High	[R].EQQIVIQSSGGLSK.[D]	2xTMT6plex [N-Term; K14]	1	1	HSPA9_TC460063_70-2082	755.7	613.4	627.6	536.6	138.8	136.6	114.6	105.1
High	[R].QAVTNPNNTFYATK.[R]	2xTMT6plex [N-Term; K14]	1	1	HSPA9_TC460063_70-2082	403.8	342.2	356.8	330.5	114.3	127.6	90.5	95.1
High	[R].TTPSVVAFSSEGER.[L]	1xTMT6plex [N-Term]	1	1	HSPA9_TC460063_70-2082	235.4	200.9	224.8	178.6	71.5	64.4	66.4	64
High	[R].NASSTLQQASLK.[L]	2xTMT6plex [N-Term; K12]	1	1	HSPA9_TC460063_70-2082	612.8	521.3	508.8	407.7	105.7	109.3	89.3	79.5
High	[K].ASNGDAWVESHGK.[L]	2xTMT6plex [N-Term; K13]; 1xDeamidated [N3]	1	1	HSPA9_TC460063_70-2082	725.9	619.6	709.7	609.7	201.1	190.8	179.5	178
High	[K].DAGQISGLNVLR.[V]	1xTMT6plex [N-Term]	1	1	HSPA9_TC460063_70-2082	647.3	531.7	523.9	432.6	195	164.3	151.7	141
High	[K].MEEFKDQLPADECNK.[L]	3xTMT6plex [N-Term; K5; K15]; 1xMethylthio [C13]	1	1	HSPA9_TC460063_70-2082	94.9	81.4	95.4	91	22.9	21.4	22.8	15.6
High	[K].ASNGDAWVESHGK.[L]	2xTMT6plex [N-Term; K13]	1	1	HSPA9_TC460063_70-2082	570.4	486.8	803	431.2	140.7	149.1	121.9	97.4
High	[K].ETAENYLGHAAK.[N]	2xTMT6plex [N-Term; K12]	1	1	HSPA9_TC460063_70-2082	531.9	427.7	413	348.2	121.2	114.6	85.8	78.8
High	[K].NAVITVPAYFNDSQR.[Q]	1xTMT6plex [N-Term]	1	1	HSPA9_TC460063_70-2082	265.3	240	239.7	199.9	66.4	63.4	56.5	41.5
High	[K].VLENAEGAR.[T]	1xTMT6plex [N-Term]	1	1	HSPA9_TC460063_70-2082	75.8	65.3	55.1	46.3	23.5	27.8	28.1	22.2
High	[K].AMQDAEVSK.[S]	2xTMT6plex [N-Term; K9]	1	1	HSPA9_TC460063_70-2082	168.8	124	128.2	118.6	27.7	31.5	20	21.6
High	[R].SSSESGQQK.[E]	2xTMT6plex [N-Term; K9]	1	1	HSPA9_TC460063_70-2082	31	19.4	23.7	23.5	2.9	6.3	2.5	1.6
High	[K].DQLPADECNK.[L]	2xTMT6plex [N-Term; K10]; 1xMethylthio [C8]	1	1	HSPA9_TC460063_70-2082	99.2	90.9	97.8	86.1	28.9	28.3	15	21.4
High	[R].KDEETGESIR.[N]	2xTMT6plex [N-Term; K1]	1	1	HSPA9_TC460063_70-2082	877.6	749.7	726.7	622.5	156	153.4	143.7	111.5
High	[K].DDIENMVK.[N]	2xTMT6plex [N-Term; K8]	1	1	HSPA9_TC460063_70-2082	290.7	252.3	249.4	237.7	49.3	45.5	48.8	37.7
High	[K].MEEFKDQLPADECNK.[L]	3xTMT6plex [N-Term; K5; K15]; 1xMethylthio [C13]; 1xOxidation [M1]	1	1	HSPA9_TC460063_70-2082	100.5	88.1	99.8	76.8	33.2	31.3	20.6	19.9
High	[R].RFDDPEVQK.[D]	2xTMT6plex [N-Term; K9]	1	1	HSPA9_TC460063_70-2082	253.1	231.6	211.2	178.3	96.6	85.6	76.4	68.9
High	[K].AMQDAEVSK.[S]	2xTMT6plex [N-Term; K9]; 1xOxidation [M2]	1	1	HSPA9_TC460063_70-2082	117.1	95.5	77.8	53	28.4	23.9	23.8	19.7
High	[K].LVQDVANNTNEEAGDGTTTATVLAR.[S]	1xTMT6plex [N-Term]	1	1	HSPD1_TeperekTkacz201206_XENLA_00124636_176-1915	53.5	50.2	46.5	25.7	35.2	30.6	27.5	29.3
High	[K].NAGVEGSLVVEK.[I]	2xTMT6plex [N-Term; K12]	1	1	HSPD1_TeperekTkacz201206_XENLA_00124636_176-1915	598.4	483.2	495.2	305.5	337	330	254.5	242.1
High	[K].VGGTSDVEVNEK.[K]	2xTMT6plex [N-Term; K12]	1	1	HSPD1_TeperekTkacz201206_XENLA_00124636_176-1915	519.9	440.7	430.2	299.7	310	298.2	255.7	244.4
High	[K].TLHDELEIIEGMK.[F]	2xTMT6plex [N-Term; K13]; 1xOxidation [M12]	1	1	HSPD1_TeperekTkacz201206_XENLA_00124636_176-1915	22.7	11.5	17	9.9	15.5	9.9	10.6	10.4
High	[K].GKGDQAQIEK.[R]	3xTMT6plex [N-Term; K2; K10]	1	1	HSPD1_TeperekTkacz201206_XENLA_00124636_176-1915	173.7	131.5	162.1	110.9	109.4	121.6	93	115.4
High	[K].QSKPVTTPEEIAQVATISANGDEEIGK.[I]	3xTMT6plex [N-Term; K3; K27]	1	1	HSPD1_TeperekTkacz201206_XENLA_00124636_176-1915	13.2	19.8	16.7	14.9	9.5	17.1	9.1	14.4
High	[K].TLHDELEIIEGMK.[F]	2xTMT6plex [N-Term; K13]	1	1	HSPD1_TeperekTkacz201206_XENLA_00124636_176-1915	116.9	98.2	105.5	70.3	65.4	64.4	48.3	52.7
High	[K].VGEVIVTK.[D]	2xTMT6plex [N-Term; K8]	1	1	HSPD1_TeperekTkacz201206_XENLA_00124636_176-1915	317.9	250.6	245.2	165.1	163.4	157.1	122.6	125.3
High	[R].VTDALNATR.[A]	1xTMT6plex [N-Term]	1	1	HSPD1_TeperekTkacz201206_XENLA_00124636_176-1915	255.4	218.9	194.3	131.7	168.7	141	114.8	129.3
High	[K].LSDGVAVLK.[V]	2xTMT6plex [N-Term; K9]	1	1	HSPD1_TeperekTkacz201206_XENLA_00124636_176-1915	265.5	211.3	220.9	131	134.1	130.5	94.4	124.9
High	[K].CEFQDAYLLLSEK.[K]	2xTMT6plex [N-Term; K13]; 1xMethylthio [C1]	1	1	HSPD1_TeperekTkacz201206_XENLA_00124636_176-1915	54.2	40.3	47.5	24.4	38	39.5	32	25.3
High	[K].VLQATVVAVGEGSR.[G]	1xTMT6plex [N-Term]	1	1	HSPE1_TeperekTkacz201202_XENLA_00047236_414-722	269	266	228.1	218.9	10.7	10.1	15.3	18.5
High	[K].VGDQILLPEYGGTK.[V]	2xTMT6plex [N-Term; K14]	1	1	HSPE1_TeperekTkacz201202_XENLA_00047236_414-722	348.4	319.9	314.6	287.4	18.7	15.1	11.8	14.2
High	[K].VLQATVVAIGEGAR.[G]	1xTMT6plex [N-Term]	1	1	HSPE1_TeperekTkacz201206_XENLA_00022598_95-403	129.5	109.9	102.5	91	16.3	8.1	13.9	11.6
High	[K].TGDIQPVSVK.[V]	2xTMT6plex [N-Term; K10]	2	2	HSPE1_TeperekTkacz201206_XENLA_00022598_95-403; HSPE1_TeperekTkacz201202_XENLA_00047236_414-722	2190.6	2126.9	1816.8	1503.3	65.7	10	73	69.1
High	[R].LAAETVTK.[G]	2xTMT6plex [N-Term; K8]	2	2	HSPE1_TeperekTkacz201206_XENLA_00022598_95-403; HSPE1_TeperekTkacz201202_XENLA_00047236_414-722	2238.6	2231.5	1839	1675.4	89.3	13.8	108.7	109.8
High	[K].GGIMLPEK.[S]	2xTMT6plex [N-Term; K8]	2	2	HSPE1_TeperekTkacz201206_XENLA_00022598_95-403; HSPE1_TeperekTkacz201202_XENLA_00047236_414-722	517.3	461.4	388.6	454.4	40.1	11.9	35.7	49.5
High	[K].GGIMLPEK.[S]	2xTMT6plex [N-Term; K8]; 1xOxidation [M4]	2	2	HSPE1_TeperekTkacz201206_XENLA_00022598_95-403; HSPE1_TeperekTkacz201202_XENLA_00047236_414-722	977.1	941.8	820.6	586.9	26.2		37.6	28.6
High	[K].VTQLEQQSAQQEQEIAR.[L]	1xTMT6plex [N-Term]	1	1	HVCN1_Kwon201107_XENLA_00054139_463-1155	7.3	3.8	0.9	6.7	2.1	1.3	2.2	2
High	[K].RVDNPQVK.[A]	2xTMT6plex [N-Term; K8]	1	1	HYOU1_Taira201203_XENLA_stage_00104858_3-3047	52.7	30.5	69.2	31.1	18.6	9.5	17.4	12.6
High	[R].EVEEENHIK.[S]	2xTMT6plex [N-Term; K9]	1	1	HYOU1_Taira201203_XENLA_stage_00104858_3-3047	44	29.7	44.9	23.3	23.7	17.8	26.9	23.1
High	[K].NLFPETETGSYR.[E]	1xTMT6plex [N-Term]	1	1	IBA57_Audic201207_XENLA_00005710_1-996	12	16.3	20.5	13.7	2.9	1.1		6.6
High	[K].ATDFVVDQAGTFK.[M]	2xTMT6plex [N-Term; K13]	1	1	IDH2_XeXenL6RMv10011457m_190-1554	21	15.6	25.3	15.2	9.9	10.2	2.9	9.4
High	[K].CATITPDEAR.[V]	1xTMT6plex [N-Term]; 1xMethylthio [C1]	1	1	IDH2_XeXenL6RMv10011457m_190-1554	38.6	31.8	37.2	27.7	15.4	17.7	14.6	11.9
High	[R].HAFGDQYK.[A]	2xTMT6plex [N-Term; K8]	1	1	IDH2_XeXenL6RMv10011457m_190-1554	187.7	145	165.9	161.2	97.9	90.1	62.3	72.1
High	[K].VCVETVESGIMTK.[D]	2xTMT6plex [N-Term; K13]; 1xMethylthio [C2]; 1xOxidation [M11]	1	1	IDH2_XeXenL6RMv10011457m_190-1554	12.6	10.8	17.1	13.8	10.9	12	11	10.5
High	[R].DQTDDQVTIDSALATLK.[Y]	2xTMT6plex [N-Term; K17]	1	1	IDH2_XeXenL6RMv10011457m_190-1554	28.8	23.2	25.8	21.4	11.8	15.5	9.3	9
High	[R].ENTEGEYSGIEHVIVDGVVQSIK.[L]	2xTMT6plex [N-Term; K23]	1	2	IDH3A_Taira201203_XENLA_tissue_00084741_94-1218	34.9	25.3	24.2	23.2	12	5.6	3.6	5.9
High	[K].LITEEASHR.[I]	1xTMT6plex [N-Term]	1	2	IDH3A_Taira201203_XENLA_tissue_00084741_94-1218	423.1	352.5	302.3	287.6	131.1	135.5	107.4	139.5
High	[K].APVQWEER.[N]	1xTMT6plex [N-Term]	1	2	IDH3A_Taira201203_XENLA_tissue_00084741_94-1218	30.9	28.5	24.9	19.2	11.9	10.2	10.9	9.3
High	[R].TPYTDVDLVTIR.[E]	1xTMT6plex [N-Term]	1	2	IDH3A_Taira201203_XENLA_tissue_00084741_94-1218	34	28.4	29.2	21.7	11.8	9.3	6.8	7.3
High	[R].HMGLHEYGR.[K]	1xTMT6plex [N-Term]; 1xOxidation [M2]	1	2	IDH3A_Taira201203_XENLA_tissue_00084741_94-1218	18.5	12.3	13.4	8.7	7.9	6.3	6	11
High	[R].QQQQQQK.[T]	2xTMT6plex [N-Term; K7]	1	1	IGF2BP3_Kwon201107_XENLA_00067738_1-2058
High	[K].VETQSPCHGGEVVAK.[V]	2xTMT6plex [N-Term; K15]; 1xMethylthio [C7]	1	1	ILVBL_Kwon201107_XENLA_00015952_292-2172	13.3	14.6	18.3	9	20.1	11.7	14.2	14.6
High	[K].KVEAAQSEAK.[I]	3xTMT6plex [N-Term; K1; K10]	1	1	IMMT_Taira201203_XENLA_stage_00043401_140-2437
High	[K].ERPAEEVSAR.[L]	1xTMT6plex [N-Term]	1	1	IMMT_Taira201203_XENLA_stage_00043401_140-2437	63.7	58.9	60.3	52.3	34.1	26.7	41.8	26.7
High	[K].TAVGDCPTEPLETAVQGIR.[S]	1xTMT6plex [N-Term]; 1xMethylthio [C6]	1	1	IMMT_Taira201203_XENLA_stage_00043401_140-2437	11	11	10.7	11	2.1	6.5	6	5.5
High	[R].QAAAHTDHLR.[D]	1xTMT6plex [N-Term]	1	1	IMMT_Taira201203_XENLA_stage_00043401_140-2437	10.2	8.2	11.9	8.1	6.9	5.8	6.3	3.4
High	[R].VALIDESR.[H]	1xTMT6plex [N-Term]	1	1	IMMT_Taira201203_XENLA_stage_00043401_140-2437	97.9	95.5	84.8	67	70.3	52.8	36.3	37.8
High	[R].SSGSSAAK.[I]	2xTMT6plex [N-Term; K8]	1	1	IMMT_Taira201203_XENLA_stage_00043401_140-2437	83.5	72.4	67.8	57.1	33	37.3	15.3	23.1
High	[K].EQQHIEAALEK.[Q]	2xTMT6plex [N-Term; K11]	1	1	IMMT_Taira201203_XENLA_stage_00043401_140-2437	116.3	97.1	107	91.4	61.2	47.3	34.9	49.9
High	[R].DLEDALK.[V]	2xTMT6plex [N-Term; K7]	1	1	IMMT_Taira201203_XENLA_stage_00043401_140-2437	19.1	16.5	10.2	15.3	10.9	5.8	7.9	5.6
High	[R].DWLNEAR.[L]	1xTMT6plex [N-Term]	1	1	IMMT_Taira201203_XENLA_stage_00043401_140-2437	11	11.4	10.2	13.4	8.3	11.4	6.4	2.5
High	[K].GPSDEEVVQDGVR.[V]	1xTMT6plex [N-Term]	1	1	ISCA1_Taira201203_XENLA_stage_00011649_188-577	22.7	18.6	18.2	16.1	9.5	4.1	10.1	8.9
High	[K].VVDHYENPR.[N]	1xTMT6plex [N-Term]	1	2	ISCU_mgEST_Xl4jul2012_1013087876_3-527	37.1	21.9	31.4	32.1	6.1	6	5.8	7.3
High	[K].ANSFNAEVQK.[Q]	2xTMT6plex [N-Term; K10]	1	1	ITGB5_Taira201203_XENLA_stage_00176278_110-2536	589.9	424.9	452.5	441.5	120.6	123.5	96.5	85.2
High	[R].DTSAPGGPPER.[S]	1xTMT6plex [N-Term]	1	1	KIAA1715_TC428476_264-1586	12.7	5.5	13.3	9.6	3	0.8	3	4.7
High	[R].TIQGLEIELQSQLSMK.[A]	2xTMT6plex [N-Term; K16]	1	1	KRT19_Taira201203_XENLA_tissue_00021882_368-1636	25.9	38.1	40	42.2	12.6	23.2	29.1	57.5
High	[R].KLLEGEECR.[LI]	2xTMT6plex [N-Term; K1]; 1xMethylthio [C8]	1	8	KRT5.2_Taira201203_XENLA_tissue_00124839_85-1755	353.9	686.4	422.2	702.1	623.4	439	344.3	858.4
High	[K].LLEGEECR.[LI]	1xTMT6plex [N-Term]; 1xMethylthio [C7]	1	8	KRT5.2_Taira201203_XENLA_tissue_00124839_85-1755	606.5	1060.3	568.3	816.2	690.8	479.7	342.2	847.9
High	[K].YEDEINK.[R]	2xTMT6plex [N-Term; K7]	4	20	KRT5.2_Taira201203_XENLA_tissue_00124839_85-1755; NM_001097809.1_1-1485; Xelaev18013621m.g; KRT5.7_Taira201203_XENLA_stage_00212857_469-2067	304	529.1	228.3	359.6	271.5	140.1	114.7	293.2
High	[K].FASFIDK.[VS]	2xTMT6plex [N-Term; K7]	5	16	KRT5.2_Taira201203_XENLA_tissue_00124839_85-1755; NM_001097809.1_1-1485; Xelaev18013621m.g; KRT5.7_Taira201203_XENLA_stage_00212857_469-2067; Xelaev18013623m.g
High	[R].FLEQQNQVLETK.[W]	2xTMT6plex [N-Term; K12]	2	2	KRT5.2_Taira201203_XENLA_tissue_00124839_85-1755; Xelaev18013621m.g	304.1	518.9	254.4	301.5	273.1	142.1	125	274.4
High	[K].KYEDEINK.[R]	3xTMT6plex [N-Term; K1; K8]	2	10	KRT5.2_Taira201203_XENLA_tissue_00124839_85-1755; Xelaev18013621m.g	1079	1876.5	1158.2	1614.1	1237.3	784.5	643.7	1218.7
High	[R].TEEREQIK.[T]	2xTMT6plex [N-Term; K8]; 1xDeamidated [Q6]	2	4	KRT5.2_Taira201203_XENLA_tissue_00124839_85-1755; Xelaev18013621m.g	62.7	93.8	54	81.7	72.6	43.8	44.6	99.6
High	[K].KDVDAAYMNK.[V]	3xTMT6plex [N-Term; K1; K10]	3	8	KRT5.2_Taira201203_XENLA_tissue_00124839_85-1755; Xelaev18013621m.g; KRT5.7_Taira201203_XENLA_stage_00212857_469-2067	538.1	985.4	429.2	1006.3	658.2	459.4	297.2	1062.1
High	[K].DVDAAYMNK.[V]	2xTMT6plex [N-Term; K9]	3	8	KRT5.2_Taira201203_XENLA_tissue_00124839_85-1755; Xelaev18013621m.g; KRT5.7_Taira201203_XENLA_stage_00212857_469-2067	181.9	328.3	150.8	286	164.1	152.4	86.1	332.2
High	[K].DVDAAYMNK.[V]	2xTMT6plex [N-Term; K9]; 1xOxidation [M7]	3	8	KRT5.2_Taira201203_XENLA_tissue_00124839_85-1755; Xelaev18013621m.g; KRT5.7_Taira201203_XENLA_stage_00212857_469-2067	759.1	1110.6	620.4	907.5	676.2	637.1	694.2	1153.9
High	[K].KDVDAAYMNK.[V]	3xTMT6plex [N-Term; K1; K10]; 1xOxidation [M8]	3	8	KRT5.2_Taira201203_XENLA_tissue_00124839_85-1755; Xelaev18013621m.g; KRT5.7_Taira201203_XENLA_stage_00212857_469-2067	212.6	302.9	178.5	290.1	207.9	185.9	152.3	354.1
High	[R].NMQDLVEDFK.[N]	2xTMT6plex [N-Term; K10]	1	2	KRT5.7_Taira201203_XENLA_stage_00212857_469-2067	782.7	1287.6	543	1053.5	818.5	436.5	402.2	1105.8
High	[R].NMQDLVEDFK.[N]	2xTMT6plex [N-Term; K10]; 1xOxidation [M2]	1	2	KRT5.7_Taira201203_XENLA_stage_00212857_469-2067	452.4	598.5	340.6	437.4	459.2	268.6	272.1	608
High	[K].LALDIEIATYR.[K]	1xTMT6plex [N-Term]	2	10	KRT5.7_Taira201203_XENLA_stage_00212857_469-2067; Xelaev18013623m.g	239.2	387.4	212.1	324.2	234.9	131.1	165	354.4
High	[K].ETVAEEHEPIIYNR.[A]	1xTMT6plex [N-Term]	1	1	LACTB_Ismailoglu201203_XENLA_00046270_160-1623	167.8	127.2	173.4	99.3	15.9	16.2	21.5	18.1
High	[R].LTNAPYVDNSCK.[W]	2xTMT6plex [N-Term; K12]; 1xMethylthio [C11]	1	1	LACTB_Ismailoglu201203_XENLA_00046270_160-1623	306.3	229.5	327.1	205.8	47.2	42.1	43.4	34.4
High	[K].QVHNTEMSWDK.[D]	2xTMT6plex [N-Term; K11]; 1xOxidation [M7]	1	1	LACTB_Ismailoglu201203_XENLA_00046270_160-1623	32.7	23	34.8	18.8	13.7	12.5	13.9	12.8
High	[K].YAMGWGTVEQK.[Q]	2xTMT6plex [N-Term; K11]; 1xOxidation [M3]	1	1	LACTB_Ismailoglu201203_XENLA_00046270_160-1623	264.5	222.2	315.5	155.6	38.7	36.3	43.7	31.7
High	[K].FTVSTTEMSGDVR.[E]	1xTMT6plex [N-Term]; 1xOxidation [M8]	1	1	LACTB_Ismailoglu201203_XENLA_00046270_160-1623	154.5	121.4	158.5	82	58.4	48.8	53.2	43.8
High	[K].QVHNTEMSWDK.[D]	2xTMT6plex [N-Term; K11]	1	1	LACTB_Ismailoglu201203_XENLA_00046270_160-1623	80.1	81.2	78.7	72.1	32.2	15.8	17.3	28.1
High	[K].FTVSTTEMSGDVR.[E]	1xTMT6plex [N-Term]	1	1	LACTB_Ismailoglu201203_XENLA_00046270_160-1623	6.3	3.6	5.8	30.7	7.5			13.2
High	[K].DQVEEFYIK.[D]	2xTMT6plex [N-Term; K9]	1	1	LACTB_Ismailoglu201203_XENLA_00046270_160-1623	16.2	13.2	13.7	8.6	1.4	1.3	1.6
High	[K].EQDISGAQK.[D]	2xTMT6plex [N-Term; K9]	1	1	LACTB_Ismailoglu201203_XENLA_00046270_160-1623	273	240.5	292.6	191.8	116.2	74.7	70.5	55.5
High	[K].LDLDAPVQQYVPEFPEK.[E]	2xTMT6plex [N-Term; K17]	1	1	LACTB_Ismailoglu201203_XENLA_00046270_160-1623	101.9	93.9	114.6	70.1	14.3	5.3	8.8	10.2
High	[R].EALNDGVSK.[Y]	2xTMT6plex [N-Term; K9]	1	1	LACTB_Ismailoglu201203_XENLA_00046270_160-1623	239.3	175.2	219.5	126	22.6	19.4	32.7	22.3
High	[K].KSSQPESK.[F]	3xTMT6plex [N-Term; K1; K8]	1	1	LACTB_Ismailoglu201203_XENLA_00046270_160-1623	175.2	127.9	215.2	126.8	28.1	17.7	36.5	26.8
High	[R].ITEDEAER.[K]	1xTMT6plex [N-Term]	1	1	LACTB_Ismailoglu201203_XENLA_00046270_160-1623	449.1	345.8	465.9	266.7	40.7	40.4	63.3	49.1
High	[R].EALNDGVSK.[Y]	2xTMT6plex [N-Term; K9]; 1xDeamidated [N4]	1	1	LACTB_Ismailoglu201203_XENLA_00046270_160-1623	12.6	8.8	10.7	8.2	5.9	2.5	1.7	1.6
High	[R].HLMEAPANYITPTK.[F]	2xTMT6plex [N-Term; K14]; 1xOxidation [M3]	1	1	LAP3_Ismailoglu201203_XENLA_00051512_293-1855	37.8	28.1	29.8	22.1	24.4	20.2	14.2	15.1
High	[K].TIQVDNTDAEGR.[L]	1xTMT6plex [N-Term]	1	2	LAP3_Ismailoglu201203_XENLA_00051512_293-1855	22.8	25.3	28.7	17.9	19.9	14	14.8	14.4
High	[K].GVLYAEGQNLAR.[H]	1xTMT6plex [N-Term]	1	1	LAP3_Ismailoglu201203_XENLA_00051512_293-1855	26	22.6	19.4	13.5	16.9	10.5	11.8	12.7
High	[K].LASMDSSVK.[V]	2xTMT6plex [N-Term; K9]	1	1	LAP3_Ismailoglu201203_XENLA_00051512_293-1855	19.6	22.2	20.7	18.2	19.6	17.3	10.4	13.5
High	[K].LASMDSSVK.[V]	2xTMT6plex [N-Term; K9]; 1xOxidation [M4]	1	1	LAP3_Ismailoglu201203_XENLA_00051512_293-1855	99.6	75.6	75.7	55.1	63.5	52.2	37.5	44.5
High	[R].TPSATNENTSQR.[R]	1xTMT6plex [N-Term]	1	2	LARP1B_Kwon201107_XENLA_00017056_707-3673
High	[K].VDVQSATEEALSGDMK.[I]	2xTMT6plex [N-Term; K16]; 1xOxidation [M15]	1	1	LETM1_Quigley201207_XENLA_00033684_206-2494	690.8	568.3	525	408.8	198.7	165.1	110.4	115.6
High	[K].LIADEGLDSLTVTELQAACR.[A]	1xTMT6plex [N-Term]; 1xMethylthio [C19]	1	1	LETM1_Quigley201207_XENLA_00033684_206-2494	81.3	51.1	66.6	68.2	23.8	29	20	11.3
High	[K].IGSADMASVPSVAQMSASEQAEILIDK.[A]	2xTMT6plex [N-Term; K27]; 2xOxidation [M6; M15]; 1xDeamidated [Q]	1	1	LETM1_Quigley201207_XENLA_00033684_206-2494
High	[K].VDVQSATEEALSGDMK.[I]	2xTMT6plex [N-Term; K16]	1	1	LETM1_Quigley201207_XENLA_00033684_206-2494	125.6	82.2	101.4	92	25.4	29.6	12.8	18.1
High	[K].TTLQTLPESVAK.[E]	2xTMT6plex [N-Term; K12]	1	1	LETM1_Quigley201207_XENLA_00033684_206-2494	837.1	621.8	657.1	600.7	182.2	156.7	132.1	135.1
High	[K].EIQQAAAK.[V]	2xTMT6plex [N-Term; K8]	1	1	LETM1_Quigley201207_XENLA_00033684_206-2494	512.6	393.4	361.3	252.8	116.6	93.2	67.2	53.5
High	[K].IICELENEDK.[V]	2xTMT6plex [N-Term; K10]; 1xMethylthio [C3]	1	1	LETM1_Quigley201207_XENLA_00033684_206-2494	183.1	141.6	138	134.5	37.2	22	18.5	24.5
High	[K].VAAVECDK.[V]	2xTMT6plex [N-Term; K8]; 1xMethylthio [C6]	1	1	LETM1_Quigley201207_XENLA_00033684_206-2494	704	500.4	543	449.5	167.8	102.4	119.4	94.7
High	[K].VAAVECDKVDNK.[T]	3xTMT6plex [N-Term; K8; K12]; 1xMethylthio [C6]	1	1	LETM1_Quigley201207_XENLA_00033684_206-2494	48	29	35.6	37	16.4	15	12.2	13.9
High	[K].STLQTLPESVAK.[E]	2xTMT6plex [N-Term; K12]	1	1	LETM1_Taira201203_XENLA_stage_00057548_220-2502	668.1	511.7	587.1	442	177	109.7	136.7	112.7
High	[K].LIAEEGLDSLTVTELQAACR.[A]	1xTMT6plex [N-Term]; 1xMethylthio [C19]; 1xDeamidated [Q16]	1	1	LETM1_Taira201203_XENLA_stage_00057548_220-2502	3.4	3.3	2.8	6.4	1.5
High	[K].VDVPLAPEEELSGDMK.[T]	2xTMT6plex [N-Term; K16]	1	1	LETM1_Taira201203_XENLA_stage_00057548_220-2502	75.8	55.4	68.2	49.8	16.4	12.1	14.8	7.6
High	[K].ESQQAAAK.[V]	2xTMT6plex [N-Term; K8]	1	1	LETM1_Taira201203_XENLA_stage_00057548_220-2502	168.4	109.9	174.9	173.7	23.7	15	25.1	43.6
High	[K].LIAEEGLDSLTVTELQAACR.[A]	1xTMT6plex [N-Term]; 1xMethylthio [C19]	1	1	LETM1_Taira201203_XENLA_stage_00057548_220-2502
High	[R].QLQQIPEQK.[L]	2xTMT6plex [N-Term; K9]	1	1	LETM1_Taira201203_XENLA_stage_00057548_220-2502	118.8	95.6	119.5	87.8	19.3	14.8	21	15.9
High	[K].IICELENEEK.[V]	2xTMT6plex [N-Term; K10]; 1xMethylthio [C3]	1	1	LETM1_Taira201203_XENLA_stage_00057548_220-2502	33.2	28.6	31.9	23.4	7.2	7.6	5.7	2.6
High	[K].KLEEGGPVYVSEVETVK.[K]	3xTMT6plex [N-Term; K1; K17]	2	2	LETM1_Taira201203_XENLA_stage_00057548_220-2502; LETM1_Quigley201207_XENLA_00033684_206-2494	389.8	297	314.2	293.7	109.4	93.4	82.4	88.5
High	[K].LEEGGPVYVSEVETVK.[K]	2xTMT6plex [N-Term; K16]	2	2	LETM1_Taira201203_XENLA_stage_00057548_220-2502; LETM1_Quigley201207_XENLA_00033684_206-2494	126.1	102.2	108.1	95.3	55.7	40.8	26.2	36.7
High	[K].GEEITKEEIDILSDACTK.[L]	3xTMT6plex [N-Term; K6; K18]; 1xMethylthio [C16]	2	2	LETM1_Taira201203_XENLA_stage_00057548_220-2502; LETM1_Quigley201207_XENLA_00033684_206-2494	221.1	158.8	191.8	154.5	56.9	36.3	30.8	32.4
High	[K].TKLEATLQEEEAIR.[KR]	2xTMT6plex [N-Term; K2]	2	2	LETM1_Taira201203_XENLA_stage_00057548_220-2502; LETM1_Quigley201207_XENLA_00033684_206-2494	142.4	107.4	128.8	113.4	66.6	42.6	42.9	55
High	[K].LEATLQEEEAIR.[KR]	1xTMT6plex [N-Term]	2	2	LETM1_Taira201203_XENLA_stage_00057548_220-2502; LETM1_Quigley201207_XENLA_00033684_206-2494	89.4	62.6	62.6	57.1	18.4	17.6	15.7	15.2
High	[K].FLQDTIEEIALR.[N]	1xTMT6plex [N-Term]	2	2	LETM1_Taira201203_XENLA_stage_00057548_220-2502; LETM1_Quigley201207_XENLA_00033684_206-2494	70.6	60.2	60.6	60.1	18.6	15.3	9.6	12.8
High	[R].STGERPSNEEIVR.[F]	1xTMT6plex [N-Term]	2	2	LETM1_Taira201203_XENLA_stage_00057548_220-2502; LETM1_Quigley201207_XENLA_00033684_206-2494	8.8	7.9	11	6.2	10.5	9.9	8.6	9.2
High	[R].IADALDENK.[D]	2xTMT6plex [N-Term; K9]	2	2	LETM1_Taira201203_XENLA_stage_00057548_220-2502; LETM1_Quigley201207_XENLA_00033684_206-2494	787	579.4	604.3	508.4	117.1	60.9	83	88.9
High	[K].IDLDDVAK.[V]	2xTMT6plex [N-Term; K8]	2	2	LETM1_Taira201203_XENLA_stage_00057548_220-2502; LETM1_Quigley201207_XENLA_00033684_206-2494	1026.7	744	790.3	670.9	142.1	97.9	140.7	125.2
High	[R].ALGVTEER.[L]	1xTMT6plex [N-Term]	2	2	LETM1_Taira201203_XENLA_stage_00057548_220-2502; LETM1_Quigley201207_XENLA_00033684_206-2494	304.8	242.8	255.7	255.5	168.7	142.3	112.8	130
High	[R].IADALDENKDGK.[I]	3xTMT6plex [N-Term; K9; K12]	2	2	LETM1_Taira201203_XENLA_stage_00057548_220-2502; LETM1_Quigley201207_XENLA_00033684_206-2494	52.7	37.5	40.7	32.4	12.2	9.1	8.1	7.7
High	[K].VLDEHIEK.[G]	2xTMT6plex [N-Term; K8]	2	2	LETM1_Taira201203_XENLA_stage_00057548_220-2502; LETM1_Quigley201207_XENLA_00033684_206-2494	33.9	23.5	29.4	27.4	8.7	7.8	3.9	4.9
High	[K].DIALHLNPR.[M]	1xTMT6plex [N-Term]	1	1	LGALS8_Taira201203_XENLA_tissue_00085446_301-1458	11.9	11.1	15.5	6.6	3.5	3	1.9	1.3
High	[K].DNVDDPTGNYR.[S]	1xTMT6plex [N-Term]	1	1	LMAN2_Taira201203_XENLA_stage_00112813_272-1273	36.6	24.8	29.5	41.4	9.4	6.6	7	10.3
High	[R].ASENQPASSK.[N]	2xTMT6plex [N-Term; K10]	1	1	LMLN_Taira201203_XENLA_stage_00091760_2-2011	2	5.2	11.1	2.3	1.3	1	1	1.6
High	[R].SLESENSLLHVQVTER.[E]	1xTMT6plex [N-Term]	1	1	LMNB1_Taira201203_XENLA_tissue_00067135_323-2077	24.9	15.9	18.6	18.8	5.9	8	6.6	6.2
High	[K].NQNSWGTGEDVK.[A]	2xTMT6plex [N-Term; K12]	1	1	LMNB1_Taira201203_XENLA_tissue_00067135_323-2077	374.5	218.3	261.4	244.5	87.3	53.6	52.1	60.4
High	[R].DQMQQQLNDYEQLLDVK.[L]	2xTMT6plex [N-Term; K17]; 1xOxidation [M3]	1	1	LMNB1_Taira201203_XENLA_tissue_00067135_323-2077	72.9	37.2	56.7	62.9	17.7	14.3	17.1	18
High	[K].NSQGEEVAQR.[T]	1xTMT6plex [N-Term]	1	1	LMNB1_Taira201203_XENLA_tissue_00067135_323-2077	186.3	104.3	133.5	138.5	47.3	29.1	44.8	25.3
High	[R].LASEMNSSAVNSTR.[E]	1xTMT6plex [N-Term]	1	1	LMNB1_Taira201203_XENLA_tissue_00067135_323-2077
High	[K].NAALANAQSENK.[S]	2xTMT6plex [N-Term; K12]	1	1	LMNB1_Taira201203_XENLA_tissue_00067135_323-2077	323.9	189.9	244.2	217.7	64	50.5	54.3	49.8
High	[R].DQMQQQLNDYEQLLDVK.[L]	2xTMT6plex [N-Term; K17]	1	1	LMNB1_Taira201203_XENLA_tissue_00067135_323-2077	44.3	28.4	35	36.3	13.1	9.4	6.4	7.2
High	[R].TIGEASVNFK.[F]	2xTMT6plex [N-Term; K10]	1	1	LMNB1_Taira201203_XENLA_tissue_00067135_323-2077	196.4	110.4	128.6	115.9	40.3	14.7	26.7	31.2
High	[K].EELEQTYQSK.[L]	2xTMT6plex [N-Term; K10]	1	1	LMNB1_Taira201203_XENLA_tissue_00067135_323-2077	76	28.4	47.9	51.6	7.9	3.3	5.9	9.2
High	[R].KNIYEEEIK.[E]	3xTMT6plex [N-Term; K1; K9]	1	1	LMNB1_Taira201203_XENLA_tissue_00067135_323-2077	64.3	34.5	49.3	54.2	21.7	14.9	11.7	15.6
High	[R].ETEALLNSK.[N]	2xTMT6plex [N-Term; K9]	1	1	LMNB1_Taira201203_XENLA_tissue_00067135_323-2077	1349.3	738.8	952	961.9	302.5	190.9	211.5	222.6
High	[K].ELYETELADAR.[R]	1xTMT6plex [N-Term]	1	1	LMNB1_Taira201203_XENLA_tissue_00067135_323-2077	23	14.1	20	21.3	3.9	4.9	1.6
High	[K].QLEEEILIK.[V]	2xTMT6plex [N-Term; K9]	1	1	LMNB1_Taira201203_XENLA_tissue_00067135_323-2077	70.8	39	46.3	49.8	7.5	13.2	10.8	8.1
High	[R].SSMSTPLSPTR.[I]	1xTMT6plex [N-Term]	1	1	LMNB1_Taira201203_XENLA_tissue_00067135_323-2077	30.3	16	22	27.6	2	0.8	2.7	3
High	[K].DQPLGGWELTR.[T]	1xTMT6plex [N-Term]	1	1	LMNB1_Taira201203_XENLA_tissue_00067135_323-2077	64.5	37.6	52.6	44.7	13.7	5.8	14.5	13.7
High	[R].EVEELNGENGQLESALALAK.[K]	2xTMT6plex [N-Term; K20]	1	1	LMNB1_Taira201203_XENLA_tissue_00067135_323-2077	43.6	21.4	27	26.9	9.1	3.1	4.6	4.9
High	[K].SDLQELNDR.[L]	1xTMT6plex [N-Term]	1	1	LMNB1_Taira201203_XENLA_tissue_00067135_323-2077	150.2	86.4	109.9	106.4	34	16	19.5	19.4
High	[R].LVEVDSGR.[Q]	1xTMT6plex [N-Term]	1	1	LMNB1_Taira201203_XENLA_tissue_00067135_323-2077	376	203.5	261.5	275.3	96.4	65.5	79.6	74.4
High	[K].NSQGEEVAQR.[T]	1xTMT6plex [N-Term]; 1xDeamidated [N1]	1	1	LMNB1_Taira201203_XENLA_tissue_00067135_323-2077	9.4	7.3	6.4	3	2.5	1.2	2.2	2.4
High	[K].ESLYSQQK.[S]	2xTMT6plex [N-Term; K8]	1	1	LMNB1_Taira201203_XENLA_tissue_00067135_323-2077	236	140.6	181	170.1	57.3	33.9	40.9	45.9
High	[R].QVDYEYK.[L]	2xTMT6plex [N-Term; K7]	1	1	LMNB1_Taira201203_XENLA_tissue_00067135_323-2077	58.4	31.9	41.7	42.4	10.3	5.4	7.2	9.7
High	[R].LASEMNSSAVNSTR.[E]	1xTMT6plex [N-Term]; 1xOxidation [M5]	1	1	LMNB1_Taira201203_XENLA_tissue_00067135_323-2077	16	3.6	9	9.3	1.7		2.5	1.5
High	[R].SSMSTPLSPTR.[I]	1xTMT6plex [N-Term]; 1xOxidation [M3]	1	1	LMNB1_Taira201203_XENLA_tissue_00067135_323-2077	66.7	38.4	55.3	30.2	16.9	15.6	12.2	13
High	[K].LLEGEEER.[L]	1xTMT6plex [N-Term]	4	4	LMNB1_Taira201203_XENLA_tissue_00067135_323-2077; NM_001101740.1_2-2005; Xelaev18009631m.g; NM_001101769.1_1-1911	387.8	233.3	309.9	307	80	60.8	70.9	82.2
High	[R].EHGSAAPSPGSPTR.[I]	1xTMT6plex [N-Term]	1	2	LMNB3_Audic201207_XENLA_00002608_3-1766	60.7	36.2	47.5	41	18.9	14.8	13.3	9.6
High	[R].AQITSLESSLR.[D]	1xTMT6plex [N-Term]	1	2	LMNB3_Audic201207_XENLA_00002608_3-1766	39.2	29.1	27.3	25.1	16.8	7.9	8.1	12.6
High	[R].QNSALEVK.[V]	2xTMT6plex [N-Term; K8]	1	1	LMNB3_Audic201207_XENLA_00002608_3-1766	125.1	71.2	86	66	40.6	22.2	24.4	20.6
High	[K].VVQQASSTGPVSVEDIDPEGNYVR.[L]	1xTMT6plex [N-Term]	2	3	LMNB3_Audic201207_XENLA_00002608_3-1766; Xelaev18018277m.g	23.5	9.9	18.4	8	10.7	6.9	2.1	2.3
High	[RK].QLYETELADAR.[K]	1xTMT6plex [N-Term]; 1xDeamidated [Q1]	2	3	LMNB3_Audic201207_XENLA_00002608_3-1766; Xelaev18018277m.g
High	[R].GLEEQLQEQR.[A]	1xTMT6plex [N-Term]	2	3	LMNB3_Audic201207_XENLA_00002608_3-1766; Xelaev18018277m.g	41	24.9	28.6	25	5.2	2.4	5.4	8.7
High	[RK].QLYETELADAR.[K]	1xTMT6plex [N-Term]	2	3	LMNB3_Audic201207_XENLA_00002608_3-1766; Xelaev18018277m.g	6.9	4.4	9.2	11	4.4	4.4	2.5	5.6
High	[K].NSDYASATR.[E]	1xTMT6plex [N-Term]	2	3	LMNB3_Audic201207_XENLA_00002608_3-1766; Xelaev18018277m.g	37.4	26.8	36.3	21.3	13.9	1.8	10.5	3.7
High	[K].LLDQTANER.[A]	1xTMT6plex [N-Term]	2	3	LMNB3_Audic201207_XENLA_00002608_3-1766; Xelaev18018277m.g	76.9	50.6	66.9	54.9	16.4	18.1	13.5	15.9
High	[K].TWGTGDNIK.[I]	2xTMT6plex [N-Term; K9]	2	3	LMNB3_Audic201207_XENLA_00002608_3-1766; Xelaev18018277m.g	148.6	114.8	128.1	104	75.2	48.9	30.7	54.4
High	[R].IVEIDSGR.[R]	1xTMT6plex [N-Term]	2	3	LMNB3_Audic201207_XENLA_00002608_3-1766; Xelaev18018277m.g	241.5	164.5	189.6	151.9	94.4	54.2	63.7	64.9
High	[R].EQLDFQK.[N]	2xTMT6plex [N-Term; K7]	2	3	LMNB3_Audic201207_XENLA_00002608_3-1766; Xelaev18018277m.g	113.7	72.5	85.4	62	30.1	23	20.9	22.8
High	[K].MLEGEEQR.[L]	1xTMT6plex [N-Term]	2	3	LMNB3_Audic201207_XENLA_00002608_3-1766; Xelaev18018277m.g	67.8	42.7	57.1	46.5	15.5	10.3	13.8	11.5
High	[K].QLHDEMLWR.[V]	1xTMT6plex [N-Term]; 1xOxidation [M6]	2	3	LMNB3_Audic201207_XENLA_00002608_3-1766; Xelaev18018277m.g	47.4	38.1	41.8	41.5	30.5	22.1	23.6	24.6
High	[R].EEIMATK.[L]	2xTMT6plex [N-Term; K7]	2	3	LMNB3_Audic201207_XENLA_00002608_3-1766; Xelaev18018277m.g	22.6	13.6	25	23.9	8.4	8.4	8.1	6.2
High	[R].VQSGEIYIHR.[V]	1xTMT6plex [N-Term]	1	1	LOC100132900_XeXenL6RMv10051608m_1-1869	30.8	23.2	22.1	26.3	23.2	18.7	14.8	24.8
High	[R].HISLEK.[L]	2xTMT6plex [N-Term; K6]	1	1	LOC100132900_XeXenL6RMv10051608m_1-1869	12.3	13.5	17.7	12.7	7.6	9.7	5.6	10.6
High	[K].YSQENLDLR.[R]	1xTMT6plex [N-Term]	1	1	LONP1_Ismailoglu201203_XENLA_00038181_108-3020	25.3	20.4	21.9	14.9	10.3	9.8	5	6.8
High	[R].DGELSEQSDSNR.[K]	1xTMT6plex [N-Term]	1	1	LTA4H_Ismailoglu201203_XENLA_00014849_188-2017	25.7	23.4	24.2	22.7	11.2	10	7.7	11.5
High	[K].ALIDQEVK.[N]	2xTMT6plex [N-Term; K8]	1	2	LYPLA1_TC430540_167-859	70.1	74.5	42.7	50.1	29.4	16.4	12.2	19.1
High	[K].YAPNAANAR.[T]	1xTMT6plex [N-Term]	1	2	MANF_Audic201207_XENLA_00007317_146-688	17.2	18.8	19.9	14.7	41.9	36.9	37.2	62.2
High	[K].AATGEEVSAEDLGGADLHCR.[K]	1xTMT6plex [N-Term]; 1xMethylthio [C19]	1	2	MCCC2_Ismailoglu201203_XENLA_00067589_2-1861	2.6	1.3	1.8	2	8.3	10	6	9.3
High	[K].VATIGTKPDSNTPVYQESYER.[M]	2xTMT6plex [N-Term; K7]	1	1	MCCC2_Ismailoglu201203_XENLA_00067589_2-1861	3.2	1.8	6.7	6.5	21.8	23	18.5	18.9
High	[R].RFEEEGNPYYSSAR.[L]	1xTMT6plex [N-Term]	1	1	MCCC2_Ismailoglu201203_XENLA_00067589_2-1861	29.2	21.1	22.5	18.8	38.8	31.5	34.5	28
High	[R].QAEVFPDRDHFGR.[I]	1xTMT6plex [N-Term]	1	1	MCCC2_Ismailoglu201203_XENLA_00067589_2-1861	24.6	13.1	19.7	11	72.2	72	58.4	54.7
High	[K].DVGAFEAVK.[N]	2xTMT6plex [N-Term; K9]	1	1	MDH1_TC441827_135-1139	88.6	59.6	52.4	54.8	8.6	4.8	6.9	10.6
High	[K].LNVASDDVK.[N]	2xTMT6plex [N-Term; K9]	1	1	MDH1_TC441827_135-1139	118.3	81.6	91.5	104.3	17	6.9	12.9	15.6
High	[K].SQGTALDK.[Y]	2xTMT6plex [N-Term; K8]	1	1	MDH1_TC441827_135-1139	32.8	27.8	22.7	20.9	5	4	2.1	9.4
High	[K].NSPLISNLALYDIAHTPGVAADLSHIETR.[A]	1xTMT6plex [N-Term]	1	1	MDH2_TC437292_100-1116	174.5	162.5	186	113.6	14.9	11.3	7.4	9.1
High	[R].SEETESPYFSTPLLLGK.[N]	2xTMT6plex [N-Term; K17]	1	1	MDH2_TC437292_100-1116	659.4	570.9	685.6	516	53.1	37.1	26	25.9
High	[K].AGAGSATLSMAYAGAR.[F]	1xTMT6plex [N-Term]; 1xOxidation [M10]	1	1	MDH2_TC437292_100-1116	1108	1050.4	1102.9	660.1	80.9	24.3	53.3	58.3
High	[K].VTGYLGAEQLPESLK.[G]	2xTMT6plex [N-Term; K15]	1	1	MDH2_TC437292_100-1116	1265.3	1117.5	1295.8	959.3	116.2	96.7	58.9	72.1
High	[K].AGAGSATLSMAYAGAR.[F]	1xTMT6plex [N-Term]	1	1	MDH2_TC437292_100-1116	252.8	206.7	258.1	247.5	64.2	40.8	40.6	52.7
High	[K].GADVVVIPAGVPR.[K]	1xTMT6plex [N-Term]	1	1	MDH2_TC437292_100-1116	738.2	632.7	618.6	464.2	40.2	12.4	40.8	29.9
High	[R].IQEAGTEVVK.[A]	2xTMT6plex [N-Term; K10]	1	1	MDH2_TC437292_100-1116	2800.6	2498.5	2799.3	2014.7	167.4	63.3	123.9	127.4
High	[R].ANTFVAELK.[G]	2xTMT6plex [N-Term; K9]	1	1	MDH2_TC437292_100-1116	666.9	620	663.1	482.3	33.1	12.3	28.1	27.3
High	[K].EGVIECSFVR.[S]	1xTMT6plex [N-Term]; 1xMethylthio [C6]	1	1	MDH2_TC437292_100-1116	44.2	35.1	38	28.2	12.6	7.7	10.3	7.4
High	[K].HGVYNPNR.[I]	1xTMT6plex [N-Term]	1	1	MDH2_TC437292_100-1116	668.1	595.2	640	465.2	89.6	72.3	72.1	91.1
High	[K].LTAYEEK.[L]	2xTMT6plex [N-Term; K7]	1	1	MDH2_TC437292_100-1116	226.4	229.5	212.6	175.1	28.6	9.1	15.9	30.3
High	[K].VEFPQDQLAVLIGR.[I]	1xTMT6plex [N-Term]	1	1	MDH2_TC437292_100-1116	11.4	7.1	7.5	3
High	[K].LISEAMAELK.[G]	2xTMT6plex [N-Term; K10]; 1xOxidation [M6]	1	1	MDH2_TC437292_100-1116	255.4	219	224.6	130	16.6	4.1	14.7	13.9
High	[RK].KGEEFIK.[EN]	3xTMT6plex [N-Term; K1; K7]	1	3	MDH2_TC437292_100-1116	130.7	109.4	119.3	120.6	61.5	49.2	42.5	78.4
High	[K].ALAEQLTAEELGQGR.[L]	1xTMT6plex [N-Term]	1	1	ME2_Ismailoglu201203_XENLA_00056266_1-1983	16.6	18	15	17				1.9
High	[K].ALAEQLTVEEMGQGR.[L]	1xTMT6plex [N-Term]	1	1	ME2_Taira201203_XENLA_tissue_00216955_3-1883	25.7	22.9	21.3	27.4	14.9	5.2	7.2	13.8
High	[K].ALAEQLTVEEMGQGR.[L]	1xTMT6plex [N-Term]; 1xOxidation [M11]	1	1	ME2_Taira201203_XENLA_tissue_00216955_3-1883	77.8	63.6	84.3	52.3	33.9	21.2	21.9	25.5
High	[R].EVSINIAVK.[V]	2xTMT6plex [N-Term; K9]	1	1	ME2_Taira201203_XENLA_tissue_00216955_3-1883	97.1	85	99.2	73.9	44.5	38.7	34.7	43.2
High	[R].GEGIDGNQELFAHSAPEKPVSSFLDAVK.[V]	3xTMT6plex [N-Term; K18; K28]	2	2	ME2_Taira201203_XENLA_tissue_00216955_3-1883; ME2_Ismailoglu201203_XENLA_00056266_1-1983	58.6	88.5	116.1	34.7	27.1	48.2	37.2	19.5
High	[K].IESQDIQAAR.[F]	1xTMT6plex [N-Term]	2	2	ME2_Taira201203_XENLA_tissue_00216955_3-1883; ME2_Ismailoglu201203_XENLA_00056266_1-1983	20.1	12.9	19.6	16.3	5.8	6.2	2	3.4
High	[K].AVVVTDGER.[I]	1xTMT6plex [N-Term]	2	3	ME2_Taira201203_XENLA_tissue_00216955_3-1883; ME2_Ismailoglu201203_XENLA_00056266_1-1983	224.9	191.1	219.3	156.5	93.2	86.1	76.7	85.4
High	[K].DPFYMGLYQK.[R]	2xTMT6plex [N-Term; K10]; 1xOxidation [M5]	2	2	ME2_Taira201203_XENLA_tissue_00216955_3-1883; ME2_Ismailoglu201203_XENLA_00056266_1-1983	103.4	91.1	101.7	85.3	27.9	25	30.9	28.7
High	[R].TQLYDELIDEFMDAVTDR.[Y]	1xTMT6plex [N-Term]; 1xOxidation [M12]	2	2	ME2_Taira201203_XENLA_tissue_00216955_3-1883; ME2_Ismailoglu201203_XENLA_00056266_1-1983	8.7	7.4	7.5	3.4	11.9	10	9.7	8.1
High	[K].YIYLMGIQER.[N]	1xTMT6plex [N-Term]; 1xOxidation [M5]	2	2	ME2_Taira201203_XENLA_tissue_00216955_3-1883; ME2_Ismailoglu201203_XENLA_00056266_1-1983	177.2	133.6	173.7	103.2	62.7	56.8	50.4	49.3
High	[R].DLGADHVITEEQLR.[K]	1xTMT6plex [N-Term]	1	2	MECR_Kwon201107_XENLA_00094756_453-1505	75.8	77.2	64.7	71.6	34.9	39.6	30	42.2
High	[R].HGEPLQVLR.[L]	1xTMT6plex [N-Term]	1	1	MECR_Kwon201107_XENLA_00094756_453-1505	69.6	60.1	57.5	47.3	21.1	21.4	13.3	15.1
High	[K].SIQLQLNMGVDQIR.[V]	1xTMT6plex [N-Term]; 3xDeamidated [Q3; Q5; Q12]	1	1	MED17_TeperekTkacz201202_XENLA_00047358_128-2050
High	[K].FSSENALR.[Q]	1xTMT6plex [N-Term]	1	3	MFF_Taira201203_XENLA_tissue_00068930_134-1090	72.5	86.9	71.4	62.9	28.7	25	23.2	24.9
High	[R].LLLLEEENKER.[V]	2xTMT6plex [N-Term; K9]	1	5	MFF_Taira201203_XENLA_tissue_00068930_134-1090	19.3	13.3	14.4	35.4	7.5	5.6	2.6	7.4
High	[K].DSPSTENVQK.[L]	2xTMT6plex [N-Term; K10]	1	1	MFSD10_Amin201106_XENLA_00074713_106-1482	13.3	10.2	15.9	13.3	14.4	13.6	12.3	11.3
High	[R].ELYAHGYSTGDPK.[K]	2xTMT6plex [N-Term; K13]	1	1	MGST3_XeXenL6RMv10035891m_327-770	1228.2	866	1139.2	1084.2	484	356.3	348.6	499.5
High	[K].MYSDDPENGNIFNCIQR.[A]	1xTMT6plex [N-Term]; 1xMethylthio [C14]; 1xOxidation [M1]	1	1	MGST3_XeXenL6RMv10035891m_327-770
High	[R].YFLENTSTNSAK.[Y]	2xTMT6plex [N-Term; K12]	1	1	MLYCD_Taira201203_XENLA_tissue_00167161_1-1551	10.8	10.4	10	7.8	2.2	1.5	1.4	1.4
High	[R].DLGTVLQVEDR.[L]	1xTMT6plex [N-Term]	1	1	MLYCD_Taira201203_XENLA_tissue_00167161_1-1551
High	[K].ETVGDAVHLLR.[R]	1xTMT6plex [N-Term]	1	1	MOGS_XeXenL6RMv10055552m_2-2491	99.6	81.2	136.2	179.8	37.7	37.1	41.1	70.2
High	[R].EQILGSEAR.[S]	1xTMT6plex [N-Term]	1	1	MOGS_XeXenL6RMv10055552m_2-2491	9.9	9	12.5	10.9	3.4	2.1	2.2	11.5
High	[K].TLTSGLDDYPR.[A]	1xTMT6plex [N-Term]	1	1	MOGS_XeXenL6RMv10055552m_2-2491	72.6	70.1	107.8	84.9	35.6	37.3	31	64
High	[K].SSSLYLQR.[N]	1xTMT6plex [N-Term]	1	1	MOGS_XeXenL6RMv10055552m_2-2491	24.2	25.1	37.6	29.3	13.1	12	13.3	19.2
High	[K].TALEAAGGK.[V]	2xTMT6plex [N-Term; K9]	1	1	MRPL12_Ismailoglu201203_XENLA_00055196_182-754	145.3	105.8	143.8	133.7	49.6	46	49.4	44.7
High	[K].LTEVNATDK.[V]	2xTMT6plex [N-Term; K9]	1	1	MRPL12_Ismailoglu201203_XENLA_00055196_182-754	56.8	46	54.2	58	8.8	1	11	6.6
High	[K].NSPKPSVQEALK.[S]	3xTMT6plex [N-Term; K4; K12]	1	1	MRPS36_Ismailoglu201203_XENLA_00015288_51-383	60.2	40.8	53.4	36.6	2.4	6.6	9	3
High	[K].ILSNEEMEYIQR.[G]	1xTMT6plex [N-Term]; 1xOxidation [M7]	1	1	MRPS36_Ismailoglu201203_XENLA_00015288_51-383	15.4	14.4	21.7	9.6	3.5	2.8
High	[R].TTPGAFDHITVTTEDGK.[F]	2xTMT6plex [N-Term; K17]	1	1	MRRF_XeXenL6RMv10029494m_2-784	2.2	2.9	2.1	2.1	2.5	3.2	3.9	7.4
High	[R].YQDPDASEENEQK.[D]	2xTMT6plex [N-Term; K13]	1	1	MTCH2_TeperekTkacz201206_XENLA_00019741_1-897	131.6	94.6	127.6	93.2	55.6	52.4	52.3	47.6
High	[K].DSSTSLDLIVK.[E]	2xTMT6plex [N-Term; K11]	1	1	MTCH2_TeperekTkacz201206_XENLA_00019741_1-897	72.9	57.6	67.9	54	32	25	29.6	34
High	[K].ETTQEMVAR.[S]	1xTMT6plex [N-Term]	1	2	MTCH2_TeperekTkacz201206_XENLA_00019741_1-897	3.1	2.9	3.3	2.4	2.6	1.8	2	2.4
High	[K].HIISIDGK.[S]	2xTMT6plex [N-Term; K8]	1	1	MTCH2_TeperekTkacz201206_XENLA_00019741_1-897	517.2	391.3	413.1	433.4	270.6	218.9	166	197.7
High	[R].MIETVESR.[D]	1xTMT6plex [N-Term]; 1xOxidation [M1]	1	1	MTMR4_XeXenL6RMv10026449m_122-3352	13.6	11.1	11.2	13.2	11.5	8	10.9	11.8
High	[K].GHSLSDGLDEVQR.[A]	1xTMT6plex [N-Term]	1	1	MTX2_Taira201203_XENLA_stage_00170750_3-1010	29.2	21	28.8	19.6	13.3	11.7	8.2	13
High	[R].ANAEYMSPSGK.[V]	2xTMT6plex [N-Term; K11]; 1xOxidation [M6]	1	1	MTX2_Taira201203_XENLA_stage_00170750_3-1010	32.8	32.4	23.2	18.5	11.2	7.9	5.7	8.6
High	[R].EVAQQAVDADVHCVGVSTLAAGHK.[T]	2xTMT6plex [N-Term; K24]; 1xMethylthio [C13]	1	1	MUT_Park201106_XENLA_00004300_150-2426	97.9	72.3	95	87.6	26.9	20.5	15.6	22.4
High	[K].AGQQGLSVAFDLATHR.[G]	1xTMT6plex [N-Term]	1	1	MUT_Park201106_XENLA_00004300_150-2426	141.5	92.7	113.6	93.9	30.8	22.5	16.8	23.8
High	[R].QYAGFSTVEESNK.[F]	2xTMT6plex [N-Term; K13]	1	1	MUT_Park201106_XENLA_00004300_150-2426	315.9	251.8	278.9	276.1	86.5	48	39.6	52.7
High	[K].EESVEVLAIDNTSVR.[N]	1xTMT6plex [N-Term]	1	1	MUT_Park201106_XENLA_00004300_150-2426	124.9	91.1	118.2	105.6	26.3	10.1	15.8	14.9
High	[R].VHGDVGMAGVAIDTVEDMK.[M]	2xTMT6plex [N-Term; K19]; 2xOxidation [M7; M18]	1	1	MUT_Park201106_XENLA_00004300_150-2426	18	10.8	16.5	11.3	4.4	4.4		3.4
High	[R].QEFGESEEISFAISR.[V]	1xTMT6plex [N-Term]	1	1	MUT_Park201106_XENLA_00004300_150-2426	25.9	24.1	23.1	33.6	17.6	4.9	3.6	19.7
High	[K].LINEIEEMGGMAR.[A]	1xTMT6plex [N-Term]; 2xOxidation [M8; M11]	1	1	MUT_Park201106_XENLA_00004300_150-2426	14.7	9.4	11.1	8.3	8.2	6.8	1.8	6.1
High	[K].LTGTIQNDILK.[E]	2xTMT6plex [N-Term; K11]	1	1	MUT_Park201106_XENLA_00004300_150-2426	320.2	252.9	272.8	264	73.1	50.5	46.4	63.6
High	[R].IDSGSEVIVGVNK.[Y]	2xTMT6plex [N-Term; K13]	1	1	MUT_Park201106_XENLA_00004300_150-2426	467.7	353.4	400.7	542.5	116.2	68.6	67.8	103.8
High	[K].AAVQVIDDIETSLDK.[R]	2xTMT6plex [N-Term; K15]	1	1	MUT_Park201106_XENLA_00004300_150-2426	22.3	16.1	26	20.5	1.9	1.2		2
High	[R].AVAEGIPK.[L]	2xTMT6plex [N-Term; K8]	1	1	MUT_Park201106_XENLA_00004300_150-2426	232.1	177.4	185.9	161.6	48.5	31	23.7	34.5
High	[R].QIENLEK.[V]	2xTMT6plex [N-Term; K7]	1	1	MUT_Park201106_XENLA_00004300_150-2426	53.6	40.4	48.7	37.5	12.8	2.2	7.7	4.9
High	[R].NTQIIIQEESGIPK.[V]	2xTMT6plex [N-Term; K14]	1	1	MUT_Park201106_XENLA_00004300_150-2426	213.6	161.7	167.3	159.9	44.3	28.8	18.9	27.4
High	[K].DELDEEQR.[V]	1xTMT6plex [N-Term]	1	2	MXRA7_Audic201207_XENLA_00002733_45-686	21	20.3	22.6	45.1	1.8	6.6	8.8	18.3
High	[K].IPVEEIGAR.[E]	1xTMT6plex [N-Term]	1	3	MXRA7_Audic201207_XENLA_00002733_45-686	13.3	14.8	9.3	29.7	2.2	5.4	2.2	13.6
High	[K].ELDIPEEEAK.[K]	2xTMT6plex [N-Term; K10]	1	2	NA_Chung201110_XENLA_00079561_86-655	33.2	32.3	34.9	37.9	1.5	0.7	1.5	1.7
High	[K].GITALQADIK.[I]	2xTMT6plex [N-Term; K10]	1	1	NA_Kwon201107_XENLA_00079002_122-2479	14.9	10.1	13.8	12.4	9.2	6.3	7.4	3
High	[K].DSAATTDEER.[Q]	1xTMT6plex [N-Term]	1	1	NA_Park201106_XENLA_00128986_160-3645	31.1	24.2	27	27.4	5.8	4.9	6.9	12.1
High	[K].LQTVAEK.[E]	2xTMT6plex [N-Term; K7]	1	1	NA_Park201106_XENLA_00128986_160-3645	35.4	29.4	29.5	44.9	2.1	6.5	2	10
High	[K].AASEAPGVK.[E]	2xTMT6plex [N-Term; K9]	1	1	NA_Park201106_XENLA_00174541_2-1630	78.5	56.3	64.6	24.8	5.2	5.2	8	2.6
High	[K].QTEQLIDQAPVIDTK.[E]	2xTMT6plex [N-Term; K15]	1	1	NA_Park201106_XENLA_00174541_2-1630	8.5	9.5	8.7	5.5	1	1	3	1.5
High	[K].YPEGSQDER.[R]	1xTMT6plex [N-Term]	1	1	NA_Park201106_XENLA_00178380_1-2130	11.1	16.5	2.9	14.5	18.1	5.3	3.2	9.6
High	[R].GENMASDAMQNNR.[Q]	1xTMT6plex [N-Term]; 1xOxidation [M9]; 1xDeamidated [Q/N]	1	3	NA_Taira201203_XENLA_stage_00003486_2-1027	18.2	12.7	21.6	9.6	6.9	5.7	2.9	6.9
High	[R].GENMASDAMQNNR.[Q]	1xTMT6plex [N-Term]; 2xOxidation [M4; M9]; 1xDeamidated [N/Q]	1	3	NA_Taira201203_XENLA_stage_00003486_2-1027
High	[K].RPGNQDQYSDSEDEGFLMK.[K]	2xTMT6plex [N-Term; K19]	1	3	NA_Taira201203_XENLA_stage_00003486_2-1027	22.6	23.1	16.3	22.8	4.2	7.4	2.1	5.6
High	[K].QTDDSTSEDFCETMSQSPLGLSATR.[R]	1xTMT6plex [N-Term]; 1xMethylthio [C11]; 1xOxidation [M14]	1	1	NA_Taira201203_XENLA_stage_00003486_2-1027
High	[K].RPGNQDQYSDSEDEGFLMK.[K]	2xTMT6plex [N-Term; K19]; 1xOxidation [M18]	1	3	NA_Taira201203_XENLA_stage_00003486_2-1027	36.2	23.8	25.4	20.5	13.8	7.2	6.1	2.9
High	[K].QTDDSTSEDFCETMSQSPLGLSATR.[R]	1xTMT6plex [N-Term]; 1xMethylthio [C11]; 1xOxidation [M14]; 2xDeamidated [Q1; Q16]	1	1	NA_Taira201203_XENLA_stage_00003486_2-1027
High	[K].QTDDSTSEDFCETMSQSPLGLSATR.[R]	1xTMT6plex [N-Term]; 1xMethylthio [C11]; 1xOxidation [M14]; 1xDeamidated [Q1]	1	1	NA_Taira201203_XENLA_stage_00003486_2-1027
High	[R].GENMASDAMQNNR.[Q]	1xTMT6plex [N-Term]; 2xOxidation [M4; M9]	1	3	NA_Taira201203_XENLA_stage_00003486_2-1027
High	[R].SLSNTELK.[E]	2xTMT6plex [N-Term; K8]	1	4	NA_Taira201203_XENLA_stage_00003486_2-1027	262.5	184.9	197.6	179.4	59.9	45.9	56.4	49.3
High	[R].LQQLLNEVPEPTEEK.[R]	2xTMT6plex [N-Term; K15]	1	3	NA_Taira201203_XENLA_stage_00003486_2-1027	169.7	112.9	122.5	119.2	44.1	40.5	24.1	20.6
High	[R].SLVEGDATAQQP.[-]	1xTMT6plex [N-Term]	1	3	NA_Taira201203_XENLA_stage_00003486_2-1027	76.1	53.5	60.9	52.6	23.2	12.8	18.2	14
High	[R].YDDFATK.[A]	2xTMT6plex [N-Term; K7]	1	3	NA_Taira201203_XENLA_stage_00003486_2-1027	76.1	54.5	53.4	56.4	23.8	19.3	17.8	18.2
High	[K].NVLVTGEYELSEAHNQGQVR.[L]	1xTMT6plex [N-Term]	1	1	NA_Taira201203_XENLA_stage_00089265_123-725	2.9	3	3.1	3.5	1.9	2.9		3.5
High	[R].DTNESTNVR.[V]	1xTMT6plex [N-Term]	1	2	NA_Taira201203_XENLA_stage_00089265_123-725	164.7	108.2	150.8	136.9	93.8	70.2	86.4	66.6
High	[K].NYEEIAK.[V]	2xTMT6plex [N-Term; K7]	1	2	NA_Taira201203_XENLA_stage_00089265_123-725	8.3	7.8	9.2	2.8	7.4	8.7	5.8	8.1
High	[R].EEEMRDTNESTNVR.[V]	1xTMT6plex [N-Term]; 1xOxidation [M4]	1	2	NA_Taira201203_XENLA_stage_00089265_123-725	33.1	16.5	26	17.9	13.7	8.2	6.5	7.6
High	[R].LPVAQIIEEACHEAEIYK.[N]	2xTMT6plex [N-Term; K18]; 1xMethylthio [C11]	1	1	NA_Taira201203_XENLA_stage_00091690_160-966
High	[K].DGHWSNSVEYDK.[V]	2xTMT6plex [N-Term; K12]	1	1	NA_Taira201203_XENLA_stage_00091690_160-966	55.5	34	43.9	23.8	46	41.3	51.4	38.2
High	[R].IPILIGSGVTLENMEK.[Y]	2xTMT6plex [N-Term; K16]; 1xOxidation [M14]	1	1	NA_Taira201203_XENLA_stage_00091690_160-966
High	[K].HSSHAVTADVSVSETAK.[A]	2xTMT6plex [N-Term; K17]	1	1	NA_Taira201203_XENLA_stage_00091690_160-966	76.9	47	59.3	32.1	111.3	93.8	78.8	92
High	[K].ALPGTPGSR.[L]	1xTMT6plex [N-Term]	1	1	NA_Taira201203_XENLA_stage_00091690_160-966	24.1	18.1	18.3	10	5.4	5.3	6.9	3.6
High	[K].LLLQIDNAR.[L]	1xTMT6plex [N-Term]	1	2	NA_Taira201203_XENLA_stage_00121196_455-1612	86.8	102.6	59.5	110.3	100.9	54.4	56.7	130.9
High	[K].EHLGESLVTR.[Y]	1xTMT6plex [N-Term]	1	1	NA_Taira201203_XENLA_tissue_00075784_233-2203	148.2	115	114	91.5	34.6	22.6	21.1	23.3
High	[K].GNNANIGVVAR.[H]	1xTMT6plex [N-Term]	1	1	NA_Taira201203_XENLA_tissue_00075784_233-2203	18	12.4	20.8	16.4	2.4	1.8	2.7	2
High	[R].GQNDGTYK.[G]	2xTMT6plex [N-Term; K8]	1	2	NA_Taira201203_XENLA_tissue_00079873_267-2807	151	124.3	62.6	58.7	30.7	23.3	9.5	17.8
High	[R].SVSSGGNIR.[N]	1xTMT6plex [N-Term]	1	1	NA_Taira201203_XENLA_tissue_00079873_267-2807	54.7	44.2	31.2	22.1	23.2	20.9	18	17.4
High	[R].QLDPTPTYTNER.[F]	1xTMT6plex [N-Term]	1	1	NA_Taira201203_XENLA_tissue_00174444_2-925	24.1	20.3	20.6	14.1	5.5	2.9	4.3	1.7
High	[R].TMVQLYEK.[G]	2xTMT6plex [N-Term; K8]	1	1	NA_Taira201203_XENLA_tissue_00234286_194-2149	26.7	16	14.8	16.3	9.8	7.6	2.5	3.6
High	[K].TFEQSQK.[S]	2xTMT6plex [N-Term; K7]	1	1	NA_Taira201203_XENLA_tissue_00234286_194-2149	123	34.8	32	60.1	13.7	9.4	12.2	6.8
High	[R].EVEESGK.[A]	2xTMT6plex [N-Term; K7]	1	1	NA_Taira201203_XENLA_tissue_00234286_194-2149	83.1	43.4	66.4	52.3	18.8	7.9	12.6	24.2
High	[K].SSGGVSTSGK.[K]	2xTMT6plex [N-Term; K10]	1	1	NA_TC421680_166-585	13.3	7	8.7	3.7	62.5	52	37.7	87.1
High	[K].KSSGGVSTSGK.[K]	3xTMT6plex [N-Term; K1; K11]	1	1	NA_TC421680_166-585
High	[K].SSQQSQEY.[-]	1xTMT6plex [N-Term]	2	2	NA_TC421680_166-585; ZGC_114037_TeperekTkacz201206_XENLA_00065144_49-480	66.9	46.6	54.6	44.9	163.4	139.3	119.5	178.5
High	[K].SQGSPHPLADQQR.[A]	1xTMT6plex [N-Term]	1	1	NA_TC428014_141-851	2.8	3.6	6.3	3.6	1.4	1.1	2
High	[K].AFPDEGATTANSENYTSQNPK.[R]	2xTMT6plex [N-Term; K21]	1	1	NA_TeperekTkacz201202_XENLA_00032161_231-1448	424.7	301.7	312.3	272.1	340.6	252.9	192.8	333.4
High	[R].FNGIPMILETPLSSDDHAK.[E]	2xTMT6plex [N-Term; K19]; 1xOxidation [M6]	1	1	NA_TeperekTkacz201202_XENLA_00032161_231-1448	46.3	24.2	29.3	20.9	41.6	25	19.7	33.1
High	[K].AIHLNDSQGEVGCK.[L]	2xTMT6plex [N-Term; K14]; 1xMethylthio [C13]	1	1	NA_TeperekTkacz201202_XENLA_00032161_231-1448	1447.4	785	1018.9	812.8	1315.4	854.9	751.4	934.7
High	[K].AFPDEGATTANSENYTSQNPK.[R]	2xTMT6plex [N-Term; K21]; 1xDeamidated [N/Q]	1	1	NA_TeperekTkacz201202_XENLA_00032161_231-1448	291.8	204.8	227.1	184.1	182.5	133.7	119.7	183.6
High	[K].AIHLNDSQGEVGCK.[L]	2xTMT6plex [N-Term; K14]; 1xMethylthio [C13]; 1xDeamidated [N5]	1	1	NA_TeperekTkacz201202_XENLA_00032161_231-1448	62.7	166.4	56.5	63.2	49.7	26.4	26.1	44.6
High	[R].FNGIPMILETPLSSDDHAK.[E]	2xTMT6plex [N-Term; K19]; 1xOxidation [M6]; 1xDeamidated [N2]	1	1	NA_TeperekTkacz201202_XENLA_00032161_231-1448	27.3	17.3	14.8	15.5	27.6	16.9	13	27.5
High	[K].AFPDEGATTANSENYTSQNPK.[R]	2xTMT6plex [N-Term; K21]; 2xDeamidated [N11; N14]	1	1	NA_TeperekTkacz201202_XENLA_00032161_231-1448	45.8	26.3	32.7	27.4	33.5	22.3	23.6	34.8
High	[K].AEMPSANEEK.[E]	2xTMT6plex [N-Term; K10]; 1xOxidation [M3]	1	1	NA_TeperekTkacz201202_XENLA_00032161_231-1448	1303.1	734	835.4	587.3	912.9	622.2	551	814.3
High	[K].KAGLENMLDK.[F]	3xTMT6plex [N-Term; K1; K10]	1	1	NA_TeperekTkacz201202_XENLA_00032161_231-1448	174.2	96.9	132.1	110.3	130.7	92.6	75.1	83.2
High	[K].AEMPSANEEK.[E]	2xTMT6plex [N-Term; K10]	1	1	NA_TeperekTkacz201202_XENLA_00032161_231-1448	610.7	313.2	330.7	357	417.2	243.6	240.1	370.8
High	[K].AEMPSANEEK.[E]	2xTMT6plex [N-Term; K10]; 1xOxidation [M3]; 1xDeamidated [N7]	1	1	NA_TeperekTkacz201202_XENLA_00032161_231-1448	41.5	29.3	31.2	23.9	34.9	21	23.8	23.9
High	[R].AMLVDELHK.[C]	2xTMT6plex [N-Term; K9]	1	1	NA_TeperekTkacz201202_XENLA_00032161_231-1448	888.4	485.5	618.1	540.7	777.2	480.4	445	588.9
High	[K].QKAEMPSANEEK.[E]	3xTMT6plex [N-Term; K2; K12]; 1xOxidation [M5]	1	1	NA_TeperekTkacz201202_XENLA_00032161_231-1448	133.8	84.2	101.7	67.1	134	82.2	100.2	131
High	[K].EGTFESSK.[K]	2xTMT6plex [N-Term; K8]	1	1	NA_TeperekTkacz201202_XENLA_00032161_231-1448	574.3	332	364.4	300.1	396.3	252.2	241.7	357.5
High	[K].IGHGHIGLEGFR.[H]	1xTMT6plex [N-Term]	1	1	NA_TeperekTkacz201202_XENLA_00032161_231-1448	130.3	73.5	86.2	54.5	82.2	67.5	55.3	72.8
High	[K].AEMPSANEEK.[E]	2xTMT6plex [N-Term; K10]; 1xDeamidated [N7]	1	1	NA_TeperekTkacz201202_XENLA_00032161_231-1448	54.1	35	40	27.5	29.9	24.8	22.6	30.7
High	[R].EVQGDPAPDK.[V]	2xTMT6plex [N-Term; K10]	1	1	NA_TeperekTkacz201202_XENLA_00032161_231-1448	1008.8	535.5	625.1	470.2	597.3	319.4	330.7	473.7
High	[R].AMLVDELHK.[C]	2xTMT6plex [N-Term; K9]; 1xOxidation [M2]	1	1	NA_TeperekTkacz201202_XENLA_00032161_231-1448	598.4	334.5	426.2	298.4	480.1	324.1	269.1	342.5
High	[R].VGAISVNR.[C]	1xTMT6plex [N-Term]	1	1	NA_TeperekTkacz201202_XENLA_00032161_231-1448	47.8	28	30.4	31.1	37.1	22	29.3	30
High	[R].GIIDLVVDK.[S]	2xTMT6plex [N-Term; K9]	1	1	NA_TeperekTkacz201202_XENLA_00032161_231-1448	60.2	38.9	32.7	24.4	31.3	24	18.1	22.7
High	[K].AGLENMLDK.[F]	2xTMT6plex [N-Term; K9]; 1xOxidation [M6]	1	1	NA_TeperekTkacz201202_XENLA_00032161_231-1448	1487.6	838.5	910.7	543.9	844.9	564.7	505.1	633.9
High	[K].AGLENMLDK.[F]	2xTMT6plex [N-Term; K9]	1	1	NA_TeperekTkacz201202_XENLA_00032161_231-1448	20.6	12.5	16.2	14.3	15.2	10.1	8.2	10.5
High	[K].AEMPSANEEKEGTFESSK.[K]	3xTMT6plex [N-Term; K10; K18]; 1xOxidation [M3]	1	1	NA_TeperekTkacz201202_XENLA_00032161_231-1448	9	2.1	2.7	1.7	8.7	5.4	9.6	8.6
High	[R].QVEMYQWIEHEESR.[E]	1xTMT6plex [N-Term]	1	1	NA_TeperekTkacz201202_XENLA_00140723_3-1259	34.9	13.1	19.7	31.3	8.3	3.6	10.1	10.6
High	[R].QVEMYQWIEHEESR.[E]	1xTMT6plex [N-Term]; 1xOxidation [M4]	1	1	NA_TeperekTkacz201202_XENLA_00140723_3-1259	16.4	9.9	17.9	14.3	4.9	2.3	4	10.3
High	[R].SEQKPGFLER.[L]	2xTMT6plex [N-Term; K4]	1	1	NA_TeperekTkacz201202_XENLA_00140723_3-1259	787.8	494.2	822.1	716.7	191.4	109.6	159.5	196.4
High	[R].EYEENGEK.[K]	2xTMT6plex [N-Term; K8]	1	1	NA_TeperekTkacz201202_XENLA_00140723_3-1259	89.2	59.9	67.1	50.9	11.7	5	10.7	14.5
High	[R].GGELGSYK.[T]	2xTMT6plex [N-Term; K8]	1	1	NA_TeperekTkacz201202_XENLA_00140723_3-1259	311.1	196.8	297.6	204.8	73.8	41.8	61.6	61.1
High	[R].EYEENGEK.[K]	2xTMT6plex [N-Term; K8]; 1xDeamidated [N5]	1	1	NA_TeperekTkacz201202_XENLA_00140723_3-1259	127.6	85.5	112	101.5	19	10.1	18.7	23.3
High	[K].NPEVGDLR.[I]	1xTMT6plex [N-Term]	1	1	NA_TeperekTkacz201202_XENLA_00140723_3-1259	254.6	161.1	267	198.4	60.6	19.2	59	60.7
High	[R].SEIVSSR.[H]	1xTMT6plex [N-Term]	1	1	NA_TeperekTkacz201202_XENLA_00140723_3-1259	94.3	61.6	99.7	71.2	17.4	12	21.1	22
High	[R].VDQSILTGESVSVIK.[H]	2xTMT6plex [N-Term; K15]	1	2	NA_XeXenL6RMv10021728m_452-3580	478.2	374.6	348	257.3	149.7	134.5	87.5	103.2
High	[K].TVEEVLAHCNVNESTGLSLEQVK.[K]	2xTMT6plex [N-Term; K23]; 1xMethylthio [C9]; 1xDeamidated [Q21]	1	1	NA_XeXenL6RMv10021728m_452-3580	6.2	2.6	5.7	3.4	1.3
High	[K].IRDEMVATEQER.[T]	1xTMT6plex [N-Term]	1	1	NA_XeXenL6RMv10021728m_452-3580	49.4	45.7	42.2	39.4	19.1	16.1	11.6	13.2
High	[R].DIVPGDIVEVAVGDK.[V]	2xTMT6plex [N-Term; K15]	1	2	NA_XeXenL6RMv10021728m_452-3580	759.3	500.3	474	363.6	223.7	178	109.8	152.3
High	[K].LDEFGEQLSK.[V]	2xTMT6plex [N-Term; K10]	1	3	NA_XeXenL6RMv10021728m_452-3580	101.4	72.7	70	51.6	36.9	29.8	23.2	21.9
High	[R].VGIFREDDDVTDK.[A]	2xTMT6plex [N-Term; K13]	1	1	NA_XeXenL6RMv10021728m_452-3580	28.3	19.7	20.5	15.7	10.8	7	2.2	6.8
High	[R].EFDELSPAAQR.[D]	1xTMT6plex [N-Term]	1	1	NA_XeXenL6RMv10021728m_452-3580	149.4	104.5	94.1	77	41.2	34.3	20.5	19.1
High	[K].IRDEMVATEQER.[T]	1xTMT6plex [N-Term]; 1xOxidation [M5]	1	1	NA_XeXenL6RMv10021728m_452-3580	526.2	407.9	376.2	216	170	127.2	94.9	96.7
High	[K].GAPEGLIDR.[C]	1xTMT6plex [N-Term]	1	1	NA_XeXenL6RMv10021728m_452-3580	82.1	52.7	54.2	38.9	22.4	22.8	19	21.6
High	[R].EDDDVTDK.[A]	2xTMT6plex [N-Term; K8]	1	1	NA_XeXenL6RMv10021728m_452-3580	462.7	318.9	281.9	194.7	134.5	86.2	63.7	72.4
High	[R].DEMVATEQER.[T]	1xTMT6plex [N-Term]; 1xOxidation [M3]	1	1	NA_XeXenL6RMv10021728m_452-3580	51.3	28.1	27	18.1	12.6	10.1	7.3	10.5
High	[K].MNVFDTDLK.[G]	2xTMT6plex [N-Term; K9]; 1xOxidation [M1]	1	1	NA_XeXenL6RMv10021728m_452-3580	128.5	90.1	80.4	46.6	41.4	25.8	24.6	18.2
High	[K].ASASTTPGENK.[S]	2xTMT6plex [N-Term; K11]	1	1	NA_XeXenL6RMv10025870m_137-805	31.9	23.8	20.7	18.9	14.9	8.3	12.5	7
High	[K].QTSSPSVSK.[M]	2xTMT6plex [N-Term; K9]	1	1	NA_XeXenL6RMv10025870m_137-805	67.2	46.1	54.8	32.6	23.4	26.3	19.2	13.1
High	[K].ASSANTFNELAR.[E]	1xTMT6plex [N-Term]	1	1	NA_XeXenL6RMv10025870m_137-805	44.9	42.9	33.3	27.8	35	34.6	64.3	44.4
High	[R].SVLGEGPLTGYYR.[L]	1xTMT6plex [N-Term]	1	1	NA_XeXenL6RMv10027905m_106-897	131.5	98	85	74.8	56.7	32.7	28.2	43.8
High	[K].DGSEHNIDGK.[L]	2xTMT6plex [N-Term; K10]	1	2	NA_XeXenL6RMv10027905m_106-897	566.3	410.2	322.6	224	151.3	100.5	83.8	66.9
High	[R].IVNVGHCFNVEFEDTCDR.[S]	1xTMT6plex [N-Term]; 2xMethylthio [C7; C16]	1	3	NA_XeXenL6RMv10027905m_106-897	6.9	3.8	3.6	9.5	3	3.1	1.4
High	[R].EFDELSLAAQR.[D]	1xTMT6plex [N-Term]	1	1	NA_XeXenL6RMv10040189m_454-3171	213.9	178.8	161.3	125.4	71.2	49.2	38.8	41.5
High	[R].TEVAASLK.[I]	2xTMT6plex [N-Term; K8]	1	1	NA_XeXenL6RMv10040189m_454-3171	365.3	286.7	290.8	207.5	107.5	86.6	74.6	67.4
High	[K].TVEEVLAHFNVNESTGLSLEQVK.[K]	2xTMT6plex [N-Term; K23]	1	1	NA_XeXenL6RMv10040189m_454-3171	25.4	14	18.1	13.6	9	7.7	1.8	6
High	[K].TASEMVLADDNFSTIVAAVEEGR.[A]	1xTMT6plex [N-Term]	3	3	NA_XeXenL6RMv10040189m_454-3171; ATP2A1_XeXenL6RMv10002631m_1-2424; NA_XeXenL6RMv10021728m_452-3580	44.5	33.6	35.4	32.9	11.3	9.8	5.4	8.3
High	[K].TASEMVLADDNFSTIVAAVEEGR.[A]	1xTMT6plex [N-Term]; 1xOxidation [M5]	3	3	NA_XeXenL6RMv10040189m_454-3171; ATP2A1_XeXenL6RMv10002631m_1-2424; NA_XeXenL6RMv10021728m_452-3580	103.7	76.3	70.3	40.3	33.8	26.3	13.1	19.4
High	[K].AEIGIAMGSGTAVAK.[TS]	2xTMT6plex [N-Term; K15]; 1xOxidation [M7]	3	5	NA_XeXenL6RMv10040189m_454-3171; ATP2A1_XeXenL6RMv10002631m_1-2424; NA_XeXenL6RMv10021728m_452-3580	336.5	245.4	241.1	157.1	115.2	88.9	66.3	63.8
High	[K].KAEIGIAMGSGTAVAK.[TS]	3xTMT6plex [N-Term; K1; K16]; 1xOxidation [M8]	3	5	NA_XeXenL6RMv10040189m_454-3171; ATP2A1_XeXenL6RMv10002631m_1-2424; NA_XeXenL6RMv10021728m_452-3580	34.4	23.2	24.6	12.8	18.7	12.3	10.5	10.3
High	[K].TASEMVLADDNFSTIVAAVEEGR.[A]	1xTMT6plex [N-Term]; 1xOxidation [M5]; 1xDeamidated [N11]	3	3	NA_XeXenL6RMv10040189m_454-3171; ATP2A1_XeXenL6RMv10002631m_1-2424; NA_XeXenL6RMv10021728m_452-3580
High	[K].TGTLTTNQMSVCR.[MV]	1xTMT6plex [N-Term]; 1xMethylthio [C12]; 1xOxidation [M9]	3	6	NA_XeXenL6RMv10040189m_454-3171; ATP2A1_XeXenL6RMv10002631m_1-2424; NA_XeXenL6RMv10021728m_452-3580	68.9	55.8	47.3	33.4	28	24.2	15	16
High	[K].AEIGIAMGSGTAVAK.[TS]	2xTMT6plex [N-Term; K15]	3	5	NA_XeXenL6RMv10040189m_454-3171; ATP2A1_XeXenL6RMv10002631m_1-2424; NA_XeXenL6RMv10021728m_452-3580	209.5	149.7	144.8	100.3	50.8	39.2	39	37
High	[K].IVEFLQSFDEITAMTGDGVNDAPALK.[K]	2xTMT6plex [N-Term; K26]; 1xOxidation [M14]	3	4	NA_XeXenL6RMv10040189m_454-3171; ATP2A1_XeXenL6RMv10002631m_1-2424; NA_XeXenL6RMv10021728m_452-3580
High	[K].EYEPEMGK.[V]	2xTMT6plex [N-Term; K8]	3	6	NA_XeXenL6RMv10040189m_454-3171; ATP2A1_XeXenL6RMv10002631m_1-2424; NA_XeXenL6RMv10021728m_452-3580	462.7	321.1	306.3	266.2	103.8	70.9	60.6	85
High	[RK].VIMITGDNK.[G]	2xTMT6plex [N-Term; K9]	3	6	NA_XeXenL6RMv10040189m_454-3171; ATP2A1_XeXenL6RMv10002631m_1-2424; NA_XeXenL6RMv10021728m_452-3580	21.4	16.2	15.1	15.2	7.8	6.6	2.8	7.2
High	[RK].VIMITGDNK.[G]	2xTMT6plex [N-Term; K9]; 1xOxidation [M3]	3	6	NA_XeXenL6RMv10040189m_454-3171; ATP2A1_XeXenL6RMv10002631m_1-2424; NA_XeXenL6RMv10021728m_452-3580	1094.7	781.2	721.3	452.2	366.8	265.6	204.5	200.4
High	[R].AIYNNMK.[Q]	2xTMT6plex [N-Term; K7]; 1xOxidation [M6]; 1xDeamidated [N4]	3	5	NA_XeXenL6RMv10040189m_454-3171; ATP2A1_XeXenL6RMv10002631m_1-2424; NA_XeXenL6RMv10021728m_452-3580	123.6	89.1	80	52.7	34.6	31.5	22.2	21.8
High	[K].EYEPEMGK.[V]	2xTMT6plex [N-Term; K8]; 1xOxidation [M6]	3	6	NA_XeXenL6RMv10040189m_454-3171; ATP2A1_XeXenL6RMv10002631m_1-2424; NA_XeXenL6RMv10021728m_452-3580	258.7	193.1	180.1	116	83.5	56.7	47.3	51.1
High	[R].NAENAIEALK.[E]	2xTMT6plex [N-Term; K10]	2	2	NA_XeXenL6RMv10040189m_454-3171; NA_XeXenL6RMv10021728m_452-3580	1150.3	832.5	775.5	550.3	314.4	231.6	188.6	218.7
High	[K].VGEATETALTCLVEK.[M]	2xTMT6plex [N-Term; K15]; 1xMethylthio [C11]	2	4	NA_XeXenL6RMv10040189m_454-3171; NA_XeXenL6RMv10021728m_452-3580	291.5	192.5	210.7	141.2	94.2	76.2	47.9	52.2
High	[K].EFTLEFSR.[D]	1xTMT6plex [N-Term]	2	2	NA_XeXenL6RMv10040189m_454-3171; NA_XeXenL6RMv10021728m_452-3580	127.9	109.3	100.2	62.4	45.9	29.5	30.2	32.6
High	[K].LQEDDETISR.[N]	1xTMT6plex [N-Term]	1	1	NA_XeXenL6RMv10041674m_1-1128	3.3	5.8	2.9	2.7	3.5	1.5	1.7	1.7
High	[R].LYLEGTGINLTPVDLHEQQLSLEQHIK.[A]	2xTMT6plex [N-Term; K27]	1	1	NADKD1_Taira201203_XENLA_tissue_00274373_1-1305	20.3	16.7	13.4	31.8	5	0.8	3.5	2.7
High	[R].ASYYEISVDDGPWEK.[Q]	2xTMT6plex [N-Term; K15]	1	2	NADKD1_Taira201203_XENLA_tissue_00274373_1-1305	9.5	13.5	9.5	9.5
High	[K].GSSYNGLLQR.[Y]	1xTMT6plex [N-Term]; 1xDeamidated [N5]	1	2	NADKD1_Taira201203_XENLA_tissue_00274373_1-1305	60.8	50.9	53.8	48	7.3	4.8	1.1	6.9
High	[R].DYDEETVR.[W]	1xTMT6plex [N-Term]	1	2	NADKD1_Taira201203_XENLA_tissue_00274373_1-1305	147.4	125.9	110.5	87.8	15.2	8.6	10.9	14.5
High	[R].SHVAESPAFELDQWDSTEYSTWTESR.[W]	1xTMT6plex [N-Term]	1	1	NCSTN_Audic201207_XENLA_00003020_76-2217
High	[R].YYHSVYDTADNIHMR.[Y]	1xTMT6plex [N-Term]; 1xOxidation [M14]	1	1	NCSTN_Audic201207_XENLA_00003020_76-2217	9	6.6	6.5	7.1	7	2.9	2.3	3.6
High	[R].NIPGVVLTDHR.[AT]	1xTMT6plex [N-Term]	1	3	NCSTN_Audic201207_XENLA_00003020_76-2217	105.5	74.1	79.5	58.2	37.5	41.5	26.2	30
High	[K].EEQLQYITDTAR.[S]	1xTMT6plex [N-Term]	1	1	NCSTN_Audic201207_XENLA_00003020_76-2217	56.4	46.7	44.2	30.2	16	20.1	10.7	25.1
High	[K].TGTLVGVDR.[Y]	1xTMT6plex [N-Term]	1	1	NDUFA12_Horb201201_XENLA_00107667_107-541	41.2	34.5	37.3	25	25.9	18.9	19.7	18.8
High	[R].LQIEDLEAR.[V]	1xTMT6plex [N-Term]	1	1	NDUFA13_Amin201106_XENLA_00048946_143-577	80.3	66.9	54.6	57.4	28.5	22.8	21.5	23.5
High	[K].ETNVSLNNLNVDQVAR.[A]	1xTMT6plex [N-Term]	1	1	NDUFA2_Park201106_XENLA_00135603_138-440	54.2	51.2	55.8	44.9	9.5	9.3	7.8	8.2
High	[R].DFVEQHYVELK.[K]	2xTMT6plex [N-Term; K11]	1	1	NDUFA2_Park201106_XENLA_00135603_138-440	48.7	37.8	37.3	39.6	5.2	10	9	8.3
High	[R].ECSGVQPK.[L]	2xTMT6plex [N-Term; K8]; 1xMethylthio [C2]	1	1	NDUFA2_Park201106_XENLA_00135603_138-440	91.3	78.1	89.8	82.5	24.8	10.8	15.3	15.8
High	[R].DDGNMPDVPSHPADK.[L]	2xTMT6plex [N-Term; K15]	1	1	NDUFA3_Kwon201107_XENLA_00107952_2-313	3.6	3.1	3.2	7.4	2.2	1.8	1.8	2.5
High	[K].TTGLVGIAVSQNPHER.[L]	1xTMT6plex [N-Term]	1	1	NDUFA5_Taira201203_XENLA_tissue_00097375_129-479	50.8	48.7	42.3	36.6	17	16.4	14.5	12.4
High	[R].KYTEQIVNER.[F]	2xTMT6plex [N-Term; K1]	1	1	NDUFA5_Taira201203_XENLA_tissue_00097375_129-479	451.2	419.2	473.8	292.4	190.5	147.4	157.4	130.3
High	[R].FNAVQMEK.[N]	2xTMT6plex [N-Term; K8]	1	1	NDUFA5_Taira201203_XENLA_tissue_00097375_129-479	24.2	17.9	34.2	22.3	19.6	11.5	11.5	16.1
High	[K].YTEQIVNER.[F]	1xTMT6plex [N-Term]	1	1	NDUFA5_Taira201203_XENLA_tissue_00097375_129-479	38.8	46.6	41	24.1	9	10.8	10.4	5.4
High	[R].INCGQIEEVIVQAENELSLAR.[K]	1xTMT6plex [N-Term]; 1xMethylthio [C3]	1	1	NDUFA5_Taira201203_XENLA_tissue_00097375_129-479
High	[R].FNAVQMEK.[N]	2xTMT6plex [N-Term; K8]; 1xOxidation [M6]	1	1	NDUFA5_Taira201203_XENLA_tissue_00097375_129-479	503.8	364.4	599.5	265.8	167.6	113.1	184.6	110
High	[K].EVAQFTEAAK.[G]	2xTMT6plex [N-Term; K10]	1	2	NDUFB10_Ismailoglu201203_XENLA_00006829_89-613	244.7	151.1	92.9	77.6	240.1	167.7	25.3	19.9
High	[R].YGDLGAYGNAR.[K]	1xTMT6plex [N-Term]	1	2	NDUFB10_Ismailoglu201203_XENLA_00006829_89-613	167	147.1	127.1	100.6	70.9	40.4	50.3	41.9
High	[K].VDQEIVK.[IV]	2xTMT6plex [N-Term; K7]	1	2	NDUFB10_Ismailoglu201203_XENLA_00006829_89-613	46.2	37.5	36.3	32.2	12	9.7	8.2	6.9
High	[K].NPDWHGYHEDPVVDVWNMR.[L]	1xTMT6plex [N-Term]; 1xOxidation [M18]	1	1	NDUFB11_Park201106_XENLA_00169438_280-714	32.9	37.5	37.7	30.7	10	10.6	4.7	8
High	[K].IVLPSEEK.[-]	2xTMT6plex [N-Term; K8]	1	1	NDUFB11_Park201106_XENLA_00169438_280-714	231.8	167.2	160.4	151	73.2	66.3	51.1	60.3
High	[RK].YQLQLNDPHR.[K]	1xTMT6plex [N-Term]	1	4	NDUFB4_Taira201203_XENLA_stage_00077288_79-504	298.4	259.3	242.4	219	66.5	55.1	58.8	63.5
High	[K].ALVEDPALNR.[W]	1xTMT6plex [N-Term]	1	4	NDUFB4_Taira201203_XENLA_stage_00077288_79-504	59.5	47.3	35.8	32.5	12.1	8	7.8	10.7
High	[R].VMVASQEQMNLAQVPLQQR.[D]	1xTMT6plex [N-Term]; 2xOxidation [M2; M9]	1	1	NDUFB7_Park201106_XENLA_00107522_108-458	50.6	48.7	53.7	20.1	17.3	14.1	12.9	11.3
High	[R].QHTQPYIFPDSPGGTSYER.[Y]	1xTMT6plex [N-Term]	1	1	NDUFB9_Kwon201107_XENLA_00069260_119-712	28.5	33.5	31	20.9	15.5	15.4	9.1	15.4
High	[K].SGEEEFWK.[R]	2xTMT6plex [N-Term; K8]	1	1	NDUFB9_Kwon201107_XENLA_00069260_119-712	37.9	30.6	32.6	27.7	16	7.8	6	12.2
High	[R].ILTDYGFEGHPFR.[K]	1xTMT6plex [N-Term]	1	1	NDUFS3_TeperekTkacz201206_XENLA_00063829_137-892	161	143.2	157.6	107.1	63.4	75.3	58.2	46.3
High	[R].VVAEPVQLSQEFR.[K]	1xTMT6plex [N-Term]	1	1	NDUFS3_TeperekTkacz201206_XENLA_00063829_137-892	19	15.6	20.6	19.9	4.1	6.7	8.5	5.6
High	[R].DHTNAQFK.[S]	2xTMT6plex [N-Term; K8]	1	1	NDUFS3_TeperekTkacz201206_XENLA_00063829_137-892	844.1	718.5	771.6	540.9	272.9	277.8	233.5	208.4
High	[K].SLADLTAVDIPAR.[T]	1xTMT6plex [N-Term]	1	1	NDUFS3_TeperekTkacz201206_XENLA_00063829_137-892	19.7	22.5	27.1	21	11.8	8.1	10.3	7.7
High	[K].EDAISFAEK.[N]	2xTMT6plex [N-Term; K9]	1	3	NDUFS4_Audic201207_XENLA_00002948_1-576	27.3	27.9	31.2	31.9	4.6	1.8	4	4.6
High	[R].NAMQSGVQNTK.[R]	2xTMT6plex [N-Term; K11]; 1xOxidation [M3]	1	3	NDUFS4_Audic201207_XENLA_00002948_1-576	3.5	4.2	9.3		2.2
High	[K].LEYEDFYECMHR.[N]	1xTMT6plex [N-Term]; 1xMethylthio [C9]	1	1	NDUFS5_Ismailoglu201203_XENLA_00031990_200-514	6.6	6.6	3.2	8.1	2.6	2.2	1.1	1.5
High	[R].LQAIQEQK.[K]	2xTMT6plex [N-Term; K8]	1	1	NDUFS5_Ismailoglu201203_XENLA_00031990_200-514	110.1	98.1	94.2	86.2	22.4	16.2	19.4	16.3
High	[K].EWVECSHGIGQIR.[A]	1xTMT6plex [N-Term]; 1xMethylthio [C5]	1	1	NDUFS5_Ismailoglu201203_XENLA_00031990_200-514	23.2	19.4	23.3	23.4	9	2.2	8.5	10.4
High	[K].TSLPSNK.[G]	2xTMT6plex [N-Term; K7]	1	2	NDUFS7_Taira201203_XENLA_tissue_00149963_84-734	18.7	14.8	16.4	12.7	5.6	6.1	3.1	5.8
High	[R].EPATINYPFEK.[G]	2xTMT6plex [N-Term; K11]	1	1	NDUFS8_Taira201203_XENLA_tissue_00222343_103-726	28.4	21.4	19.1	18.4	5.8	7.5	6.1	3
High	[K].GVDWIQGEVK.[T]	2xTMT6plex [N-Term; K10]	1	1	NDUFV1_Ismailoglu201203_XENLA_00054997_191-1606	48	35.2	38	39	12.3	13.2	12.8	15.4
High	[R].EAYSAGLIGR.[N]	1xTMT6plex [N-Term]	1	1	NDUFV1_Ismailoglu201203_XENLA_00054997_191-1606	16.6	16.1	12.9	11	7.4	1.9	3.1	6.8
High	[K].LGIHAGETTSDK.[L]	2xTMT6plex [N-Term; K12]	1	1	NDUFV2_mgEST_Xl4jul2012_1013087963_85-816	59.5	66.3	56	57.9	15.3	11.6	11.8	13.3
High	[K].DTPENNPDILFEFTAENYK.[R]	2xTMT6plex [N-Term; K19]	1	1	NDUFV2_mgEST_Xl4jul2012_1013087963_85-816
High	[K].VAEVLEMPAMR.[V]	1xTMT6plex [N-Term]; 2xOxidation [M7; M10]	1	1	NDUFV2_mgEST_Xl4jul2012_1013087963_85-816	7.5	7	7.3	6.4		1.9
High	[K].DTPENNPDILFEFTAENYK.[R]	2xTMT6plex [N-Term; K19]; 1xDeamidated [N6]	1	1	NDUFV2_mgEST_Xl4jul2012_1013087963_85-816
High	[K].KEESEEAPETPSK.[S]	3xTMT6plex [N-Term; K1; K13]	1	1	NHP2_TC453105_1-588	33.2	23.7	40.6	62.3	28.5	18.3	27	35.7
High	[K].SDLGAAAGSK.[R]	2xTMT6plex [N-Term; K10]	1	2	NHP2_TC453105_1-588	113	84.3	147	212	73.3	55.3	81.4	119.3
High	[K].EGSQLKPQIQSVQQAIER.[L]	2xTMT6plex [N-Term; K6]	1	1	NHP2L1_XeXenL6RMv10025915m_138-524	46.9	61.4	44.1	66.9	33.9	12.3	16.2	34.3
High	[K].AYPLADAQLTK.[T]	2xTMT6plex [N-Term; K11]	1	1	NHP2L1_XeXenL6RMv10025915m_138-524	11.1	7	11.5	17.6	2.8	1	2.2	6.3
High	[K].SSANASK.[E]	2xTMT6plex [N-Term; K7]	1	1	NLN_Ismailoglu201203_XENLA_00023410_77-2185	8.5	2.9	6.9	5.2	2.4	6.6	6.1	2.9
High	[K].ADSECQRSEYQQLLDIK.[T]	2xTMT6plex [N-Term; K17]; 1xMethylthio [C5]	1	1	NM_001085569.1_3-1523	1612.7	2014.7	1458.5	2315.3	1875.3	1081.5	1027.6	2245.3
High	[K].ADSECQRSEYQQLLDIK.[T]	2xTMT6plex [N-Term; K17]; 1xMethylthio [C5]; 1xDeamidated [Q]	1	1	NM_001085569.1_3-1523	113.9	141.4	109.5	116.9	124.1	72.8	66.5	130.8
High	[R].VIDPGTYK.[H]	2xTMT6plex [N-Term; K8]	1	1	NM_001085901.1_96-866	132.5	92.8	52.6	126.7	20.1	13.8	12.2	19.7
High	[K].RFPGYDSESK.[E]	2xTMT6plex [N-Term; K10]	1	4	NM_001085908.1_63-953	63.3	60.1	79.1	83.1	25.6	22.4	23.3	38.9
High	[R].LYSADPFDLDAQAK.[I]	2xTMT6plex [N-Term; K14]	1	2	NM_001086030.1_2-1255	36.8	31.4	46.8	28.7	2.9	4	2.4	1.8
High	[K].VLQEQQQER.[A]	1xTMT6plex [N-Term]	1	1	NM_001086030.1_2-1255	12.6	13.5	15.8	10.5		0.9	2.1
High	[R].NPPLAEALLSGDLEK.[F]	2xTMT6plex [N-Term; K15]	1	2	NM_001086030.1_2-1255	10.1	11.9	12.6	7.6	1.1		1.4
High	[K].SADEADQQKP.[-]	2xTMT6plex [N-Term; K9]	1	2	NM_001086030.1_2-1255	88.6	83.5	106.5	73.7	10.5	1.3	12.4	7.7
High	[R].EEVPPEEIADR.[E]	1xTMT6plex [N-Term]	1	3	NM_001086030.1_2-1255	40.9	32.3	40.4	30.1				1.3
High	[R].ELAEVLQK.[S]	2xTMT6plex [N-Term; K8]	1	3	NM_001086030.1_2-1255	18.5	16.5	21.8	16.8	1.9	1.3	6.3	2.1
High	[K].VEDDENEHQLSLR.[T]	1xTMT6plex [N-Term]	1	3	NM_001086038.1_1-936	322.7	161.9	221	376.3	71.6	54.2	51.8	59.5
High	[K].TPLSSEEIK.[A]	2xTMT6plex [N-Term; K9]	1	2	NM_001086038.1_1-936	45.9	30.3	37.7	46.3	16.1	13.5	14.2	10.2
High	[R].IAPDSASK.[V]	2xTMT6plex [N-Term; K8]	1	3	NM_001086038.1_1-936	272.7	162	229.7	389	44.3	27.8	37	48.2
High	[K].ASALSTTQK.[T]	2xTMT6plex [N-Term; K9]	1	1	NM_001086038.1_1-936
High	[K].DELHVVEAEGINYEGK.[TM]	2xTMT6plex [N-Term; K16]	2	4	NM_001086038.1_1-936; X56039.1_1-930	315.8	220.4	266	515	97.2	59.4	46.4	88.7
High	[R].TVSLGASAK.[D]	2xTMT6plex [N-Term; K9]	2	4	NM_001086038.1_1-936; X56039.1_1-930	12.7	9.8	9.2	7.2	6.6	2.3	5.4	6.2
High	[K].SSETESKPNEPTSK.[S]	3xTMT6plex [N-Term; K7; K14]	1	1	NM_001086085.1_99-1499	17.4	13.4	15.8	15.5	3	1.1	6.3	2.8
High	[K].VQADTGNIGGK.[M]	2xTMT6plex [N-Term; K11]	1	1	NM_001086085.1_99-1499	9.2	7.7	8.8	14.1	2.1	1.6	1.9	1.9
High	[K].DYASLPSESDQR.[Q]	1xTMT6plex [N-Term]	1	1	NM_001086202.1_83-862	8.1	1.8	3.2	6.7	1.2
High	[R].VSGGFPDDNQK.[E]	2xTMT6plex [N-Term; K11]	1	1	NM_001086202.1_83-862	110.2	98.4	118.4	122.3	40	24	38.4	33.1
High	[R].IVVHQLGTAQDTAELR.[N]	1xTMT6plex [N-Term]	1	1	NM_001086202.1_83-862	109.6	82.5	83.9	60.3	129.9	115	106.8	110.6
High	[K].ITQSSSEIQR.[I]	1xTMT6plex [N-Term]	1	1	NM_001086202.1_83-862	27.2	17.7	29.5	33.7	22.2	26.1	19.8	21.9
High	[K].IALQTQQSK.[F]	2xTMT6plex [N-Term; K9]	1	3	NM_001086249.1_2-1174	9.7	9.9	9.4	7.1	1.2	1.9	1.3	1.3
High	[R].RPGEEGTVMSLAGR.[Y]	1xTMT6plex [N-Term]; 1xOxidation [M9]	1	3	NM_001086249.1_2-1174	99.8	71.1	82.1	67.3	31.3	29.9	27.9	21.2
High	[K].QQSEEDLLMQDFSR.[N]	1xTMT6plex [N-Term]; 1xOxidation [M9]	1	1	NM_001086259.1_2-607	11.2	5.6	12.1	10.9	2	0.8	2.8	4.8
High	[K].QQSEEDLLMQDFSR.[N]	1xTMT6plex [N-Term]	1	1	NM_001086259.1_2-607	3.8	2.3	6.1	8	1.5		1.7
High	[K].GSSNSYAIK.[K]	2xTMT6plex [N-Term; K9]	1	1	NM_001086331.1_1-663	19.6	12.5	26	24	11.8	6.4	7.8	12.3
High	[K].AAVISAEGDSK.[A]	2xTMT6plex [N-Term; K11]	1	2	NM_001086350.1_64-882	333	267.9	244.2	224.3	123.1	77.7	102.5	81.3
High	[K].DLQNVNITLR.[I]	1xTMT6plex [N-Term]	1	2	NM_001086350.1_64-882	59	48.6	37.4	43.7	18.7	14	14.5	13.1
High	[K].QVSQQEAER.[A]	1xTMT6plex [N-Term]	1	2	NM_001086350.1_64-882	79.7	68.3	56.8	56.3	19.9	14.9	21.3	16
High	[R].FDAGELITQR.[E]	1xTMT6plex [N-Term]	1	1	NM_001086350.1_64-882	152.8	110.7	105	93.6	44.6	38.8	30.5	27.9
High	[K].EFTEAVEAK.[Q]	2xTMT6plex [N-Term; K9]	1	2	NM_001086350.1_64-882	110.2	76.6	85.8	64	25.9	26.5	27.9	23.6
High	[R].IFTSIGEDYDER.[V]	1xTMT6plex [N-Term]	1	2	NM_001086350.1_64-882
High	[R].ESIVNQYGDNIR.[Y]	1xTMT6plex [N-Term]	1	1	NM_001086426.1_260-1228	9.9	10.1	9	7.2	13.7	2.9	4.1	5.6
High	[K].TALIHDGLAR.[G]	1xTMT6plex [N-Term]	1	1	NM_001086433.1_56-454	59.5	35.5	55.8	61.4	17.5	7	12.9	12.9
High	[R].LNEQASEEILK.[V]	2xTMT6plex [N-Term; K11]	1	1	NM_001086440.1_118-954	74.6	71.6	64.3	51.4	49.2	41.9	43.9	41.8
High	[R].VEVTEFEDIK.[S]	2xTMT6plex [N-Term; K10]	1	1	NM_001086440.1_118-954	69.3	94.1	43.6	48.5	14.9	10.4	7.1	12.3
High	[R].SSQTQNK.[A]	2xTMT6plex [N-Term; K7]	1	1	NM_001086440.1_118-954	18.6	24.3	10.5	7	2.8	0.8	2	3.1
High	[R].VTEEGGELSNEER.[N]	1xTMT6plex [N-Term]	1	2	NM_001086449.1_161-898	6.7	3.4	3.1	3.2			1.9	1.7
High	[K].AAGPVDAGPEYQK.[E]	2xTMT6plex [N-Term; K13]	1	1	NM_001086457.1_39-362	175.4	117.2	99	160.7	24.1	24.7	24.1	31.9
High	[R].LYGGGDLTK.[F]	2xTMT6plex [N-Term; K9]	1	1	NM_001086457.1_39-362	200.9	138.8	127.4	210.7	11.7	8.4	19.7	24.9
High	[R].LEHENPEDPNSPLIFK.[G]	2xTMT6plex [N-Term; K16]	1	1	NM_001086512.1_35-3118	55.3	48.5	46.7	32.2	12.3	4.5	3.3	4.6
High	[R].TINEIAEQGIEPER.[I]	1xTMT6plex [N-Term]	1	1	NM_001086512.1_35-3118	11.9	12	11.9	2.7	1.7	0.8	1.4
High	[K].SSNPSPSGSEISR.[T]	1xTMT6plex [N-Term]	1	1	NM_001086512.1_35-3118	24	21.9	23.3	14.8	11.5	9.1	8.5	19.5
High	[K].SGQFSQQDVDEAK.[L]	2xTMT6plex [N-Term; K13]	1	1	NM_001086512.1_35-3118
High	[R].GTAILGPENK.[N]	2xTMT6plex [N-Term; K10]	1	1	NM_001086512.1_35-3118	88.2	82.5	70.4	53	10	7.9	8.9	11.6
High	[K].GGAYGGGAK.[L]	2xTMT6plex [N-Term; K9]	1	1	NM_001086512.1_35-3118	143.6	118.7	113.7	79.4	19.6	15.2	12	12.5
High	[K].QIHEDALSK.[F]	2xTMT6plex [N-Term; K9]	1	1	NM_001086512.1_35-3118	106.6	108.7	99	70.8	21.7	14.7	15.5	11.5
High	[R].TVPYTHPDYASLR.[I]	1xTMT6plex [N-Term]	1	1	NM_001086512.1_35-3118	36.8	28.3	29.3	19.2	18.4	14.1	13.7	16.2
High	[K].GIVFNEMK.[G]	2xTMT6plex [N-Term; K8]; 1xOxidation [M7]	1	1	NM_001086512.1_35-3118	323	260.6	242.7	135.7	42.6	33.9	31.2	28.5
High	[K].HAEEYGNETWGVTK.[E]	2xTMT6plex [N-Term; K14]	1	2	NM_001086627.1_41-1297	65.7	53.6	69	46.3	17.2	13.4	15.5	11.4
High	[K].EEFTDGDGWTQR.[W]	1xTMT6plex [N-Term]	1	1	NM_001086627.1_41-1297	10.3	3.8	11.3	7	1.6	0.6
High	[R].VTGSYNTMVGNNEGSMVLGLK.[L]	2xTMT6plex [N-Term; K21]; 2xOxidation [M8; M16]	1	1	NM_001086646.1_2-1438	88.4	63.4	65.9	41	26.4	16.7	13.7	16.4
High	[K].KQEILENK.[D]	3xTMT6plex [N-Term; K1; K8]	1	1	NM_001086646.1_2-1438	392.9	316.3	321.7	251.5	124.5	88.4	66.3	81.1
High	[R].VTGSYNTMVGNNEGSMVLGLK.[L]	2xTMT6plex [N-Term; K21]; 1xOxidation [M16]	1	1	NM_001086646.1_2-1438	9	12.5	9.1	9.8	6.7	1.4	5.8	3.6
High	[K].QEILENK.[D]	2xTMT6plex [N-Term; K7]	1	1	NM_001086646.1_2-1438	40.2	36.4	32.7	30.5	12.2	10.6	6.9	9.4
High	[K].EDFELQLNR.[Q]	1xTMT6plex [N-Term]	1	1	NM_001086646.1_2-1438	79.5	75.6	62.6	56.3	31.3	20	24.8	32.6
High	[R].NASILPK.[S]	2xTMT6plex [N-Term; K7]	1	1	NM_001086646.1_2-1438
High	[R].GHLENNPALEK.[L]	2xTMT6plex [N-Term; K11]	1	1	NM_001086665.1_74-1021	144.4	100.8	136.5	125.9	21.3	23.7	16.9	24.6
High	[R].GTIEILSDVQLIK.[T]	2xTMT6plex [N-Term; K13]	1	1	NM_001086665.1_74-1021	11.6	7.9	14.2	17.5	3.1	6.4	10	9.7
High	[R].GDGPWYHYETSDK.[N]	2xTMT6plex [N-Term; K13]	1	1	NM_001086739.1_3-596	62.1	59.2	45.1	57.4	33	26.5	21	21.2
High	[R].NVFDSPEK.[E]	2xTMT6plex [N-Term; K8]	1	1	NM_001086739.1_3-596	59.6	46.6	44	27.7	25.3	14.3	13.7	13.6
High	[K].NLIDYGHK.[A]	2xTMT6plex [N-Term; K8]	1	1	NM_001086739.1_3-596	294.4	259.3	242	193.3	108.7	89.1	83.1	79.5
High	[K].TEISFSPSDSNSYQEYVK.[S]	2xTMT6plex [N-Term; K18]	1	1	NM_001086759.1_241-1155	56.6	41.1	36.3	26.9	11.3	9.5	4.4	5.9
High	[K].QGSNMFEDCGTIPGPYHER.[G]	1xTMT6plex [N-Term]; 1xMethylthio [C9]	1	1	NM_001086759.1_241-1155	8.7	6	2.8	6.1	3.1	1.2	1.6	1.7
High	[K].SMDNFLSK.[Y]	2xTMT6plex [N-Term; K8]	1	1	NM_001086759.1_241-1155	67.2	51.4	46.4	37.9	18.3	19.5	13.1	18.8
High	[K].ALVQNDTLLQVK.[G]	2xTMT6plex [N-Term; K12]	1	1	NM_001086796.1_2-676	82.1	39.2	59	28.6	19.3	15.8	11.6	37.6
High	[K].QQQQGPSSSPSK.[S]	2xTMT6plex [N-Term; K12]	1	1	NM_001086796.1_2-676	151.2	160.7	99.3	22.3	37.9	37	17.5	36.6
High	[R].NKGGAASSSGNK.[K]	3xTMT6plex [N-Term; K2; K12]; 1xDeamidated [N1]	1	1	NM_001086796.1_2-676	25.5	8.3	17.4	3.2	7.1		1.2	11.6
High	[K].GGAASSSGNK.[K]	2xTMT6plex [N-Term; K10]	1	1	NM_001086796.1_2-676	250.5	132.7	228.5	112.5	77	32.8	34.4	178.7
High	[K].KLEGLPYDK.[K]	3xTMT6plex [N-Term; K1; K9]	1	1	NM_001086796.1_2-676	904.7	436.6	752.5	320.9	259.4	136.1	136.8	554.8
High	[K].GVGANGSFR.[L]	1xTMT6plex [N-Term]; 1xDeamidated [N5]	1	1	NM_001086796.1_2-676	205.9	123.1	162.3	76.5	60.9	30.4	33.9	126.8
High	[K].VSWFDQQNGR.[T]	1xTMT6plex [N-Term]; 1xDeamidated [N8]	1	1	NM_001086796.1_2-676	24	10.8	23	13	5.6	6.9	7	8.7
High	[K].LEGLPYDK.[K]	2xTMT6plex [N-Term; K8]	1	1	NM_001086796.1_2-676	168.1	84.9	118.5	41.6	42.5	22.5	22.2	89.4
High	[R].YSQLVVDTIR.[K]	1xTMT6plex [N-Term]	2	2	NM_001086796.1_2-676; Xelaev18025910m.g	878.2	632.9	662.6	471.5	245.5	214.4	180.6	946.3
High	[R].NGSSLAK.[I]	2xTMT6plex [N-Term; K7]	2	2	NM_001086796.1_2-676; Xelaev18025910m.g
High	[K].KAEAQLAYELQAAK.[E]	3xTMT6plex [N-Term; K1; K14]	1	1	NM_001086829.1_1-1374	73.9	65.7	53.2	55.8	57.1	39	31.2	38.3
High	[K].AGAYQQYGEAAK.[M]	2xTMT6plex [N-Term; K12]	1	1	NM_001086829.1_1-1374	4	3.5	2.5	2.9	2.7	1.1	2.3
High	[K].AGFSQEVNTK.[K]	2xTMT6plex [N-Term; K10]	1	1	NM_001086829.1_1-1374	32.4	25.4	26.7	22.8	19.3	16.7	7.3	12.9
High	[K].QVLGAQAEAEK.[I]	2xTMT6plex [N-Term; K11]	1	1	NM_001086829.1_1-1374	37.4	24.6	23.2	22.4	16.9	14.9	14	11.4
High	[R].DADIGVAEAER.[D]	1xTMT6plex [N-Term]	1	1	NM_001086829.1_1-1374	69.7	48.2	41.5	40.4	31.8	26.1	20.1	17.9
High	[R].MQQIAEGEK.[V]	2xTMT6plex [N-Term; K9]	1	1	NM_001086829.1_1-1374	40.9	26.7	25.4	28.6	20.4	16	13.6	10.8
High	[R].QEEIEIEVVQR.[K]	1xTMT6plex [N-Term]	1	1	NM_001086829.1_1-1374
High	[R].RPAEAEAYR.[M]	1xTMT6plex [N-Term]	1	1	NM_001086829.1_1-1374	20	18.9	17.1	12.1	19.9	17	13.8	17.5
High	[R].AISELAGATLPYEDHDGVR.[E]	1xTMT6plex [N-Term]	1	1	NM_001086839.1_65-2248	64.2	58.6	56.5	56.2	22.9	20	17.2	15.3
High	[R].FASEIAGVDDLGTTGR.[G]	1xTMT6plex [N-Term]	1	2	NM_001086839.1_65-2248	22.5	13.5	14	11.6	4.1	3.6	1.4	2.7
High	[R].YDDVEEANYFK.[Q]	2xTMT6plex [N-Term; K11]; 1xDeamidated [N8]	1	2	NM_001086839.1_65-2248	59.7	47.1	42	42.1	9.9	10.3	11.2	9.3
High	[K].MHEDINEEWISDK.[T]	2xTMT6plex [N-Term; K13]; 1xOxidation [M1]	1	1	NM_001086839.1_65-2248	20	16.4	15.4	19.7	9.6	7.2	2.7	7.6
High	[K].SATYVNTEGR.[A]	1xTMT6plex [N-Term]	1	1	NM_001086839.1_65-2248	16	14.7	13.9	11.4	3.2	5.8	2.1	2.1
High	[K].MHEDINEEWISDK.[T]	2xTMT6plex [N-Term; K13]	1	1	NM_001086839.1_65-2248	28.2	19.1	23.6	27.6	7.3	8.4	9.3	6.4
High	[R].LQEVSPNLVR.[Y]	1xTMT6plex [N-Term]	1	2	NM_001086839.1_65-2248	31.6	26.8	24.4	25.3	12.7	12.5	8.1	13.2
High	[R].SSSGVSEDWK.[V]	2xTMT6plex [N-Term; K10]	1	1	NM_001086839.1_65-2248	246.8	195.9	182.8	182.2	83.4	67.9	52.8	73.1
High	[R].GNEMQVGTYVEK.[M]	2xTMT6plex [N-Term; K12]	1	1	NM_001086839.1_65-2248	80.7	58.2	70.4	124.4	44.9	28.1	18.9	24.1
High	[R].ASQTMAK.[C]	2xTMT6plex [N-Term; K7]	1	2	NM_001086839.1_65-2248	53.6	43.3	33.3	43.1	17.9	15.4	16.3	14.9
High	[R].SNYLLNSR.[I]	1xTMT6plex [N-Term]	1	2	NM_001086839.1_65-2248	72.6	65.6	56.7	50.1	20.5	17.7	9.6	17.3
High	[K].NNQITNNQR.[I]	1xTMT6plex [N-Term]	1	1	NM_001086901.1_61-1314
High	[R].GLGLDDALEPR.[Q]	1xTMT6plex [N-Term]	1	2	NM_001086931.1_13-1401	10.4	10.3	11.1	19.9	5.2	2.3	1.9	7.6
High	[R].IGLETSLR.[Y]	1xTMT6plex [N-Term]	1	2	NM_001086931.1_13-1401	31.5	44.3	24.1	44.6	25.5	10.5	12.6	25.8
High	[K].AIAYQNPQVGVLENLHAAAYR.[N]	1xTMT6plex [N-Term]	1	2	NM_001086932.1_1-1374	58.1	43.7	42	35.4	25.9	18.3	19.6	16
High	[R].MALVGLGVSHSELR.[Q]	1xTMT6plex [N-Term]; 1xOxidation [M1]	1	2	NM_001086932.1_1-1374	65.6	65.5	61.6	43.5	29.9	27.1	26.8	26.2
High	[R].RWEVSDLQSK.[V]	2xTMT6plex [N-Term; K10]	1	2	NM_001086932.1_1-1374	127.7	118.4	129.1	102.3	42	51.5	37.5	43.1
High	[K].AQYYGAEIR.[E]	1xTMT6plex [N-Term]	1	2	NM_001086932.1_1-1374	134	123.4	113.2	88.2	44.1	45.6	42	35.7
High	[R].LNPEELQITK.[L]	2xTMT6plex [N-Term; K10]; 1xDeamidated [N2]	1	1	NM_001086932.1_1-1374	171.8	124.3	125.8	102.3	74.9	49	48.4	50.2
High	[R].WEVSDLQSK.[V]	2xTMT6plex [N-Term; K9]	1	2	NM_001086932.1_1-1374	33.3	30.2	28.9	23.6	12.3	12.5	13	10.5
High	[R].LNPEELQITK.[L]	2xTMT6plex [N-Term; K10]	1	1	NM_001086932.1_1-1374	144.6	129.9	127.6	104.1	68.8	58.9	52.3	63.6
High	[R].YENAGNLGVNHVLR.[L]	1xTMT6plex [N-Term]	2	3	NM_001086932.1_1-1374; NM_001093218.1_120-1475	190.5	159.5	155.9	138.9	96.7	74.2	58	84.6
High	[K].AVAQGNVTEADVTR.[A]	1xTMT6plex [N-Term]; 1xDeamidated [N/Q]	2	3	NM_001086932.1_1-1374; NM_001093218.1_120-1475
High	[K].AVAQGNVTEADVTR.[A]	1xTMT6plex [N-Term]	2	3	NM_001086932.1_1-1374; NM_001093218.1_120-1475	32.3	21.3	31.7	19.6	11.8	8.8	9.5	11.9
High	[R].GIEAVGGGLSVTSTR.[E]	1xTMT6plex [N-Term]	2	3	NM_001086932.1_1-1374; NM_001093218.1_120-1475	97.7	83.1	77.6	58.4	46.2	42.6	28.6	36.5
High	[R].YENAGNLGVNHVLR.[L]	1xTMT6plex [N-Term]; 1xDeamidated [N3]	2	3	NM_001086932.1_1-1374; NM_001093218.1_120-1475	35.9	27.9	19.6	31.9	12.3	9.9	6	5.7
High	[RK].QVGEQFLNIR.[S]	1xTMT6plex [N-Term]	2	3	NM_001086932.1_1-1374; NM_001093218.1_120-1475	166.6	135.2	138.2	100.8	70.1	62.3	52.2	61.4
High	[K].SMAATGNLENTPFVSDL.[-]	1xTMT6plex [N-Term]; 1xOxidation [M2]	2	3	NM_001086932.1_1-1374; NM_001093218.1_120-1475
High	[R].SGSGSAGVK.[A]	2xTMT6plex [N-Term; K9]	2	3	NM_001086932.1_1-1374; NM_001093218.1_120-1475	258.3	190.2	206	152.5	85.9	73.7	57.6	61.9
High	[R].EEGIGSLYK.[G]	2xTMT6plex [N-Term; K9]	1	1	NM_001086950.1_83-988	389.8	309.8	267	183.4	134.3	133.4	77.1	66.4
High	[K].QPQPISPMK.[N]	2xTMT6plex [N-Term; K9]	1	1	NM_001086950.1_83-988	34.6	28.5	19.1	24	15.7	13.1	11	8.4
High	[K].TLVNEGIR.[G]	1xTMT6plex [N-Term]	1	1	NM_001086950.1_83-988	186.7	167.7	125.7	103.9	89.1	86.8	52.8	58
High	[K].YAGPMDCAK.[Q]	2xTMT6plex [N-Term; K9]; 1xMethylthio [C7]	1	1	NM_001086950.1_83-988	115	86.4	95.2	88.8	60.2	51	32.8	35.4
High	[K].NVLTPEGHSVSELSVPK.[I]	2xTMT6plex [N-Term; K17]	1	1	NM_001086950.1_83-988	14.1	8.1	10.3	17.2	10.3	9.1	3.4	7.7
High	[R].FQTAPAGK.[Y]	2xTMT6plex [N-Term; K8]	1	1	NM_001086950.1_83-988	9.1	16.5	12.1	9.1	2.2	9.3	3	2.6
High	[K].QPQPISPMK.[N]	2xTMT6plex [N-Term; K9]; 1xOxidation [M8]	1	1	NM_001086950.1_83-988	96.6	75.2	80.8	42.7	52.3	45.4	39	29.7
High	[K].NEIAALSNTGK.[E]	2xTMT6plex [N-Term; K11]	1	1	NM_001087012.1_2-898	251.4	199.3	237	170.3	182.8	160.3	123.1	151.1
High	[KR].DLSVVVPSYNEEER.[L]	1xTMT6plex [N-Term]	1	3	NM_001087165.1_1-1083
High	[K].FEEEENVLLHLK.[T]	2xTMT6plex [N-Term; K12]	1	2	NM_001087180.1_3-1112	26.1	17.6	30.3	46.2	5.7	4.4	6	12.2
High	[R].YLAEFAQGNDR.[K]	1xTMT6plex [N-Term]	1	1	NM_001087236.1_101-868	8.1	6.9	2	8	1	2	1.3	2.3
High	[R].GVDLQENNPPSR.[S]	1xTMT6plex [N-Term]	1	1	NM_001087245.1_152-799	8.2		3	2.4		3.1
High	[R].GTSARPNGPAAGNK.[I]	2xTMT6plex [N-Term; K14]; 1xDeamidated [N7]	1	1	NM_001087245.1_152-799	47.3	42.7	54.7	41.7	22.7	16.2	12.1	16.1
High	[K].QDSTLDAAEVILK.[N]	2xTMT6plex [N-Term; K13]	1	1	NM_001087271.1_47-1300	61.7	58.3	65	75.2	32.1	21.7	28.6	37.6
High	[K].EGLAQAAAIDR.[L]	1xTMT6plex [N-Term]	1	1	NM_001087271.1_47-1300
High	[K].YAEEYGNETWGVTK.[E]	2xTMT6plex [N-Term; K14]	1	1	NM_001087296.1_42-1283	27.3	18	17	14.3	2.9	6.8	5.8	3.2
High	[R].FESFSNK.[D]	2xTMT6plex [N-Term; K7]	1	1	NM_001087296.1_42-1283	42.3	33	45.7	28.6	8	3.9	6.1	7.9
High	[K].HEQNIDCGGGYVK.[L]	2xTMT6plex [N-Term; K13]; 1xMethylthio [C7]	2	3	NM_001087296.1_42-1283; NM_001086627.1_41-1297	141.7	115.6	195.2	102.4	41	23.1	23.3	35.5
High	[K].GLQTSQDAR.[F]	1xTMT6plex [N-Term]	2	2	NM_001087296.1_42-1283; NM_001086627.1_41-1297	113.5	84.1	111.5	64.7	28	14.2	23	19.2
High	[R].QIDNPDYK.[G]	2xTMT6plex [N-Term; K8]	2	3	NM_001087296.1_42-1283; NM_001086627.1_41-1297	382.3	278.4	414.8	264.1	75	22.8	80.4	64.5
High	[R].TDELREEDVGTGAGLFEIK.[K]	2xTMT6plex [N-Term; K19]	1	1	NM_001087343.1_126-1769
High	[K].EILAEVER.[N]	1xTMT6plex [N-Term]	1	1	NM_001087343.1_126-1769	30.4	22.2	11.8	21.8	1.5	2.7	2.2	3.5
High	[R].EADIDGDGQVNYEEFVQMMTAK.[-]	2xTMT6plex [N-Term; K22]; 2xOxidation [M18; M19]	1	2	NM_001087395.1_98-547
High	[K].EAFSLFDKDGDGTITTK.[E]	3xTMT6plex [N-Term; K8; K17]	1	2	NM_001087395.1_98-547	51.1	46.6	43.6	64.5	13	5.5	7.1	10.6
High	[R].VFDKDGNGYISAAELR.[H]	2xTMT6plex [N-Term; K4]	1	3	NM_001087395.1_98-547	57.2	41.5	38.1	62.3	15.4	6.4	9.3	12.9
High	[K].DTDSEEEIR.[E]	1xTMT6plex [N-Term]	1	3	NM_001087395.1_98-547	136.6	152.7	128.3	163.4	20.9	14.4	21.6	30.4
High	[K].EAFSLFDK.[D]	2xTMT6plex [N-Term; K8]	1	2	NM_001087395.1_98-547	16.8	18.6	24.5	22.6	8.9	7.9	6.7	7.5
High	[K].DGDGTITTK.[E]	2xTMT6plex [N-Term; K9]	1	2	NM_001087395.1_98-547	26.6	28.2	16.6	31.8	2.4		2.2	6.7
High	[R].FDGLEYGHR.[S]	1xTMT6plex [N-Term]	1	1	NM_001087422.1_82-1656	122.8	81.9	100	52	16	10.3	6.6	3.3
High	[KR].HDLDLICR.[A]	1xTMT6plex [N-Term]; 1xMethylthio [C7]	1	6	NM_001087435.1_128-1099	23.5	15.6	26	22.7	9.8	4.2	2.6	2.6
High	[K].NVQLQENEIR.[G]	1xTMT6plex [N-Term]	1	2	NM_001087435.1_128-1099	6.5	2.2	2	3	2.2	2.4	3.4	1.8
High	[R].GNHECASINR.[I]	1xTMT6plex [N-Term]; 1xMethylthio [C5]	1	4	NM_001087435.1_128-1099	46.7	27.2	54.4	46.8	21.4	19.3	21.5	25.9
High	[R].QQYENVASK.[N]	2xTMT6plex [N-Term; K9]	1	1	NM_001087438.1_56-1447	9.3	27.9	14	36.9			1.5	3
High	[R].VEVDRDNLGDDLQR.[L]	1xTMT6plex [N-Term]	1	1	NM_001087438.1_56-1447	9.5	2.9	7.8	37.8	2	0.7	2.8	2.8
High	[R].QLDQAINEK.[A]	2xTMT6plex [N-Term; K9]	1	1	NM_001087438.1_56-1447	19.7	12.5	18.3	55.5	1.9	2.2	1.4	6.7
High	[R].NIIHGSDSVESANK.[E]	2xTMT6plex [N-Term; K14]	1	1	NM_001087575.1_1-498	497.4	379.4	448.9	323.8	67.8	73.5	61.7	50.2
High	[K].FQQASQDLLR.[Q]	1xTMT6plex [N-Term]	1	1	NM_001087575.1_1-498	291.8	222.3	232	167.3	35.4	29.4	26.8	26.7
High	[K].EIALWFKDEELVENK.[S]	3xTMT6plex [N-Term; K7; K15]	1	1	NM_001087575.1_1-498	10.2	13.6	11.3	9.2	5.7	1.8	1.2	2.1
High	[K].GLASTEKEPYEAVAK.[A]	3xTMT6plex [N-Term; K7; K15]	1	1	NM_001087637.1_144-1073	1013.4	972	953.5	683	93.3	58.2	48.9	56.2
High	[R].EALSPVQLELHR.[E]	1xTMT6plex [N-Term]	1	1	NM_001087637.1_144-1073	989.6	935.2	871.3	657.6	112.4	74.1	83.6	102.3
High	[K].SWEEQMIEIGR.[G]	1xTMT6plex [N-Term]	1	1	NM_001087637.1_144-1073	60.1	56.7	52.1	38.2	8.1	3.3	4.5	6.3
High	[K].QTYNHLAQDDK.[I]	2xTMT6plex [N-Term; K11]	1	1	NM_001087637.1_144-1073	539.1	504.3	472.6	387.1	99.2	59.8	63.9	82.2
High	[K].EGFSGASNPK.[Q]	2xTMT6plex [N-Term; K10]	1	1	NM_001087637.1_144-1073	363.1	348.7	276.9	159.7	15.5		9.5	8.2
High	[K].QTYNHLAQDDK.[I]	2xTMT6plex [N-Term; K11]; 1xDeamidated [Q8]	1	1	NM_001087637.1_144-1073	202.4	172.3	179.3	134.8	15.1	19.9	13.4	16.7
High	[K].GAAPSDYPK.[R]	2xTMT6plex [N-Term; K9]	1	1	NM_001087637.1_144-1073	747.5	700.4	654.8	455.1	31.5		33.4	34.1
High	[K].EPYEAVAK.[A]	2xTMT6plex [N-Term; K8]	1	1	NM_001087637.1_144-1073	424.2	378.6	349	248.8	18.5	1	15.4	16.1
High	[K].SWEEQMIEIGR.[G]	1xTMT6plex [N-Term]; 1xOxidation [M6]	1	1	NM_001087637.1_144-1073	86.7	88.7	71.9	52.4	7.7		2.9	6.3
High	[R].VTGIGPAAAR.[K]	1xTMT6plex [N-Term]	1	2	NM_001088174.1_245-1249
High	[K].LQNQNPAK.[Q]	2xTMT6plex [N-Term; K8]	1	1	NM_001088301.1_2-3373	17	6.2	15.6	20.6	5.6	2.1	2.5	11
High	[R].GISSQSSTYDNLGK.[A]	2xTMT6plex [N-Term; K14]	1	2	NM_001088301.1_2-3373	22.6	12.2	24.9	25.6	11.5	6.8	7.9	9.8
High	[R].GNGVNVIK.[I]	2xTMT6plex [N-Term; K8]	1	2	NM_001088975.1_2-1648	10.6	11.2	12.9	11.4	6.4	5.7	2.4	11.2
High	[K].REDLLSNSVQAGK.[A]	2xTMT6plex [N-Term; K13]	1	1	NM_001089641.1_146-1648	58.2	68.8	65.1	40.6	13.2	5.2	7.2	3.7
High	[K].TVAGIVVEPIQSEGGDNHASDDFFR.[K]	1xTMT6plex [N-Term]; 1xDeamidated [Q/N]	2	3	NM_001089641.1_146-1648; ABAT_Taira201203_XENLA_stage_00026276_208-1710
High	[K].TVAGIVVEPIQSEGGDNHASDDFFR.[K]	1xTMT6plex [N-Term]	2	3	NM_001089641.1_146-1648; ABAT_Taira201203_XENLA_stage_00026276_208-1710
High	[K].NVDFEYDGPLMK.[T]	2xTMT6plex [N-Term; K12]; 1xOxidation [M11]	2	3	NM_001089641.1_146-1648; ABAT_Taira201203_XENLA_stage_00026276_208-1710	14.1	11.5	10.2	11.3			2.8	3.2
High	[K].NVDFEYDGPLMK.[T]	2xTMT6plex [N-Term; K12]	2	3	NM_001089641.1_146-1648; ABAT_Taira201203_XENLA_stage_00026276_208-1710	9.8	15.4	9.5	9.8	2.5	1.6		1.4
High	[R].GNYLVDVDGNR.[M]	1xTMT6plex [N-Term]	2	3	NM_001089641.1_146-1648; ABAT_Taira201203_XENLA_stage_00026276_208-1710	404.5	442.9	391.9	286.6	24.8	5.8	17.5	24.3
High	[K].TEVPGPR.[S]	1xTMT6plex [N-Term]	2	3	NM_001089641.1_146-1648; ABAT_Taira201203_XENLA_stage_00026276_208-1710	64.2	80.1	67.4	43.8	7	3.5	11.5	11.2
High	[K].DISTNYYSSQK.[K]	2xTMT6plex [N-Term; K11]	1	3	NM_001089645.1_1-2475	6.2	3.4	10.8	3	2.4	0.8	1	1.9
High	[K].SETTSLEQYVER.[M]	1xTMT6plex [N-Term]	1	2	NM_001089645.1_1-2475	11.1	7	11.6	2.4	1.4	1.4	1.9
High	[R].QEVESSPFVER.[L]	1xTMT6plex [N-Term]	1	2	NM_001089645.1_1-2475	13.1	6.5	8.3	7.6	7.3	6.4	6.1	5.8
High	[R].SGYQLVDTK.[L]	2xTMT6plex [N-Term; K9]	1	3	NM_001089645.1_1-2475	79.4	48.1	74.4	75	27.2	13.1	17.6	20.7
High	[K].EEATDYLELETIK.[N]	2xTMT6plex [N-Term; K13]	1	3	NM_001089645.1_1-2475	31.8	18.4	32.9	15.6	9.8	10	8.7	3.3
High	[K].EYGTNIK.[L]	2xTMT6plex [N-Term; K7]	1	1	NM_001089645.1_1-2475	30.7	26.3	36.6	13.2	15.3	10.4	9.9	8.9
High	[R].DIEEEEEDEEEER.[G]	1xTMT6plex [N-Term]	1	3	NM_001089769.1_111-3278
High	[R].SILESNLAVPEDLVQK.[Y]	2xTMT6plex [N-Term; K16]	1	5	NM_001089769.1_111-3278	121.1	78.1	146.7	82.7	27.6	25.9	21.6	13.5
High	[R].SNLDFVPENIEFTPAVQKPDDSGK.[A]	3xTMT6plex [N-Term; K18; K24]; 1xDeamidated [N2]	1	2	NM_001089769.1_111-3278	3.4	7.4	9.8	7.2	1.3	1.2	1.7
High	[K].STSDLILSK.[V]	2xTMT6plex [N-Term; K9]	1	5	NM_001089769.1_111-3278	422.6	308.7	455.1	307.1	83.1	54.1	65.8	61.3
High	[K].QWDSEVVQK.[E]	2xTMT6plex [N-Term; K9]	1	2	NM_001089769.1_111-3278	28	26.3	31.1	22.7	9.4	8.4	8.9	9.1
High	[K].SEESSPSK.[S]	2xTMT6plex [N-Term; K8]	1	2	NM_001089769.1_111-3278	16.2	14	20.2	15.6	5.8	4.1	3.4	2.5
High	[K].EEVIFSEK.[G]	2xTMT6plex [N-Term; K8]	1	2	NM_001089769.1_111-3278	9.4	7	9.8	11.9	1.7			1.9
High	[K].SEEGHPFR.[S]	1xTMT6plex [N-Term]	4	8	NM_001089769.1_111-3278; NM_001091029.1_2-3253; RTN4_Taira201203_XENLA_tissue_00124066_2-3310; AY541696.1_1-957	443.9	355.5	443	321.8	96.1	60.3	62.1	62.8
High	[K].LTNENIHMR.[T]	1xTMT6plex [N-Term]	1	1	NM_001089854.1_203-973	179.7	95	199.1	85.3	15.3	9.5	22.2	11.6
High	[R].QEDTTFYEFR.[T]	1xTMT6plex [N-Term]	1	2	NM_001089854.1_203-973	191.9	111.1	181	110.2	25.7	12.6	31.9	10.8
High	[K].QETEVELYNEFPEPIK.[L]	2xTMT6plex [N-Term; K16]	1	1	NM_001089883.1_177-800	17.3	16.5	20.6	10.5	5.9	5.6	5.6	6.2
High	[R].DEFLIQASPR.[D]	1xTMT6plex [N-Term]	1	1	NM_001089883.1_177-800	21.9	23	25.5	17.2	9.5	7.4	8.3	6.6
High	[K].YPNADLVWCQEEHK.[N]	2xTMT6plex [N-Term; K14]; 1xMethylthio [C9]	1	2	NM_001090145.1_120-3185	13.8	12.2	14.9	12	12.7	6.5	7.2	9.1
High	[K].LEATDEGSGDVK.[Y]	2xTMT6plex [N-Term; K12]	1	1	NM_001090145.1_120-3185	183.2	147.9	152.9	119.9	118	113.7	81.2	93.5
High	[K].AEQFYCGDTEGK.[K]	2xTMT6plex [N-Term; K12]; 1xMethylthio [C6]	1	1	NM_001090145.1_120-3185	22.8	9.4	19.1	12.1	14.2	10.6	11.3	11.3
High	[K].NQGYYDYVKPR.[L]	2xTMT6plex [N-Term; K9]	1	2	NM_001090145.1_120-3185	167	106.4	135.2	98.5	98.8	82.9	57	59.5
High	[R].FEEFLHR.[K]	1xTMT6plex [N-Term]	1	1	NM_001090145.1_120-3185	169.2	122.6	148.9	116.8	95	108.3	77.3	79.7
High	[R].VEQLSPFPFDLVEK.[E]	2xTMT6plex [N-Term; K14]	1	2	NM_001090145.1_120-3185	16.9	13.6	15.1	11.1	13.2	10.5	7.4	6.1
High	[R].DMEGDVAIAR.[V]	1xTMT6plex [N-Term]	1	2	NM_001090145.1_120-3185	22.5	13.9	11.9	16.8	7.6	10.8	5.9	10
High	[R].DPAAAPATGNK.[KN]	2xTMT6plex [N-Term; K11]	2	3	NM_001090145.1_120-3185; NM_001094077.1_99-3155	71.3	51.4	75.3	48.3	42.4	38.7	33.3	38.2
High	[R].SSPYPTDVAR.[V]	1xTMT6plex [N-Term]	2	2	NM_001090145.1_120-3185; NM_001094077.1_99-3155	44.5	36.4	36.9	27	24.9	17.8	16.6	17.1
High	[R].LSGQDVER.[G]	1xTMT6plex [N-Term]	2	2	NM_001090145.1_120-3185; NM_001094077.1_99-3155	244.4	181.7	188.1	161.9	115.7	125.3	79	93.6
High	[R].TVGIVGNQPK.[V]	2xTMT6plex [N-Term; K10]	1	3	NM_001090187.1_420-2045
High	[K].SSLTNPSK.[E]	2xTMT6plex [N-Term; K8]	1	2	NM_001090203.1_89-1183	133.6	91	101.5	98.9	27.6	25.8	21.1	26.1
High	[R].DDSQLNGDK.[SN]	2xTMT6plex [N-Term; K9]; 1xDeamidated [N6]	2	3	NM_001090203.1_89-1183; TMEM30A_Quigley201207_XENLA_00115281_108-1205	30.8	22.7	24.5	21.9	7	5.2	5.6	7.2
High	[R].DDSQLNGDK.[SN]	2xTMT6plex [N-Term; K9]	2	3	NM_001090203.1_89-1183; TMEM30A_Quigley201207_XENLA_00115281_108-1205	29.3	20	19.8	21.9	12.2	8.4	4.8	11.8
High	[K].YKPESSDLSAEAIK.[E]	3xTMT6plex [N-Term; K2; K14]	1	2	NM_001090536.1_60-1580	196.2	168.3	230.8	180.5	19.3	12	12.7	13.2
High	[K].NFEEVVFDEEK.[N]	2xTMT6plex [N-Term; K11]	1	2	NM_001090536.1_60-1580	161.6	169.6	174.1	154.7	15.7	16.4	9.5	12.1
High	[K].MDSTANEIEAVK.[I]	2xTMT6plex [N-Term; K12]	1	2	NM_001090536.1_60-1580	61.6	48	60	46.5	8.5	3.4	10.7	5
High	[R].NAFEGEITK.[E]	2xTMT6plex [N-Term; K9]	1	1	NM_001090536.1_60-1580	233.4	208.3	232.9	185.8	19.1	11.3	17.6	21.8
High	[K].MDSTANEIEAVK.[I]	2xTMT6plex [N-Term; K12]; 1xOxidation [M1]	1	2	NM_001090536.1_60-1580	27.3	26.5	28.1	16.4	2		1.5	1.5
High	[K].SASDYQDK.[L]	2xTMT6plex [N-Term; K8]	1	2	NM_001090536.1_60-1580	130.5	108.2	141.5	111.1	4.3	3.7	2.3	1.8
High	[K].DLESELAK.[V]	2xTMT6plex [N-Term; K8]	1	2	NM_001090536.1_60-1580	197.8	179.2	222.8	184.4	9.8		13.2	18
High	[K].DHESIIIAK.[M]	2xTMT6plex [N-Term; K9]	1	2	NM_001090536.1_60-1580	154.6	138.3	162.3	142.6	19.7	5.6	15.3	15.6
High	[K].VVDYNGER.[T]	1xTMT6plex [N-Term]	1	2	NM_001090536.1_60-1580	179.8	177.6	165.4	151.7	87.6	49.9	45	94.3
High	[K].VVDYNGER.[T]	1xTMT6plex [N-Term]; 1xDeamidated [N5]	1	2	NM_001090536.1_60-1580	36.2	35.2	37	35	15.6	2.1	7	13.6
High	[K].VDATEESDLAQEFGVR.[G]	1xTMT6plex [N-Term]	2	3	NM_001090536.1_60-1580; P4HB_TeperekTkacz201206_XENLA_00101706_188-1705	88.2	93.7	103.5	82.7	6.1	2.5	1.8	1.2
High	[R].LITLEEEMTK.[Y]	2xTMT6plex [N-Term; K10]	2	3	NM_001090536.1_60-1580; P4HB_TeperekTkacz201206_XENLA_00101706_188-1705	25.1	25.7	35.8	28.1	1.1		3.4	2.2
High	[K].DNFDEALK.[Q]	2xTMT6plex [N-Term; K8]	2	2	NM_001090536.1_60-1580; P4HB_TeperekTkacz201206_XENLA_00101706_188-1705	34.2	23.6	33	27.2	2.4
High	[K].KDNFDEALK.[Q]	3xTMT6plex [N-Term; K1; K9]	2	2	NM_001090536.1_60-1580; P4HB_TeperekTkacz201206_XENLA_00101706_188-1705	134.9	110.7	151.3	123.4	21.8	19.4	10.7	11.1
High	[R].LITLEEEMTK.[Y]	2xTMT6plex [N-Term; K10]; 1xOxidation [M8]	2	3	NM_001090536.1_60-1580; P4HB_TeperekTkacz201206_XENLA_00101706_188-1705	232.7	215.4	241.9	176.2	16.3	1.7	16.5	23.5
High	[K].ALAPEYEK.[A]	2xTMT6plex [N-Term; K8]	2	3	NM_001090536.1_60-1580; P4HB_TeperekTkacz201206_XENLA_00101706_188-1705	476	400.8	539.3	438	40.9	36.1	33	33.4
High	[K].VKPHLMSQDVPEDWDK.[TN]	3xTMT6plex [N-Term; K2; K16]; 1xOxidation [M6]	2	3	NM_001090536.1_60-1580; P4HB_TeperekTkacz201206_XENLA_00101706_188-1705	94.2	69.8	94.2	69.1	7.2	7.8	2	6.9
High	[K].SENPGISITDLSK.[K]	2xTMT6plex [N-Term; K13]; 1xDeamidated [N3]	1	3	NM_001090695.1_1-2160
High	[K].QGSQYTFSSIER.[E]	1xTMT6plex [N-Term]	1	3	NM_001090695.1_1-2160	8.2	7.6	7.5	6.1	5.7	2.3	5.9	6.4
High	[R].LDIDSEPIVAR.[N]	1xTMT6plex [N-Term]	1	2	NM_001090872.1_81-1664	50.6	30.3	37.9	38.1	23.1	9.7	8.5	7.9
High	[K].ILEENCTPQVK.[D]	2xTMT6plex [N-Term; K11]; 1xMethylthio [C6]	1	2	NM_001090876.1_1-1200	20.8	20.8	20.1	10.3	7.7	5.2	6.5	7.2
High	[K].EGIDCEVINLR.[T]	1xTMT6plex [N-Term]; 1xMethylthio [C5]	1	1	NM_001090876.1_1-1200	24.2	31	24.3	10.7	9.4	7.6	9.4	8.5
High	[K].VVSPWNAEDAR.[G]	1xTMT6plex [N-Term]	1	1	NM_001090876.1_1-1200	57.9	54	40	37	16.5	25.5	12.1	12.4
High	[K].IERPGSQITLASHSR.[S]	1xTMT6plex [N-Term]	1	1	NM_001090876.1_1-1200	111.4	149.2	115	125.8	100.8	76.7	54.6	99.7
High	[K].AASATHGGVDTTAK.[G]	2xTMT6plex [N-Term; K14]	1	1	NM_001091029.1_2-3253	23.6	6.1	19		3.6	2.7	2.3
High	[K].APSSTVPSSDFR.[N]	1xTMT6plex [N-Term]	2	2	NM_001091029.1_2-3253; RTN4_Taira201203_XENLA_tissue_00124066_2-3310	88	70.8	79.1	93.1	16.5	13.9	15.8	26.9
High	[K].YSPVSESPEFR.[L]	1xTMT6plex [N-Term]	2	2	NM_001091029.1_2-3253; RTN4_Taira201203_XENLA_tissue_00124066_2-3310	27.7	25.7	22.1	32	7.1	3.3	5.8	9.1
High	[K].GLDTEISIPQER.[H]	1xTMT6plex [N-Term]	2	2	NM_001091029.1_2-3253; RTN4_Taira201203_XENLA_tissue_00124066_2-3310	7.6	7	6.4	9.7	3.5		2.2	3.8
High	[R].LSPEELTSK.[H]	2xTMT6plex [N-Term; K9]	2	2	NM_001091029.1_2-3253; RTN4_Taira201203_XENLA_tissue_00124066_2-3310	36.7	35.9	42.5	44.1	9.7	6.1	9.7	6.3
High	[R].SILESNLALPEDVVQK.[HY]	2xTMT6plex [N-Term; K16]	3	4	NM_001091029.1_2-3253; RTN4_Taira201203_XENLA_tissue_00124066_2-3310; AY541696.1_1-957	418.2	319.9	415	353.3	102.4	75.8	63.9	68.4
High	[K].KEQIALPEQAK.[L]	3xTMT6plex [N-Term; K1; K11]	1	2	NM_001091043.1_23-1573	183.2	110.1	119.6	92	59	56.9	81	47.3
High	[K].MITQSAAK.[D]	2xTMT6plex [N-Term; K8]; 1xOxidation [M1]	1	1	NM_001091073.1_57-620	64.7	28.2	47	29.1	21.6	9	16.1	13.7
High	[K].GGGGCLAQEK.[I]	2xTMT6plex [N-Term; K10]; 1xMethylthio [C5]	1	1	NM_001091081.1_2-787	24.4	22.3	20.6	15.6	1.1	1.5		2.8
High	[R].GSNEEVQK.[A]	2xTMT6plex [N-Term; K8]	1	1	NM_001091088.1_3-539	7.7	10.1	12.3	6.8	2.2	1.2
High	[K].VESPEYPEEVVHWIK.[Y]	2xTMT6plex [N-Term; K15]	1	1	NM_001091325.1_52-675	317	225.6	241.5	221.6	100.6	69.8	53.7	66.7
High	[R].QHVIGNSPDK.[V]	2xTMT6plex [N-Term; K10]	1	1	NM_001091325.1_52-675	865.6	635.6	634.3	744.1	318.7	190.3	170.1	259.3
High	[R].AESGVSNNSKDE.[-]	2xTMT6plex [N-Term; K10]	1	1	NM_001091325.1_52-675	194.4	141.5	126.7	146.3	46.8	34.1	31.7	39.7
High	[R].KVESPEYPEEVVHWIK.[Y]	3xTMT6plex [N-Term; K1; K16]	1	1	NM_001091325.1_52-675	194.8	146.9	175.9	195.8	74.6	50.9	53.3	59.3
High	[R].AESGVSNNSK.[D]	2xTMT6plex [N-Term; K10]	1	1	NM_001091325.1_52-675	127.7	88.1	72.4	104.6	32.7	19	17.8	37.7
High	[R].AESGVSNNSKDE.[-]	2xTMT6plex [N-Term; K10]; 1xDeamidated [N]	1	1	NM_001091325.1_52-675	165.2	122.2	125.1	108.7	43.7	24.8	37.1	32.9
High	[K].YNDSSSQQLR.[A]	1xTMT6plex [N-Term]	1	1	NM_001091325.1_52-675	121.6	99.2	117.9	106.1	47.3	36.5	27.8	37.5
High	[R].AESGVSNNSK.[D]	2xTMT6plex [N-Term; K10]; 1xDeamidated [N]	1	1	NM_001091325.1_52-675	29.1	20.7	18.7	24	12	1.9	3.3	7.3
High	[R].AESGVSNNSKDE.[-]	2xTMT6plex [N-Term; K10]; 2xDeamidated [N7; N8]	1	1	NM_001091325.1_52-675
High	[R].GALVVLK.[A]	2xTMT6plex [N-Term; K7]	1	1	NM_001091325.1_52-675	10.7	8.8	7.9	8.7	2.5	1.3	1.8	1.5
High	[K].LAESYIQESK.[T]	2xTMT6plex [N-Term; K10]	1	1	NM_001091524.1_2-535	99.2	62.7	95.9	85.4	18.6	24.4	28.7	15.6
High	[K].INLQEQESVK.[L]	2xTMT6plex [N-Term; K10]	1	1	NM_001091524.1_2-535	51.5	44.4	53.9	46.1	8.7	13.7	20.1	10.1
High	[R].KAMEAVAAQGK.[VA]	3xTMT6plex [N-Term; K1; K11]; 1xOxidation [M3]	1	2	NM_001091527.1_45-809	49.2	39.7	45.7	22.1	20.1	19.1	9.5	11
High	[R].GGHFAAFEEPELLAK.[D]	2xTMT6plex [N-Term; K15]	1	1	NM_001091564.1_2-1564	14.5	9.3	12.7	14.3	6.5	1.4	6.1	10
High	[K].DVQQFVGK.[V]	2xTMT6plex [N-Term; K8]	1	1	NM_001091564.1_2-1564	87.5	54.2	89.4	171.5	28.9	18.6	22.5	69.5
High	[R].DHEDGGLER.[K]	1xTMT6plex [N-Term]	1	1	NM_001091564.1_2-1564	142.5	100	140	221.2	47.6	36.6	41.2	82.8
High	[K].FSTWTDPDFRDHEDGGLER.[K]	1xTMT6plex [N-Term]	1	1	NM_001091564.1_2-1564	10.6	7.1	6.1	12.4	6.7	2.4	6.1	3
High	[K].NETLEMGDGWWGPGLRPDNEDEEIHPFK.[I]	2xTMT6plex [N-Term; K28]; 1xOxidation [M6]	1	1	NM_001091564.1_2-1564	6.2	2.5	5.3	9.6	2.6		1.4
High	[K].IETTDEELKDLFDR.[I]	2xTMT6plex [N-Term; K9]	1	1	NM_001091564.1_2-1564	77	59.6	92.6	148.8	38.8	24	28.6	74.7
High	[R].YTEPLEGSR.[F]	1xTMT6plex [N-Term]	1	1	NM_001091564.1_2-1564	63.4	42.9	31.7	52.6	14.5	6.5	9.8	29.1
High	[K].FGLVDQLVAEEK.[V]	2xTMT6plex [N-Term; K12]	1	1	NM_001091567.1_1-918	459.2	372.8	428.3	322	24.3	7.5	7.6	10.3
High	[K].IIVELDEATGVAVMK.[M]	2xTMT6plex [N-Term; K15]; 1xOxidation [M14]	1	1	NM_001091567.1_1-918	64.6	44.6	65.9	32.8	6.1	4.4	6.2	1.9
High	[R].IMADNPK.[Y]	2xTMT6plex [N-Term; K7]; 1xOxidation [M2]	1	2	NM_001091567.1_1-918	172.2	142.7	162.4	103.9	8	1.5	5.7	5.8
High	[R].AVQEMWLK.[L]	2xTMT6plex [N-Term; K8]; 1xOxidation [M5]	1	2	NM_001091567.1_1-918	418.5	349.9	412.9	221.6	20.4	4.2	16.3	15.7
High	[K].SLQVYMER.[L]	1xTMT6plex [N-Term]	1	2	NM_001091567.1_1-918	26.5	25.6	20.4	22.8	2.4	0.9	6.9	2.7
High	[K].DTMSNVVGNR.[V]	1xTMT6plex [N-Term]	1	1	NM_001091567.1_1-918	180.9	254.3	127.7	213.8	153.5	62.6	52.8	155.4
High	[K].DTMSNVVGNR.[V]	1xTMT6plex [N-Term]; 1xOxidation [M3]	1	1	NM_001091567.1_1-918	41.1	37.6	44.2	30.8	9.7	2.8	5.2	7
High	[R].AQYGTEVLYNAVHGSNDR.[E]	1xTMT6plex [N-Term]	1	1	NM_001091578.1_86-1963	18	12.2	14.2	23.3	6.3	6.1		7.8
High	[K].IQESGFEILANEER.[T]	1xTMT6plex [N-Term]	1	1	NM_001091578.1_86-1963
High	[K].ELTSVKPER.[T]	2xTMT6plex [N-Term; K6]	1	1	NM_001091578.1_86-1963	98.3	71.6	67.7	132.7	17.6	9.9	16.1	27.4
High	[K].EDPHIVPSINK.[K]	2xTMT6plex [N-Term; K11]	1	1	NM_001091587.1_1-408	833.4	697.1	784.8	730.6	152.2	142	132.3	100.5
High	[K].LEHHELPH.[-]	1xTMT6plex [N-Term]	1	1	NM_001091587.1_1-408	113.8	91.5	107.8	91.4	17.5	15.6	19.7	17.9
High	[K].EDPHIVPSINK.[K]	2xTMT6plex [N-Term; K11]; 1xDeamidated [N10]	1	1	NM_001091587.1_1-408	33.8	23.1	34.1	22.4	5.9	1.5	3.4	2.9
High	[K].GQSGSDVTLK.[D]	2xTMT6plex [N-Term; K10]	1	1	NM_001091669.1_179-2311	208.9	145.3	133.7	92.4	61.6	40.8	29.3	38.7
High	[K].SPPDSAYGEPK.[K]	2xTMT6plex [N-Term; K11]	1	1	NM_001091669.1_179-2311	44.6	32.4	26.5	17.5	10.7	11.6	7.4	10.7
High	[K].ANVVLEAR.[Q]	1xTMT6plex [N-Term]	1	1	NM_001091669.1_179-2311	156.5	123.6	117.9	89.3	59.9	51.8	36.9	52.8
High	[K].TVVPTDVK.[I]	2xTMT6plex [N-Term; K8]	1	1	NM_001091683.1_2-1024	139.3	121.3	140.8	103	31.3	24.2	36.6	30.6
High	[R].DGLQNEK.[TE]	2xTMT6plex [N-Term; K7]	1	2	NM_001091683.1_2-1024	22.2	16.8	22.5	18.3	1.7	5.7	7	3.6
High	[R].VGAGAPVYLAAVLEYLSAEILELAGNAAR.[D]	1xTMT6plex [N-Term]	1	1	NM_001091708.1_173-553
High	[KR].AGLQFPVGR.[IV]	1xTMT6plex [N-Term]	6	9	NM_001091708.1_173-553; Xelaev18026397m.g; NA_TC421680_166-585; Xelaev18018596m.g; ZGC_114037_TeperekTkacz201206_XENLA_00065144_49-480; H2AFZ_Kwon201107_XENLA_00000016_179-583	253.6	224.6	219.5	182.7	535.3	498.1	483.8	622.4
High	[KR].AGLQFPVGR.[IV]	1xTMT6plex [N-Term]; 1xDeamidated [Q4]	6	9	NM_001091708.1_173-553; Xelaev18026397m.g; NA_TC421680_166-585; Xelaev18018596m.g; ZGC_114037_TeperekTkacz201206_XENLA_00065144_49-480; H2AFZ_Kwon201107_XENLA_00000016_179-583	114.9	74.8	89.1	64.2	290.2	268	234.7	284.8
High	[R].NDEELNK.[L]	2xTMT6plex [N-Term; K7]	4	5	NM_001091708.1_173-553; Xelaev18026397m.g; NA_TC421680_166-585; ZGC_114037_TeperekTkacz201206_XENLA_00065144_49-480	94.4	51	52.5	44.1	226.2	226.1	189.5	237.3
High	[K].ETSLHSPPQQPNPEQDPGNVSP.[-]	1xTMT6plex [N-Term]	1	2	NM_001091712.1_70-765	27.4	17.8	19.8	15.2	5.1	1.1	1.5	1.6
High	[K].GEFGGFGSVSGK.[I]	2xTMT6plex [N-Term; K12]	1	2	NM_001091716.1_3-1451	18.6	12.7	15.5	18	1.4	1.1	1.1	1.9
High	[K].EAAFDDAVEER.[V]	1xTMT6plex [N-Term]	1	1	NM_001091716.1_3-1451	16.9	11.3	16.6	19.2	1.2
High	[K].KEEEEEEEEEEGSTSK.[K]	3xTMT6plex [N-Term; K1; K16]	1	1	NM_001091743.1_155-985	166.4	126.5	131.3	163.4	42.5	43.6	32.5	44.1
High	[K].LSVQGEVSTFTGK.[L]	2xTMT6plex [N-Term; K13]	1	2	NM_001091743.1_155-985	30	24.8	33.5	34.8	9.5	12.7	7.2	13.2
High	[R].SNPEDQVLYQTER.[Y]	1xTMT6plex [N-Term]	1	2	NM_001091743.1_155-985	117.3	101	125.1	127.4	30.1	22	26.5	37.2
High	[K].DLDIFDR.[V]	1xTMT6plex [N-Term]	1	2	NM_001091743.1_155-985	122.7	83.4	114.3	103	27.5	13.9	24.2	28.7
High	[K].VLNQQNGPSGNR.[S]	1xTMT6plex [N-Term]	1	2	NM_001091787.1_1-438
High	[R].LQEGDQILEVNGFK.[M]	2xTMT6plex [N-Term; K14]; 1xDeamidated [N11]	1	2	NM_001091787.1_1-438	18.5	11.8	20.7	19.3	7.3	2	3	3.6
High	[R].NAGENVLLK.[V]	2xTMT6plex [N-Term; K9]	1	2	NM_001091787.1_1-438	105.1	80.7	105.4	82.4	23.2	25.2	29.9	26.7
High	[K].VLNQQNGPSGNR.[S]	1xTMT6plex [N-Term]; 1xDeamidated [Q/N]	1	2	NM_001091787.1_1-438	67.8	75.7	59.7	77.3	50	36.4	40.1	50.1
High	[R].AAVEEIALTR.[G]	1xTMT6plex [N-Term]	1	1	NM_001091787.1_1-438	29.8	27.1	23.9	24.5	18.5	14.8	7.9	17.7
High	[R].ELEDSITGDTSGYFQR.[M]	1xTMT6plex [N-Term]	1	1	NM_001091866.1_134-1105	19.1	17.9	12.7	23.3	15.3	10.3	8.3	16.8
High	[K].GLGTDEESIIK.[I]	2xTMT6plex [N-Term; K11]	1	1	NM_001091866.1_134-1105	42.3	29.7	23.2	56.9	10.4	2	4.2	11.5
High	[K].ANDDAETLR.[K]	1xTMT6plex [N-Term]	1	1	NM_001091866.1_134-1105	213.4	117.1	98.6	232.4	16.9	10.1	12.1	28.4
High	[K].QVYQQEYGR.[E]	1xTMT6plex [N-Term]	1	1	NM_001091866.1_134-1105	27.6	15.7	15.5	32.6	10	5.3	4.8	10.7
High	[K].HESDEEFDAR.[W]	1xTMT6plex [N-Term]	1	1	NM_001091923.1_36-482	177.9	138.7	148.7	123.7	43.2	40.9	40.2	29.7
High	[R].LNDFASAVR.[I]	1xTMT6plex [N-Term]	1	1	NM_001091923.1_36-482	295.7	237.4	229.6	259.2	27.2	20.4	38.5	20
High	[K].EEDGVAYR.[G]	1xTMT6plex [N-Term]	1	1	NM_001091945.1_3-656	78.3	38.3	31.7	36.9	18.1	10.3	5.2	11.6
High	[K].YFVQGMGYMPSASMTR.[L]	1xTMT6plex [N-Term]; 3xOxidation [M6; M9; M14]	1	2	NM_001091958.1_92-1219	16.4	13.9	12.6	8.6	11.4	8	7.2	3.2
High	[K].KVQEAVLDK.[W]	3xTMT6plex [N-Term; K1; K9]	1	1	NM_001092044.1_187-1059	34.9	29.4	37.6	39.1	26.7	21.6	13.7	17.4
High	[R].LSVEGNIAVGK.[S]	2xTMT6plex [N-Term; K11]	1	2	NM_001092122.1_96-893	36.6	31.6	23.4	31.8	5.5	3.6	2.8	7.7
High	[K].KTTEVSFENMK.[N]	3xTMT6plex [N-Term; K1; K11]; 1xOxidation [M10]	1	1	NM_001092122.1_96-893	42.6	32.6	35.5	24.7	16	7.2	6.3	7.2
High	[K].SNQEVTQLSQEGQK.[M]	2xTMT6plex [N-Term; K14]	1	1	NM_001092149.1_1-2331	7.7	8	5.9	11.2	5.5	6.8	1.7	2
High	[K].TGLDQGQEAGYLAEAQK.[F]	2xTMT6plex [N-Term; K17]	2	3	NM_001092149.1_1-2331; Xelaev18028315m.g	223.8	218.2	193.3	158.2	168.1	169.8	99.6	127.9
High	[K].SRPINSGTEEILEK.[F]	2xTMT6plex [N-Term; K14]	2	3	NM_001092149.1_1-2331; Xelaev18028315m.g	38	39	35.3	33.1	27.7	28	17.4	16.9
High	[K].DTTASAVAVGLK.[Q]	2xTMT6plex [N-Term; K12]	2	2	NM_001092149.1_1-2331; Xelaev18028315m.g	56.7	50.4	52.7	49.4	43.2	46.1	27.6	30.2
High	[K].LQAKPEVSSDEDIQMR.[L]	2xTMT6plex [N-Term; K4]	2	3	NM_001092149.1_1-2331; Xelaev18028315m.g	47	34.5	36.6	39	25	31.5	14	23.1
High	[R].QQIYNTVEK.[K]	2xTMT6plex [N-Term; K9]	2	3	NM_001092149.1_1-2331; Xelaev18028315m.g	294.6	235.8	236.7	215.9	215.5	230.6	156.8	164.8
High	[K].LQAKPEVSSDEDIQMR.[L]	2xTMT6plex [N-Term; K4]; 1xDeamidated [Q14]	2	3	NM_001092149.1_1-2331; Xelaev18028315m.g	30.4	28.5	22.7	29.9	20.6	18.1	7.3	17
High	[R].THVNYEIK.[D]	2xTMT6plex [N-Term; K8]	2	3	NM_001092149.1_1-2331; Xelaev18028315m.g	188.2	172.7	154.5	189.2	96.4	99.2	74.9	90.1
High	[R].VLQEGVDPK.[K]	2xTMT6plex [N-Term; K9]	2	3	NM_001092149.1_1-2331; Xelaev18028315m.g	394.6	334.7	318.6	294.8	231.3	215.9	148.7	204.7
High	[K].DGPGFYTTR.[C]	1xTMT6plex [N-Term]	2	2	NM_001092149.1_1-2331; Xelaev18028315m.g	32.9	30.8	35.2	22.6	18.6	15.3	13	16.9
High	[R].GQQQVYK.[G]	2xTMT6plex [N-Term; K7]	2	3	NM_001092149.1_1-2331; Xelaev18028315m.g	18.8	20	11.9	13.9	12.6	11.4	9.8	11.7
High	[K].LQAKPEVSSDEDIQMR.[L]	2xTMT6plex [N-Term; K4]; 1xOxidation [M15]	2	3	NM_001092149.1_1-2331; Xelaev18028315m.g	279.3	268.6	257	184.9	226.4	209	142.5	148.6
High	[K].LQAKPEVSSDEDIQMR.[L]	2xTMT6plex [N-Term; K4]; 1xOxidation [M15]; 1xDeamidated [Q]	2	3	NM_001092149.1_1-2331; Xelaev18028315m.g	39	35	32	30.4	33	26.3	15.1	25.1
High	[K].NADMSEEMQQDSVECATQALEK.[F]	2xTMT6plex [N-Term; K22]; 1xMethylthio [C15]; 2xOxidation [M4; M8]	1	1	NM_001092156.1_3-329
High	[K].NADMSEEMQQDSVECATQALEK.[F]	2xTMT6plex [N-Term; K22]; 1xMethylthio [C15]; 2xOxidation [M4; M8]; 1xDeamidated [Q18]	1	1	NM_001092156.1_3-329
High	[K].GSQIFNPNIPWQPVPVHTVPESEDQLLK.[F]	2xTMT6plex [N-Term; K28]; 1xDeamidated [N/Q]	1	1	NM_001092195.1_312-1778	3.6		7.4	3.9		1.1
High	[K].ESAWPQGYGQLTQVGMK.[Q]	2xTMT6plex [N-Term; K17]; 1xOxidation [M16]	1	1	NM_001092195.1_312-1778	685.3	510.1	868.1	485.4	153	129.2	131.7	101.4
High	[K].ESAWPQGYGQLTQVGMK.[Q]	2xTMT6plex [N-Term; K17]	1	1	NM_001092195.1_312-1778	167.9	112.4	187.7	167.6	41	37.9	24.8	30.3
High	[R].SPVHGYPADVHK.[E]	2xTMT6plex [N-Term; K12]	1	2	NM_001092195.1_312-1778	607.8	486	688	504.5	142.4	151.2	155.3	227.1
High	[K].ECQAGGSVISK.[E]	2xTMT6plex [N-Term; K11]; 1xMethylthio [C2]	1	1	NM_001092195.1_312-1778	52.2	36.5	47.9	23.9	2.7	5.9	2.1	2.2
High	[R].TLMSAEANLAGLYPPK.[G]	2xTMT6plex [N-Term; K16]; 1xOxidation [M3]; 1xDeamidated [N8]	1	1	NM_001092195.1_312-1778	3.8	6.5	10.2	3.4	2.2	0.8	1.1	2.1
High	[K].QHWDLGQELR.[A]	1xTMT6plex [N-Term]	1	2	NM_001092195.1_312-1778	260	236.2	294	207.9	81.7	55.5	64.6	85.6
High	[R].TLMSAEANLAGLYPPK.[G]	2xTMT6plex [N-Term; K16]; 1xOxidation [M3]	1	1	NM_001092195.1_312-1778	204.8	145.4	236.5	126.1	53.7	40.7	43.4	36.6
High	[K].GSQIFNPNIPWQPVPVHTVPESEDQLLK.[F]	2xTMT6plex [N-Term; K28]	1	1	NM_001092195.1_312-1778	137.5	98	152.5	99	34.5	30.3	28.5	28.7
High	[K].FPLTNCPAYVK.[L]	2xTMT6plex [N-Term; K11]; 1xMethylthio [C6]	1	1	NM_001092195.1_312-1778
High	[K].DELLHSDVIK.[L]	2xTMT6plex [N-Term; K10]	1	1	NM_001092408.1_75-2183	39.8	31.1	28.7	37.9	25.9	17.9	12.6	21.5
High	[R].ASQSLNNPLR.[EW]	1xTMT6plex [N-Term]	1	2	NM_001092408.1_75-2183	20.6	14.5	13	20.6	27.1	23.5	20.2	28.9
High	[K].VQIYEYNENTR.[K]	1xTMT6plex [N-Term]	1	2	NM_001092467.1_2-1171	17.5	9.8	15.6	22.1	11.9	9	9.1	11.9
High	[R].YSNIAAGK.[A]	2xTMT6plex [N-Term; K8]	1	2	NM_001092518.1_3-1739	11.4	7.1	11.5	8.6	3.3	4.5	1.1	2
High	[R].EEQDGFAITSYTR.[S]	1xTMT6plex [N-Term]	1	1	NM_001092559.1_1-1314	3.6	2.3	2.9	2.2	1.8	1.1	2.6
High	[R].TLNEVVIASAAR.[T]	1xTMT6plex [N-Term]	1	1	NM_001092559.1_1-1314	51.1	32.7	40.6	19.1	14.8	8.2	9.3	7.8
High	[R].GATPYGGVK.[L]	2xTMT6plex [N-Term; K9]	1	1	NM_001092559.1_1-1314	59.1	32.2	45.9	23.1	13.3	5.9	9	11.5
High	[R].AGIPADEVK.[E]	2xTMT6plex [N-Term; K9]	1	1	NM_001092559.1_1-1314	22.6	18	20.1	8.3	3.2	4.8	2.4	2.1
High	[R].QALHSGQNQLK.[D]	2xTMT6plex [N-Term; K11]	1	1	NM_001092571.1_58-2505	7.1	8.2	6.7	6.1	10.5	8.3	9.3	29.7
High	[R].FFSENASGR.[N]	1xTMT6plex [N-Term]	1	1	NM_001092584.1_110-1678	28	13.3	14.7	17.7	16.8	9.3	8.5	10.5
High	[K].HTITQIK.[D]	2xTMT6plex [N-Term; K7]; 1xDeamidated [Q5]	1	1	NM_001092611.1_97-1692	51.8	39.3	42.2	41.2	50.9	33.5	28.4	40.8
High	[R].DYGVLLETAGIALR.[G]	1xTMT6plex [N-Term]	1	1	NM_001092661.1_53-808	21.4	27.5	17.4	23.2	3	6.8	3.3	6.6
High	[K].ELSLEDFK.[G]	2xTMT6plex [N-Term; K8]	1	1	NM_001092661.1_53-808	532.6	442.5	382.1	312.4	172.1	123.4	99.5	129
High	[K].GAENEGNNTVK.[D]	2xTMT6plex [N-Term; K11]	1	1	NM_001092690.1_98-1033
High	[K].KLEEVLQNAAQR.[L]	2xTMT6plex [N-Term; K1]	1	2	NM_001092727.1_125-1414	257	190.6	187.7	167.2	129.8	102.3	70.6	91.9
High	[R].GAVFYSNELK.[E]	2xTMT6plex [N-Term; K10]	1	2	NM_001092727.1_125-1414	398.9	274.6	315.9	275	204.3	162.3	101.2	143.1
High	[K].YNSQAAEK.[G]	2xTMT6plex [N-Term; K8]	1	2	NM_001092727.1_125-1414	392.8	259	256.1	234	165.7	118.3	88.5	123.9
High	[R].FYGEPVVK.[A]	2xTMT6plex [N-Term; K8]	1	2	NM_001092727.1_125-1414	181.1	119.3	145.6	129.9	105.8	92.1	63.4	79
High	[R].SADSEDFR.[G]	1xTMT6plex [N-Term]	1	1	NM_001092727.1_125-1414	484.4	355.4	333.6	335.2	225.9	169	107.1	155.2
High	[K].QQLSAEELDAQLDAYNAR.[M]	1xTMT6plex [N-Term]	1	3	NM_001092746.1_3-839	2.7	2.6	2.6	1.3	2.1	2.2	1.4	2.2
High	[K].VAMSHFEANEYINYEK.[L]	2xTMT6plex [N-Term; K16]	1	1	NM_001092794.1_1-2355	138.3	96.4	129.1	97.6	23.7	23	18.9	15
High	[K].SSFDPGQDTYQHPPIDGSSLNVDVSPTSQR.[L]	1xTMT6plex [N-Term]	1	1	NM_001092794.1_1-2355	22.6	10.8	15.5	6.1	1.5	0.5
High	[K].NCVNQEYGAVPDTAR.[Y]	1xTMT6plex [N-Term]; 1xMethylthio [C2]	1	1	NM_001092794.1_1-2355	42.1	30.3	45.4	31.4	4.8	0.8	1.8	2.4
High	[K].IVYGHIDDPVTQEIVR.[G]	1xTMT6plex [N-Term]	1	1	NM_001092794.1_1-2355	489	286.6	423.5	243.5	71.8	45.9	56.6	32.8
High	[K].QGLLPLTFSDPADYDK.[I]	2xTMT6plex [N-Term; K16]	1	1	NM_001092794.1_1-2355	71.7	52.5	71.8	44.9	5.1	9	5	5.4
High	[K].VAGVLTVK.[G]	2xTMT6plex [N-Term; K8]	1	1	NM_001092794.1_1-2355
High	[K].VAMSHFEANEYINYEK.[L]	2xTMT6plex [N-Term; K16]; 1xOxidation [M3]	1	1	NM_001092794.1_1-2355	14.6	7.7	7.1	5.4	1.1	2.4	2.5	1.4
High	[R].VHVEDIAEPPSLPPPTIVSSSMPSPVTDPFNE.[-]	1xTMT6plex [N-Term]; 1xOxidation [M22]	1	1	NM_001092856.1_136-822	133.5	95.5	108	66.5	36.7	24.9	20.8	24.3
High	[K].YLDAYTMSMMSLK.[R]	2xTMT6plex [N-Term; K13]; 3xOxidation [M7; M9; M10]	1	1	NM_001092856.1_136-822	566.2	363.6	534.9	273	179	132	109.7	102.6
High	[R].VHVEDIAEPPSLPPPTIVSSSMPSPVTDPFNE.[-]	1xTMT6plex [N-Term]; 1xDeamidated [N31]	1	1	NM_001092856.1_136-822	11.2	7.7	7.4	7.2	2.7			1.8
High	[R].VHVEDIAEPPSLPPPTIVSSSMPSPVTDPFNE.[-]	1xTMT6plex [N-Term]	1	1	NM_001092856.1_136-822	19.4	10.5	14.6	13.7	2.6	0.6	1.6
High	[R].DTSEEEEQLVEPVAAHGPK.[I]	2xTMT6plex [N-Term; K19]	1	3	NM_001092985.1_65-2920	3.4	1.6		6.6	1.3		1.6	2.8
High	[K].SLGVEVSDLPDTNVEEDNKK.[L]	3xTMT6plex [N-Term; K19; K20]	1	1	NM_001093027.1_70-804	713.5	546.2	734.8	676.6	207.1	149.5	136.1	161.7
High	[K].SLGVEVSDLPDTNVEEDNK.[K]	2xTMT6plex [N-Term; K19]	1	1	NM_001093027.1_70-804	12.8	12.8	7.2	9.2	3.2	1.7	2.4	2.1
High	[K].LKEELESAK.[K]	3xTMT6plex [N-Term; K2; K9]	1	1	NM_001093027.1_70-804	267.4	210.1	282.8	247.6	74.1	50.5	49.9	57.5
High	[K].YGVGEQVDLK.[N]	2xTMT6plex [N-Term; K10]	1	1	NM_001093027.1_70-804	364.7	265.8	308.6	258.2	64.6	46.2	55.5	52.5
High	[K].LQAQADGPK.[D]	2xTMT6plex [N-Term; K9]	1	1	NM_001093027.1_70-804	426.8	328	403.9	391.3	106.8	80.3	92.1	101.6
High	[R].LDPEELQITK.[L]	2xTMT6plex [N-Term; K10]	1	1	NM_001093218.1_120-1475
High	[R].WEVSDVQSK.[V]	2xTMT6plex [N-Term; K9]	1	1	NM_001093218.1_120-1475	70	43.7	38.2	38.5	28.3	21.4	17	17
High	[K].EFVIGELHPDDLSK.[I]	2xTMT6plex [N-Term; K14]	1	1	NM_001093238.1_120-518	39.4	31.4	47	45	7.2	6.8	8.6	5.7
High	[K].FLEEHPGGEEVLR.[E]	1xTMT6plex [N-Term]	2	2	NM_001093238.1_120-518; CYB5A_TC465570_3-446	110.6	79.6	107.9	105.1	20.2	16.8	22.9	19
High	[R].NVNLGLTGNEGVVHPSLEESAK.[K]	2xTMT6plex [N-Term; K22]	1	2	NM_001093424.1_2-1891	250	169.9	200.5	149.8	136.8	117.2	101.4	95.6
High	[K].GILIAGNDEQK.[A]	2xTMT6plex [N-Term; K11]	1	2	NM_001093424.1_2-1891	619.2	449.7	490.5	339.6	346.1	325.2	230	272.6
High	[K].HSPENQDDSIR.[K]	1xTMT6plex [N-Term]	1	2	NM_001093424.1_2-1891	34.8	29.3	39.6	20.2	25.3	18.9	19.1	15.3
High	[R].AFGGVTHGKPEDK.[L]	3xTMT6plex [N-Term; K9; K13]	1	1	NM_001093424.1_2-1891	386.9	300.6	348.7	212.6	245.3	209.2	153.3	176.9
High	[K].TIVEEQLALK.[R]	2xTMT6plex [N-Term; K10]	1	2	NM_001093424.1_2-1891	31.9	28.8	32.6	21.9	21.4	14.1	12.5	17
High	[K].NNYTLAQLGK.[H]	2xTMT6plex [N-Term; K10]	1	2	NM_001093424.1_2-1891	43.8	32.7	39.9	26.8	19.8	13.1	16.2	15.1
High	[R].TEVVDKDGVTK.[D]	3xTMT6plex [N-Term; K6; K11]	1	1	NM_001093424.1_2-1891	433.8	301	380.5	202.9	252.1	199.7	166.1	161.7
High	[K].FFNEEVDSK.[L]	2xTMT6plex [N-Term; K9]	1	2	NM_001093424.1_2-1891	322.7	261.1	261.8	167.5	176.3	148.6	109.6	130.3
High	[K].TLPAHSDPVSAVHFNR.[D]	1xTMT6plex [N-Term]	1	1	NM_001093505.1_138-1142	23.1	24	25.1	22.3	19.4	16.6	15	18
High	[K].KPETEASK.[T]	3xTMT6plex [N-Term; K1; K8]	1	1	NM_001093505.1_138-1142	88.1	75.2	80.9	85.9	50.9	50.6	36.8	44.5
High	[K].TVAESLGDTCAFSPTDVTSEVDVK.[N]	2xTMT6plex [N-Term; K24]; 1xMethylthio [C10]	1	1	NM_001093599.1_8-835	176.9	141.4	192.2	128.6	45.1	42.2	32.5	13.8
High	[K].QLPHSLEDFQR.[V]	1xTMT6plex [N-Term]	1	1	NM_001093599.1_8-835	470.9	378.5	453.9	300.1	98.7	73.5	97	56.8
High	[K].GLVGIVTGGASGLGR.[A]	1xTMT6plex [N-Term]	1	1	NM_001093599.1_8-835
High	[R].LAAGEMGK.[N]	2xTMT6plex [N-Term; K8]	1	1	NM_001093599.1_8-835	442.9	313.4	388.8	320.1	67.1	47.5	77.3	51.8
High	[R].DLAPMGIR.[V]	1xTMT6plex [N-Term]	1	1	NM_001093599.1_8-835	236.8	178.1	223.7	190.6	34.3	17.1	43.3	30.2
High	[R].LAAGEMGK.[N]	2xTMT6plex [N-Term; K8]; 1xOxidation [M6]	1	1	NM_001093599.1_8-835	276.1	234.4	274.8	213.2	34	26.5	52.7	31.1
High	[R].GVIINTASVAAFDGQVGQAAYSASK.[G]	2xTMT6plex [N-Term; K25]	2	2	NM_001093599.1_8-835; HSD17B10_Ismailoglu201203_XENLA_00050900_1-870	8.2	6.1	9.3	2.6	3.9	2.4	2.2	1.7
High	[R].QGASAVILDLPK.[S]	2xTMT6plex [N-Term; K12]	2	2	NM_001093599.1_8-835; HSD17B10_Ismailoglu201203_XENLA_00050900_1-870	1113.5	865.3	1053.1	659.5	181	138.2	191.6	105.1
High	[K].GTSAASSPEK.[S]	2xTMT6plex [N-Term; K10]	1	1	NM_001093693.1_106-1785	17.3	17.6	13.3	14.5	6.1	6.6	1.4	3.3
High	[R].SPHDDTEAFTVYLR.[S]	1xTMT6plex [N-Term]	2	4	NM_001093693.1_106-1785; Xelaev18005239m.g	32.8	30.4	26.1	26.9	20.7	13.5	15.7	15.3
High	[K].YDGIILPGK.[-]	2xTMT6plex [N-Term; K9]	1	2	NM_001093818.1_2-556	28.3	27.8	31.3	37.3	17.5	15.3	12.5	15.5
High	[K].SLFHNAHVNALPNGYEESEH.[-]	1xTMT6plex [N-Term]; 1xDeamidated [N13]	1	2	NM_001093881.2_3-362	54	42.2	51.6	47	19	23	15.9	17.6
High	[K].TVINDQTSITR.[H]	1xTMT6plex [N-Term]	1	2	NM_001093961.1_1-1962	47.5	40.6	51.6	46.6	14.3	3.8	13.4	14.9
High	[R].TSNEEEEALGLQSLK.[D]	2xTMT6plex [N-Term; K15]	1	2	NM_001093961.1_1-1962	3.6	2.6	8.1	10.3			2.1
High	[K].EAISSSEK.[A]	2xTMT6plex [N-Term; K8]	1	2	NM_001093961.1_1-1962	23.4	18.7	22.1	17.1	2.1	5.1	8	7.5
High	[R].VIPENGAASHSPQEVK.[R]	2xTMT6plex [N-Term; K16]	1	1	NM_001094077.1_99-3155	18.4	16.6	14.7	8.7	7.3	4.8	8.6	8.1
High	[K].GLDSQVAITR.[L]	1xTMT6plex [N-Term]	1	1	NM_001094077.1_99-3155	24.7	21.8	22	22	14.7	13.3	9	12
High	[K].LEASDEGSGDVK.[Y]	2xTMT6plex [N-Term; K12]	1	1	NM_001094077.1_99-3155	9.8	9	8.9	9.2	18	17.3	15.6	15.3
High	[R].AAASTDYYK.[R]	2xTMT6plex [N-Term; K9]	1	1	NM_001094141.1_80-1282	842	693.2	682.1	477.5	361.1	318.6	231.4	265.2
High	[R].LEEEPPTQAVLTR.[E]	1xTMT6plex [N-Term]	1	1	NM_001094141.1_80-1282	14.2	13	4.2	6.8	8.4	3.6	4.9	3.8
High	[R].EEIQEVR.[S]	1xTMT6plex [N-Term]	1	1	NM_001094141.1_80-1282	233	201.8	184.1	109.5	91.7	84.3	58.9	61.1
High	[R].AHGYTYTR.[G]	1xTMT6plex [N-Term]	1	1	NM_001094141.1_80-1282	148.5	127	109.7	74.8	65.9	63.1	38.6	50.9
High	[R].YGMGTSVER.[A]	1xTMT6plex [N-Term]	1	1	NM_001094141.1_80-1282	88.8	87.1	67.3	49.4	31.6	24	25.5	16.8
High	[R].YHGHSMSDPGVSYR.[T]	1xTMT6plex [N-Term]; 1xOxidation [M6]	1	1	NM_001094141.1_80-1282	20.6	16.8	17.4	13.3	19.8	12.4	12.6	17.6
High	[R].EEGLQYYR.[T]	1xTMT6plex [N-Term]	1	1	NM_001094141.1_80-1282	87.8	71.2	87.5	90.5	24.5	19	16.4	31.5
High	[K].VVHAFDMEDLGDK.[A]	2xTMT6plex [N-Term; K13]; 1xOxidation [M7]	1	1	NM_001094218.1_89-400	1040.8	959.9	1020.5	756.6	296.2	315.8	291.4	207.5
High	[K].HNEETGDNVGPLIIK.[K]	2xTMT6plex [N-Term; K15]	1	1	NM_001094218.1_89-400	1646.8	1577.1	1638.3	1517.1	459.2	431.8	340.7	322.6
High	[K].VVHAFDMEDLGDK.[A]	2xTMT6plex [N-Term; K13]	1	1	NM_001094218.1_89-400	806.9	698.3	713.3	803.5	226.1	230.6	180.6	183.6
High	[K].AMVNLEVQK.[D]	2xTMT6plex [N-Term; K9]	1	1	NM_001094218.1_89-400	115.1	113.4	117.4	171.3	81.4	53.8	53.2	67.4
High	[K].AMVNLEVQK.[D]	2xTMT6plex [N-Term; K9]; 1xOxidation [M2]	1	1	NM_001094218.1_89-400	806.2	761.1	765.6	580.6	247.9	244.4	191.4	149.4
High	[R].VVESGPDQLNDNEYTK.[F]	2xTMT6plex [N-Term; K16]	1	1	NM_001094221.1_180-1766	2.8	2.4	2.8	1.3	3.2	1.6	1.3
High	[K].ANEYSFK.[V]	2xTMT6plex [N-Term; K7]	1	1	NM_001094221.1_180-1766	59.4	37.5	52.7	35.5	10.7	9.9	12.2	13.4
High	[R].GAPLNTPVTEDK.[F]	2xTMT6plex [N-Term; K12]	1	2	NM_001094400.1_79-1929	74.1	56.5	56.5	43.5	25.7	14.5	14.7	11
High	[R].ALNEGGFQSLPK.[L]	2xTMT6plex [N-Term; K12]	1	2	NM_001094400.1_79-1929	584.4	448.9	424.6	391.6	158.1	118.9	97.4	104.6
High	[K].GIATNDVGIHK.[D]	2xTMT6plex [N-Term; K11]	1	2	NM_001094400.1_79-1929	452.2	345	323.1	313	143.4	104.3	78.1	116.2
High	[K].TQGLDVPEYEEQLK.[K]	2xTMT6plex [N-Term; K14]	1	2	NM_001094400.1_79-1929	19.1	27.7	18.6	17.5	20.2	14.8	11.4	22.1
High	[K].QLAAECDK.[E]	2xTMT6plex [N-Term; K8]; 1xMethylthio [C6]	1	2	NM_001094400.1_79-1929	18.6	17.2	17.9	11.7	9.7	7.9	7.2	9.8
High	[R].NLAIFDGPEQR.[F]	1xTMT6plex [N-Term]	1	1	NM_001094400.1_79-1929	38.7	28.4	31.1	17.3	13.3	10.5	7.1	8.1
High	[K].SGMLAAETIFK.[Q]	2xTMT6plex [N-Term; K11]; 1xOxidation [M3]	1	2	NM_001094400.1_79-1929	91	63.8	74.5	52.8	21.8	16.6	16.2	16.1
High	[K].DAFDSGSK.[E]	2xTMT6plex [N-Term; K8]	1	1	NM_001094654.1_3-431	41.1	32.8	38.7	33.7	9.1	7	8.5	10.7
High	[K].GAVTQSLENEK.[L]	2xTMT6plex [N-Term; K11]	1	1	NM_001094689.1_3-575	28.5	23.1	23.5	24	11	12.4	9.9	13.4
High	[K].GTPFETPDQGK.[A]	2xTMT6plex [N-Term; K11]	1	2	NM_001094762.1_84-545	79.5	69.2	56.6	73.5	31.3	25.9	24.2	35.8
High	[R].LEQEIATYR.[R]	1xTMT6plex [N-Term]	1	2	NM_001094941.1_47-1405	358	662.9	282.3	560.5	366.6	269.8	195.1	559.3
High	[K].GHADQAAEALR.[H]	1xTMT6plex [N-Term]	1	1	NM_001095204.1_106-1113	9.5	7.1	12.2	10.2	6.6	2.4	11	8.3
High	[R].GGGHDAPENTLAAIR.[T]	1xTMT6plex [N-Term]	1	1	NM_001095204.1_106-1113	13.2	29.3	22.8	10.6	23.9	15.4	14.7	10.4
High	[R].ELYAHGYSTGEPK.[K]	2xTMT6plex [N-Term; K13]	1	1	NM_001095248.1_276-719	1020.3	916.8	864.9	793.8	379	385.3	280.1	336.1
High	[R].KQYNVEYPK.[M]	3xTMT6plex [N-Term; K1; K9]	1	1	NM_001095248.1_276-719	689.2	609.8	638.4	587.4	340.6	321.2	240.6	291.9
High	[K].MYSDDPENGK.[I]	2xTMT6plex [N-Term; K10]	1	1	NM_001095248.1_276-719	269.9	230.8	218.7	233.3	109.9	93	69.7	83.6
High	[R].GAIGSVALLGLFGATVCSAFK.[I]	2xTMT6plex [N-Term; K21]; 1xMethylthio [C17]	1	1	NM_001095248.1_276-719	11.4	12.3	11.1	8.2	3	5.7	2.7	2.4
High	[K].QYNVEYPK.[M]	2xTMT6plex [N-Term; K8]	1	1	NM_001095248.1_276-719	671.1	615.6	530.1	492.6	207.9	225.2	151.7	178.8
High	[K].MYSDDPENGK.[I]	2xTMT6plex [N-Term; K10]; 1xDeamidated [N8]	1	1	NM_001095248.1_276-719	50	58.4	46.5	61.6	20.6	9	7.2	22
High	[K].MYSDDPENGK.[I]	2xTMT6plex [N-Term; K10]; 1xOxidation [M1]	1	1	NM_001095248.1_276-719	311.4	275.2	262.8	180.1	146	121.2	92.7	97.6
High	[K].MYSDDPENGK.[I]	2xTMT6plex [N-Term; K10]; 1xOxidation [M1]; 1xDeamidated [N8]	1	1	NM_001095248.1_276-719	112.5	90.6	97.1	73.3	47.7	45.6	27.9	31
High	[K].STELDLQECHQQLR.[S]	1xTMT6plex [N-Term]; 1xMethylthio [C9]	1	1	NM_001095273.1_107-2056	466.9	274	293.9	320.9	89.4	59	60.2	51.3
High	[K].SSELSSTISDLR.[T]	1xTMT6plex [N-Term]	1	1	NM_001095273.1_107-2056	188.5	121.1	106.1	134.6	31.6	24.1	23.7	20.8
High	[K].EDMNLELEQMR.[R]	1xTMT6plex [N-Term]	1	1	NM_001095273.1_107-2056	41.2	31.8	29.5	57.8	12.3	3.5	9	6.3
High	[K].EDMNLELEQMR.[R]	1xTMT6plex [N-Term]; 2xOxidation [M3; M10]	1	1	NM_001095273.1_107-2056	179.5	107.2	99.1	69.8	39.9	31.7	35.5	32.2
High	[K].LHEQEEK.[V]	2xTMT6plex [N-Term; K7]	1	3	NM_001095273.1_107-2056	857.6	525.5	556.1	597.3	206.9	157.3	146.2	183
High	[R].LSELEHLPEILK.[S]	2xTMT6plex [N-Term; K12]	1	1	NM_001095273.1_107-2056	342.5	183.4	187.1	227.1	63.6	44.1	46	38.9
High	[R].MTSTDINLLTR.[Q]	1xTMT6plex [N-Term]	1	1	NM_001095273.1_107-2056	133	85	71.6	90.8	31.2	17.7	23.3	20.1
High	[K].LNTFEDTNR.[S]	1xTMT6plex [N-Term]	1	1	NM_001095273.1_107-2056	307.7	203.9	175.1	208.1	39.5	22.2	35.7	31.5
High	[K].EDMNLELEQMR.[R]	1xTMT6plex [N-Term]; 1xOxidation [M]	1	1	NM_001095273.1_107-2056	74.9	43.9	37	46.6	2.4	3.8	3.8	4.4
High	[K].TASEVSK.[S]	2xTMT6plex [N-Term; K7]	1	3	NM_001095273.1_107-2056	150.2	91.8	102	106.6	28.3	20.7	27.3	23.4
High	[K].NIKEDMNLELEQMR.[R]	2xTMT6plex [N-Term; K3]; 2xOxidation [M6; M13]	1	1	NM_001095273.1_107-2056	143.8	94.8	115.2	91.6	47.5	36.2	31.3	31.7
High	[R].QEANSISLQLEMSEK.[E]	2xTMT6plex [N-Term; K15]; 1xOxidation [M12]	2	3	NM_001095273.1_107-2056; Xelaev18002799m.g	526.7	334.1	351.1	305.7	126.8	107.2	91	70.9
High	[K].LSLAQSEVQQLK.[N]	2xTMT6plex [N-Term; K12]	2	3	NM_001095273.1_107-2056; Xelaev18002799m.g	481.9	292.2	285.2	322.8	76	48.2	53.5	48.1
High	[K].LLEAETDGAEAAK.[Q]	2xTMT6plex [N-Term; K13]	2	2	NM_001095273.1_107-2056; Xelaev18002799m.g	486	297.2	282.6	301.2	88.1	65.1	49.6	55.5
High	[K].ESSQHEEEVAVLSNR.[L]	1xTMT6plex [N-Term]	2	3	NM_001095273.1_107-2056; Xelaev18002799m.g	333.1	186.3	205.8	228.6	58.4	36.3	51.8	35.7
High	[R].QLVGNDSELAK.[A]	2xTMT6plex [N-Term; K11]	2	3	NM_001095273.1_107-2056; Xelaev18002799m.g	621.5	343.7	330.2	366.4	87.6	48.2	73.4	66.4
High	[K].GLLGESHGIEER.[G]	1xTMT6plex [N-Term]	2	3	NM_001095273.1_107-2056; Xelaev18002799m.g	754.8	515.6	486	561.9	199.8	122.5	143.7	145.7
High	[R].QEANSISLQLEMSEK.[E]	2xTMT6plex [N-Term; K15]	2	3	NM_001095273.1_107-2056; Xelaev18002799m.g	144.2	88.5	90	108.4	20.7	17	14.5	13.2
High	[K].ASLTTVEEK.[L]	2xTMT6plex [N-Term; K9]	2	3	NM_001095273.1_107-2056; Xelaev18002799m.g	674.8	392	387.6	425.5	134.5	79.6	98.2	102.2
High	[K].LHQQTTENTCLR.[L]	1xTMT6plex [N-Term]; 1xMethylthio [C10]	2	3	NM_001095273.1_107-2056; Xelaev18002799m.g	330.9	199	209.3	248.5	63.2	52.5	53.9	42.3
High	[R].QYEGLVDTYK.[E]	2xTMT6plex [N-Term; K10]	2	3	NM_001095273.1_107-2056; Xelaev18002799m.g	1478.1	893.1	899.3	1180.1	239	153.1	176	163.4
High	[K].CEEQLAASK.[R]	2xTMT6plex [N-Term; K9]; 1xMethylthio [C1]	2	2	NM_001095273.1_107-2056; Xelaev18002799m.g	150.7	95.3	93.9	94.8	29.4	14.2	19.4	15.7
High	[R].SEETLEMLNR.[Q]	1xTMT6plex [N-Term]	2	3	NM_001095273.1_107-2056; Xelaev18002799m.g	111.6	74.2	64.2	74	20.2	9.9	12.2	22.5
High	[K].KLSDADTEK.[M]	3xTMT6plex [N-Term; K1; K9]	2	2	NM_001095273.1_107-2056; Xelaev18002799m.g	226.5	142.4	163.6	194	178.1	120.7	178.9	145.3
High	[K].QVTLLSDTIQR.[L]	1xTMT6plex [N-Term]	2	2	NM_001095273.1_107-2056; Xelaev18002799m.g	137.3	92.3	85.8	89.3	29.5	21.8	25.3	21.2
High	[K].LMEQLTELK.[Q]	2xTMT6plex [N-Term; K9]; 1xOxidation [M2]	2	3	NM_001095273.1_107-2056; Xelaev18002799m.g	235	133.8	150.3	138.6	59.6	57.9	34.9	31.9
High	[K].HELELQK.[R]	2xTMT6plex [N-Term; K7]	2	2	NM_001095273.1_107-2056; Xelaev18002799m.g	1125.9	639.5	647	718.1	209.3	148.8	125.8	118.8
High	[K].LSDADTEK.[M]	2xTMT6plex [N-Term; K8]	2	2	NM_001095273.1_107-2056; Xelaev18002799m.g	504.9	319.7	331.6	346.4	78.2	45.9	62.1	64.5
High	[K].ALSSAETWR.[S]	1xTMT6plex [N-Term]	2	3	NM_001095273.1_107-2056; Xelaev18002799m.g	394.6	235.3	233.3	249.1	62.2	47.6	51.7	41.6
High	[K].MNSYEEK.[I]	2xTMT6plex [N-Term; K7]	2	2	NM_001095273.1_107-2056; Xelaev18002799m.g	48.2	27.9	19.2	28.8	15	11.4	9.5	14.9
High	[K].QKVDSEK.[E]	3xTMT6plex [N-Term; K2; K7]	2	3	NM_001095273.1_107-2056; Xelaev18002799m.g	8.5	7.7	9.3	3.4	1.4	0.5
High	[R].SEETLEMLNR.[Q]	1xTMT6plex [N-Term]; 1xOxidation [M7]	2	3	NM_001095273.1_107-2056; Xelaev18002799m.g	299.6	178.8	189.5	149.1	67.5	45.9	52.9	43
High	[K].QPDELLDGMSDWCK.[E]	2xTMT6plex [N-Term; K14]; 1xMethylthio [C13]; 1xOxidation [M9]	1	1	NM_001095353.1_2-697	11.5	9.5	9.3	7	2.2	5.8	2.6	1.8
High	[K].VAQLEQQCAQQEQEIGR.[L]	1xTMT6plex [N-Term]; 1xMethylthio [C8]	1	1	NM_001095406.1_368-1060	4.1	6.3	3	8.8	2.2			1.9
High	[R].ATGSDGSDFQHR.[E]	1xTMT6plex [N-Term]	1	2	NM_001095426.1_65-616	365.3	283	304.8	261.8	196.5	170.6	156.3	147
High	[R].FIFGFSAISVMYLVMVVAVQVHGWQIYYSK.[K]	2xTMT6plex [N-Term; K30]; 2xOxidation [M11; M15]; 1xDeamidated [Q20]	1	1	NM_001095426.1_65-616
High	[K].VAVVAGYGDVGK.[G]	2xTMT6plex [N-Term; K12]	1	1	NM_001095558.1_1-1329	30.8	27.2	18.8	24.9	24.9	14.6	12.3	17.9
High	[R].HVLGYDK.[L]	2xTMT6plex [N-Term; K7]	1	4	NM_001095681.1_3-1268	295.3	219.3	445.1	242.3	102.3	46.3	95	85.6
High	[K].SQFRPENTR.[T]	1xTMT6plex [N-Term]	1	4	NM_001095681.1_3-1268	29.1	28.1	44.7	22.4	11.8	9	13.8	12
High	[R].DLFTADDFNNLTK.[L]	2xTMT6plex [N-Term; K13]	1	4	NM_001095681.1_3-1268	25.6	18	22.2	28.8	2.3	4.1	5.8	10.2
High	[K].EDVQQQQGR.[A]	1xTMT6plex [N-Term]	1	1	NM_001095745.1_244-2157	11.1	6.8	8.9	8.8	2.7		1.6	2.2
High	[R].QQQNQVK.[D]	2xTMT6plex [N-Term; K7]	1	1	NM_001095745.1_244-2157	6.5	2.7	1.1	2.9	2.4	1.5	1.7	3.7
High	[R].GNANFTSDPEPTVEVNGQK.[Y]	2xTMT6plex [N-Term; K19]; 1xDeamidated [N/Q]	1	1	NM_001095853.1_105-1880	210.6	190.2	232.1	185.2	13.9	10.5	5.7	10.7
High	[R].GNANFTSDPEPTVEVNGQK.[Y]	2xTMT6plex [N-Term; K19]	1	1	NM_001095853.1_105-1880	171.8	176.6	193.2	127	23.9	6.7	10	9.1
High	[K].GHIVVDEFQNTSR.[K]	1xTMT6plex [N-Term]	1	1	NM_001095853.1_105-1880	234.9	234.2	250.4	206.5	67.6	45.5	26.8	50.6
High	[R].GNANFTSDPEPTVEVNGQK.[Y]	2xTMT6plex [N-Term; K19]; 2xDeamidated [N16; Q/N]	1	1	NM_001095853.1_105-1880	31.6	28.2	33	29.4	2.3	2.8	1.4	1.7
High	[R].LNDIYQNNLQK.[A]	2xTMT6plex [N-Term; K11]	1	1	NM_001095853.1_105-1880	495.5	476.9	557.7	401.3	27.3	9.2	25.2	27.2
High	[R].YYDYLVVGGGSGGLASAR.[R]	1xTMT6plex [N-Term]	1	1	NM_001095853.1_105-1880	12.4	6.8	8.9	9.5	1.2			1.6
High	[K].DFDNTVAIHPTSSEELVTLR.[-]	1xTMT6plex [N-Term]	1	1	NM_001095853.1_105-1880	21.6	19.6	21.9	20	2.6	1.9	3.1	3.3
High	[R].TAVVESSK.[L]	2xTMT6plex [N-Term; K8]	1	1	NM_001095853.1_105-1880	137.2	122.8	146.5	109.7	17.9	8.2	4	12.1
High	[K].GVYAVGDVCGR.[A]	1xTMT6plex [N-Term]; 1xMethylthio [C9]	1	1	NM_001095853.1_105-1880	58.2	47	53.3	47.3	7.2	4.6	5.1	7.1
High	[K].DFDNTVAIHPTSSEELVTLR.[-]	1xTMT6plex [N-Term]; 1xDeamidated [N4]	1	1	NM_001095853.1_105-1880	31.4	29.3	33.1	30.2	5.9	0.3	1.6	2.7
High	[R].LFEGQEDSK.[L]	2xTMT6plex [N-Term; K9]	1	1	NM_001095853.1_105-1880	130.3	127.4	144.1	106.9	10.8	10	3.6	11.7
High	[K].STTGLEINVQCSMPGR.[K]	1xTMT6plex [N-Term]; 1xMethylthio [C11]; 1xOxidation [M13]	1	1	NM_001095853.1_105-1880	19.1	17.1	16.2	13.6	1.3
High	[K].TLEEEMQSDGR.[V]	1xTMT6plex [N-Term]	1	1	NM_001095862.1_24-887
High	[R].SSYQSIDHVDPPADQDK.[L]	2xTMT6plex [N-Term; K17]	1	1	NM_001096025.1_112-600	511.9	406.8	449.6	482.4	105.3	83.5	76.5	104.6
High	[-].MELPAVNLK.[A]	2xTMT6plex [N-Term; K9]; 1xOxidation [M1]	1	1	NM_001096025.1_112-600	146.9	104.9	108.9	98.6	27.4	20.9	23.6	24.1
High	[R].EFTPQGPIALR.[M]	1xTMT6plex [N-Term]	1	1	NM_001096053.1_3-1034	166.4	136.6	126.4	108.9	21.2	7.4	17.7	16.7
High	[R].VLDGNEAK.[S]	2xTMT6plex [N-Term; K8]	1	1	NM_001096053.1_3-1034	895.9	701.1	794.7	570.5	93	60.2	121.4	72.3
High	[K].ASETADTITK.[E]	2xTMT6plex [N-Term; K10]	1	1	NM_001096221.1_296-865	245	188.6	215.1	151.1	55.7	24.9	38.5	33.8
High	[K].DKASETADTITK.[E]	3xTMT6plex [N-Term; K2; K12]	1	1	NM_001096221.1_296-865	58.6	44.6	40.1	45.6	17.5	10.4	17.7	19.8
High	[R].GYPSEEYEVLTEDGYILSVNR.[I]	1xTMT6plex [N-Term]	1	2	NM_001096228.1_90-1304	20	23.5	33	25.8	3.3	4.4	4.9	5.2
High	[R].IEPLDPHR.[T]	1xTMT6plex [N-Term]	1	1	NM_001096238.1_3-1325	18	18.5	13.5	16.5	8	6.8	2.1	2.9
High	[K].DLGLGVEPK.[L]	2xTMT6plex [N-Term; K9]	1	1	NM_001096285.1_1-1215	37.7	33.4	55	46.4	28.8	25	21.6	34.7
High	[K].VFDVTQGSK.[SF]	2xTMT6plex [N-Term; K9]	1	2	NM_001096297.1_3-650	151.8	107.2	132	138.2	35	21.2	33.2	38.1
High	[R].DSSQGQQDPPVEESNK.[Q]	2xTMT6plex [N-Term; K16]	1	1	NM_001096328.1_368-910	22.2	18.9	33.5	30.7	21.3	7.9	54.2	12.2
High	[K].GGITAGDK.[V]	2xTMT6plex [N-Term; K8]	1	1	NM_001096328.1_368-910	47.6	41.4	52.4	63.2	8.7	9.3	13.8	13.3
High	[K].FIDFPKPLVAVVNGPATGISVTILGLFDLVYATDR.[A]	2xTMT6plex [N-Term; K6]; 1xDeamidated [N13]	1	1	NM_001096339.1_3-1205
High	[K].LHAVNIQECER.[L]	1xTMT6plex [N-Term]; 1xMethylthio [C9]	1	1	NM_001096339.1_3-1205	228	202.9	275.1	147.9	55.6	40.9	60	46.1
High	[K].NNTEPSIGHK.[M]	2xTMT6plex [N-Term; K10]; 1xDeamidated [N]	1	1	NM_001096339.1_3-1205	829.7	632.1	870.4	446.8	77.6	67.5	108	57.7
High	[K].NNTEPSIGHK.[M]	2xTMT6plex [N-Term; K10]	1	1	NM_001096339.1_3-1205	339.6	287.4	280.2	180.9	29.1	30.2	33.9	19.3
High	[K].MYETIQVSCEDR.[I]	1xTMT6plex [N-Term]; 1xMethylthio [C9]	1	1	NM_001096339.1_3-1205	20.6	12.8	19.5	11.3	1.7	2		1.5
High	[K].MANDSADLLEAFVSK.[F]	2xTMT6plex [N-Term; K15]; 1xOxidation [M1]	1	1	NM_001096339.1_3-1205	285.5	228.9	294	129.3	33.6	26.5	37.9	16
High	[K].MANDSADLLEAFVSK.[F]	2xTMT6plex [N-Term; K15]	1	1	NM_001096339.1_3-1205	151.8	113.8	147	97.2	10.2	8.4	12.3	4.8
High	[K].MYETIQVSCEDR.[I]	1xTMT6plex [N-Term]; 1xMethylthio [C9]; 1xOxidation [M1]	1	1	NM_001096339.1_3-1205	123	105.3	147.1	64.1	10	7.2	18.3	11.2
High	[K].ALEEAGK.[D]	2xTMT6plex [N-Term; K7]	1	1	NM_001096339.1_3-1205	37.5	27.8	38.5	22.5	10.7	9.8	8.3	8.7
High	[K].NDPGNEVK.[L]	2xTMT6plex [N-Term; K8]	1	1	NM_001096339.1_3-1205	268.5	204.8	261.5	114.3	17.6	6.6	26.7	7.8
High	[K].MYEEIGK.[A]	2xTMT6plex [N-Term; K7]	1	1	NM_001096339.1_3-1205	6.9	6.1	8.7	10.7	3.3	3.3	6.6	3.6
High	[K].EQEETIQR.[I]	1xTMT6plex [N-Term]	1	1	NM_001096349.1_136-1164	22.3	16.3	26.1	18.7	10.3	9.3	6.7	7.7
High	[K].SQPYDVYDQVEFDVPIGSR.[G]	1xTMT6plex [N-Term]	1	2	NM_001096360.1_204-1583	39.5	36.9	32.7	25.2	15.5	15.1	8	10
High	[R].VDEVEEMLTNNR.[I]	1xTMT6plex [N-Term]; 1xOxidation [M7]	1	1	NM_001096360.1_204-1583	28.1	29	24.2	15.1	8.1	9	6.8	7.5
High	[R].LVMELSGESVK.[R]	2xTMT6plex [N-Term; K11]	1	3	NM_001096360.1_204-1583	24.4	23.8	25.7	21.8	23.6	13.2	17.4	10.9
High	[R].GSGIQWDLR.[K]	1xTMT6plex [N-Term]	1	2	NM_001096360.1_204-1583	254.6	230.2	255.2	172.5	75.9	67.6	51.6	59.4
High	[R].KPDTIEVQQMK.[A]	3xTMT6plex [N-Term; K1; K11]; 1xOxidation [M10]	1	5	NM_001096565.1_1-1881	124	95.3	118	130.6	210	153.4	159.8	198
High	[R].KPDTIEVQQMK.[A]	3xTMT6plex [N-Term; K1; K11]	1	5	NM_001096565.1_1-1881	70.6	68.2	88.4	73.1	147.8	120.3	108.6	112.4
High	[K].TASNVEEAFINTAK.[E]	2xTMT6plex [N-Term; K14]	1	4	NM_001096668.1_1-690	278.8	222.2	254.7	237	88.3	75.5	65.1	72.4
High	[K].IQEGVFDINNEANGIK.[I]	2xTMT6plex [N-Term; K16]; 1xDeamidated [N]	1	4	NM_001096668.1_1-690	131.3	106.5	130.9	117.3	48.1	36.9	33.2	42.3
High	[R].EHGLVFMETSAK.[T]	2xTMT6plex [N-Term; K12]; 1xOxidation [M7]	1	4	NM_001096668.1_1-690	852.1	642.9	776	591.9	301.4	242.5	208.4	232.1
High	[K].IQEGVFDINNEANGIK.[I]	2xTMT6plex [N-Term; K16]	1	4	NM_001096668.1_1-690	30.4	21.9	27.7	29.4	12.6	8.8	6.1	3.8
High	[K].TASNVEEAFINTAK.[E]	2xTMT6plex [N-Term; K14]; 1xDeamidated [N11]	1	4	NM_001096668.1_1-690
High	[K].IQEGVFDINNEANGIK.[I]	2xTMT6plex [N-Term; K16]; 2xDeamidated [N13; N/Q]	1	4	NM_001096668.1_1-690
High	[R].EHGLVFMETSAK.[T]	2xTMT6plex [N-Term; K12]	1	4	NM_001096668.1_1-690	354.3	238	303.4	368.5	106.7	76.9	74.3	109.1
High	[K].KEEGEAFAR.[E]	2xTMT6plex [N-Term; K1]	1	4	NM_001096668.1_1-690	662.8	511.6	551.7	516.3	186	165	156.8	146.8
High	[K].ALAAGGYDVDKNNSR.[L]	2xTMT6plex [N-Term; K11]	1	5	NM_001096795.1_226-876	117.7	63.9	173.1	81.2	216.4	138.5	233.5	447
High	[K].KALAAGGYDVDK.[N]	3xTMT6plex [N-Term; K1; K12]	1	5	NM_001096795.1_226-876	71.7	40.4	107.7	62.3	135.2	89.8	167.2	282.6
High	[K].ALAAGGYDVDK.[N]	2xTMT6plex [N-Term; K11]	1	5	NM_001096795.1_226-876	1390.6	754.5	1728.4	714.9	1334.9	1053.2	1512.3	2182.1
High	[K].GTGASGSFK.[L]	2xTMT6plex [N-Term; K9]	1	3	NM_001096795.1_226-876	146.8	94	171.5	98.4	178.4	129.3	176.1	242.2
High	[K].ALAAGGYDVDKNNSR.[L]	2xTMT6plex [N-Term; K11]; 1xDeamidated [N]	1	5	NM_001096795.1_226-876	172.2	101.3	239.6	119.7	219.9	152.8	238.8	409.5
High	[K].ATMQNLNDR.[L]	1xTMT6plex [N-Term]	1	1	NM_001096855.1_3-1358	42.6	65.3	30.2	78	42.2	27.5	20.5	62.9
High	[K].ATMQNLNDR.[L]	1xTMT6plex [N-Term]; 1xOxidation [M3]	1	1	NM_001096855.1_3-1358	41	89	44.5	83.2	80.3	41.5	30.6	116.1
High	[KR].IVLQIDNAR.[L]	1xTMT6plex [N-Term]	2	3	NM_001096855.1_3-1358; KRT19_Taira201203_XENLA_tissue_00021882_368-1636	36.7	71.8	95.5	129.5	20	50	80.6	110.2
High	[KR].EELAYLK.[KR]	2xTMT6plex [N-Term; K7]	4	5	NM_001096855.1_3-1358; KRT19_Taira201203_XENLA_tissue_00021882_368-1636; NM_001085569.1_3-1523; NM_001094941.1_47-1405	37.1	40.8	14.5	34.7	22.3	15.8	15.3	39.6
High	[K].YENELALR.[Q]	1xTMT6plex [N-Term]	3	6	NM_001096855.1_3-1358; KRT19_Taira201203_XENLA_tissue_00021882_368-1636; XAK-C_TC420786_48-1622	34.4	3.5	16.5	13	1.8	1.7	1.6	3.6
High	[KR].NHEEEMNALR.[G]	1xTMT6plex [N-Term]	2	3	NM_001096855.1_3-1358; NM_001094941.1_47-1405	219.9	397.4	134.4	336.2	235	147.4	90.5	353
High	[KR].NHEEEMNALR.[G]	1xTMT6plex [N-Term]; 1xOxidation [M6]; 1xDeamidated [N]	2	3	NM_001096855.1_3-1358; NM_001094941.1_47-1405	63.9	67.4	49.8	58	47.2	31.1	32	59.7
High	[KR].NHEEEMNALR.[G]	1xTMT6plex [N-Term]; 1xOxidation [M6]	2	3	NM_001096855.1_3-1358; NM_001094941.1_47-1405	112.9	134.6	80.7	100.2	106.4	85.6	80	142.8
High	[KR].NHEEEMNALR.[G]	1xTMT6plex [N-Term]; 1xDeamidated [N7]	2	3	NM_001096855.1_3-1358; NM_001094941.1_47-1405	22.8	30.6	21.1	31.8	29.1	15.3	17.6	38.1
High	[K].KNHEEEMNALR.[G]	2xTMT6plex [N-Term; K1]; 1xOxidation [M7]	2	2	NM_001096855.1_3-1358; NM_001094941.1_47-1405	197.5	252	146.1	277.7	221	145.7	129.7	328.1
High	[K].KNHEEEMNALR.[G]	2xTMT6plex [N-Term; K1]	2	2	NM_001096855.1_3-1358; NM_001094941.1_47-1405	194.6	308.7	125.5	311.8	250.3	145.6	93.2	348.6
High	[R].GHMAPAGDNK.[F]	2xTMT6plex [N-Term; K10]; 1xOxidation [M3]	1	2	NM_001096915.1_2-1093	78.1	43.5	34.2	35.8	32.6	16.3	14.1	19.8
High	[K].VQLEDLEK.[M]	2xTMT6plex [N-Term; K8]	1	3	NM_001096915.1_2-1093	22.8	15.4	12.7	20.6	9	9.5	8.7	5.9
High	[R].VTQVENEEK.[L]	2xTMT6plex [N-Term; K9]	1	1	NM_001096922.1_164-1468	1.9	3.6	7.2	1.7	7.2	2.5	3.3	3.3
High	[R].LLTEEEYR.[K]	1xTMT6plex [N-Term]	1	2	NM_001096922.1_164-1468	11.6	6.6	9.8	13.1	3.4	2.8	2.9	9.1
High	[K].VGINYQPPTVVPGGDLAK.[V]	2xTMT6plex [N-Term; K18]	2	7	NM_001096986.1_190-1560; NM_001101783.1_2-1462	582.3	397.1	462	626.4	221.3	161.8	119.1	225.9
High	[R].LISQIVSSITASLR.[F]	1xTMT6plex [N-Term]	2	4	NM_001096986.1_190-1560; NM_001101783.1_2-1462	54.1	24.8	27.8	30.7	10.7	9.4	2.2	7.2
High	[R].EDLAALEK.[D]	2xTMT6plex [N-Term; K8]	2	3	NM_001096986.1_190-1560; TUBA3C_Horb201201_XENLA_00142670_212-1564	40.5	31.6	19.3	41.5	14.2	14.4	6.4	16
High	[R].AFVHWYVGEGMEEGEFSEAR.[E]	1xTMT6plex [N-Term]; 1xOxidation [M11]	3	11	NM_001096986.1_190-1560; TUBA3C_Horb201201_XENLA_00142670_212-1564; NM_001101783.1_2-1462	122	84.1	86	113.8	57.9	39.7	30.8	59.1
High	[R].AFVHWYVGEGMEEGEFSEAR.[E]	1xTMT6plex [N-Term]	3	11	NM_001096986.1_190-1560; TUBA3C_Horb201201_XENLA_00142670_212-1564; NM_001101783.1_2-1462	94.3	70.8	73.4	125.2	40.2	19.2	15.8	36.8
High	[K].EDAANNYAR.[G]	1xTMT6plex [N-Term]; 1xDeamidated [N5]	3	11	NM_001096986.1_190-1560; TUBA3C_Horb201201_XENLA_00142670_212-1564; NM_001101783.1_2-1462	319.6	251.8	273.3	399.8	128	111	113.5	171.7
High	[K].EDAANNYAR.[G]	1xTMT6plex [N-Term]	3	11	NM_001096986.1_190-1560; TUBA3C_Horb201201_XENLA_00142670_212-1564; NM_001101783.1_2-1462	194.7	124.5	137.7	184.3	54	38	39.1	69
High	[K].NVEEEEEQIR.[D]	1xTMT6plex [N-Term]	1	1	NM_001097701.1_1-1032	16.3	19.4	12.4	14	13.2	6.4	10.1	10.8
High	[R].GQDAVIDFDDDKYR.[R]	2xTMT6plex [N-Term; K12]	1	2	NM_001097709.1_193-1155	10.2	6.7	7.5	7.7	1.3	0.9	1.4	2.2
High	[K].SNSGANNDNLR.[Q]	1xTMT6plex [N-Term]; 2xDeamidated [N2; N6]	1	3	NM_001097761.1_1-1179	8.1	3.4	9.2	3.1				2.4
High	[K].SNSGANNDNLR.[Q]	1xTMT6plex [N-Term]; 1xDeamidated [N6]	1	3	NM_001097761.1_1-1179	23.3	27.3	20	11.4	3.3	1.2	2.4	3.1
High	[R].ISNVDIEK.[D]	2xTMT6plex [N-Term; K8]	1	3	NM_001097761.1_1-1179	72.6	51.5	42.9	33.2	12.1	10.4	8.3	11.1
High	[R].RKPDEVCEDEDSATGALK.[S]	3xTMT6plex [N-Term; K2; K18]; 1xMethylthio [C7]	1	3	NM_001097761.1_1-1179	57	43.7	54.6	45.2	12.2	12.4	6.9	8.7
High	[R].EAEAAIYHLQLFEELR.[R]	1xTMT6plex [N-Term]	1	1	NM_001097767.1_73-1668	14.9	26.2	12.1	13.3	12.5	7.4	8.2	17.4
High	[K].GSGTAEVELK.[K]	2xTMT6plex [N-Term; K10]	2	3	NM_001097767.1_73-1668; NM_001090872.1_81-1664	54.7	57.7	48.1	29.4	40.4	17.1	17.5	28.1
High	[R].GDLGIEIPAEK.[V]	2xTMT6plex [N-Term; K11]	2	5	NM_001097767.1_73-1668; NM_001090872.1_81-1664	53.5	53.7	35.5	38.2	38.5	21.1	11.6	31.1
High	[K].ATVEDEK.[L]	2xTMT6plex [N-Term; K7]	1	2	NM_001097769.1_2-2020	70.1	32	71.2	35.3	20.6	13.1	18.8	15.1
High	[R].TTPSYVAFTDTER.[L]	1xTMT6plex [N-Term]	4	5	NM_001097769.1_2-2020; BC078115.1_111-2054; HSPA8_mgEST_Xl4jul2012_1013250406_1-2010; HSPA2_Taira201203_XENLA_tissue_00049348_182-2086	134.7	103.2	158.6	73.1	55.8	28.5	51.8	56.8
High	[KR].VEIIANDQGNR.[TI]	1xTMT6plex [N-Term]	4	6	NM_001097769.1_2-2020; BC078115.1_111-2054; HSPA8_mgEST_Xl4jul2012_1013250406_1-2010; HSPA5_Kwon201107_XENLA_00060042_252-2228	213.9	168.7	252.1	141.5	99.6	53.7	89.3	84
High	[R].NTTIPTK.[QK]	2xTMT6plex [N-Term; K7]	4	5	NM_001097769.1_2-2020; BC078115.1_111-2054; HSPA9_TC460063_70-2082; HSPA8_mgEST_Xl4jul2012_1013250406_1-2010
High	[R].NVLIFDLGGGTFDVSILTIEDGIFEVK.[SL]	2xTMT6plex [N-Term; K27]	2	4	NM_001097769.1_2-2020; HSPA8_mgEST_Xl4jul2012_1013250406_1-2010	20.4	65	105.1	141	24.9	49	88.1	137.9
High	[K].QTQTFTTYSDNQPGVLIQVYEGER.[A]	1xTMT6plex [N-Term]	2	2	NM_001097769.1_2-2020; HSPA8_mgEST_Xl4jul2012_1013250406_1-2010	9.5	6.8	8.8	9.5	5.8	0.9	3.5	5
High	[R].NVLIFDLGGGTFDVSILTIEDGIFEVK.[SL]	2xTMT6plex [N-Term; K27]; 1xDeamidated [N1]	2	4	NM_001097769.1_2-2020; HSPA8_mgEST_Xl4jul2012_1013250406_1-2010
High	[K].QTQTFTTYSDNQPGVLIQVYEGER.[A]	1xTMT6plex [N-Term]; 1xDeamidated [Q18]	2	2	NM_001097769.1_2-2020; HSPA8_mgEST_Xl4jul2012_1013250406_1-2010
High	[K].NSLESYAFNMK.[AS]	2xTMT6plex [N-Term; K11]; 1xOxidation [M10]	2	2	NM_001097769.1_2-2020; HSPA8_mgEST_Xl4jul2012_1013250406_1-2010	92.9	54.9	97.7	48.1	37.7	19	32.5	25.3
High	[K].NQTAEKEEFEHQQK.[E]	3xTMT6plex [N-Term; K6; K14]	2	3	NM_001097769.1_2-2020; HSPA8_mgEST_Xl4jul2012_1013250406_1-2010	138.9	86.2	157.2	86.6	57.1	40	53.4	36.4
High	[K].NQVAMNPTNTVFDAK.[R]	2xTMT6plex [N-Term; K15]; 1xOxidation [M5]	2	4	NM_001097769.1_2-2020; HSPA8_mgEST_Xl4jul2012_1013250406_1-2010	75.9	41.5	72.3	31.1	36.4	13.9	22.3	16.3
High	[K].EIAEAYLGK.[T]	2xTMT6plex [N-Term; K9]	2	4	NM_001097769.1_2-2020; HSPA8_mgEST_Xl4jul2012_1013250406_1-2010	72.7	44	90.3	38.4	27.4	16.9	20.5	20.4
High	[K].SQIHDIVLVGGSTR.[I]	1xTMT6plex [N-Term]	2	3	NM_001097769.1_2-2020; HSPA8_mgEST_Xl4jul2012_1013250406_1-2010	92.9	64.5	110.2	64.7	44.7	33.9	37.8	27.7
High	[R].GTLDPVEK.[AS]	2xTMT6plex [N-Term; K8]	2	2	NM_001097769.1_2-2020; HSPA8_mgEST_Xl4jul2012_1013250406_1-2010	486.1	297.2	524.9	283.8	211.7	101.8	161.4	134.8
High	[K].STAGDTHLGGEDFDNR.[M]	1xTMT6plex [N-Term]	3	4	NM_001097769.1_2-2020; HSPA8_mgEST_Xl4jul2012_1013250406_1-2010; HSPA2_Taira201203_XENLA_tissue_00049348_182-2086	76.2	44.8	76.9	39.6	29.2	19.3	21	23.1
High	[K].STAGDTHLGGEDFDNR.[M]	1xTMT6plex [N-Term]; 1xDeamidated [N15]	3	4	NM_001097769.1_2-2020; HSPA8_mgEST_Xl4jul2012_1013250406_1-2010; HSPA2_Taira201203_XENLA_tissue_00049348_182-2086	28.1	17.2	33.5	15.5	9.6	5.8	9.7	6.5
High	[K].TLAAGGYDVDKNNSR.[L]	2xTMT6plex [N-Term; K11]	1	1	NM_001097802.1_1-711	131.3	89.9	196.2	199.7	104.3	88.7	125.2	435.7
High	[K].TLAAGGYDVDK.[N]	2xTMT6plex [N-Term; K11]	1	1	NM_001097802.1_1-711	686.2	458.4	938.8	779.4	287.1	259.3	353.5	1015.7
High	[K].TLAAGGYDVDKNNSR.[L]	2xTMT6plex [N-Term; K11]; 1xDeamidated [N]	1	1	NM_001097802.1_1-711	128.1	88	191.4	168.4	67.2	65.7	76	256.9
High	[K].APLAAAK.[A]	2xTMT6plex [N-Term; K7]	1	1	NM_001097802.1_1-711	35.8	24.1	47	24.4	12.9	9.2	19.1	51.8
High	[K].TLAAGGYDVDKNNSR.[L]	2xTMT6plex [N-Term; K11]; 2xDeamidated [N12; N13]	1	1	NM_001097802.1_1-711	2.5	2.9	6.8	3.1	3.8	1.2	1.5	6.6
High	[K].KPSSGPSVSEQIVTAVSASK.[E]	3xTMT6plex [N-Term; K1; K20]	1	1	NM_001097802.1_1-711	18.3	15.7	20.4	18.8	11	6.8	10	29.4
High	[K].KAPLAAAK.[A]	3xTMT6plex [N-Term; K1; K8]	1	1	NM_001097802.1_1-711	2.2	1.3	3.6	3.2	1.1	1	1.3	10
High	[R].SGVSLAALK.[K]	2xTMT6plex [N-Term; K9]	2	7	NM_001097802.1_1-711; NM_001096795.1_226-876	10.5	10.9	15.7	12.3	25.4	21.3	32.1	27.3
High	[K].GSGASGSFK.[L]	2xTMT6plex [N-Term; K9]	2	5	NM_001097802.1_1-711; Xelaev18028551m.g	208.7	147.4	246.6	188.7	126.9	84.2	137.1	344.7
High	[K].KVSAAAK.[S]	3xTMT6plex [N-Term; K1; K7]	2	4	NM_001097802.1_1-711; Xelaev18028551m.g	9.4	1.8	1.4	3.8	2.1	3.1	2.4	2.6
High	[K].LKLEAELGNMQGLVEDFK.[N]	3xTMT6plex [N-Term; K2; K18]	1	1	NM_001097809.1_1-1485	6	19.8	30.5	32.6	7.4	18.4	29.9	41.7
High	[K].LLEGEESR.[IL]	1xTMT6plex [N-Term]	3	12	NM_001097809.1_1-1485; BC085223.1_3-1442; NM_001087438.1_56-1447	125.9	113.7	92.6	131.3	101.3	90.9	185.4	115.4
High	[R].FLEQQNK.[IVM]	2xTMT6plex [N-Term; K7]	4	18	NM_001097809.1_1-1485; BC085223.1_3-1442; NM_001087438.1_56-1447; Xelaev18013623m.g	182.6	325.6	146.2	296.4	210	157.8	138.4	313.7
High	[K].NKYEDEINK.[R]	3xTMT6plex [N-Term; K2; K9]	2	10	NM_001097809.1_1-1485; KRT5.7_Taira201203_XENLA_stage_00212857_469-2067	2019.6	3438.8	1451.9	2999.1	2489.6	1207.2	1003.2	2866.1
High	[K].NKYEDEINK.[R]	3xTMT6plex [N-Term; K2; K9]; 1xDeamidated [N1]	2	10	NM_001097809.1_1-1485; KRT5.7_Taira201203_XENLA_stage_00212857_469-2067	62.4	93.3	48.4	102	78.1	31	26.4	70.1
High	[R].EYQELMNVK.[L]	2xTMT6plex [N-Term; K9]	3	9	NM_001097809.1_1-1485; KRT5.7_Taira201203_XENLA_stage_00212857_469-2067; Xelaev18013623m.g	169.8	314.6	177.2	387.2	144.1	223.3	60.1	308.4
High	[R].VAPEEHPVLLTEAPLNPK.[A]	2xTMT6plex [N-Term; K18]	1	2	NM_001097810.1_1-1176	98.9	146.5	155.6	134.9	65.8	74.2	50.1	128.3
High	[K].LCYVALDFEQEMATAASSSSLEK.[S]	2xTMT6plex [N-Term; K23]; 1xMethylthio [C2]	1	2	NM_001097810.1_1-1176	15	10.6	14.7	12.1	14.8	13.8	15.3	10.7
High	[K].QEYDESGPSIVHR.[K]	1xTMT6plex [N-Term]	1	3	NM_001097810.1_1-1176	44.3	76	70.8	59.9	45.8	29.6	24.7	50
High	[K].QEYDESGPSIVHR.[K]	1xTMT6plex [N-Term]; 1xDeamidated [Q1]	1	3	NM_001097810.1_1-1176	9.6	8.5	8.2	7	7.8	2.6	7.2	9
High	[R].GYSFTTTAER.[E]	1xTMT6plex [N-Term]	1	2	NM_001097810.1_1-1176	73.2	121	115	101.3	60.1	51.5	29.3	92.6
High	[K].LHDSLAMEK.[K]	2xTMT6plex [N-Term; K9]; 1xOxidation [M7]	1	2	NM_001098688.1_1-621	170.8	156.3	216.3	143.8	57.3	50.9	51.5	55.1
High	[K].NSLDDAAK.[K]	2xTMT6plex [N-Term; K8]	1	1	NM_001098688.1_1-621	156.8	114.5	134.8	139.4	45.3	33.2	33.7	46.8
High	[R].IGVADEDMSR.[D]	1xTMT6plex [N-Term]	1	1	NM_001098712.1_3-644	16.7	14.9	15	15.9	6.1	1.7	2.9	9
High	[R].IGVADEDMSR.[D]	1xTMT6plex [N-Term]; 1xOxidation [M8]	1	1	NM_001098712.1_3-644	58	54.8	47.9	51.7	8.2	12.3	13.6	10.3
High	[R].HYWEVTVK.[R]	2xTMT6plex [N-Term; K8]	1	1	NM_001098712.1_3-644	248.7	243.8	231.4	247.1	85.5	80.2	55.3	81.5
High	[R].DECIGVSNR.[S]	1xTMT6plex [N-Term]; 1xMethylthio [C3]	1	1	NM_001098712.1_3-644	7	5.6	3.1	3	2.9		1.6
High	[K].LSLVDSEK.[N]	2xTMT6plex [N-Term; K8]	1	1	NM_001098712.1_3-644	54.3	46.2	44.6	43.9	18.3	15.3	12.9	17.2
High	[K].AQSSWGTGDSIR.[T]	1xTMT6plex [N-Term]	1	1	NM_001101740.1_2-2005	6.4	3.3	6.5	19.2	1.3	1.1	6.1	11.9
High	[K].EDLQGLNDR.[L]	1xTMT6plex [N-Term]	1	2	NM_001101740.1_2-2005	22.9	12.2	19	46.7	2	1.8	2.4	3
High	[K].TLDSVAK.[E]	2xTMT6plex [N-Term; K7]	1	2	NM_001101740.1_2-2005	34	34.8	62.3	78.5	16.1	10.2	12	29.9
High	[K].NQSSWGTGSNIR.[T]	1xTMT6plex [N-Term]	1	1	NM_001101769.1_1-1911	9.5	4	7.9	9.3	1.1
High	[R].TITSGQSSTTR.[F]	1xTMT6plex [N-Term]	1	1	NM_001101769.1_1-1911	11.1	8.3	12.6	10.1	1.1		1.5	2.3
High	[R].GTSTPLSPTR.[I]	1xTMT6plex [N-Term]	1	1	NM_001101769.1_1-1911	25.8	15.7	23.4	28.1	7.6	4.8	5.4	8.2
High	[K].AYHEQLTVADITNACFEPANQMVK.[C]	2xTMT6plex [N-Term; K24]; 1xMethylthio [C15]; 1xOxidation [M22]	1	1	NM_001101783.1_2-1462	11.4	6.3	8.3	9	6.8	3.4	3.4	3.7
High	[R].AVFVDLEPTVIDEVR.[T]	1xTMT6plex [N-Term]	1	3	NM_001101783.1_2-1462	830.5	590.1	623.6	896.2	287.9	224	166.7	341.6
High	[K].AYHEQLTVADITNACFEPANQMVK.[C]	2xTMT6plex [N-Term; K24]; 1xMethylthio [C15]; 1xOxidation [M22]; 1xDeamidated [N/Q]	1	1	NM_001101783.1_2-1462	9.6	2.6	6.2	8.1	1.2	1		6
High	[K].DVNAAIATIK.[T]	2xTMT6plex [N-Term; K10]	1	3	NM_001101783.1_2-1462	319.5	204.7	254.4	332.5	89.1	78.6	60.1	120.3
High	[R].NLDIERPTYTNLNR.[L]	1xTMT6plex [N-Term]	1	4	NM_001101783.1_2-1462	393.7	268.8	204	332.5	156.5	82.9	70.4	158.3
High	[K].DYEEVGADSADAEDEGEEY.[-]	1xTMT6plex [N-Term]	1	1	NM_001101783.1_2-1462
High	[R].EDMAALEK.[D]	2xTMT6plex [N-Term; K8]	1	8	NM_001101783.1_2-1462	303.6	198.4	224	355	72.1	48.2	47.1	106.9
High	[R].FLESLPEEEQQR.[V]	1xTMT6plex [N-Term]	1	1	NM_001101787.1_290-2323	3.7		3.1	5.9	2.2	1.1		1.9
High	[K].EVQEGNEK.[A]	2xTMT6plex [N-Term; K8]	1	1	NM_001112843.1_3-1025	10.6	9	8.7	11.6	6.9	5.4	2.9	12.8
High	[K].SILYQGTDYPLPTMENGPDIAK.[R]	2xTMT6plex [N-Term; K22]; 1xOxidation [M14]	1	1	NM_001112883.1_3-1367
High	[R].SVTMSEVIK.[G]	2xTMT6plex [N-Term; K9]	1	1	NM_001112883.1_3-1367	34.2	43.9	44.8	39.1	10.7	7.1	8.1	3.4
High	[R].KLIETDQDWVPR.[S]	2xTMT6plex [N-Term; K1]	1	1	NM_001112883.1_3-1367	44.2	51	51.4	33.6	14.8	14.5	12.6	14.2
High	[K].LIETDQDWVPR.[S]	1xTMT6plex [N-Term]	1	1	NM_001112883.1_3-1367	13.3	12.1	9.2	6.9	1.8	0.7	1.4	1.7
High	[R].QSLLDLAR.[Q]	1xTMT6plex [N-Term]	1	1	NM_001112883.1_3-1367	216.6	224.8	211.5	132.5	10.4		11.3	11.9
High	[K].ASDLQIELNK.[H]	2xTMT6plex [N-Term; K10]	1	1	NM_001112883.1_3-1367	12.3	10.4	15.3	9.2	1.5	1.3		1.8
High	[R].SVTMSEVIK.[G]	2xTMT6plex [N-Term; K9]; 1xOxidation [M4]	1	1	NM_001112883.1_3-1367	727.8	759.3	764.4	418.3	46.9	5.7	39.9	35.4
High	[K].ALGDGPGYDR.[V]	1xTMT6plex [N-Term]	1	1	NM_001114782.1_1-483	95.7	76	79	70	42.3	38	34.1	29.3
High	[K].QLHEQFLK.[S]	2xTMT6plex [N-Term; K8]	1	1	NM_001114830.1_3-797	90.8	51.9	129.5	154	37.9	25.3	46.5	55.9
High	[K].AEEQEEK.[L]	2xTMT6plex [N-Term; K7]	1	2	NM_001114830.1_3-797	28.4	17.7	31	47.1	7.4	7	13.6	16.1
High	[R].AGTQQYTDELKK.[A]	3xTMT6plex [N-Term; K11; K12]	1	1	NM_001122880.1_156-1982	16.9	9.3	16.5	31.1	11.2	9	20	10.1
High	[K].SGGAVLAK.[A]	2xTMT6plex [N-Term; K8]	1	1	NM_001122880.1_156-1982	40	23.7	39.9	59.1	16	8.2	12.6	24.5
High	[R].GSDYESLK.[S]	2xTMT6plex [N-Term; K8]	1	1	NM_001122880.1_156-1982	33.1	21.3	25.3	49.3	13.9	10.4	2.4	15.3
High	[K].EVTPISDIPLDTHR.[V]	1xTMT6plex [N-Term]	1	2	NM_001127879.1_1-3528	40.3	35.3	42	48.4	21.6	20.6	11	27.6
High	[R].KEEFVDLYK.[E]	3xTMT6plex [N-Term; K1; K9]	1	2	NM_001127879.1_1-3528	126.8	111.2	125.8	94.1	74.4	58.4	45.5	55.5
High	[R].TGFNTSQGK.[L]	2xTMT6plex [N-Term; K9]	1	1	NM_001127879.1_1-3528	15.2	10.8	13.9	10.7	5.3	6	1.7	6.9
High	[K].YSYDAEEK.[K]	2xTMT6plex [N-Term; K8]	1	2	NM_001127879.1_1-3528	28.2	19.1	21.7	23.9	15.7	11.7	13.5	9.8
High	[K].GYVEDADIK.[A]	2xTMT6plex [N-Term; K9]	1	2	NM_001127879.1_1-3528	32.1	20.8	26.4	21.6	15.2	8.8	4.9	14.1
High	[K].EASLQASTTEGASSTDADK.[T]	2xTMT6plex [N-Term; K19]	1	2	NM_001135081.1_1-7578	14.9	8.4	11.8	9.6	2.1	2.7	2.3	3.6
High	[K].ISDSENTEVK.[T]	2xTMT6plex [N-Term; K10]	1	2	NM_001135081.1_1-7578	13.5	6.8	11.8	7.3	3.1	1.3	3.2	2.1
High	[K].NSTSSALENHVEESSK.[E]	2xTMT6plex [N-Term; K16]	1	2	NM_001135081.1_1-7578	11.4	9.2	13.7	5.9				2.5
High	[K].AVPSSSPTQK.[R]	2xTMT6plex [N-Term; K10]	1	2	NM_001135081.1_1-7578	19	14.8	25.5	17.8	0.5			3.1
High	[K].TVESAENLPSSK.[R]	2xTMT6plex [N-Term; K12]	1	2	NM_001135081.1_1-7578	23	16.8	21.4	14.2	14.2	15.6	14.5	14.1
High	[K].NNSDVSSK.[Q]	2xTMT6plex [N-Term; K8]	1	2	NM_001135081.1_1-7578
High	[K].EKPVVVEESPAK.[R]	3xTMT6plex [N-Term; K2; K12]	1	2	NM_001135081.1_1-7578	11.2	8.8	7.9	10.9	6.4	1.3	1.7	2.8
High	[K].SQDVYDLQESSVGGICHTR.[Y]	1xTMT6plex [N-Term]; 1xMethylthio [C16]	1	1	NM_001159281.1_1-5424	29	21.2	21.3	58.8	19.5	11.7	5	32.7
High	[K].IETPPFQQENHLVEIR.[A]	1xTMT6plex [N-Term]	1	1	NM_001159281.1_1-5424	16.5	11.3	20.3	90.9	11.8	7.4	5.4	47
High	[K].ALGNAGQPESIK.[R]	2xTMT6plex [N-Term; K12]	1	1	NM_001159281.1_1-5424	38.4	36.3	31.7	466.8	48.4	0.3	43.6	279.9
High	[K].EVIQNTIQALNQPAER.[H]	1xTMT6plex [N-Term]	1	1	NM_001159281.1_1-5424	3.9	6.8	5.9	30	8.1	2.9	1.9	12.5
High	[R].EYTSLVENDDIEIGIR.[G]	1xTMT6plex [N-Term]	1	1	NM_001159281.1_1-5424	1.5	2.3	2.1	16.5	1.1		1.4	7.7
High	[K].AETGNFGNQPALR.[V]	1xTMT6plex [N-Term]	1	1	NM_001159281.1_1-5424	10.1	4.5	5.8	30.4	21.8	21	11.6	33.1
High	[R].NFQISADLVQDSK.[V]	2xTMT6plex [N-Term; K13]	1	1	NM_001159281.1_1-5424	19.8	15	20.8	140.9	16.4	1.6	9.9	67.8
High	[R].THIEPVFSESK.[I]	2xTMT6plex [N-Term; K11]	1	1	NM_001159281.1_1-5424	16.9	15	20.9	287	30.5		13.5	162
High	[R].HGAATMESR.[Q]	1xTMT6plex [N-Term]	1	1	NM_001159281.1_1-5424			0.5	14.8	1		6.5	8.6
High	[K].SPEAQAVEVLQHLVQDTQQHIR.[E]	1xTMT6plex [N-Term]	1	1	NM_001159281.1_1-5424
High	[R].VGDIFVADDVSDTVANIYR.[G]	1xTMT6plex [N-Term]	1	1	NM_001159281.1_1-5424	1.7			7.2	1.3			1.3
High	[R].DQGTVIMEVTAR.[Q]	1xTMT6plex [N-Term]	1	1	NM_001159281.1_1-5424	4	1.6	3.4	14.9	2.2	0		6.8
High	[R].QVLQVTPFAER.[H]	1xTMT6plex [N-Term]	1	1	NM_001159281.1_1-5424	43	50.9	32.2	104.1	18.8	7.4	14.2	62.2
High	[K].LQLEITAGPK.[A]	2xTMT6plex [N-Term; K10]	1	1	NM_001159281.1_1-5424	42.2	34	37.9	173.2	20.2		12.9	76.9
High	[K].STDFNNCQDK.[V]	2xTMT6plex [N-Term; K10]; 1xMethylthio [C7]	1	1	NM_001159281.1_1-5424	8.8	4.2	6.4	53.7	8.4		4.4	35
High	[K].YNLMAGAAAK.[V]	2xTMT6plex [N-Term; K10]; 1xOxidation [M4]	1	1	NM_001159281.1_1-5424	77.5	81.9	73.5	217.5	43.6		22.9	83.3
High	[R].NIADLDSAR.[K]	1xTMT6plex [N-Term]	1	1	NM_001159281.1_1-5424	25.3	37.5	17.1	164.7	31.3		31	112.2
High	[R].YVIQEDK.[R]	2xTMT6plex [N-Term; K7]	1	1	NM_001159281.1_1-5424	1.4	2	0.4	50.3	2.1			28.1
High	[R].GEGIEEFLR.[K]	1xTMT6plex [N-Term]	1	1	NM_001159281.1_1-5424	8.3	11.8	1.8	74	9.1		10.4	42
High	[K].VEISAYAQR.[S]	1xTMT6plex [N-Term]	2	2	NM_001159281.1_1-5424; Xelaev18022891m.g	6.1	8.1	3	58.7	8.2		6.1	35.2
High	[K].ILNPSLDNLGYR.[Y]	1xTMT6plex [N-Term]	2	2	NM_001159281.1_1-5424; Xelaev18022891m.g	166	124.7	114.8	435.9	35.7	23.5	25.1	70.9
High	[K].EYNGVWPK.[D]	2xTMT6plex [N-Term; K8]; 1xDeamidated [N3]	2	2	NM_001159281.1_1-5424; Xelaev18022891m.g	3.3	3	5.5	83.2	5.7		3	45.2
High	[K].EYNGVWPK.[D]	2xTMT6plex [N-Term; K8]	2	2	NM_001159281.1_1-5424; Xelaev18022891m.g	10.9	11.6	4.8	131	11		8.5	84.1
High	[K].QQIQAYVMDISK.[TS]	2xTMT6plex [N-Term; K12]; 1xOxidation [M8]	2	2	NM_001159281.1_1-5424; Xelaev18022891m.g	31.8	29	29.3	58.3	21.1	20.5	14.2	27.2
High	[R].IQTDAVMALR.[N]	1xTMT6plex [N-Term]	3	3	NM_001159281.1_1-5424; Xelaev18022891m.g; XB-GENE-5965024_TC413575_2-5455	3.3	2.8		71.1	7.5		4.2	49.8
High	[R].IQTDAVMALR.[N]	1xTMT6plex [N-Term]; 1xOxidation [M7]	3	3	NM_001159281.1_1-5424; Xelaev18022891m.g; XB-GENE-5965024_TC413575_2-5455	65.1	112.4	51.8	219.5	79.4	4.9	81.6	126.4
High	[R].EEVNEENLANLEAEAK.[V]	2xTMT6plex [N-Term; K16]	1	1	NM_001174034.1_202-1320	128.3	65.5	92.1	78.3	31.9	22	15	16.6
High	[K].VDVTQEPGLSGR.[F]	1xTMT6plex [N-Term]	1	1	NM_001174034.1_202-1320	83.9	50.2	76.6	64.1	17.7	9.6	16.7	25
High	[R].MVEDLQTFISEK.[K]	2xTMT6plex [N-Term; K12]; 1xOxidation [M1]	1	1	NM_001174034.1_202-1320	78.3	47.7	71.1	61.8	27.8	13.8	16.8	30.8
High	[K].VIPGVEVTVGQEEELGGK.[W]	2xTMT6plex [N-Term; K18]	1	1	NM_001174038.1_37-807	8.4	3.4	10.6	8.5	1.9	1.5	1.2	2.4
High	[R].LMIGETNPAHSLPGTIR.[G]	1xTMT6plex [N-Term]; 1xOxidation [M2]	1	1	NME3_Park201106_XENLA_00008275_1-564	126.8	100.9	104.6	136.1	26.2	24.3	68.8	36.9
High	[R].YMAAGPVVAMVWEGHNVVQTSR.[A]	1xTMT6plex [N-Term]; 2xOxidation [M2; M10]	1	1	NME4_XeXenL6RMv10023481m_3-608	35.6	24.8	26.7	16.8	2.1	0.8	1.9	2.6
High	[R].NVIHASDSVEGAER.[E]	1xTMT6plex [N-Term]	1	2	NME4_XeXenL6RMv10023481m_3-608	87	60.7	61.4	59.1	10.7	7.3	6.4	11.8
High	[K].LLQASEGILAEHYHDLR.[R]	1xTMT6plex [N-Term]	2	3	NME4_XeXenL6RMv10023481m_3-608; Xelaev18045434m.g
High	[K].ELIGPANSLK.[A]	2xTMT6plex [N-Term; K10]	1	1	NME5_Ismailoglu201203_XENLA_00036573_265-930	22.8	19.5	33.3	40.5	12.5	7.3	10.7	16.1
High	[K].SVAQIEAEK.[A]	2xTMT6plex [N-Term; K9]	1	1	NNT_TC441760_178-3438	12.5	9.8	8.5	10	6.1	2.8	3	2.1
High	[K].ESGEGQGGYAK.[E]	2xTMT6plex [N-Term; K11]	1	1	NNT_TC441760_178-3438
High	[K].QESSYLHSELLYAAER.[E]	1xTMT6plex [N-Term]	1	1	NP_001106434.1_Taira201203_XENLA_stage_00089540_317-1618	174.6	74.5	96.2	80.6	33.2	14.1	20.6	14.7
High	[R].ASAASSQCQDLEDK.[N]	2xTMT6plex [N-Term; K14]; 1xMethylthio [C8]	1	1	NP_001106434.1_Taira201203_XENLA_stage_00089540_317-1618	625.6	281.2	318.1	356.4	112.6	56.4	72.1	49.6
High	[K].YEQTEDEISEGPLNISSLYLDSLGK.[D]	2xTMT6plex [N-Term; K25]	1	1	NP_001106434.1_Taira201203_XENLA_stage_00089540_317-1618	18.5	6.6	13.2	8.5	1.4	1.3	3.5	1.6
High	[R].EAVQSSLNGQK.[G]	2xTMT6plex [N-Term; K11]	1	1	NP_001106434.1_Taira201203_XENLA_stage_00089540_317-1618	53.4	21.8	19.4	23.6	5.7	3.6	4.3	1.2
High	[K].ELNDMVAIHQK.[Q]	2xTMT6plex [N-Term; K11]	1	1	NP_001106434.1_Taira201203_XENLA_stage_00089540_317-1618	166.7	100.1	84.8	93.4	34.6	26.2	17.7	20.5
[truncated: 1,342 more rows]

## Sheet: PR837-SubNucl_vs_Nucl.txt
Master Protein Accessions	Gene Symbol	Description	Sub.Nucleosome_1	Sub.Nucleosome_2	Sub.Nucleosome_3	Sub.Nucleosome_4	Nucleosome_1	Nucleosome_2	Nucleosome_3	Nucleosome_4	Unique_Peptides	logFC	AveExpr	t	P.Value	adj.P.Val	B
Xelaev18028551m.g	H1C	Histone H1C	7.62	7.5	8.14	8.43	6.53	6.21	7.09	8.05	2	0.94	7.45	2.63	0.022	0.025	-4.43
ABAT_Taira201203_XENLA_stage_00026276_208-1710	Abat	4-aminobutyrate aminotransferase	8.72	9.31	9.03	9.21	4.51	2.98	4.82	4.76	2	4.72	6.71	13.72	1.2e-08	1e-07	10.41
NM_001089641.1_146-1648	abat	4-aminobutyrate aminotransferase	8.89	9.49	9.22	9.37	5.01	3.62	5.14	4.91	3	4.51	6.99	14.96	4.7e-09	6.1e-08	11.39
ABAT_Taira201203_XENLA_stage_00026276_208-1710	Abat	4-aminobutyrate aminotransferase	6.59	7.04	6.68	6.91	3.67	3.52	4.06	3.36	1	3.06	5.29	13.96	1e-08	9.3e-08	10.6
Xelaev18023248m.g	ABO	transferase A, alpha 1-3-N-acetylgalactosaminyltransferase; transferase B, alpha 1-3-galactosyltransferase	6.22	6.33	6.81	7.12	4.36	4.45	4.96	5.05	1	1.87	5.7	7.22	1.1e-05	2e-05	3.36
ACAA2_Quigley201112_XENLA_00076351_98-1291	Acaa2	acetyl-CoA acyltransferase 2	10.72	10.8	11.01	11.19	7.84	7.39	7.58	7.52	3	3.34	9.26	19.31	2.5e-10	1.1e-08	14.25
Xelaev18011100m.g	acaa2	acetyl-CoA acyltransferase 2	10.73	10.81	11.02	11.2	7.85	7.39	7.6	7.54	4	3.34	9.27	19.22	2.7e-10	1.1e-08	14.19
ACAA2_Quigley201112_XENLA_00076351_98-1291	Acaa2	acetyl-CoA acyltransferase 2	10.38	10.61	10.77	10.81	7.84	7.42	7.5	7.55	6	3.06	9.11	17.98	5.8e-10	1.7e-08	13.45
Xelaev18007852m.g	acad10	acyl-CoA dehydrogenase family member 10	6.81	7.01	7.11	7.79	6.35	5.94	6.02	6.72	2	0.92	6.73	3.59	0.0038	0.0045	-2.65
NM_001093424.1_2-1891	acad9	acyl-CoA dehydrogenase family member 9	10.9	10.9	10.99	10.99	9.77	9.79	9.62	9.4	8	1.3	10.3	8.41	2.4e-06	5.3e-06	4.97
ACADL_TC416619_2-1393	ACADL	acyl-CoA dehydrogenase, long chain	13.3	13.7	13.37	13	11.58	11.83	11.3	10.77	14	1.97	12.36	8.55	2.1e-06	4.6e-06	5.14
ACADM_XeXenL6RMv10049896m_54-1325	Acadm	acyl-CoA dehydrogenase, C-4 to C-12 straight chain	11.71	11.95	11.67	11.98	9.44	9.39	9.11	9.01	8	2.59	10.53	15.45	3.3e-09	4.9e-08	11.75
ACADVL_TeperekTkacz201202_XENLA_00090896_221-2137	ACADVL	acyl-CoA dehydrogenase, very long chain	3.43	3.24	3.25	4.32	2.3	2.63	1.5	2.42	1	1.18	3.09	3.63	0.0035	0.0042	-2.58
NM_001092559.1_1-1314	acat1	acetyl-CoA acetyltransferase 1	6.9	6.65	6.92	6.5	4.48	4	4.33	4.03	3	2.47	5.52	11.9	6e-08	2.8e-07	8.8
ACE_XeXenL6RMv10011546m_1-3651	ACE	angiotensin I converting enzyme	8.3	8.31	8.9	9.95	6.99	6.67	6.98	7.77	4	1.76	7.99	4.97	0.00034	0.00046	-0.17
NM_001092794.1_1-2355	aco2	aconitase 2	12.08	12.14	12.41	12.34	8.75	8.63	9	8.4	12	3.54	10.47	20.37	1.4e-10	9.5e-09	14.83
NM_001092794.1_1-2355	aco2	aconitase 2	9.41	9.17	9.59	9.56	6.25	6.1	6.37	5.45	4	3.37	7.75	15.37	3.4e-09	5e-08	11.69
NM_001114782.1_1-483	acot13	acyl-CoA thioesterase 13	6.43	6.53	6.49	6.97	4.92	5.01	5.05	4.49	1	1.7	5.77	7.95	4.4e-06	8.5e-06	4.36
ACSL4_Kwon201107_XENLA_00012165_269-2404	ACSL4	acyl-CoA synthetase long-chain family member 4	8.19	8.06	8.26	8.26	6.97	6.77	6.86	6.87	4	1.32	7.54	8.28	2.9e-06	6e-06	4.8
NM_001097810.1_1-1176	actg1	actin gamma 1	9.8	10.68	10.65	11.81	8.94	8.74	8.75	9.86	5	1.66	9.91	4.41	0.00087	0.0011	-1.15
NM_001097810.1_1-1176	actg1	actin gamma 1	7.76	8.78	8.69	9.14	7.12	7.18	6.95	7.8	4	1.33	7.93	4.61	0.00062	0.00081	-0.8
ADAM21_TC417575_225-2345	ADAM21	ADAM metallopeptidase domain 21	7.11	7.04	7.43	7.38	4.88	5.05	4.87	4.61	3	2.35	6.08	12.1	5e-08	2.4e-07	8.99
BC106442.1_3-1715	adenylate kinase 1b	adenylate kinase 1	3.41	3.4	3.62	3.87	2.12	1.02	2.42	2.44	1	1.35	3.02	4.35	0.00096	0.0012	-1.26
AFG3L1P_Taira201203_XENLA_tissue_00188115_356-2692	AFG3L1P	AFG3-like AAA ATPase 1, pseudogene	8.69	8.62	8.6	9.05	7.25	6.85	6.77	6.71	5	1.84	7.82	9.75	5.2e-07	1.4e-06	6.57
AFG3L1P_Taira201203_XENLA_tissue_00188115_356-2692	AFG3L1P	AFG3-like AAA ATPase 1, pseudogene	3.69	3.73	2.77	3.58	3.05	2.27	1.39	1.42	1	1.2	2.97	3.3	0.0064	0.0077	-3.19
AFG3L2_Taira201203_XENLA_stage_00184270_122-2545	AFG3L2	AFG3-like AAA ATPase 2	10.1	10.11	9.99	10.51	8.56	8.21	8.23	8.13	12	1.89	9.23	10.76	1.8e-07	5.8e-07	7.67
Xelaev18047192m.g	agps	alkylglycerone phosphate synthase	5.31	5.53	5.52	6.59	3.55	3.77	3.94	4.37	2	1.76	4.88	5.84	8.3e-05	0.00012	1.28
NM_001096025.1_112-600	agtrap	angiotensin 2 receptor associated protein	9.21	9.28	9.31	10.02	6.57	6.47	6.61	6.62	2	2.88	8.02	14.3	7.8e-09	7.7e-08	10.88
NM_001095558.1_1-1329	ahcy	adenosylhomocysteinase	4.79	5.04	4.42	5.48	4.15	3.63	3.58	3.78	1	1.09	4.43	4.06	0.0016	0.002	-1.79
AIFM1_Taira201203_XENLA_tissue_00006155_74-1987	Aifm1	apoptosis inducing factor, mitochondria associated 1	10.68	10.64	10.85	11.33	7.78	7.31	7.99	7.59	12	3.2	9.27	15.53	3.1e-09	4.8e-08	11.81
AK2_Kwon201107_XENLA_00118828_103-828	Ak2	adenylate kinase 2	8.42	8.68	8.81	9.12	5.35	4.81	5.69	5.35	3	3.43	7.05	15.01	4.5e-09	6.1e-08	11.42
NM_001092571.1_58-2505	aldh18a1	aldehyde dehydrogenase 18 family member A1	2.68	3.31	2.93	3.45	2.91	2.81	3.18	4.51	1	-0.24	3.38	-0.67	0.52	0.52	-7.12
ALDH2_Kwon201107_XENLA_00098201_131-1696	ALDH2	aldehyde dehydrogenase 2 family (mitochondrial)	10.18	10.23	10.29	10.56	9.35	9.61	9.35	8.95	7	1	9.82	5.58	0.00013	0.00018	0.85
ALDH3A2_XeXenL6RMv10053287m_132-1652	ALDH3A2	aldehyde dehydrogenase 3 family member A2	6.94	6.84	6.77	7.95	5.74	5.55	5.48	6.19	2	1.37	6.45	4.88	0.00039	0.00053	-0.33
ALDH5A1_XeXenL6RMv10055213m_1-1710	ALDH5A1	aldehyde dehydrogenase 5 family member A1	7.49	7.37	7.51	7.32	6.24	6.15	5.85	5.32	1	1.52	6.67	6.87	1.8e-05	3.1e-05	2.86
ALDH6A1_Kwon201107_XENLA_00068942_2-1759	ALDH6A1	aldehyde dehydrogenase 6 family member A1	10.65	10.37	10.49	11.5	7.63	6.93	7.48	7.56	8	3.35	9.08	13.03	2.2e-08	1.5e-07	9.82
ALDH7A1_Kwon201107_XENLA_00036682_1-1737	ALDH7A1	aldehyde dehydrogenase 7 family member A1	7.35	7.5	7.42	7.49	4.7	4.17	5.44	5.02	2	2.56	6.17	10.22	3.2e-07	9.4e-07	7.09
ALDH9A1_Taira201203_XENLA_stage_00118337_319-1875	ALDH9A1	aldehyde dehydrogenase 9 family member A1	6.38	6.27	6.38	6.48	5.52	5.5	5.4	5.4	4	0.91	5.94	5.14	0.00025	0.00035	0.12
NM_001092746.1_3-839	alyref-b	Aly/REF export factor	1.28	1.66	1.56	1.22	0.59	0.9	0.45	0.75	1	0.51	1.63	1.82	0.094	0.099	-5.78
Xelaev18020448m.g	ankdd1a	ankyrin repeat and death domain containing 1A	4.82	5.74	5.06	6.09	4.28	4.38	4.02	5.11	1	0.95	4.99	2.96	0.012	0.014	-3.82
Xelaev18021861m.g	ano1	anoctamin 1, calcium activated chloride channel	3.91	3.89	3.57	3.35	3.62	3.19	3.01	3.34	1	0.36	3.61	1.39	0.19	0.2	-6.39
BC121192.1_115-6357	antigen identified by monoclonal antibody Ki-67		6.64	6.41	6.88	7.72	4.14	3.99	4.41	4.56	2	2.57	5.64	9.17	1e-06	2.5e-06	5.9
ANXA4_Taira201203_XENLA_tissue_00039636_2-1093	ANXA4	annexin A4	3.1	3.07	3.53	3.52	4.25	4.16	4.34	3.3	1	-0.66	3.77	-2.32	0.039	0.043	-4.97
NM_001091866.1_134-1105	anxa5	annexin A5	6.59	6.42	6.32	7.7	3.87	3.39	3.13	3.91	2	3.08	5.23	9.76	5.1e-07	1.4e-06	6.59
NM_001091866.1_134-1105	anxa5	annexin A5	8.09	7.77	7.41	9.27	5.23	4.55	4.84	5.69	4	3.02	6.63	8.15	3.4e-06	7e-06	4.63
APOO_Taira201203_XENLA_stage_00099079_405-1082	Apoo	apolipoprotein O	9.91	10.06	9.9	10.33	8.08	7.9	7.74	7.65	5	2.21	8.95	12.76	2.8e-08	1.7e-07	9.58
APOOL_Taira201203_XENLA_tissue_00115488_21-1403	APOOL	apolipoprotein O-like	9.15	9.26	9.06	9.7	7.89	7.65	7.62	7.69	5	1.57	8.51	8.71	1.7e-06	3.9e-06	5.34
Xelaev18012316m.g	arc2	amphibian RCA protein 2	3.56	3.45	3.55	4.13	1.28	0.61	1.5	2.74	1	1.79	2.89	5	0.00032	0.00044	-0.12
Xelaev18026971m.g	arg1	arginase 1	7.84	8.9	7.56	9.24	7.42	6.6	6.52	7.43	1	1.38	7.7	3.74	0.0029	0.0035	-2.38
NM_001092856.1_136-822	arl2bp	ADP ribosylation factor like GTPase 2 binding protein	9.3	9.12	9.51	9.25	7.27	7.05	6.99	6.6	2	2.31	8.14	12.46	3.6e-08	2e-07	9.32
ATAD1_Kwon201107_XENLA_00112312_128-1210	ATAD1	ATPase family, AAA domain containing 1	4.71	5.1	5.1	5.22	3.65	3.75	3.35	3.32	1	1.43	4.36	6.21	4.8e-05	7.5e-05	1.86
ATL3_Taira201203_XENLA_tissue_00259143_205-1782	ATL3	atlastin GTPase 3	10.82	10.8	11.04	11.43	8.94	8.72	8.86	8.67	11	2.22	9.91	12.43	3.7e-08	2.1e-07	9.29
NM_001127879.1_1-3528	atp13a1	ATPase type 13A1	7.77	7.9	8.03	8.47	6.56	6.48	6.22	6.45	5	1.6	7.25	8.14	3.4e-06	7e-06	4.62
ATP1A1_Kwon201107_XENLA_00098229_170-3490	Atp1a1	ATPase Na+/K+ transporting subunit alpha 1	12.48	12.63	12.39	12.51	10.24	10.3	9.94	9.75	23	2.44	11.28	14.58	6.3e-09	7.1e-08	11.09
NM_001086759.1_241-1155	atp1b1	ATPase Na+/K+ transporting subunit beta 1	6.9	6.9	6.6	6.99	4.55	4.68	4.22	4.34	3	2.35	5.68	11.86	6.2e-08	2.8e-07	8.76
NM_001086759.1_241-1155	atp1b1	ATPase Na+/K+ transporting subunit beta 1	8.86	8.72	8.6	9.1	6.84	6.64	6.29	6.2	2	2.31	7.67	11.57	8.2e-08	3.4e-07	8.49
Xelaev18012432m.g	atp1b1	ATPase Na+/K+ transporting subunit beta 1	9.27	9.18	9.02	9.48	7.17	7.04	6.82	6.66	5	2.3	8.09	12.8	2.7e-08	1.7e-07	9.62
ATP1B3_Taira201203_XENLA_stage_00145192_211-1227	ATP1B3	ATPase Na+/K+ transporting subunit beta 3	6.58	6.78	6.85	7.02	4.22	4.24	3.38	4.18	1	2.73	5.46	11.61	7.9e-08	3.3e-07	8.52
ATP2A1_XeXenL6RMv10002631m_1-2424	ATP2A1	ATPase, Ca++ transporting, cardiac muscle, fast twitch 1	8.76	8.87	8.85	9.03	6.61	6.76	6.47	6.21	1	2.35	7.7	13.32	1.7e-08	1.3e-07	10.07
ATP2A1_XeXenL6RMv10002631m_1-2424	ATP2A1	ATPase, Ca++ transporting, cardiac muscle, fast twitch 1	11.28	11.23	11.05	11.16	9.25	9.06	8.89	8.64	7	2.22	10.07	12.93	2.4e-08	1.6e-07	9.74
ATP5A1_TC428730_3-1820	Atp5a1	ATP synthase, H+ transporting, mitochondrial F1 complex, alpha subunit 1, cardiac muscle	13.57	13.75	13.66	14.08	11.54	11.69	11.63	11.37	19	2.2	12.66	14.04	9.6e-09	8.9e-08	10.67
ATP5B_Quigley201207_XENLA_00066847_1-1683	Atp5b	ATP synthase, H+ transporting, mitochondrial F1 complex, beta polypeptide	12.63	12.8	12.78	13.04	10.34	10.46	10.56	10.02	17	2.47	11.58	14.6	6.2e-09	7.1e-08	11.11
ATP5C1_XeXenL6RMv10035007m_1-969	ATP5C1	ATP synthase, H+ transporting, mitochondrial F1 complex, gamma polypeptide 1	11.14	11.34	11.2	11.38	9.94	10.2	9.99	9.74	6	1.3	10.62	8.14	3.4e-06	7e-06	4.62
NM_001087012.1_2-898	atp5c1	ATP synthase, H+ transporting, mitochondrial F1 complex, gamma polypeptide 1	11.07	11.28	11.13	11.33	9.87	10.14	9.93	9.7	5	1.29	10.56	8.1	3.6e-06	7.3e-06	4.56
NM_001087012.1_2-898	atp5c1	ATP synthase, H+ transporting, mitochondrial F1 complex, gamma polypeptide 1	7.82	7.92	8.07	8.25	7.03	7.09	6.91	6.85	1	1.04	7.5	6.07	5.9e-05	9.1e-05	1.64
ATP5D_Quigley201112_XENLA_00114601_2-604	Atp5d	ATP synthase, H+ transporting, mitochondrial F1 complex, delta subunit	8.79	8.9	8.88	9.38	5.73	5.79	5.97	5.47	2	3.22	7.38	16.49	1.6e-09	3.2e-08	12.49
ATP5F1_Kwon201107_XENLA_00024059_206-958	ATP5F1	ATP synthase, H+ transporting, mitochondrial Fo complex subunit B1	10.37	10.63	10.65	10.84	8.47	8.5	8.64	8.02	5	2.21	9.52	12.17	4.7e-08	2.4e-07	9.05
ATP5G3_XeXenL6RMv10024625m_1-771	ATP5G3	ATP synthase, H+ transporting, mitochondrial Fo complex subunit C3 (subunit 9)	8.91	9	8.72	8.16	5.65	6.48	5.97	6.08	1	2.63	7.38	11.07	1.3e-07	4.7e-07	7.98
NM_001091524.1_2-535	atp5h	ATP synthase, H+ transporting, mitochondrial Fo complex subunit D	8.81	8.96	8.92	9.27	6.08	6.38	6.85	5.65	1	2.73	7.62	11.24	1.1e-07	4.2e-07	8.16
ATP5H_Quigley201207_XENLA_00066471_168-653	ATP5H	ATP synthase, H+ transporting, mitochondrial Fo complex subunit D	10.48	10.64	10.67	11.06	8.07	8.18	8.55	7.72	3	2.58	9.42	12.6	3.2e-08	1.9e-07	9.44
NM_001091524.1_2-535	atp5h	ATP synthase, H+ transporting, mitochondrial Fo complex subunit D	7.08	7.02	7.41	7.88	4.29	5.01	5.57	4.3	2	2.51	6.1	8.21	3.1e-06	6.6e-06	4.7
Xelaev18009743m.g	atp5i	ATP synthase, H+ transporting, mitochondrial Fo complex subunit E	9.22	9.5	9.26	10.16	6.28	6.11	7	6.12	2	3.14	7.97	12.04	5.3e-08	2.5e-07	8.93
NM_001086457.1_39-362	atp5j	ATP synthase, H+ transporting, mitochondrial Fo complex subunit F6	8.4	8.28	8.01	9.37	4.68	4.81	5.41	5.44	2	3.39	6.82	11.31	1.1e-07	4e-07	8.23
ATP5J_Ismailoglu201203_XENLA_00012315_145-468	ATP5J	ATP synthase, H+ transporting, mitochondrial Fo complex subunit F6	5.9	5.89	5.48	6.76	2.42	2.05	2.45	2.88	1	3.33	4.36	11.24	1.1e-07	4.2e-07	8.16
Xelaev18047438m.g	atp5j2	ATP synthase, H+ transporting, mitochondrial Fo complex subunit F2	6.99	6.95	7.28	7.7	5.38	5.13	5.53	5.23	1	1.89	6.3	8.76	1.6e-06	3.7e-06	5.4
ATP5L_TC446682_158-481	ATP5L	ATP synthase, H+ transporting, mitochondrial Fo complex subunit G	7.73	7.93	7.84	8.54	6.12	6.18	6.22	5.86	1	1.9	7.07	8.99	1.2e-06	2.9e-06	5.68
ATP5O_Taira201203_XENLA_tissue_00257633_3-740	ATP5O	ATP synthase, H+ transporting, mitochondrial F1 complex, O subunit	10.05	10.21	10.24	10.59	8.18	8.21	8.29	7.86	4	2.14	9.21	12.19	4.6e-08	2.4e-07	9.07
ATP5S_Taira201203_XENLA_tissue_00163358_323-922	ATP5S	ATP synthase, H+ transporting, mitochondrial Fo complex subunit s (factor B)	3.23	3.37	3.38	4.23	0.78	2.19	0.45	-0.12	1	2.15	2.6	5.71	0.0001	0.00015	1.06
ATP6V0B_TeperekTkacz201206_XENLA_00132051_258-932	ATP6V0B	ATPase, H+ transporting, lysosomal 21kDa, V0 subunit b	5.74	6.01	5.89	6.18	5.53	5.56	5.85	5.76	1	0.28	5.84	1.44	0.18	0.18	-6.33
Xelaev18047673m.g	atp6v0c	ATPase, H+ transporting, lysosomal 16kDa, V0 subunit c	7.68	7.95	7.57	7.53	6.81	7.09	7.07	6.94	1	0.7	7.34	3.99	0.0018	0.0023	-1.91
ATP6V1A_Ismailoglu201203_XENLA_00058718_200-2053	ATP6V1A	ATPase H+ transporting V1 subunit A	5.35	5.13	4.78	5.63	5.19	4.57	4.73	4.48	1	0.46	5.03	1.86	0.087	0.093	-5.71
ATP6V1B2_XeXenL6RMv10007826m_2-1549	ATP6V1B2	ATPase, H+ transporting, lysosomal 56/58kDa, V1 subunit B2	2.88	2.13	3.03	2.73	3.11	2.59	2.83	2.56	1	-0.07	2.94	-0.24	0.81	0.82	-7.33
ATP6V1E1_Amin201106_XENLA_00083579_114-794	ATP6V1E1	ATPase, H+ transporting, lysosomal 31kDa, V1 subunit E1	5.51	4.71	5.3	5.48	4.53	4.17	4.36	4.41	2	0.85	4.86	3.61	0.0036	0.0044	-2.61
ATP8A1_Ismailoglu201203_XENLA_00065396_484-3972	ATP8A1	ATPase, aminophospholipid transporter (APLT), class I, type 8A, member 1	3.71	3.68	4.16	4.41	2.87	2.08	2.59	2.42	1	1.35	3.41	4.85	0.00041	0.00055	-0.38
ATPIF1_Park201106_XENLA_00054467_162-494	ATPIF1	ATPase inhibitory factor 1	9.52	9.8	9.4	11.15	7	6.86	7.32	8	3	2.66	8.64	7.27	1.1e-05	1.9e-05	3.43
NM_001096053.1_3-1034	auh	AU RNA binding protein/enoyl-CoA hydratase	9.9	9.99	10.03	10.25	6.35	5.84	7.08	6.09	2	3.68	8.2	15.11	4.2e-09	5.9e-08	11.5
BANF1_TeperekTkacz201206_XENLA_00096415_3-365	Banf1	barrier to autointegration factor 1	12.25	12.41	12.43	12.73	9.97	9.98	9.98	9.89	3	2.5	11.21	16.22	1.9e-09	3.6e-08	12.3
BCAP29_Taira201203_XENLA_tissue_00053190_103-837	BCAP29	B-cell receptor-associated protein 29	4.56	4.08	4.85	5.85	2.76	1.57	2.77	2.15	1	2.3	3.74	6.05	6.1e-05	9.4e-05	1.61
NM_001093027.1_70-804	bcap31	B-cell receptor associated protein 31	10.65	10.69	10.95	11.47	8.35	8.12	8.35	8.17	5	2.69	9.6	13.59	1.4e-08	1.1e-07	10.3
Xelaev18041734m.g	bcap31	B-cell receptor associated protein 31	11.43	11.43	11.58	12.28	9.34	9.12	9.29	9.18	8	2.44	10.46	12.02	5.4e-08	2.6e-07	8.91
NM_001093027.1_70-804	bcap31	B-cell receptor associated protein 31	10.96	10.96	11.11	11.81	8.89	8.69	8.91	8.72	6	2.41	10.01	11.81	6.6e-08	2.9e-07	8.71
NM_001112883.1_3-1367	bcat2	branched chain amino-acid transaminase 2, mitochondrial	9.53	10.04	9.95	9.8	5.73	4.57	5.92	5.39	3	4.39	7.63	16.37	1.7e-09	3.4e-08	12.4
Xelaev18039349m.g	bckdha	branched chain keto acid dehydrogenase E1, alpha polypeptide	5.93	5.99	5.93	6.1	4.27	4.04	3.99	3.57	1	1.95	5.03	9.19	9.8e-07	2.4e-06	5.92
BCL2L1_Taira201203_XENLA_tissue_00285924_240-899	BCL2L1	BCL2 like 1	4.93	5.33	5.67	5.85	3.29	3.56	3.05	3.03	1	2.1	4.43	8.08	3.7e-06	7.4e-06	4.54
BET1_Taira201203_XENLA_tissue_00117180_309-656	BET1	Bet1 golgi vesicular membrane trafficking protein	1.7	2	0.77	2.76	0.89	-0.24	0.64	1.42	1	0.79	1.8	2.09	0.059	0.063	-5.35
NM_001097761.1_1-1179	bsg	basigin (Ok blood group)	7.1	7.22	7.06	7.33	4.3	4.35	4.1	4.13	3	2.89	5.74	15.68	2.7e-09	4.7e-08	11.92
Xelaev18005145m.g	bst1	bone marrow stromal cell antigen 1	5.44	5.33	5.72	5.17	3.03	3.56	2.91	2.13	1	2.35	4.27	8.14	3.4e-06	7e-06	4.62
C19H16ORF80_TC428884_117-698	C19H16ORF80		2.98	3	3.73	4.81	2	2.42	3.01	3.29	1	0.86	3.33	2.09	0.059	0.063	-5.35
Xelaev18043637m.g	C19orf70	chromosome 19 open reading frame 70	3.74	4.53	4.34	4.66	2.59	0.44	3.33	1.58	1	2.01	3.38	4.6	0.00063	0.00082	-0.82
C19ORF70_Kwon201107_XENLA_00106085_71-406	C19ORF70	chromosome 19 open reading frame 70	3.74	4.53	4.34	4.66	2.59	0.44	3.33	1.58	1	2.01	3.38	4.6	0.00063	0.00082	-0.82
Xelaev18043637m.g	C19orf70	chromosome 19 open reading frame 70	5.48	5.5	5.66	5.67	3.42	2.87	4.13	3.53	1	1.99	4.61	7.57	7.1e-06	1.3e-05	3.85
Xelaev18012862m.g	c1qbp	complement component 1, q subcomponent binding protein	6.99	7.14	7.32	7.09	2.81	2.51	1.73	0.88	1	4.81	4.74	15.44	3.3e-09	4.9e-08	11.74
Xelaev18012862m.g	c1qbp	complement component 1, q subcomponent binding protein	10.88	11.14	10.91	11.32	7.34	6.84	7.06	7.09	3	3.97	9.08	22.63	4.1e-11	5e-09	15.96
NM_001174038.1_37-807	c21orf33	chromosome 21 open reading frame 33	2.92	2.04	3.59	3.93	0.44	0.35	0.22	0.88	1	2.03	2.28	5.49	0.00015	0.00021	0.7
C2ORF77_TeperekTkacz201206_XENLA_00068940_74-1750	C2ORF77		4.8	4.83	4.89	5.54	4.19	3.52	3.35	3.75	1	1.25	4.44	4.7	0.00053	0.00071	-0.65
C6ORF125_Ismailoglu201203_XENLA_00031769_266-640	C6ORF125		5.17	5.27	5.62	5.73	2.96	3.44	3.65	3.21	1	2.03	4.47	8.35	2.6e-06	5.6e-06	4.88
NM_001087395.1_98-547	calm2	calmodulin 2 (phosphorylase kinase, delta)	7.88	8.3	8.06	9.13	5.38	4.86	5.44	5.55	4	3	6.84	10.89	1.6e-07	5.2e-07	7.8
NM_001086627.1_41-1297	calr	calreticulin	9.16	9.18	9.68	9.59	6.69	5.67	6.95	6.51	3	2.93	7.94	11.2	1.2e-07	4.3e-07	8.12
NM_001087296.1_42-1283	calr	calreticulin	9.31	9.33	9.8	9.73	6.79	5.91	7.08	6.64	5	2.92	8.08	11.88	6.1e-08	2.8e-07	8.78
NM_001086627.1_41-1297	calr	calreticulin	5.89	6.02	6.29	6.37	3.62	3.51	3.92	3.13	1	2.5	4.91	10.79	1.8e-07	5.7e-07	7.69
CANX_XeXenL6RMv10042178m_174-2009	CANX	calnexin	11.38	11.08	11.44	11.98	8.98	8.55	8.92	8.86	8	2.64	10.15	12.93	2.4e-08	1.6e-07	9.74
CANX_Kwon201107_XENLA_00131741_248-2089	CANX	calnexin	11.62	11.33	11.68	12.24	9.26	8.82	9.21	9.14	14	2.61	10.41	12.66	3.1e-08	1.8e-07	9.5
CANX_XeXenL6RMv10042178m_174-2009	CANX	calnexin	9.41	9.22	9.53	10.15	7.12	6.98	7.11	6.93	4	2.53	8.31	12.33	4.1e-08	2.2e-07	9.2
CANX_Kwon201107_XENLA_00131741_248-2089	CANX	calnexin	8.42	8.18	8.69	8.76	6.38	5.94	6.19	5.96	1	2.38	7.33	12.16	4.8e-08	2.4e-07	9.04
CAPN1_Horb201201_XENLA_00118349_330-2471	CAPN1	calpain 1, (mu/I) large subunit	4.2	5.2	4.76	4.82	4.61	3.64	4.05	4.35	1	0.56	4.52	1.96	0.074	0.078	-5.56
Xelaev18015607m.g	carkd		5.13	4.8	5.41	5.73	3.14	3.27	1.39	2.89	2	2.4	4.11	6.68	2.4e-05	4e-05	2.58
CAT.2_Kwon201107_XENLA_00137220_141-1727	CAT	catalase, gene 2	4.75	5.5	4.53	5.93	6.05	5.81	6.33	5.95	3	-0.84	5.64	-2.84	0.015	0.017	-4.04
CBX3_Ismailoglu201203_XENLA_00068614_976-1527	CBX3	chromobox 3	4.94	4.31	5.16	6.46	2.26	1.14	1.39	1.54	1	3.25	3.64	7.98	4.2e-06	8.1e-06	4.41
Xelaev18000754m.g	ccdc151	coiled-coil domain containing 151	6.89	7.06	6.82	8.28	5.44	5.6	5.92	5.59	3	1.61	6.47	5.33	0.00019	0.00027	0.43
C6ORF97_Taira201203_XENLA_stage_00026615_3-2345	ccdc170	coiled-coil domain containing 170	5.92	5.5	5.38	6.4	4.54	3.82	4.45	4.61	2	1.4	5.13	5.1	0.00027	0.00037	0.05
CCDC51_Taira201203_XENLA_tissue_00162324_475-3774	CCDC51	coiled-coil domain containing 51	7.49	7.53	7.35	8.3	5.25	5.42	5.13	5.71	7	2.26	6.55	9.41	7.6e-07	2e-06	6.18
NP_001106434.1_Taira201203_XENLA_stage_00089540_317-1618	ccdc62	coiled-coil domain containing 62	12.18	11.43	11.45	12.21	9.54	8.78	9.27	8.66	12	2.75	10.44	10.81	1.7e-07	5.6e-07	7.72
CCDC63_Quigley201112_XENLA_00064656_154-1833	CCDC63	coiled-coil domain containing 63	4.94	5	5.09	6.5	3.82	3.58	4.35	3.68	3	1.46	4.69	4.24	0.0012	0.0015	-1.47
NM_001087343.1_126-1769	cct3	chaperonin containing TCP1 subunit 3	4.77	4.75	3.74	5.28	0.1	1.19	1.1	1.42	1	3.12	3.14	8.99	1.2e-06	2.9e-06	5.68
NM_001092518.1_3-1739	cct4	chaperonin containing TCP1 subunit 4	3.36	3.11	3.71	3.94	1.24	1.93	0.1	0.61	1	2.05	2.63	6.13	5.4e-05	8.3e-05	1.74
NM_001092611.1_97-1692	cct6a	chaperonin containing TCP1 subunit 6A	5.54	5.58	5.58	6.2	5.19	4.83	4.79	4.97	1	0.76	5.37	3.47	0.0047	0.0056	-2.88
CD200_Taira201203_XENLA_tissue_00109635_3-1211	Cd200	CD200 receptor 1	11.2	11.13	11.07	11.05	8.83	8.68	8.67	8.1	6	2.54	9.84	14.05	9.5e-09	8.9e-08	10.67
CD63_Taira201203_XENLA_stage_00148823_158-886	CD63	CD63 molecule	2.77	1.81	3.13	3.71	1.15	1.25	0.96	2.27	1	1.18	2.47	3.06	0.01	0.012	-3.64
CD82_Kwon201107_XENLA_00017100_3-1070	CD82	CD82 molecule	6.29	6.17	6.54	7.25	4.19	3.3	4.03	4.43	2	2.5	5.33	8.41	2.4e-06	5.3e-06	4.97
CENPV_Quigley201207_XENLA_00119696_221-928	CENPV	centromere protein V	8.26	7.92	8.52	9.67	6.53	6	6.6	7.12	5	2.02	7.59	5.8	8.9e-05	0.00013	1.21
CEP112_Kwon201107_XENLA_00020703_1-3051	CEP112	centrosomal protein 112kDa	6.62	6.28	6.31	6.88	4.61	3.89	4.88	4.03	3	2.12	5.48	8.15	3.4e-06	6.9e-06	4.63
CEP63_XeXenL6RMv10033568m_1-1641	CEP63	centrosomal protein 63kDa	6.22	6.17	6.72	7.22	3.73	3.51	4.03	3.75	1	2.74	5.23	10.43	2.5e-07	7.7e-07	7.32
CEP68_Park201106_XENLA_00073241_150-1784	CEP68	centrosomal protein 68kDa	9.7	9.45	9.66	9.84	7.7	7.44	7.78	6.97	4	2.18	8.57	10.8	1.7e-07	5.6e-07	7.71
NM_001095745.1_244-2157	cep70	centrosomal protein 70kDa	2.55	1.71	0.32	2.37	0.78	0.35	0.73	1.5	1	0.67	1.83	1.74	0.11	0.11	-5.91
NM_001096328.1_368-910	cfap126	cilia and flagella associated protein 126	5.97	6.19	6.61	7.39	4.42	3.87	6.05	4.29	2	1.84	5.64	4.23	0.0012	0.0015	-1.48
Xelaev18011265m.g	cfap44	cilia and flagella associated protein 44	4.05	4.16	4.6	5.2	2.5	2.57	3.9	3.06	1	1.38	3.88	3.94	0.002	0.0025	-2.01
Xelaev18023041m.g	cfap57	cilia and flagella associated protein 57	2.95	3.31	2.77	3.73	2.36	2.55	3.33	3.07	1	0.32	3.18	1.05	0.32	0.32	-6.79
Xelaev18045616m.g	cfap70	cilia and flagella associated protein 70	3.98	3.83	4.12	5.29	2.79	2.55	1.59	2.42	1	1.77	3.49	4.96	0.00034	0.00047	-0.19
CHCHD3_XeXenL6RMv10021867m_1-861	Chchd3	coiled-coil-helix-coiled-coil-helix domain containing 3	10.26	10.4	10.32	10.77	7.97	7.85	8.05	7.68	4	2.54	9.17	14.74	5.6e-09	6.8e-08	11.22
CHCHD3_Taira201203_XENLA_tissue_00020998_1-924	Chchd3	coiled-coil-helix-coiled-coil-helix domain containing 3	10.92	11.05	10.97	11.43	8.62	8.6	8.71	8.32	8	2.53	9.83	14.71	5.7e-09	6.8e-08	11.2
CHCHD3_XeXenL6RMv10021867m_1-861	CHCHD3	coiled-coil-helix-coiled-coil-helix domain containing 3	9.28	9.17	9.51	9.97	7.03	6.94	7.32	6.68	3	2.48	8.24	11.61	7.9e-08	3.3e-07	8.52
CHCHD6_Taira201203_XENLA_tissue_00020859_2-826	CHCHD6	coiled-coil-helix-coiled-coil-helix domain containing 6	7.91	7.85	8.18	9.26	5.59	5.8	5.98	6.01	5	2.43	7.09	8.38	2.5e-06	5.4e-06	4.93
BC084878.1_3-809	chchd6	coiled-coil-helix-coiled-coil-helix domain containing 6	5.95	5.58	5.9	6.48	3.92	3.26	3.65	3.67	2	2.26	4.87	9.11	1.1e-06	2.6e-06	5.83
CHPT1_Kwon201107_XENLA_00111854_341-1564	CHPT1	choline phosphotransferase 1	3.62	3.62	3.68	3.37	2.96	2.02	3.34	2.95	1	0.67	3.36	2.3	0.041	0.044	-5
NM_001094218.1_89-400	cisd1	CDGSH iron sulfur domain 1	11.96	12.28	12.24	12.74	9.87	10.08	10.01	9.48	3	2.44	11.08	12.06	5.2e-08	2.5e-07	8.95
Xelaev18009411m.g	cisd2	CDGSH iron sulfur domain 2	6.2	5.78	6.04	6.88	4.7	3.89	4.4	3.86	1	1.95	5.27	6.94	1.7e-05	2.9e-05	2.96
CLGN_Taira201203_XENLA_tissue_00235788_298-2166	CLGN	calmegin	8.42	8.18	8.69	8.76	6.38	5.94	6.19	5.96	1	2.38	7.33	12.16	4.8e-08	2.4e-07	9.04
BC080324.1_2-352	clone IMAGE:4965075		6.24	6.16	6.35	6.5	4.51	3.9	4.49	3.97	1	2.04	5.31	9.33	8.3e-07	2.2e-06	6.08
BC088971.1_700-2058	clone IMAGE:6871346		11.66	12.44	11.7	13.06	11.48	11.05	10.98	11.93	2	0.86	11.79	2.72	0.019	0.021	-4.25
BC099273.1_3-593	clone IMAGE:6932755		6.34	6.74	7.17	7.44	3.16	0.61	3.85	3.33	1	3.92	4.97	8.13	3.5e-06	7e-06	4.6
BC099261.1_34-1197	clone IMAGE:6934659		3.76	3.93	4.56	5.88	3.47	3.43	3.42	3.94	2	0.92	4.14	2.3	0.04	0.044	-5
BC090156.1_1-792	clone IMAGE:7198737		6.29	6.16	6.52	7.14	4.12	4.37	4.4	4.65	1	2.09	5.5	8.46	2.3e-06	5e-06	5.03
BC087413.1_85-618	clone IMAGE:7208603		4.91	5.23	5.27	5.92	1.89	1.99	2.45	2.97	1	2.77	3.98	9.25	9.1e-07	2.3e-06	6
BC082205.1_60-590	clone MGC:99091		11.03	11.35	11.33	11.64	6.9	6.65	7.23	6.49	3	4.5	9.08	22.26	4.9e-11	5e-09	15.79
CLPP_Ismailoglu201203_XENLA_00038599_1-855	CLPP	caseinolytic mitochondrial matrix peptidase proteolytic subunit	9.56	9.82	9.74	10.42	8.94	8.79	8.63	9.22	5	0.99	9.39	4.66	0.00057	0.00075	-0.71
Xelaev18013120m.g	clybl	citrate lyase beta like	8.59	8.79	8.88	9.12	5.38	5.5	5.8	5.55	6	3.26	7.22	17.61	7.4e-10	2e-08	13.22
AB034701.1_112-4455	COL1A1	collagen, type I, alpha 1	6.31	6.57	6.14	7.07	5.94	6.11	6.05	6.54	1	0.36	6.36	1.51	0.16	0.16	-6.23
XB-GENE-1013940_Kwon201107_XENLA_00106467_229-1725	conserved hypothetical protein similar to mus musculus 11 days embryo whole body cDNA		5.99	5.97	5.97	6.82	5.23	5.09	5.06	4.98	2	1.08	5.67	4.63	0.0006	0.00079	-0.76
COPA_Ismailoglu201203_XENLA_00015943_139-3897	Copa	coatomer protein complex subunit alpha	8.41	8.47	8.38	8.69	5.37	4.98	5.17	4.91	2	3.34	6.82	18.22	5e-10	1.5e-08	13.6
COPB2_XeXenL6RMv10009392m_1-1998	COPB2	coatomer protein complex subunit beta 2 (beta prime)	10.93	10.86	10.92	11.32	9.23	9.03	8.98	8.79	11	1.99	10.01	11.67	7.5e-08	3.1e-07	8.58
COPB2_XeXenL6RMv10013886m_1-2763	COPB2	coatomer protein complex subunit beta 2 (beta prime)	11.35	11.3	11.36	11.72	9.78	9.64	9.58	9.39	19	1.83	10.52	11.14	1.2e-07	4.5e-07	8.06
COPB2_XeXenL6RMv10009392m_1-1998	COPB2	coatomer protein complex subunit beta 2 (beta prime)	5.84	5.79	5.79	6.4	5.16	5.15	4.9	4.47	1	1.01	5.47	4.32	0.001	0.0013	-1.33
COPE_XeXenL6RMv10036817m_2-964	Cope	coatomer protein complex subunit epsilon	9.07	9.12	9.14	9.7	6.4	6.07	6.58	6.15	4	2.94	7.79	14.7	5.7e-09	6.8e-08	11.19
Xelaev18013643m.g	cox14	COX14, cytochrome c oxidase assembly factor	6.66	6.98	6.22	7.27	4.52	4.39	4.61	4.77	1	2.16	5.71	8.91	1.3e-06	3.2e-06	5.59
Xelaev18022677m.g	cox4i1	cytochrome c oxidase subunit IV isoform 1	8.71	8.89	8.78	9.34	6.53	6.56	6.59	6.17	2	2.46	7.7	12.64	3.1e-08	1.8e-07	9.48
Xelaev18024950m.g	cox4i1	cytochrome c oxidase subunit IV isoform 1	8.63	8.83	8.72	9.28	6.49	6.54	6.5	6.06	1	2.45	7.64	12.31	4.2e-08	2.2e-07	9.18
Xelaev18024950m.g	cox4i1	cytochrome c oxidase subunit IV isoform 1	6.85	7.05	7.03	7.59	4.91	4.96	4.77	4.53	1	2.29	5.99	10.63	2.1e-07	6.4e-07	7.53
NM_001091923.1_36-482	cox5a	cytochrome c oxidase subunit Va	8.74	8.83	8.75	9.42	5.65	5.7	6.26	5.25	2	3.19	7.34	13.19	1.9e-08	1.3e-07	9.96
COX5B.1_TC443541_3-431	Cox5b	cytochrome c oxidase subunit Vb, gene 1	7.37	7.7	7.57	8.47	3.79	4.03	4.36	3.9	1	3.68	5.95	14.35	7.5e-09	7.6e-08	10.91
COX5B.1_Taira201203_XENLA_stage_00149989_149-538	COX5B	cytochrome c oxidase subunit Vb, gene 1	9.21	9.19	8.96	10.37	6.25	6.19	5.88	6.09	3	3.31	7.78	11.93	5.9e-08	2.7e-07	8.83
NM_001091587.1_1-408	cox5b	cytochrome c oxidase subunit Vb, gene 2	9.79	9.94	10.04	10.56	6.97	7.07	7.24	6.54	2	3.12	8.53	14.49	6.7e-09	7.4e-08	11.03
COX5B.1_TC443541_3-431	COX5B	cytochrome c oxidase subunit Vb, gene 1	6.3	6.36	6.22	7.42	3.73	3.66	3.45	3.16	1	2.97	5.11	10.44	2.5e-07	7.7e-07	7.33
NM_001093881.2_3-362	cox6a1	cytochrome c oxidase subunit 6A1	5.6	5.68	5.87	6.39	3.76	4.28	3.95	3.75	1	1.88	4.97	7.82	5.2e-06	9.7e-06	4.19
Xelaev18036564m.g	cox6b1	cytochrome c oxidase subunit VIb polypeptide 1 (ubiquitous)	7.99	8.09	8.14	9.11	4.65	3.47	5.14	4.68	2	3.78	6.45	10.97	1.5e-07	4.9e-07	7.88
Xelaev18038070m.g	cox6b1	cytochrome c oxidase subunit VIb polypeptide 1 (ubiquitous)	7.6	7.71	7.43	8.51	3.88	3.66	4.94	3.84	1	3.65	5.99	11.72	7.1e-08	3e-07	8.63
Xelaev18032215m.g	cox6c	cytochrome c oxidase subunit VIc	8.81	8.94	8.67	9.44	6.63	6.51	6.67	6.57	1	2.36	7.79	12.22	4.5e-08	2.3e-07	9.1
Xelaev18033885m.g	cox6c	cytochrome c oxidase subunit VIc	5.48	5.55	5.16	6.12	5.1	4.99	4.65	4.38	1	0.78	5.22	3.03	0.011	0.012	-3.69
COX7A2_Taira201203_XENLA_stage_00196276_154-492	COX7A2	cytochrome c oxidase subunit 7A2	6.84	6.98	6.78	7.66	3.69	3.61	4.31	3.47	1	3.2	5.48	12.31	4.2e-08	2.2e-07	9.18
Xelaev18038689m.g	cox7b	cytochrome c oxidase subunit VIIb	4.44	4.42	4.77	5.36	2.99	3.07	2.79	0.94	1	2.07	3.77	5.3	0.0002	0.00027	0.4
Xelaev18008096m.g	cox7c	cytochrome c oxidase subunit VIIc	10.21	10.5	9.95	11.05	8.55	8.32	8.46	8.44	2	1.98	9.44	8.97	1.3e-06	3e-06	5.66
Xelaev18037901m.g	cpt1a	carnitine palmitoyltransferase 1A (liver)	3.17	3.17	3.49	2.22	1.4	1.19	3.24	1.05	1	1.04	2.67	2.47	0.03	0.033	-4.71
CPT2_TeperekTkacz201206_XENLA_00026874_41-2020	CPT2	carnitine palmitoyltransferase 2	6.77	6.83	6.71	7.33	5	4.29	4.72	4.99	3	2.12	5.86	9.18	9.8e-07	2.5e-06	5.91
Xelaev18003333m.g	crat	carnitine O-acetyltransferase, gene 1	3.31	3.64	3.2	3.93	2.22	2.53	1.5	2.22	1	1.22	3.03	4.2	0.0013	0.0016	-1.54
CS_Ismailoglu201203_XENLA_00053900_407-1813	CS	citrate synthase	11.78	11.96	11.97	12.32	7.8	6.69	7.42	7.44	5	4.66	9.68	20.32	1.4e-10	9.5e-09	14.8
CSNK2B_mgEST_Xl4jul2012_1013086090_95-742	CSNK2B	casein kinase 2 beta	3.83	4.37	4.45	4.93	3.48	2.78	3.08	3.34	1	1.14	3.89	4.01	0.0018	0.0022	-1.88
CTNNB1_Quigley201207_XENLA_00108430_503-2848	CTNNB1	catenin beta 1	3.87	5.5	3.57	5.4	3.52	2.99	2.45	4.19	1	1.22	4.05	2.59	0.024	0.027	-4.5
CTPS2_Taira201203_XENLA_tissue_00002350_376-2193	CTPS2	CTP synthase 2	5.92	6.4	5.81	6.49	4.14	4.17	4.5	3.85	2	1.93	5.21	8.2	3.2e-06	6.6e-06	4.69
NM_001112843.1_3-1025	ctsk	cathepsin K	3.25	3.45	3.3	4.37	2.3	2.19	1.5	3.29	1	1.11	3.16	3.02	0.011	0.013	-3.71
Xelaev18011589m.g	cxadr	CXADR, Ig-like cell adhesion molecule	6.73	7.03	7.19	7.78	4.87	4.8	5.07	5.06	1	2.2	6.09	9.32	8.5e-07	2.2e-06	6.07
NM_001093238.1_120-518	cyb5a	cytochrome b5 type A (microsomal)	7.08	7.07	7.46	8.07	4.29	4.32	4.94	4.24	2	2.91	5.97	11.04	1.4e-07	4.7e-07	7.96
CYB5A_TC465570_3-446	CYB5A	cytochrome b5 type A (microsomal)	6.64	6.59	6.94	7.55	3.85	3.83	4.48	3.86	1	2.85	5.52	10.98	1.5e-07	4.9e-07	7.89
CYB5A_TC465570_3-446	CYB5A	cytochrome b5 type A (microsomal)	3.46	3.28	3.78	4.92	2.26	0.25	1.64	2.67	1	1.82	3.05	4.15	0.0014	0.0017	-1.62
Xelaev18024908m.g	cyb5b	cytochrome b5 type B (outer mitochondrial membrane)	8.36	8.25	8.55	8.82	6.28	5.93	6.25	5.58	2	2.47	7.26	11.55	8.4e-08	3.4e-07	8.46
CYB5R3_TC445561_127-1032	CYB5R3	cytochrome b5 reductase 3	8.67	8.29	8.47	9.82	6.82	6.34	6.63	7.01	4	2.1	7.77	6.91	1.7e-05	3e-05	2.92
CYC1_Audic201207_XENLA_00000343_243-1172	Cyc1	cytochrome c-1	9.73	9.82	9.79	10.18	7.65	7.44	7.72	7.57	3	2.28	8.74	13.74	1.2e-08	1e-07	10.42
CYCS_Taira201203_XENLA_stage_00209721_227-613	CYCS	cytochrome c, somatic	6.11	6.03	6.26	6.97	2.78	0.69	3.1	2.32	1	3.81	4.46	9.85	4.7e-07	1.3e-06	6.69
Xelaev18047189m.g	cyct	cytochrome c, testis	4.38	4.24	4.89	5.29	0	-1.24	0.89	0.38	1	3.7	2.91	11.26	1.1e-07	4.1e-07	8.17
CYHR1_TC421929_2-1150	CYHR1	cysteine/histidine-rich 1	4.72	4.47	4.42	4.79	2.32	2.14	3.39	2.74	1	1.79	3.76	6.2	4.9e-05	7.6e-05	1.84
CYP20A1_Taira201203_XENLA_stage_00031986_188-1579	CYP20A1	cytochrome P450 family 20 subfamily A member 1	8.83	9.23	8.95	9.46	7.35	7.19	7.62	7.11	5	1.79	8.22	9.26	9e-07	2.3e-06	6.01
NM_001092584.1_110-1678	cyp4v2	cytochrome P450 family 4 subfamily V member 2	4.65	4.01	4.06	4.98	3.59	2.98	3.05	3.01	1	1.19	3.9	4.13	0.0014	0.0018	-1.67
D2HGDH_Taira201203_XENLA_tissue_00258941_50-1771	D2hgdh	D-2-hydroxyglutarate dehydrogenase	9.92	10.31	10.09	10.05	6.49	5.59	6.27	6.15	7	3.95	8.12	19.15	2.8e-10	1.1e-08	14.15
DAD1_Taira201203_XENLA_tissue_00015037_114-659	DAD1	defender against cell death 1	3.61	4.36	3.45	4.79	0	1.08	1.5	1.5	1	2.51	2.89	7.01	1.5e-05	2.6e-05	3.06
Xelaev18007458m.g	dao	D-amino-acid oxidase	8.89	8.8	8.7	8.98	5.08	4.03	4.95	5	3	4.03	6.83	17.02	1.1e-09	2.5e-08	12.84
Xelaev18023223m.g	dars2	aspartyl-tRNA synthetase 2, mitochondrial	5.17	5.09	5.04	5.02	2.24	2.69	1.59	1.38	1	2.8	3.72	9.93	4.3e-07	1.2e-06	6.78
NM_001086030.1_2-1255	ddi2	DNA damage inducible 1 homolog 2	7.02	7.32	7.63	7.73	3.45	2.48	4.36	3.15	3	3.93	5.47	11.89	6.1e-08	2.8e-07	8.79
Xelaev18036446m.g	ddost	dolichyl-diphosphooligosaccharide--protein glycosyltransferase subunit (non-catalytic)	4.93	4.81	5.43	6.33	3.11	2.93	3.28	3.46	1	2.07	4.38	6.37	3.8e-05	6.1e-05	2.1
Xelaev18032173m.g	decr1	2,4-dienoyl-CoA reductase 1	10.5	10.81	10.93	10.66	7.39	6.91	7.13	6.79	6	3.66	8.9	20.01	1.7e-10	9.7e-09	14.63
Xelaev18045434m.g	decr2	2,4-dienoyl-CoA reductase 2	4.3	4.59	5.22	5.41	1	1.39	2.89	1.38	1	2.84	3.51	7.58	7e-06	1.3e-05	3.87
NM_001092122.1_96-893	dguok	deoxyguanosine kinase	6.15	6.28	6.06	6.66	3.94	3.19	3.15	3.51	2	2.73	4.94	11.29	1.1e-07	4.1e-07	8.2
Xelaev18038552m.g	dkc1	dyskeratosis congenita 1, dyskerin	4.97	5.13	5.36	6.69	4.44	3.97	4.68	4.89	2	1.01	5.07	2.83	0.015	0.017	-4.05
Xelaev18038552m.g	dkc1	dyskeratosis congenita 1, dyskerin	1.38	1.66	1.86	2.52	1.36	1.3	1.73	1.05	1	0.38	2.03	1.24	0.24	0.25	-6.57
DLAT_TeperekTkacz201206_XENLA_00076772_118-2004	DLAT	dihydrolipoamide S-acetyltransferase	9.24	9.3	9.19	9.31	8.67	8.85	8.47	8.31	4	0.68	8.92	4.12	0.0015	0.0018	-1.68
Xelaev18021003m.g	dld	dihydrolipoamide dehydrogenase	13.11	13.35	13.23	13.43	8.85	7.79	8.25	8.37	10	4.96	10.8	23.26	3e-11	4.5e-09	16.26
DNAH1_Taira201203_XENLA_tissue_00057826_54-12665	DNAH1	dynein axonemal heavy chain 1	4.4	5.63	3.99	6.21	4.35	3.32	2.98	4.25	1	1.27	4.47	2.71	0.019	0.021	-4.27
Xelaev18009543m.g	dnah6	dynein, axonemal, heavy chain 6	4.78	4.86	5.23	5.65	1.65	2.67	1.85	2.13	1	2.78	3.78	9.55	6.5e-07	1.7e-06	6.34
NM_001092408.1_75-2183	dnai1	dynein, axonemal, intermediate chain 1	5.76	5.79	5.56	6.71	5.24	5.13	5	5.27	2	0.78	5.59	3.06	0.01	0.012	-3.64
DNAJA2_TeperekTkacz201206_XENLA_00107904_113-1345	DNAJA2	DnaJ heat shock protein family (Hsp40) member A2	6.69	6.68	6.4	6.88	5.1	5.13	4.79	4.67	1	1.7	5.82	8.39	2.5e-06	5.3e-06	4.94
DNAJA4.1_Park201106_XENLA_00175772_241-1434	DNAJA4	DnaJ heat shock protein family (Hsp40) member A4	8.03	8.1	7.77	8.25	6.47	6.6	7.28	6.55	4	1.3	7.39	6.06	6e-05	9.3e-05	1.62
DNAJB11_TC421952_126-1208	DNAJB11	DnaJ heat shock protein family (Hsp40) member B11	5.46	5.48	5.48	5.95	4.03	2.35	3.03	3.07	1	2.33	4.45	7.49	7.9e-06	1.4e-05	3.75
Xelaev18030684m.g	dnajb6	DnaJ heat shock protein family (Hsp40) member B6	5.17	5.53	5.02	5.82	4.66	4.67	6.71	4.78	1	0.17	5.33	0.41	0.69	0.7	-7.27
DNAJC11_Amin201106_XENLA_00018402_17-1696	DNAJC11	DnaJ heat shock protein family (Hsp40) member C11	9.88	9.93	9.93	10.4	8.42	8.33	8.25	8.16	7	1.74	9.16	10.26	3e-07	9.1e-07	7.13
DNAJC19_Ismailoglu201203_XENLA_00056507_470-817	DNAJC19	DnaJ heat shock protein family (Hsp40) member C19	7.78	8	8.07	8.82	5.74	5.34	6.03	5.81	3	2.41	6.96	9.73	5.3e-07	1.5e-06	6.55
Xelaev18028453m.g	dnajc5g	DnaJ heat shock protein family (Hsp40) member C5 gamma	6.08	6.28	5.94	6.05	4.35	4.32	4.51	3.92	2	1.76	5.23	8.5	2.2e-06	4.8e-06	5.08
Xelaev18034826m.g	dnajc9	DnaJ heat shock protein family (Hsp40) member C9	9.84	9.65	9.82	11.38	6.09	5.79	6.29	6.93	5	3.88	8.23	10.66	2e-07	6.3e-07	7.57
Xelaev18023653m.g	dnal4	dynein axonemal light chain 4	3.48	3.35	3.74	5.15	2.7	0.44	1.03	3.39	1	1.71	3.17	3.23	0.0073	0.0086	-3.32
DNALI1_Audic201207_XENLA_00002207_77-841	DNALI1	dynein axonemal light intermediate chain 1	8.08	7.88	8.36	9.71	6	5.93	6.42	6.43	2	2.3	7.36	6.65	2.5e-05	4.1e-05	2.54
Xelaev18040926m.g	dpm3	dolichyl-phosphate mannosyltransferase polypeptide 3	6.14	6.12	5.78	6.76	4.35	4.6	4.6	4.66	1	1.61	5.42	6.86	1.9e-05	3.1e-05	2.84
Xelaev18033401m.g	dsp	desmoplakin	8.08	9.18	8.18	9	8.07	7.55	7.48	8.64	4	0.68	8.28	2.18	0.051	0.055	-5.21
DYNLT1_Ismailoglu201203_XENLA_00044096_337-678	DYNLT1	dynein light chain Tctex-type 1	5.09	4.67	5.25	6.35	4.2	4.12	3.83	4.79	1	1.07	4.84	3.11	0.0091	0.011	-3.54
Xelaev18023040m.g	ebna1bp2	EBNA1 binding protein 2	2.83	3.28	2.67	4.13	2.69	0.83	1.28	2.58	1	1.14	2.81	2.78	0.017	0.019	-4.15
Xelaev18042619m.g	ebp	emopamil binding protein (sterol isomerase)	5.71	5.57	5.84	6.22	3.57	3.72	4.49	3.79	1	1.87	4.93	7.41	8.8e-06	1.6e-05	3.63
Xelaev18039384m.g	ech1	enoyl-CoA hydratase 1, peroxisomal	10.18	10.03	10.8	10.44	8.67	8.42	8.93	8.32	7	1.77	9.48	8.57	2e-06	4.5e-06	5.16
ECHDC2_Taira201203_XENLA_tissue_00112621_34-924	ECHDC2	enoyl-CoA hydratase domain containing 2	6.65	6.92	6.78	7.44	6.68	6.81	6.88	6.43	2	0.24	6.84	1.13	0.28	0.29	-6.7
Xelaev18035049m.g	echs1	enoyl-CoA hydratase, short chain, 1, mitochondrial	11	11.02	11.21	10.93	8.21	7.9	8.31	7.53	6	3.05	9.52	15.87	2.4e-09	4.3e-08	12.05
NM_001091567.1_1-918	eci1	enoyl-CoA delta isomerase 1	10.26	10.54	10.48	10.73	7.33	6.15	6.62	7.25	6	3.65	8.68	14.48	6.8e-09	7.4e-08	11.02
NM_001096339.1_3-1205	eci2	enoyl-CoA delta isomerase 2	11	11.1	11.36	11.08	7.47	7.41	8.25	7.07	7	3.58	9.35	15.41	3.4e-09	4.9e-08	11.72
ENKUR_TeperekTkacz201206_XENLA_00117866_111-908	ENKUR	enkurin, TRPC channel interacting protein	4.78	4.63	5	6.27	2.88	3.23	3.67	3.19	1	1.82	4.3	5.22	0.00023	0.00031	0.24
Xelaev18037480m.g	eno1	enolase 1	2.75	3.88	3.07	2.56	2.69	0.44	0.89	0.88	1	1.45	2.51	3.53	0.0043	0.0051	-2.77
NM_001091564.1_2-1564	ephx1	epoxide hydrolase 1, microsomal (xenobiotic)	8.48	8.37	8.72	10.12	6.68	6.24	6.8	7.69	6	2.06	7.89	5.31	0.00019	0.00027	0.41
EPHX1_Ismailoglu201203_XENLA_00006318_51-1484	EPHX1	epoxide hydrolase 1, microsomal (xenobiotic)	4.6	4.71	4.6	6.79	3.33	3.19	2.45	2.97	1	2.06	4.19	4.6	0.00063	0.00082	-0.82
ERAP1_Taira201203_XENLA_tissue_00187919_268-3063	ERAP1	endoplasmic reticulum aminopeptidase 1	3.9	3.9	4.42	4.57	1.15	2.14	1.16	1.46	1	2.34	3.1	8	4.1e-06	8e-06	4.43
ERLIN2_Ismailoglu201203_XENLA_00037757_163-1170	ERLIN2	ER lipid raft associated 2	6.73	6.73	7.32	7.18	7.05	6.95	7.39	6.57	2	0	7	0	1	1	-7.36
ESYT1_Taira201203_XENLA_stage_00098499_643-3666	ESYT1	extended synaptotagmin-like protein 1	6.84	6.6	6.72	8.17	5.39	4.81	5.39	5.31	3	1.84	6.18	5.67	0.00011	0.00016	1.01
ETFA_Taira201203_XENLA_stage_00060180_1-1074	ETFA	electron transfer flavoprotein alpha subunit	10.53	10.7	10.84	11.17	8.62	8.62	8.6	8.3	4	2.27	9.67	12.71	2.9e-08	1.8e-07	9.54
ETFB_Amin201106_XENLA_00030262_78-842	ETFB	electron transfer flavoprotein beta subunit	10.71	10.9	11.03	11.49	8.53	8.6	8.79	8.3	6	2.47	9.8	12.59	3.2e-08	1.9e-07	9.43
NM_001094400.1_79-1929	etfdh	electron transfer flavoprotein dehydrogenase	10.17	10.23	10.07	10.56	8.13	7.93	7.82	7.78	7	2.34	9.09	13.72	1.2e-08	1e-07	10.41
NM_001096915.1_2-1093	exog	endo/exonuclease (5'-3'), endonuclease G-like	6.5	6.16	5.73	6.66	4.89	4.45	4.47	4.3	2	1.69	5.44	6.89	1.8e-05	3e-05	2.89
F6PHS3_XENTR_Taira201203_XENLA_stage_00091059_899-1540	F6PHS3		7.68	7.81	7.7	8.31	5.39	5.08	5.49	5.25	1	2.54	6.61	12.46	3.6e-08	2e-07	9.32
F6PHS3_XENTR_Taira201203_XENLA_stage_00091059_899-1540	F6PHS3		7	7.21	6.67	7.67	5.23	5.18	5.02	4.67	2	2.08	6.11	8.6	1.9e-06	4.4e-06	5.2
F6YRD4_XENTR_Taira201203_XENLA_stage_00078243_723-4526	F6YRD4		6.78	6.76	6.8	6.92	5.57	5.77	5.16	5	4	1.42	6.12	6.69	2.4e-05	3.9e-05	2.59
FAF2_TC454062_3-1364	FAF2	Fas associated factor family member 2	4.42	5.06	4.77	5.85	3.61	2.99	2.25	3.26	3	1.87	4.14	5.35	0.00018	0.00026	0.48
FAHD2A_Ismailoglu201203_XENLA_00034887_118-1077	Fahd2a	fumarylacetoacetate hydrolase domain containing 2A	5.8	5.72	5.69	5.5	1.75	1.3	1.77	0.61	1	3.85	3.78	14.64	6e-09	7e-08	11.15
NM_001094654.1_3-431	fam136a	family with sequence similarity 136 member A	5.21	5.31	5.46	5.91	2.7	2.57	3.05	3.03	1	2.48	4.27	10.05	3.8e-07	1.1e-06	6.91
FAM210B_Ismailoglu201203_XENLA_00068855_3-659	FAM210B	family with sequence similarity 210 member B	3.51	3.73	3.84	4.04	2.05	2.19	1.73	1.15	1	1.72	3.02	6.16	5.2e-05	8.1e-05	1.78
C10ORF58_Taira201203_XENLA_tissue_00185811_160-843	FAM213A	family with sequence similarity 213 member A	6.82	7.13	7.48	8.42	5.1	5.36	5.49	5.78	2	2.01	6.47	6.44	3.4e-05	5.5e-05	2.21
FAM82A2_Kwon201107_XENLA_00019217_220-1665	FAM82A2	regulator of microtubule dynamics 2	8.3	8.25	8.3	8.52	6.27	5.98	6.07	5.78	3	2.3	7.2	12.92	2.4e-08	1.6e-07	9.73
Xelaev18046677m.g	fdxr	ferredoxin reductase	5.54	5.56	5.5	5.74	4.06	3.95	4.25	4.03	1	1.46	4.88	7.34	9.6e-06	1.7e-05	3.54
Xelaev18011062m.g	fech	ferrochelatase	5.14	5.17	5.44	5.83	2.96	2.61	3	2.92	1	2.37	4.24	9.76	5.2e-07	1.4e-06	6.58
FH_XeXenL6RMv10032015m_1-1155	FH	fumarate hydratase	8.54	8.64	8.69	8.89	6.78	6.65	6.63	6.08	4	2.14	7.62	11.02	1.4e-07	4.8e-07	7.93
FHIT_TC426042_200-646	FHIT	fragile histidine triad	4.69	4.98	5.05	5.8	2.64	2.55	2.96	2.97	1	2.2	4.07	7.89	4.7e-06	8.9e-06	4.29
FLNC_Taira201203_XENLA_stage_00125455_569-8764	FLNC	filamin C	2.92	3.13	3.11	3.89	1.05	1.08	1.22	1.46	1	1.68	2.57	5.79	9e-05	0.00013	1.2
FLOT1_Taira201203_XENLA_tissue_00030602_146-1033	FLOT1	flotillin 1	4.27	4.31	4.29	4.52	3.71	3.95	3.58	2.36	1	0.87	3.98	2.77	0.017	0.019	-4.17
Xelaev18042476m.g	flot1	flotillin 1	4.27	4.31	4.29	4.52	3.71	3.95	3.58	2.36	1	0.87	3.98	2.77	0.017	0.019	-4.17
Xelaev18042476m.g	flot1	flotillin 1	5.3	5.28	5.07	5.56	4.89	4.83	4.87	4.48	3	0.52	5.08	2.49	0.029	0.032	-4.67
NM_001086829.1_1-1374	flot2	flotillin 2	7.95	7.99	7.73	8.35	6.89	6.78	6.61	6.38	6	1.33	7.34	6.8	2e-05	3.4e-05	2.76
FTCD_Taira201203_XENLA_tissue_00058447_440-2095	FTCD	formimidoyltransferase cyclodeaminase	1.81	2.81	1.38	1.69	3.39	2.78	1.22	3.16	1	-0.61	2.58	-1.46	0.17	0.18	-6.3
GCDH_Taira201203_XENLA_stage_00014566_114-1436	GCDH	glutaryl-CoA dehydrogenase	4.4	4.63	4.72	5.19	3.16	3.22	3.35	1.97	2	1.67	3.95	5.31	0.00019	0.00027	0.41
NM_001095204.1_106-1113	gde1	glycerophosphodiester phosphodiesterase 1	4.35	5.46	5.31	5.22	4.45	3.91	4.65	3.84	2	0.84	4.71	2.87	0.014	0.016	-3.98
Xelaev18027656m.g	gfm1	G elongation factor, mitochondrial 1	11.91	11.12	11.83	11.44	10.8	10.15	10.51	9.83	10	1.25	10.95	5.19	0.00024	0.00033	0.2
GGT1_Kwon201107_XENLA_00018078_266-2083	GGT1	gamma-glutamyltransferase 1	3.42	3.75	3.69	3.86	1.52	1.44	0.89	0.61	1	2.12	2.73	7.71	5.9e-06	1.1e-05	4.05
GLG1_Audic201207_XENLA_00006893_25-3417	GLG1	golgi glycoprotein 1	9.02	9.06	8.96	9.59	7.18	6.89	6.83	7.3	10	2.1	8.11	10.76	1.8e-07	5.8e-07	7.67
GLRX5_Taira201203_XENLA_stage_00143010_118-582	GLRX5	glutaredoxin 5	3.17	3.63	3.42	4.12	2.52	2.11	1.45	1.42	1	1.47	2.97	4.68	0.00055	0.00072	-0.67
Xelaev18045027m.g	gls	glutaminase	2.5	3.67	1.95	3.58	2.12	0.96	1.59	1.42	1	1.16	2.55	3.01	0.011	0.013	-3.72
BC056110.1_3-1331	glutamate oxaloacetate transaminase 2	glutamate oxaloacetate transaminase 2	11.7	11.88	11.86	12.33	7.49	6.57	7.24	7.4	8	4.76	9.56	21.19	8.7e-11	7.4e-09	15.26
GM10335_Taira201203_XENLA_stage_00177489_1799-2386	GM10335		7.58	7.96	8.03	8.53	5.36	5.21	5.53	5.49	2	2.6	6.73	11.89	6.1e-08	2.8e-07	8.79
GNAO1_Taira201203_XENLA_stage_00054456_1-1137	GNAO1	G protein subunit alpha o1	1.38	1.35	0.32	3.32	0.65	0.9	0.73	1.46	1	0.53	1.81	1.18	0.26	0.27	-6.65
GNB4_TC420106_366-1388	Gnb4	guanine nucleotide binding protein (G protein), beta polypeptide 4	9.13	9	9.22	9.56	6.59	6.13	6.68	6.32	2	2.78	7.84	14.36	7.4e-09	7.6e-08	10.93
NM_001092044.1_187-1059	golph3	golgi phosphoprotein 3 (coat-protein)	4.97	5.16	5.42	6.13	4.25	4.19	3.74	3.74	1	1.38	4.76	4.96	0.00034	0.00047	-0.19
GOT2_XeXenL6RMv10021625m_1-1593	Got2	glutamic-oxaloacetic transaminase 2	10.23	10.41	10.31	10.81	5.82	4.08	5.45	5.57	2	5.17	7.86	16.16	2e-09	3.6e-08	12.26
GOT2_XeXenL6RMv10021625m_1-1593	Got2	glutamic-oxaloacetic transaminase 2	9.17	9.48	9.17	9.42	4.87	3.45	4.39	4.73	2	4.88	6.87	17.77	6.6e-10	1.8e-08	13.32
GPD2_Kwon201107_XENLA_00095230_264-2441	GPD2	glycerol-3-phosphate dehydrogenase 2	7.63	7.63	7.46	8.14	7.35	7.32	7.45	7.37	4	0.34	7.55	1.84	0.091	0.097	-5.75
GRPEL1_XeXenL6RMv10021408m_100-750	GRPEL1	GrpE-like 1, mitochondrial	9.96	10.1	10.18	10.4	7.82	8	8.19	7.45	7	2.29	9.02	11.94	5.8e-08	2.7e-07	8.83
NM_001095853.1_105-1880	gsr	glutathione reductase	10.42	10.78	10.88	11.14	7	6.4	6.4	6.7	7	4.17	8.72	20.26	1.5e-10	9.5e-09	14.77
H1F0_XeXenL6RMv10046534m_406-996	H1f0	H1 histone family member 0	10.17	10.57	10.93	9.42	8.63	9.02	9.08	11.17	3	0.8	9.88	1.64	0.13	0.13	-6.06
H1F0_TC441782_542-1126	h1f0	H1 histone family member 0	11.4	11.85	11.56	10.45	10.26	10.65	9.98	11.74	4	0.66	10.99	1.76	0.1	0.11	-5.87
H1F0_XeXenL6RMv10046534m_406-996	h1f0	H1 histone family member 0	7.39	7.7	7.75	6.32	6.15	6.43	6.09	8.13	1	0.59	7.01	1.32	0.21	0.22	-6.48
NM_001086796.1_2-676	h1fx	H1 histone family member X	11.23	10.94	11.22	10.92	9.06	8.72	8.76	10.57	8	1.8	10.18	5.21	0.00023	0.00031	0.24
Xelaev18025910m.g	h1fx	Sperm-specific nuclear basic protein 1	10.72	10.78	10.8	11.09	8.58	8.44	8.74	10.48	2	1.78	9.96	4.81	0.00044	0.00059	-0.46
Xelaev18025910m.g	h1fx	Sperm-specific nuclear basic protein 1	9.63	9.58	9.55	9.72	7.46	7.51	7.46	9.5	1	1.64	8.8	4.22	0.0012	0.0016	-1.51
Xelaev18026397m.g	H2A	histone H2A	8.7	8.73	8.68	9.02	9.55	9.72	9.79	9.78	2	-0.92	9.25	-5.9	7.7e-05	0.00012	1.37
NM_001091708.1_173-553	h2afj	H2A histone family member J	8.7	8.73	8.68	9.02	9.55	9.72	9.79	9.78	2	-0.92	9.25	-5.9	7.7e-05	0.00012	1.37
Xelaev18018596m.g	h2afv	H2A histone family member V	8.37	8.5	8.45	8.79	9.21	9.34	9.45	9.44	1	-0.83	8.95	-5.14	0.00026	0.00035	0.12
Xelaev18018596m.g	h2afv	H2A histone family member V	9.86	9.59	9.8	10.25	11.64	11.76	11.78	11.88	3	-1.89	10.82	-10.92	1.5e-07	5.1e-07	7.83
H2AFY2_XeXenL6RMv10016944m_194-1309	h2afy2	H2A histone family member Y2	10.24	10.02	10.1	10.75	11.55	11.67	11.58	11.96	9	-1.41	10.99	-7.35	9.5e-06	1.7e-05	3.55
H2AFZ_Kwon201107_XENLA_00000016_179-583	h2afz	H2A histone family member Z	8.77	8.57	8.72	9.35	10.72	10.87	10.86	10.97	1	-2	9.86	-10.63	2.1e-07	6.4e-07	7.53
H2AFZ_Kwon201107_XENLA_00000016_179-583	h2afz	H2A histone family member Z	8.39	8.52	8.47	8.82	9.24	9.37	9.48	9.47	2	-0.84	8.97	-5.15	0.00025	0.00034	0.14
H32_CHICK_XeXenL6RMv10017469m_1-714	H2B	histone H2B (according Uniprot KB, it is H2B but name is H3.2...)	12.37	12.58	12.42	12.78	13.56	13.62	13.59	13.66	12	-1.07	13.07	-7.6	6.9e-06	1.3e-05	3.89
H32_CHICK_XeXenL6RMv10017469m_1-714	H2B	histone H2B (according Uniprot KB, it is H2B but name is H3.2...)	11.31	11.21	11.19	11.58	12.55	12.67	12.54	12.59	3	-1.27	11.96	-8.58	2e-06	4.4e-06	5.18
H3F3B_Ismailoglu201203_XENLA_00014692_483-896	h3f3b	H3 histone, family 3B (H3.3B)	10.37	10.24	10.4	10.23	9.88	9.98	10.06	9.73	3	0.4	10.11	2.61	0.023	0.026	-4.45
H3F3B_Ismailoglu201203_XENLA_00014692_483-896	h3f3b	H3 histone, family 3B (H3.3B)	5.77	6.1	5.81	5.46	5.75	5.87	5.74	5.04	1	0.18	5.72	0.77	0.46	0.47	-7.05
Xelaev18026404m.g	H4	histone H4	15	15.18	14.9	15.05	14.94	15.01	14.91	14.84	18	0.11	14.98	0.9	0.39	0.39	-6.93
HADH_Ismailoglu201203_XENLA_00029304_89-1030	Hadh	hydroxyacyl-CoA dehydrogenase	11.39	11.71	11.82	11.99	7.12	7.13	8.07	7	5	4.39	9.53	18.18	5.1e-10	1.5e-08	13.58
Xelaev18028315m.g	hadha	hydroxyacyl-CoA dehydrogenase/3-ketoacyl-CoA thiolase/enoyl-CoA hydratase (trifunctional protein), alpha subunit	10.53	10.8	10.62	11.14	9.64	9.87	9.47	9.39	9	1.18	10.18	6.38	3.7e-05	6e-05	2.12
NM_001092149.1_1-2331	hadha	hydroxyacyl-CoA dehydrogenase/3-ketoacyl-CoA thiolase/enoyl-CoA hydratase (trifunctional protein), alpha subunit	10.54	10.81	10.63	11.15	9.65	9.87	9.47	9.39	10	1.18	10.19	6.36	3.8e-05	6.1e-05	2.1
Xelaev18028315m.g	hadha	hydroxyacyl-CoA dehydrogenase/3-ketoacyl-CoA thiolase/enoyl-CoA hydratase (trifunctional protein), alpha subunit	5.29	5.17	5.31	5.92	4.55	4.38	3.77	4.24	2	1.15	4.88	4.6	0.00063	0.00083	-0.83
HADHB_XeXenL6RMv10002436m_64-1476	HADHB	hydroxyacyl-CoA dehydrogenase/3-ketoacyl-CoA thiolase/enoyl-CoA hydratase (trifunctional protein), beta subunit	5.79	5.86	5.65	6.33	4.49	4.47	4.37	4.11	2	1.5	5.18	6.87	1.8e-05	3.1e-05	2.85
HAL.2_TC417140_165-2159	HAL	histidine ammonia-lyase, gene 2	5.81	6.21	5.65	7.12	4.78	3.91	4.16	5.45	2	1.58	5.43	4.2	0.0013	0.0016	-1.54
HDGF_Quigley201207_XENLA_00039124_344-1123	HDGF	heparin binding growth factor	6.05	6.11	6.33	6.81	4.71	4.59	4.99	5.1	2	1.44	5.62	6.3	4.2e-05	6.6e-05	2
HDGFRP3_Kwon201107_XENLA_00058479_311-973	HDGFRP3	HDGF like 3	6.34	6.05	6.35	6.44	4.9	4.37	4.67	5.29	3	1.46	5.59	6.36	3.8e-05	6.1e-05	2.09
BC078115.1_111-2054	heat shock protein, mRNA		8.29	8.37	8.86	8.58	6.8	6.12	7.1	6.75	2	1.82	7.62	7.97	4.3e-06	8.3e-06	4.39
Xelaev18031001m.g	hibadh	3-hydroxyisobutyrate dehydrogenase	6.16	6.47	6.1	6.39	3.38	2.87	2.79	3.07	2	3.1	4.75	14.05	9.5e-09	8.9e-08	10.67
HIBCH_Taira201203_XENLA_tissue_00139962_3-1238	Hibch	3-hydroxyisobutyryl-CoA hydrolase	6.7	6.92	7.04	7.23	2.95	2.3	2.75	2.67	1	4.1	4.93	18.58	4e-10	1.4e-08	13.82
Xelaev18028551m.g	HIST1H1D	histone cluster 1, H1d	8.77	8.3	9.2	9.18	8.37	7.98	8.99	9.36	2	0.19	8.77	0.62	0.55	0.55	-7.15
HIST1H3I_Ismailoglu201203_XENLA_00011884_179-598	hist1h3g?		11.14	11.11	11.09	10.97	10.67	10.89	10.69	10.35	5	0.43	10.86	2.66	0.021	0.024	-4.37
HMGA2_Taira201203_XENLA_tissue_00024787_467-853	HMGA2	high mobility group AT-hook 2	7.18	7.01	7.47	7.67	5.16	4.87	5.17	5.32	1	2.17	6.26	10.39	2.6e-07	8e-07	7.28
HMGB1_Ismailoglu201203_XENLA_00062167_559-1191	Hmgb1	high mobility group box 1	11.45	11.32	11.28	11.97	7.99	7.65	8.33	7.65	5	3.59	9.71	16.83	1.2e-09	2.7e-08	12.72
HMGB2_Taira201203_XENLA_stage_00054046_374-1168	HMGB2	high mobility group box 2	12.43	11.95	12.75	12.9	8.38	7.33	9.02	8.18	3	4.27	10.37	13.36	1.7e-08	1.2e-07	10.11
HMGB3_Ismailoglu201203_XENLA_00073724_1024-1671	Hmgb3	high mobility group box 3	10.71	10.49	10.52	11.18	6.73	4.95	6.23	6.23	4	4.67	8.39	14.44	7e-09	7.5e-08	10.99
HMGB3_XeXenL6RMv10033854m_1-684	HMGB3	high mobility group box 3	10.13	10.2	10.68	11.52	6.04	5.07	6.79	6.86	3	4.42	8.42	11.12	1.3e-07	4.5e-07	8.04
NM_001091683.1_2-1024	hmgcl	3-hydroxymethyl-3-methylglutaryl-CoA lyase	7.18	7.39	7.53	7.76	4.56	4.66	5.41	4.71	2	2.59	6.18	11.16	1.2e-07	4.4e-07	8.08
AF549929.1_199-516	hmgn1	high mobility group nucleosome binding domain 1	5.07	4.32	4.37	5.78	3.98	3.26	4.28	4.94	1	0.73	4.57	1.89	0.083	0.088	-5.67
Xelaev18012110m.g	hmgn2	high mobility group nucleosomal binding domain 2	8.53	7.86	8.64	9.58	8.62	7.7	8.96	10.35	2	-0.26	8.79	-0.53	0.61	0.61	-7.21
Xelaev18029439m.g	hmgn3	high mobility group nucleosomal binding domain 3	8.02	7.69	8.24	9.66	8.69	8.56	9.18	10.67	2	-0.87	8.84	-1.8	0.097	0.1	-5.81
HNRNPA1_Taira201203_XENLA_stage_00042678_3-1229	HNRNPA1	heterogeneous nuclear ribonucleoprotein A1	2.88	2	4.64	3.93	1.05	1.02	2.47	2.34	1	1.39	2.83	2.82	0.016	0.018	-4.07
Xelaev18030977m.g	hnrnpa2b1	heterogeneous nuclear ribonucleoprotein A2/B1	2.88	2	4.64	3.93	1.05	1.02	2.47	2.34	1	1.39	2.83	2.82	0.016	0.018	-4.07
Xelaev18030977m.g	hnrnpa2b1	heterogeneous nuclear ribonucleoprotein A2/B1	3.95	3.74	2.74	4.19	2.19	2.11	2.96	3.35	2	0.9	3.33	2.48	0.029	0.032	-4.69
Xelaev18004182m.g	hp1bp3	heterochromatin protein 1, binding protein 3	9.92	9.74	9.91	11.02	8.2	8.06	8	8.64	7	1.92	9.19	7.07	1.4e-05	2.4e-05	3.14
HRSP12_Ismailoglu201203_XENLA_00025250_123-542	HRSP12	reactive intermediate imine deaminase A homolog	7.77	8.18	8.13	8.88	4.05	2.42	4.54	4.07	2	4.36	6.07	11.4	9.7e-08	3.8e-07	8.31
Xelaev18022656m.g	hsbp1	heat shock factor binding protein 1	6.79	6.99	6.69	7.2	3.8	4.05	4.59	3.82	2	2.78	5.54	12.04	5.3e-08	2.5e-07	8.93
NM_001093599.1_8-835	hsd17b10	hydroxysteroid (17-beta) dehydrogenase 10	11.26	11.33	11.52	11.66	8.37	8.2	8.92	7.8	6	3.12	9.89	13.83	1.1e-08	1e-07	10.49
HSD17B10_Ismailoglu201203_XENLA_00050900_1-870	HSD17B10	hydroxysteroid (17-beta) dehydrogenase 10	9.11	9.31	9.3	9.42	6.79	6.88	6.94	6.22	2	2.56	8	13.3	1.8e-08	1.3e-07	10.05
HSD17B10_Ismailoglu201203_XENLA_00050900_1-870	HSD17B10	hydroxysteroid (17-beta) dehydrogenase 10	9.98	10.05	10.24	10.21	7.05	6.9	7.56	6.35	2	3.14	8.55	13.6	1.4e-08	1.1e-07	10.31
Xelaev18042414m.g	hsd17b8	hydroxysteroid (17-beta) dehydrogenase 8	3.24	2.09	3.13	2.56	0.72	0.44	0.73	-0.01	1	1.7	2.11	5.39	0.00017	0.00024	0.54
NM_001096285.1_1-1215	hsd3b1	hydroxy-delta-5-steroid dehydrogenase, 3 beta- and steroid delta-isomerase 1	5.08	5.34	5.96	6.37	4.36	4.4	4.39	4.73	1	1.18	5.13	4.2	0.0013	0.0016	-1.54
HSDL1_Kwon201107_XENLA_00043443_108-1076	HSDL1	hydroxysteroid dehydrogenase like 1	4.53	4.54	4.67	4.78	3.73	3.94	3.39	3.14	1	1.02	4.18	4.17	0.0013	0.0017	-1.6
HSDL2_Kwon201107_XENLA_00106900_267-1520	HSDL2	hydroxysteroid dehydrogenase like 2	5.44	5.58	5.5	6.77	2.91	2.88	3.45	4.55	1	2.26	4.72	5.77	9.4e-05	0.00014	1.16
BC078115.1_111-2054	hsp70	heat shock 70kDa protein	3.33	4.5	4.79	3.89	2.32	1.39	1.34	3.24	1	1.8	3.31	4.37	0.00094	0.0012	-1.23
NM_001089645.1_1-2475	hsp90b1	heat shock protein 90kDa beta family member 1	7.18	6.96	7.53	7.68	5.47	5.11	5.4	4.96	5	2.07	6.31	9.44	7.3e-07	1.9e-06	6.22
NM_001089645.1_1-2475	hsp90b1	heat shock protein 90kDa beta family member 1	8.45	8.17	8.82	8.62	6.83	6.19	7.01	6.33	9	1.91	7.56	8.37	2.6e-06	5.5e-06	4.91
HSP90B1_Taira201203_XENLA_stage_00071344_3-2726	HSP90B1	heat shock protein 90kDa beta family member 1	8.67	8.45	9.05	8.92	7.11	6.54	7.23	6.78	12	1.85	7.85	8.83	1.5e-06	3.4e-06	5.49
NM_001097769.1_2-2020	hspa1b	heat shock protein family A (Hsp70) member 1B	10.41	10.28	10.96	10.82	8.88	8.39	9.21	8.82	12	1.79	9.72	8.25	3e-06	6.3e-06	4.75
HSPA2_Taira201203_XENLA_tissue_00049348_182-2086	HSPA2	heat shock protein family A (Hsp70) member 2	5.44	5.22	5.72	5.79	3.05	2.8	4.05	3.5	1	2.09	4.53	7.35	9.5e-06	1.7e-05	3.55
HSPA2_Taira201203_XENLA_tissue_00049348_182-2086	HSPA2	heat shock protein family A (Hsp70) member 2	7.75	7.65	8.25	7.84	6.08	5.51	6.33	6.05	2	1.87	6.95	8.41	2.5e-06	5.3e-06	4.96
HSPA5_Kwon201107_XENLA_00060042_252-2228	HSPA5	heat shock protein family A (Hsp70) member 5	11.18	11.18	11.63	11.74	9.27	9.11	9.54	9.09	18	2.18	10.34	11.5	8.8e-08	3.5e-07	8.42
HSPA5_Kwon201107_XENLA_00060042_252-2228	HSPA5	heat shock protein family A (Hsp70) member 5	7.59	7.68	8.16	7.98	6.15	5.51	6.44	6.01	1	1.81	6.95	7.84	5e-06	9.5e-06	4.22
HSPA8_mgEST_Xl4jul2012_1013250406_1-2010	HSPA8	heat shock protein family A (Hsp70) member 8	10.34	10.24	10.9	10.76	8.84	8.34	9.17	8.78	11	1.78	9.67	8.19	3.2e-06	6.7e-06	4.68
HSPA8_mgEST_Xl4jul2012_1013250406_1-2010	HSPA8	heat shock protein family A (Hsp70) member 8	7.82	7.38	8.26	7.93	6.4	6.05	6.75	5.78	3	1.59	7.06	6.28	4.3e-05	6.8e-05	1.97
HSPA9_TC460063_70-2082	Hspa9	heat shock protein family A (Hsp70) member 9	12.7	12.88	12.87	13.23	10.28	10.48	10.46	9.97	17	2.62	11.61	14.79	5.4e-09	6.7e-08	11.25
HSPD1_TeperekTkacz201206_XENLA_00124636_176-1915	HSPD1	heat shock protein family D (Hsp60) member 1	11.07	11.21	11.13	11.17	9.95	10.15	10.01	9.74	10	1.18	10.56	7.74	5.7e-06	1.1e-05	4.08
HSPE1_TeperekTkacz201202_XENLA_00047236_414-722	HSPE1	heat shock protein family E (Hsp10) member 1	12.12	12.51	12.16	12.66	7.12	4.92	7.73	7.45	3	5.54	9.59	11.56	8.3e-08	3.4e-07	8.47
HSPE1_TeperekTkacz201206_XENLA_00022598_95-403	HSPE1	heat shock protein family E (Hsp10) member 1	12.16	12.55	12.2	12.7	7.24	5.21	7.82	7.52	4	5.44	9.68	12.17	4.7e-08	2.4e-07	9.05
HSPE1_TeperekTkacz201202_XENLA_00047236_414-722	HSPE1	heat shock protein family E (Hsp10) member 1	9.12	9.47	9.27	9.82	4.39	4.42	4.72	4.65	2	4.82	7.01	24.01	2e-11	3.9e-09	16.59
Xelaev18008652m.g	htra2	HtrA serine peptidase 2	4.54	4.25	4.38	4.95	4.05	4.08	4.21	4.25	1	0.36	4.41	1.57	0.14	0.15	-6.15
HVCN1_Kwon201107_XENLA_00054139_463-1155	HVCN1	hydrogen voltage gated channel 1	2.72	2.2	0.03	3.58	0.59	0.14	1.1	0.61	1	1.18	1.94	2.43	0.032	0.035	-4.78
HYOU1_Taira201203_XENLA_stage_00104858_3-3047	HYOU1	hypoxia up-regulated 1	6.44	6.19	7.02	6.6	4.92	4.53	5.43	4.77	2	1.62	5.77	6.47	3.2e-05	5.3e-05	2.27
BC152714.1_1-543	hypothetical LOC398633		8.53	8.45	8.9	9.43	5.59	5.21	6.16	5.62	2	3.16	7.25	12.07	5.1e-08	2.5e-07	8.96
BC084878.1_3-809	hypothetical LOC495402		6.18	5.33	5.85	6.71	3.82	3.4	3.77	3.78	1	2.24	4.92	7.87	4.8e-06	9.2e-06	4.26
BC130144.1_3-1415	hypothetical protein LOC100037028		9.34	9.65	9.87	10.22	7.48	7.08	7.17	7.71	4	2.4	8.57	10.91	1.6e-07	5.2e-07	7.82
BC130148.1_3-899	hypothetical protein LOC100037031		4.71	4.65	5.2	5.15	3.73	1.93	2.75	1.46	1	2.23	3.86	5.79	9e-05	0.00013	1.2
BC130148.1_3-899	hypothetical protein LOC100037031		3.05	3.6	3.5	4.65	2.22	0.83	2.91	3.43	1	1.16	3.23	2.54	0.026	0.029	-4.57
BC043882.1_1-1056	hypothetical protein LOC398472		8.36	8.24	8.03	9.28	5.39	4.83	5.27	5.66	5	3.15	6.9	11.28	1.1e-07	4.1e-07	8.19
BC043865.1_3-794	hypothetical protein LOC398646		10.19	10.12	10.26	10.37	8.14	7.72	7.64	7.2	3	2.55	8.96	12.76	2.8e-08	1.7e-07	9.58
BC071019.1_1-1221	hypothetical protein LOC432093		8.99	9.09	9.09	9.1	6.6	6.68	6.55	6.06	4	2.58	7.78	14.33	7.6e-09	7.7e-08	10.9
BC079771.1_1-831	hypothetical protein LOC446271		7.89	7.65	7.62	7.81	5.56	5.3	5.49	4.72	3	2.44	6.53	11.35	1e-07	3.9e-07	8.26
BC079771.1_1-831	hypothetical protein LOC446271		6.9	6.78	6.87	7.86	4.46	4.66	5.03	4.62	2	2.36	5.93	9.03	1.2e-06	2.8e-06	5.74
BC106210.1_2-1255	hypothetical protein LOC733389		8.93	9.02	9.54	9.76	6.79	6.52	6.87	6.43	6	2.64	7.99	12.14	4.8e-08	2.4e-07	9.02
BC133186.1_2-1378	hypothetical protein MGC52920		3.28	3.54	1.38	3.6	2.1	2.27	0.64	2.36	1	0.93	2.7	2.07	0.061	0.066	-5.39
BC097731.1_938-1258	hypothetical protein MGC64236		4.31	3.9	4.62	5.37	3.53	2.98	3.9	5.45	1	0.55	4.34	1.18	0.26	0.27	-6.65
BC100176.1_183-1676	hypothetical protein MGC68810		2.63	3.3	3.6	3.4	0.19	0.25	1.28	0.29	1	2.09	2.34	6.74	2.2e-05	3.7e-05	2.67
BC157412.1_1-1212	hypothetical protein MGC80989		9.9	10.81	10.77	11.88	9.04	8.81	8.83	9.95	6	1.68	10	4.51	0.00074	0.00096	-0.99
Xelaev18026243m.g	iars2	isoleucyl-tRNA synthetase 2, mitochondrial	6.33	6.4	6.47	6.98	4.31	4.66	4.11	4.24	1	2.16	5.48	9.73	5.4e-07	1.5e-06	6.55
IDH2_XeXenL6RMv10011457m_190-1554	IDH2	isocitrate dehydrogenase 2 (NADP+), mitochondrial	8.02	8.1	8.27	8.74	6.7	6.95	6.61	6.43	5	1.6	7.49	7.78	5.4e-06	1e-05	4.14
IDH3A_Taira201203_XENLA_tissue_00084741_94-1218	IDH3A	isocitrate dehydrogenase 3 (NAD+) alpha	8.93	9.08	8.8	9.33	6.96	7.14	7.04	7.05	5	1.98	8.05	11.69	7.4e-08	3.1e-07	8.59
Xelaev18008676m.g	idh3b	isocitrate dehydrogenase 3 (NAD+) beta	5.17	6.08	5.14	6.25	4.38	3.82	3.62	4.18	1	1.6	4.89	5.27	0.00021	0.00029	0.34
Xelaev18041787m.g	idh3g	isocitrate dehydrogenase 3 (NAD+) gamma	3.18	3.92	3.62	4.57	1.92	0.02	0.55	2.32	1	2.14	2.86	5.22	0.00022	0.00031	0.25
ILVBL_Kwon201107_XENLA_00015952_292-2172	ILVBL	ilvB (bacterial acetolactate synthase)-like	3.58	4.15	4.38	4.01	3.85	3.31	3.79	3.48	1	0.39	3.92	1.52	0.15	0.16	-6.22
Xelaev18005005m.g	immt	inner membrane protein, mitochondrial	13.19	13.08	13.24	13.57	11.37	11.27	11.36	10.89	27	2.05	12.25	12.02	5.4e-08	2.6e-07	8.91
IMMT_Taira201203_XENLA_stage_00043401_140-2437	IMMT	inner membrane protein, mitochondrial	11.36	11.27	11.38	11.78	9.56	9.47	9.52	9.11	7	2.03	10.43	11.51	8.7e-08	3.5e-07	8.42
IMMT_Taira201203_XENLA_stage_00043401_140-2437	IMMT	inner membrane protein, mitochondrial	8.54	8.81	8.69	9.14	7.34	7.36	7.24	6.89	8	1.58	8.01	8.34	2.7e-06	5.7e-06	4.87
ISCA1_Taira201203_XENLA_stage_00011649_188-577	ISCA1	iron-sulfur cluster assembly 1	4.35	4.5	4.37	4.85	2.76	1.8	3.3	2.77	1	1.7	3.73	5.6	0.00012	0.00018	0.89
ISCU_mgEST_Xl4jul2012_1013087876_3-527	ISCU	iron-sulfur cluster assembly enzyme	5.06	4.73	5.16	5.84	2.12	2.35	2.5	2.48	1	2.62	3.93	9.47	7.1e-07	1.9e-06	6.25
ITGB5_Taira201203_XENLA_stage_00176278_110-2536	ITGB5	integrin subunit beta 5	9.05	9.01	9	9.62	6.43	6.71	6.55	6.03	1	2.73	7.81	12.94	2.4e-08	1.6e-07	9.75
NM_001095426.1_65-616	jagn1	jagunal homolog 1	8.36	8.42	8.43	8.87	7.13	7.18	7.25	6.81	1	1.42	7.82	7.72	5.8e-06	1.1e-05	4.06
Xelaev18045870m.g	jup	junction plakoglobin	7.76	9.06	7.87	9.29	7.52	6.65	6.57	7.77	2	1.36	7.82	3.53	0.0042	0.0051	-2.76
Xelaev18035202m.g	kiaa2013	KIAA2013	8.53	8.63	8.62	8.71	7.19	7.22	7.22	6.91	4	1.48	7.89	9.22	9.5e-07	2.4e-06	5.95
NM_001094941.1_47-1405	krt17	keratin 17	8.33	9.65	8.32	9.97	8.03	7.84	7.57	8.74	1	1.02	8.56	2.66	0.021	0.023	-4.36
NM_001094941.1_47-1405	krt17	keratin 17	9.58	10.55	9.34	11.01	9.35	8.96	8.8	9.97	3	0.85	9.7	2.33	0.038	0.042	-4.94
KRT19_Taira201203_XENLA_tissue_00021882_368-1636	KRT19	keratin 19	6.61	7.14	7.17	8.31	4.98	5.84	6.57	6.88	3	1.22	6.7	2.9	0.013	0.016	-3.93
KRT19_Taira201203_XENLA_tissue_00021882_368-1636	KRT19	keratin 19	4.54	5.53	5.5	6.24	3.17	4.3	4.82	5.46	1	0.97	5	2.18	0.05	0.054	-5.2
NM_001096855.1_3-1358	krt19	keratin 19	9.82	10.79	9.75	11.34	9.56	9.23	9.17	10.26	6	0.87	9.99	2.44	0.031	0.034	-4.75
Xelaev18045883m.g	krt35	keratin 35, type I	7.48	8.88	7.68	9.03	7.64	7.41	6.98	8.36	1	0.67	7.94	1.75	0.11	0.11	-5.89
Xelaev18013621m.g	krt5	keratin 5	7.24	8.25	7.61	8.61	7	6.57	6.63	7.18	1	1.08	7.39	3.75	0.0028	0.0034	-2.36
Xelaev18013621m.g	krt5	keratin 5	11.6	12.77	11.77	13.08	11.31	11.07	11.04	11.84	6	0.99	11.81	3.08	0.0096	0.011	-3.6
Xelaev18013623m.g	krt5	keratin 5, gene 3	9.06	10.28	9.25	10.81	8.72	8.76	8.47	9.55	3	0.98	9.36	2.65	0.022	0.024	-4.39
KRT5.7_Taira201203_XENLA_stage_00212857_469-2067	KRT5	keratin 5, gene 7	10.37	11.43	10.28	11.66	10.08	9.47	9.67	10.63	2	0.97	10.45	2.85	0.015	0.017	-4.02
KRT5.7_Taira201203_XENLA_stage_00212857_469-2067	KRT5	keratin 5, gene 7	11.9	13.07	11.86	13.47	11.71	11.33	11.21	12.27	5	0.95	12.1	2.62	0.022	0.025	-4.43
KRT5.2_Taira201203_XENLA_tissue_00124839_85-1755	KRT5	keratin 5	11.95	13.15	12.17	13.47	11.77	11.52	11.44	12.28	8	0.94	12.22	2.9	0.013	0.016	-3.93
Xelaev18013623m.g	krt5	keratin 5, gene 3	10.91	12.08	11.24	12.38	10.81	10.58	10.41	11.2	1	0.9	11.2	2.95	0.012	0.014	-3.84
Xelaev18013616m.g	KRT75	keratin 75, type II	10.24	11.61	10.16	11.58	9.99	9.26	9.13	10.12	2	1.27	10.26	3.49	0.0045	0.0054	-2.84
NM_001087271.1_47-1300	kyat3	kynurenine aminotransferase 3	5.79	6.14	6.2	7.07	4.52	4.2	4.8	4.85	1	1.67	5.49	5.97	6.9e-05	0.0001	1.48
LACTB_Ismailoglu201203_XENLA_00046270_160-1623	Lactb	lactamase beta	10.99	11.09	11.42	11.31	8.28	8.13	8.63	8	10	2.94	9.73	16.06	2.1e-09	3.8e-08	12.19
Xelaev18013051m.g	lamp1	lysosomal-associated membrane protein 1	6.39	6.38	6.87	7.42	4.79	4.77	5.05	5.01	2	1.83	5.87	7.27	1.1e-05	1.9e-05	3.44
AJ514937.1_1-1752	lap2omega gene		4.63	3.98	4.55	5.74	2.42	2.08	2.81	3.27	1	1.92	3.83	5.16	0.00025	0.00034	0.16
LAP3_Ismailoglu201203_XENLA_00051512_293-1855	LAP3	leucine aminopeptidase 3	7.53	7.72	7.63	7.82	6.69	6.6	6.43	6.26	4	1.17	7.1	6.62	2.6e-05	4.3e-05	2.49
LETM1_Quigley201207_XENLA_00033684_206-2494	Letm1	leucine zipper-EF-hand containing transmembrane protein 1	11.48	11.5	11.43	11.83	9.1	9.02	8.91	8.48	7	2.68	10.22	14.7	5.7e-09	6.8e-08	11.19
LETM1_Taira201203_XENLA_stage_00057548_220-2502	Letm1	leucine zipper-EF-hand containing transmembrane protein 1	11.92	11.93	11.99	12.41	9.52	9.28	9.55	9.24	17	2.67	10.73	15.61	2.9e-09	4.8e-08	11.87
LETM1_Quigley201207_XENLA_00033684_206-2494	Letm1	leucine zipper-EF-hand containing transmembrane protein 1	11.52	11.52	11.53	11.99	9.13	8.93	9.1	8.86	12	2.63	10.32	15.57	3e-09	4.8e-08	11.84
LGALS8_Taira201203_XENLA_tissue_00085446_301-1458	LGALS8	lectin, galactoside binding soluble 8	3.42	3.75	4.14	3.56	1.32	1.35	0.89	-0.01	1	2.29	2.68	7.6	6.8e-06	1.3e-05	3.9
NM_001096228.1_90-1304	lipa	lipase A, lysosomal acid, cholesterol esterase	4.17	4.83	5.23	5.53	1.24	1.9	2.25	1.99	1	2.78	3.6	8.55	2.1e-06	4.6e-06	5.14
LMAN2_Taira201203_XENLA_stage_00112813_272-1273	LMAN2	lectin, mannose-binding 2	5.04	4.91	5.07	6.21	2.75	2.48	2.77	2.98	1	2.4	4.15	7.85	4.9e-06	9.4e-06	4.23
LMLN_Taira201203_XENLA_stage_00091760_2-2011	LMLN	leishmanolysin-like (metallopeptidase M8 family)	0.85	2.66	3.66	2.04	-0.11	-0.24	-0.04	0.29	1	1.63	1.81	3.75	0.0028	0.0035	-2.37
NM_001101740.1_2-2005	lmna	lamin A/C	8.45	8.14	8.46	9.1	5.84	5.69	6.11	5.98	1	2.61	7.23	11.83	6.5e-08	2.8e-07	8.73
NM_001101740.1_2-2005	lmna	lamin A/C	5.83	5.93	6.64	8.01	3.79	3.47	4.32	5.1	3	2.36	5.44	5.1	0.00027	0.00038	0.04
LMNB1_Taira201203_XENLA_tissue_00067135_323-2077	LMNB1	lamin B1	11.89	11.48	11.75	12.38	9.39	9.01	9.42	9.11	18	2.64	10.56	12.87	2.5e-08	1.6e-07	9.68
NM_001101769.1_1-1911	lmnb2	lamin B2	9.24	8.88	9.22	9.91	6.67	6.34	6.91	6.82	7	2.62	8.01	11.37	9.9e-08	3.8e-07	8.29
Xelaev18009631m.g	lmnb2	lamin B2	8.45	8.14	8.46	9.1	5.84	5.69	6.11	5.98	1	2.61	7.23	11.83	6.5e-08	2.8e-07	8.73
Xelaev18009631m.g	lmnb2	lamin B2	8	7.57	7.94	8.7	5.49	4.88	5.69	5.64	6	2.6	6.76	9.76	5.2e-07	1.4e-06	6.58
NM_001101769.1_1-1911	lmnb2	lamin B2	4.54	4.25	4.73	5.65	2.44	2.02	2.39	2.65	1	2.21	3.74	7.02	1.5e-05	2.6e-05	3.08
Xelaev18018277m.g	lmnb3	lamin B3	3.46	3.04	3.74	4.43	1.15	0.25	1.45	0.54	1	2.28	2.64	6.74	2.2e-05	3.7e-05	2.67
LMNB3_Audic201207_XENLA_00002608_3-1766	LMNB3	lamin B3	9.89	9.73	9.91	10.25	8.09	7.7	7.87	7.66	14	2.11	8.89	11.91	6e-08	2.8e-07	8.8
Xelaev18018277m.g	lmnb3	lamin B3	9.54	9.42	9.61	9.94	7.77	7.41	7.57	7.4	11	2.08	8.59	11.87	6.2e-08	2.8e-07	8.77
KIAA1715_TC428476_264-1586	LNPK	lunapark, ER junction formation factor	3.51	2.74	3.92	4.1	1.1	-0.56	1.55	1.85	1	2.05	2.67	5.27	0.00021	0.00029	0.33
NM_001097767.1_73-1668	LOC100037030		6.79	7.38	6.76	7.18	6.03	5.27	5.18	5.87	3	1.42	6.33	5.74	9.8e-05	0.00014	1.11
NM_001097802.1_1-711	LOC100037078		10.12	9.99	10.89	11.29	8.84	8.84	9.53	10.71	8	1.09	10.03	2.68	0.02	0.023	-4.33
NM_001097809.1_1-1485	LOC100037087		8.1	9.33	8.02	9.33	7.6	6.89	6.8	7.81	1	1.41	7.99	4.04	0.0017	0.0021	-1.82
NM_001097809.1_1-1485	LOC100037087		11.17	12.35	11.11	12.78	11.08	10.52	10.46	11.47	5	0.97	11.37	2.62	0.023	0.025	-4.44
LOC100132900_XeXenL6RMv10051608m_1-1869	LOC100132900		5.28	5.48	5.5	6.12	4.46	4.59	4.31	4.76	2	1.03	5.11	4.41	0.00088	0.0011	-1.16
NM_001096238.1_3-1325	LOC100145070	disintegrin and metalloproteinase domain-containing protein 9-like	4.02	4.49	3.94	4.88	2.52	2.53	1.03	1.15	1	2.2	3.3	6.15	5.3e-05	8.2e-05	1.76
NM_001096795.1_226-876	LOC100145531	histone H1B	10.74	10.32	11.42	10.91	10.54	10.37	11.15	11.41	4	-0.02	10.86	-0.07	0.94	0.94	-7.36
NM_001096795.1_226-876	LOC100145531	histone H1B	3.24	3.73	4.16	4.46	4.18	4.17	4.97	4.39	1	-0.5	4.24	-1.66	0.12	0.13	-6.02
Xelaev18022891m.g	LOC100485054		7.89	8.33	7.8	10.32	6.61	5.37	6.88	7.43	3	2	7.59	3.7	0.0031	0.0037	-2.45
XB-GENE-5965024_TC413575_2-5455	LOC100485054		7.12	7.63	7.24	10.78	6.79	5.79	6.49	8.66	8	1.25	7.57	1.46	0.18	0.18	-6.3
Xelaev18022891m.g	LOC100485054		6.78	6.9	6.59	9.18	6.02	5.12	6.3	7.26	5	1.18	6.78	2.12	0.056	0.061	-5.31
XB-GENE-5965024_TC413575_2-5455	LOC100485054		7.53	8.53	7.38	10.96	7.71	6.92	7.32	9.04	5	0.85	8.18	1.11	0.29	0.3	-6.72
XB-GENE-5965024_XeXenL6RMv10023855m_1-4941	LOC100485054		7.1	7.96	6.91	10.7	7.29	6.91	6.36	8.77	5	0.83	7.76	1.01	0.34	0.34	-6.82
Xelaev18022207m.g	LOC100487899-like		2.53	3.19	2.93	2.65	0.36	1.3	0.34	0.69	1	1.63	2.2	5.57	0.00013	0.00019	0.83
Xelaev18031624m.g	LOC100488770		8.7	8.91	8.72	9.18	5.82	5.31	6.07	5.83	3	3.1	7.33	14.96	4.7e-09	6.1e-08	11.38
Xelaev18031422m.g	LOC100490518-like		6.82	7.53	7.07	7.26	6.51	5.94	5.8	5.45	2	1.23	6.56	4.93	0.00036	0.00049	-0.24
Xelaev18043109m.g	LOC100490729		11.23	11.92	11.39	12.59	10.97	10.47	10.59	11.32	3	0.94	11.31	3.24	0.0072	0.0086	-3.31
Xelaev18006713m.g	LOC100493452		10.13	9.66	9.94	10.18	8.44	8.04	8.24	7.71	12	1.87	9.04	9.42	7.5e-07	2e-06	6.2
Xelaev18027829m.g	LOC100498193-like		14.42	14.13	14.21	14.41	11.78	11.32	11.64	11.22	78	2.8	12.89	17.03	1.1e-09	2.5e-08	12.84
Xelaev18028902m.g	LOC101733484		9.43	9.54	9.7	10.16	7	7.07	7.37	6.97	3	2.6	8.41	13.38	1.6e-08	1.2e-07	10.12
Xelaev18026557m.g	LOC101733484		7.45	7.37	7.75	6.79	5.35	4.55	5.85	4.21	1	2.31	6.19	6.79	2e-05	3.4e-05	2.75
BC154959.1_3-1973	LOC780759		4.5	5.18	4.42	5.2	4.24	4.22	4.45	4.45	1	0.47	4.64	1.87	0.086	0.091	-5.7
LONP1_Ismailoglu201203_XENLA_00038181_108-3020	LONP1	lon peptidase 1, mitochondrial	4.51	4.63	4.64	4.73	2.88	3.05	2.28	2.38	1	1.82	3.78	7.2	1.2e-05	2e-05	3.33
Xelaev18046665m.g	lrrc59	leucine rich repeat containing 59	2.81	3.43	3.59	4.36	2.42	2.55	2.39	0.82	1	1.29	3.03	3.33	0.0061	0.0073	-3.15
LTA4H_Ismailoglu201203_XENLA_00014849_188-2017	LTA4H	leukotriene A4 hydrolase	4.53	4.83	4.78	5.34	3	3.08	2.91	3.14	1	1.72	4.06	6.98	1.6e-05	2.7e-05	3.02
LYPLA1_TC430540_167-859	LYPLA1	lysophospholipase I	5.98	6.5	5.6	6.48	4.39	3.8	3.57	3.87	1	2.16	5.08	8.09	3.6e-06	7.3e-06	4.55
Xelaev18031604m.g	lyrm4	LYR motif containing 4	7.57	7.69	7.68	8.02	5.45	5.26	5.81	5.2	2	2.28	6.6	11.32	1e-07	4e-07	8.24
Xelaev18042020m.g	magt1	magnesium transporter 1	5.03	5.45	5.59	5.91	3.96	4.23	3.79	4.03	1	1.44	4.81	6.02	6.4e-05	9.7e-05	1.56
MANF_Audic201207_XENLA_00007317_146-688	MANF	mesencephalic astrocyte-derived neurotrophic factor	3.95	4.51	4.5	4.72	4.9	4.97	5.18	5.57	1	-0.71	4.84	-2.9	0.013	0.015	-3.93
Xelaev18012412m.g	maoa	monoamine oxidase A	2.7	3.57	3.03	4.32	1.19	0.9	1.03	1.29	1	1.89	2.6	5.51	0.00014	0.0002	0.73
MCCC2_Ismailoglu201203_XENLA_00067589_2-1861	MCCC2	methylcrotonoyl-CoA carboxylase 2	5.74	5.5	5.85	6.1	6.66	6.85	6.84	6.41	4	-0.88	6.26	-4.34	0.00098	0.0013	-1.28
MDH1_TC441827_135-1139	MDH1	malate dehydrogenase 1	7.75	7.68	7.56	8.33	4.45	3.73	4.41	4.77	3	3.42	6.13	13.43	1.6e-08	1.2e-07	10.16
MDH2_TC437292_100-1116	MDH2	malate dehydrogenase 2	12.98	13.25	13.29	13.48	9.12	8.54	9.02	8.9	12	4.35	11.08	24.37	1.7e-11	3.9e-09	16.75
ME2_Ismailoglu201203_XENLA_00056266_1-1983	ME2	malic enzyme 2, NAD(+)-dependent, mitochondrial	9.06	9.31	9.5	9.48	7.35	7.62	7.65	7.22	6	1.87	8.4	10.51	2.3e-07	7.2e-07	7.41
ME2_Taira201203_XENLA_tissue_00216955_3-1883	ME2	malic enzyme 2, NAD(+)-dependent, mitochondrial	9.48	9.72	9.9	9.95	7.85	7.98	8.04	7.73	8	1.86	8.83	10.99	1.4e-07	4.9e-07	7.9
MECR_Kwon201107_XENLA_00094756_453-1505	MECR	mitochondrial trans-2-enoyl-CoA reductase	7.03	7.38	7.12	7.73	5.32	5.69	5.4	5.46	2	1.82	6.41	8.79	1.5e-06	3.6e-06	5.44
MFF_Taira201203_XENLA_tissue_00068930_134-1090	MFF	mitochondrial fission factor	6.37	6.93	6.61	7.46	4.69	4.7	4.65	4.63	2	2.13	5.79	8.84	1.5e-06	3.4e-06	5.5
MFSD10_Amin201106_XENLA_00074713_106-1482	MFSD10	major facilitator superfamily domain containing 10	3.58	3.63	4.17	4.57	3.36	3.53	3.58	3.11	1	0.55	3.8	1.97	0.073	0.078	-5.55
BC073460.1_99-986	MGC80970 protein		5.38	5.07	5.26	5.86	2.69	1.93	2.62	1.25	1	2.99	3.93	9.56	6.4e-07	1.7e-06	6.36
BC076744.1_191-757	MGC82241 protein		4.7	5.5	5.35	6.41	5.18	5.71	6.39	5.91	1	-0.3	5.67	-0.87	0.4	0.41	-6.96
NM_001092195.1_312-1778	MGC83618 protein mRNA		10.9	10.95	11.46	11.5	8.51	8.58	8.78	8.62	6	2.58	9.91	13.95	1e-08	9.3e-08	10.59
BC074447.1_3-1643	MGC84721 protein		4.93	6.36	4.65	6.43	4.91	3.93	3.67	4.77	1	1.23	5.01	2.87	0.014	0.016	-3.98
MGST3_XeXenL6RMv10035891m_327-770	MGST3	microsomal glutathione S-transferase 3	10.11	10.04	10.34	10.92	8.43	8.24	8.41	8.58	1	1.93	9.39	9.4	7.7e-07	2e-06	6.17
NM_001095248.1_276-719	mgst3	microsomal glutathione S-transferase 3	11.46	11.73	11.56	12.08	9.81	10	9.73	9.64	5	1.92	10.75	10.83	1.7e-07	5.5e-07	7.74
Xelaev18026253m.g	mia3-like		6.24	6.38	5.9	7.43	5.81	5.01	5.17	5.6	1	1.07	5.97	3.39	0.0054	0.0065	-3.03
Xelaev18036420m.g	minos1	mitochondrial inner membrane organizing system 1	7.32	7.4	7.26	7.9	5.55	5.11	5.81	4.82	1	2.12	6.42	8.53	2.1e-06	4.7e-06	5.11
Xelaev18034577m.g	mki67	marker of proliferation Ki-67	6.64	6.41	6.88	7.72	4.14	3.99	4.41	4.56	2	2.57	5.64	9.17	1e-06	2.5e-06	5.9
Xelaev18034577m.g	mki67	marker of proliferation Ki-67	5.32	4.96	5.38	6.53	3.58	3.18	3.79	3.59	1	1.93	4.62	6.02	6.3e-05	9.7e-05	1.57
NM_001135081.1_1-7578	mki67	marker of proliferation Ki-67	5.82	5.63	5.91	6.23	4.21	4.15	4.4	4.11	4	1.63	5.11	7.78	5.4e-06	1e-05	4.14
NM_001091743.1_155-985	mlec	malectin	8.62	8.67	8.84	9.58	6.29	6.29	6.46	6.56	4	2.51	7.67	11.21	1.2e-07	4.3e-07	8.13
MLYCD_Taira201203_XENLA_tissue_00167161_1-1551	MLYCD	malonyl-CoA decarboxylase	3.28	3.66	3.5	3.8	0.65	0.35	0.45	0.1	1	2.47	2.44	9.25	9.1e-07	2.3e-06	5.99
Xelaev18007473m.g	mmab	methylmalonic aciduria (cobalamin deficiency) cblB type	10.6	10.96	10.78	11.21	7.99	8.28	8.1	7.67	7	2.88	9.45	15.06	4.3e-09	5.9e-08	11.46
MOGS_XeXenL6RMv10055552m_2-2491	MOGS	mannosyl-oligosaccharide glucosidase	7.54	7.81	8.38	9.09	6	6.23	6.41	6.98	4	1.79	7.32	5.51	0.00014	0.0002	0.74
AC147142.1_Taira201203_XENLA_stage_00152439_338-1426	Mouse??		6.99	7.05	7.12	6.89	4.79	4.94	4.47	4.03	1	2.41	5.82	10.74	1.9e-07	5.9e-07	7.64
BRP44_TeperekTkacz201202_XENLA_00085719_169-561	mpc2	mitochondrial pyruvate carrier 2	8.99	9.15	9.12	9.6	7.75	7.75	7.75	7.58	1	1.5	8.47	8.59	2e-06	4.4e-06	5.19
MRPL12_Ismailoglu201203_XENLA_00055196_182-754	MRPL12	mitochondrial ribosomal protein L12	7.51	7.52	7.81	8.42	5.38	5.32	5.88	5.3	2	2.32	6.66	9.58	6.3e-07	1.7e-06	6.38
MRPS36_Ismailoglu201203_XENLA_00015288_51-383	MRPS36	mitochondrial ribosomal protein S36	5.76	5.63	5.92	6.03	0.78	2.48	3.13	1.2	1	3.57	4.08	9.42	7.5e-07	2e-06	6.2
MRRF_XeXenL6RMv10029494m_2-784	MRRF	mitochondrial ribosome recycling factor	0.98	1.81	1.25	1.91	0.84	1.44	1.93	2.5	1	-0.15	2.02	-0.44	0.66	0.67	-7.25
NM_001096565.1_1-1881	msn	moesin	7.45	7.63	7.87	8.51	8	7.86	8.03	7.89	1	-0.08	7.91	-0.35	0.73	0.74	-7.29
MTCH2_TeperekTkacz201206_XENLA_00019741_1-897	MTCH2	mitochondrial carrier 2	9.35	9.37	9.44	10.03	8.01	7.98	7.93	7.75	4	1.62	8.74	8.65	1.8e-06	4.1e-06	5.27
MTMR4_XeXenL6RMv10026449m_122-3352	MTMR4	myotubularin related protein 4	3.61	3.75	3.67	4.56	3.04	2.76	3.41	3.18	1	0.74	3.63	2.59	0.024	0.026	-4.49
MTX2_Taira201203_XENLA_stage_00170750_3-1010	MTX2	metaxin 2	5.8	6.02	5.88	6.09	4.13	4.05	3.76	4.05	2	1.89	5.03	9.44	7.4e-07	1.9e-06	6.21
Xelaev18022084m.g	muc5ac	mucin 5AC, oligomeric mucus/gel-forming	3.03	3.89	3.29	4.45	2.99	2.35	2.39	3.06	1	0.87	3.34	2.61	0.023	0.026	-4.45
MUT_Park201106_XENLA_00004300_150-2426	Mut	methylmalonyl-CoA mutase	10.82	10.86	10.93	11.63	8.46	7.96	7.97	8.16	11	2.92	9.6	13.79	1.2e-08	1e-07	10.47
MXRA7_Audic201207_XENLA_00002733_45-686	MXRA7	matrix-remodelling associated 7	4.95	5.41	5.18	7.06	1.52	3.35	3.42	4.61	2	2.27	4.55	4.07	0.0016	0.002	-1.77
NA_Chung201110_XENLA_00079561_86-655	NA		4.9	5.29	5.31	6.08	0.1	-0.75	0.55	0.38	1	4.37	3.24	14.25	8.1e-09	8e-08	10.83
NA_Park201106_XENLA_00174541_2-1630	NA		6.29	6.32	6.38	5.76	2.15	2.39	3.42	1.65	2	3.54	4.44	11.04	1.4e-07	4.7e-07	7.95
NA_Park201106_XENLA_00128986_160-3645	NA		5.9	6.02	6	7.01	2.5	3.27	3.12	4.08	2	2.86	4.83	8.45	2.3e-06	5.1e-06	5.01
NA_Taira201203_XENLA_tissue_00075784_233-2203	NA		7.22	7.27	7.26	7.59	4.73	4.37	4.53	4.28	2	2.8	5.94	14.43	7.1e-09	7.5e-08	10.98
NA_TeperekTkacz201202_XENLA_00140723_3-1259	NA		10.59	10.36	10.92	11.28	8.11	7.43	8.39	8.25	6	2.73	9.42	10.93	1.5e-07	5.1e-07	7.85
NA_Taira201203_XENLA_tissue_00174444_2-925	NA		4.44	4.62	4.55	4.66	1.98	1.3	2.07	0.38	1	2.71	3.27	8.87	1.4e-06	3.3e-06	5.54
NA_Taira201203_XENLA_tissue_00234286_194-2149	NA		7.71	6.84	7.01	7.85	4.92	4.4	4.73	4.73	3	2.61	6.05	10.14	3.4e-07	1e-06	7.01
NA_Taira201203_XENLA_stage_00003486_2-1027	NA		9.22	9.14	9.14	9.68	6.97	6.88	6.96	6.49	6	2.46	8.07	12.88	2.5e-08	1.6e-07	9.69
NA_XeXenL6RMv10027905m_106-897	NA		9.29	9.27	8.85	9.06	7.22	6.82	6.77	6.41	2	2.31	7.97	11.41	9.5e-08	3.8e-07	8.33
NA_XeXenL6RMv10040189m_454-3171	NA		12.12	12.09	11.92	12.05	10.06	9.88	9.72	9.49	13	2.26	10.92	13.68	1.3e-08	1e-07	10.37
NA_Taira201203_XENLA_tissue_00079873_267-2807	NA		7.53	7.68	6.73	7.17	5.27	5.23	4.74	4.75	2	2.25	6.17	9.12	1.1e-06	2.6e-06	5.84
NA_XeXenL6RMv10021728m_452-3580	NA		11.93	11.89	11.71	11.83	9.87	9.68	9.52	9.3	10	2.24	10.72	13.52	1.5e-08	1.1e-07	10.24
NA_XeXenL6RMv10021728m_452-3580	NA		11.31	11.26	11.05	11.2	9.27	9.15	8.82	8.68	10	2.22	10.09	12.71	2.9e-08	1.8e-07	9.54
NA_Kwon201107_XENLA_00079002_122-2479	NA		3.74	3.62	3.97	4.47	2.72	2.42	2.85	1.2	1	1.46	3.31	4.29	0.0011	0.0014	-1.38
NA_Taira201203_XENLA_stage_00089265_123-725	NA		7.53	7.33	7.72	8.14	6.36	6.21	6.59	5.98	3	1.39	6.99	6.3	4.2e-05	6.6e-05	2.01
NA_XeXenL6RMv10025870m_137-805	NA		7.02	7.1	6.95	7.15	5.71	5.87	6.55	5.63	3	1.1	6.51	4.94	0.00036	0.00048	-0.23
NA_XeXenL6RMv10041674m_1-1128	NA		1.57	2.81	1.72	2.27	1.32	0.35	0.73	0.38	1	1.01	1.91	3.07	0.0099	0.012	-3.62
NA_TeperekTkacz201202_XENLA_00032161_231-1448	NA		13.06	12.7	12.8	13.08	12.27	11.89	11.95	12.06	14	0.87	12.48	5.55	0.00013	0.00019	0.8
NA_Park201106_XENLA_00178380_1-2130	NA		3.32	4.32	1.72	4.7	3.69	2.17	1.64	2.88	1	0.84	3.26	1.51	0.16	0.16	-6.23
NA_Taira201203_XENLA_stage_00121196_455-1612	NA		6.29	6.96	6.08	7.62	6.17	5.53	5.79	6.65	1	0.7	6.4	2.03	0.066	0.07	-5.46
NA_Taira201203_XENLA_stage_00091690_160-966	NA		7.14	6.91	7.11	6.88	6.86	6.89	7.06	6.68	3	0.13	6.95	0.76	0.46	0.47	-7.05
NA_TC421680_166-585	NA		9.23	9.32	9.23	9.54	10.06	10.24	10.3	10.31	4	-0.89	9.78	-5.81	8.8e-05	0.00013	1.22
NA_TC421680_166-585	NA		6.17	6.02	6.17	6.44	7.34	7.34	7.26	7.67	2	-1.19	6.81	-6.45	3.4e-05	5.4e-05	2.23
NADKD1_Taira201203_XENLA_tissue_00274373_1-1305	Nadkd1	NAD kinase 2, mitochondrial	7.68	7.88	7.66	8.23	4.3	3.59	3.92	4.21	3	3.78	5.98	16.96	1.1e-09	2.5e-08	12.8
Xelaev18021142m.g	nav3	neuron navigator 3	5.36	5.32	5.53	6.05	2.92	3.35	3.59	3.02	1	2.22	4.48	8.77	1.6e-06	3.7e-06	5.42
Xelaev18037453m.g	ncam1	neural cell adhesion molecule 1	4.24	4.36	4.42	6.08	3.39	2.22	2.5	2.52	2	1.95	3.86	4.82	0.00044	0.00059	-0.44
NCSTN_Audic201207_XENLA_00003020_76-2217	NCSTN	nicastrin	7.26	7.27	7.21	7.42	5.43	5.77	5.25	5.49	3	1.78	6.41	9.63	6e-07	1.6e-06	6.43
NM_001091958.1_92-1219	ndrg4	NDRG family member 4	3.88	4.08	3.84	3.94	3.03	2.76	2.81	1.29	1	1.29	3.38	3.95	0.002	0.0024	-1.99
Xelaev18006300m.g	ndufa11	NADH:ubiquinone oxidoreductase subunit A11	7.33	7.76	7.31	8.12	5.49	5.46	5.5	5.18	1	2.2	6.54	9.91	4.4e-07	1.2e-06	6.75
NDUFA12_Horb201201_XENLA_00107667_107-541	NDUFA12	NADH:ubiquinone oxidoreductase subunit A12	5.21	5.39	5.4	5.48	4.21	4	4.26	3.85	1	1.24	4.78	5.99	6.7e-05	0.0001	1.51
NDUFA13_Amin201106_XENLA_00048946_143-577	NDUFA13	NADH:ubiquinone oxidoreductase subunit A13	6.17	6.34	5.95	6.68	4.35	4.27	4.39	4.17	1	1.94	5.34	9.13	1e-06	2.6e-06	5.85
NDUFA2_Park201106_XENLA_00135603_138-440	Ndufa2	NADH:ubiquinone oxidoreductase subunit A2	7.45	7.66	7.7	8.22	4.82	4.67	4.97	4.63	3	2.94	6.29	13.97	1e-08	9.3e-08	10.61
NDUFA3_Kwon201107_XENLA_00107952_2-313	NDUFA3	NADH:ubiquinone oxidoreductase subunit A3	1.7	1.91	1.86	3.73	0.65	0.61	0.81	0.94	1	1.17	2.01	2.95	0.012	0.014	-3.84
Xelaev18036568m.g	ndufa4	NDUFA4, mitochondrial complex associated	9.17	9.26	9.08	9.77	7.21	7.31	7.17	7.17	2	2.1	8.27	11.43	9.4e-08	3.7e-07	8.35
NDUFA5_Taira201203_XENLA_tissue_00097375_129-479	NDUFA5	NADH:ubiquinone oxidoreductase subunit A5	9.91	10.09	10.4	10.16	8.17	7.99	8.53	7.71	4	2.04	9.12	10.2	3.2e-07	9.5e-07	7.07
Xelaev18006288m.g	ndufa7	NADH:ubiquinone oxidoreductase subunit A7	5.58	5.73	5.82	6.02	2.69	2.69	2.5	2.42	2	3.01	4.31	13.63	1.3e-08	1.1e-07	10.33
NDUFB10_Ismailoglu201203_XENLA_00006829_89-613	NDUFB10	NADH:ubiquinone oxidoreductase subunit B10	8.69	8.67	8.18	8.55	7.85	7.53	6.35	5.72	3	1.65	7.7	4.21	0.0012	0.0016	-1.52
NDUFB11_Park201106_XENLA_00169438_280-714	NDUFB11		7.9	7.96	7.81	8.34	5.89	6.03	5.76	5.71	2	2.13	6.94	11.4	9.6e-08	3.8e-07	8.32
Xelaev18044903m.g	ndufb3	NADH:ubiquinone oxidoreductase subunit B3	6.35	6.56	6.6	6.91	4.78	4.83	4.86	4.24	1	1.89	5.68	8.67	1.8e-06	4e-06	5.3
NDUFB4_Taira201203_XENLA_stage_00077288_79-504	Ndufb4	NADH:ubiquinone oxidoreductase subunit B4	8.33	8.54	8.3	8.81	5.81	5.74	6.02	5.83	2	2.63	7.19	14.37	7.4e-09	7.6e-08	10.93
NM_001086739.1_3-596	ndufb5	NADH:ubiquinone oxidoreductase subunit B5	8.55	8.79	8.55	8.96	6.9	6.78	6.84	6.45	3	1.96	7.74	10.84	1.7e-07	5.5e-07	7.75
NDUFB7_Park201106_XENLA_00107522_108-458	NDUFB7	NADH:ubiquinone oxidoreductase subunit B7	5.51	5.88	5.93	5.17	3.63	3.58	3.65	3.11	1	2.04	4.63	8.22	3.1e-06	6.5e-06	4.72
Xelaev18034866m.g	ndufb8	NADH:ubiquinone oxidoreductase subunit B8	5.15	5.05	5.34	4.97	3.49	3.56	2.94	2.1	1	1.97	4.19	6.51	3.1e-05	5e-05	2.32
NDUFB9_Kwon201107_XENLA_00069260_119-712	NDUFB9	NADH:ubiquinone oxidoreductase subunit B9	5.9	6.28	6.17	6.44	4.49	4.3	3.88	4.4	2	1.88	5.28	8.6	1.9e-06	4.4e-06	5.21
Xelaev18009290m.g	ndufc1	NADH:ubiquinone oxidoreductase subunit C1	6.71	7.06	6.81	7.49	3.94	3.97	4.96	4.06	2	2.72	5.67	10.03	3.8e-07	1.1e-06	6.89
NM_001086839.1_65-2248	ndufs1	NADH:ubiquinone oxidoreductase core subunit S1	9.29	9.41	9.24	10.05	7.4	7.38	7.19	7.15	10	2.21	8.39	10.94	1.5e-07	5.1e-07	7.85
NM_001096360.1_204-1583	ndufs2	NADH:ubiquinone oxidoreductase core subunit S2	8.28	8.6	8.58	8.71	6.46	6.47	6.35	6.07	4	2.19	7.45	12.21	4.5e-08	2.3e-07	9.09
NDUFS3_TeperekTkacz201206_XENLA_00063829_137-892	NDUFS3	NADH:ubiquinone oxidoreductase core subunit S3	9.88	10.09	10.11	10.27	7.98	8.28	8.24	7.68	4	2.04	9.07	11.19	1.2e-07	4.3e-07	8.11
NDUFS4_Audic201207_XENLA_00002948_1-576	NDUFS4_	NADH:ubiquinone oxidoreductase subunit S4	4.62	5.08	5.15	5.83	1.72	0.61	1.96	1.82	1	3.23	3.59	9.96	4.2e-07	1.2e-06	6.81
NDUFS5_Ismailoglu201203_XENLA_00031990_200-514	NDUFS5	NADH:ubiquinone oxidoreductase subunit S5	6.98	7.23	7.1	7.72	4.6	4.13	4.82	4.43	3	2.71	5.91	11.77	6.8e-08	2.9e-07	8.68
NDUFS7_Taira201203_XENLA_tissue_00149963_84-734	NDUFS7	NADH:ubiquinone oxidoreductase core subunit S7	4.07	4.17	4.22	4.5	2	2.37	1.59	2.15	1	1.97	3.33	7.61	6.7e-06	1.2e-05	3.91
NDUFS8_Taira201203_XENLA_tissue_00222343_103-726	NDUFS8	NADH:ubiquinone oxidoreductase core subunit S8	4.68	4.7	4.44	5.04	2.05	2.67	2.57	1.2	1	2.33	3.6	7.59	6.9e-06	1.3e-05	3.88
NDUFV1_Ismailoglu201203_XENLA_00054997_191-1606	NDUFV1	NADH:ubiquinone oxidoreductase core subunit V1	5.86	5.96	5.85	6.48	3.82	3.68	3.95	4.09	2	2.08	5.02	9.37	8e-07	2.1e-06	6.13
NDUFV2_mgEST_Xl4jul2012_1013087963_85-816	NDUFV2	NADH:ubiquinone oxidoreductase core subunit V2	5.74	6.33	5.99	6.69	3.45	3.3	3.52	3.35	1	2.67	4.87	11.05	1.4e-07	4.7e-07	7.97
NM_001096922.1_164-1468	nemp1	nuclear envelope integral membrane protein 1	3.6	3.63	4.27	4.73	2.92	2.17	2.59	3.25	2	1.2	3.54	3.71	0.0031	0.0037	-2.44
NHP2_TC453105_1-588	NHP2	NHP2 ribonucleoprotein	7.04	7.03	7.73	8.94	6.19	5.96	6.72	6.89	2	1.24	7.08	3.2	0.0078	0.0092	-3.39
NHP2L1_XeXenL6RMv10025915m_138-524	NHP2L1		5.71	6.37	5.98	7.24	4.71	3.49	4.16	4.96	2	1.94	5.38	5.26	0.00021	0.00029	0.32
NM_001089854.1_203-973	nipsnap3a	nipsnap homolog 3A	8.39	7.97	8.75	8.45	4.87	4.23	5.72	4.1	2	3.6	6.59	11.12	1.3e-07	4.5e-07	8.04
Xelaev18011605m.g	nit2	nitrilase family member 2	9.1	9.61	9.49	9.59	6.07	5.94	5.53	5.61	4	3.64	7.63	18.59	3.9e-10	1.4e-08	13.82
NLN_Ismailoglu201203_XENLA_00023410_77-2185	NLN	neurolysin (metallopeptidase M3 family)	2.93	1.81	2.97	3.22	0.78	2.48	2.57	1.15	1	0.79	2.55	1.97	0.072	0.077	-5.54
NM_001087575.1_1-498	nme2	NME/NM23 nucleoside diphosphate kinase 2	10.19	10.28	10.4	10.4	6.77	6.85	6.91	6.18	2	3.63	8.5	19.03	3e-10	1.1e-08	14.08
Xelaev18002359m.g	nme2	NME/NM23 nucleoside diphosphate kinase 2	10.66	10.76	10.88	10.86	7.37	7.43	7.48	6.8	6	3.51	9.03	19.06	3e-10	1.1e-08	14.1
NM_001087575.1_1-498	nme2	NME/NM23 nucleoside diphosphate kinase 2	9.49	9.54	9.62	9.8	6.28	6.47	6.45	5.92	3	3.32	7.96	18.47	4.3e-10	1.4e-08	13.75
NME3_Park201106_XENLA_00008275_1-564	NME3	NME/NM23 nucleoside diphosphate kinase 3	6.83	6.94	6.89	7.93	4.23	4.36	6.07	4.82	1	2.23	6.04	5.83	8.5e-05	0.00013	1.26
NME4_XeXenL6RMv10023481m_3-608	Nme4	NME/NM23 nucleoside diphosphate kinase 4	6.79	6.7	6.64	7.08	3.19	2.78	3.01	3.46	2	3.54	5.04	16.17	1.9e-09	3.6e-08	12.26
NME5_Ismailoglu201203_XENLA_00036573_265-930	NME5	NME/NM23 family member 5	4.36	4.56	5.24	6.18	3.16	2.63	3.38	3.62	1	1.78	4.24	4.71	0.00052	0.00069	-0.62
NM_001091578.1_86-1963	nme9	NME/NM23 family member 9	6.47	6.44	6.26	7.89	3.65	3.07	3.97	4.39	1	2.9	5.33	7.82	5.1e-06	9.6e-06	4.2
NNT_TC441760_178-3438	NNT	nicotinamide nucleotide transhydrogenase	3.49	3.57	3.27	4.16	2.12	1.25	1.55	0.69	1	1.86	2.81	5.89	7.8e-05	0.00012	1.35
AY541696.1_1-957	Nogo-B2		7.67	7.63	7.7	8.12	5.5	5.41	5.2	5.13	1	2.44	6.57	12.64	3.1e-08	1.8e-07	9.48
AY541696.1_1-957	Nogo-B2 isotype mRNA		9.6	9.68	9.93	10.24	7.15	6.85	6.94	6.65	2	2.95	8.39	15.43	3.3e-09	4.9e-08	11.74
Xelaev18047512m.g	nomo3	NODAL modulator 3	5.11	4.91	5.68	6.2	3.81	3.6	3.39	3.99	1	1.7	4.66	5.76	9.4e-05	0.00014	1.16
Xelaev18010309m.g	nop10	NOP10 ribonucleoprotein	3.9	4.31	4.25	5.34	3.58	3.87	3.92	3.79	1	0.63	4.2	2.08	0.06	0.065	-5.37
NPC1_Taira201203_XENLA_tissue_00139551_269-4120	NPC1	NPC intracellular cholesterol transporter 1	7.76	8.09	7.88	8.32	5.74	6.09	5.07	6.09	3	2.24	6.9	9.04	1.2e-06	2.8e-06	5.75
Xelaev18043197m.g	npepps	aminopeptidase puromycin sensitive	6.97	6.85	7.14	7.7	4.78	4.52	4.87	4.78	2	2.39	5.98	10.71	1.9e-07	6e-07	7.62
NPLOC4_Ismailoglu201203_XENLA_00058088_188-2020	Nploc4	NPL4 homolog, ubiquitin recognition factor	7.37	7.48	7.44	7.72	5.03	4.84	4.97	4.56	3	2.61	6.21	13.7	1.3e-08	1e-07	10.39
NM_001086038.1_1-936	npm1	nucleophosmin (nucleolar phosphoprotein B23, numatrin)	9.77	9.47	9.76	11.22	7.4	7.06	7.24	7.35	5	2.79	8.66	8.72	1.7e-06	3.8e-06	5.35
BC073328.1_32-2578	npm1	nucleophosmin (nucleolar phosphoprotein B23, numatrin)	4.36	4.08	5.09	5.69	2.85	2.61	2.62	3.66	1	1.74	3.99	4.74	0.00049	0.00066	-0.57
Xelaev18018030m.g	nptn	neuroplastin	4.92	5.36	5.24	5.39	3.42	3.55	4.19	3.15	1	1.57	4.48	6.05	6.1e-05	9.4e-05	1.61
NSDHL_Ismailoglu201203_XENLA_00054598_265-1302	NSDHL	NAD(P) dependent steroid dehydrogenase-like	11.39	11.41	11.41	11.49	9.82	9.75	9.6	9.05	9	1.87	10.49	10.04	3.8e-07	1.1e-06	6.89
Xelaev18043370m.g	nsf	N-ethylmaleimide sensitive factor	5	4.94	4.2	4.96	3.42	3.95	4.98	3.29	1	0.82	4.42	2.31	0.04	0.043	-4.98
NSFL1C_Taira201203_XENLA_stage_00161430_1-1134	NSFL1C	NSFL1 (p97) cofactor (p47)	5.85	5.66	5.27	5.78	3.1	3.28	2.91	2.97	2	2.44	4.45	10.7	1.9e-07	6.1e-07	7.6
NUB1_Taira201203_XENLA_tissue_00034938_109-1956	NUB1	negative regulator of ubiquitin-like proteins 1	7.51	7.22	6.88	6.95	5.36	5.14	4.62	4.56	3	2.18	6.06	9.09	1.1e-06	2.6e-06	5.81
X56039.1_1-930	nucleolar-localized protein NO38		8.21	8.13	8.29	9.87	6.21	5.71	5.66	6.18	2	2.66	7.29	7.6	6.8e-06	1.3e-05	3.9
Xelaev18002799m.g	nucleolar-localized protein NO38		4.55	4.41	4.25	4.72	2.3	1.87	2.07	1.46	1	2.28	3.41	8.75	1.6e-06	3.7e-06	5.39
X56039.1_1-930	nucleolar-localized protein NO38		3.17	3.54	4.71	5.12	2	2.87	3.18	3.2	1	1.21	3.62	2.88	0.014	0.016	-3.97
Xelaev18001839m.g	nup210	nucleoporin 210kDa	6.17	6.32	6.84	6.68	6.95	7.04	6.97	6.27	3	-0.3	6.67	-1.29	0.22	0.23	-6.52
Xelaev18005268m.g	ociad1		4.2	3.95	3.95	4.6	1.19	0.53	1.55	1.46	1	2.53	2.99	8.91	1.4e-06	3.2e-06	5.58
NM_001095273.1_107-2056	odf2		13.39	13.1	13.01	13.82	10.77	10.47	10.79	10.35	27	2.74	11.96	13.69	1.3e-08	1e-07	10.38
NM_001085901.1_96-866	odf3	outer dense fiber of sperm tails 3	6.9	6.81	5.9	7.82	3.85	3.55	3.57	3.91	1	3.05	5.35	9.06	1.1e-06	2.7e-06	5.77
NM_001090145.1_120-3185	ogdh	oxoglutarate dehydrogenase	9.75	9.72	9.82	10.12	8.6	8.8	8.52	8.32	10	1.29	9.21	7.58	7e-06	1.3e-05	3.87
NM_001094077.1_99-3155	ogdhl	oxoglutarate dehydrogenase like	8.34	8.35	8.41	8.73	7.03	7.27	6.97	6.83	3	1.43	7.75	8.11	3.6e-06	7.2e-06	4.57
NM_001094077.1_99-3155	ogdhl	oxoglutarate dehydrogenase like	5.57	5.85	5.69	6.16	4.84	4.91	5.01	4.76	3	0.91	5.39	4.49	0.00076	0.00098	-1.01
Xelaev18027532m.g	opa1	optic atrophy 1 (autosomal dominant)	5.97	6.35	6.37	6.9	5.11	4.6	4.93	4.77	3	1.51	5.66	6.46	3.3e-05	5.4e-05	2.24
Xelaev18029670m.g	opa1	optic atrophy 1 (autosomal dominant)	5.62	6	5.85	6.45	4.84	4.35	4.65	4.62	2	1.33	5.34	5.84	8.4e-05	0.00013	1.27
NM_001094762.1_84-545	ormdl1	ORMDL sphingolipid biosynthesis regulator 1	6.16	6.39	6.01	7.04	4.48	4.46	4.56	4.78	1	1.79	5.52	7.33	9.8e-06	1.7e-05	3.51
OXCT1_Park201106_XENLA_00028048_108-1700	OXCT1	3-oxoacid CoA-transferase 1	6.22	5.86	6.14	6.86	3.05	2.42	1.45	2.63	1	3.63	4.47	11.38	9.9e-08	3.8e-07	8.29
P4HB_TeperekTkacz201206_XENLA_00101706_188-1705	P4HB	prolyl 4-hydroxylase subunit beta	9.85	10.08	10.32	10.63	6.04	5.84	5.96	5.86	5	4.27	8.09	22.26	4.9e-11	5e-09	15.79
NM_001090536.1_60-1580	p4hb	prolyl 4-hydroxylase subunit beta	10.94	11.2	11.37	11.73	7.66	7.19	7.49	7.6	12	3.82	9.4	19.37	2.5e-10	1.1e-08	14.28
Xelaev18029072m.g	pacrg	parkin co-regulated	4.94	5.01	5.46	6.58	3.45	3.25	3.66	3.85	1	1.86	4.6	5.45	0.00015	0.00022	0.64
NM_001086085.1_99-1499	pars2	prolyl-tRNA synthetase 2, mitochondria	4.58	4.68	4.8	5.73	1.87	1.19	3	1.85	2	2.67	3.66	7.38	9.1e-06	1.6e-05	3.59
PC.1_Horb201201_XENLA_00208684_130-3663	PC	pyruvate carboxylase, gene 1	8.65	8.87	8.62	8.92	9.01	9.2	8.69	8.79	8	-0.16	8.85	-0.91	0.38	0.39	-6.93
PCBD2_TC424940_92-487	Pcbd2	pterin-4 alpha-carbinolamine dehydratase/dimerization cofactor of hepatocyte nuclear factor 1 alpha (TCF1) 2	7.04	7.35	7.17	7.45	3.76	3.93	3.59	3.36	1	3.49	5.52	16.96	1.1e-09	2.5e-08	12.8
Xelaev18013111m.g	pcca	propionyl-CoA carboxylase alpha subunit	7.34	7.3	7.31	7.27	6.51	6.45	6.32	6.01	5	0.97	6.83	5.42	0.00016	0.00023	0.58
NM_001090187.1_420-2045	pccb	propionyl-CoA carboxylase beta subunit	4.43	3.78	3.79	4.36	4.79	4.7	4.84	4.76	2	-0.65	4.5	-2.77	0.017	0.019	-4.16
Xelaev18018534m.g	pcyox1	prenylcysteine oxidase 1	6.48	6.87	7.26	7.72	5.3	5.06	5.43	5.69	3	1.69	6.25	6.3	4.2e-05	6.6e-05	2.01
NM_001094141.1_80-1282	pdha1	pyruvate dehydrogenase E1 alpha 1 subunit	10.33	10.52	10.35	10.52	8.75	8.8	8.56	8.42	7	1.8	9.53	11.45	9.2e-08	3.7e-07	8.36
NM_001090876.1_1-1200	pdhb	pyruvate dehydrogenase E1 beta subunit	7.95	8.24	8.04	8.27	6.47	6.55	6.36	5.94	3	1.78	7.24	9.34	8.2e-07	2.1e-06	6.1
Xelaev18001770m.g	pdhb	pyruvate dehydrogenase E1 beta subunit	8.13	8.38	8.2	8.42	6.58	6.77	6.56	6.1	4	1.77	7.4	9.29	8.7e-07	2.2e-06	6.04
NM_001090876.1_1-1200	pdhb	pyruvate dehydrogenase E1 beta subunit	7.59	8.27	7.82	8.36	6.59	6.61	6.33	6.61	4	1.47	7.28	7.04	1.5e-05	2.5e-05	3.11
PDHX_Quigley201207_XENLA_00109722_2-1486	PDHX	pyruvate dehydrogenase complex component X	4.05	4.53	3.62	5	2.76	3.63	3.72	3.32	1	0.88	3.93	2.68	0.02	0.023	-4.33
PDIA3_XeXenL6RMv10001162m_144-1646	PDIA3	protein disulfide isomerase family A member 3	10.95	11.13	11.61	11.7	7.96	7.35	8.6	7.98	15	3.37	9.66	12.81	2.7e-08	1.7e-07	9.63
Xelaev18020556m.g	pdia3	protein disulfide isomerase family A member 3	9.89	10.05	10.5	10.66	7.02	6.18	7.77	6.93	7	3.29	8.63	10.98	1.5e-07	4.9e-07	7.89
Xelaev18020556m.g	pdia3	protein disulfide isomerase family A member 3	10.1	10.25	10.75	10.89	7.26	6.89	7.83	7.29	5	3.17	8.91	13.16	2e-08	1.4e-07	9.93
PDIA4_Park201106_XENLA_00071791_270-2216	PDIA4	protein disulfide isomerase family A member 4	8.38	8.66	8.96	8.99	6.06	5.73	6.47	6.14	5	2.63	7.44	12.3	4.2e-08	2.2e-07	9.17
PDIA5_Taira201203_XENLA_tissue_00210004_3-1658	PDIA5	protein disulfide isomerase family A member 5	3.81	3.76	2.79	3.96	2.46	1.02	2.07	1.99	2	1.45	2.98	4.29	0.0011	0.0014	-1.37
PDIA6_TC419095_162-1490	PDIA6	protein disulfide isomerase family A member 6	8.69	8.68	9.47	9.68	6.06	5.12	6.57	6.01	3	3.17	7.55	9.93	4.3e-07	1.2e-06	6.78
NM_001094221.1_180-1766	pdp1	pyruvate dehyrogenase phosphatase catalytic subunit 1	5.74	5.51	5.9	5.99	2.94	3.07	3.57	3.36	1	2.43	4.6	10.52	2.3e-07	7.2e-07	7.41
Xelaev18046966m.g	pecr	peroxisomal trans-2-enoyl-CoA reductase	10.69	10.66	10.7	10.32	9.45	9.52	9.29	8.4	7	1.43	9.88	5.97	6.9e-05	0.0001	1.48
PFKP_Taira201203_XENLA_tissue_00204977_167-2686	PFKP	phosphofructokinase, platelet	2.55	2.96	3.2	3.37	2.05	1.14	0.45	2.61	1	1.16	2.61	3.13	0.0089	0.01	-3.51
NM_001091527.1_45-809	pgam1	phosphoglycerate mutase 1	5.47	5.59	5.7	5.3	3.85	4.02	3.21	3.07	1	1.89	4.6	7.35	9.5e-06	1.7e-05	3.54
PGAM5_Ismailoglu201203_XENLA_00059603_156-995	PGAM5	PGAM family member 5, serine/threonine protein phosphatase, mitochondrial	3.74	3.74	4.11	4.31	5.98	6.06	5.56	5.83	3	-1.82	4.97	-8.08	3.7e-06	7.4e-06	4.54
PGRMC1_Taira201203_XENLA_tissue_00246336_289-822	PGRMC1	progesterone receptor membrane component 1	8.51	8.41	8.65	10.02	6.59	6.54	6.69	7.2	3	2.13	7.83	6.56	2.9e-05	4.7e-05	2.39
NM_001096297.1_3-650	pgrmc2	progesterone receptor membrane component 2	7.09	7.02	7.23	7.95	4.65	4.17	5.01	4.87	1	2.6	6.03	9.99	4e-07	1.2e-06	6.84
NM_001086350.1_64-882	phb	prohibitin	9.37	9.44	9.23	9.75	7.38	7.19	7.58	6.95	5	2.17	8.37	11.42	9.5e-08	3.7e-07	8.34
NM_001093961.1_1-1962	pigs	phosphatidylinositol glycan anchor biosynthesis class S	6	6.17	6.39	6.83	3.55	2.91	4.38	4.1	2	2.51	5.11	8.14	3.4e-06	7e-06	4.61
PIP5KL1_Quigley201207_XENLA_00106104_457-1797	PIP5KL1	phosphatidylinositol-4-phosphate 5-kinase-like 1	6.34	6.98	6.85	7.23	6.38	6.47	7.05	6.49	4	0.25	6.74	1.05	0.31	0.32	-6.78
NM_001086512.1_35-3118	pitrm1	pitrilysin metallopeptidase 1	9.45	9.67	9.47	9.5	6.6	6.4	6.5	6.32	7	3.05	8	19.37	2.5e-10	1.1e-08	14.27
NM_001090872.1_81-1664	pkm	pyruvate kinase, muscle	5.51	5.2	5.43	6.09	4.05	3.04	3.05	2.6	1	2.25	4.46	7.18	1.2e-05	2.1e-05	3.31
NM_001090872.1_81-1664	pkm	pyruvate kinase, muscle	6.61	7.08	6.57	6.92	5.82	5.02	4.82	5.5	2	1.48	6.07	5.96	6.9e-05	0.0001	1.48
Xelaev18006825m.g	plgrkt	plasminogen receptor, C-terminal lysine transmembrane protein	5.94	6.48	6.02	6.3	5	4.95	5.01	4.99	2	1.18	5.62	5.97	6.8e-05	0.0001	1.49
Xelaev18029827m.g	plscr1	phospholipid scramblase 1	3.81	3.5	3.93	4.46	2.12	0.69	0.22	0.99	1	2.39	2.82	6.97	1.6e-05	2.7e-05	3
PMPCA_TeperekTkacz201206_XENLA_00007762_1-1632	PMPCA	peptidase (mitochondrial processing) alpha	4.56	5.31	5.1	5.83	3.03	1.9	3.61	1.61	2	2.45	4.02	6.11	5.5e-05	8.6e-05	1.71
C3ORF39_TC469066_564-2300	pomgnt2	protein O-linked mannose N-acetylglucosaminyltransferase 2 (beta 1,4-)	2.72	1.54	2.93	3.6	2.98	1.14	4.32	2.34	1	-0.03	2.94	-0.05	0.96	0.96	-7.36
NM_001087180.1_3-1112	pon2	paraoxonase 2	4.55	4.42	5.1	6.37	2.03	1.9	2.55	3.22	1	2.47	3.92	5.89	7.7e-05	0.00012	1.36
Xelaev18005705m.g	ppa1	pyrophosphatase (inorganic) 1	7.77	7.93	7.94	8.34	4.22	4.36	5.11	4.14	3	3.47	6.26	14.36	7.5e-09	7.6e-08	10.92
Xelaev18045604m.g	ppl	periplakin	4.56	7.18	5.01	7.98	2.7	2.57	4.12	4.08	1	2.7	4.86	4.03	0.0017	0.0021	-1.85
PPM1B_XeXenL6RMv10010126m_578-1945	PPM1B	protein phosphatase, Mg2+/Mn2+ dependent 1B	5.96	5.76	5.73	6.16	3.15	3.3	3.01	3.25	2	2.6	4.63	12.18	4.7e-08	2.4e-07	9.06
NM_001087435.1_128-1099	ppp1cc	protein phosphatase 1, catalytic subunit, gamma isozyme	6.11	5.77	6.55	7.02	4.58	4.46	4.74	4.54	3	1.74	5.51	6.61	2.7e-05	4.4e-05	2.47
PPP1R10_Kwon201107_XENLA_00038301_676-3135	PPP1R10	protein phosphatase 1 regulatory subunit 10	8.97	10.16	8.77	10.7	8.87	8.57	8.22	9.57	1	0.84	9.23	2.03	0.065	0.07	-5.45
PPPDE1_Audic201207_XENLA_00001201_457-1035	PPPDE1	desumoylating isopeptidase 2	6.25	5.17	6.03	6.83	4.65	4.02	3.68	4.36	1	1.83	5.18	5.48	0.00015	0.00021	0.69
NM_001091945.1_3-656	prdx2	peroxiredoxin 2	6.14	5.54	5.17	6.04	3.69	3.13	2.34	3.15	1	2.5	4.5	8.06	3.8e-06	7.5e-06	4.51
NM_001092661.1_53-808	prdx3	peroxiredoxin 3	8.96	9.16	8.82	9.23	6.97	6.79	6.65	6.7	2	2.26	7.92	13.31	1.7e-08	1.3e-07	10.07
NM_001092661.1_53-808	prdx3	peroxiredoxin 3	11.08	11.3	11.07	11.5	9.18	9.17	8.91	8.9	3	2.2	10.14	13.18	2e-08	1.4e-07	9.95
PRDX3_Ismailoglu201203_XENLA_00067475_96-851	PRDX3	peroxiredoxin 3	11.22	11.42	11.21	11.66	9.31	9.3	9.07	9.06	4	2.19	10.28	13.24	1.8e-08	1.3e-07	10.01
PRDX4_Taira201203_XENLA_tissue_00139644_2-862	PRDX4	peroxiredoxin 4	6.82	6.85	7.21	7.02	6.36	6.51	6.32	5.88	3	0.7	6.64	3.53	0.0042	0.0051	-2.77
Xelaev18022201m.g	prdx5	peroxiredoxin 5	10.54	10.89	10.98	11.25	7.23	7.2	7.56	6.74	5	3.72	9.05	17.51	7.9e-10	2e-08	13.16
PREP_Kwon201107_XENLA_00007552_1-2340	PREP	prolyl endopeptidase	5.46	5.37	5.61	6.45	3.33	2.85	3.92	3.82	1	2.14	4.68	7	1.5e-05	2.6e-05	3.05
Xelaev18024017m.g	prkar2a	protein kinase, cAMP-dependent, regulatory subunit type II alpha	1.7	1.76	0.86	1.42	0.72	1.39	2.66	2.13	1	-0.24	2.02	-0.66	0.52	0.53	-7.12
PRKCSH_Ismailoglu201203_XENLA_00030062_3-1787	PRKCSH	protein kinase C substrate 80K-H	5.82	6.17	6.2	6.57	4.18	2.95	3.63	3.86	2	2.44	4.99	8.85	1.4e-06	3.4e-06	5.52
Xelaev18024624m.g	psma1	proteasome subunit alpha 1	3.49	3.45	3.05	4.1	2.91	2.3	2.39	3.18	1	0.74	3.28	2.45	0.031	0.034	-4.74
PSMA5_Taira201203_XENLA_tissue_00169673_120-863	PSMA5	proteasome subunit alpha 5	3.8	4.47	2.88	4.4	3.09	3.61	2.71	3.49	1	0.62	3.68	1.74	0.11	0.11	-5.9
Xelaev18012646m.g	ptrh2	peptidyl-tRNA hydrolase 2	11.52	11.66	11.67	12.23	9.75	9.7	9.68	9.36	7	2.15	10.7	11.39	9.7e-08	3.8e-07	8.31
NM_001088301.1_2-3373	ptx	pentraxin	5.15	4.48	5.52	6.37	3.61	2.91	3.34	3.99	2	1.83	4.51	4.93	0.00036	0.00049	-0.24
Xelaev18044089m.g	qrich2	glutamine rich 2	5.86	5.9	5.96	6.96	3.38	3.44	4.27	3.57	2	2.41	4.98	8.13	3.5e-06	7e-06	4.6
NM_001087422.1_82-1656	qrsl1	glutaminyl-tRNA synthase (glutamine-hydrolyzing)-like 1	6.79	6.63	6.83	6.54	3.52	3.13	2.68	1.34	1	3.8	4.81	11.08	1.3e-07	4.6e-07	8
RAB10_mgEST_Xl4jul2012_1013254162_432-1034	RAB10	RAB10, member RAS oncogene family	7.68	7.81	7.7	8.31	5.39	5.08	5.49	5.25	1	2.54	6.61	12.46	3.6e-08	2e-07	9.32
RAB10_mgEST_Xl4jul2012_1013254162_432-1034	RAB10	RAB10, member RAS oncogene family	8	7.79	8.27	8.65	6.04	5.48	5.93	5.87	2	2.33	7.02	10.44	2.5e-07	7.7e-07	7.33
RAB11A_Taira201203_XENLA_stage_00116435_2-733	RAB11A	RAB11A, member RAS oncogene family	8.2	8	8.24	9.03	6.11	5.56	6.29	6.14	4	2.33	7.21	9.26	9e-07	2.3e-06	6.01
RAB14_Taira201203_XENLA_stage_00068129_328-975	RAB14	RAB14, member RAS oncogene family	7.68	7.81	7.7	8.31	5.39	5.08	5.49	5.25	1	2.54	6.61	12.46	3.6e-08	2e-07	9.32
RAB14_Taira201203_XENLA_stage_00068129_328-975	RAB14	RAB14, member RAS oncogene family	7.67	7.71	7.74	8.67	5.94	5.81	6.21	6.15	4	1.9	7	7.83	5e-06	9.5e-06	4.21
RAB18_Taira201203_XENLA_stage_00132903_3-809	RAB18	RAB18, member RAS oncogene family	8.46	8.31	8.36	9.12	6.63	6.28	6.41	6.55	4	2.08	7.53	9.92	4.3e-07	1.2e-06	6.77
RAB1A_TC431665_395-1009	RAB1A	RAB1A, member RAS oncogene family	11.1	10.93	11.26	11.79	8.57	7.99	8.82	8.46	8	2.81	9.87	12.29	4.2e-08	2.2e-07	9.16
RAB24_Kwon201107_XENLA_00085943_112-723	RAB24	RAB24, member RAS oncogene family	4.49	4.59	4.71	5.05	2.89	2.44	1.93	2.22	1	2.13	3.7	7.92	4.5e-06	8.7e-06	4.33
NM_001096668.1_1-690	rab2a	RAB2A, member RAS oncogene family	10.23	10.32	10.41	10.91	8.15	8.06	8.19	7.93	3	2.38	9.28	13.07	2.1e-08	1.4e-07	9.86
NM_001096668.1_1-690	rab2a	RAB2A, member RAS oncogene family	11.02	11.05	11.18	11.7	9.05	9	9.05	8.86	4	2.24	10.12	12.33	4.1e-08	2.2e-07	9.2
RAB2B_XeXenL6RMv10046293m_106-753	RAB2B	rab2b, member RAS oncogene family	11.52	11.61	11.72	12.26	9.4	9.36	9.38	9.12	7	2.46	10.55	13.1	2.1e-08	1.4e-07	9.88
RAB36_XeXenL6RMv10049703m_229-1023	RAB36	RAB36, member RAS oncogene family	8.97	8.59	8.09	8.91	7.2	6.74	6.63	6.53	4	1.86	7.72	7.98	4.2e-06	8.1e-06	4.41
RAB3A_mgEST_Xl4jul2012_1013156492_147-809	RAB3A	RAB3A, member RAS oncogene family	8.96	8.86	8.81	9.46	6.63	6.45	6.31	6.29	4	2.59	7.73	13.4	1.6e-08	1.2e-07	10.14
RAB3A_mgEST_Xl4jul2012_1013156492_147-809	RAB3A	RAB3A, member RAS oncogene family	7.68	7.81	7.7	8.31	5.39	5.08	5.49	5.25	1	2.54	6.61	12.46	3.6e-08	2e-07	9.32
RAB5A_XeXenL6RMv10037938m_247-897	RAB5A	RAB5A, member RAS oncogene family	7.15	7.09	7.27	7.61	5.35	5.1	5.39	5.1	5	2.01	6.28	10.35	2.7e-07	8.3e-07	7.24
RAB5B_XeXenL6RMv10044051m_1-648	RAB5B	RAB5B, member RAS oncogene family	6.24	6.08	6.18	6.46	4.43	4.25	4.38	4.03	2	1.91	5.3	9.62	6e-07	1.6e-06	6.42
RAB5B_XeXenL6RMv10044051m_1-648	RAB5B	RAB5B, member RAS oncogene family	7.19	7.08	7.07	7.5	5.47	5.59	5.27	4.96	1	1.86	6.29	9.07	1.1e-06	2.7e-06	5.78
NM_001087245.1_152-799	rab5c	RAB5C, member RAS oncogene family	5.41	5.7	5.96	6.22	4.02	3.78	3.56	3.62	1	2	4.85	8.44	2.4e-06	5.1e-06	5
NM_001087245.1_152-799	rab5c	RAB5C, member RAS oncogene family	6.24	6.08	6.18	6.46	4.43	4.25	4.38	4.03	2	1.91	5.3	9.62	6e-07	1.6e-06	6.42
RAB6A_Taira201203_XENLA_stage_00163017_766-1392	RAB6A	RAB6A, member RAS oncogene family	7.68	7.81	7.7	8.31	5.39	5.08	5.49	5.25	1	2.54	6.61	12.46	3.6e-08	2e-07	9.32
RAB6A_Taira201203_XENLA_stage_00163017_766-1392	RAB6A	RAB6A, member RAS oncogene family	4.03	4.65	4.15	4.91	2.17	2.55	3.58	2.29	1	1.63	3.69	4.89	0.00038	0.00052	-0.31
NM_001089883.1_177-800	rab7a	RAB7A, member RAS oncogene family	5.14	5.58	5.71	5.63	3.46	3.46	3.76	3.29	2	1.93	4.58	8.5	2.2e-06	4.8e-06	5.08
RAB8A_Kwon201107_XENLA_00059663_285-968	RAB8A	RAB8A, member RAS oncogene family	9.05	9.04	8.93	9.63	6.74	6.46	6.56	6.48	2	2.59	7.87	13.5	1.5e-08	1.2e-07	10.22
RAB8A_Kwon201107_XENLA_00059663_285-968	RAB8A	RAB8A, member RAS oncogene family	4.56	3.97	4.55	5.35	2.62	1.69	2.55	2.95	1	1.96	3.69	5.84	8.4e-05	0.00013	1.27
NM_001091073.1_57-620	rabac1	Rab acceptor 1 (prenylated)	5.86	5.1	5.74	5.7	3.95	2.93	3.97	3.39	1	1.95	4.66	6.91	1.7e-05	2.9e-05	2.92
Xelaev18023723m.g	rac2	Rac family small GTPase 2	6.1	6.07	6.73	7.4	4.72	4.27	4.96	4.72	1	1.87	5.66	6.25	4.5e-05	7.1e-05	1.92
RAD23B_XeXenL6RMv10054247m_363-1622	Rad23b	RAD23 homolog B, nucleotide excision repair protein	8.12	8.17	8.26	8.42	3.83	4.12	4.8	3.56	2	4.08	6.21	16.29	1.8e-09	3.6e-08	12.34
RAD23B_XeXenL6RMv10054247m_363-1622	Rad23b	RAD23 homolog B, nucleotide excision repair protein	8.6	8.56	8.69	9.01	5.09	4.99	5.63	5.05	3	3.49	6.97	17.21	9.6e-10	2.4e-08	12.96
Xelaev18010029m.g	rad23b	RAD23 homolog B, nucleotide excision repair protein	8.6	8.56	8.69	9.01	5.09	4.99	5.63	5.05	3	3.49	6.97	17.21	9.6e-10	2.4e-08	12.96
AY256464.1_419-1525	Rae1/Gle2	ribonucleic acid export 1	6.94	6.65	6.67	6.89	4.67	4.38	4.41	4.12	1	2.34	5.63	11.77	6.8e-08	2.9e-07	8.68
RAN_Quigley201207_XENLA_00053776_183-833	RAN	RAN, member RAS oncogene family	8.07	8.13	8.1	8.67	6.62	6.44	6.53	6.47	2	1.72	7.39	9.19	9.7e-07	2.4e-06	5.92
NM_001091716.1_3-1451	rbbp4	retinoblastoma binding protein 4	4.06	3.95	4.14	5.01	0	-0.1	0.1	0.54	1	3.29	2.72	10.9	1.6e-07	5.2e-07	7.81
RCC1_Quigley201207_XENLA_00053781_149-1411	RCC1	regulator of chromosome condensation 1	6.47	6.56	6.49	7.32	4.65	4.48	4.55	4.53	3	2.11	5.67	9.25	9.1e-07	2.3e-06	5.99
RDH14_Ismailoglu201203_XENLA_00033370_1-1128	RDH14	retinol dehydrogenase 14 (all-trans/9-cis/11-cis)	5.83	6.38	5.91	6.28	4.63	4.63	5.18	4.67	1	1.29	5.48	5.82	8.6e-05	0.00013	1.25
REEP5_TC421496_536-1105	Reep5	receptor accessory protein 5	10.78	10.78	10.86	11.1	8.41	7.87	8.27	7.76	4	2.8	9.48	15.06	4.4e-09	5.9e-08	11.46
NM_001096221.1_296-865	reep5	receptor accessory protein 5	10.56	10.55	10.65	10.89	8.2	7.64	8.04	7.57	2	2.8	9.27	14.96	4.7e-09	6.1e-08	11.39
NM_001096221.1_296-865	reep5	receptor accessory protein 5	8.09	8.14	8.18	8.46	5.71	4.9	5.77	5.36	2	2.75	6.85	12.49	3.5e-08	2e-07	9.34
NM_001094689.1_3-575	reep6	receptor accessory protein 6	4.68	4.81	4.74	5.42	2.98	3.39	3.27	3.36	1	1.57	4.18	6.27	4.4e-05	6.9e-05	1.96
NM_001122880.1_156-1982	retsat	retinol saturase (all-trans-retinol 13,14-reductase)	6.34	6.04	6.53	7.96	4.88	4.55	5.09	5.26	3	1.74	5.86	4.81	0.00044	0.00059	-0.45
NM_001095353.1_2-697	rexo2	RNA exonuclease 2	3.37	3.53	3.4	3.65	0.65	2.3	1.34	0.46	1	1.86	2.68	5.66	0.00011	0.00016	0.99
RHOA_XeXenL6RMv10034880m_488-1069	RHOA	ras homolog family member A	5.05	5.3	5.28	5.58	4.37	4.17	4.33	3.36	2	1.19	4.74	4.58	0.00065	0.00085	-0.86
RHOT2_Quigley201207_XENLA_00049439_87-1940	RHOT2	ras homolog family member T2	6.21	6.48	6.02	6.33	3.9	4.05	4.72	3.86	2	2.06	5.25	8.72	1.7e-06	3.8e-06	5.36
Xelaev18030053m.g	rnaseh1	ribonuclease H1	6.86	7	7.22	7.92	6.05	5.34	5.43	5.72	2	1.6	6.46	6.13	5.4e-05	8.3e-05	1.74
Xelaev18014861m.g	rpl10a	ribosomal protein L10a	4.34	4.36	4.98	5.34	3.66	3.73	3.92	3.7	1	0.95	4.33	3.54	0.0042	0.005	-2.75
NM_001093818.1_2-556	rpl11	ribosomal protein L11	4.67	5.08	5.15	6.06	3.65	3.7	3.61	3.57	1	1.54	4.51	5.36	0.00018	0.00025	0.49
RPL12_XeXenL6RMv10029619m_124-639	RPL12	ribosomal protein L12	8.37	8.41	8.74	9.34	6.26	6.21	6.43	6.35	2	2.39	7.52	10.72	1.9e-07	6e-07	7.62
RPL24_TC443792_3-482	RPL24	ribosomal protein L24	4.49	4.63	4.67	6.05	4.77	4.64	5.29	4.74	1	0.1	4.96	0.31	0.77	0.77	-7.31
Xelaev18041822m.g	rpl35	ribosomal protein L35	3.93	4.15	4.14	5.28	2.87	2.87	2.57	2.89	1	1.45	3.72	4.69	0.00054	0.00072	-0.66
Xelaev18038536m.g	rpl36a	ribosomal protein L36a	5.53	5.84	5.6	6.36	5.21	5.22	5.43	5.33	1	0.52	5.6	2.34	0.038	0.041	-4.93
NM_001085908.1_63-953	rpl5	ribosomal protein L5	5.83	6.19	6.49	7.21	4.19	4.25	4.5	4.9	1	1.92	5.49	6.54	2.9e-05	4.8e-05	2.37
Xelaev18010675m.g	rpl6	ribosomal protein L6	3.51	3.66	3.67	3.96	2.87	2.61	2.64	3.27	1	0.77	3.42	2.99	0.011	0.013	-3.76
NM_001086665.1_74-1021	rplp0	ribosomal protein, large, P0	7.13	7.04	7.42	8	4.12	4.67	4.71	4.71	2	2.79	6.01	11.18	1.2e-07	4.3e-07	8.1
Xelaev18023999m.g	rpn1	ribophorin I	9.53	9.31	9.84	10.6	8.01	7.72	8	8.34	7	1.8	8.92	6.87	1.8e-05	3.1e-05	2.86
RPN1_Ismailoglu201203_XENLA_00010862_50-1837	RPN1	ribophorin I	9.58	9.37	9.9	10.65	8.09	7.79	8.06	8.39	8	1.79	8.98	6.9	1.8e-05	3e-05	2.9
Xelaev18023999m.g	rpn1	ribophorin I	6.88	6.82	7.12	7.99	5.55	5.2	5.56	5.86	3	1.64	6.39	6.06	6e-05	9.3e-05	1.62
RPN2_Ismailoglu201203_XENLA_00048309_155-2071	RPN2	ribophorin II	8.16	8.16	8.65	9.18	5.74	5.46	6.11	5.99	3	2.69	7.19	10.58	2.2e-07	6.7e-07	7.48
RPN2_Taira201203_XENLA_tissue_00061227_94-2028	RPN2	ribophorin II	8.47	8.43	8.95	9.53	6.01	5.86	6.46	6.43	5	2.64	7.53	10.13	3.5e-07	1e-06	7
NM_001086433.1_56-454	rps12	ribosomal protein S12	5.74	5.43	5.98	6.78	3.65	2.57	3.65	3.3	1	2.57	4.72	7.92	4.5e-06	8.6e-06	4.33
RPS18_Quigley201207_XENLA_00043318_42-545	RPS18	ribosomal protein S18	7.79	7.95	7.94	8.74	5.61	5.69	5.83	6.02	2	2.3	6.96	9.98	4.1e-07	1.2e-06	6.83
RPS19-PS1_Quigley201112_XENLA_00082059_3-650	RPS19-PS1	ribosomal protein S19	6.98	6.9	7.01	7.6	4.37	4.29	4.76	4.81	1	2.51	5.88	11.12	1.3e-07	4.5e-07	8.04
NM_001086331.1_1-663	rps5	ribosomal protein S5	4.14	3.92	4.88	5.42	3.08	2.44	2.93	3.24	1	1.55	3.88	4.58	0.00066	0.00085	-0.86
Xelaev18014017m.g	rsph1	radial spoke head 1 homolog	7.27	7.17	7.31	8.44	5.7	5.24	5.54	6.06	2	1.89	6.61	6.45	3.4e-05	5.4e-05	2.23
RSPH6A_Chung201110_XENLA_00046712_133-1710	RSPH6A	radial spoke head 6 homolog A	5.46	5.31	5.48	6.88	3.53	2.95	3.73	4.16	1	2.1	4.76	5.79	9e-05	0.00013	1.2
Xelaev18026425m.g	rsph9	radial spoke head 9 homolog	8.14	7.96	8.24	9.26	5.68	5.36	6.02	6.38	3	2.52	7.14	8.35	2.7e-06	5.6e-06	4.88
NM_001091029.1_2-3253	rtn4	reticulon 4	8.64	8.75	8.97	9.17	6.1	5.68	5.92	5.59	1	3.04	7.37	15.68	2.8e-09	4.7e-08	11.91
NM_001089769.1_111-3278	rtn4	reticulon 4	9.86	9.89	10.28	10.39	7.31	7.02	7.3	6.84	5	2.98	8.62	15.6	2.9e-09	4.8e-08	11.86
RTN4_Taira201203_XENLA_tissue_00124066_2-3310	Rtn4	reticulon 4	9.83	9.94	10.15	10.56	7.37	7.08	7.26	7.05	5	2.92	8.66	15.27	3.7e-09	5.3e-08	11.62
NM_001091029.1_2-3253	rtn4	reticulon 4	9	9.1	9.31	9.87	6.6	6.39	6.53	6.41	4	2.82	7.91	13.75	1.2e-08	1e-07	10.44
RTN4_Taira201203_XENLA_tissue_00124066_2-3310	RTN4	reticulon 4	7.42	8.14	8.33	9.3	5.47	5.55	5.19	5.81	1	2.76	6.92	8.38	2.6e-06	5.4e-06	4.92
RTN4IP1_Ismailoglu201203_XENLA_00070894_451-1656	RTN4IP1	reticulon 4 interacting protein 1	5.02	4.95	5	5.69	3.03	3.1	2.71	2.97	1	2.08	4.17	8.32	2.7e-06	5.7e-06	4.86
RUVBL1_mgEST_Xl4jul2012_1013089945_1-1473	RUVBL1	RuvB like AAA ATPase 1	3.8	3.89	3.56	4.56	2.53	2.81	3.94	3.14	1	0.77	3.66	2.33	0.039	0.042	-4.95
NM_001086931.1_13-1401	ruvbl2	RuvB like AAA ATPase 2	5.24	6.05	5.32	6.85	4.46	3.44	3.82	4.68	2	1.71	5.04	4.55	0.00069	0.00089	-0.91
AF549908.1_159-797	S10-56-G6		11.73	11.35	12.02	12.25	7.71	6.79	8.25	7.61	1	4.24	9.72	14.61	6.2e-09	7.1e-08	11.11
SACM1L_Taira201203_XENLA_stage_00056281_184-1944	SACM1L	SAC1 like phosphatidylinositide phosphatase	8.97	8.44	8.91	9.48	7.79	7.08	7.3	7.52	7	1.52	8.19	6.46	3.3e-05	5.4e-05	2.24
NM_001086646.1_2-1438	samm50	SAMM50 sorting and assembly machinery component	9.1	9.26	9.13	9.44	7.17	6.86	6.84	6.78	4	2.31	8.08	13.72	1.2e-08	1e-07	10.41
FAM154B_Chung201110_XENLA_00066068_14-1480	saxo2	stabilizer of axonemal microtubules 2	6.95	6.52	5.79	7.61	3.87	2.85	3.78	4.05	3	2.98	5.24	8.07	3.7e-06	7.4e-06	4.53
NM_001092727.1_125-1414	sccpdh	saccharopine dehydrogenase (putative)	10.59	10.51	10.46	10.99	9.22	9.09	8.71	8.83	5	1.67	9.8	9.12	1.1e-06	2.6e-06	5.84
Xelaev18003052m.g	sco2	SCO2 cytochrome c oxidase assembly protein	7.99	8.46	8.16	8.51	6.38	6.47	6.47	6.5	5	1.81	7.38	10.11	3.6e-07	1e-06	6.97
Xelaev18031324m.g	sdha	succinate dehydrogenase complex subunit A, flavoprotein (Fp)	11.77	12	12.1	12.12	9.11	9	9.21	8.84	10	2.96	10.52	18.48	4.2e-10	1.4e-08	13.75
SDHAF2_TC439425_1-507	SDHAF2	succinate dehydrogenase complex assembly factor 2	5.79	6.33	5.59	6.24	2.99	2.57	2.66	3.11	1	2.99	4.52	11.97	5.6e-08	2.6e-07	8.87
SDHB_XeXenL6RMv10055270m_93-998	Sdhb	succinate dehydrogenase complex subunit B, iron sulfur (Ip)	9.66	9.93	10.26	10.29	6.96	6.92	7.44	6.76	4	3	8.53	14.51	6.6e-09	7.4e-08	11.04
SEC11A_TC422601_1-636	SEC11A	SEC11 homolog A, signal peptidase complex subunit	7.55	7.51	7.59	8.32	5.25	4.99	5.58	5.53	2	2.37	6.56	10.14	3.4e-07	1e-06	7
Xelaev18023586m.g	sec22b	SEC22 homolog B, vesicle trafficking protein (gene/pseudogene)	7.37	7.08	7.61	8.7	5.39	4.95	5.57	5.71	2	2.26	6.57	7.06	1.4e-05	2.5e-05	3.13
SEC62_Kwon201107_XENLA_00033999_153-1391	Sec62	SEC62 homolog, preprotein translocation factor	9.82	9.83	9.7	10.04	7.6	7.55	7.39	7.1	3	2.43	8.63	14.13	9e-09	8.7e-08	10.74
NM_001092467.1_2-1171	seh1l	SEH1 like nucleoporin	3.98	3.57	4.15	5.3	3.09	2.93	3.15	3.19	1	1.08	3.79	3.19	0.0078	0.0093	-3.39
NM_001095681.1_3-1268	serpini1	serpin family I member 1	8.3	8.33	9.18	9.03	6.38	5.65	6.8	6.37	3	2.4	7.52	8.56	2e-06	4.5e-06	5.15
NM_001086440.1_118-954	set	SET nuclear proto-oncogene	7.19	7.85	7.07	7.58	5.58	5.49	5.69	5.45	3	1.85	6.51	8.75	1.6e-06	3.7e-06	5.39
SFXN1_Audic201207_XENLA_00002200_109-1077	SFXN1	sideroflexin 1	6.77	6.79	7.26	7.7	5.63	5.59	5.85	5.8	2	1.39	6.44	6.01	6.5e-05	9.9e-05	1.54
NM_001086426.1_260-1228	sfxn2	sideroflexin 2	3.15	3.62	3.35	3.69	3.29	1.3	2	2.1	1	1.09	3.03	3.11	0.0091	0.011	-3.54
SFXN3_Taira201203_XENLA_tissue_00029754_273-1250	SFXN3	sideroflexin 3	7.86	7.99	7.94	8.35	6.02	6.4	6.22	6.44	5	1.75	7.17	9.32	8.4e-07	2.2e-06	6.08
SH3BGRL_Ismailoglu201203_XENLA_00001372_1-507	SH3BGRL	SH3 domain binding glutamate-rich protein like	4.09	4.02	4.16	3.98	3.62	3.81	3.56	3.14	1	0.49	3.9	2.07	0.061	0.066	-5.38
Xelaev18015919m.g	shmt2	serine hydroxymethyltransferase 2 (mitochondrial)	8.24	8.91	8.48	8.83	7.29	8.14	7.32	7.3	5	1.1	8.07	4.65	0.00058	0.00077	-0.74
BC046371.1_2-1096	Similar to propionyl Coenzyme A carboxylase, beta		4.65	4.01	4.18	4.63	4.88	5.01	5.1	4.87	3	-0.57	4.73	-2.52	0.027	0.03	-4.61
BC048022.1_2-2812	similar to testis specific, 10		5.87	5.12	5.08	5.8	3.61	3.01	3.85	2.82	2	2.04	4.48	6.87	1.8e-05	3.1e-05	2.86
SKP1_XeXenL6RMv10009038m_2-667	SKP1	S-phase kinase-associated protein 1	6.76	5.94	5.95	6.46	3.25	2.35	1.1	0.82	1	4.02	4.29	9.9	4.4e-07	1.2e-06	6.74
SLC25A11_TC428494_1-1023	SLC25A11	solute carrier family 25 (mitochondrial carrier; oxoglutarate carrier), member 11	3.87	4.09	3.69	4.04	3.16	3.26	3.19	3.49	1	0.6	3.72	2.52	0.027	0.03	-4.61
NM_001086950.1_83-988	slc25a20	solute carrier family 25 (carnitine/acylcarnitine translocase), member 20	9.57	9.71	9.44	9.71	8.02	8.2	7.74	7.32	6	1.78	8.72	8.74	1.6e-06	3.8e-06	5.38
NM_001088975.1_2-1648	slc25a24	solute carrier family 25 (mitochondrial carrier; phosphate carrier), member 24	3.25	3.76	3.87	4.35	2.19	2.27	1.22	3.1	1	1.41	3.21	3.96	0.0019	0.0024	-1.98
SLC25A3_Ismailoglu201203_XENLA_00042678_292-1374	SLC25A3	solute carrier family 25 member 3	9.66	9.73	9.67	9.89	8.53	8.57	8.22	7.93	4	1.42	9.03	7.84	5e-06	9.5e-06	4.22
Xelaev18005239m.g	slc30a9	solute carrier family 30 (zinc transporter), member 9	5.53	6.02	5.55	6.48	3.69	3.32	2.5	3.82	3	2.44	4.7	7.74	5.7e-06	1.1e-05	4.08
NM_001093693.1_106-1785	slc30a9	solute carrier family 30 (zinc transporter), member 9	5.49	5.86	5.48	6.21	4.26	4.09	4.06	3.83	2	1.65	4.97	7.11	1.3e-05	2.3e-05	3.2
Xelaev18005239m.g	slc30a9	solute carrier family 30 (zinc transporter), member 9	4.88	5.2	4.89	5.59	3.89	3.52	3.93	3.55	1	1.35	4.51	5.57	0.00013	0.00019	0.83
Xelaev18002419m.g	slc39a11	solute carrier family 39 member 11	7.87	8.02	8.12	8.74	6.02	5.83	5.94	6.24	3	2.16	7.11	9.97	4.1e-07	1.2e-06	6.81
SLC39A7_TeperekTkacz201202_XENLA_00061207_2-1561	SLC39A7	solute carrier family 39 member 7	5.15	5.04	5.78	6.85	4.11	4.35	4.36	4.78	1	1.27	5.1	3.56	0.004	0.0048	-2.71
SLC39A9_XeXenL6RMv10011857m_187-960	SLC39A9	solute carrier family 39 member 9	6.66	6.98	6.62	7.3	5.6	6.01	6.54	5.85	1	0.88	6.46	3.62	0.0036	0.0044	-2.61
NM_001091669.1_179-2311	slc44a2	solute carrier family 44 (choline transporter), member 2	8.53	8.51	8.3	8.48	6.56	6.46	6.16	6.29	3	2.07	7.42	12.14	4.8e-08	2.4e-07	9.03
Xelaev18039054m.g	snrpd2	small nuclear ribonucleoprotein D2 polypeptide	5.67	5.67	5.67	6.12	3.17	3.04	3.15	3.13	1	2.53	4.54	11.72	7.2e-08	3e-07	8.62
Xelaev18019838m.g	SP5	Sperm specific basic protein 5	9.27	9.53	9.49	9.09	7.85	7.59	7.43	9.25	1	1.31	8.69	3.9	0.0022	0.0027	-2.09
C9ORF9_XeXenL6RMv10010760m_78-755	spaca9	sperm acrosome associated 9	7.68	7.86	7.41	8.53	6.35	6.17	5.96	6	3	1.74	7.01	7.24	1.1e-05	1.9e-05	3.39
NM_001098688.1_1-621	spcs2	signal peptidase complex subunit 2	8.2	8.36	8.64	8.98	6.2	6.16	6.37	6.29	2	2.28	7.41	11.42	9.5e-08	3.7e-07	8.34
SPCS3_Ismailoglu201203_XENLA_00042194_230-772	SPCS3	signal peptidase complex subunit 3	3.74	3.59	3.88	4.27	2.44	0.44	2.47	2.32	1	1.66	3.13	4.61	0.00062	0.00082	-0.81
Xelaev18018248m.g	sppl2a	signal peptide peptidase like 2A	3.03	3.22	3.15	4.02	2.3	-0.24	2.55	2.42	1	1.27	2.86	2.97	0.012	0.014	-3.8
NM_001098712.1_3-644	spryd4	SPRY domain containing 4	8.41	8.77	8.59	9.32	6.4	6.54	6.37	6.5	3	2.31	7.62	11.05	1.4e-07	4.7e-07	7.96
Xelaev18002795m.g	sptan1	spectrin, alpha, non-erythrocytic 1	4.4	5.01	5.01	6.05	4.73	4.41	5.09	4.63	1	0.39	4.97	1.23	0.24	0.25	-6.59
Xelaev18015022m.g	srsf1	serine/arginine-rich splicing factor 1	6.43	7.19	6.97	6.83	2.85	2.02	3.31	2.95	1	3.88	4.93	14.04	9.6e-09	8.9e-08	10.67
BC043867.1_2-883	ssr1	signal sequence receptor, alpha (translocon-associated protein alpha)	6.7	6.51	6.77	7.59	4.47	4.34	4.74	4.68	1	2.29	5.76	9.11	1.1e-06	2.6e-06	5.83
NM_001086259.1_2-607	ssr3	signal sequence receptor, gamma (translocon-associated protein gamma)	3.33	2.76	3.78	4.28	0.52	-0.56	1.45	1.88	1	2.13	2.6	5.3	0.0002	0.00027	0.4
NM_001090695.1_1-2160	ssrp1	structure specific recognition protein 1	2.88	3.2	3.09	3.45	2.03	0.96	2.52	2.29	1	1.01	2.81	3.18	0.008	0.0095	-3.41
STARD3_Ismailoglu201203_XENLA_00044389_174-1520	STARD3	StAR related lipid transfer domain containing 3	6.35	6.69	7.07	7.6	4.65	4.81	4.78	5.21	2	2.03	5.93	7.55	7.2e-06	1.3e-05	3.83
Xelaev18016500m.g	stim1	stromal interaction molecule 1	4.13	3.48	3.64	4.86	3.24	3.01	4.76	3.29	1	0.42	3.91	1.04	0.32	0.33	-6.8
STIP1_Kwon201107_XENLA_00078936_203-1837	STIP1	stress induced phosphoprotein 1	4.5	3.84	3.86	4.47	0.65	2.44	1.81	0.82	1	2.33	3.08	6.69	2.4e-05	3.9e-05	2.59
STOML2_TC441037_3-1136	STOML2	stomatin like 2	4.09	3.67	3.83	4.16	2.3	1.87	2.75	3.03	1	1.3	3.38	4.5	0.00076	0.00098	-1.01
STT3A_XeXenL6RMv10001578m_3-2324	STT3A	STT3A, subunit of the oligosaccharyltransferase complex (catalytic)	4.88	4.48	5.08	5.9	3.55	3.42	3.91	4.14	1	1.27	4.49	4.13	0.0014	0.0018	-1.67
NM_001096349.1_136-1164	stx5	syntaxin 5	4.33	4.31	4.89	5.06	2.88	2.98	2.71	2.56	1	1.73	3.84	6.54	2.9e-05	4.8e-05	2.37
NM_001086202.1_83-862	stx7	syntaxin 7	7.8	7.91	8.04	8.59	7.1	7.13	7.33	6.99	3	0.94	7.62	4.65	0.00058	0.00077	-0.74
STX8_Taira201203_XENLA_tissue_00265256_2-742	STX8	syntaxin 8	5.09	4.81	4.94	5.21	2.19	1.87	1.39	2.46	1	2.74	3.69	10.3	2.9e-07	8.7e-07	7.18
Xelaev18034512m.g	STYK1	serine/threonine/tyrosine kinase 1	6	6.17	6.27	6.62	4.37	4.24	4.64	4.05	1	1.89	5.34	8.6	2e-06	4.4e-06	5.2
Xelaev18011037m.g	sub1	SUB1 homolog, transcriptional regulator	7.96	7.91	7.72	9.76	4.17	4.37	4.87	5.64	2	3.53	6.58	8.05	3.8e-06	7.5e-06	4.5
BC045084.1_1-855	subcomponent binding protein	complement component 1, q subcomponent binding protein	9.95	10.19	10.2	10.38	5.89	5.68	5.2	4.92	2	4.72	7.82	21.16	8.9e-11	7.4e-09	15.24
SUCLA2_Ismailoglu201203_XENLA_00045808_117-1499	SUCLA2	succinate-CoA ligase, ADP-forming, beta subunit	6.1	6.26	6.26	6.7	3.5	3.67	3.52	3.93	1	2.58	5.06	11.91	6e-08	2.8e-07	8.81
SUCLA2_XeXenL6RMv10048329m_1-1368	SUCLA2	succinate-CoA ligase, ADP-forming, beta subunit	10.26	10.47	10.46	10.58	8.11	8.21	8.31	7.67	7	2.36	9.26	13.24	1.8e-08	1.3e-07	10
SUCLA2_Ismailoglu201203_XENLA_00045808_117-1499	SUCLA2	succinate-CoA ligase, ADP-forming, beta subunit	10.22	10.41	10.43	10.54	8.07	8.17	8.28	7.63	6	2.35	9.22	13.1	2.1e-08	1.4e-07	9.89
SUCLG1_XeXenL6RMv10048884m_189-1166	Suclg1	succinate-CoA ligase, alpha subunit	8.74	8.95	8.92	9.27	5.99	6.06	6.39	5.56	1	2.95	7.5	14.09	9.2e-09	8.8e-08	10.71
SUMO2_XeXenL6RMv10026774m_2-400	SUMO2	small ubiquitin-like modifier 2	6.48	7	6.81	6.84	6.1	6.95	6.12	5.93	1	0.5	6.54	2.06	0.062	0.067	-5.41
Xelaev18045277m.g	sun1	Sad1 and UNC84 domain containing 1	7.91	7.66	8.04	8.14	5.81	5.16	5.8	5.48	5	2.35	6.77	11.32	1e-07	4e-07	8.23
Xelaev18038369m.g	surf1	SURF1, cytochrome c oxidase assembly factor	8.6	8.82	8.96	9.35	7.12	7.13	7.17	6.93	3	1.83	8.02	9.73	5.3e-07	1.5e-06	6.55
NM_001114830.1_3-797	sycp3	synaptonemal complex protein 3	6.74	6.4	7.51	8.49	5.02	4.77	5.87	5.78	2	1.9	6.35	4.58	0.00065	0.00084	-0.85
SYNGR1_Ismailoglu201203_XENLA_00066907_318-1013	SYNGR1	synaptogyrin 1	4.34	4.9	4.93	5.33	2.05	2.32	2.79	2.44	1	2.27	3.79	8.16	3.3e-06	6.9e-06	4.65
NM_001091787.1_1-438	synj2bp	synaptojanin 2 binding protein	7.64	7.89	7.89	8.51	6.15	6.05	6.3	6.23	4	1.79	7.09	8.55	2.1e-06	4.6e-06	5.14
Xelaev18040875m.g	tdrkh	tudor and KH domain containing	3.95	4.8	4.09	4.63	3.27	2.91	3	3.63	1	1.08	3.9	3.87	0.0023	0.0028	-2.13
Xelaev18027940m.g	tf	transferrin	10.19	10.1	10.13	10.59	8.19	8	7.97	7.75	5	2.27	9.12	12.97	2.3e-08	1.5e-07	9.77
NM_001087637.1_144-1073	tfam	transcription factor A, mitochondrial	11.5	11.84	11.67	11.91	7.95	7.52	7.81	7.74	5	3.97	9.75	23.91	2.2e-11	3.9e-09	16.55
Xelaev18036789m.g	tfam	transcription factor A, mitochondrial	9.06	9.55	9.71	9.85	5.6	5.79	5.66	5.81	5	3.8	7.64	19.17	2.8e-10	1.1e-08	14.16
THA1P_Taira201203_XENLA_tissue_00119262_284-1516	THA1P	threonine aldolase 1 pseudogene	7.25	6.97	6.77	7.18	4.94	4.44	4.71	4.12	2	2.44	5.83	10.89	1.6e-07	5.2e-07	7.8
THEM4_XeXenL6RMv10047048m_1-816	Them4	thioesterase superfamily member 4	9.44	9.66	9.54	9.82	6.43	5.79	6.3	6.16	1	3.43	7.91	18.38	4.5e-10	1.4e-08	13.7
NM_001091325.1_52-675	them6	thioesterase superfamily member 6	10.83	10.82	10.75	11.53	8.92	8.5	8.59	8.7	7	2.3	9.83	11.43	9.4e-08	3.7e-07	8.34
TIMM44_Taira201203_XENLA_tissue_00226478_744-2108	TIMM44	translocase of inner mitochondrial membrane 44 homolog	8.55	8.51	8.47	9.26	6.13	6.05	6.14	6.12	5	2.57	7.41	12.59	3.3e-08	1.9e-07	9.43
Xelaev18038538m.g	timm8a	translocase of inner mitochondrial membrane 8A	5.77	5.5	5.93	6.99	2.48	1.48	3.46	3.03	1	3.21	4.46	8.07	3.7e-06	7.4e-06	4.53
Xelaev18039819m.g	timm9	translocase of inner mitochondrial membrane 9 homolog	9.39	9.43	9.47	10.34	5.81	5.05	5.19	5.58	2	4.21	7.55	16.61	1.4e-09	3.1e-08	12.56
TIMMDC1_Taira201203_XENLA_stage_00198954_492-1262	TIMMDC1	translocase of inner mitochondrial membrane domain containing 1	5.09	5.18	5.34	5.89	3.64	3.19	3.66	3.51	2	1.79	4.52	7.25	1.1e-05	1.9e-05	3.4
TM9SF2_Ismailoglu201203_XENLA_00052584_165-2120	TM9SF2	transmembrane 9 superfamily member 2	1.17	2.09	2.86	1.22	1	0.14	0.64	-0.01	1	0.97	1.73	2.65	0.022	0.024	-4.39
TM9SF4_Taira201203_XENLA_tissue_00089435_294-2456	TM9SF4	transmembrane 9 superfamily protein member 4	7.07	7.16	7.4	7.9	5.97	5.81	5.93	6.12	4	1.41	6.69	6.61	2.6e-05	4.3e-05	2.48
TMED10_Kwon201107_XENLA_00119488_573-1253	TMED10	transmembrane p24 trafficking protein 10	4.5	4.96	5.13	4.98	2.55	2.48	3.1	2.34	1	2.1	3.89	8.08	3.7e-06	7.4e-06	4.54
TMED2_XeXenL6RMv10029651m_148-774	TMED2	transmembrane p24 trafficking protein 2	3.35	3.42	3.92	3.93	2.75	2.72	2.07	2.13	1	1.09	3.22	3.91	0.0021	0.0026	-2.06
TMED4_TC419527_2-769	TMED4	transmembrane p24 trafficking protein 4	5.6	5.11	5.65	6.29	3.61	2.69	3.97	3.39	1	2.14	4.62	6.84	1.9e-05	3.2e-05	2.81
TMED7_TeperekTkacz201206_XENLA_00086998_2-793	TMED7	transmembrane p24 trafficking protein 7	7.63	7.3	7.9	8.27	6.12	5.64	5.88	5.98	2	1.85	6.85	8.11	3.5e-06	7.2e-06	4.58
TMED9_TC426736_1-726	TMED9	transmembrane p24 trafficking protein 9	3.31	2.89	3.8	4.13	1.15	0.02	0.73	2.18	1	2.01	2.65	5.37	0.00018	0.00025	0.5
NM_001097701.1_1-1032	tmem120a	transmembrane protein 120A	3.87	4.56	3.81	4.65	3.24	2.44	3.3	3.05	1	1.12	3.74	3.81	0.0026	0.0031	-2.26
Xelaev18019067m.g	tmem205	transmembrane protein 205	5.87	6.31	5.96	7.13	4.05	4.19	4.3	4.93	1	1.9	5.39	6.3	4.2e-05	6.6e-05	2
TMEM208_Ismailoglu201203_XENLA_00073688_3-659	TMEM208	transmembrane protein 208	5.01	4.93	5.09	5.29	2.73	2.88	3.89	2.91	1	1.86	4.2	6.72	2.3e-05	3.8e-05	2.63
TMEM231_Quigley201207_XENLA_00037735_309-1247	TMEM231	transmembrane protein 231	2.74	3.07	2.99	2.73	0.95	0.35	2.34	0.46	1	1.42	2.35	4.05	0.0016	0.002	-1.81
Xelaev18037546m.g	tmem254	transmembrane protein 254	8.1	7.99	7.85	8.33	6.19	6.13	5.95	5.91	3	2	7.07	11.13	1.3e-07	4.5e-07	8.05
NM_001090203.1_89-1183	tmem30a	transmembrane protein 30A	7.45	7.34	7.37	7.99	5.06	5.06	4.94	5.11	2	2.46	6.32	12.23	4.5e-08	2.3e-07	9.1
TMEM30A_Quigley201207_XENLA_00115281_108-1205	TMEM30A	transmembrane protein 30A	6.36	6.2	6.24	6.27	3.98	3.83	4.05	4.03	1	2.23	5.18	11.85	6.3e-08	2.8e-07	8.75
TMEM30A_Quigley201207_XENLA_00115281_108-1205	TMEM30A	transmembrane protein 30A	5.76	5.7	5.65	6.29	3.78	3.53	3.34	3.86	1	2.13	4.81	9.17	1e-06	2.5e-06	5.9
TMEM65_Taira201203_XENLA_tissue_00251702_989-1735	TMEM65	transmembrane protein 65	4.82	4.69	5.14	5.63	2.88	2.63	2.91	2.99	1	2.08	4.08	7.9	4.6e-06	8.9e-06	4.3
Xelaev18015458m.g	tmsb4x	thymosin beta 4, X-linked	3.38	3.3	1.95	4.09	2.5	2.51	3.01	2.72	1	0.46	3.12	1.22	0.25	0.25	-6.6
TMUB1_Quigley201207_XENLA_00045317_140-1066	TMUB1	transmembrane and ubiquitin-like domain containing 1	3.56	4.2	4.18	4.98	3.24	2.85	1.39	2.94	1	1.46	3.58	3.79	0.0026	0.0032	-2.28
NM_001174034.1_202-1320	tmx4	thioredoxin-related transmembrane protein 4	8.03	7.63	8.09	8.51	5.79	5.27	5.56	5.79	3	2.44	6.85	10.93	1.5e-07	5.1e-07	7.84
TNIP2_Kwon201107_XENLA_00078533_2-313	TNIP2	TNFAIP3 interacting protein 2	4.68	4.93	4.88	5.59	2.69	2.61	2.42	2.69	1	2.25	3.94	8.65	1.8e-06	4.1e-06	5.27
TOMM20_Chung201110_XENLA_00083608_101-544	TOMM20	translocase of outer mitochondrial membrane 20 homolog	3.15	3.11	3.27	3.99	2.79	2.55	2.91	3.3	1	0.44	3.29	1.54	0.15	0.16	-6.19
NM_001086249.1_2-1174	tomm40	translocase of outer mitochondrial membrane 40 homolog	6.62	6.62	6.7	7.05	4.54	4.75	4.83	4.11	2	2.14	5.69	9.77	5.1e-07	1.4e-06	6.59
Xelaev18014878m.g	tomm6	translocase of outer mitochondrial membrane 6	4.91	5.24	5.1	5.6	1.78	2.46	3.3	0.38	1	2.88	3.81	6.95	1.7e-05	2.8e-05	2.97
TOMM70A_Ismailoglu201203_XENLA_00040045_277-2007	TOMM70A	translocase of outer mitochondrial membrane 70	8.11	8.15	8.46	9.1	5.5	5.13	5.75	5.43	4	2.98	6.97	12.17	4.7e-08	2.4e-07	9.05
TP53I11_TeperekTkacz201202_XENLA_00122210_521-1090	TP53I11	tumor protein p53 inducible protein 11	5.74	6.32	6.18	6.9	4.91	4.54	4.79	4.6	2	1.54	5.53	6.13	5.4e-05	8.3e-05	1.74
Xelaev18018009m.g	tpm1	tropomyosin 1	4.99	5.71	5.27	6.95	3.96	3.77	3.79	4.16	2	1.75	4.89	4.81	0.00044	0.00059	-0.45
Xelaev18047739m.g	traf7	TNF receptor associated factor 7	6.81	7.49	7.67	7.66	4.73	5.23	5.48	4.65	1	2.35	6.24	9.02	1.2e-06	2.8e-06	5.71
Y12591.1_2-1243	translation initiation factor eIF4A II		6.51	6.65	6.62	6.8	5.74	5.88	5.54	5.41	2	0.99	6.16	5.22	0.00023	0.00031	0.25
Xelaev18047705m.g	trap1	TNF receptor-associated protein 1	6.07	6.18	5.99	6.4	4.37	3.89	3.96	4.18	3	2	5.18	9.65	5.9e-07	1.6e-06	6.45
TREX2_XeXenL6RMv10035084m_1-699	TREX2	three prime repair exonuclease 2	2.9	3.53	3.76	4.2	3.44	2.91	3.38	2.7	1	0.45	3.49	1.43	0.18	0.19	-6.34
TSN_Ismailoglu201203_XENLA_00044108_157-843	TSN	translin	5.08	4.67	4.38	4.57	2.64	0.83	3.21	2.82	1	2.06	3.7	5.37	0.00018	0.00025	0.5
NM_001101783.1_2-1462	tuba1b	tubulin alpha 1b	10.71	10.59	10.54	11.75	8.77	8.53	8.4	9.13	5	2.18	9.81	8.05	3.8e-06	7.5e-06	4.5
NM_001101783.1_2-1462	tuba1b	tubulin alpha 1b	10.34	10.27	10.31	11.45	8.58	8.42	8.37	8.86	5	2.03	9.58	7.87	4.8e-06	9.2e-06	4.26
TUBA3C_Horb201201_XENLA_00142670_212-1564	TUBA3C	tubulin alpha 3c	8.72	8.37	8.25	9.45	6.41	6.22	6.34	6.58	2	2.3	7.55	9.15	1e-06	2.5e-06	5.87
TUBA3C_Horb201201_XENLA_00142670_212-1564	TUBA3C	tubulin alpha 3c	9.44	9.42	9.39	10.59	7.72	7.56	7.65	8.08	3	1.95	8.73	7.33	9.8e-06	1.7e-05	3.51
NM_001096986.1_190-1560	tuba8	tubulin alpha 8	10.31	10.22	10.26	11.41	8.56	8.38	8.31	8.81	5	2.03	9.53	7.83	5.1e-06	9.5e-06	4.21
TUBB2C_TC420595_2-1471	TUBB2C	tubulin beta 4B class IVb	11.28	11.16	11.27	12.48	9.66	9.63	9.42	10.11	6	1.84	10.63	6.54	2.9e-05	4.8e-05	2.37
Xelaev18038179m.g	tubb4b	tubulin beta 4B class IVb	3.13	3.15	3.01	4.47	2.67	0.14	2.83	2.97	1	1.05	3.05	2.18	0.05	0.054	-5.2
Xelaev18025552m.g	txn2	thioredoxin 2	5.98	6.31	6.02	6.92	1.62	2.17	2.59	2.44	1	3.83	4.41	13.54	1.4e-08	1.1e-07	10.26
TXNRD2_Ismailoglu201203_XENLA_00024588_184-1692	TXNRD2	thioredoxin reductase 2	10.88	11.39	11.14	11.36	7.15	6.78	6.9	6.93	6	4.24	9.07	24.43	1.7e-11	3.9e-09	16.77
BC041724.1_59-2983	U5 snRNP-specific protein		6.02	6.82	6.47	7.03	4.79	3.77	3.76	5.23	1	2.14	5.53	6.21	4.8e-05	7.5e-05	1.85
Xelaev18013740m.g	ubl3	ubiquitin like 3	4.34	4.2	4.15	4.82	1.44	1.96	3.55	1.2	1	2.05	3.42	5.09	0.00028	0.00038	0.03
UBXN4_Ismailoglu201203_XENLA_00017738_1-1719	UBXN4	UBX domain protein 4	8.34	8.44	8.5	9.04	5.66	5.2	5.96	5.62	1	2.94	7.11	13.27	1.8e-08	1.3e-07	10.03
UBXN4_Taira201203_XENLA_stage_00186201_113-1657	UBXN4	UBX domain protein 4	8.34	8.44	8.5	9.04	5.66	5.2	5.96	5.62	1	2.94	7.11	13.27	1.8e-08	1.3e-07	10.03
UBXN4_Ismailoglu201203_XENLA_00017738_1-1719	UBXN4	UBX domain protein 4	9.87	10.07	10.22	10.78	7.98	8.03	8.1	7.8	8	2.25	9.11	11.05	1.4e-07	4.7e-07	7.96
NM_001091043.1_23-1573	ubxn7	UBX domain protein 7	7.36	7.06	7.08	7.36	5.4	5.59	6.3	5.18	1	1.58	6.44	6.46	3.3e-05	5.4e-05	2.25
UFD1L_Quigley201207_XENLA_00016345_105-1028	UFD1L	ubiquitin recognition factor in ER associated degradation 1	5.06	4.98	5.36	5.16	2.87	3.14	3.52	2.18	1	2.07	4.15	7.34	9.6e-06	1.7e-05	3.54
UNC93B1_Taira201203_XENLA_tissue_00109422_244-2031	UNC93B1	unc-93 homolog B1, TLR signaling regulator	7.33	6.82	6.68	8.54	4.45	3.57	4.72	4.01	1	3.09	5.81	8.01	4e-06	7.9e-06	4.45
NM_001091712.1_70-765	uncharacterized protein MGC83206		4.62	4.43	4.49	4.76	1.87	-0.1	0.55	0.29	1	3.23	3.02	10.25	3.1e-07	9.2e-07	7.12
XB-GENE-5997771_TC417079_1-855	undefined		5.68	5.86	5.93	6.51	4.13	4.38	4.89	4.13	3	1.57	5.24	6.21	4.8e-05	7.5e-05	1.86
AC147142.1_Taira201203_XENLA_stage_00152439_338-1426	UNK clone RP24-391G7		9.39	10.49	9.11	10.28	8.91	8.12	7.82	8.91	2	1.37	9.13	4.03	0.0017	0.0021	-1.84
Xelaev18011978m.g	unnamed		7.79	7.89	7.83	9.22	4.22	2.17	4.58	5	3	4.08	6.15	8.07	3.7e-06	7.4e-06	4.53
Xelaev18010357m.g	unnamed		7.45	7.51	7.05	8.77	5.36	5.36	5.37	5.52	1	2.27	6.57	7.29	1e-05	1.8e-05	3.46
Xelaev18040931m.g	unnamed		4.7	6	4.85	6.24	4.45	3.36	3.85	4.92	1	1.25	4.86	3.09	0.0095	0.011	-3.58
Xelaev18010144m.g	unnamed		4.27	5.72	3.52	6.03	5.17	4.05	4.19	5.28	1	0.22	4.84	0.43	0.68	0.68	-7.26
Xelaev18046996m.g	unnamed		3.54	4.45	4.06	4.13	4.99	5.43	4.66	4.64	1	-0.85	4.55	-3.15	0.0086	0.01	-3.48
Xelaev18032244m.g	unnnamed		5.63	5.77	6	6.34	2.88	1.35	3.12	2.52	1	3.23	4.34	9.91	4.4e-07	1.2e-06	6.75
Xelaev18045222m.g	unnnamed		7.17	5.14	5.76	6.38	4.74	4.71	3.92	3.1	1	1.93	5.17	4.38	0.00092	0.0012	-1.21
Xelaev18032397m.g	unnnamed		8.78	8.43	7.98	9.03	6.77	6.79	6.64	6.35	8	1.91	7.6	8.16	3.3e-06	6.9e-06	4.64
BC078487.1_1-360	uqcrb	ubiquinol-cytochrome c reductase binding protein	6.31	6.48	6.75	6.94	3.53	3.18	4.39	2.25	1	3.14	5.06	8.85	1.4e-06	3.4e-06	5.51
Xelaev18024007m.g	uqcrc1	ubiquinol-cytochrome c reductase core protein I	9.1	9.19	9.08	9.55	8.55	8.56	8.51	8.59	6	0.67	8.89	4.13	0.0014	0.0018	-1.67
NM_001086932.1_1-1374	uqcrc2	ubiquinol-cytochrome c reductase core protein II	10.41	10.57	10.48	10.81	8.79	8.82	8.78	8.6	11	1.81	9.66	11.63	7.8e-08	3.3e-07	8.54
NM_001093218.1_120-1475	uqcrc2	ubiquinol-cytochrome c reductase core protein II	9.46	9.55	9.48	9.81	7.85	7.85	7.69	7.65	5	1.81	8.67	11.37	9.9e-08	3.8e-07	8.29
NM_001093218.1_120-1475	uqcrc2	ubiquinol-cytochrome c reductase core protein II	5.98	5.73	5.44	6.1	4.34	4.18	4.05	3.7	1	1.69	5	7.26	1.1e-05	1.9e-05	3.42
UQCRFS1_TC428843_3-944	UQCRFS1	ubiquinol-cytochrome c reductase, Rieske iron-sulfur polypeptide 1	8.32	8.48	8.88	9.13	5.51	5.85	6.32	5.43	3	2.9	7.26	11.73	7.1e-08	3e-07	8.63
Xelaev18021466m.g	uqcrq	ubiquinol-cytochrome c reductase complex III subunit VII	8.62	9.01	9.02	9.2	7.35	7.4	7.18	6.87	1	1.75	8.09	9.23	9.3e-07	2.4e-06	5.97
Xelaev18003917m.g	usmg5	up-regulated during skeletal muscle growth 5 homolog	7.93	7.97	8.23	8.36	6.37	6.41	6.66	6.17	2	1.71	7.27	9.15	1e-06	2.5e-06	5.88
Xelaev18037616m.g	VAMP3	vesicle associated membrane protein 3	6.14	6.36	6.06	6.8	4.56	4.27	4.83	4.16	2	1.84	5.44	7.74	5.7e-06	1.1e-05	4.09
VAPA_Kwon201107_XENLA_00055111_265-975	VAPA	VAMP associated protein A	12.13	12.01	12.2	12.73	10.02	9.88	9.99	9.48	6	2.42	11.06	12.25	4.4e-08	2.3e-07	9.12
VAT1_Taira201203_XENLA_tissue_00036873_1-1524	VAT1	vesicle amine transport 1	4.98	4.45	4.29	6.46	2.1	2.55	0.81	3.33	1	2.57	3.81	5.09	0.00028	0.00038	0.02
VCL_Taira201203_XENLA_tissue_00192441_501-3938	VCL	vinculin	4.1	4.35	4.55	6.19	2.91	2.44	1.64	3.1	1	2.09	3.81	4.74	0.0005	0.00067	-0.58
VCP_XeXenL6RMv10049382m_633-3050	VCP	valosin containing protein	11.69	11.32	11.55	11.88	11.89	10.97	11.42	10.54	18	0.4	11.41	1.55	0.15	0.15	-6.18
VDAC1_mgEST_Xl4jul2012_1013088450_44-910	VDAC1	voltage-dependent anion channel 1	12.73	12.87	12.71	13.08	11.01	11.12	10.64	10.44	9	2.04	11.83	11.1	1.3e-07	4.6e-07	8.02
VDAC1_mgEST_Xl4jul2012_1013088450_44-910	VDAC1	voltage-dependent anion channel 1	9.83	10.01	9.96	10.29	8.13	8.21	7.91	7.76	1	2.02	9.02	11.6	8e-08	3.3e-07	8.51
VDAC2_Park201106_XENLA_00155833_154-1044	VDAC2	voltage-dependent anion channel 2	13.29	13.36	13.39	13.64	11.9	11.98	11.67	11.47	10	1.66	12.59	10.34	2.8e-07	8.4e-07	7.22
Xelaev18018793m.g	vdac3	voltage-dependent anion channel 3	13.78	13.8	13.81	14	11.61	11.6	11.43	11.02	11	2.43	12.63	14.8	5.3e-09	6.7e-08	11.26
NM_001087438.1_56-1447	vim	vimentin	4.72	4.22	4.89	7.38	1.48	1.3	2.03	2.86	2	3.07	3.81	5.32	0.00019	0.00027	0.42
NM_001087438.1_56-1447	vim	vimentin	8.25	9.12	8.22	9.82	7.84	7.74	8.35	8.41	4	0.77	8.47	2.32	0.039	0.043	-4.97
BC085223.1_3-1442	vimentin 1	vimentin	5.39	5.07	5.25	7.35	3.81	3.57	4.98	4.7	3	1.45	5.07	3.04	0.01	0.012	-3.66
BC085223.1_3-1442	vimentin 1	vimentin	8.12	9.06	8.08	9.58	7.8	7.72	8.3	8.36	2	0.66	8.38	2.07	0.061	0.066	-5.39
VMA21_Taira201203_XENLA_tissue_00184252_141-455	VMA21	VMA21, vacuolar ATPase assembly factor	8.45	8.63	8.35	8.89	7.09	7.06	7.31	7.25	1	1.39	7.88	7.93	4.4e-06	8.6e-06	4.34
Xelaev18004849m.g	VN1R4		5.15	5.37	4.85	5.36	3.39	3.22	2.96	2.15	1	2.1	4.17	7.43	8.5e-06	1.5e-05	3.66
NM_001159281.1_1-5424	vtga2	vitellogenin A2	8.57	8.97	8.57	11.51	7.65	6.42	7.69	9.18	10	1.66	8.58	2.26	0.049	0.053	-5.11
WDR16_Ismailoglu201203_XENLA_00067115_216-2069	WDR16		4.64	4.26	4.29	5.54	3.62	3.8	4	3.89	1	0.82	4.33	2.76	0.018	0.02	-4.19
NM_001093505.1_138-1142	wdr5	WD repeat domain 5	6.64	6.91	6.91	7.6	5.65	5.83	5.66	5.58	2	1.32	6.37	5.91	7.5e-05	0.00011	1.39
NM_001085569.1_3-1523	xak-b	adult keratin XAK-B	5.06	5.63	4.04	5.95	3.99	3.74	3.9	4.92	1	0.99	4.72	2.53	0.027	0.029	-4.59
NM_001085569.1_3-1523	xak-b	adult keratin XAK-B	10.6	11.35	10.8	12.09	10.48	9.93	10.06	10.83	1	0.88	10.77	2.85	0.015	0.017	-4.02
XAK-C_TC420786_48-1622	XAK-C	adult keratin XAK-C	7.2	4.74	6.93	6.18	3.65	3.95	3.64	4.87	1	2.17	5.2	4.62	0.00061	0.0008	-0.79
XAK-C_TC420786_48-1622	XAK-C	adult keratin XAK-C	11.38	12.03	11.43	12.67	11.16	10.68	10.67	11.5	2	0.87	11.44	3	0.011	0.013	-3.75
Xelaev18006476m.g	XELAEV_18006476mg		12.62	12.53	12.41	13.34	12.59	12.67	12.42	13.1	5	0.03	12.71	0.15	0.88	0.88	-7.35
Xelaev18021606m.g	XELAEV_18021606mg	Uncharacterized protein	6.22	6.16	6.58	6.85	4.45	4.13	4.8	4.24	1	2	5.47	8.54	2.1e-06	4.6e-06	5.12
Xelaev18022105m.g	XELAEV_18022105mg		5.34	5.52	5.6	6.55	3.18	2.48	3.47	2.95	1	2.59	4.49	8.43	2.4e-06	5.1e-06	4.99
[truncated: 29 more rows]

## Sheet: Proteins related to Figure1
Protein	Gene Symbol	Description	Sub.Nucleosome_1	Sub.Nucleosome_2	Sub.Nucleosome_3	Sub.Nucleosome_4	Nucleosome_1	Nucleosome_2	Nucleosome_3	Nucleosome_4	Unique_Peptides	logFC	AveExpr	t	P.Value	adj.P.Val	B
[truncated: 29 more rows]

[truncated: 1 more sheets: all Protein IDs]
