# Supplementary material for: Epigenetic homogeneity in histone methylation underlies sperm programming for embryonic transcription
Source: Nat Commun. 2020 Jul 13;11:3491. doi: 10.1038/s41467-020-17238-w (PMC7359334; doi:10.1038/s41467-020-17238-w)
Supplement: Supplementary file 5 — Supplementary Data 2 [file 41467_2020_17238_MOESM5_ESM.xlsx]

## Sheet: List_genes_cluster_1
AB125669.1
AB280757.1
ABHD10_Kwon201107_XENLA_00021997
ACADVL_TeperekTkacz201202_XENLA_00090896
ACAN_XeXenL6RMv10011418m
ACOX2_XeXenL6RMv10001686m
ACTR8_Kwon201107_XENLA_00011805
ADAT1_Taira201203_XENLA_tissue_00200709
AF081576.1
AF137073.1
AF440822.1
AF440826.1
AF549940.1
AF549972.1
AGBL1_Taira201203_XENLA_tissue_00126707
AGBL4_Kwon201107_XENLA_00034597
AGBL4_Taira201203_XENLA_tissue_00269553
AGTR1_Taira201203_XENLA_tissue_00221309
AHCYL2_Kwon201107_XENLA_00047311
AHDC1_XeXenL6RMv10001773m
AIFM2_XeXenL6RMv10038673m
AJ243595.1
AK4_Taira201203_XENLA_tissue_00271501
AK4_XeXenL6RMv10006853m
ALAS2_Taira201203_XENLA_tissue_00274376
AMPH_Taira201203_XENLA_stage_00036698
ANK1_Amin201106_XENLA_00018901
ANKRD34A_XeXenL6RMv10018040m
AOAH_Taira201203_XENLA_tissue_00146429
AP3M2_Quigley201207_XENLA_00040706
ARAP2_Kwon201107_XENLA_00013625
ARAP2_Taira201203_XENLA_tissue_00005897
ARAP2_XeXenL6RMv10042065m
ARHGEF17_Taira201203_XENLA_tissue_00240710
ARHGEF18_Taira201203_XENLA_tissue_00123893
ARID3C_mgEST_Xl4jul2012_1013118667
ARID4A_XeXenL6RMv10030180m
ASB6_Ismailoglu201203_XENLA_00053527
ASTL_XeXenL6RMv10007109m
ATF1_Horb201201_XENLA_00096943
ATP10B_Park201106_XENLA_00041976
ATP1A1_Quigley201207_XENLA_00018621
ATP8A1_Ismailoglu201203_XENLA_00065396
ATP8A1_Kwon201107_XENLA_00041997
ATP8A1_XeXenL6RMv10050183m
ATRN_Quigley201207_XENLA_00064436
AY293304.1
AY340103.1
B3GNT4_Kwon201107_XENLA_00003149
B3GNT4_Taira201203_XENLA_tissue_00214216
B3GNT4_TeperekTkacz201206_XENLA_00074457
BC043735.1
BC043783.1
BC044313.1
BC047956.1
BC068866.1
BC072361.1
BC073567.1
BC076748.1
BC077496.1
BC081202.1
BC081260.1
BC082531.1
BC082917.1
BC097630.1
BC097770.1
BC097904.1
BC099337.1
BC099348.1
BC108468.1
BC108631.1
BC126018.1
BC129067.1
BC130110.1
BC141747.1
BC153759.1
BC160712.1
BCL7A_XeXenL6RMv10004951m
BEND4_Taira201203_XENLA_tissue_00031184
BX323820.1_XeXenL6RMv10055578m
C10ORF26_XeXenL6RMv10003901m
C14ORF149_Park201106_XENLA_00127845
C14ORF38_Taira201203_XENLA_tissue_00149444
C14ORF38_XeXenL6RMv10030168m
C17ORF28_XeXenL6RMv10051997m
C1ORF187_Horb201201_XENLA_00087250
C1ORF187_Park201106_XENLA_00142456
C2ORF89_XeXenL6RMv10008706m
C8ORF48_Ismailoglu201203_XENLA_00027829
CA10_Taira201203_XENLA_tissue_00154800
CADPS2_Amin201106_XENLA_00000918
CADPS2_Kwon201107_XENLA_00079216
CCDC106_Taira201203_XENLA_tissue_00119263
CCDC106_XeXenL6RMv10018099m
CCDC36_Taira201203_XENLA_tissue_00004773
CCND1_XeXenL6RMv10007102m
CD79A_Taira201203_XENLA_tissue_00059141
CDC20_XeXenL6RMv10000292m
CDCA7_Taira201203_XENLA_stage_00211711
CDH2_XeXenL6RMv10050112m
CDH2_mgEST_Xl4jul2012_1013100588
CDH9_Taira201203_XENLA_tissue_00092277
CDH9_XeXenL6RMv10004989m
CDON_Ismailoglu201203_XENLA_00029466
CDR2L_Ismailoglu201203_XENLA_00043618
CDR2L_Taira201203_XENLA_stage_00086167
CHST1_Taira201203_XENLA_stage_00141613
CHST1_XeXenL6RMv10007111m
CIC_Taira201203_XENLA_tissue_00281877
CIDEC_Kwon201107_XENLA_00125568
CIR1_Taira201203_XENLA_stage_00034598
CLCN7_TC415436
CLVS2_Taira201203_XENLA_tissue_00275883
CNFN.1_Park201106_XENLA_00033552
CNFN.2_TC461456
CNFN.2_XeXenL6RMv10050172m
CNN1_TC416168
COL10A1_Taira201203_XENLA_tissue_00107879
COMMD2_Taira201203_XENLA_stage_00148497
COMMD3_Horb201201_XENLA_00196938
CPA3_Taira201203_XENLA_tissue_00017058
CPA3_Taira201203_XENLA_tissue_00231194
CPA3_XeXenL6RMv10010442m
CPA3_XeXenL6RMv10010443m
CPNE5_Taira201203_XENLA_stage_00068871
CP_Taira201203_XENLA_tissue_00070438
CP_XeXenL6RMv10010446m
CRELD1_Kwon201107_XENLA_00060507
CRY2_Taira201203_XENLA_stage_00052852
CRYBB3_Taira201203_XENLA_tissue_00050351
CUZD1.2_XeXenL6RMv10047300m
DAAM1_Quigley201207_XENLA_00114014
DACT1_Kwon201107_XENLA_00013348
DCAF15_XeXenL6RMv10043194m
DCUN1D5_TeperekTkacz201202_XENLA_00112772
DEDD2_Quigley201112_XENLA_00039209
DEDD2_Taira201203_XENLA_stage_00200744
DHX33_Audic201207_XENLA_00001595
DHX38_Taira201203_XENLA_stage_00092298
DIP2B_XeXenL6RMv10050123m
DLC1_Ismailoglu201203_XENLA_00041561
DMRTA2_Taira201203_XENLA_tissue_00288329
DMXL2_Taira201203_XENLA_tissue_00213898
DMXL2_XeXenL6RMv10055548m
DNA2_Taira201203_XENLA_stage_00072037
DNAJC22_Taira201203_XENLA_tissue_00240422
DNAJC22_XeXenL6RMv10024981m
DNAJC6_Kwon201107_XENLA_00012057
DPP8_Taira201203_XENLA_stage_00141357
DQ096948.1
DRD1C_Taira201203_XENLA_tissue_00125443
DSC3_Taira201203_XENLA_tissue_00038392
EF431893.1
ELMO1_Taira201203_XENLA_stage_00135316
ELMO1_Taira201203_XENLA_tissue_00084276
ELOVL1_TC416212
ENPEP_XeXenL6RMv10044404m
EPDR1_Taira201203_XENLA_tissue_00132210
EPS15_Ismailoglu201203_XENLA_00068589
EPS15_Taira201203_XENLA_tissue_00276075
ERF_Ismailoglu201203_XENLA_00052305
ESR-5_Ismailoglu201203_XENLA_00047472
ESR-5_Taira201203_XENLA_stage_00204299
F6SHL8_XENTR_Taira201203_XENLA_tissue_00020017
F6XR86_XENTR_Amin201106_XENLA_00029974
F6XR86_XENTR_XeXenL6RMv10055673m
F6ZRI3_XENTR_XeXenL6RMv10007104m
F6ZVL9_XENTR_Ismailoglu201203_XENLA_00024649
F6ZVL9_XENTR_Park201106_XENLA_00054635
F6ZVL9_XENTR_Taira201203_XENLA_stage_00184593
F7E5N7_XENTR_XeXenL6RMv10001722m
FADD_Taira201203_XENLA_stage_00181697
FAM188A_Taira201203_XENLA_tissue_00134331
FAM3C_Quigley201207_XENLA_00003656
FAM3C_Taira201203_XENLA_tissue_00285856
FANCI_Ismailoglu201203_XENLA_00014005
FEZF1_TC421149
FGF6_Ismailoglu201203_XENLA_00001204
FGFR3_Kwon201107_XENLA_00018621
FJ571600.1
GABARAPL2_TC430294
GCN1L1_Taira201203_XENLA_tissue_00111316
GLDN_Taira201203_XENLA_tissue_00113726
GLDN_XeXenL6RMv10055547m
GLI3_Horb201201_XENLA_00012438
GLI3_Veenstra201204_XENLA_00000500
GM17492_XeXenL6RMv10051738m
GNPDA1_Park201106_XENLA_00150173
GNPTAB_Taira201203_XENLA_stage_00009154
GOLGB1_Kwon201107_XENLA_00067845
GOLGB1_Taira201203_XENLA_tissue_00086121
GPR135_Taira201203_XENLA_tissue_00203830
GPR141_Taira201203_XENLA_tissue_00273497
GRIK5_Taira201203_XENLA_tissue_00224903
GRIK5_XeXenL6RMv10044420m
GRK1_XeXenL6RMv10044373m
GRXCR1_TeperekTkacz201206_XENLA_00017559
GSK3A_TC425134
GSK3A_XeXenL6RMv10006875m
GYG1_XeXenL6RMv10010444m
GYLTL1B_Kwon201107_XENLA_00076271
HARS_Park201106_XENLA_00177823
HAUS6_Kwon201107_XENLA_00003870
HAUS6_Taira201203_XENLA_stage_00040873
HEATR5B_Kwon201107_XENLA_00124919
HESX1_TC423712
HLTF_Horb201201_XENLA_00183064
HLTF_Taira201203_XENLA_tissue_00117282
HMHA1_Taira201203_XENLA_tissue_00139333
HNF4G_XeXenL6RMv10051823m
HPS3_Taira201203_XENLA_stage_00008369
HPS3_XeXenL6RMv10010445m
HTRA1_XeXenL6RMv10047297m
ICT1_XeXenL6RMv10051999m
IGDCC3_Taira201203_XENLA_tissue_00179588
IGDCC3_XeXenL6RMv10030580m
IGDCC4_Taira201203_XENLA_tissue_00206042
IMPDH1_Ismailoglu201203_XENLA_00039639
IMPDH1_Taira201203_XENLA_stage_00101243
ING3_Taira201203_XENLA_tissue_00113531
INTS1_TeperekTkacz201202_XENLA_00006433
IRF5_Taira201203_XENLA_stage_00196232
IRF5_TeperekTkacz201206_XENLA_00072539
ISL2_Park201106_XENLA_00140379
JAGN1_Ismailoglu201203_XENLA_00019059
JAK1_Park201106_XENLA_00048503
JAM3_Taira201203_XENLA_tissue_00072679
JKAMP_Taira201203_XENLA_tissue_00078514
JMJD8_Kwon201107_XENLA_00008424
KAT6A_XeXenL6RMv10029556m
KCNK7_Taira201203_XENLA_stage_00080989
KCTD2_Ismailoglu201203_XENLA_00007603
KCTD2_Taira201203_XENLA_tissue_00148625
KDM5B_Ismailoglu201203_XENLA_00019836
KIAA0586_XeXenL6RMv10030176m
KIAA1239_Taira201203_XENLA_tissue_00230894
KIAA1239_XeXenL6RMv10042062m
KIF15_Taira201203_XENLA_stage_00156816
KIF3A_Quigley201112_XENLA_00043730
KIRREL3_Taira201203_XENLA_tissue_00250917
KLHDC10_TeperekTkacz201202_XENLA_00037058
KLHDC10_TeperekTkacz201202_XENLA_00141678
LARP4_Taira201203_XENLA_tissue_00282358
LEPR_Taira201203_XENLA_tissue_00096526
LEPR_XeXenL6RMv10006857m
LIG1_Kwon201107_XENLA_00093863
LIG1_Taira201203_XENLA_stage_00035973
LIMCH1_Taira201203_XENLA_stage_00076002
LIPE_XeXenL6RMv10004979m
LMF2_XeXenL6RMv10034757m
LMNB1_Taira201203_XENLA_tissue_00067135
LOC100132731_Taira201203_XENLA_tissue_00037010
LOC390937_XeXenL6RMv10044423m
LOC440330_XeXenL6RMv10030566m
LRRC14B_Taira201203_XENLA_tissue_00282608
LTBP1_Park201106_XENLA_00077953
LYST_Horb201201_XENLA_00058989
LYST_Kwon201107_XENLA_00128341
M96678.1
MAFK_Taira201203_XENLA_tissue_00175427
MAPK8IP1_Taira201203_XENLA_stage_00029303
MAPK8IP1_Taira201203_XENLA_stage_00077215
MARCH8_Taira201203_XENLA_stage_00144257
MAST4_Taira201203_XENLA_tissue_00263042
MED8_TC419652
MEGF8_TeperekTkacz201206_XENLA_00010415
MEGF8_XeXenL6RMv10004985m
MEGF8_XeXenL6RMv10050167m
MESDC1_Quigley201112_XENLA_00024172
MMP13L_Taira201203_XENLA_tissue_00225166
MMP13_Taira201203_XENLA_tissue_00199570
MMP17_Taira201203_XENLA_stage_00183862
MMP1_XeXenL6RMv10005571m
MMRN2_Taira201203_XENLA_tissue_00243195
MRC2_Quigley201112_XENLA_00042227
MRC2_TC444769
MRPS23_Taira201203_XENLA_stage_00185436
MST4_TC413890
MT2A_TC460119
MTHFR_XeXenL6RMv10034729m
MYT1_Kwon201107_XENLA_00025509
NAV1_Audic201207_XENLA_00006776
NAV1_Park201106_XENLA_00149392
NA_Amin201106_XENLA_00040361
NA_Audic201207_XENLA_00003532
NA_Chung201110_XENLA_00064862
NA_Horb201201_XENLA_00208655
NA_Ismailoglu201203_XENLA_00005619
NA_Ismailoglu201203_XENLA_00045519
NA_Ismailoglu201203_XENLA_00053604
NA_Ismailoglu201203_XENLA_00058307
NA_Ismailoglu201203_XENLA_00063841
NA_Kwon201107_XENLA_00027787
NA_Kwon201107_XENLA_00050203
NA_Kwon201107_XENLA_00054230
NA_Kwon201107_XENLA_00055066
NA_Kwon201107_XENLA_00070809
NA_Kwon201107_XENLA_00085207
NA_Kwon201107_XENLA_00097968
NA_Kwon201107_XENLA_00112262
NA_Park201106_XENLA_00008101
NA_Park201106_XENLA_00147973
NA_Quigley201112_XENLA_00029989
NA_Quigley201112_XENLA_00067099
NA_Quigley201112_XENLA_00069036
NA_Quigley201112_XENLA_00111687
NA_Quigley201207_XENLA_00006387
NA_TC417998
NA_TC442609
NA_TC458685
NA_Taira201203_XENLA_stage_00021334
NA_Taira201203_XENLA_stage_00040717
NA_Taira201203_XENLA_stage_00043758
NA_Taira201203_XENLA_stage_00063883
NA_Taira201203_XENLA_stage_00087396
NA_Taira201203_XENLA_stage_00113350
NA_Taira201203_XENLA_stage_00120580
NA_Taira201203_XENLA_stage_00123664
NA_Taira201203_XENLA_stage_00135127
NA_Taira201203_XENLA_stage_00180899
NA_Taira201203_XENLA_stage_00193432
NA_Taira201203_XENLA_stage_00195535
NA_Taira201203_XENLA_stage_00197069
NA_Taira201203_XENLA_stage_00199206
NA_Taira201203_XENLA_stage_00206344
NA_Taira201203_XENLA_tissue_00002100
NA_Taira201203_XENLA_tissue_00026515
NA_Taira201203_XENLA_tissue_00043224
NA_Taira201203_XENLA_tissue_00048202
NA_Taira201203_XENLA_tissue_00053297
NA_Taira201203_XENLA_tissue_00059797
NA_Taira201203_XENLA_tissue_00062561
NA_Taira201203_XENLA_tissue_00080172
NA_Taira201203_XENLA_tissue_00101682
NA_Taira201203_XENLA_tissue_00115545
NA_Taira201203_XENLA_tissue_00143517
NA_Taira201203_XENLA_tissue_00152159
NA_Taira201203_XENLA_tissue_00161988
NA_Taira201203_XENLA_tissue_00170316
NA_Taira201203_XENLA_tissue_00183920
NA_Taira201203_XENLA_tissue_00187165
NA_Taira201203_XENLA_tissue_00224512
NA_Taira201203_XENLA_tissue_00227350
NA_Taira201203_XENLA_tissue_00265297
NA_Taira201203_XENLA_tissue_00280057
NA_Taira201203_XENLA_tissue_00285133
NA_Taira201203_XENLA_tissue_00285645
NA_Taira201203_XENLA_tissue_00285831
NA_Taira201203_XENLA_tissue_00285949
NA_Taira201203_XENLA_tissue_00287806
NA_Taira201203_XENLA_tissue_00289889
NA_TeperekTkacz201202_XENLA_00007821
NA_TeperekTkacz201202_XENLA_00074935
NA_TeperekTkacz201202_XENLA_00104376
NA_TeperekTkacz201206_XENLA_00111418
NA_XeXenL6RMv10000109m
NA_XeXenL6RMv10000119m
NA_XeXenL6RMv10001696m
NA_XeXenL6RMv10005569m
NA_XeXenL6RMv10007326m
NA_XeXenL6RMv10017155m
NA_XeXenL6RMv10017161m
NA_XeXenL6RMv10031768m
NA_XeXenL6RMv10034723m
NA_XeXenL6RMv10035044m
NA_XeXenL6RMv10043187m
NA_XeXenL6RMv10050134m
NA_XeXenL6RMv10050181m
NA_XeXenL6RMv10051743m
NA_XeXenL6RMv10051992m
NA_XeXenL6RMv10051995m
NA_mgEST_Xl4jul2012_1013157436
NDFIP1_Horb201201_XENLA_00051254
NDFIP1_Quigley201207_XENLA_00056281
NEBL_Amin201106_XENLA_00038519
NEBL_Amin201106_XENLA_00078603
NLRP12_Taira201203_XENLA_tissue_00116163
NME6_Taira201203_XENLA_tissue_00149765
NM_001085622.1
NM_001085653.1
NM_001085703.2
NM_001085725.1
NM_001086211.1
NM_001086225.2
NM_001086538.1
NM_001086616.1
NM_001086734.1
NM_001086776.1
NM_001086962.1
NM_001087109.1
NM_001087253.1
NM_001087475.1
NM_001087575.1
NM_001088074.1
NM_001088184.1
NM_001088774.1
NM_001088947.1
NM_001088949.1
NM_001088989.1
NM_001089188.1
NM_001090250.1
NM_001090701.1
NM_001090922.1
NM_001091079.1
NM_001091109.1
NM_001091302.1
NM_001091350.1
NM_001091499.1
NM_001091524.1
NM_001091610.1
NM_001091683.1
NM_001091762.1
NM_001091820.1
NM_001092192.1
NM_001092335.1
NM_001092402.1
NM_001092418.1
NM_001092436.1
NM_001092669.1
NM_001092708.1
NM_001092816.1
NM_001092823.1
NM_001092831.1
NM_001092858.1
NM_001092959.1
NM_001093260.1
NM_001093581.1
NM_001093663.1
NM_001093693.1
NM_001093993.1
NM_001094232.1
NM_001094257.1
NM_001094342.1
NM_001094548.1
NM_001094552.1
NM_001094781.1
NM_001094784.1
NM_001094941.1
NM_001094998.1
NM_001095020.1
NM_001095034.1
NM_001095054.1
NM_001095066.1
NM_001095175.1
NM_001095182.1
NM_001095246.1
NM_001095386.1
NM_001095426.1
NM_001095444.1
NM_001095495.1
NM_001095537.1
NM_001095635.1
NM_001095724.1
NM_001095954.1
NM_001096025.1
NM_001096310.1
NM_001096315.1
NM_001096385.1
NM_001096387.1
NM_001096408.1
NM_001096587.1
NM_001096611.1
NM_001096676.1
NM_001096761.1
NM_001097051.1
NM_001097089.1
NM_001097697.1
NM_001097814.1
NM_001097952.1
NM_001099877.1
NM_001127732.1
NM_001127777.1
NM_001130941.1
NM_001135231.1
NM_001171731.1
NM_001171781.1
NM_001171788.1
NM_001172076.1
NM_001172236.1
NM_001178104.1
NM_001256527.1
NPY2R_XeXenL6RMv10009331m
NP_001072347.1_XeXenL6RMv10030568m
NP_001106550.1_XeXenL6RMv10051742m
NP_001116932.1_Ismailoglu201203_XENLA_00051932
NP_001120268.1_Taira201203_XENLA_stage_00003849
NP_001120406.1_XeXenL6RMv10007105m
NP_001120543.1_Taira201203_XENLA_stage_00016916
NP_001135498.1_Taira201203_XENLA_tissue_00099283
NP_001139220.1_Taira201203_XENLA_stage_00049498
NP_001184181.1_Taira201203_XENLA_tissue_00075101
NP_989095.1_Amin201106_XENLA_00047756
NP_989095.1_Taira201203_XENLA_tissue_00054548
NRF1_Taira201203_XENLA_stage_00191475
NUP205_XeXenL6RMv10044405m
NUP85_Taira201203_XENLA_stage_00092631
OSBPL9_Kwon201107_XENLA_00003280
OTOL1_Kwon201107_XENLA_00130129
OTOL1_XeXenL6RMv10033536m
OTOP2_Taira201203_XENLA_tissue_00062039
OTOP2_Taira201203_XENLA_tissue_00245473
PAFAH1B3_Ismailoglu201203_XENLA_00021557
PAPPA_Park201106_XENLA_00067845
PAPPA_Park201106_XENLA_00164034
PAPPA_Taira201203_XENLA_stage_00069692
PAPPA_Taira201203_XENLA_tissue_00105104
PAPPA_Taira201203_XENLA_tissue_00228825
PAX7_Quigley201112_XENLA_00132102
PCDHA13_Quigley201207_XENLA_00054861
PDE8B_Quigley201112_XENLA_00019269
PDE8B_XeXenL6RMv10018057m
PEX11G_Kwon201107_XENLA_00041925
PEX11G_Taira201203_XENLA_stage_00154562
PFKM_Taira201203_XENLA_stage_00054849
PI4K2B_XeXenL6RMv10042041m
PLK1S1_Taira201203_XENLA_tissue_00193108
PNPLA1_Taira201203_XENLA_tissue_00268779
POLR3GL_Horb201201_XENLA_00115476
POLR3GL_Quigley201112_XENLA_00010404
POU4F1.2_Taira201203_XENLA_tissue_00159942
PPFIA1_Park201106_XENLA_00020638
PPP1R12B_Taira201203_XENLA_tissue_00230622
PREX2_Amin201106_XENLA_00008719
PRRT3_Ismailoglu201203_XENLA_00071877
PRRT3_Park201106_XENLA_00154624
PRRT3_Taira201203_XENLA_tissue_00040722
PRRX2_Taira201203_XENLA_tissue_00022628
PSD3_Horb201201_XENLA_00015478
PSEN2_Kwon201107_XENLA_00100599
PSEN2_TC439455
PSMA3_Kwon201107_XENLA_00049190
PSMA3_TeperekTkacz201206_XENLA_00096369
PSMG3_Taira201203_XENLA_tissue_00012564
PTPRZ1_XeXenL6RMv10051736m
RABAC1_Kwon201107_XENLA_00047257
RABL2B_Taira201203_XENLA_tissue_00050611
RAD50_TeperekTkacz201206_XENLA_00130879
RASIP1_XeXenL6RMv10054325m
RC3H1_Kwon201107_XENLA_00120134
RC3H1_Taira201203_XENLA_stage_00078597
RELL1_Taira201203_XENLA_tissue_00013548
RFX3_XeXenL6RMv10027537m
RGNEF_Taira201203_XENLA_tissue_00055849
RGNEF_Taira201203_XENLA_tissue_00196122
RHBDL1_Ismailoglu201203_XENLA_00063360
RHOT2_Taira201203_XENLA_stage_00145881
RNF11_Amin201106_XENLA_00061466
RNF14_TeperekTkacz201206_XENLA_00014734
RPL24_XeXenL6RMv10055680m
RRP12_Kwon201107_XENLA_00086750
RWDD1_XeXenL6RMv10055750m
S73388.1
SBF1_XeXenL6RMv10034760m
SCMH1_XeXenL6RMv10032061m
SDK2_Taira201203_XENLA_tissue_00160383
SEC14L1_Park201106_XENLA_00088440
SEC14L1_XeXenL6RMv10030557m
SEC31A_Horb201201_XENLA_00068970
SEC31A_TC455005
SEC31A_XeXenL6RMv10043175m
SEL1L3_Taira201203_XENLA_tissue_00031068
SENP1_Taira201203_XENLA_tissue_00020343
SENP1_Taira201203_XENLA_tissue_00216046
SFRP4_Taira201203_XENLA_tissue_00005667
SFRP4_XeXenL6RMv10002816m
SFT2D1_Taira201203_XENLA_tissue_00098343
SHC2_Taira201203_XENLA_stage_00040535
SHISA3_Taira201203_XENLA_stage_00132428
SIA1_Taira201203_XENLA_stage_00054384
SIA2_Taira201203_XENLA_stage_00178333
SIA2_XeXenL6RMv10017180m
SIA2_XeXenL6RMv10017181m
SIKE1_Quigley201112_XENLA_00029767
SIKE1_XeXenL6RMv10042097m
SLC12A3_XeXenL6RMv10017051m
SLC24A1_Taira201203_XENLA_tissue_00174316
SLC34A2_TeperekTkacz201206_XENLA_00119036
SLC35C1_Quigley201207_XENLA_00092997
SNAPC2_Taira201203_XENLA_stage_00016857
SOCS3_XeXenL6RMv10053534m
SP3_Quigley201207_XENLA_00068498
SP9_Taira201203_XENLA_tissue_00169645
SRD5A2_Taira201203_XENLA_tissue_00234710
SSRP1_Taira201203_XENLA_stage_00104832
SSRP1_Taira201203_XENLA_stage_00197834
ST3GAL4_Taira201203_XENLA_stage_00060760
ST3GAL4_Taira201203_XENLA_tissue_00147452
STAG3_Taira201203_XENLA_tissue_00006235
STK38_TC447253
SYT2_Taira201203_XENLA_tissue_00161023
TBC1D1_Taira201203_XENLA_tissue_00282856
TBCA_Quigley201207_XENLA_00046257
TBX22_Taira201203_XENLA_stage_00163016
TCHP_Ismailoglu201203_XENLA_00004918
TFAP2B_Taira201203_XENLA_stage_00086114
TGFB2_XeXenL6RMv10014230m
TGM4_Taira201203_XENLA_tissue_00048467
TGM4_XeXenL6RMv10047349m
TM4SF18_Taira201203_XENLA_stage_00031055
TM4SF4_Taira201203_XENLA_tissue_00188554
TMEM107_Kwon201107_XENLA_00001957
TMEM107_Taira201203_XENLA_tissue_00110918
TMEM132E_TeperekTkacz201206_XENLA_00099936
TMEM174_Taira201203_XENLA_tissue_00137150
TMEM184A_Audic201207_XENLA_00007452
TMEM184A_XeXenL6RMv10001681m
TMEM231_Quigley201207_XENLA_00037735
TMEM33_Taira201203_XENLA_stage_00087226
TMEM38B_TC422122
TMEM8A_Chung201110_XENLA_00005663
TNKS2_XeXenL6RMv10044408m
TNNI3K_XeXenL6RMv10049883m
TREX2_Taira201203_XENLA_tissue_00193419
TREX2_XeXenL6RMv10035084m
TSHB_Taira201203_XENLA_tissue_00012603
TSHZ2_XeXenL6RMv10000141m
TSPAN2_Taira201203_XENLA_stage_00025283
TSPAN2_XeXenL6RMv10042074m
TSPAN33_Taira201203_XENLA_tissue_00251348
TTC25_Ismailoglu201203_XENLA_00007458
TTC39A_Taira201203_XENLA_stage_00010365
U17599.1
UHRF1_Ismailoglu201203_XENLA_00052733
UHRF1_mgEST_Xl4jul2012_1013091228
USP4_Taira201203_XENLA_stage_00212709
UTP15_XeXenL6RMv10010501m
WDR41_Ismailoglu201203_XENLA_00022397
WDR90_Taira201203_XENLA_tissue_00253405
WDR90_XeXenL6RMv10030563m
WHSC1_Kwon201107_XENLA_00092454
WIPF1_Taira201203_XENLA_tissue_00150159
WIPF1_Taira201203_XENLA_tissue_00153542
WNT16_XeXenL6RMv10051732m
WWC1_Park201106_XENLA_00037194
WWC1_XeXenL6RMv10001687m
WWTR1_Taira201203_XENLA_stage_00030635
WWTR1_Taira201203_XENLA_stage_00167225
XA-1_Park201106_XENLA_00093980
XB-GENE-5727111_Taira201203_XENLA_tissue_00004213
XNF7_Quigley201207_XENLA_00032766
XNF7_Quigley201207_XENLA_00061512
YBX1_Taira201203_XENLA_stage_00182784
YBX1_TeperekTkacz201202_XENLA_00121891
ZAK_Taira201203_XENLA_tissue_00145376
ZC3HC1_Taira201203_XENLA_stage_00087837
ZEB2_Ismailoglu201203_XENLA_00018247
ZG16_Taira201203_XENLA_tissue_00248313
ZG16_Taira201203_XENLA_tissue_00283580
ZG16_XeXenL6RMv10051756m
ZNF217_Taira201203_XENLA_stage_00066772
ZNF229_Taira201203_XENLA_stage_00210631
ZNF574_Taira201203_XENLA_stage_00011081
ZNF574_Taira201203_XENLA_tissue_00067825
ZNF628_Taira201203_XENLA_stage_00097466
ZNF865_Ismailoglu201203_XENLA_00052836
ZNRD1_XeXenL6RMv10055585m
ZUFSP_Kwon201107_XENLA_00103024
AHCTF1_Taira201203_XENLA_tissue_00226835
BC088741.1
BEND5_Taira201203_XENLA_tissue_00186759
C2ORF89_Taira201203_XENLA_tissue_00288088
CEACAM8_Taira201203_XENLA_tissue_00054363
CHST3_Taira201203_XENLA_stage_00047275
CNST_Taira201203_XENLA_tissue_00287857
CUZD1.2_Taira201203_XENLA_tissue_00279162
DIABLO_Taira201203_XENLA_stage_00039339
ERI1_Ismailoglu201203_XENLA_00066168
F6QY47_XENTR_XeXenL6RMv10002805m
FAF1_Ismailoglu201203_XENLA_00018303
FAM108A1_Park201106_XENLA_00030286
FAM108A1_XeXenL6RMv10005583m
GCN1L1_Ismailoglu201203_XENLA_00015824
GCNT1_Taira201203_XENLA_tissue_00003376
GUCY2D_Taira201203_XENLA_tissue_00053669
IPO9_Kwon201107_XENLA_00087899
IPO9_Kwon201107_XENLA_00109427
MEMO1_XeXenL6RMv10004961m
NA_Park201106_XENLA_00005275
NA_Taira201203_XENLA_stage_00204637
NA_Taira201203_XENLA_tissue_00193924
NA_XeXenL6RMv10008700m
NA_XeXenL6RMv10008705m
NM_001086865.1
NM_001092473.1
NM_001094355.1
NM_001094805.1
NM_001096251.1
PAPPA__TC427001
PGAM1_Taira201203_XENLA_stage_00074092
PTX4_Taira201203_XENLA_stage_00213187
PXDN_Ismailoglu201203_XENLA_00017138
RFX1_Ismailoglu201203_XENLA_00040187
SLC34A2_Taira201203_XENLA_tissue_00095660
TMEM174_XeXenL6RMv10010507m
TMEM184A_Ismailoglu201203_XENLA_00021216
ALMS1_Kwon201107_XENLA_00074666
ALMS1_Taira201203_XENLA_stage_00008116
ALOX5_Taira201203_XENLA_tissue_00221371
ATP1A3_Taira201203_XENLA_tissue_00233839
BC108887.1
BMI1_Audic201207_XENLA_00000581
FJ571598.1
H6PD_Kwon201107_XENLA_00134182
HELLS_XeXenL6RMv10013547m
HIST1H2AA_Ismailoglu201203_XENLA_00022867
HNRNPAB_Taira201203_XENLA_stage_00039134
KLHDC7B_Taira201203_XENLA_tissue_00114761
KLHDC7B_XeXenL6RMv10047310m
LYPD6B_Taira201203_XENLA_stage_00102657
LYPD6_Taira201203_XENLA_tissue_00062148
MRC2_Quigley201112_XENLA_00039318
NA_XeXenL6RMv10038731m
NM_001086425.1
NM_001088706.1
NM_001093446.1
RGS2_Taira201203_XENLA_tissue_00199069
SPATS2_Ismailoglu201203_XENLA_00072838
STYK1_Taira201203_XENLA_stage_00091999
TNFAIP8L3_Ismailoglu201203_XENLA_00030698
TSHZ2_Taira201203_XENLA_tissue_00273938
UBE2H_Taira201203_XENLA_tissue_00270214
VPS11_TeperekTkacz201206_XENLA_00048394
XB-GENE-956264_Taira201203_XENLA_tissue_00109141
XRN2_XeXenL6RMv10035129m
HES7.1_Taira201203_XENLA_stage_00017246
MLXIP_Taira201203_XENLA_tissue_00028348
NA_Kwon201107_XENLA_00103357
NA_Quigley201112_XENLA_00066045
NP_001001244.1_Taira201203_XENLA_stage_00129357
AP4E1_Amin201106_XENLA_00066994
ARHGEF17_XeXenL6RMv10035095m
BC082433.1
CD79A_Taira201203_XENLA_tissue_00047359
CDK17_XeXenL6RMv10031754m
DQ096923.1
ENC1.2_Taira201203_XENLA_stage_00052113
FAM26E_Taira201203_XENLA_tissue_00142771
FNDC3A.2_TC413577
LETM1_Taira201203_XENLA_stage_00057548
MARCH8_TeperekTkacz201206_XENLA_00094067
MCU_Kwon201107_XENLA_00097271
MRC2_Ismailoglu201203_XENLA_00028408
NA_Taira201203_XENLA_tissue_00015535
NA_Taira201203_XENLA_tissue_00091928
NA_TeperekTkacz201206_XENLA_00009918
NA_XeXenL6RMv10017106m
NM_001091144.1
NM_001091200.1
NM_001097942.1
NM_001101769.1
PTGS2_Taira201203_XENLA_stage_00165897
RLTPR_Taira201203_XENLA_stage_00073865
SETD1A_XeXenL6RMv10017163m
SLC26A10_Taira201203_XENLA_tissue_00226670
SPSB4_Taira201203_XENLA_tissue_00114126
TNFAIP8L3_Taira201203_XENLA_tissue_00092649
VSIG1_Taira201203_XENLA_tissue_00016657
XB-GENE-5874358_Quigley201207_XENLA_00118905
CHD7_Quigley201112_XENLA_00016086
DUSP10_Taira201203_XENLA_tissue_00289870
NM_001090350.1
XB-GENE-5965587_XeXenL6RMv10055683m
AF440823.1
ANK1_XeXenL6RMv10029553m
ATP10B_XeXenL6RMv10009323m
BC074212.1
COL4A5_Taira201203_XENLA_tissue_00253687
CREBZF_Quigley201207_XENLA_00069717
CREBZF_TeperekTkacz201202_XENLA_00049390
F7C6Z8_XENTR_XeXenL6RMv10047353m
FJ571597.1
NA_Taira201203_XENLA_tissue_00052265
NA_Taira201203_XENLA_tissue_00056067
NM_001087437.1
NM_001089743.1
NM_001092908.1
NM_001094421.2
NM_001127743.1
OLFML1_XeXenL6RMv10014897m
RAB1A_TeperekTkacz201206_XENLA_00055935
XKR4_Taira201203_XENLA_tissue_00022410
ZNF384_Kwon201107_XENLA_00136225
ZNF384_Taira201203_XENLA_stage_00040253
ZNF420_Taira201203_XENLA_tissue_00260028
ATF4_Taira201203_XENLA_stage_00190171
BBX_XeXenL6RMv10002710m
CENPE_Kwon201107_XENLA_00011161
GTDC1_Kwon201107_XENLA_00016859
LNX1_Quigley201207_XENLA_00097894
NM_001085630.1
NM_001086553.1
NM_001092740.1
PPP1R14A_Audic201207_XENLA_00005196
PPP1R14A_Taira201203_XENLA_stage_00158915
ROBO2_Taira201203_XENLA_tissue_00159896
SDSL_Taira201203_XENLA_tissue_00225305
SI_DKEY-15I8.3_XeXenL6RMv10009635m
SLC35E2B_Kwon201107_XENLA_00102870
XB-GENE-5899917_Taira201203_XENLA_tissue_00168001
AF233630.1
ANAPC16_Taira201203_XENLA_tissue_00115883
B2RZ03_XENTR_Ismailoglu201203_XENLA_00027801
BC041716.1
BC049002.1
BC087620.1
BC088966.1
BC099369.1
BC106495.1
BCKDK_Quigley201207_XENLA_00076638
BCKDK_TC435048
BX248496.2_XeXenL6RMv10028349m
C14ORF147_Taira201203_XENLA_tissue_00282211
CASQ1_XeXenL6RMv10026120m
CMTM8_Taira201203_XENLA_tissue_00173802
CRABP2_TeperekTkacz201206_XENLA_00064863
F7C6Z8_XENTR_Taira201203_XENLA_tissue_00240266
FAAH2_Taira201203_XENLA_tissue_00072052
FAAH2_XeXenL6RMv10050444m
FBXW5_Quigley201112_XENLA_00055401
FGFR3_Kwon201107_XENLA_00101351
GLB1L2_Quigley201207_XENLA_00117517
GPAM_Park201106_XENLA_00160458
IRF9_Ismailoglu201203_XENLA_00023974
KLHL2_Ismailoglu201203_XENLA_00038056
M94258.1
MCM5_Quigley201207_XENLA_00075980
MEG10_XENTR_XeXenL6RMv10048049m
MMADHC_Ismailoglu201203_XENLA_00063382
MMS19_Taira201203_XENLA_tissue_00058887
NA_Horb201201_XENLA_00093792
NA_Park201106_XENLA_00157325
NA_Park201106_XENLA_00171615
NA_TC436231
NA_Taira201203_XENLA_tissue_00020565
NBEAL2_Quigley201207_XENLA_00079703
NM_001085811.1
NM_001087345.1
NM_001092085.1
NM_001092602.1
NM_001093666.1
NM_001093933.1
NM_001094215.1
NM_001095335.1
NM_001114812.1
NOTCH1_Taira201203_XENLA_tissue_00147870
PM20D2_Kwon201107_XENLA_00061225
POLG_Ismailoglu201203_XENLA_00025719
PRIM2_XeXenL6RMv10041733m
PRTG_Park201106_XENLA_00158735
RASSF10_Ismailoglu201203_XENLA_00073308
SCARF2_Taira201203_XENLA_tissue_00045228
SPEG_XeXenL6RMv10035368m
UGT2B4_Taira201203_XENLA_tissue_00152330
ABCA8_Taira201203_XENLA_tissue_00146087
AKAP1_XeXenL6RMv10045691m
ANKRD9_Taira201203_XENLA_tissue_00238668
ARHGAP26_Ismailoglu201203_XENLA_00047852
B2RZ03_XENTR_Taira201203_XENLA_tissue_00077504
BC080437.1
BC106619.1
BC108626.1
BC139850.1
BC166130.1
C1QBP_XeXenL6RMv10007404m
CAMK2G_Taira201203_XENLA_tissue_00099902
CEP104_Park201106_XENLA_00134531
CH25H_Taira201203_XENLA_tissue_00088709
DBC1_mgEST_Xl4jul2012_1013111815
GULP1_XeXenL6RMv10022501m
IPO7_Taira201203_XENLA_tissue_00247251
NA_TeperekTkacz201206_XENLA_00062693
NA_XeXenL6RMv10012622m
NM_001087424.1
NM_001094887.1
NUDT22_Ismailoglu201203_XENLA_00065481
OSTM1_Horb201201_XENLA_00105956
PENK_Taira201203_XENLA_tissue_00066176
SMARCA2_Kwon201107_XENLA_00021577
SNCA_Taira201203_XENLA_tissue_00089415
TGS1_Taira201203_XENLA_tissue_00076017
TINAGL1_Taira201203_XENLA_tissue_00010635
TMEM68_Quigley201112_XENLA_00087994
TMPRSS5_XeXenL6RMv10002672m
VSTM2L_XeXenL6RMv10004191m
ZBTB11_Park201106_XENLA_00130591
ADNP_Ismailoglu201203_XENLA_00016699
ARHGAP26_Taira201203_XENLA_tissue_00114291
ARHGAP31_Taira201203_XENLA_tissue_00190577
BC043871.1
BC054321.1
BC073025.1
BEND3_TeperekTkacz201206_XENLA_00082694
CBWD2_TC418575
CECR2_Taira201203_XENLA_tissue_00076220
CEP135_Chung201110_XENLA_00064764
CHURC1_Quigley201112_XENLA_00023008
CTTN_XeXenL6RMv10016437m
DHX37_XeXenL6RMv10000505m
DMRT3_XeXenL6RMv10052391m
ELAVL2_Taira201203_XENLA_stage_00127470
ENTPD2_XeXenL6RMv10031374m
GDF9_Quigley201112_XENLA_00049847
GGPS1_Kwon201107_XENLA_00065333
GVINP1_Taira201203_XENLA_tissue_00060536
HDC_XeXenL6RMv10003666m
IQSEC2_Taira201203_XENLA_stage_00063446
ITPKC_Taira201203_XENLA_tissue_00266020
KSR1_Taira201203_XENLA_tissue_00021396
LPAR5_Taira201203_XENLA_tissue_00272381
LPPR3_Taira201203_XENLA_stage_00080882
MESDC2_Kwon201107_XENLA_00070514
MFN1_Taira201203_XENLA_tissue_00163852
MMS19_XeXenL6RMv10013558m
MUTYH_Taira201203_XENLA_stage_00051705
NA_Ismailoglu201203_XENLA_00053603
NA_Taira201203_XENLA_tissue_00191502
NF1_Ismailoglu201203_XENLA_00043166
NMB_Taira201203_XENLA_tissue_00122338
NM_001087995.1
NM_001089872.1
NM_001093487.1
NM_001093537.1
NM_001093582.1
NM_001093617.1
NM_001094829.1
NM_001096017.1
NM_001096566.1
NM_001135230.1
PAK1IP1_Audic201207_XENLA_00004877
PCBP2_XeXenL6RMv10012493m
PLA2G12B_Taira201203_XENLA_tissue_00099684
PLXNB3_XeXenL6RMv10029610m
PREX2_Park201106_XENLA_00009099
PRX_Taira201203_XENLA_tissue_00262886
PTGER1_XeXenL6RMv10051172m
PTGIR_XeXenL6RMv10002566m
RND3B_Taira201203_XENLA_tissue_00087381
RPN2_Ismailoglu201203_XENLA_00048309
RPRD1A_Ismailoglu201203_XENLA_00058077
S83518.1
SLC41A2_XeXenL6RMv10031747m
USP45_Taira201203_XENLA_stage_00060081
VAV2_TC415019
WASF2_TeperekTkacz201206_XENLA_00052446
WFS1_Kwon201107_XENLA_00018319
WNT8A_TeperekTkacz201206_XENLA_00098609
XB-GENE-5807237_XeXenL6RMv10009671m
ZBTB11_XeXenL6RMv10007405m
ZC2HC1A_Taira201203_XENLA_stage_00158850
ZNF397_Kwon201107_XENLA_00071464
ZNF628_Kwon201107_XENLA_00058136
AP2S1_Kwon201107_XENLA_00116677
BC077779.1
BC157494.1
EDC3_Taira201203_XENLA_tissue_00062756
ESRRB_XeXenL6RMv10020070m
GRK5_Taira201203_XENLA_stage_00047083
KIF1A_TeperekTkacz201202_XENLA_00015017
NA_Quigley201112_XENLA_00048045
NA_TC440664
NA_XeXenL6RMv10017689m
NM_001092634.1
RB1CC1_Kwon201107_XENLA_00035335
RFFL_XeXenL6RMv10048069m
SCARB1_Taira201203_XENLA_tissue_00203298
SCARB1_Taira201203_XENLA_tissue_00240595
SCARF2_Taira201203_XENLA_tissue_00151590
SYN1_Quigley201207_XENLA_00041060
WDR27_Chung201110_XENLA_00038690
ZMYND8_Quigley201112_XENLA_00006981
ALDH1L2_XeXenL6RMv10031749m
ARHGEF1_Ismailoglu201203_XENLA_00049775
BC078085.1
C1QTNF3_Taira201203_XENLA_stage_00187057
CCBE1_Taira201203_XENLA_tissue_00160948
CPNE7_XeXenL6RMv10022471m
DDIT4_Taira201203_XENLA_stage_00198975
DOLPP1_Taira201203_XENLA_stage_00125648
F6QKT0_XENTR_Taira201203_XENLA_stage_00102231
FAT2_Park201106_XENLA_00027818
FRYL_Taira201203_XENLA_tissue_00178912
GRK5_XeXenL6RMv10021225m
HOMEZ_Taira201203_XENLA_stage_00031273
HS2ST1_TC416725
IK_TeperekTkacz201206_XENLA_00055757
IQSEC2_TeperekTkacz201202_XENLA_00090921
LRRC24_Horb201201_XENLA_00124968
LRRC24_Park201106_XENLA_00134884
MEGF8_TeperekTkacz201202_XENLA_00155234
NA_Quigley201112_XENLA_00133743
NA_Taira201203_XENLA_stage_00038823
NA_Taira201203_XENLA_tissue_00205571
NA_Taira201203_XENLA_tissue_00262146
NA_TeperekTkacz201202_XENLA_00006116
NM_001090283.1
NM_001092854.1
NM_001093074.1
NM_001094616.1
NM_001094983.1
NM_001095939.1
NM_001096191.1
PHF21A_TeperekTkacz201206_XENLA_00085951
PLCB1_Audic201207_XENLA_00004826
PPP5C_TC418685
PRDX6_Taira201203_XENLA_stage_00196898
RBM38_Quigley201207_XENLA_00008460
RLTPR_Taira201203_XENLA_tissue_00179650
SETD1B_Ismailoglu201203_XENLA_00046138
SLC4A4_Taira201203_XENLA_tissue_00262166
TAF9B_TeperekTkacz201206_XENLA_00127095
ZAR1_Taira201203_XENLA_tissue_00051060
DEAF1_Taira201203_XENLA_stage_00075631
HSD17B6_Amin201106_XENLA_00047281
NA_Kwon201107_XENLA_00099557
NA_Taira201203_XENLA_tissue_00215146
NA_XeXenL6RMv10013933m
NM_001089887.1
NM_001094835.1
NM_001095146.1
PDSS2_Ismailoglu201203_XENLA_00058657
PLOD2_Quigley201112_XENLA_00120911
TPTE2_XeXenL6RMv10024708m
WDR27_Quigley201112_XENLA_00105107
ATXN1L_XeXenL6RMv10043515m
BC073479.1
BC073601.1
BC097895.1
BC099286.1
BRCA2_TeperekTkacz201202_XENLA_00036015
CRYBB3_TC450396
DDIT4_TeperekTkacz201206_XENLA_00057525
FOXD1_XeXenL6RMv10010503m
GGH_XeXenL6RMv10004041m
GTSE1_Taira201203_XENLA_tissue_00163259
HEXIM1_Taira201203_XENLA_stage_00027316
HMCN1_Taira201203_XENLA_tissue_00025828
KIAA1919_Taira201203_XENLA_tissue_00181847
KIF5C_Taira201203_XENLA_stage_00203902
KNTC1_XeXenL6RMv10029691m
LRRC1_Kwon201107_XENLA_00134415
MYO9A_Taira201203_XENLA_stage_00022291
NA_TC462545
NA_XeXenL6RMv10021379m
NEGR1_Taira201203_XENLA_stage_00197761
NM_001087396.1
NM_001088757.1
NM_001091984.1
NM_001092564.1
NM_001112827.1
NP_989163.1_Horb201201_XENLA_00096768
OBSCN_Amin201106_XENLA_00085251
ONECUT2_XeXenL6RMv10020760m
PMPCA_Ismailoglu201203_XENLA_00021645
PREX2_TC440641
QRFPR_Taira201203_XENLA_stage_00126677
RILPL1_Audic201207_XENLA_00004479
RILPL1_Taira201203_XENLA_stage_00118750
ROCK1_Kwon201107_XENLA_00055967
RPN1_Ismailoglu201203_XENLA_00010862
TACR3_Taira201203_XENLA_tissue_00007169
TFAP2D_Taira201203_XENLA_tissue_00040590
TLN2_XeXenL6RMv10025753m
TSC22D3_Taira201203_XENLA_tissue_00204824
ZBED6_Taira201203_XENLA_tissue_00116978
ARHGAP42_Park201106_XENLA_00082310
BC047971.1
BC072828.1
BC080168.1
BRCA2_Horb201201_XENLA_00214076
DNAJB9_XeXenL6RMv10015261m
FAM83H_Quigley201112_XENLA_00014320
ING2_Taira201203_XENLA_tissue_00092296
NM_001093259.1
PLOD2_Quigley201207_XENLA_00029462
TIMELESS_Horb201201_XENLA_00064711
TMEM74B_XeXenL6RMv10003827m
XIAP_Quigley201207_XENLA_00004298
ZNF618_Ismailoglu201203_XENLA_00053704
AF275252.1
AJ555189.1
ALDH1L2_Park201106_XENLA_00083454
ARAF_Kwon201107_XENLA_00001085
BC076824.1
BC079810.1
BC082405.1
BCAR1_Horb201201_XENLA_00046410
BRCA2_TeperekTkacz201206_XENLA_00118714
C20ORF160_Taira201203_XENLA_tissue_00119630
CABIN1__XeXenL6RMv10011091m
CDC42_TeperekTkacz201202_XENLA_00129439
CHCHD4_TC422281
COPG2_TC414972
DLC1_Taira201203_XENLA_tissue_00010449
DLC1_XeXenL6RMv10011343m
DUS2L_Horb201201_XENLA_00073044
EMILIN2_Taira201203_XENLA_tissue_00043921
EMILIN2_Taira201203_XENLA_tissue_00245446
FAAH.3_Taira201203_XENLA_tissue_00100251
FLNC_Taira201203_XENLA_stage_00125455
FLNC_XeXenL6RMv10055576m
FRYL_XeXenL6RMv10037898m
GTPBP1_mgEST_Xl4jul2012_1013094452
HES5.1_Taira201203_XENLA_stage_00130495
KIAA0232_XeXenL6RMv10021417m
KLC2_Taira201203_XENLA_tissue_00207127
LMO4.1_XeXenL6RMv10008396m
MAP7D2_Taira201203_XENLA_stage_00045571
MARCH4_Taira201203_XENLA_tissue_00000098
NA_Taira201203_XENLA_stage_00213011
NA_Taira201203_XENLA_tissue_00226206
NA_Taira201203_XENLA_tissue_00276929
NA_XeXenL6RMv10032482m
NM_001085586.1
NM_001085876.1
NM_001089115.1
NM_001095627.1
NM_001112844.1
NM_001161383.1
NPHP3_Ismailoglu201203_XENLA_00057566
NP_001072385.1_Taira201203_XENLA_tissue_00081557
NP_001072821.1_Taira201203_XENLA_tissue_00250090
PPP1R3B_Kwon201107_XENLA_00073610
PTGER1_Taira201203_XENLA_tissue_00268370
PXN_Ismailoglu201203_XENLA_00005237
Q28G06_XENTR_Taira201203_XENLA_tissue_00026836
SEMA6A_Park201106_XENLA_00093441
SPATA13_Taira201203_XENLA_tissue_00123439
STK38_Taira201203_XENLA_tissue_00244603
TBCD_TeperekTkacz201202_XENLA_00086397
TMEM178.1_Park201106_XENLA_00136669
UROC1_XeXenL6RMv10038687m
VLDLR_XeXenL6RMv10052386m
WWC1_Horb201201_XENLA_00008892
ZNF684_Kwon201107_XENLA_00132112
C12ORF45_Taira201203_XENLA_tissue_00160511
C21ORF91_Taira201203_XENLA_stage_00122264
CAB39_XeXenL6RMv10037739m
CTDSP1_XeXenL6RMv10049129m
LRP1_Kwon201107_XENLA_00064090
NA_Quigley201112_XENLA_00014409
NA_Taira201203_XENLA_stage_00008620
NA_Taira201203_XENLA_stage_00176974
NM_001091975.1
NM_001094826.1
RBMS2_Taira201203_XENLA_tissue_00076911
RPL3_Taira201203_XENLA_stage_00071495
ACAT2_Ismailoglu201203_XENLA_00020582
ARSA.1_Taira201203_XENLA_tissue_00036005
BARX1_Kwon201107_XENLA_00125476
BC044708.1
BC073326.1
BNIPL_TC453944
C21ORF91_Taira201203_XENLA_tissue_00008703
CABZ01071283.1_Ismailoglu201203_XENLA_00041809
CADM2_Taira201203_XENLA_tissue_00036797
CCDC85A_Taira201203_XENLA_tissue_00097600
CCDC85A_Taira201203_XENLA_tissue_00144770
CCNE1_mgEST_Xl4jul2012_1013086132
CHST6_Taira201203_XENLA_tissue_00251245
CMTM8_Quigley201207_XENLA_00049952
DCX_XeXenL6RMv10047774m
DUSP4_Taira201203_XENLA_stage_00062887
EPN3_Taira201203_XENLA_tissue_00006351
F6ZVL9_XENTR_XeXenL6RMv10006880m
FAT2_Quigley201207_XENLA_00067523
GCC1_Taira201203_XENLA_stage_00123113
GRIK5_Taira201203_XENLA_stage_00029880
GUCY1A2_XeXenL6RMv10046586m
HAPLN3_TC415680
HNF1A_Taira201203_XENLA_tissue_00210101
IL1RAP_Taira201203_XENLA_tissue_00054489
IMP3_mgEST_Xl4jul2012_1013088693
LEPREL4_Taira201203_XENLA_stage_00101628
LRRC1_Kwon201107_XENLA_00134508
LURAP1_Kwon201107_XENLA_00036317
MAP7D2_Taira201203_XENLA_tissue_00099299
NA_Quigley201112_XENLA_00062676
NA_Taira201203_XENLA_tissue_00030574
NA_Taira201203_XENLA_tissue_00069943
NA_Taira201203_XENLA_tissue_00129829
NA_Taira201203_XENLA_tissue_00265158
NA_TeperekTkacz201202_XENLA_00140723
NA_XeXenL6RMv10023725m
NM_001086148.1
NM_001086817.1
NM_001091078.1
NM_001093602.1
NM_001093657.1
NM_001093897.1
NM_001094295.1
NM_001095483.1
NP_001072821.1_XeXenL6RMv10038642m
NP_001120166.1_Taira201203_XENLA_tissue_00249709
PANK4_Quigley201207_XENLA_00044835
PGK1_XeXenL6RMv10031190m
PREX2_Park201106_XENLA_00132239
QRICH1.2_Park201106_XENLA_00163047
QRICH1.2_Taira201203_XENLA_stage_00159655
RWDD1_Taira201203_XENLA_stage_00107266
SBF2_Park201106_XENLA_00151578
SERINC2_Taira201203_XENLA_stage_00141088
SIRT4_Taira201203_XENLA_tissue_00285059
SLC22A15.1_Park201106_XENLA_00054694
SMNDC1_XeXenL6RMv10032298m
SRXN1_Taira201203_XENLA_tissue_00024015
SUN2_Taira201203_XENLA_tissue_00112431
TEDDM1_XeXenL6RMv10044541m
TMOD4_Taira201203_XENLA_tissue_00105094
VANGL1_Taira201203_XENLA_stage_00107524
VLDLR_Taira201203_XENLA_tissue_00078205
VSIG8_Chung201110_XENLA_00010375
ZBED6_Taira201203_XENLA_tissue_00124358
ZBTB37_Taira201203_XENLA_stage_00143802
ZBTB40_XeXenL6RMv10026580m
ZFYVE20_XeXenL6RMv10038708m
FAM83H_Quigley201207_XENLA_00119579
NA_Quigley201112_XENLA_00075945
NA_TeperekTkacz201202_XENLA_00148454
NOTCH2_Taira201203_XENLA_stage_00011576
NR3C1_TC414910
PMEPA1_Park201106_XENLA_00154644
ZFYVE20_Taira201203_XENLA_stage_00038382
ZMYND8_Kwon201107_XENLA_00096474
ARHGEF15_XeXenL6RMv10045622m
BC071051.1
BC108620.1
BCL2L1_Taira201203_XENLA_stage_00012086
BOK_Kwon201107_XENLA_00009820
C20ORF160_XeXenL6RMv10003839m
CBX4_TC422384
CC2D1A_Park201106_XENLA_00165295
CDC34_XeXenL6RMv10016829m
CEP41_XeXenL6RMv10055562m
CGN_Taira201203_XENLA_tissue_00093466
CRHR1.1_Taira201203_XENLA_tissue_00171260
DDX42_Kwon201107_XENLA_00040931
DKFZP761E198_TeperekTkacz201206_XENLA_00054808
DQ096896.1
EBF4_Taira201203_XENLA_tissue_00034945
FAM108C1_XeXenL6RMv10023728m
FAM108C1_mgEST_Xl4jul2012_1013254663
FKBP1A_TC467437
FLRT2_Taira201203_XENLA_tissue_00285415
GLIS3_TeperekTkacz201206_XENLA_00030850
IL17RD_Taira201203_XENLA_stage_00043203
LOC390937_Taira201203_XENLA_tissue_00036048
LYPD6B_Horb201201_XENLA_00126261
MYO6_Kwon201107_XENLA_00026917
NA_Ismailoglu201203_XENLA_00052748
NA_Taira201203_XENLA_stage_00169147
NA_Taira201203_XENLA_tissue_00026044
NA_Taira201203_XENLA_tissue_00110121
NA_XeXenL6RMv10029603m
NA_XeXenL6RMv10031766m
NA_mgEST_Xl4jul2012_1013112751
NM_001085672.1
NM_001090904.1
NM_001091942.1
NM_001092736.1
NM_001096896.1
NM_001097821.1
NM_001114784.1
NP_001090879.1_Quigley201112_XENLA_00130685
NP_001120164.1_Taira201203_XENLA_tissue_00218523
PDE7B_Taira201203_XENLA_stage_00147033
PIK3R3_Taira201203_XENLA_stage_00143968
PIRT_Taira201203_XENLA_tissue_00190945
RAP1GAP2_Taira201203_XENLA_tissue_00187570
RAVER2_Taira201203_XENLA_tissue_00013035
SCAPER_TeperekTkacz201206_XENLA_00061234
SETBP1_Quigley201112_XENLA_00080462
SGMS2_Quigley201207_XENLA_00044326
SGMS2_XeXenL6RMv10026623m
SPRED2_XeXenL6RMv10047232m
SPRY3_Taira201203_XENLA_tissue_00152873
TMEM41B_Taira201203_XENLA_stage_00213373
TPRN_Quigley201112_XENLA_00064495
TSC22D3_Taira201203_XENLA_tissue_00270474
TTLL12_XeXenL6RMv10003984m
WSB1_XeXenL6RMv10045686m
X64760.1
ZFHX4_Taira201203_XENLA_stage_00002170
AACS_Taira201203_XENLA_stage_00157021
BC042231.1
BCL2L2_XeXenL6RMv10007899m
CBX8_XeXenL6RMv10031163m
DCDC2_Taira201203_XENLA_tissue_00236570
F6S813_XENTR_XeXenL6RMv10009689m
HMGCR_Kwon201107_XENLA_00067393
HMGCR_XeXenL6RMv10044370m
INPPL1_XeXenL6RMv10052409m
MARK1_TC414091
NA_Ismailoglu201203_XENLA_00049870
NM_001087063.1
NM_001091149.1
TM9SF2_TC416312
ZNF710_XeXenL6RMv10023736m
BC079829.1
MITD1_Taira201203_XENLA_tissue_00116901
NA_Quigley201112_XENLA_00128830
NFKBIE_Taira201203_XENLA_tissue_00130469
NM_001085720.1
NM_001096613.1
RDH16_Taira201203_XENLA_tissue_00127063
SP3_XeXenL6RMv10009639m
TN3_Veenstra201204_XENLA_00028726
ZBTB39_Taira201203_XENLA_stage_00188213
ANKRD29_Taira201203_XENLA_tissue_00065980
CCDC69_XeXenL6RMv10047196m
MITD1_Taira201203_XENLA_stage_00169215
RNF34_Kwon201107_XENLA_00111188
UBE2A_Taira201203_XENLA_stage_00121229
NA_Taira201203_XENLA_tissue_00208297
SP3_Ismailoglu201203_XENLA_00048208
DDX17_XeXenL6RMv10009709m
NM_001086449.1
NM_001089210.1
SCML4_TC467734
UBE2A_Taira201203_XENLA_tissue_00240574
ANKRD29_Taira201203_XENLA_tissue_00063885
FNBP1_Taira201203_XENLA_stage_00048512
GPR155_Taira201203_XENLA_stage_00082333
NM_001128624.1
RHBDL3_Taira201203_XENLA_tissue_00043909
ATP1B3_Taira201203_XENLA_stage_00145192
BC100177.1
BC129789.1
BK001354.1
NM_001087779.1

## Sheet: List_genes_cluster_2
AES_Kwon201107_XENLA_00122411
AF203107.1
ANKS1A_TeperekTkacz201206_XENLA_00019666
ARNTL_TC416134
ATP11B_Ismailoglu201203_XENLA_00044310
ATRX_Taira201203_XENLA_tissue_00222135
BC084889.1
BC085034.1
BC106559.1
BLVRB_Taira201203_XENLA_stage_00169730
BLVRB_Taira201203_XENLA_tissue_00137182
C9ORF172_XeXenL6RMv10026073m
CAP2_Taira201203_XENLA_tissue_00240272
CECR2_Taira201203_XENLA_stage_00146439
CLTA_Taira201203_XENLA_stage_00182710
CLTA_Taira201203_XENLA_stage_00195234
CNOT1_XeXenL6RMv10021626m
COCH_Taira201203_XENLA_tissue_00050370
CUL4A_XeXenL6RMv10032566m
CWC15_XeXenL6RMv10018539m
DAXX_Taira201203_XENLA_tissue_00056339
DPF1_XeXenL6RMv10052260m
E1C2T7_CHICK_Kwon201107_XENLA_00098926
EPHA6_Taira201203_XENLA_tissue_00204655
FBXO5_Taira201203_XENLA_stage_00019536
FN1_TeperekTkacz201206_XENLA_00046575
GCOM1_XeXenL6RMv10046044m
GPX1_Taira201203_XENLA_tissue_00030949
HHLA2_Taira201203_XENLA_tissue_00201624
KSR1_Taira201203_XENLA_tissue_00234513
LONP1_Ismailoglu201203_XENLA_00038181
LURAP1L_Taira201203_XENLA_tissue_00205007
MAP7_Kwon201107_XENLA_00054836
MPZL1_XeXenL6RMv10038078m
MYC_TeperekTkacz201206_XENLA_00099058
NA_Ismailoglu201203_XENLA_00009150
NA_Taira201203_XENLA_stage_00086139
NA_XeXenL6RMv10006397m
NM_001086340.1
NM_001088128.1
NM_001088164.1
NM_001091226.1
NM_001091377.1
NM_001091425.1
NM_001091986.1
NM_001092117.1
NM_001094603.1
NM_001095768.1
NM_001096924.1
NPM3_Taira201203_XENLA_stage_00080608
NP_001135721.1_Park201106_XENLA_00064545
NR2E1_Taira201203_XENLA_stage_00214255
NT5DC4_Taira201203_XENLA_tissue_00052362
NUDT22_TeperekTkacz201206_XENLA_00068678
PAOX_XeXenL6RMv10050250m
PLCB4_XeXenL6RMv10055321m
PLSCR1_Ismailoglu201203_XENLA_00028545
PRDM13_Taira201203_XENLA_stage_00066510
PTGIR_Taira201203_XENLA_tissue_00018392
RND3_Taira201203_XENLA_stage_00030461
RNF150_Taira201203_XENLA_tissue_00077926
RNF34_XeXenL6RMv10004939m
RPN2_Taira201203_XENLA_stage_00002143
RSF1_TeperekTkacz201206_XENLA_00107223
SCNN1A_XeXenL6RMv10047440m
SERTAD1_Taira201203_XENLA_stage_00047163
SIPA1L3_XeXenL6RMv10052262m
SLC10A7_TC422692
SLC6A14.2_Taira201203_XENLA_stage_00100089
SYN3_XeXenL6RMv10002640m
TERF2_Taira201203_XENLA_tissue_00188130
TMEM132C_XeXenL6RMv10031381m
TMEM165_TeperekTkacz201206_XENLA_00024018
TMEM165_XeXenL6RMv10037757m
TTI1_TeperekTkacz201206_XENLA_00083513
TXNRD1_Kwon201107_XENLA_00111950
UBAP1_TeperekTkacz201206_XENLA_00030287
UBE2D3_Horb201201_XENLA_00070740
USP45_Taira201203_XENLA_stage_00078296
WDR44_Taira201203_XENLA_stage_00095988
WTIP_Taira201203_XENLA_tissue_00050086
YIPF1_Taira201203_XENLA_stage_00018565
AB109102.1
ACTN4_TC413971
AKR1C2_TC422315
ALDH1A3_XeXenL6RMv10010337m
AMOTL1_Quigley201207_XENLA_00067195
ARHGAP39_XeXenL6RMv10050617m
ARL5C_mgEST_Xl4jul2012_1013155957
BAZ2B_Taira201203_XENLA_tissue_00142076
BC070703.1
BC079820.1
BC087327.1
BC099001.1
BC122474.1
BC154975.1
BEND3_Horb201201_XENLA_00173539
BEND3_TeperekTkacz201202_XENLA_00060252
BEND3_TeperekTkacz201206_XENLA_00105498
BTBD10_XeXenL6RMv10002595m
BX323820.1_Taira201203_XENLA_tissue_00097835
C7ORF44_Taira201203_XENLA_tissue_00168122
CAPN1_Horb201201_XENLA_00118349
CER1_Taira201203_XENLA_stage_00197476
CHRNA4_Taira201203_XENLA_tissue_00091737
CHST12_Taira201203_XENLA_tissue_00148004
CHURC1_Amin201106_XENLA_00035644
CIRBP_Taira201203_XENLA_tissue_00147455
CLPTM1_Ismailoglu201203_XENLA_00063556
COLEC12_Audic201207_XENLA_00004116
CRY1_TC416338
CYP11A1_XeXenL6RMv10039275m
DARS_XeXenL6RMv10049140m
DOC2A_Taira201203_XENLA_tissue_00219864
DROSHA_Ismailoglu201203_XENLA_00040794
ELAVL2_TeperekTkacz201206_XENLA_00076489
EMP3_mgEST_Xl4jul2012_1013099281
ENTPD2_Horb201201_XENLA_00090440
F6XB77_XENTR_Taira201203_XENLA_tissue_00085306
F6XB77_XENTR_XeXenL6RMv10040664m
F7C223_XENTR_Taira201203_XENLA_tissue_00055090
F7C223_XENTR_Taira201203_XENLA_tissue_00057969
FAIM_Quigley201207_XENLA_00006503
FAM13A_Taira201203_XENLA_tissue_00150631
FBXO25_Taira201203_XENLA_tissue_00281958
G3BP2_XeXenL6RMv10013500m
GAR1_Taira201203_XENLA_stage_00015344
GNB4_TC433072
GOLGB1_XeXenL6RMv10040670m
GPRIN3_XeXenL6RMv10006680m
GRID2IP_XeXenL6RMv10003336m
GRIN3A_Taira201203_XENLA_tissue_00104559
HDC_Taira201203_XENLA_tissue_00269657
HS1BP3_Taira201203_XENLA_stage_00150254
HSPA12B_Taira201203_XENLA_tissue_00023168
IFRD2_Taira201203_XENLA_stage_00160937
IFRD2_Taira201203_XENLA_tissue_00283885
IPO4_Ismailoglu201203_XENLA_00053734
KDR_Taira201203_XENLA_tissue_00266332
KIAA0355_Taira201203_XENLA_tissue_00009727
LPCAT3_Ismailoglu201203_XENLA_00053785
LRIT1_Taira201203_XENLA_tissue_00169693
MEX3B_Amin201106_XENLA_00009430
MKKS_XeXenL6RMv10055386m
MORN3_Quigley201207_XENLA_00064375
NAA25_Ismailoglu201203_XENLA_00046377
NA_Horb201201_XENLA_00192936
NA_Kwon201107_XENLA_00051040
NA_Quigley201112_XENLA_00014299
NA_Taira201203_XENLA_stage_00025897
NA_Taira201203_XENLA_tissue_00051162
NA_Taira201203_XENLA_tissue_00138657
NA_Taira201203_XENLA_tissue_00212138
NA_Taira201203_XENLA_tissue_00215565
NA_Taira201203_XENLA_tissue_00239342
NA_XeXenL6RMv10018531m
NA_XeXenL6RMv10028358m
NM_001086620.1
NM_001086969.1
NM_001087148.1
NM_001087347.1
NM_001088239.1
NM_001089637.1
NM_001090965.1
NM_001091583.1
NM_001092046.1
NM_001092056.1
NM_001092759.1
NM_001092802.1
NM_001093150.1
NM_001093495.1
NM_001093863.1
NM_001095843.1
NM_001095870.1
NM_001096279.1
NM_001096696.1
NM_001097945.1
NP_001004949.1_TC438210
NP_001135721.1_Taira201203_XENLA_stage_00087975
NTRK2_XeXenL6RMv10040313m
ONECUT2_Taira201203_XENLA_stage_00042372
PAOX_Taira201203_XENLA_tissue_00170419
PBX3_Ismailoglu201203_XENLA_00049154
PDE7A_TeperekTkacz201206_XENLA_00048489
PEMT_Kwon201107_XENLA_00108670
PHACTR1_Park201106_XENLA_00152690
PLOD2_Taira201203_XENLA_tissue_00074828
PNPLA6_Taira201203_XENLA_stage_00046900
PRDM13_XeXenL6RMv10028262m
RAB11B.1_XeXenL6RMv10047220m
RBM15B_Ismailoglu201203_XENLA_00031815
RGL3_Quigley201207_XENLA_00106566
RPGRIP1_XeXenL6RMv10028346m
SATB2_Park201106_XENLA_00090018
SIPA1L3_Quigley201207_XENLA_00085517
SLITRK5_Taira201203_XENLA_tissue_00233721
SNTA1_XeXenL6RMv10002665m
SRF_Ismailoglu201203_XENLA_00016877
STAM2_Ismailoglu201203_XENLA_00021697
SYNJ1_Ismailoglu201203_XENLA_00033932
SYNPO2_Taira201203_XENLA_stage_00144496
TMEM125_Taira201203_XENLA_tissue_00169772
TNRC6C_Taira201203_XENLA_tissue_00194263
TOX2_Amin201106_XENLA_00005386
TRIB2_Quigley201207_XENLA_00029699
TULP3_Kwon201107_XENLA_00000903
TWIST2_Taira201203_XENLA_tissue_00202347
USP4_TeperekTkacz201202_XENLA_00040997
VAV2_Ismailoglu201203_XENLA_00020079
VEGFA_CHICK_Taira201203_XENLA_tissue_00039590
VSTM2L_Taira201203_XENLA_tissue_00221844
WSCD2_Kwon201107_XENLA_00016187
Y12717.1
ZAK_XeXenL6RMv10009636m
ZNF385A_Taira201203_XENLA_tissue_00004935
AB007597.1
ACTN1_Chung201110_XENLA_00071555
ADRA1D_Audic201207_XENLA_00003569
ADRA1D_Taira201203_XENLA_stage_00184950
AF549902.1
AF550000.1
AKR1CL1_Kwon201107_XENLA_00117307
AKT1_XeXenL6RMv10038256m
AQP12A_TC422013
ARVCF_Ismailoglu201203_XENLA_00010150
ATP2A1_XeXenL6RMv10002631m
AY894836.1
BAG1_Ismailoglu201203_XENLA_00043760
BAZ1A_Taira201203_XENLA_tissue_00091551
BC041195.1
BC073084.1
BC073196.1
BC074153.1
BC074386.1
BC079773.1
BC080069.1
BC089286.1
BC097658.1
BC097812.1
BC129632.1
BTBD1_Taira201203_XENLA_tissue_00165953
C20ORF194_Chung201110_XENLA_00049933
C7ORF42_Taira201203_XENLA_tissue_00101669
CAMKK2_Kwon201107_XENLA_00039249
CCDC151_Taira201203_XENLA_stage_00152250
CCDC22_Amin201106_XENLA_00046231
CCDC63_Quigley201112_XENLA_00064656
CD79A_Taira201203_XENLA_tissue_00047254
CDCA7_XeXenL6RMv10009637m
CDK18_Taira201203_XENLA_tissue_00213877
CECR2_XeXenL6RMv10051579m
CEP55_Taira201203_XENLA_stage_00086832
CIRBP_XeXenL6RMv10004232m
CLOCK_Kwon201107_XENLA_00001834
CT573389.2_Taira201203_XENLA_stage_00203943
CYB5R3_Ismailoglu201203_XENLA_00070278
DDX6_Chung201110_XENLA_00035885
DENND1B_TeperekTkacz201206_XENLA_00072424
DOCK3_Taira201203_XENLA_tissue_00185380
E1C2T7_CHICK_Ismailoglu201203_XENLA_00013639
EIF2C3_Ismailoglu201203_XENLA_00020992
F1NP55_CHICK_Kwon201107_XENLA_00035472
FAM189B_Taira201203_XENLA_tissue_00043256
FAM49B_XeXenL6RMv10033730m
FAM55A_XeXenL6RMv10040350m
FBXW7_Quigley201207_XENLA_00059382
FBXW8_XeXenL6RMv10040245m
FOXI1_Taira201203_XENLA_tissue_00089622
FST_TC424338
FST_XeXenL6RMv10016283m
GIPC2_XeXenL6RMv10040594m
GMFG_Park201106_XENLA_00172714
GNAQ_TeperekTkacz201206_XENLA_00051514
GNB5_Amin201106_XENLA_00081233
GNMT_Taira201203_XENLA_tissue_00232506
GPAA1_Taira201203_XENLA_tissue_00287243
HELQ_TC464383
HHEX_TeperekTkacz201206_XENLA_00092531
HNRNPU_Ismailoglu201203_XENLA_00060245
HNRNPU_Taira201203_XENLA_stage_00209095
HOMER2_Amin201106_XENLA_00080577
HOOK3_Taira201203_XENLA_stage_00170642
HQ665016.1
HS1BP3_Kwon201107_XENLA_00057668
IGF1R_Taira201203_XENLA_tissue_00267665
IKZF2_Taira201203_XENLA_stage_00115061
IL16_XeXenL6RMv10001185m
INHBA_XeXenL6RMv10053132m
JAKMIP3_XeXenL6RMv10025001m
JAM2_Park201106_XENLA_00022401
KIF23_XeXenL6RMv10012206m
KLHL13_Kwon201107_XENLA_00080381
KLHL2_Audic201207_XENLA_00001089
LAMTOR1_TC426377
LAMTOR1_Taira201203_XENLA_stage_00132758
LRRTM1_XeXenL6RMv10010930m
LUM_Audic201207_XENLA_00003793
LYST_XeXenL6RMv10034892m
MCPH1_Quigley201112_XENLA_00007843
MEF2D_Kwon201107_XENLA_00048006
MFN1_Taira201203_XENLA_tissue_00114488
MICALL1_Taira201203_XENLA_stage_00076908
MMAA_XeXenL6RMv10038572m
MPZL1_Kwon201107_XENLA_00113172
MRPL2_TeperekTkacz201206_XENLA_00041016
MYO5C_Quigley201112_XENLA_00109763
NA_Audic201207_XENLA_00007217
NA_Kwon201107_XENLA_00085826
NA_Taira201203_XENLA_stage_00073792
NA_Taira201203_XENLA_stage_00190744
NA_Taira201203_XENLA_stage_00206267
NA_Taira201203_XENLA_tissue_00124622
NA_Taira201203_XENLA_tissue_00189999
NA_Taira201203_XENLA_tissue_00205198
NA_Taira201203_XENLA_tissue_00239523
NA_Taira201203_XENLA_tissue_00284489
NA_TeperekTkacz201206_XENLA_00037116
NA_XeXenL6RMv10035319m
NA_XeXenL6RMv10040228m
NA_XeXenL6RMv10054725m
NA_XeXenL6RMv10054989m
NFIL3_XeXenL6RMv10007858m
NIPAL4_Ismailoglu201203_XENLA_00017706
NM_001086201.1
NM_001086267.1
NM_001086271.1
NM_001086279.1
NM_001086600.1
NM_001086803.1
NM_001086935.1
NM_001087240.1
NM_001087336.1
NM_001087406.1
NM_001087456.1
NM_001087947.1
NM_001089042.1
NM_001089929.1
NM_001090149.1
NM_001090993.1
NM_001091913.1
NM_001092448.1
NM_001092581.1
NM_001093079.1
NM_001093719.1
NM_001094394.1
NM_001094652.1
NM_001094770.1
NM_001094838.1
NM_001095674.1
NM_001096008.1
NM_001096314.1
NM_001096563.1
NM_001096772.1
NM_001096976.1
NM_001122597.1
NM_001127727.1
NP_001072897.1_Park201106_XENLA_00010802
NP_001090731.1_Ismailoglu201203_XENLA_00070808
NP_001107284.1_Quigley201207_XENLA_00082214
NUDT19_Taira201203_XENLA_tissue_00240258
PAICS.1_XeXenL6RMv10037774m
PAM16_Park201106_XENLA_00176570
PCNP_Taira201203_XENLA_tissue_00114808
PIM1_Quigley201207_XENLA_00040796
PLA2G2E_Taira201203_XENLA_tissue_00025431
PLCE1_Taira201203_XENLA_stage_00114594
PPAT_Audic201207_XENLA_00003132
PRDM16_Taira201203_XENLA_tissue_00047427
PRKCSH_Ismailoglu201203_XENLA_00030062
RAPGEF4_XeXenL6RMv10009634m
RASD1_TeperekTkacz201202_XENLA_00020424
RGS20_Taira201203_XENLA_stage_00150671
RNF208_XeXenL6RMv10055100m
RPL6_Taira201203_XENLA_stage_00172730
S69801.1
SAP30_TeperekTkacz201206_XENLA_00102373
SESN1_Ismailoglu201203_XENLA_00023550
SH3PXD2B_Taira201203_XENLA_tissue_00182844
SLITRK5_XeXenL6RMv10052678m
SMPD1_XeXenL6RMv10047531m
SMPDL3A_Taira201203_XENLA_tissue_00259568
SNRPA1_Taira201203_XENLA_tissue_00158247
SNX1_Taira201203_XENLA_tissue_00050415
SPEG_Taira201203_XENLA_tissue_00197888
SPEG_XeXenL6RMv10030947m
SPHKAP_XeXenL6RMv10033633m
SYNM_XeXenL6RMv10010322m
TBX2_Chung201110_XENLA_00027864
TCEANC_Taira201203_XENLA_tissue_00067100
TMEM132E_Taira201203_XENLA_tissue_00026495
TMEM188_Taira201203_XENLA_stage_00183540
TOX2_Audic201207_XENLA_00002043
TTC39B_Taira201203_XENLA_tissue_00066374
TUBGCP2_mgEST_Xl4jul2012_1013105062
UGT2B4_Taira201203_XENLA_stage_00096689
ULK1_Kwon201107_XENLA_00010325
USP32_Ismailoglu201203_XENLA_00028927
VPS4B_TC417500
WNT7A_Taira201203_XENLA_tissue_00225244
WTIP_TC418217
XKR6_Ismailoglu201203_XENLA_00031210
XKR6_XeXenL6RMv10047331m
ZBTB34_Kwon201107_XENLA_00107759
ZDHHC14_Kwon201107_XENLA_00010332
ZDHHC1_Taira201203_XENLA_stage_00162651
ZFP36L2_Kwon201107_XENLA_00100236
ZFPM1_Taira201203_XENLA_stage_00080105
ZIC1_XeXenL6RMv10002521m
ZIC5_TC465332
ZNF131_Ismailoglu201203_XENLA_00036384
42SP50_Taira201203_XENLA_tissue_00108571
A4IIA5_XENTR_Kwon201107_XENLA_00043720
AB108425.1
ABTB1_XeXenL6RMv10051638m
ADAM21_TC417575
ADAMTS14_Taira201203_XENLA_tissue_00002658
ADAMTS17_Kwon201107_XENLA_00054496
ADCY4_Kwon201107_XENLA_00003850
ADIPOQ_Taira201203_XENLA_stage_00067228
AHCY_TC418222
AKT1_Park201106_XENLA_00030716
ALDH1A3_Taira201203_XENLA_tissue_00200295
ANKRD5_Taira201203_XENLA_tissue_00242078
ANKS1A_XeXenL6RMv10003482m
ANXA2_TC439934
AP2S1_Taira201203_XENLA_stage_00075064
ARHGEF16_Kwon201107_XENLA_00081468
ARMC8_Amin201106_XENLA_00045897
ARVCF_Kwon201107_XENLA_00024713
ASB18_Taira201203_XENLA_tissue_00263437
ASB1_Taira201203_XENLA_tissue_00034093
ATP11C_XeXenL6RMv10002574m
ATP1A1_Kwon201107_XENLA_00098229
ATP6V1H_Kwon201107_XENLA_00087108
BC043636.1
BC068652.1
BC070767.1
BC074258.1
BC074282.1
BC077640.1
BC081060.1
BC086298.1
BC087388.1
BC097884.1
BC126038.1
BC155897.1
BC169769.1
BCAS3_Taira201203_XENLA_tissue_00234896
BCL7A_Audic201207_XENLA_00004872
C14ORF102_Ismailoglu201203_XENLA_00049086
C14ORF49_Horb201201_XENLA_00147419
C15ORF17_Quigley201112_XENLA_00125437
C16ORF79_Taira201203_XENLA_stage_00166933
C2CD2_Chung201110_XENLA_00003809
C2ORF50_Taira201203_XENLA_tissue_00114430
CAPN1_XeXenL6RMv10039475m
CASKIN1_XeXenL6RMv10017489m
CCDC11_Taira201203_XENLA_stage_00123259
CCDC61_XeXenL6RMv10023294m
CDKN2D_TeperekTkacz201206_XENLA_00013107
CERS2_Taira201203_XENLA_tissue_00205992
CERS3_TC416003
CHIC2_TeperekTkacz201206_XENLA_00007936
CLP1_TC413956
COPS8_Taira201203_XENLA_stage_00072192
COPS8_TeperekTkacz201206_XENLA_00039311
CPEB1_XeXenL6RMv10039223m
CRMP1_Ismailoglu201203_XENLA_00005000
CRYBB1_TC448999
CTBP1_Audic201207_XENLA_00000116
CYP1A1_Audic201207_XENLA_00001997
CYTIP_Taira201203_XENLA_tissue_00125203
DBP_Taira201203_XENLA_tissue_00113221
DCAF5_XeXenL6RMv10041344m
DCBLD1_TC448859
DCUN1D2_Amin201106_XENLA_00057373
DGKZ_Taira201203_XENLA_tissue_00001048
DMPK_Taira201203_XENLA_tissue_00054977
DNAH11_Taira201203_XENLA_tissue_00273453
DNAJB9_Taira201203_XENLA_tissue_00270171
DNAJC16_XeXenL6RMv10032592m
DNMBP_XeXenL6RMv10004522m
ECE2_Taira201203_XENLA_stage_00082842
EFNA2_Amin201106_XENLA_00006907
EFR3B_Taira201203_XENLA_stage_00012143
EML5_Horb201201_XENLA_00151335
EXD3_XeXenL6RMv10014049m
F6WC80_XENTR_Taira201203_XENLA_tissue_00051472
F6YKD3_XENTR_XeXenL6RMv10041349m
FAM118B_Kwon201107_XENLA_00103875
FAM150B_Taira201203_XENLA_tissue_00035394
FAM163A_XeXenL6RMv10045724m
FAT4_XeXenL6RMv10007279m
FLI1_TC418639
FRYL_Taira201203_XENLA_tissue_00152511
FZD10_TeperekTkacz201206_XENLA_00108856
GABARAPL2_XeXenL6RMv10011819m
GALNT5_Park201106_XENLA_00094661
GARNL3_Ismailoglu201203_XENLA_00003080
GATA2_TeperekTkacz201206_XENLA_00049069
GLUL_TeperekTkacz201206_XENLA_00008587
GNG8_Taira201203_XENLA_stage_00013148
GOPC_Audic201207_XENLA_00002775
GPR126_Amin201106_XENLA_00082038
GPR137C_Kwon201107_XENLA_00027236
GSX2_Taira201203_XENLA_stage_00039028
HEATR3_Horb201201_XENLA_00210289
HNRNPA2B1_XeXenL6RMv10050694m
HNRNPK_TeperekTkacz201206_XENLA_00015771
HOXC12_XeXenL6RMv10028292m
IFIH1_Taira201203_XENLA_stage_00010358
IL16_Taira201203_XENLA_tissue_00157809
INPP5K_Taira201203_XENLA_tissue_00095363
INPP5K_Taira201203_XENLA_tissue_00251398
INS_Taira201203_XENLA_tissue_00030390
ITIH6_Kwon201107_XENLA_00036996
JF433085.1
JN392465.1
KCNA6_XeXenL6RMv10031578m
KEAP1_XeXenL6RMv10002348m
KHNYN_Taira201203_XENLA_tissue_00129385
KHNYN_XeXenL6RMv10028361m
KIF2A_TeperekTkacz201206_XENLA_00110536
KLF5_Taira201203_XENLA_tissue_00001170
LANCL2_Taira201203_XENLA_tissue_00281193
LIMS1_Ismailoglu201203_XENLA_00010121
LIN28B_Kwon201107_XENLA_00112866
LPCAT4_Ismailoglu201203_XENLA_00001428
LPCAT4_Kwon201107_XENLA_00072562
LRAT_Taira201203_XENLA_stage_00099192
LRCH2_TeperekTkacz201202_XENLA_00135988
LRIG1_Taira201203_XENLA_stage_00129659
LRRIQ1_Taira201203_XENLA_tissue_00014896
LTB4R2_XeXenL6RMv10028355m
LUM_Audic201207_XENLA_00006466
LYPD6B_Ismailoglu201203_XENLA_00009741
LYPD6_Taira201203_XENLA_stage_00152177
LYPLA1_mgEST_Xl4jul2012_1013156986
LZTS2_Taira201203_XENLA_stage_00211305
MANEA_Taira201203_XENLA_stage_00065291
MAPK6_Quigley201112_XENLA_00091073
MBD5_Taira201203_XENLA_stage_00062557
MFAP5_XeXenL6RMv10035290m
MN1_Park201106_XENLA_00072263
MPDZ_Taira201203_XENLA_stage_00139125
MPI_Taira201203_XENLA_tissue_00196599
MRPL37_Taira201203_XENLA_stage_00183949
MYADM_Taira201203_XENLA_tissue_00153455
NA_Chung201110_XENLA_00030112
NA_Chung201110_XENLA_00057633
NA_Horb201201_XENLA_00106618
NA_Ismailoglu201203_XENLA_00015402
NA_Kwon201107_XENLA_00035214
NA_Kwon201107_XENLA_00124733
NA_Kwon201107_XENLA_00137662
NA_Park201106_XENLA_00000991
NA_Park201106_XENLA_00056044
NA_Quigley201207_XENLA_00008386
NA_TC446387
NA_Taira201203_XENLA_stage_00126662
NA_Taira201203_XENLA_stage_00127163
NA_Taira201203_XENLA_stage_00153371
NA_Taira201203_XENLA_tissue_00051352
NA_Taira201203_XENLA_tissue_00118852
NA_Taira201203_XENLA_tissue_00118985
NA_Taira201203_XENLA_tissue_00138415
NA_Taira201203_XENLA_tissue_00243356
NA_Taira201203_XENLA_tissue_00259403
NA_Taira201203_XENLA_tissue_00264437
NA_Taira201203_XENLA_tissue_00281724
NA_TeperekTkacz201206_XENLA_00080285
NA_XeXenL6RMv10003345m
NA_XeXenL6RMv10006604m
NA_XeXenL6RMv10007944m
NA_XeXenL6RMv10008011m
NA_XeXenL6RMv10025618m
NA_XeXenL6RMv10034803m
NA_XeXenL6RMv10040324m
NA_XeXenL6RMv10052536m
NA_mgEST_Xl4jul2012_1013109799
NCALD_Audic201207_XENLA_00005171
NEB_XeXenL6RMv10043003m
NEUROD4_Taira201203_XENLA_stage_00079427
NGB_Amin201106_XENLA_00006827
NID2_Kwon201107_XENLA_00051859
NKAIN4_Taira201203_XENLA_tissue_00187060
NMI_Taira201203_XENLA_tissue_00048317
NMI_Taira201203_XENLA_tissue_00189194
NMU_Taira201203_XENLA_tissue_00052925
NM_001085864.1
NM_001085903.1
NM_001086321.1
NM_001086588.1
NM_001086694.1
NM_001086915.1
NM_001086960.1
NM_001087005.1
NM_001087147.1
NM_001087201.1
NM_001087221.1
NM_001087310.1
NM_001087546.1
NM_001087702.1
NM_001088560.1
NM_001090653.1
NM_001090675.1
NM_001090703.1
NM_001090977.1
NM_001091473.1
NM_001092381.1
NM_001092488.1
NM_001092734.1
NM_001092933.1
NM_001093099.1
NM_001093278.1
NM_001094018.1
NM_001094197.1
NM_001094489.1
NM_001094988.1
NM_001095611.1
NM_001095677.1
NM_001095740.1
NM_001095918.1
NM_001096323.1
NM_001096595.1
NM_001096645.1
NM_001096646.1
NM_001096770.1
NM_001096816.1
NM_001096925.1
NM_001097123.1
NM_001101748.1
NM_001136168.1
NM_001172233.1
NM_001172237.1
NOB1_Ismailoglu201203_XENLA_00022206
NP_001072846.1_Taira201203_XENLA_tissue_00039108
NT5M_Park201106_XENLA_00098058
NUP88_TeperekTkacz201206_XENLA_00025977
ONECUT1.2_Taira201203_XENLA_stage_00003375
PACSIN3_Kwon201107_XENLA_00124971
PAICS.1_Taira201203_XENLA_stage_00186930
PAK7_Kwon201107_XENLA_00025625
PAQR9_Horb201201_XENLA_00143638
PCDH12_Taira201203_XENLA_tissue_00197520
PDE4A_XeXenL6RMv10002343m
PDP2_Taira201203_XENLA_tissue_00194677
PEX11G_Taira201203_XENLA_tissue_00262105
PIGL_TeperekTkacz201202_XENLA_00025193
PKD1_Park201106_XENLA_00136744
PKIA_Taira201203_XENLA_tissue_00284038
PLS1_TC450264
PLS3_TC414929
PMF1_Ismailoglu201203_XENLA_00047339
POST_XeXenL6RMv10029460m
PPM1H_Taira201203_XENLA_tissue_00097666
PPPDE1_Audic201207_XENLA_00001201
PRKCSH_Taira201203_XENLA_stage_00035842
PRKX_Ismailoglu201203_XENLA_00051533
PSTPIP1_XeXenL6RMv10040649m
PTBP2_Kwon201107_XENLA_00076881
PTBP2_XeXenL6RMv10043877m
PTPN4_XeXenL6RMv10040615m
RABEP1_Park201106_XENLA_00120573
RAPH1_Audic201207_XENLA_00000132
RAPSN_TC414294
RASA1_Taira201203_XENLA_tissue_00073891
RASA1_Taira201203_XENLA_tissue_00224867
RCOR2_Taira201203_XENLA_stage_00195882
REC8_TC418305
RERE_Horb201201_XENLA_00069718
RHBDD1_Taira201203_XENLA_tissue_00082090
RNF141_Taira201203_XENLA_tissue_00014660
RNF24_Taira201203_XENLA_stage_00053046
ROBO2_Taira201203_XENLA_tissue_00117549
ROR1_Taira201203_XENLA_tissue_00035359
RORA_XeXenL6RMv10039259m
SBDS_XeXenL6RMv10017543m
SCAPER_Taira201203_XENLA_stage_00047310
SCAPER_Taira201203_XENLA_tissue_00138762
SDF2L1_Taira201203_XENLA_stage_00049046
SEMA3B_Taira201203_XENLA_tissue_00287189
SERPINA3_TC419980
SH3BP1_TeperekTkacz201202_XENLA_00067582
SH3PXD2B_Kwon201107_XENLA_00094192
SIDT1_Quigley201112_XENLA_00073750
SKAP2_Taira201203_XENLA_tissue_00239394
SLC18A3_XeXenL6RMv10013902m
SLC34A2_Horb201201_XENLA_00017645
SLC35B2_XeXenL6RMv10013631m
SLC43A2_Taira201203_XENLA_tissue_00267829
SLC4A10_Taira201203_XENLA_tissue_00038764
SLC9A1_Taira201203_XENLA_tissue_00141698
SMAD1_Taira201203_XENLA_stage_00138683
SOX6_Kwon201107_XENLA_00125861
SRF_Kwon201107_XENLA_00096836
SSBP3_Audic201207_XENLA_00002096
TC2N_Taira201203_XENLA_tissue_00055125
TIPRL_Kwon201107_XENLA_00010185
TM9SF3_XeXenL6RMv10013557m
TMEM132C_XeXenL6RMv10031385m
TMEM167B_Taira201203_XENLA_stage_00208446
TMEM212_XeXenL6RMv10027756m
TMEM35_Park201106_XENLA_00017323
TNC_XeXenL6RMv10049441m
TRIL_Taira201203_XENLA_stage_00129591
TRIM24_XeXenL6RMv10002653m
TRIM28_Kwon201107_XENLA_00123341
TRIM8_Chung201110_XENLA_00076537
TSHZ2_XeXenL6RMv10047237m
TTC28_XeXenL6RMv10041475m
U58834.1
UBE2I2_Kwon201107_XENLA_00013424
UBQLN4_XeXenL6RMv10038228m
USP32_Taira201203_XENLA_tissue_00085924
USP46_TeperekTkacz201202_XENLA_00146632
VPRBP_Ismailoglu201203_XENLA_00037134
VPRBP_Taira201203_XENLA_tissue_00076255
WDR76_TC416726
XK_Ismailoglu201203_XENLA_00071640
YTHDF1_XeXenL6RMv10025161m
ZFP106_XeXenL6RMv10041380m
ZIC1_mgEST_Xl4jul2012_1013254472
ZNF238.2_Ismailoglu201203_XENLA_00052515
ZNF469_Kwon201107_XENLA_00001923
ZNF469_Taira201203_XENLA_tissue_00244904
ZNF827_XeXenL6RMv10038569m
AB109103.1
AB378486.1
ABCA3_Taira201203_XENLA_tissue_00020963
ACSL1_Audic201207_XENLA_00006896
ACSL1_Ismailoglu201203_XENLA_00070358
ACSL5_Taira201203_XENLA_tissue_00173172
ADAMTS19_XeXenL6RMv10033741m
ADAMTSL3_Taira201203_XENLA_tissue_00011350
AF170332.1
AF467919.1
AJ971476.1
AL929195.1_Quigley201112_XENLA_00027565
ALOXE3_TeperekTkacz201206_XENLA_00047611
ANO3_XeXenL6RMv10038268m
ARGLU1_Ismailoglu201203_XENLA_00011605
ARHGAP35_Taira201203_XENLA_stage_00183480
ARHGAP4_Taira201203_XENLA_tissue_00101690
ARHGEF16_Kwon201107_XENLA_00100782
ARID1A_XeXenL6RMv10029457m
ASTE1_XeXenL6RMv10047408m
ATF6_Taira201203_XENLA_stage_00032922
ATIC_TC418871
ATP11A_XeXenL6RMv10032557m
ATP1B1_Park201106_XENLA_00031877
ATP2A1_XeXenL6RMv10006291m
ATP5G1_Taira201203_XENLA_tissue_00273659
ATP6V1G3_Quigley201112_XENLA_00112932
ATRX_Taira201203_XENLA_stage_00198299
AVEN_XeXenL6RMv10022201m
B0BMG0_XENTR_Taira201203_XENLA_stage_00089237
B3GNT7_Park201106_XENLA_00027038
B4GALT6_Kwon201107_XENLA_00132945
BAHCC1_XeXenL6RMv10006018m
BC041714.1
BC054314.1
BC055990.1
BC072124.1
BC073102.1
BC073649.1
BC073680.1
BC074101.1
BC077401.1
BC077487.1
BC077506.1
BC082441.1
BC084953.1
BC087441.1
BC087511.1
BC087617.1
BC091724.1
BC092388.1
BC110970.1
BC129666.1
BC129675.1
BC146638.1
BC155933.1
BC157420.1
BC161688.1
BC168522.1
BIRC7_Taira201203_XENLA_stage_00131693
BLOC1S3_Audic201207_XENLA_00004812
BZW1_XENTR_XeXenL6RMv10042723m
C12ORF49_Taira201203_XENLA_stage_00130446
C14ORF49_XeXenL6RMv10023098m
C19ORF47_Ismailoglu201203_XENLA_00000520
C1ORF38_Taira201203_XENLA_tissue_00134464
C20ORF194_Taira201203_XENLA_tissue_00215186
C2ORF42_XeXenL6RMv10019839m
C2ORF50_Audic201207_XENLA_00004698
CAB39_TeperekTkacz201206_XENLA_00086305
CACNA1H_Park201106_XENLA_00075292
CACNG4_Park201106_XENLA_00109133
CAMK1G_Taira201203_XENLA_tissue_00000013
CANX_Kwon201107_XENLA_00131741
CASC4_XeXenL6RMv10012218m
CBS_Ismailoglu201203_XENLA_00053352
CCDC165_XeXenL6RMv10043500m
CCDC66_Kwon201107_XENLA_00075473
CCDC68_Park201106_XENLA_00025414
CCDC68_XeXenL6RMv10002633m
CCDC82_Quigley201207_XENLA_00082502
CCNI_TC446126
CCNI_mgEST_Xl4jul2012_1013251457
CCNO_Kwon201107_XENLA_00131867
CCT8_TC419329
CDH4_Ismailoglu201203_XENLA_00053367
CDKN1B_Taira201203_XENLA_tissue_00012951
CGNL1_Kwon201107_XENLA_00090685
CHD3_Taira201203_XENLA_stage_00049223
CIRH1A_Kwon201107_XENLA_00123950
CITED4_XeXenL6RMv10024805m
CMYA5_Taira201203_XENLA_tissue_00060884
COL1A1_mgEST_Xl4jul2012_1013250855
COL6A3_Taira201203_XENLA_tissue_00108605
CRYBA2_TC423529
CSF3R_TC413930
CT573389.2_Taira201203_XENLA_tissue_00090880
CTCF_Ismailoglu201203_XENLA_00032120
CU928218.1_Taira201203_XENLA_tissue_00200386
CXCR7_Taira201203_XENLA_tissue_00229192
CXORF40A_Ismailoglu201203_XENLA_00001404
CXORF40A_XeXenL6RMv10006079m
CYP2W1_Ismailoglu201203_XENLA_00043003
DAP_Taira201203_XENLA_tissue_00090826
DDAH1_Amin201106_XENLA_00068419
DEGS3_Ismailoglu201203_XENLA_00004766
DGKH_Ismailoglu201203_XENLA_00015820
DHH_Taira201203_XENLA_stage_00014154
DLK2_Taira201203_XENLA_stage_00162714
DLL1_TC431582
DNAJB4_Ismailoglu201203_XENLA_00004172
DNHD1_Quigley201112_XENLA_00062510
DNM2_Taira201203_XENLA_tissue_00052668
DOCK3_XeXenL6RMv10048705m
DUS3L_TeperekTkacz201206_XENLA_00102096
DYRK1A.2_Kwon201107_XENLA_00132122
E4F1_Taira201203_XENLA_tissue_00073026
EDC4_Kwon201107_XENLA_00116833
EIF3D_Taira201203_XENLA_stage_00140651
EIF3J_XeXenL6RMv10016143m
EIF4G1_Kwon201107_XENLA_00035089
ELFN2_Taira201203_XENLA_stage_00193536
ELOVL5_Ismailoglu201203_XENLA_00033305
ENO1_XeXenL6RMv10014857m
EP400NL_Taira201203_XENLA_tissue_00270983
EPHX1_Ismailoglu201203_XENLA_00006318
EYA4_Park201106_XENLA_00136946
F6WC80_XENTR_XeXenL6RMv10012595m
F6YIE1_XENTR_XeXenL6RMv10002240m
F6YKD3_XENTR_Taira201203_XENLA_tissue_00187634
F7E7C5_XENTR_Amin201106_XENLA_00001604
FAM109B_Taira201203_XENLA_tissue_00142280
FAM171A1_Taira201203_XENLA_tissue_00135792
FAM20A_Taira201203_XENLA_tissue_00179570
FAM214A_Taira201203_XENLA_tissue_00137842
FAM43A_TC415700
FAM49B_TC444265
FOSL2_Quigley201112_XENLA_00079851
FOSL2_Taira201203_XENLA_tissue_00235780
FOXO1_Chung201110_XENLA_00081554
FRMD3_Taira201203_XENLA_tissue_00125733
FRMD5_Taira201203_XENLA_tissue_00230020
GAB2_TeperekTkacz201206_XENLA_00018826
GABBR1_Taira201203_XENLA_tissue_00036178
GALNTL1_mgEST_Xl4jul2012_1013112247
GGCT_XeXenL6RMv10006017m
GM101_Quigley201207_XENLA_00112929
GNMT_Taira201203_XENLA_tissue_00221284
GOLGB1_Ismailoglu201203_XENLA_00056081
GPC4_Taira201203_XENLA_stage_00208167
GPR173_Taira201203_XENLA_tissue_00184723
GPR179_XeXenL6RMv10046438m
GPRIN3_TC445103
GPX1_Taira201203_XENLA_tissue_00160287
GRHL2_XeXenL6RMv10012626m
HDAC4_XeXenL6RMv10037625m
HES3.3_Quigley201207_XENLA_00006665
HIVEP1_Kwon201107_XENLA_00037373
HSD17B7_Ismailoglu201203_XENLA_00063829
HTR1B_XeXenL6RMv10047187m
IBA57_Audic201207_XENLA_00005710
IKZF2_Taira201203_XENLA_tissue_00175802
ILK_XeXenL6RMv10011647m
INHBC.1_XeXenL6RMv10027258m
JAM2_Quigley201207_XENLA_00098457
KDM5A_TeperekTkacz201206_XENLA_00001125
KDM5A_TeperekTkacz201206_XENLA_00114854
KDM5C_Taira201203_XENLA_stage_00113434
KIAA0368_Ismailoglu201203_XENLA_00003238
KIAA0664_Quigley201207_XENLA_00037980
KIAA0913_XeXenL6RMv10008967m
KIAA1211_XeXenL6RMv10037767m
KIAA1267_Taira201203_XENLA_tissue_00231445
KIF1B_Kwon201107_XENLA_00001930
KLF3_Taira201203_XENLA_tissue_00168424
KRI1_Quigley201207_XENLA_00019531
KTN1_Taira201203_XENLA_tissue_00253739
L05540.1
LANCL2_Ismailoglu201203_XENLA_00012243
LBX1_Taira201203_XENLA_tissue_00022739
LEPR_XeXenL6RMv10047995m
LGALS1_Taira201203_XENLA_tissue_00211341
LGALS9C_Taira201203_XENLA_tissue_00021247
LGALS9C_Taira201203_XENLA_tissue_00169162
LMBR1_XeXenL6RMv10026673m
LOC100492168_Quigley201112_XENLA_00064473
LOC496296_Taira201203_XENLA_tissue_00181602
LOC683510_XeXenL6RMv10023463m
LRP1_Taira201203_XENLA_tissue_00288384
LRP8_Taira201203_XENLA_tissue_00064761
LRRC73_Taira201203_XENLA_tissue_00228527
MAF_XeXenL6RMv10041667m
MAML2_Kwon201107_XENLA_00100566
MANBAL_Taira201203_XENLA_stage_00121461
MAPKAPK5_Kwon201107_XENLA_00135094
MARS_Taira201203_XENLA_tissue_00278447
MAZ_Ismailoglu201203_XENLA_00002617
MAZ_Taira201203_XENLA_stage_00208180
MFSD10_Amin201106_XENLA_00074713
MLL3_Taira201203_XENLA_stage_00005241
MLST8_Taira201203_XENLA_tissue_00267282
MLXIP_Kwon201107_XENLA_00111191
MMRN1_Taira201203_XENLA_tissue_00100156
MN1_XeXenL6RMv10006960m
MNS1_XeXenL6RMv10046055m
MRPL24_Taira201203_XENLA_tissue_00080480
MRPL44_Taira201203_XENLA_stage_00197843
MRPS10_XeXenL6RMv10011040m
MTFR1_TeperekTkacz201202_XENLA_00038395
MYO5B_Quigley201207_XENLA_00049203
NAALADL2_Taira201203_XENLA_tissue_00097688
NA_Amin201106_XENLA_00017169
NA_Amin201106_XENLA_00034869
NA_Horb201201_XENLA_00166142
NA_Ismailoglu201203_XENLA_00063103
NA_Kwon201107_XENLA_00033258
NA_Kwon201107_XENLA_00058808
NA_Kwon201107_XENLA_00074920
NA_Park201106_XENLA_00009385
NA_Park201106_XENLA_00147158
NA_Park201106_XENLA_00175214
NA_Quigley201112_XENLA_00088691
NA_Quigley201112_XENLA_00117751
NA_TC429374
NA_Taira201203_XENLA_stage_00137621
NA_Taira201203_XENLA_stage_00190419
NA_Taira201203_XENLA_stage_00208762
NA_Taira201203_XENLA_tissue_00084057
NA_Taira201203_XENLA_tissue_00085136
NA_Taira201203_XENLA_tissue_00090354
NA_Taira201203_XENLA_tissue_00095510
NA_Taira201203_XENLA_tissue_00124944
NA_Taira201203_XENLA_tissue_00125343
NA_Taira201203_XENLA_tissue_00136795
NA_Taira201203_XENLA_tissue_00162990
NA_Taira201203_XENLA_tissue_00200357
NA_Taira201203_XENLA_tissue_00216871
NA_Taira201203_XENLA_tissue_00269472
NA_TeperekTkacz201206_XENLA_00035033
NA_TeperekTkacz201206_XENLA_00129288
NA_XeXenL6RMv10002261m
NA_XeXenL6RMv10005839m
NA_XeXenL6RMv10016694m
NA_XeXenL6RMv10033623m
NA_XeXenL6RMv10043752m
NA_mgEST_Xl4jul2012_1013104648
NA_mgEST_Xl4jul2012_1013156715
NDUFA6_Kwon201107_XENLA_00006951
NEO1_Taira201203_XENLA_stage_00072461
NEO1_Taira201203_XENLA_tissue_00075832
NEURL_Ismailoglu201203_XENLA_00034514
NFATC1_Taira201203_XENLA_tissue_00023740
NFATC1_Taira201203_XENLA_tissue_00155185
NFE2L3_TeperekTkacz201202_XENLA_00157367
NHLRC4_Taira201203_XENLA_tissue_00048887
NM_001085681.1
NM_001085849.1
NM_001085881.1
NM_001086092.1
NM_001086392.1
NM_001086462.1
NM_001086589.1
NM_001086806.1
NM_001086891.1
NM_001086971.1
NM_001087246.1
NM_001087453.1
NM_001087631.1
NM_001089198.1
NM_001090791.1
NM_001091198.1
NM_001091204.1
NM_001091232.1
NM_001091384.1
NM_001091461.1
NM_001091508.1
NM_001091542.1
NM_001091733.1
NM_001092006.1
NM_001092023.1
NM_001092149.1
NM_001092388.1
NM_001092433.1
NM_001092453.1
NM_001092501.1
NM_001092754.1
NM_001093062.1
NM_001093106.1
NM_001093196.1
NM_001093532.1
NM_001093849.1
NM_001093987.1
NM_001094148.1
NM_001094300.1
NM_001094604.1
NM_001094859.1
NM_001095278.1
NM_001095322.1
NM_001095669.1
NM_001095712.1
NM_001095885.1
NM_001095922.1
NM_001096091.1
NM_001096149.1
NM_001096578.1
NM_001096659.1
NM_001096661.1
NM_001096743.1
NM_001114777.1
NM_001128622.1
NM_001159686.1
NM_001171655.1
NPBWR1_XeXenL6RMv10002794m
NPFFL_Taira201203_XENLA_stage_00163445
NP_001106453.1_Horb201201_XENLA_00072337
NP_001120041.1_Taira201203_XENLA_tissue_00177855
NP_001128294.1_Park201106_XENLA_00051572
NP_001165295.1_Taira201203_XENLA_tissue_00034798
NP_989163.1_Park201106_XENLA_00029829
NR1I3_Ismailoglu201203_XENLA_00051419
NR1I3_XeXenL6RMv10032576m
NRP2_Taira201203_XENLA_tissue_00090130
NSMCE4A_TC417004
NT5DC3_Kwon201107_XENLA_00123328
NUDT19_Kwon201107_XENLA_00033345
NUMBL_Taira201203_XENLA_tissue_00150954
OBSCN_mgEST_Xl4jul2012_1013112551
ORC4_Kwon201107_XENLA_00084441
OXNAD1_Taira201203_XENLA_stage_00083321
PABPC4_Taira201203_XENLA_tissue_00104275
PAMR1_Taira201203_XENLA_tissue_00175682
PANX1_Ismailoglu201203_XENLA_00051490
PAPPA_TeperekTkacz201202_XENLA_00143978
PAQR6_XeXenL6RMv10032580m
PARG_XeXenL6RMv10037669m
PCBP3_TC428141
PDE6B_XeXenL6RMv10047421m
PDGFRA_Ismailoglu201203_XENLA_00016016
PDZRN4_Taira201203_XENLA_tissue_00241951
PEF1_Kwon201107_XENLA_00104676
PGPEP1L_Taira201203_XENLA_tissue_00084569
PHACTR1_Amin201106_XENLA_00000315
PKD1_Kwon201107_XENLA_00044114
PLCH2_Taira201203_XENLA_stage_00187610
PLEC_TeperekTkacz201206_XENLA_00063759
PLEC_TeperekTkacz201206_XENLA_00122843
PLEKHA3_XeXenL6RMv10040158m
PLXNA4_Kwon201107_XENLA_00059242
PLXNA4_XeXenL6RMv10024855m
PMEL_Taira201203_XENLA_stage_00018144
PMEL_Taira201203_XENLA_tissue_00015082
PNLIPRP3_Taira201203_XENLA_tissue_00149878
PNOC_XeXenL6RMv10052246m
PNPLA2_Taira201203_XENLA_tissue_00292821
PNPLA6_Park201106_XENLA_00101782
PSTPIP1_Taira201203_XENLA_tissue_00057842
PTGFR_Taira201203_XENLA_tissue_00218334
Q5ZKC5_CHICK_Ismailoglu201203_XENLA_00017720
RAB25_Chung201110_XENLA_00048908
RAB27B_Taira201203_XENLA_tissue_00000570
RAD54L2_Horb201201_XENLA_00167348
RALGAPA1_Taira201203_XENLA_tissue_00207043
RALGAPA1_TeperekTkacz201206_XENLA_00020245
RAP2C_Taira201203_XENLA_tissue_00045768
RARG_Quigley201207_XENLA_00089403
RASD1_TC436259
RASGRP3_XeXenL6RMv10030884m
RBM5_Taira201203_XENLA_tissue_00118936
RFX5_Park201106_XENLA_00106197
RFX5_Taira201203_XENLA_stage_00126025
RGS19_Taira201203_XENLA_tissue_00136267
RNF24_Taira201203_XENLA_stage_00119512
RPL6_Taira201203_XENLA_stage_00074046
RPLP2_Taira201203_XENLA_tissue_00002146
RRAS_Chung201110_XENLA_00076359
RSPH6A_Chung201110_XENLA_00046712
RSPRY1_XeXenL6RMv10000908m
S71764.1
SAMD8_Taira201203_XENLA_stage_00055285
SEC61G_Taira201203_XENLA_stage_00196742
SETD1A_Ismailoglu201203_XENLA_00060904
SHMT2_XeXenL6RMv10015819m
SIAH3_Kwon201107_XENLA_00097000
SIL1_Taira201203_XENLA_stage_00027630
SLBP_Ismailoglu201203_XENLA_00012730
SLC10A7_Kwon201107_XENLA_00072551
SLC25A22_Taira201203_XENLA_tissue_00182759
SLC27A4_Taira201203_XENLA_stage_00154473
SLC30A10_Quigley201112_XENLA_00082652
SLC4A10_Taira201203_XENLA_tissue_00049962
SLC6A14.2_Ismailoglu201203_XENLA_00006225
SLC9A1_Quigley201207_XENLA_00119407
SMAD2_Taira201203_XENLA_tissue_00012685
SMCR8_Kwon201107_XENLA_00086251
SMOX_XeXenL6RMv10022980m
SNAP25_TC453199
SNAP91_XeXenL6RMv10005695m
SNAPC3_Taira201203_XENLA_tissue_00074746
SNCAIP_Amin201106_XENLA_00049023
SNX21_Ismailoglu201203_XENLA_00068149
SNX24_Taira201203_XENLA_tissue_00184895
SPATA2_Park201106_XENLA_00008562
SRSF4_Taira201203_XENLA_tissue_00142778
SSBP1_Taira201203_XENLA_stage_00201582
SSH2_Ismailoglu201203_XENLA_00060736
SSSCA1_Taira201203_XENLA_tissue_00269984
STARD9_XeXenL6RMv10032886m
STK33_Ismailoglu201203_XENLA_00014508
STRBP_XeXenL6RMv10004484m
SUSD1_Amin201106_XENLA_00062979
SVEP1_Ismailoglu201203_XENLA_00062969
SVEP1_TeperekTkacz201202_XENLA_00110664
SYTL4_Taira201203_XENLA_stage_00190616
TAPBP_Taira201203_XENLA_tissue_00170266
TBCB_Taira201203_XENLA_tissue_00129195
TCF12_TeperekTkacz201202_XENLA_00084309
TCF21_Taira201203_XENLA_tissue_00126980
TEX2_Taira201203_XENLA_tissue_00148903
TEX9_TeperekTkacz201202_XENLA_00126115
TJP1_XeXenL6RMv10017875m
TLN2_Taira201203_XENLA_tissue_00261861
TMEM184A_XeXenL6RMv10013569m
TMEM206_TC419769
TMX1_Kwon201107_XENLA_00077699
TMX3_TC420290
TNFRSF11B_Taira201203_XENLA_tissue_00127618
TNNC1_Taira201203_XENLA_tissue_00164214
TOM1_Kwon201107_XENLA_00113712
TOMM40L_Kwon201107_XENLA_00102168
TPP1_XeXenL6RMv10011646m
TRIB2_Audic201207_XENLA_00003318
TRIM32_Taira201203_XENLA_tissue_00010932
TSHR_XeXenL6RMv10020028m
TTC8_Ismailoglu201203_XENLA_00030633
TUBGCP4_XeXenL6RMv10001178m
TWSG2_Park201106_XENLA_00104254
TXNDC16_Kwon201107_XENLA_00062009
TXNDC16_Taira201203_XENLA_stage_00032678
TYK2_Ismailoglu201203_XENLA_00031887
UBE2F_TC445051
UBE2I_Park201106_XENLA_00006677
UBL5_Taira201203_XENLA_stage_00158076
ULK1_XeXenL6RMv10026710m
UNC5B_Quigley201207_XENLA_00036427
USP40_Ismailoglu201203_XENLA_00050847
VPS13C_Kwon201107_XENLA_00034310
WHAMM_Taira201203_XENLA_tissue_00138952
WRNIP1_Ismailoglu201203_XENLA_00006029
WRNIP1_Taira201203_XENLA_stage_00187378
X12500.1
X56039.1
X91242.1
XB-GENE-877239_TeperekTkacz201206_XENLA_00014676
ZBTB43_Taira201203_XENLA_stage_00082810
ZC3H18_Taira201203_XENLA_tissue_00203017
ZCCHC14_Taira201203_XENLA_stage_00188096
ZNF280D_Kwon201107_XENLA_00090252
ZNF609_Taira201203_XENLA_tissue_00125014
A8WGI7_XENTR_Taira201203_XENLA_tissue_00020503
ABCB8_Ismailoglu201203_XENLA_00024236
ABTB1_Quigley201207_XENLA_00001220
ACSL4_Kwon201107_XENLA_00012165
ACSS2.2_XeXenL6RMv10043498m
ADAMTS7_Taira201203_XENLA_tissue_00270640
ADAMTSL3_Taira201203_XENLA_tissue_00289942
AES_Kwon201107_XENLA_00126763
AGMAT_Taira201203_XENLA_stage_00084225
ALX4_Taira201203_XENLA_stage_00104506
AMD1_Taira201203_XENLA_tissue_00206356
AMDHD2_XeXenL6RMv10043746m
AMOTL2_TeperekTkacz201206_XENLA_00108531
ANK1_Taira201203_XENLA_tissue_00149022
ANKRD22_Chung201110_XENLA_00030895
ANKRD54_TC447673
ANKRD5_Kwon201107_XENLA_00021559
ANKUB1_Taira201203_XENLA_tissue_00069206
ANKUB1_XeXenL6RMv10001329m
AP1G1_Audic201207_XENLA_00001871
ARHGAP27_Taira201203_XENLA_stage_00070031
ARHGEF1_Quigley201112_XENLA_00114919
ARHGEF1_Taira201203_XENLA_tissue_00225260
ARHGEF4_Taira201203_XENLA_tissue_00040708
ARL6IP5_Taira201203_XENLA_tissue_00078929
ARL6IP5_Taira201203_XENLA_tissue_00197693
ASB7_Kwon201107_XENLA_00049214
ATCAY_XeXenL6RMv10013511m
ATP2C1_Kwon201107_XENLA_00078285
ATP5G1_Taira201203_XENLA_stage_00151478
ATP8B1_TeperekTkacz201202_XENLA_00095786
AY190598.1
AY283437.1
B0BMG0_XENTR_Taira201203_XENLA_tissue_00042092
B3GAT1_Taira201203_XENLA_stage_00116448
B4GALT1.2_Taira201203_XENLA_stage_00034933
B4GALT6_Kwon201107_XENLA_00021266
BAHCC1_XeXenL6RMv10044804m
BBX_TeperekTkacz201206_XENLA_00019928
BC044266.1
BC044299.1
BC045244.1
BC046378.1
BC046735.1
BC055994.1
BC057214.1
BC070634.1
BC073090.1
BC073352.1
BC073551.1
BC073599.1
BC074211.1
BC075156.1
BC077270.1
BC077544.1
BC078136.1
BC078605.1
BC080320.1
BC084974.1
BC091650.1
BC093562.1
BC093569.1
BC094086.1
BC097896.1
BC099340.1
BC100231.1
BC106254.1
BC106453.1
BC108826.1
BC110923.1
BC126006.1
BC129515.1
BC170076.1
BIRC6_Ismailoglu201203_XENLA_00025195
BMP2K_Amin201106_XENLA_00084570
BPGM_TC421182
BTBD11_XeXenL6RMv10047449m
BTBD6_Taira201203_XENLA_stage_00150387
C13H6ORF108_Taira201203_XENLA_stage_00155747
C14ORF166_Kwon201107_XENLA_00096524
C16ORF57_Taira201203_XENLA_tissue_00066510
C16ORF58_Ismailoglu201203_XENLA_00022307
C17ORF62_XeXenL6RMv10006466m
C20ORF11_Chung201110_XENLA_00017237
C20ORF194_Park201106_XENLA_00043948
C22H12ORF62_TeperekTkacz201206_XENLA_00111971
C2ORF28_Taira201203_XENLA_stage_00196116
C2ORF42_Taira201203_XENLA_tissue_00205490
C2ORF71_XeXenL6RMv10025192m
C6ORF105_Taira201203_XENLA_tissue_00213139
C6ORF105_Taira201203_XENLA_tissue_00244283
C6ORF204_Kwon201107_XENLA_00043041
C8ORF33_Park201106_XENLA_00093638
C9ORF7_Taira201203_XENLA_stage_00097346
CACNB2_Taira201203_XENLA_tissue_00090271
CADM1_Kwon201107_XENLA_00130885
CBX1_Park201106_XENLA_00108975
CBX3_mgEST_Xl4jul2012_1013250700
CCDC108_Taira201203_XENLA_tissue_00150249
CCDC33_Quigley201112_XENLA_00063919
CCDC33_Taira201203_XENLA_stage_00115860
CCDC55_Ismailoglu201203_XENLA_00022925
CCDC55_Taira201203_XENLA_stage_00171055
CD276_Taira201203_XENLA_tissue_00034453
CDC37_Taira201203_XENLA_tissue_00127949
CDH23_Taira201203_XENLA_tissue_00216771
CDH23_XeXenL6RMv10040346m
CDK1_Ismailoglu201203_XENLA_00012327
CDK2_TC417342
CDK7_Quigley201112_XENLA_00104810
CDKL2_Taira201203_XENLA_tissue_00219702
CELF1_Taira201203_XENLA_tissue_00280216
CEP135_Quigley201207_XENLA_00066430
CEP350_Ismailoglu201203_XENLA_00030044
CERS3_Ismailoglu201203_XENLA_00062632
CGNL1_XeXenL6RMv10046045m
CHD5_Taira201203_XENLA_tissue_00011083
CHRNA2_Taira201203_XENLA_tissue_00265687
CLIP4_XeXenL6RMv10025193m
CMPK1_XeXenL6RMv10046349m
CMYA5_Taira201203_XENLA_tissue_00231400
CNKSR1_Ismailoglu201203_XENLA_00015796
CNO_TeperekTkacz201206_XENLA_00008515
CNTLN_Taira201203_XENLA_tissue_00074590
COL22A1_Audic201207_XENLA_00005472
CPT1B_TC450229
CRAMP1L_Amin201106_XENLA_00026525
CRAMP1L_Quigley201207_XENLA_00037541
CSF2RB_Taira201203_XENLA_tissue_00279771
CSF3R_XeXenL6RMv10050680m
CSNK1G3_Ismailoglu201203_XENLA_00000057
CTCF_Taira201203_XENLA_stage_00213880
CTIF_Quigley201207_XENLA_00061435
CTIF_TeperekTkacz201206_XENLA_00110578
CTIF_XeXenL6RMv10037683m
CTXN2_Taira201203_XENLA_tissue_00252688
CU694254.1_Kwon201107_XENLA_00107056
CUBN_Ismailoglu201203_XENLA_00039246
CUL9_Taira201203_XENLA_tissue_00111598
CUTA_Ismailoglu201203_XENLA_00010805
CXORF57_XeXenL6RMv10045091m
CYB5B_XeXenL6RMv10011728m
CYP2U1_TC463885
CYP2W1_XeXenL6RMv10009435m
CYYR1_TC425151
DBT_Kwon201107_XENLA_00065143
DDX11_TeperekTkacz201202_XENLA_00067254
DDX3X_Taira201203_XENLA_tissue_00141907
DENND5B_Taira201203_XENLA_tissue_00088860
DEPDC7_XeXenL6RMv10014879m
DIMT1_TeperekTkacz201206_XENLA_00101714
DLC_XeXenL6RMv10050350m
DLK2_TeperekTkacz201206_XENLA_00059625
DNASE2B_Taira201203_XENLA_tissue_00129893
DNHD1_Chung201110_XENLA_00012912
DNHD1_Quigley201112_XENLA_00003909
DOC2A_Taira201203_XENLA_tissue_00082054
DPY19L3_Ismailoglu201203_XENLA_00073394
DSP_XeXenL6RMv10045964m
DYNLRB1_Ismailoglu201203_XENLA_00034145
DYRK2_Taira201203_XENLA_tissue_00255751
EFCAB4A_Taira201203_XENLA_tissue_00175608
EGFL6_Taira201203_XENLA_stage_00133186
EHMT1_Kwon201107_XENLA_00007336
EP300_Kwon201107_XENLA_00074050
ERBB4_Kwon201107_XENLA_00000125
ERH_Taira201203_XENLA_stage_00072958
EU816560.1
EXD2_XeXenL6RMv10041342m
F1NYA9_CHICK_Taira201203_XENLA_stage_00109831
F2_Audic201207_XENLA_00007601
F6S5R2_XENTR_XeXenL6RMv10030904m
F6T2H8_XENTR_Taira201203_XENLA_tissue_00051204
F6VX86_XENTR_Taira201203_XENLA_stage_00169840
F7EKX0_XENTR_Taira201203_XENLA_tissue_00052163
FAM115A_TeperekTkacz201206_XENLA_00002548
FAM120B_Taira201203_XENLA_tissue_00155182
FAM134A_Kwon201107_XENLA_00073699
FAM13A_Kwon201107_XENLA_00073252
FAM176A_Taira201203_XENLA_tissue_00166343
FAM177A1_Ismailoglu201203_XENLA_00038549
FAM181A_Taira201203_XENLA_stage_00061019
FASTKD1_Ismailoglu201203_XENLA_00043279
FEV_Taira201203_XENLA_tissue_00017225
FGD6_Kwon201107_XENLA_00058074
FMR1_Quigley201207_XENLA_00119199
FOXO1_Horb201201_XENLA_00213964
FST_Taira201203_XENLA_stage_00085585
FUBP1_TeperekTkacz201206_XENLA_00132183
G3BP1_TeperekTkacz201206_XENLA_00087613
GABRA5_Taira201203_XENLA_tissue_00089885
GABRA5_XeXenL6RMv10019356m
GADD45A_Taira201203_XENLA_stage_00139461
GEM_XeXenL6RMv10019856m
GJB7_Taira201203_XENLA_tissue_00016311
GJC1_XeXenL6RMv10000242m
GLUL_XeXenL6RMv10031365m
GNMT_Taira201203_XENLA_tissue_00040955
GOSR1_Ismailoglu201203_XENLA_00039145
GPI_Taira201203_XENLA_tissue_00196666
GPR174_Taira201203_XENLA_tissue_00251736
GPR179_Taira201203_XENLA_tissue_00179016
GPR34_Taira201203_XENLA_tissue_00277552
GPR55_Taira201203_XENLA_tissue_00086439
GPR55_XeXenL6RMv10037742m
GPRIN3_TC468851
GPX2_Taira201203_XENLA_tissue_00195213
GRIN3A_XeXenL6RMv10014646m
GRIN3A_XeXenL6RMv10014647m
GRIN3B_Taira201203_XENLA_tissue_00135474
GSC_Taira201203_XENLA_stage_00068522
GXYLT2_XeXenL6RMv10052747m
HADHB_XeXenL6RMv10002763m
HBS1L_XeXenL6RMv10034700m
HDAC7_XeXenL6RMv10016814m
HDC_Taira201203_XENLA_tissue_00024184
HEBP2_XeXenL6RMv10003514m
HM117645.1
HMG20A_Taira201203_XENLA_tissue_00026500
HMX3_TC421895
HNRNPA2B1_Taira201203_XENLA_stage_00207898
HNRNPK_XeXenL6RMv10040314m
HOXC3_Taira201203_XENLA_stage_00159449
HSD17B4_Ismailoglu201203_XENLA_00034935
HTR1A_Taira201203_XENLA_tissue_00048383
IL17RA_Taira201203_XENLA_stage_00001544
IL1R2_Taira201203_XENLA_tissue_00243723
IL1RAPL1_Taira201203_XENLA_tissue_00135351
IL4RA_Taira201203_XENLA_tissue_00060470
IMPAD1_Kwon201107_XENLA_00005756
INHBC.1_Taira201203_XENLA_tissue_00032987
INO80D_XeXenL6RMv10033716m
IRX4_XeXenL6RMv10025281m
ISOC2_Amin201106_XENLA_00088833
ITGA5_Taira201203_XENLA_tissue_00286819
ITIH6_Taira201203_XENLA_stage_00194636
ITM2A_XeXenL6RMv10006075m
JAKMIP1_Taira201203_XENLA_stage_00191413
KCNQ1_XeXenL6RMv10038274m
KCNQ2_XeXenL6RMv10025170m
KCNT2_Kwon201107_XENLA_00017478
KERA_Taira201203_XENLA_tissue_00021687
KIAA0232_Taira201203_XENLA_tissue_00024667
KIAA0391_Ismailoglu201203_XENLA_00051361
KIAA1211_Taira201203_XENLA_tissue_00211810
KIAA1217_Taira201203_XENLA_tissue_00094288
KIF5A_Taira201203_XENLA_tissue_00241765
KIRREL2_TC414329
KIT_Ismailoglu201203_XENLA_00017239
KTN1_XeXenL6RMv10009272m
LDB1_TC459185
LEO1_Kwon201107_XENLA_00092214
LGALS1_Taira201203_XENLA_tissue_00292544
LONRF3_Kwon201107_XENLA_00106302
LPAR4_Kwon201107_XENLA_00136909
LRP10_Ismailoglu201203_XENLA_00047768
LRP10_Taira201203_XENLA_tissue_00284641
LRRC10_Amin201106_XENLA_00085882
LRRC16A_XeXenL6RMv10018424m
LRRC34_TC421126
LRRC39_XeXenL6RMv10034858m
LRRC45_Taira201203_XENLA_tissue_00131852
LRRC49_Ismailoglu201203_XENLA_00048375
LRRC71_TC467390
LRRC73_Quigley201112_XENLA_00131857
LRRFIP1_Taira201203_XENLA_stage_00212996
LSM6_Chung201110_XENLA_00065151
LSM6_Kwon201107_XENLA_00101304
LTC4S.2_Taira201203_XENLA_tissue_00185478
MAEL_Taira201203_XENLA_tissue_00148882
MAL2_Kwon201107_XENLA_00109784
MAML2_Park201106_XENLA_00058251
MAML2_Park201106_XENLA_00121494
MAML2_XeXenL6RMv10018545m
MAN2A2_TC414011
MAP1LC3A_Amin201106_XENLA_00042927
MAP9_XeXenL6RMv10054026m
MARS_TeperekTkacz201202_XENLA_00044938
MBNL2_XeXenL6RMv10035304m
MBP_Taira201203_XENLA_tissue_00029807
MED14_XeXenL6RMv10037606m
METTL20_Ismailoglu201203_XENLA_00040422
MICALL2_XeXenL6RMv10018159m
MIDN_XeXenL6RMv10004225m
MIOX_Taira201203_XENLA_stage_00087532
MKL2_Taira201203_XENLA_tissue_00019469
MKLN1_XeXenL6RMv10054878m
MLL2_Quigley201112_XENLA_00058070
MLL3_XeXenL6RMv10018493m
MLPH_Taira201203_XENLA_tissue_00152378
MLPH_Taira201203_XENLA_tissue_00276818
MMP15_Kwon201107_XENLA_00117421
MPZL1_Taira201203_XENLA_tissue_00057330
MREG_TC419046
MRPL2_XeXenL6RMv10055378m
MRPL55_Taira201203_XENLA_stage_00047220
MRPL55_Taira201203_XENLA_tissue_00039849
MRPS27_Amin201106_XENLA_00083587
MSR1_TeperekTkacz201202_XENLA_00034180
MTM1_Kwon201107_XENLA_00122390
MTRF1L_Ismailoglu201203_XENLA_00057058
MYEOV2_Ismailoglu201203_XENLA_00000548
MYEOV2_Taira201203_XENLA_stage_00106776
MYO9B_Taira201203_XENLA_tissue_00071809
MYOT_Taira201203_XENLA_tissue_00274999
MYOZ1_Taira201203_XENLA_tissue_00129849
NAA10_TC425896
NAA15_XeXenL6RMv10006494m
NAALADL2_Taira201203_XENLA_tissue_00036456
NAT6_Taira201203_XENLA_stage_00012641
NAT6_Taira201203_XENLA_stage_00101952
NA_Amin201106_XENLA_00030283
NA_Amin201106_XENLA_00059748
NA_Amin201106_XENLA_00097838
NA_Horb201201_XENLA_00091520
NA_Ismailoglu201203_XENLA_00005130
NA_Ismailoglu201203_XENLA_00040255
NA_Ismailoglu201203_XENLA_00053605
NA_Kwon201107_XENLA_00097698
NA_Park201106_XENLA_00077455
NA_Quigley201112_XENLA_00107968
NA_Quigley201207_XENLA_00027351
NA_Quigley201207_XENLA_00094917
NA_Quigley201207_XENLA_00103003
NA_TC421008
NA_Taira201203_XENLA_stage_00004122
NA_Taira201203_XENLA_stage_00040197
NA_Taira201203_XENLA_stage_00083084
NA_Taira201203_XENLA_stage_00178704
NA_Taira201203_XENLA_stage_00189614
NA_Taira201203_XENLA_tissue_00003835
NA_Taira201203_XENLA_tissue_00036887
NA_Taira201203_XENLA_tissue_00051832
NA_Taira201203_XENLA_tissue_00056812
NA_Taira201203_XENLA_tissue_00070122
NA_Taira201203_XENLA_tissue_00078840
NA_Taira201203_XENLA_tissue_00083268
NA_Taira201203_XENLA_tissue_00133645
NA_Taira201203_XENLA_tissue_00159610
NA_Taira201203_XENLA_tissue_00176491
NA_Taira201203_XENLA_tissue_00207659
NA_Taira201203_XENLA_tissue_00220708
NA_Taira201203_XENLA_tissue_00228748
NA_Taira201203_XENLA_tissue_00229353
NA_Taira201203_XENLA_tissue_00235328
NA_Taira201203_XENLA_tissue_00240279
NA_Taira201203_XENLA_tissue_00243576
NA_Taira201203_XENLA_tissue_00267889
NA_Taira201203_XENLA_tissue_00277367
NA_Taira201203_XENLA_tissue_00279886
NA_Taira201203_XENLA_tissue_00280157
NA_Taira201203_XENLA_tissue_00291072
NA_TeperekTkacz201202_XENLA_00110396
NA_TeperekTkacz201206_XENLA_00066349
NA_XeXenL6RMv10007833m
NA_XeXenL6RMv10011512m
NA_XeXenL6RMv10012042m
NA_XeXenL6RMv10018430m
NA_XeXenL6RMv10020904m
NA_XeXenL6RMv10023112m
NA_XeXenL6RMv10025498m
NA_XeXenL6RMv10026727m
NA_XeXenL6RMv10027266m
NA_XeXenL6RMv10031514m
NA_XeXenL6RMv10032332m
NA_XeXenL6RMv10032596m
NA_XeXenL6RMv10034591m
NA_XeXenL6RMv10040162m
NA_XeXenL6RMv10044796m
NA_XeXenL6RMv10046306m
NA_XeXenL6RMv10047178m
NDNF_Park201106_XENLA_00064111
NEB_XeXenL6RMv10031519m
NENF_Amin201106_XENLA_00062286
NFAT5_Kwon201107_XENLA_00135357
NFYC_XeXenL6RMv10015541m
NM_001085573.1
NM_001085659.1
NM_001086244.1
NM_001086374.1
NM_001086527.1
NM_001086629.1
NM_001086719.1
NM_001086739.1
NM_001086810.1
NM_001086839.1
NM_001087047.1
NM_001087094.1
NM_001087203.1
NM_001087392.1
NM_001087403.1
NM_001087682.1
NM_001088092.1
NM_001088733.1
NM_001088753.1
NM_001088821.1
NM_001088933.1
NM_001089011.1
NM_001089049.1
NM_001089275.1
NM_001089745.1
NM_001089962.1
NM_001090141.1
NM_001090507.1
NM_001090611.1
NM_001090639.1
NM_001090665.1
NM_001090781.1
NM_001090801.1
NM_001091063.1
NM_001091132.1
NM_001091287.1
NM_001091691.1
NM_001091793.1
NM_001092267.1
NM_001092406.1
NM_001092588.1
NM_001092748.1
NM_001092810.1
NM_001092990.1
NM_001093330.1
NM_001093442.1
NM_001093603.1
NM_001093825.1
NM_001093876.1
NM_001094006.1
NM_001094012.1
NM_001094122.1
NM_001094123.1
NM_001094686.1
NM_001094691.1
NM_001094913.1
NM_001094939.1
NM_001094942.1
NM_001095519.1
NM_001095656.1
NM_001095821.1
NM_001095987.1
NM_001096188.1
NM_001096231.1
NM_001096258.1
NM_001096382.1
NM_001096539.1
NM_001096635.1
NM_001096831.1
NM_001096832.1
NM_001096949.1
NM_001097036.1
NM_001097060.1
NM_001097110.1
NM_001097149.1
NM_001097663.1
NM_001097692.1
NM_001097728.1
NM_001097868.1
NM_001098676.1
NM_001099867.1
NM_001100941.1
NM_001114840.1
NM_001114841.1
NM_001127766.1
NM_001127789.1
NM_001171784.1
NM_001172175.1
NM_001172209.1
NM_001174018.1
NM_001174022.1
NOL11_Kwon201107_XENLA_00091217
NOLC1_Taira201203_XENLA_stage_00165176
NOP58_Kwon201107_XENLA_00112605
NOV_Taira201203_XENLA_tissue_00061265
NPBWR1_Taira201203_XENLA_tissue_00285269
NPM1_TC467208
NP_001090745.1_TC438732
NP_001106453.1_XeXenL6RMv10017727m
NP_001106514.1_Taira201203_XENLA_tissue_00219491
NP_001116961.1_Taira201203_XENLA_tissue_00205996
NP_001121531.1_Taira201203_XENLA_stage_00021116
NP_001128294.1_Park201106_XENLA_00000760
NRN1_Taira201203_XENLA_tissue_00292367
NSDHL_Taira201203_XENLA_tissue_00173520
NSUN4_Taira201203_XENLA_stage_00075016
NUP107_Taira201203_XENLA_tissue_00194879
NUPL2_Kwon201107_XENLA_00060246
OLFML2A_XeXenL6RMv10034192m
PAQR9_Amin201106_XENLA_00005783
PARD3B_TeperekTkacz201206_XENLA_00072123
PARS2_Taira201203_XENLA_stage_00117229
PBX3_XeXenL6RMv10007994m
PCNX_XeXenL6RMv10016408m
PDE1B_Taira201203_XENLA_tissue_00281855
PDE4B_XeXenL6RMv10025153m
PDE5A_Taira201203_XENLA_tissue_00007725
PDE8A_XeXenL6RMv10001215m
PDHA1_TeperekTkacz201206_XENLA_00059681
PDIA6_TC419095
PEAK1_Taira201203_XENLA_stage_00052517
PEAK1_XeXenL6RMv10039269m
PEAR1_XeXenL6RMv10015677m
PGP_Park201106_XENLA_00158337
PHF1_Taira201203_XENLA_tissue_00085881
PHLDB1_Taira201203_XENLA_stage_00214876
PHLPP1_Taira201203_XENLA_tissue_00156078
PIK3R1_TC414640
PLAG1_Taira201203_XENLA_stage_00079866
PLAG1_XeXenL6RMv10046092m
PLEC_Kwon201107_XENLA_00110261
PLEC_XeXenL6RMv10049446m
PLEKHO2_Taira201203_XENLA_tissue_00251626
PNISR_Taira201203_XENLA_tissue_00054715
POLR1D.2_Taira201203_XENLA_stage_00189299
PPAT_TeperekTkacz201202_XENLA_00129355
PPIE_Taira201203_XENLA_stage_00056265
PPIG_XeXenL6RMv10027234m
PPP1R1A_Taira201203_XENLA_tissue_00272029
PPP2R3C_Taira201203_XENLA_stage_00001851
PPP4R4_Taira201203_XENLA_tissue_00046671
PRDM16_Park201106_XENLA_00034558
PRDM4_XeXenL6RMv10002646m
PRDM5_Taira201203_XENLA_stage_00019347
PRDM6_TeperekTkacz201206_XENLA_00096057
PRDM6_XeXenL6RMv10052322m
PRKCA_Park201106_XENLA_00132964
PROK2_TC422760
PRPSAP2_XeXenL6RMv10022242m
PSD3_XeXenL6RMv10051098m
PTCHD1_Ismailoglu201203_XENLA_00041855
PTPRB_XeXenL6RMv10029446m
RAB25_Quigley201207_XENLA_00095271
RAD54L2_XeXenL6RMv10048710m
RALGAPB_Taira201203_XENLA_tissue_00101728
RALGAPB_Taira201203_XENLA_tissue_00207253
RANBP2_Taira201203_XENLA_stage_00162527
RASSF5_Taira201203_XENLA_tissue_00065899
RBPMS2_Kwon201107_XENLA_00135927
REG4_Taira201203_XENLA_stage_00214904
RELB_Quigley201112_XENLA_00118178
RGNEF_Horb201201_XENLA_00090159
RNF114_Ismailoglu201203_XENLA_00006099
RNF125_Taira201203_XENLA_stage_00177931
RNF130_Taira201203_XENLA_tissue_00248133
RNF38_Quigley201207_XENLA_00017871
RNFT2_Taira201203_XENLA_tissue_00048185
RPL8_XeXenL6RMv10040968m
RPS6KA3_XeXenL6RMv10023398m
RS1_Veenstra201204_XENLA_00001647
RSL24D1_Taira201203_XENLA_tissue_00174941
RTCD1_XeXenL6RMv10034861m
SAMD12_Taira201203_XENLA_tissue_00219008
SERBP1_XeXenL6RMv10025140m
SERINC5_Ismailoglu201203_XENLA_00067773
SFTPA1_Taira201203_XENLA_stage_00028465
SH3D21_Taira201203_XENLA_stage_00085145
SIAH3_Taira201203_XENLA_stage_00031946
SIAH3_Taira201203_XENLA_tissue_00278573
SLC22A4_Quigley201207_XENLA_00017234
SLC25A1_Quigley201207_XENLA_00119098
SLC27A2_Horb201201_XENLA_00160791
SLC28A2_Audic201207_XENLA_00000851
SLC30A10_Taira201203_XENLA_tissue_00249891
SLC5A11_Taira201203_XENLA_tissue_00081381
SLC9A3_Taira201203_XENLA_stage_00032015
SMAD3_Amin201106_XENLA_00038632
SMAP1_Taira201203_XENLA_stage_00064614
SMARCD2_Chung201110_XENLA_00040310
SMC1A_Kwon201107_XENLA_00131603
SMURF2_Quigley201207_XENLA_00059639
SNAPC4_XeXenL6RMv10039973m
SNRPA1_Kwon201107_XENLA_00043224
SOAT2_XeXenL6RMv10012467m
SPATA13_Taira201203_XENLA_stage_00013767
SPIRE2_XeXenL6RMv10049005m
SPON1_XeXenL6RMv10014891m
SPTLC1_Horb201201_XENLA_00115869
SPTLC1_Taira201203_XENLA_tissue_00197918
SRPK1_XeXenL6RMv10014672m
STARD4_Quigley201112_XENLA_00010189
STK24_XeXenL6RMv10048273m
STMN1_TeperekTkacz201202_XENLA_00001591
SUV39H2_Taira201203_XENLA_tissue_00148271
SV2B_Taira201203_XENLA_stage_00085553
SYP_Taira201203_XENLA_tissue_00030402
SYT10_TeperekTkacz201206_XENLA_00113452
SYT8_Taira201203_XENLA_tissue_00081917
TARBP2_TeperekTkacz201202_XENLA_00151183
TBC1D14_TeperekTkacz201202_XENLA_00155290
TBC1D2B_Ismailoglu201203_XENLA_00013460
TIGD3_Taira201203_XENLA_stage_00149303
TJAP1_TeperekTkacz201202_XENLA_00065555
TLE2_XeXenL6RMv10047820m
TLN2_TeperekTkacz201202_XENLA_00150295
TM9SF2_Ismailoglu201203_XENLA_00052584
TMX1_TeperekTkacz201206_XENLA_00044321
TNFSF10_XeXenL6RMv10027761m
TNFSF15_XeXenL6RMv10021242m
TP53BP1_Taira201203_XENLA_tissue_00067950
TPM1_Taira201203_XENLA_tissue_00194963
TRIM9_XeXenL6RMv10049169m
TSPAN14_XeXenL6RMv10044794m
TTBK1_Ismailoglu201203_XENLA_00003580
TTBK1_XeXenL6RMv10013629m
TTC33_Taira201203_XENLA_tissue_00007508
TTLL7_Taira201203_XENLA_tissue_00285844
TUBGCP4_Quigley201207_XENLA_00026607
UBA2_XeXenL6RMv10044762m
UBR1_Park201106_XENLA_00019282
UBR1_Park201106_XENLA_00042438
UBR4_Quigley201207_XENLA_00107684
UBR4_TeperekTkacz201206_XENLA_00080087
UGGT1_Amin201106_XENLA_00048642
UGGT1_XeXenL6RMv10030724m
UNC79_XeXenL6RMv10023116m
USP21_Taira201203_XENLA_tissue_00064156
VASN_Taira201203_XENLA_stage_00208009
VAX2_TC422872
VDAC1_mgEST_Xl4jul2012_1013088450
VOPP1_Taira201203_XENLA_stage_00044798
VOPP1_XeXenL6RMv10028032m
WDR66_Taira201203_XENLA_stage_00061875
WDR72_Horb201201_XENLA_00223652
WDR7_TeperekTkacz201206_XENLA_00053751
WNK2_Taira201203_XENLA_tissue_00178564
WNK2__XeXenL6RMv10048979m
X07104.1
X52244.1
X53962.1
XB-GENE-990170_Taira201203_XENLA_tissue_00251508
XB-GENE-990170_XeXenL6RMv10039265m
YIF1B_TC420527
YIPF3_Taira201203_XENLA_tissue_00166194
YIPF3_XeXenL6RMv10034457m
ZAP70_XeXenL6RMv10007431m
ZBTB48_XeXenL6RMv10034183m
ZBTB8B_Taira201203_XENLA_stage_00081922
ZC3H14_XeXenL6RMv10011024m
ZCCHC14_XeXenL6RMv10005847m
ZNF420_Ismailoglu201203_XENLA_00056742
ZNF608_Taira201203_XENLA_tissue_00224728
ZNF81_Taira201203_XENLA_tissue_00071185
AB602929.1
ABTB2_XeXenL6RMv10028928m
ACACA_XeXenL6RMv10013345m
ACTL6A_Quigley201207_XENLA_00059478
ADAM23_TC452451
ADAM23_Taira201203_XENLA_tissue_00019175
ADAMTS13_Taira201203_XENLA_tissue_00127491
ADAMTSL4_Taira201203_XENLA_tissue_00122776
ADCK1_TC417997
ADCK1_Taira201203_XENLA_stage_00047338
AF061833.1
AF170340.1
AF247679.1
AF495661.1
AGAP1_Taira201203_XENLA_stage_00184485
AGAP1_Taira201203_XENLA_tissue_00021122
AGFG1_Quigley201207_XENLA_00044156
AGXT2L1_Taira201203_XENLA_tissue_00139205
AK1_Taira201203_XENLA_tissue_00153679
AL590867.1_XeXenL6RMv10014536m
ALCAM_XeXenL6RMv10025272m
ALPK3_Taira201203_XENLA_tissue_00079434
ALPK3_XeXenL6RMv10040996m
ANK3_Taira201203_XENLA_tissue_00130016
ANKRD11_XeXenL6RMv10017789m
ANKRD33B_XeXenL6RMv10033740m
ANKRD54_Kwon201107_XENLA_00132427
AP1G2_Taira201203_XENLA_tissue_00119517
APOA1BP_TC432712
APPBP2_XeXenL6RMv10011258m
ARHGAP28_Taira201203_XENLA_stage_00191767
ARHGEF1_Taira201203_XENLA_tissue_00080988
ARHGEF6_XeXenL6RMv10028634m
ARL6IP6_Park201106_XENLA_00126560
ARL6IP6_Taira201203_XENLA_stage_00212115
ARMC9_Taira201203_XENLA_stage_00186705
ARRDC4_Taira201203_XENLA_stage_00072579
ASB2_Taira201203_XENLA_tissue_00147378
ASB2_XeXenL6RMv10023113m
ASCL1_Taira201203_XENLA_tissue_00277820
ASTE1_Ismailoglu201203_XENLA_00002959
ATE1_TC414321
ATE1_Taira201203_XENLA_tissue_00204493
ATG9B_Taira201203_XENLA_tissue_00277240
ATPAF1_Taira201203_XENLA_stage_00015277
AVPR1B_XeXenL6RMv10005211m
AY130967.1
B3GALT4_Quigley201207_XENLA_00070669
B4GALT1.1_XeXenL6RMv10041536m
BAHCC1_Taira201203_XENLA_tissue_00024270
BAI1_Taira201203_XENLA_stage_00058592
BC042289.1
BC044000.1
BC054296.1
BC070844.1
BC072994.1
BC073483.1
BC081113.1
BC081181.1
BC084409.1
BC085028.1
BC085051.1
BC085223.1
BC086275.1
BC087290.1
BC088825.1
BC094102.1
BC094209.1
BC094268.1
BC098956.1
BC106392.1
BC124912.1
BC129745.1
BC130095.1
BC130124.1
BC141745.1
BC153778.1
BC169791.1
BHLHE22_Ismailoglu201203_XENLA_00004135
BHLHE23_Taira201203_XENLA_tissue_00085128
BNC1_Amin201106_XENLA_00022339
BNC1_Taira201203_XENLA_stage_00100297
BOD1_XeXenL6RMv10048977m
BRD8_Ismailoglu201203_XENLA_00064132
BSND_Taira201203_XENLA_tissue_00169650
BTG1_Kwon201107_XENLA_00128384
BTN1A1_Taira201203_XENLA_tissue_00121483
BTN1A1_XeXenL6RMv10023322m
BTRC_Amin201106_XENLA_00048959
C10ORF2_Taira201203_XENLA_tissue_00094259
C10ORF58_Taira201203_XENLA_stage_00056415
C6ORF136_Taira201203_XENLA_stage_00083816
CALCOCO1_TC417643
CARS2_Taira201203_XENLA_stage_00099087
CASC5_TeperekTkacz201206_XENLA_00071420
CASQ2_Taira201203_XENLA_stage_00090414
CC2D1B_TC414248
CCDC33_Horb201201_XENLA_00121659
CCT2_XeXenL6RMv10029432m
CD276_Ismailoglu201203_XENLA_00038712
CDC42EP1_Taira201203_XENLA_tissue_00236605
CDC42EP4_XeXenL6RMv10011686m
CDKL5_Taira201203_XENLA_tissue_00105135
CECR2_XeXenL6RMv10024178m
CETN1_TC416375
CHD8_XeXenL6RMv10028341m
CILP2_XeXenL6RMv10028080m
CNR1_Amin201106_XENLA_00074550
CNTLN_Taira201203_XENLA_tissue_00290330
COPS3_TC430959
COPS7B_Ismailoglu201203_XENLA_00020274
COX5A_Taira201203_XENLA_stage_00197080
CPD_Taira201203_XENLA_tissue_00231268
CPM_XeXenL6RMv10029425m
CPSF4L_Taira201203_XENLA_tissue_00206925
CRABP2_Taira201203_XENLA_stage_00059187
CSNK1G1_XeXenL6RMv10039232m
CT094_XENTR_Taira201203_XENLA_tissue_00026193
CTBS_Taira201203_XENLA_tissue_00158889
CTDSPL2_TC441339
CTNNA1_XeXenL6RMv10035774m
CTNNA2_Taira201203_XENLA_tissue_00186435
CUX1_Kwon201107_XENLA_00001136
CXORF21_XeXenL6RMv10029207m
CYB5B_Taira201203_XENLA_stage_00012142
CYR61_TC418588
DCBLD1_XeXenL6RMv10041477m
DCLK1_XeXenL6RMv10046173m
DCP1B_Quigley201207_XENLA_00111046
DDX5_TC429861
DIRAS2_Taira201203_XENLA_tissue_00005832
DKEY-16N15.6_XeXenL6RMv10012607m
DMXL1_Kwon201107_XENLA_00112441
DNAJC11_Amin201106_XENLA_00018402
DNMBP_Taira201203_XENLA_tissue_00122733
DNMT1_Park201106_XENLA_00077484
DPP9_Taira201203_XENLA_tissue_00199689
DUPD1_TC423209
DUPD1_Taira201203_XENLA_stage_00038734
DUS3L_Taira201203_XENLA_stage_00116332
DUSP14_mgEST_Xl4jul2012_1013253116
DYRK2_XeXenL6RMv10029408m
E1BS81_CHICK_Taira201203_XENLA_stage_00209685
E230028L10RIK_Ismailoglu201203_XENLA_00035721
ECT2_Kwon201107_XENLA_00000759
EDEM3_Kwon201107_XENLA_00073308
EEF1G_Ismailoglu201203_XENLA_00046627
EFR3B_XeXenL6RMv10004864m
EGFR_XeXenL6RMv10028034m
EGFR_XeXenL6RMv10051551m
EIF2C3_Ismailoglu201203_XENLA_00041407
EIF3C_Quigley201207_XENLA_00049260
ELOVL3_Taira201203_XENLA_tissue_00235939
ELOVL6_Park201106_XENLA_00078367
EP400_Ismailoglu201203_XENLA_00029741
EPB49_Taira201203_XENLA_tissue_00187164
EPB49_XeXenL6RMv10009373m
ERN1_Kwon201107_XENLA_00023743
ETV6_Ismailoglu201203_XENLA_00007897
ETV6_Taira201203_XENLA_stage_00184749
F1NI97_CHICK_Taira201203_XENLA_stage_00200934
F6PHS3_XENTR_Taira201203_XENLA_stage_00091059
F6S8W3_XENTR_Taira201203_XENLA_tissue_00215700
F6UJ51_XENTR_XeXenL6RMv10028350m
F6WVR6_XENTR_Taira201203_XENLA_tissue_00156865
F6YRD4_XENTR_XeXenL6RMv10037810m
F7A8E3_XENTR_Kwon201107_XENLA_00065108
F7C223_XENTR_Taira201203_XENLA_tissue_00244369
FAM115C_Taira201203_XENLA_stage_00208815
FAM120A_XeXenL6RMv10048984m
FAM120B_Ismailoglu201203_XENLA_00017186
FAM168B_Taira201203_XENLA_tissue_00267554
FAM179A_Park201106_XENLA_00161210
FAM179A_XeXenL6RMv10025191m
FAM212A_Taira201203_XENLA_stage_00143585
FAM214A_Taira201203_XENLA_stage_00042784
[truncated: 3,949 more rows]

## Sheet: List_genes_cluster_3
BC093582.1
NA_TC445472
NA_XeXenL6RMv10020279m
RARG_Taira201203_XENLA_tissue_00051441
RBMX_Taira201203_XENLA_stage_00060893
TRIM67_XeXenL6RMv10026258m
C19ORF68_TeperekTkacz201202_XENLA_00114277
FREM3_XeXenL6RMv10008722m
FUT11_Kwon201107_XENLA_00016277
LARGE_XeXenL6RMv10016705m
MUDENG_Taira201203_XENLA_tissue_00219495
NACA.2_Audic201207_XENLA_00004157
NA_Quigley201207_XENLA_00019564
NA_Taira201203_XENLA_tissue_00136240
NA_Taira201203_XENLA_tissue_00265915
NM_001092263.1
PHYH_XeXenL6RMv10031254m
PLAG1_TeperekTkacz201206_XENLA_00115133
PLEKHG2_Taira201203_XENLA_tissue_00082102
RBM28_TeperekTkacz201202_XENLA_00053857
RDH7.2_Taira201203_XENLA_stage_00102191
SUDS3_Taira201203_XENLA_stage_00079295
ULK2_Park201106_XENLA_00152007
C2ORF49_Ismailoglu201203_XENLA_00061889
CACNB1_Taira201203_XENLA_tissue_00259659
CAMK2N2_Taira201203_XENLA_tissue_00157035
GAB2_XeXenL6RMv10021991m
MAP2_Taira201203_XENLA_tissue_00076160
NA_Taira201203_XENLA_tissue_00242312
NA_XeXenL6RMv10008515m
NM_001088891.1
NM_001091256.1
NM_001096097.1
PRPSAP1_Taira201203_XENLA_tissue_00015217
RTP4_Taira201203_XENLA_tissue_00224646
TGFBRAP1_Ismailoglu201203_XENLA_00024566
TRPM1_XeXenL6RMv10015208m
XB-GENE-973579_XeXenL6RMv10015462m
ZFP36_XeXenL6RMv10040123m
ZW10_XeXenL6RMv10002671m
ACTN3_Horb201201_XENLA_00022810
AF288453.1
BC070976.1
BC134822.1
BRCA2_Horb201201_XENLA_00112111
BRD3_TeperekTkacz201206_XENLA_00129692
COL6A6_XeXenL6RMv10047403m
KLHDC8B_XeXenL6RMv10020354m
MLKL_Taira201203_XENLA_stage_00106514
NA_Taira201203_XENLA_tissue_00118542
NA_Taira201203_XENLA_tissue_00288866
NA_XeXenL6RMv10021987m
NM_001086770.1
NM_001087340.1
NM_001087797.1
NM_001092239.1
NM_001096374.1
PLAG1_TeperekTkacz201206_XENLA_00001817
PPP1R8_Ismailoglu201203_XENLA_00020363
SLIT3_TeperekTkacz201206_XENLA_00081184
SPNB2_TeperekTkacz201206_XENLA_00035232
TGFBRAP1_Taira201203_XENLA_stage_00049269
TMEM110L_Taira201203_XENLA_tissue_00084154
TRIM9_Taira201203_XENLA_tissue_00194623
ZNF397_Taira201203_XENLA_tissue_00232981
ADCY6_Taira201203_XENLA_tissue_00139565
AF130453.1
AMOT_Taira201203_XENLA_stage_00054202
BC106554.1
C14ORF164_XeXenL6RMv10007892m
C17ORF85_Amin201106_XENLA_00051323
C17ORF85_Taira201203_XENLA_stage_00180040
C20H6ORF115_Taira201203_XENLA_tissue_00135249
CACNA1H_Taira201203_XENLA_tissue_00004728
CCDC109B_Ismailoglu201203_XENLA_00025656
CCDC78_Quigley201112_XENLA_00097853
COPB2_XeXenL6RMv10013886m
DNHD1_XeXenL6RMv10011649m
FRG1_XeXenL6RMv10007139m
GAL3ST4_Taira201203_XENLA_tissue_00291447
GLS2_Park201106_XENLA_00065791
GRIN2C_XeXenL6RMv10039762m
GYS1_XeXenL6RMv10053068m
IFNAR2.1_Taira201203_XENLA_stage_00031667
LMBR1L_TC431885
LOC728026_Quigley201112_XENLA_00028742
NA_Ismailoglu201203_XENLA_00038318
NA_Park201106_XENLA_00174541
NM_001090556.1
NM_001090633.1
NM_001092576.1
NM_001094200.1
NP_001090762.1_Taira201203_XENLA_tissue_00263864
NUMBL_Taira201203_XENLA_tissue_00269219
PCDH11X_XeXenL6RMv10019048m
PDX1_Taira201203_XENLA_stage_00049134
PHB2_Taira201203_XENLA_tissue_00281020
PLEKHG2_XeXenL6RMv10040130m
PRDM2_Taira201203_XENLA_tissue_00072788
RCOR2_Taira201203_XENLA_stage_00196626
RP1L1_Taira201203_XENLA_tissue_00034278
SAP130_Taira201203_XENLA_stage_00000477
SAP130_Taira201203_XENLA_stage_00143167
SLC41A3_XeXenL6RMv10027890m
SP6_Taira201203_XENLA_tissue_00262156
SRPRB_Ismailoglu201203_XENLA_00032978
TMEM189_XeXenL6RMv10055733m
X14601.1
ANKRD65_XeXenL6RMv10054365m
ATRN_TeperekTkacz201206_XENLA_00088271
BC077701.1
BC080120.1
BC129513.1
CADM2_Ismailoglu201203_XENLA_00043673
CCDC78_Quigley201207_XENLA_00020172
CLIC1_Taira201203_XENLA_stage_00006794
DNPEP_Taira201203_XENLA_tissue_00263900
EBF4_Taira201203_XENLA_tissue_00199635
EF120478.2
F3_Kwon201107_XENLA_00096452
GPR183_Taira201203_XENLA_tissue_00011826
GPRIN1_Taira201203_XENLA_tissue_00079906
HKDC1_Taira201203_XENLA_tissue_00193492
HPGD_XeXenL6RMv10039603m
KRR1_TeperekTkacz201206_XENLA_00101978
LAMP1_TC418059
LARP6_Ismailoglu201203_XENLA_00002158
MORN3_TeperekTkacz201202_XENLA_00065669
MYL6_Taira201203_XENLA_tissue_00183991
NA_TeperekTkacz201206_XENLA_00042621
NA_XeXenL6RMv10007478m
NA_XeXenL6RMv10015283m
NA_XeXenL6RMv10015515m
NA_XeXenL6RMv10034502m
NA_XeXenL6RMv10049299m
NGLY1_Kwon201107_XENLA_00063971
NM_001085678.1
NM_001089679.1
NM_001091903.1
NM_001092153.1
NM_001094104.1
NM_001143900.1
NP_001072339.1_Ismailoglu201203_XENLA_00034766
NP_001123841.1_Taira201203_XENLA_stage_00153981
NR4A1_Taira201203_XENLA_tissue_00031629
O93468_CHICK_Taira201203_XENLA_tissue_00110422
ONECUT1.2_XeXenL6RMv10018013m
PI4K2B_XeXenL6RMv10049462m
RAD23B_Taira201203_XENLA_stage_00173675
SCN4A_XeXenL6RMv10008122m
SMCR8_Taira201203_XENLA_stage_00132645
SMOC1_Taira201203_XENLA_tissue_00154998
SOWAHB_Ismailoglu201203_XENLA_00018470
STOML3_Taira201203_XENLA_tissue_00044684
TBC1D10B_Amin201106_XENLA_00072973
TENC1_Taira201203_XENLA_tissue_00257510
TMEM151B_XeXenL6RMv10032864m
TMEM63B_Ismailoglu201203_XENLA_00052514
TMEM70_Kwon201107_XENLA_00043260
TPD52_Taira201203_XENLA_stage_00004337
TRIP11_XeXenL6RMv10011057m
TRY10_TC431768
TSC22D2_Ismailoglu201203_XENLA_00003798
XB-GENE-952811_Taira201203_XENLA_tissue_00203722
XB-GENE-977685_XeXenL6RMv10034621m
XPOT_Ismailoglu201203_XENLA_00004808
ZBTB12_Kwon201107_XENLA_00125670
ACACA_Ismailoglu201203_XENLA_00065065
AGPS_Ismailoglu201203_XENLA_00066908
ARHGAP19_Kwon201107_XENLA_00009066
ARHGEF2_TC453506
BC072344.1
BC099329.1
BC169584.1
CDC42BPA_XeXenL6RMv10010846m
CSTB_Taira201203_XENLA_stage_00096490
DES.1_Audic201207_XENLA_00001461
FAM189A2_XeXenL6RMv10043139m
FBN2_XeXenL6RMv10043293m
GDF6_XeXenL6RMv10006126m
GPR45_Taira201203_XENLA_stage_00122114
HIVEP2_TC416258
KIAA1797_TeperekTkacz201202_XENLA_00122944
KIAA1919_Taira201203_XENLA_tissue_00066072
LMBR1L_TeperekTkacz201206_XENLA_00046085
MAN2A1_TeperekTkacz201206_XENLA_00026876
NANOS3_Horb201201_XENLA_00217175
NA_Kwon201107_XENLA_00113103
NA_Taira201203_XENLA_tissue_00201742
NA_TeperekTkacz201202_XENLA_00088630
NA_TeperekTkacz201202_XENLA_00134791
NA_XeXenL6RMv10003427m
NA_XeXenL6RMv10028630m
NIF_Taira201203_XENLA_stage_00073688
NM_001086534.1
NM_001091039.1
NM_001092814.1
NM_001092992.1
NM_001094222.1
NM_001094516.1
NM_001095445.1
NM_001095933.1
NM_001096125.1
NP_001072339.1_Taira201203_XENLA_tissue_00122474
OPCML_Taira201203_XENLA_stage_00125006
OXSM_Ismailoglu201203_XENLA_00047706
PQBP1_Taira201203_XENLA_tissue_00206984
RHBDL3_Quigley201112_XENLA_00093597
ROBO1_Amin201106_XENLA_00083644
RPL10_TC424311
RPS20_Taira201203_XENLA_stage_00172007
SERPINF2_Kwon201107_XENLA_00128975
SLMAP_Ismailoglu201203_XENLA_00014264
TACR1_Taira201203_XENLA_tissue_00051143
TET2_XeXenL6RMv10026964m
TGS1_Taira201203_XENLA_stage_00171128
TMEM163_Taira201203_XENLA_tissue_00002971
TPK1_Taira201203_XENLA_stage_00087826
XB-GENE-5904724_Audic201207_XENLA_00000182
XPOT_Ismailoglu201203_XENLA_00017865
ZBTB38_XeXenL6RMv10033609m
ZC3H11A_Taira201203_XENLA_tissue_00251006
ZGPAT_XeXenL6RMv10015507m
ZNRF1_Kwon201107_XENLA_00086715
ACSL4_Taira201203_XENLA_tissue_00136859
ALG10_TeperekTkacz201202_XENLA_00064843
BC072126.1
BC097697.1
BC110966.1
BC170035.1
BC170176.1
BCL2L13_TeperekTkacz201206_XENLA_00027791
C12ORF23_Ismailoglu201203_XENLA_00058322
C2ORF62_Quigley201207_XENLA_00088102
CLEC4M_Kwon201107_XENLA_00071816
CNTRL_XeXenL6RMv10019945m
CPLX4_Taira201203_XENLA_stage_00153804
CTNNB1_TC414915
DECR2_Taira201203_XENLA_stage_00161300
EGR3_Taira201203_XENLA_tissue_00027912
F3_Taira201203_XENLA_tissue_00201338
FAM163B_Taira201203_XENLA_tissue_00264987
FNDC3A.2_Kwon201107_XENLA_00120388
GCC2_Kwon201107_XENLA_00083602
GLTSCR1_Quigley201112_XENLA_00043911
HIVEP1_Kwon201107_XENLA_00131199
IHH_Taira201203_XENLA_tissue_00002661
IMPG2_TC440622
LONRF3_Ismailoglu201203_XENLA_00009512
LONRF3_Taira201203_XENLA_tissue_00276123
LRG1_Taira201203_XENLA_tissue_00100295
LZTR1_Ismailoglu201203_XENLA_00060563
MYO1C_Kwon201107_XENLA_00048539
MYO1C_Taira201203_XENLA_stage_00080701
NA_Ismailoglu201203_XENLA_00045295
NA_Taira201203_XENLA_stage_00059373
NA_Taira201203_XENLA_stage_00092538
NDRG2_Ismailoglu201203_XENLA_00072343
NM_001085838.1
NM_001087643.1
NM_001088206.1
NM_001092682.1
NM_001093991.1
NM_001096809.1
NM_001171987.1
NP_001011423.1_Taira201203_XENLA_tissue_00188522
NP_001072367.1_Taira201203_XENLA_tissue_00166967
OCT91_XeXenL6RMv10031376m
PRKAR1A_Taira201203_XENLA_stage_00152575
PRKAR1A_XeXenL6RMv10051870m
PUF60_Quigley201207_XENLA_00117919
RAB34_Kwon201107_XENLA_00028712
RAB3GAP1_XeXenL6RMv10030974m
RABEPK_Taira201203_XENLA_tissue_00181942
RER1_Quigley201112_XENLA_00091051
RFWD3_XeXenL6RMv10021612m
RIMS1_XeXenL6RMv10010733m
RPLP0_XeXenL6RMv10013595m
SCN3A_XeXenL6RMv10027202m
SEPT9_Amin201106_XENLA_00009975
SESN1_TC419834
SLC9B2_Taira201203_XENLA_tissue_00074018
SRP14_Taira201203_XENLA_stage_00023323
ST3GAL2.2_Taira201203_XENLA_tissue_00123066
TFAP2A_TeperekTkacz201206_XENLA_00051095
TH_XeXenL6RMv10045845m
TLX3_Taira201203_XENLA_stage_00053417
TM9SF1_Taira201203_XENLA_tissue_00134718
VAPB_XeXenL6RMv10022960m
VTGA2_mgEST_Xl4jul2012_1013120493
ZNF827_Taira201203_XENLA_tissue_00046748
ABCC3_XeXenL6RMv10015342m
ACSF2_Taira201203_XENLA_tissue_00170686
ACVR1C_Taira201203_XENLA_tissue_00068159
ANKRD12_Taira201203_XENLA_tissue_00273832
APCS_Taira201203_XENLA_tissue_00159571
ATP5B_XeXenL6RMv10009678m
ATP8A2_Taira201203_XENLA_tissue_00062896
B3GALNT2_TC420087
BC170286.1
BRIP1_Taira201203_XENLA_stage_00086855
CACNA1H_Taira201203_XENLA_tissue_00214045
CD48__Kwon201107_XENLA_00133187
CKAP2_Ismailoglu201203_XENLA_00049577
CLIC1_Taira201203_XENLA_tissue_00009068
COL9A3_Taira201203_XENLA_tissue_00275770
DDX17_TeperekTkacz201206_XENLA_00093339
DKK3_TC460715
DOK1_TeperekTkacz201206_XENLA_00085829
DOK6_Horb201201_XENLA_00103938
ELAC2_Quigley201207_XENLA_00033268
EMG1_TC450028
EPB41L4B_TeperekTkacz201202_XENLA_00016822
F7ALI0_XENTR_Ismailoglu201203_XENLA_00038943
FGD3_Taira201203_XENLA_stage_00005855
GLI3_TC413489
GUSB_Park201106_XENLA_00121736
GYS1_Quigley201112_XENLA_00105843
HAUS3_Kwon201107_XENLA_00108910
HMGB3_XeXenL6RMv10033854m
HOXD13_Taira201203_XENLA_stage_00065585
HSPA1A_TeperekTkacz201202_XENLA_00064181
KDELR3_Kwon201107_XENLA_00017181
KLHL4_Park201106_XENLA_00071364
MAN1A1_Taira201203_XENLA_tissue_00171725
MAP3K5_XeXenL6RMv10038895m
MARCH4_XeXenL6RMv10045783m
MARVELD2_TeperekTkacz201202_XENLA_00152843
NA_Ismailoglu201203_XENLA_00023008
NA_Taira201203_XENLA_stage_00013849
NA_Taira201203_XENLA_stage_00113846
NA_Taira201203_XENLA_stage_00124238
NA_Taira201203_XENLA_tissue_00165687
NA_Taira201203_XENLA_tissue_00202148
NA_Taira201203_XENLA_tissue_00272691
NA_TeperekTkacz201206_XENLA_00006101
NA_XeXenL6RMv10009779m
NA_XeXenL6RMv10030007m
NDUFB11_Park201106_XENLA_00169438
NM_001086000.1
NM_001087666.1
NM_001088257.1
NM_001089803.1
NM_001091697.1
NM_001092700.1
NM_001093072.1
NM_001093182.1
NM_001093873.1
NM_001093943.1
NM_001093984.1
NM_001094628.1
NM_001094761.1
NM_001096549.1
NM_001171647.1
NM_001194948.1
NP_001072794.1_Kwon201107_XENLA_00061146
PDE6C_Taira201203_XENLA_tissue_00122870
PLK3_XeXenL6RMv10044611m
PPP1R3C.2_Taira201203_XENLA_stage_00018993
RALGPS1_Taira201203_XENLA_tissue_00076131
RNF208_Ismailoglu201203_XENLA_00031649
RPA1_TC415744
S100Z_Taira201203_XENLA_tissue_00291922
SEPT6_Ismailoglu201203_XENLA_00023934
SLC5A8_Taira201203_XENLA_stage_00068650
SNAPC5_Taira201203_XENLA_stage_00161547
SPEF2_Ismailoglu201203_XENLA_00030378
SRGAP3_XeXenL6RMv10000376m
TMCC2_Ismailoglu201203_XENLA_00007127
WFDC2_Taira201203_XENLA_stage_00208753
ZMYND8_Kwon201107_XENLA_00012223
AL929195.1_Audic201207_XENLA_00005687
ATXN1_XeXenL6RMv10032275m
AY260730.1
BAIAP2_Taira201203_XENLA_tissue_00236698
BC071098.1
BC072378.1
BC082401.1
BC082714.1
BICD1_Taira201203_XENLA_tissue_00138029
BSCL2_TC416609
BSCL2_Taira201203_XENLA_stage_00156592
C1ORF194_Taira201203_XENLA_tissue_00097456
C1QL4_Taira201203_XENLA_stage_00067689
C1QL4_Taira201203_XENLA_tissue_00269586
C22ORF28_XeXenL6RMv10002642m
C8G_Taira201203_XENLA_stage_00104479
CAMK1_TeperekTkacz201206_XENLA_00099072
CENPA_TeperekTkacz201202_XENLA_00122001
CHD5_Horb201201_XENLA_00168124
CLIP2_Taira201203_XENLA_tissue_00133293
COQ10A_XeXenL6RMv10039873m
CRADD.1_TeperekTkacz201202_XENLA_00009703
CRADD_Chung201110_XENLA_00060865
CUZD1_TC457936
DDX58_XeXenL6RMv10012251m
DENND2A_Park201106_XENLA_00110761
DES.1_Taira201203_XENLA_stage_00148754
E2F3_Taira201203_XENLA_stage_00199763
EGR3_XeXenL6RMv10041305m
ELAC2_XeXenL6RMv10007980m
EMP2_TeperekTkacz201206_XENLA_00023495
EPB41L4B_Taira201203_XENLA_tissue_00128871
ESYT3_TeperekTkacz201202_XENLA_00034568
EU332159.1
EYA4_XeXenL6RMv10023230m
F1NNY7_CHICK_Ismailoglu201203_XENLA_00035866
FAM116A_XeXenL6RMv10008151m
FAM195A_Taira201203_XENLA_stage_00209587
FBN1_XeXenL6RMv10042614m
FOXO3_XeXenL6RMv10047160m
GMNN_Taira201203_XENLA_stage_00209974
GRIA1_XeXenL6RMv10018215m
HIP1_Quigley201112_XENLA_00093860
HIP1_TeperekTkacz201206_XENLA_00058782
HMGA2_Taira201203_XENLA_tissue_00024787
ISL1_XeXenL6RMv10016290m
KDM1A_TeperekTkacz201206_XENLA_00080515
LHX2_TC458243
LRRC20_Kwon201107_XENLA_00052416
MAD1L1_Taira201203_XENLA_tissue_00038098
MHC2A_Kwon201107_XENLA_00080094
MMS22L_Ismailoglu201203_XENLA_00063732
NA_Ismailoglu201203_XENLA_00028652
NA_Kwon201107_XENLA_00097676
NA_Quigley201112_XENLA_00075448
NA_TC451881
NA_Taira201203_XENLA_tissue_00056258
NA_Taira201203_XENLA_tissue_00136183
NA_Taira201203_XENLA_tissue_00155385
NA_Taira201203_XENLA_tissue_00269412
NA_TeperekTkacz201206_XENLA_00081301
NA_XeXenL6RMv10014934m
NCS1_Kwon201107_XENLA_00061375
NHP2_TC453105
NM_001086998.1
NM_001087881.1
NM_001089117.1
NM_001090104.1
NM_001092426.1
NM_001094263.1
NM_001094762.1
NM_001094990.1
NM_001095115.1
NM_001095693.1
NM_001096978.1
NM_001099882.1
NR0B1_XeXenL6RMv10052985m
OSBPL11_Taira201203_XENLA_tissue_00233497
PIGC_Ismailoglu201203_XENLA_00040080
PLEKHA2_TC427696
POLR2J_TC441294
POLR2K_Taira201203_XENLA_stage_00131890
PROK2_Taira201203_XENLA_tissue_00126933
RAB8B_Horb201201_XENLA_00197022
RABGAP1_Kwon201107_XENLA_00010010
RNF222_Quigley201207_XENLA_00007533
SMYD4_Taira201203_XENLA_tissue_00104910
SNTG2_Taira201203_XENLA_tissue_00264019
TBC1D10A_Taira201203_XENLA_stage_00115593
TBX18_Amin201106_XENLA_00036248
TMEM60_Kwon201107_XENLA_00048418
TPI1_Park201106_XENLA_00087739
TXLNG_Quigley201207_XENLA_00104488
UBXN4_Ismailoglu201203_XENLA_00017738
UMOD.2_XeXenL6RMv10009521m
VAMP1_Taira201203_XENLA_tissue_00209607
XB-GENE-985534_XeXenL6RMv10026695m
ZFP36L2.1_TC424145
AHNAK_TC443234
AK1_XeXenL6RMv10044725m
ANXA7_Kwon201107_XENLA_00105928
ARL6_XeXenL6RMv10012665m
B3GALT6_TeperekTkacz201206_XENLA_00062730
B4GALNT4_Amin201106_XENLA_00065895
BC044295.1
BC071143.1
BC073543.1
BC124962.1
BC126032.1
BC169936.1
C1ORF9_Kwon201107_XENLA_00050612
C2ORF62_Chung201110_XENLA_00005573
CACNA1E_Taira201203_XENLA_tissue_00013876
CD48__Ismailoglu201203_XENLA_00041215
CDH24_Taira201203_XENLA_tissue_00227720
CELSR1_Taira201203_XENLA_tissue_00116791
CPSF1_TeperekTkacz201206_XENLA_00123054
DQ096846.1
DYNC1LI1_Kwon201107_XENLA_00079536
EEF2K_Quigley201207_XENLA_00106307
EPCAM_Chung201110_XENLA_00062646
FAM110A_Taira201203_XENLA_tissue_00106949
FAM135A_Taira201203_XENLA_stage_00025045
FAM135A_Taira201203_XENLA_tissue_00261191
FAM54B_Quigley201207_XENLA_00001677
FBXO7_XeXenL6RMv10002641m
GABBR1_Taira201203_XENLA_tissue_00002924
GCG_Taira201203_XENLA_tissue_00245614
GNPAT_Taira201203_XENLA_tissue_00125614
GRHL2_XeXenL6RMv10010000m
GRIPAP1_Taira201203_XENLA_stage_00098365
GUSB_XeXenL6RMv10027678m
IFNAR1_Ismailoglu201203_XENLA_00031292
IFNAR1_Taira201203_XENLA_stage_00086792
IWS1_Park201106_XENLA_00075664
IWS1_Taira201203_XENLA_tissue_00059593
JAK2_XeXenL6RMv10024929m
KCNAB2_XeXenL6RMv10047713m
KDELR3_Taira201203_XENLA_tissue_00018163
KIAA0284_Ismailoglu201203_XENLA_00074067
KL_Taira201203_XENLA_tissue_00230148
LRP2_Ismailoglu201203_XENLA_00066879
MFSD11_Ismailoglu201203_XENLA_00033050
MGC75753_Taira201203_XENLA_stage_00145867
MIPOL1_XeXenL6RMv10041367m
NA_Kwon201107_XENLA_00127524
NA_TC438768
NA_Taira201203_XENLA_tissue_00004236
NA_XeXenL6RMv10007497m
NA_XeXenL6RMv10053732m
NCOA5_Taira201203_XENLA_stage_00202220
NEK5_Quigley201207_XENLA_00086182
NEK9_Taira201203_XENLA_tissue_00211392
NM_001085592.1
NM_001085618.1
NM_001086792.1
NM_001088110.1
NM_001091760.1
NM_001092024.1
NM_001092523.1
NM_001092799.1
NM_001094062.1
NM_001095779.1
NM_001095906.1
NM_001095959.1
NM_001096005.1
NM_001096285.1
NM_001096495.1
NM_001096967.1
NM_001097753.1
NM_001127786.1
NM_001171600.1
NP_001001244.1_Taira201203_XENLA_tissue_00127082
NP_001072339.1_TeperekTkacz201206_XENLA_00099513
NP_001107693.1_Kwon201107_XENLA_00056912
NP_001165296.1_Taira201203_XENLA_tissue_00109828
OLA1_Kwon201107_XENLA_00021671
OLIG1_Taira201203_XENLA_tissue_00059057
OSBPL11_XeXenL6RMv10016652m
PAFAH1B3_mgEST_Xl4jul2012_1013089719
PANK1_Quigley201207_XENLA_00104958
PCBP2_Taira201203_XENLA_stage_00126867
PIK3R6_XeXenL6RMv10036233m
PNPLA6_XeXenL6RMv10014044m
POFUT2_Ismailoglu201203_XENLA_00039521
PTAFR_Taira201203_XENLA_stage_00163362
Q5ZI60_CHICK_Taira201203_XENLA_tissue_00104456
RAB3GAP1_Taira201203_XENLA_tissue_00174189
RAB3IL1_Taira201203_XENLA_stage_00111290
RAB3IL1_Taira201203_XENLA_tissue_00067476
RGMA_TeperekTkacz201206_XENLA_00019990
RHOJ_Kwon201107_XENLA_00044357
RPL10_XeXenL6RMv10012352m
SCN5A_Amin201106_XENLA_00048575
SEC24D_XeXenL6RMv10010821m
SESN1_Taira201203_XENLA_tissue_00285480
SLC6A1_Kwon201107_XENLA_00135006
SLITRK1_XeXenL6RMv10000813m
SMAD9_Taira201203_XENLA_stage_00145870
SMCR8_XeXenL6RMv10015636m
SNX21_Taira201203_XENLA_stage_00129133
SNX21_XeXenL6RMv10007610m
SOX1_Taira201203_XENLA_tissue_00258099
SPECC1L_Taira201203_XENLA_tissue_00174686
SRP14_Ismailoglu201203_XENLA_00063214
SSR3_Taira201203_XENLA_stage_00092981
SYNGR1_Taira201203_XENLA_tissue_00158566
TAF2_XeXenL6RMv10043447m
TBX15_XeXenL6RMv10054171m
TKT_XeXenL6RMv10019254m
TMEM170B_Kwon201107_XENLA_00091125
TMEM35_Park201106_XENLA_00087837
TNRC6A_XeXenL6RMv10023973m
TSC22D3_Taira201203_XENLA_tissue_00026359
TTC19_Quigley201207_XENLA_00004340
UGGT2_XeXenL6RMv10048671m
UNC5D_XeXenL6RMv10033848m
VSIG2_Taira201203_XENLA_tissue_00114896
WDFY3_Taira201203_XENLA_stage_00181774
X85746.1
XB-GENE-1001170_XeXenL6RMv10048923m
ZIC3_Audic201207_XENLA_00006170
ZNF534_XeXenL6RMv10041665m
2310033E01RIK_Taira201203_XENLA_tissue_00122414
ACACA_XeXenL6RMv10013344m
ACPL2_XeXenL6RMv10038585m
ATP5G1_Taira201203_XENLA_tissue_00208577
ATP6V0E1_Taira201203_XENLA_tissue_00167882
B4GALT1.2_Taira201203_XENLA_tissue_00049033
BAI1_Taira201203_XENLA_tissue_00074555
BC045061.1
BC071050.1
BC108883.1
C1ORF9_Taira201203_XENLA_tissue_00070116
CAPNS2_Quigley201207_XENLA_00001081
CASKIN1_Ismailoglu201203_XENLA_00001220
CDK20_Taira201203_XENLA_tissue_00179722
CDK8_TeperekTkacz201206_XENLA_00043019
CENPA_Taira201203_XENLA_stage_00086611
CLTA_Chung201110_XENLA_00053205
CLTA_XeXenL6RMv10026053m
CPLX3_Taira201203_XENLA_stage_00007570
CYP2C18_Amin201106_XENLA_00051665
DCX_Taira201203_XENLA_tissue_00069548
DKK1_Amin201106_XENLA_00068887
DOCK2_XeXenL6RMv10001505m
DSC3_Taira201203_XENLA_stage_00194863
ENPP6_Ismailoglu201203_XENLA_00023968
ENPP6_Taira201203_XENLA_tissue_00107969
EPS8L2_Audic201207_XENLA_00001550
ESYT3_Taira201203_XENLA_tissue_00066366
F6PLV4_XENTR_XeXenL6RMv10051010m
F7CFV6_XENTR_Horb201201_XENLA_00013998
FAM13C_Kwon201107_XENLA_00063505
FDXR_Taira201203_XENLA_tissue_00010920
FREM3_Kwon201107_XENLA_00047049
GART_Audic201207_XENLA_00000422
GLO1_Kwon201107_XENLA_00037863
KCNQ3_XeXenL6RMv10051033m
KIF14_Taira201203_XENLA_stage_00128960
KTN1_Taira201203_XENLA_stage_00070528
L1CAM_XeXenL6RMv10054346m
LRRC20_Taira201203_XENLA_stage_00146227
MAMDC4_Taira201203_XENLA_tissue_00010637
MYO1A_Taira201203_XENLA_stage_00023096
MYO7A_Taira201203_XENLA_tissue_00235374
MYOT_Kwon201107_XENLA_00123264
NA_Ismailoglu201203_XENLA_00011649
NA_Park201106_XENLA_00143813
NA_Quigley201112_XENLA_00055352
NA_TC463837
NA_Taira201203_XENLA_stage_00025623
NA_Taira201203_XENLA_stage_00149014
NA_Taira201203_XENLA_tissue_00103995
NA_TeperekTkacz201206_XENLA_00066646
NA_TeperekTkacz201206_XENLA_00079627
NA_TeperekTkacz201206_XENLA_00091537
NA_XeXenL6RMv10006497m
NA_XeXenL6RMv10009713m
NA_XeXenL6RMv10045965m
NA_XeXenL6RMv10053191m
NA_XeXenL6RMv10055430m
NHSL2_Taira201203_XENLA_tissue_00254525
NM_001085665.1
NM_001086146.1
NM_001087318.1
NM_001091455.1
NM_001091713.1
NM_001092222.1
NM_001094976.1
NM_001095069.1
NM_001095095.1
NM_001095774.1
NM_001096791.1
NM_001096918.1
NM_001097688.1
NM_001097872.1
NM_001112897.1
NM_001114792.1
PIK3R6_Taira201203_XENLA_tissue_00045932
PLCL2_Park201106_XENLA_00091439
PROZ_Taira201203_XENLA_tissue_00171845
PTTG1IP.2_Taira201203_XENLA_tissue_00097279
PXMP4_Ismailoglu201203_XENLA_00015546
RAB8A_XeXenL6RMv10036497m
RAB8B_Taira201203_XENLA_stage_00092967
RAP1A_Chung201110_XENLA_00015638
RCBTB2_Taira201203_XENLA_tissue_00197723
RHOB_XeXenL6RMv10002396m
RHOJ_Taira201203_XENLA_tissue_00047001
RIOK3_TeperekTkacz201206_XENLA_00122507
RNF135_Taira201203_XENLA_tissue_00039944
RNF7_Taira201203_XENLA_tissue_00066469
RRP9_Taira201203_XENLA_tissue_00014206
SAMD13_Ismailoglu201203_XENLA_00036169
SEC16A_Park201106_XENLA_00009675
SIM2_Park201106_XENLA_00098662
SKA1_Taira201203_XENLA_tissue_00025750
SLC38A1_Taira201203_XENLA_tissue_00072633
SNAPC2_Taira201203_XENLA_tissue_00088377
SNAPC4_TeperekTkacz201206_XENLA_00068653
SOS2_Taira201203_XENLA_tissue_00124589
SOX17B.1_Ismailoglu201203_XENLA_00033833
STK40_XeXenL6RMv10015764m
TALDO1_Taira201203_XENLA_tissue_00203838
TBC1D15_Taira201203_XENLA_stage_00003626
TLR3_XeXenL6RMv10049998m
TRIM44_Kwon201107_XENLA_00066005
TRIM71_TeperekTkacz201202_XENLA_00070025
TRPC5_Taira201203_XENLA_tissue_00048631
TRPC5_Taira201203_XENLA_tissue_00112874
TSC1_Ismailoglu201203_XENLA_00064104
UBA2_XeXenL6RMv10016872m
UNC5C_XeXenL6RMv10018234m
VWC2L.2_Taira201203_XENLA_tissue_00160759
ZNF395_Kwon201107_XENLA_00135082
ZSWIM3_TeperekTkacz201206_XENLA_00044590
ZXDC_Taira201203_XENLA_stage_00201293
ZXDC_XeXenL6RMv10027887m
AB280760.1
ABCB1_TC413943
ABRA_Horb201201_XENLA_00020445
ACHE_Taira201203_XENLA_stage_00032929
ADAM12_Taira201203_XENLA_tissue_00087040
AF308810.1
AFMID_Taira201203_XENLA_stage_00166797
AKAP12_Ismailoglu201203_XENLA_00003654
ALDH5A1_Taira201203_XENLA_tissue_00085776
ANXA7_Ismailoglu201203_XENLA_00022565
ATAT1_XeXenL6RMv10051812m
ATP5D_TC439757
ATP5G1_mgEST_Xl4jul2012_1013090663
BC077453.1
BC094132.1
BC108780.1
BC124910.1
BC133230.1
BC133244.1
C7ORF59_Amin201106_XENLA_00091354
CDC6_TC417298
CELSR2_Taira201203_XENLA_tissue_00013378
CLTB_Kwon201107_XENLA_00031243
COL9A3_Taira201203_XENLA_tissue_00173453
CRAT.1_TeperekTkacz201206_XENLA_00123030
CSK_Taira201203_XENLA_stage_00077262
CSNK1A1_XeXenL6RMv10036981m
CYFIP1_Ismailoglu201203_XENLA_00056741
CYHR1_Taira201203_XENLA_stage_00051905
DCAF13_mgEST_Xl4jul2012_1013099101
DCAF5_Kwon201107_XENLA_00136553
DCLK1_XeXenL6RMv10015898m
EIF3K_TeperekTkacz201206_XENLA_00092541
EPB41L1_Amin201106_XENLA_00063981
EU746496.1
FAM171A1_Kwon201107_XENLA_00003758
FAM40B_Taira201203_XENLA_tissue_00084139
FEZF1_Taira201203_XENLA_stage_00135990
FOXF2_Taira201203_XENLA_tissue_00257486
GAPDHS_TC457012
GNG5_TC434592
GPR162_Taira201203_XENLA_stage_00052627
GTF2IRD1_Taira201203_XENLA_tissue_00030874
HOOK3_XeXenL6RMv10051580m
IL13RA2_TC420552
KBTBD5_XeXenL6RMv10021602m
KDM1A_XeXenL6RMv10015571m
KIAA2022_Taira201203_XENLA_tissue_00187624
KRT5.6_Taira201203_XENLA_tissue_00281756
LRCH4_Taira201203_XENLA_tissue_00251804
LTBP3_XeXenL6RMv10019437m
MAPK1_TC438601
MBOAT2_XeXenL6RMv10033278m
MED31_Taira201203_XENLA_tissue_00214596
MFAP3L_Taira201203_XENLA_tissue_00160902
MGAT2_Kwon201107_XENLA_00070055
MGAT2_Taira201203_XENLA_stage_00007321
NAA25_Kwon201107_XENLA_00104335
NAA35_Taira201203_XENLA_tissue_00096161
NA_Horb201201_XENLA_00041181
NA_Ismailoglu201203_XENLA_00013224
NA_Taira201203_XENLA_stage_00026842
NA_Taira201203_XENLA_tissue_00035617
NA_Taira201203_XENLA_tissue_00123268
NA_Taira201203_XENLA_tissue_00152499
NA_Taira201203_XENLA_tissue_00219614
NA_Taira201203_XENLA_tissue_00286988
NA_Taira201203_XENLA_tissue_00290416
NA_TeperekTkacz201202_XENLA_00028913
NA_XeXenL6RMv10033339m
NA_XeXenL6RMv10035366m
NA_XeXenL6RMv10046221m
NEK9_Ismailoglu201203_XENLA_00042079
NET1_Taira201203_XENLA_stage_00187313
NIPSNAP3A_Park201106_XENLA_00119722
NKD1_Taira201203_XENLA_stage_00054003
NM_001085598.1
NM_001085605.1
NM_001086076.1
NM_001086361.1
NM_001086847.1
NM_001087077.1
NM_001089609.1
NM_001090201.1
NM_001091743.1
NM_001092357.1
NM_001092985.1
NM_001093958.1
NM_001095580.1
NM_001095742.1
NM_001095816.1
NM_001096729.1
NM_001112838.1
NM_001112869.1
OLFML3_Taira201203_XENLA_tissue_00197968
OSMR_Taira201203_XENLA_tissue_00007919
PDK3_Quigley201207_XENLA_00077575
PGCP.1_Ismailoglu201203_XENLA_00021983
PLSCR1_Ismailoglu201203_XENLA_00053432
PLSCR1_Kwon201107_XENLA_00116698
PPP1R15B_Taira201203_XENLA_stage_00201576
PYROXD2_Amin201106_XENLA_00092972
RDH5_Taira201203_XENLA_tissue_00031412
RDH5_XeXenL6RMv10051669m
RFT1_XENTR_XeXenL6RMv10028401m
RNF144B_Quigley201207_XENLA_00108182
RUNDC1_XeXenL6RMv10028807m
S100A16_TC423171
SDF2L1_Taira201203_XENLA_tissue_00079401
SEMA4D_Taira201203_XENLA_tissue_00038714
SH2B2_Taira201203_XENLA_tissue_00131712
SH3D19_XeXenL6RMv10010188m
SLC22A15.2_Amin201106_XENLA_00001119
SLC22A15.2_Ismailoglu201203_XENLA_00017383
SLC34A2_Horb201201_XENLA_00055407
SLCO4A1_Taira201203_XENLA_tissue_00172328
SREBF2_Taira201203_XENLA_stage_00202947
ST7L_XeXenL6RMv10036326m
TM4SF5_Taira201203_XENLA_stage_00007510
TRIM44_TeperekTkacz201206_XENLA_00003906
TRPM5_XeXenL6RMv10048127m
TRPM5_XeXenL6RMv10048128m
UBR5_Kwon201107_XENLA_00034207
VAMP1_XeXenL6RMv10037732m
VEGFC_Taira201203_XENLA_tissue_00261216
ZBTB5_Taira201203_XENLA_tissue_00242715
ZC3H15_Taira201203_XENLA_tissue_00289847
ZIC3_TeperekTkacz201206_XENLA_00123010
ABRA_XeXenL6RMv10020177m
AF358133.1
AFF2_Kwon201107_XENLA_00096199
AGPAT4_Taira201203_XENLA_tissue_00026721
ALOX5_mgEST_Xl4jul2012_1013115377
ANKRD32_Taira201203_XENLA_tissue_00140172
AP3D1_Kwon201107_XENLA_00011375
ATP5D_Quigley201112_XENLA_00114601
B4GALT6_Taira201203_XENLA_stage_00055152
BAI2_XeXenL6RMv10041786m
BC055960.1
BC093544.1
BC110723.1
BC125996.1
BC130107.1
BC139495.1
BC170265.1
C12ORF32_Taira201203_XENLA_tissue_00112697
C20ORF194_Taira201203_XENLA_tissue_00056760
C20ORF3_Kwon201107_XENLA_00134610
C2ORF88_XeXenL6RMv10022520m
C7_Taira201203_XENLA_stage_00168497
CCNA1_XeXenL6RMv10048928m
CCRN4L_Taira201203_XENLA_tissue_00177987
CDH24_XeXenL6RMv10014275m
CHAT_XeXenL6RMv10013905m
CLCN3_Ismailoglu201203_XENLA_00041872
CLIC4_Amin201106_XENLA_00018108
CNPY2_Taira201203_XENLA_stage_00191845
CSDE1_XeXenL6RMv10021097m
DENND2A_XeXenL6RMv10046866m
E1C2K1_CHICK_Taira201203_XENLA_tissue_00268333
ERMP1_XeXenL6RMv10001395m
F6QW97_XENTR_Taira201203_XENLA_tissue_00201853
FAM57A_XeXenL6RMv10048071m
FBXO11_XeXenL6RMv10032019m
FBXO21_XeXenL6RMv10026830m
FOXP1_Kwon201107_XENLA_00113738
GM973_XeXenL6RMv10042767m
HDX_Park201106_XENLA_00167503
HES1_Park201106_XENLA_00070357
HLCS_Taira201203_XENLA_tissue_00262680
HOXA9_Taira201203_XENLA_tissue_00152468
HSPA8_Taira201203_XENLA_tissue_00011998
IL10RB_TC418923
ITM2B_Taira201203_XENLA_stage_00123152
KBTBD5_Taira201203_XENLA_stage_00124499
KCNJ13_Taira201203_XENLA_tissue_00124078
KDM4A_Kwon201107_XENLA_00087442
KDM4A_Kwon201107_XENLA_00108773
KIAA0182_Taira201203_XENLA_stage_00064378
KIAA1704_Taira201203_XENLA_stage_00204817
KNG1_TC419186
KTN1_Audic201207_XENLA_00002956
LEPREL1_Taira201203_XENLA_stage_00071781
LITAF_Taira201203_XENLA_tissue_00109834
LMO3_XeXenL6RMv10004245m
LRTM1_Taira201203_XENLA_tissue_00180503
MFAP3_Park201106_XENLA_00164469
MFAP3_TeperekTkacz201202_XENLA_00040607
MON1B_Kwon201107_XENLA_00039156
MON1B_Kwon201107_XENLA_00132566
MSX1_Taira201203_XENLA_stage_00069333
MUTED_Taira201203_XENLA_stage_00077060
NAPA_Audic201207_XENLA_00000236
NA_Audic201207_XENLA_00003837
NA_Ismailoglu201203_XENLA_00013453
NA_Ismailoglu201203_XENLA_00036672
NA_Quigley201207_XENLA_00003803
NA_TC426483
NA_TC440758
NA_TC446858
NA_TC462644
NA_Taira201203_XENLA_stage_00123827
NA_Taira201203_XENLA_tissue_00136952
NA_Taira201203_XENLA_tissue_00253514
NA_XeXenL6RMv10002211m
NA_XeXenL6RMv10031134m
NA_XeXenL6RMv10043224m
NA_mgEST_Xl4jul2012_1013107750
NA_mgEST_Xl4jul2012_1013110899
NEFH_XeXenL6RMv10037706m
NIPA2_Park201106_XENLA_00149140
NIPA2_TeperekTkacz201202_XENLA_00075591
NM_001085482.1
NM_001085694.1
NM_001086104.1
NM_001087054.1
NM_001087869.1
NM_001088008.1
NM_001088518.1
NM_001089162.1
NM_001090536.1
NM_001091712.1
NM_001092458.1
NM_001092674.1
NM_001092705.1
NM_001093333.1
NM_001093804.1
NM_001094292.1
NM_001094918.1
NM_001095507.1
NM_001096829.1
NM_001096985.1
NM_001127839.1
NP_001096234.1_XeXenL6RMv10052774m
NUFIP1_TeperekTkacz201202_XENLA_00060473
OFD1_TeperekTkacz201206_XENLA_00062613
PAX2_Taira201203_XENLA_stage_00167154
PCDH12_Taira201203_XENLA_tissue_00117734
PCP4L1_Taira201203_XENLA_tissue_00287260
PEX5_XeXenL6RMv10052358m
PHF5A_Ismailoglu201203_XENLA_00030083
PHF5A_Taira201203_XENLA_stage_00194907
PI4K2A_Taira201203_XENLA_tissue_00039898
PIGN_Amin201106_XENLA_00078635
PLXND1_Park201106_XENLA_00106395
PNP_Taira201203_XENLA_stage_00068602
PRMT5_Taira201203_XENLA_stage_00008422
PRMT5_Taira201203_XENLA_tissue_00266804
PSEN1_TC416461
PSMD1_Ismailoglu201203_XENLA_00064406
PTPN13_Quigley201112_XENLA_00017110
RABGEF1_Ismailoglu201203_XENLA_00013055
RBM8A_TeperekTkacz201206_XENLA_00109113
RBP4_XeXenL6RMv10013797m
RERE_XeXenL6RMv10051779m
RERG_Taira201203_XENLA_tissue_00027758
RET_Kwon201107_XENLA_00008076
RGS4_Taira201203_XENLA_tissue_00085737
RNFT1_TC417650
RNFT1_Taira201203_XENLA_tissue_00166113
RWDD3_Taira201203_XENLA_tissue_00193594
S1PR2_XeXenL6RMv10017288m
SF3A3_Quigley201207_XENLA_00105163
SLC36A1_Quigley201207_XENLA_00048219
SLC9A3R1_Taira201203_XENLA_tissue_00174214
SMAP1_mgEST_Xl4jul2012_1013089189
SNX33_Chung201110_XENLA_00012477
SNX3_TC414332
SOWAHB_Taira201203_XENLA_stage_00095254
SST_Amin201106_XENLA_00067252
STRAP_Taira201203_XENLA_stage_00091288
SULT4A1_Taira201203_XENLA_tissue_00125927
SYPL1_TC445589
TBC1D13_Taira201203_XENLA_stage_00039551
TFAP2E_Park201106_XENLA_00175160
TFR2_TC450735
THADA_Quigley201112_XENLA_00068801
TMEM144_Kwon201107_XENLA_00011248
TMEM238_Taira201203_XENLA_tissue_00047788
TMEM8C_XeXenL6RMv10053733m
TNC_Taira201203_XENLA_tissue_00095759
TOR1AIP1_Kwon201107_XENLA_00024021
TRAPPC2_Taira201203_XENLA_tissue_00012157
TWIST2_Taira201203_XENLA_tissue_00007256
TXNDC9_TeperekTkacz201202_XENLA_00124375
UBE4A_Horb201201_XENLA_00003072
UGCG_Quigley201207_XENLA_00105047
WDR5_TC416386
WNK4_Taira201203_XENLA_tissue_00062225
WNK4_Taira201203_XENLA_tissue_00069020
WNT9A_Taira201203_XENLA_tissue_00080832
X06592.1
ZFPM2_Taira201203_XENLA_tissue_00103504
ZNF341_Taira201203_XENLA_stage_00079211
ZNF341_Taira201203_XENLA_tissue_00286885
ABCF3_TeperekTkacz201206_XENLA_00124728
ADAM23_Taira201203_XENLA_tissue_00158058
ADRM1_Kwon201107_XENLA_00063773
AIDA_Taira201203_XENLA_stage_00011178
AJ000667.1
ANKRD13C_XeXenL6RMv10003397m
ANXA2_Taira201203_XENLA_tissue_00130897
ATP5G3_Taira201203_XENLA_stage_00127715
BARHL2_TC422105
BC046679.1
BC059329.1
BC070621.1
BC075181.1
BC080991.1
BC090251.1
BC092116.1
BC092326.1
BC094441.1
BLOC1S2_TC431754
BRPF1_TeperekTkacz201206_XENLA_00033493
C12ORF34_Taira201203_XENLA_stage_00115592
C19ORF20_Taira201203_XENLA_stage_00078284
C22H12ORF62_Taira201203_XENLA_stage_00176535
CAMTA1_Horb201201_XENLA_00201628
CASP2_Taira201203_XENLA_tissue_00222813
CDC25B_Taira201203_XENLA_tissue_00210652
CDC5L_TC415512
CLTB_Taira201203_XENLA_stage_00179964
COL28A1_Taira201203_XENLA_tissue_00131542
CPEB3_Kwon201107_XENLA_00135205
CSK_Taira201203_XENLA_tissue_00176177
CTH_Quigley201112_XENLA_00104366
CTPS_Ismailoglu201203_XENLA_00039586
DAZAP2_TC414633
DCAF5_XeXenL6RMv10011850m
DQ096930.1
EDA_Taira201203_XENLA_stage_00034869
EFCAB4A_Kwon201107_XENLA_00012565
EPB41L4A_Chung201110_XENLA_00084559
ETV3_TeperekTkacz201206_XENLA_00032128
FAM171A1_Taira201203_XENLA_tissue_00242005
FOXF2_XeXenL6RMv10009194m
FOXQ1_Quigley201207_XENLA_00100994
FOXQ1_XeXenL6RMv10010770m
GALR2_XeXenL6RMv10043804m
GMIP_Taira201203_XENLA_tissue_00154102
GPD1_XeXenL6RMv10024518m
GQ120628.1
GRID2_Taira201203_XENLA_tissue_00164489
HSF1_Quigley201207_XENLA_00008358
HSPH1_XeXenL6RMv10006805m
IFFO1_Taira201203_XENLA_tissue_00243192
IFRD2_TC429956
IGDCC4_XeXenL6RMv10054131m
IGSF10_XeXenL6RMv10046701m
INPP5F_TeperekTkacz201206_XENLA_00013778
IRAK2_mgEST_Xl4jul2012_1013103739
ITGA6_Chung201110_XENLA_00041291
ITGA6_Taira201203_XENLA_tissue_00193984
MAP1LC3B_Taira201203_XENLA_stage_00004114
MAPKBP1_Ismailoglu201203_XENLA_00045901
MSX1_TeperekTkacz201206_XENLA_00101938
MTHFD1L_Taira201203_XENLA_stage_00027348
MYH10_TC436691
MYO15B_Taira201203_XENLA_tissue_00275291
NANOS1_Taira201203_XENLA_stage_00153624
NA_Amin201106_XENLA_00022297
NA_Horb201201_XENLA_00021983
NA_Ismailoglu201203_XENLA_00008671
NA_Kwon201107_XENLA_00052923
NA_Taira201203_XENLA_stage_00002021
NA_Taira201203_XENLA_tissue_00010917
NA_Taira201203_XENLA_tissue_00040503
NA_Taira201203_XENLA_tissue_00216827
NA_Taira201203_XENLA_tissue_00227220
NA_TeperekTkacz201202_XENLA_00102896
NA_TeperekTkacz201202_XENLA_00117220
NA_XeXenL6RMv10012441m
NA_XeXenL6RMv10026140m
NA_XeXenL6RMv10048037m
NA_mgEST_Xl4jul2012_1013120898
NM_001085801.1
NM_001085807.1
NM_001086193.1
NM_001086698.1
NM_001087444.1
NM_001087738.1
NM_001087783.1
NM_001091102.1
NM_001091656.1
NM_001092503.1
NM_001093262.1
NM_001093539.1
NM_001094694.1
NM_001095399.1
NM_001095460.1
NM_001095814.1
NM_001095881.1
NM_001096695.1
NM_001097057.1
NM_001097754.1
NM_001097799.1
NM_001098696.1
NM_001099866.1
NM_001110740.1
NM_001112891.1
NM_001127733.1
NT5C1A_Taira201203_XENLA_stage_00007549
OCEL1_Taira201203_XENLA_tissue_00049271
OCLN_Taira201203_XENLA_tissue_00091748
P2RX4_TeperekTkacz201206_XENLA_00077076
PAQR4_Taira201203_XENLA_tissue_00168280
PASD1_XeXenL6RMv10045096m
PHACTR2_Horb201201_XENLA_00049554
PI4K2B_Taira201203_XENLA_tissue_00203273
PLXNA3_XeXenL6RMv10041459m
PLXND1_XeXenL6RMv10017814m
PSG3_XeXenL6RMv10009928m
PTPN6_Taira201203_XENLA_stage_00179854
PVRL3_Taira201203_XENLA_stage_00021523
RAB34_Taira201203_XENLA_stage_00017148
RAB4B_Amin201106_XENLA_00030718
RASL12_Taira201203_XENLA_tissue_00086895
RBFOX2_Taira201203_XENLA_stage_00061931
RPL28_XeXenL6RMv10043472m
RPS27_Ismailoglu201203_XENLA_00040262
SERTAD3_Ismailoglu201203_XENLA_00010012
SERTAD4_Taira201203_XENLA_stage_00207537
SERTAD4_Taira201203_XENLA_tissue_00267206
SNAPIN_Ismailoglu201203_XENLA_00027541
SPEF1_Quigley201207_XENLA_00056965
SREBF1_Taira201203_XENLA_tissue_00087640
STRAP_XeXenL6RMv10004242m
SWAP70_Ismailoglu201203_XENLA_00040181
SYTL3_Taira201203_XENLA_tissue_00104212
TAF4_Ismailoglu201203_XENLA_00069532
TBR1_XeXenL6RMv10023151m
THAP7_Kwon201107_XENLA_00004939
TMEM127_TeperekTkacz201206_XENLA_00006494
TMEM53_Taira201203_XENLA_tissue_00199169
TMEM56.2_Park201106_XENLA_00044417
TNPO1_Ismailoglu201203_XENLA_00029924
TOMM40L_Taira201203_XENLA_tissue_00159313
TREH_Taira201203_XENLA_tissue_00073830
TRIM44_Kwon201107_XENLA_00119635
TSC22D2_Kwon201107_XENLA_00106562
TTL_Horb201201_XENLA_00004970
UBR4_Horb201201_XENLA_00082190
USP19_Ismailoglu201203_XENLA_00015958
VAT1_Taira201203_XENLA_tissue_00261056
VCAN_Horb201201_XENLA_00128386
VCAN_Taira201203_XENLA_tissue_00208489
WNT1_Taira201203_XENLA_stage_00083703
AB085631.1
ABCA1_XeXenL6RMv10054261m
ACBD3_Taira201203_XENLA_stage_00172874
ADRA2C_Taira201203_XENLA_tissue_00225632
AF323750.1
AFTPH_Taira201203_XENLA_tissue_00031869
AKAP12_Taira201203_XENLA_tissue_00172113
ARHGAP39_Taira201203_XENLA_tissue_00120894
ARHGAP5_Taira201203_XENLA_stage_00054002
ARL1_TC423034
ATP12A_XeXenL6RMv10046748m
ATP8A1_Taira201203_XENLA_tissue_00191365
BAIAP3_Taira201203_XENLA_tissue_00142722
BAP1_Ismailoglu201203_XENLA_00039005
BAP1_TeperekTkacz201206_XENLA_00074748
BC041232.1
BC070979.1
BC077440.1
BC082672.1
BCL10_Taira201203_XENLA_tissue_00018338
BPNT1_XeXenL6RMv10029821m
BROX_Amin201106_XENLA_00029195
BSN_Taira201203_XENLA_tissue_00140766
C17ORF103_Taira201203_XENLA_stage_00207606
C6ORF70_XeXenL6RMv10026248m
C8ORF84_XeXenL6RMv10011657m
CAMK2N2_TC454157
CCNY_Park201106_XENLA_00089632
CLDN3_TC463063
CNR2_Taira201203_XENLA_tissue_00051261
COL5A2_Park201106_XENLA_00167003
CPSF4_TeperekTkacz201202_XENLA_00046609
CRELD2_Taira201203_XENLA_tissue_00098512
DCAF7_Taira201203_XENLA_tissue_00209220
DGAT2L6_Taira201203_XENLA_tissue_00103536
DGAT2L6_XeXenL6RMv10019402m
DLL1_TeperekTkacz201206_XENLA_00079988
DPY19L1_XeXenL6RMv10026947m
DSP_Horb201201_XENLA_00147733
DTWD2_Kwon201107_XENLA_00134692
DUSP26_Taira201203_XENLA_tissue_00288420
EBP_Taira201203_XENLA_tissue_00075585
EIF4B_Taira201203_XENLA_tissue_00158073
EMILIN1_Taira201203_XENLA_stage_00079163
EML4_Taira201203_XENLA_tissue_00164613
EML4_Taira201203_XENLA_tissue_00167018
F1NP55_CHICK_TeperekTkacz201202_XENLA_00036699
F6S5R2_XENTR_Taira201203_XENLA_tissue_00267270
FAM211A_Taira201203_XENLA_tissue_00157927
FAM83F_Quigley201207_XENLA_00049711
FAT2_Horb201201_XENLA_00198304
FBXW7_Quigley201207_XENLA_00092258
FERMT1_XeXenL6RMv10024776m
FRZB_Ismailoglu201203_XENLA_00033617
FRZB_XeXenL6RMv10001921m
G6PC3.1_Taira201203_XENLA_stage_00001982
GATA2_TC436966
GH1_Taira201203_XENLA_tissue_00049031
GLDN_XeXenL6RMv10028980m
HAUS4_TC419675
HBA1_Taira201203_XENLA_tissue_00170293
HBA1_mgEST_Xl4jul2012_1013086198
HHIP_Quigley201112_XENLA_00077757
HSPG2_Taira201203_XENLA_stage_00182047
IL1R1_Quigley201112_XENLA_00118117
INHBB_Taira201203_XENLA_stage_00056253
INPP5A.2_Park201106_XENLA_00176090
KCNJ12_Taira201203_XENLA_tissue_00211609
KCNMB4_XeXenL6RMv10023798m
KIAA0195_TeperekTkacz201202_XENLA_00083987
KIAA1024_XeXenL6RMv10006607m
KLF4_Taira201203_XENLA_tissue_00004634
KLHL4_Taira201203_XENLA_tissue_00234039
LAMA1_Amin201106_XENLA_00003444
LYSMD2_Taira201203_XENLA_stage_00139143
MAPKBP1_Quigley201207_XENLA_00022928
MCF2L_Taira201203_XENLA_tissue_00038080
MIPOL1_Taira201203_XENLA_tissue_00069529
NASP_Taira201203_XENLA_stage_00094750
NA_Amin201106_XENLA_00072904
NA_Chung201110_XENLA_00054358
NA_Ismailoglu201203_XENLA_00041458
NA_Kwon201107_XENLA_00018829
NA_Kwon201107_XENLA_00089354
NA_Kwon201107_XENLA_00108500
NA_Kwon201107_XENLA_00133281
NA_TC448630
NA_Taira201203_XENLA_tissue_00079873
NA_Taira201203_XENLA_tissue_00132564
NA_Taira201203_XENLA_tissue_00181111
NA_Taira201203_XENLA_tissue_00238657
NA_XeXenL6RMv10051003m
NDUFS8_Taira201203_XENLA_tissue_00222343
NFIL3_Quigley201207_XENLA_00114436
NIT1_XeXenL6RMv10022360m
NM_001085660.1
NM_001086482.1
NM_001086492.1
NM_001086586.1
NM_001087072.1
NM_001087161.1
NM_001087335.1
NM_001087348.1
NM_001087470.1
NM_001089777.1
NM_001090691.1
NM_001090747.1
NM_001091364.1
NM_001091444.1
NM_001092559.1
NM_001093314.1
NM_001093510.1
NM_001093671.1
NM_001094056.1
NM_001094087.1
NM_001094902.1
NM_001095074.1
NM_001095334.1
NM_001095584.1
NM_001096137.1
NM_001097014.1
NM_001097726.1
NM_001112894.1
NM_001127884.1
NM_001171822.1
NPHP4_Taira201203_XENLA_stage_00171993
NPTXR_Taira201203_XENLA_tissue_00156981
NP_001072402.1_XeXenL6RMv10043949m
NTSR1_Taira201203_XENLA_tissue_00289957
OTUD7A_Taira201203_XENLA_tissue_00254850
P2RY1_Taira201203_XENLA_stage_00159174
PAK2_TeperekTkacz201206_XENLA_00077175
PARK7_XeXenL6RMv10016023m
PARVA_Quigley201207_XENLA_00054884
PDGFD_Taira201203_XENLA_tissue_00087088
PDZD3_Taira201203_XENLA_tissue_00059604
PEBP4_mgEST_Xl4jul2012_1013097747
PHLDB1_Horb201201_XENLA_00003809
PHTF2_TeperekTkacz201206_XENLA_00076358
PIEZO2__XeXenL6RMv10043719m
PLCE1_XeXenL6RMv10055713m
PRDM1_TeperekTkacz201206_XENLA_00074690
PRDX1_Audic201207_XENLA_00005829
PRKAB1_TeperekTkacz201202_XENLA_00065418
PTPRF_Taira201203_XENLA_tissue_00132457
RAB33B_TC422019
RAB7B_Taira201203_XENLA_tissue_00148086
RALGAPA2_Taira201203_XENLA_stage_00096444
RAP1GAP2_Ismailoglu201203_XENLA_00025645
RASL10B_Kwon201107_XENLA_00055707
RBM24_Taira201203_XENLA_stage_00000585
RDH10_Quigley201207_XENLA_00001806
RDH10_Taira201203_XENLA_stage_00175170
RGS14_TC414082
RHOF_TC419322
RNPEP_Taira201203_XENLA_tissue_00141310
S1PR5_Taira201203_XENLA_stage_00019774
SEC16A_TC451777
SERPINH1_Ismailoglu201203_XENLA_00012712
SERPINH1_Taira201203_XENLA_stage_00135969
SETD6_Taira201203_XENLA_tissue_00218130
SH2D3C_XeXenL6RMv10002416m
SLC26A9_TeperekTkacz201206_XENLA_00000080
SLCO4A1_XeXenL6RMv10012302m
SREBF1_Taira201203_XENLA_stage_00188121
SSH2_TeperekTkacz201202_XENLA_00050812
ST3GAL1_XeXenL6RMv10000483m
TIMM44_Taira201203_XENLA_tissue_00226478
TMEM117_Ismailoglu201203_XENLA_00055421
TMEM87B_Quigley201207_XENLA_00073999
TOB1_Taira201203_XENLA_tissue_00069325
TP53BP2_Taira201203_XENLA_tissue_00179684
TPRN_Ismailoglu201203_XENLA_00027760
TRIM13_Taira201203_XENLA_tissue_00036986
TSC22D2_Ismailoglu201203_XENLA_00020024
TSC22D2_Taira201203_XENLA_stage_00140185
UGT8_Taira201203_XENLA_stage_00042356
USP19_Taira201203_XENLA_tissue_00134696
VPS8_Taira201203_XENLA_tissue_00271928
VRK1_Kwon201107_XENLA_00051775
VWA3B_XeXenL6RMv10043425m
VWC2_Taira201203_XENLA_tissue_00276334
WNT5B_Audic201207_XENLA_00005441
WNT9B_XeXenL6RMv10052571m
ZDHHC9_XeXenL6RMv10025478m
ABCA3_XeXenL6RMv10023502m
ABL1_TeperekTkacz201206_XENLA_00107985
ADAMTS9_Taira201203_XENLA_stage_00167305
AF186464.1
AF549985.1
AHDC1_Taira201203_XENLA_stage_00218082
ALPK1_Taira201203_XENLA_tissue_00035476
ANP32A_TeperekTkacz201206_XENLA_00131603
AP1AR_Taira201203_XENLA_stage_00156032
APOBEC4_XeXenL6RMv10031594m
ARHGEF9_Taira201203_XENLA_tissue_00231302
ATN1_XeXenL6RMv10031811m
BAALC_Taira201203_XENLA_tissue_00141429
BC043851.1
BC068632.1
BC080417.1
BC084847.1
BC098968.1
BC106253.1
BC167485.1
BTBD11_Amin201106_XENLA_00075252
C12ORF34_Taira201203_XENLA_stage_00129868
C1ORF228_Ismailoglu201203_XENLA_00064283
C20ORF194_Ismailoglu201203_XENLA_00051667
C2ORF88_Taira201203_XENLA_tissue_00124396
C5ORF43_Taira201203_XENLA_stage_00086965
CACNA1E_XeXenL6RMv10047177m
CCDC85C_TeperekTkacz201202_XENLA_00006752
CERS5_Taira201203_XENLA_tissue_00199429
CHTOP_Ismailoglu201203_XENLA_00024515
COL27A1_Taira201203_XENLA_tissue_00124543
COL6A6_Amin201106_XENLA_00068061
CPT1A_Taira201203_XENLA_stage_00055736
CRCP_XeXenL6RMv10042104m
CSDA_mgEST_Xl4jul2012_1013087207
CSF3_Taira201203_XENLA_tissue_00182729
DNAH5_XeXenL6RMv10008286m
DOCK5_Taira201203_XENLA_tissue_00147100
ECSIT_Kwon201107_XENLA_00003277
EFCAB6_Horb201201_XENLA_00188311
EU363497.1
F1NE05_CHICK_XeXenL6RMv10003307m
F6ZSG3_XENTR_XeXenL6RMv10007287m
F7CFV6_XENTR_Taira201203_XENLA_tissue_00081547
FAM210A_Kwon201107_XENLA_00025096
FAM210A_Park201106_XENLA_00173442
FBLN2_Amin201106_XENLA_00086566
GALE_TC420518
GATA6_XeXenL6RMv10030799m
GFI1_XeXenL6RMv10052866m
GLDN_Taira201203_XENLA_tissue_00222659
GNE_Horb201201_XENLA_00025672
GPR171_XeXenL6RMv10003304m
IKBKB_TeperekTkacz201202_XENLA_00064828
ITGB4_XeXenL6RMv10026763m
LHX8_Taira201203_XENLA_tissue_00280029
LTB4R2_Quigley201207_XENLA_00101458
MAPK6_Amin201106_XENLA_00049286
MCC_Audic201207_XENLA_00002896
MFAP1_Kwon201107_XENLA_00093602
MIS18BP1_TC443056
MRPS21_Horb201201_XENLA_00159488
MTR_Ismailoglu201203_XENLA_00032596
NACC1_XeXenL6RMv10045891m
NA_Ismailoglu201203_XENLA_00033789
NA_Ismailoglu201203_XENLA_00034364
NA_Ismailoglu201203_XENLA_00069695
NA_Kwon201107_XENLA_00069392
NA_Taira201203_XENLA_stage_00064295
NA_Taira201203_XENLA_tissue_00104804
NA_Taira201203_XENLA_tissue_00180893
NA_TeperekTkacz201206_XENLA_00028833
NA_Veenstra201204_XENLA_00020008
NA_XeXenL6RMv10009354m
NA_XeXenL6RMv10012823m
NA_XeXenL6RMv10033214m
NA_XeXenL6RMv10040715m
NDUFB6_Taira201203_XENLA_tissue_00169405
NM_001086026.1
NM_001086542.1
NM_001087688.1
NM_001088799.1
NM_001091126.1
NM_001091265.1
NM_001091526.1
NM_001091589.1
NM_001092191.1
NM_001092554.1
NM_001093126.1
NM_001093172.1
NM_001093538.1
NM_001094108.1
NM_001094382.1
NM_001094738.1
NM_001095147.1
NM_001095179.1
NM_001095305.1
NM_001095680.2
NM_001095945.1
NM_001096127.1
NM_001097130.1
NM_001097706.1
NM_001098706.1
NP_001107701.1_Amin201106_XENLA_00027147
NSUN2_Park201106_XENLA_00100259
NUDT15_Kwon201107_XENLA_00102078
NUP133_Kwon201107_XENLA_00094766
OMD_Taira201203_XENLA_tissue_00227304
OS9_Ismailoglu201203_XENLA_00047794
OS9_Kwon201107_XENLA_00062598
OSBPL8_Taira201203_XENLA_stage_00000648
OTOP1_Taira201203_XENLA_stage_00101589
PDE4A_XeXenL6RMv10007045m
PDZK1IP1_Taira201203_XENLA_tissue_00254048
PHF19_Taira201203_XENLA_tissue_00095431
PHLDA2_Ismailoglu201203_XENLA_00001795
PMP2_Taira201203_XENLA_tissue_00089847
PPP1R15B_Horb201201_XENLA_00035041
PQLC1.1_TeperekTkacz201202_XENLA_00111074
PRR5L_Taira201203_XENLA_tissue_00209284
PTPN6_Taira201203_XENLA_tissue_00098089
RAB10_Taira201203_XENLA_stage_00099363
RAB10_mgEST_Xl4jul2012_1013254162
RAB4B_XeXenL6RMv10018965m
RAP1GDS1_Taira201203_XENLA_tissue_00072815
RUFY2_Taira201203_XENLA_tissue_00087693
SALL3_Taira201203_XENLA_tissue_00185499
SAR1A_Quigley201207_XENLA_00098773
SLC35A3.2_mgEST_Xl4jul2012_1013096551
SPAG9_Ismailoglu201203_XENLA_00037651
SPEG_Taira201203_XENLA_stage_00032728
SPPL2B_Taira201203_XENLA_tissue_00219969
SRCRB4D_XeXenL6RMv10021020m
SRD5A2_Park201106_XENLA_00114885
ST6GALNAC2_TeperekTkacz201206_XENLA_00094251
THADA_Quigley201112_XENLA_00119891
TM9SF3_Audic201207_XENLA_00006757
TMEM53_Taira201203_XENLA_stage_00142142
TPST1_Taira201203_XENLA_tissue_00265814
TSHZ3_Ismailoglu201203_XENLA_00061431
UBE2C_TeperekTkacz201206_XENLA_00044765
UCHL1_TC423934
WDR11_Ismailoglu201203_XENLA_00045543
WDR44_Ismailoglu201203_XENLA_00063592
WDR44_Ismailoglu201203_XENLA_00074511
WIPF1_XeXenL6RMv10009647m
XB-GENE-5829847_Kwon201107_XENLA_00087425
Z19522.1
ZFPM1_Taira201203_XENLA_stage_00192680
ZFPM1_Taira201203_XENLA_tissue_00277736
ZFYVE19_Horb201201_XENLA_00033690
ZFYVE26_Taira201203_XENLA_stage_00136858
ZNF827_Taira201203_XENLA_stage_00116549
ACHE_Taira201203_XENLA_stage_00066047
ADD2_XeXenL6RMv10003098m
AF223427.1
AFTPH_Kwon201107_XENLA_00044059
AGPAT6_Kwon201107_XENLA_00107900
AGR2_Kwon201107_XENLA_00107901
AIMP1_TC422049
AJ277829.1
ALDH1A3_XeXenL6RMv10044226m
ARHGEF4_XeXenL6RMv10054641m
ARL6IP1_Taira201203_XENLA_tissue_00255859
ARPC1B_TC421064
ARPC4_XeXenL6RMv10039340m
ATAD2B_Ismailoglu201203_XENLA_00006893
BC083027.1
BC097847.1
BC100176.1
BC106325.1
BC133805.1
BCR_Taira201203_XENLA_stage_00194471
BCR_XeXenL6RMv10049707m
BRCA2_Quigley201112_XENLA_00021334
BRWD1_Taira201203_XENLA_stage_00089619
C10ORF140_Taira201203_XENLA_stage_00133722
C1ORF85_Ismailoglu201203_XENLA_00053721
C9ORF16_Taira201203_XENLA_stage_00158851
CA2_Taira201203_XENLA_tissue_00061349
CAPN2_Quigley201112_XENLA_00006671
CARKD_Taira201203_XENLA_stage_00065729
CARKD_XeXenL6RMv10040566m
CCDC71L_Ismailoglu201203_XENLA_00019701
CCNL1_Taira201203_XENLA_tissue_00095396
CDADC1_Taira201203_XENLA_stage_00112031
CEP152_XeXenL6RMv10042612m
CHMP2B_XeXenL6RMv10012639m
CLMN_Kwon201107_XENLA_00118433
CNNM3_Taira201203_XENLA_tissue_00141916
COL28A1_TC437815
COX6A1_Taira201203_XENLA_tissue_00064346
CRB2_Amin201106_XENLA_00020344
CXCR4_TeperekTkacz201206_XENLA_00003360
DCTN5_Taira201203_XENLA_tissue_00015352
DCTN5_XeXenL6RMv10024024m
DEF6_TC417418
DIAPH1_Taira201203_XENLA_stage_00031548
DLGAP3_XeXenL6RMv10039908m
E1C2T7_CHICK_Ismailoglu201203_XENLA_00003699
EDARADD_XeXenL6RMv10004648m
EEF1A1_Taira201203_XENLA_stage_00008071
EIF2D_Park201106_XENLA_00083920
EIF3B_XeXenL6RMv10001671m
F6PZA7_XENTR_Taira201203_XENLA_stage_00012735
F6RPR3_XENTR_Taira201203_XENLA_tissue_00073777
FAM84A_TC461886
FASN_Taira201203_XENLA_stage_00125854
FCHSD2_XeXenL6RMv10018714m
FIBCD1_Taira201203_XENLA_tissue_00141634
GABRA2_Ismailoglu201203_XENLA_00057736
GDF7_Quigley201112_XENLA_00075435
GGCX_Ismailoglu201203_XENLA_00051593
GMPR_Audic201207_XENLA_00001834
GPER_Taira201203_XENLA_tissue_00198566
GRIK4_XeXenL6RMv10046000m
GTPBP5_XeXenL6RMv10009641m
HOXC3_XeXenL6RMv10010309m
HSPA14_Taira201203_XENLA_stage_00005467
HSPG2_Ismailoglu201203_XENLA_00073381
ILF2_XeXenL6RMv10013879m
IQCB1_Taira201203_XENLA_tissue_00114267
KCNMB1_XeXenL6RMv10002745m
KRT18_XeXenL6RMv10015106m
LAMA3_XeXenL6RMv10030781m
LEPREL2_Audic201207_XENLA_00003771
LETM1_Quigley201207_XENLA_00033684
LIX1L_TC432245
LOC646851_Quigley201207_XENLA_00105837
LRRK1_Taira201203_XENLA_tissue_00045091
LRRN4CL_Taira201203_XENLA_tissue_00097503
MAFB_Taira201203_XENLA_tissue_00222808
MAP1B_Taira201203_XENLA_tissue_00131397
MAP2K1_Park201106_XENLA_00025637
MAPKBP1_Quigley201207_XENLA_00106159
MDFIC_Taira201203_XENLA_tissue_00040939
MFAP4_Amin201106_XENLA_00075121
MFSD8_TC415147
MMD_Taira201203_XENLA_stage_00067557
MYL9_XeXenL6RMv10003610m
NA_Kwon201107_XENLA_00062972
NA_Quigley201207_XENLA_00017633
NA_Taira201203_XENLA_stage_00036906
NA_Taira201203_XENLA_stage_00089175
NA_Taira201203_XENLA_stage_00159192
NA_Taira201203_XENLA_tissue_00127496
NA_Taira201203_XENLA_tissue_00256749
NA_TeperekTkacz201206_XENLA_00080359
NA_XeXenL6RMv10007818m
NA_XeXenL6RMv10020798m
NA_XeXenL6RMv10022310m
NA_XeXenL6RMv10026057m
NA_XeXenL6RMv10026757m
NBEA_Kwon201107_XENLA_00012848
NEDD8_Taira201203_XENLA_stage_00103695
NEDD9_Quigley201207_XENLA_00047216
NEUROD4_Taira201203_XENLA_stage_00042487
NLGN1_Taira201203_XENLA_tissue_00051346
NM_001085805.1
NM_001086747.1
NM_001086773.1
NM_001086952.1
NM_001087076.1
NM_001087378.1
NM_001087710.1
NM_001088231.1
NM_001088653.1
NM_001089958.1
NM_001090395.1
NM_001091312.1
NM_001091450.1
NM_001092599.1
NM_001092806.1
NM_001092867.1
NM_001093001.1
NM_001094061.1
NM_001094284.1
NM_001094371.1
NM_001094375.1
NM_001094416.1
NM_001094605.1
NM_001094619.1
NM_001095072.1
NM_001095605.1
NM_001095609.1
NM_001095818.1
NM_001096196.1
NM_001096301.1
NM_001096363.1
NM_001096521.1
NM_001096588.1
NM_001097043.1
NM_001097923.1
NM_001097965.1
NM_001112828.1
NM_001112849.1
NM_001130946.1
NPHP4_XeXenL6RMv10001217m
NP_001072402.1_Ismailoglu201203_XENLA_00015199
NP_001090730.1_Horb201201_XENLA_00189873
NP_001106561.1_Taira201203_XENLA_stage_00007398
NUDT15_Taira201203_XENLA_stage_00079275
OSR1_Taira201203_XENLA_stage_00176560
OTUD4_Taira201203_XENLA_stage_00059794
PABPN1L_TC426969
PALB2_Ismailoglu201203_XENLA_00000540
PBX1_Kwon201107_XENLA_00062277
PDE7A_Kwon201107_XENLA_00017836
PNLIP_XeXenL6RMv10052459m
PRDM8_XeXenL6RMv10000268m
PUSL1_Taira201203_XENLA_tissue_00039723
Q0V9S5_XENTR_mgEST_Xl4jul2012_1013112765
RALGDS_Taira201203_XENLA_tissue_00008966
RANBP9_XeXenL6RMv10038171m
RBM22_XeXenL6RMv10045960m
RFFL_Taira201203_XENLA_stage_00067747
RGS22_Quigley201112_XENLA_00063125
RPL4_Taira201203_XENLA_stage_00056169
RSBN1L_Quigley201207_XENLA_00102409
SFPQ_Taira201203_XENLA_tissue_00227100
SFPQ_TeperekTkacz201206_XENLA_00091341
SHD_Park201106_XENLA_00079797
SHF_Taira201203_XENLA_tissue_00083549
SLC13A3_Taira201203_XENLA_stage_00156612
SLC38A5_Taira201203_XENLA_tissue_00221968
SLC45A3_Chung201110_XENLA_00002032
SLC5A8_Quigley201207_XENLA_00086956
SMYD1_XeXenL6RMv10048886m
SNX22_Amin201106_XENLA_00056497
SNX9_Ismailoglu201203_XENLA_00003277
SOX7_Amin201106_XENLA_00012533
SOX7_Quigley201207_XENLA_00046728
SPEF1_Kwon201107_XENLA_00017622
ST7_Kwon201107_XENLA_00130780
TBX15_Park201106_XENLA_00017607
TDRD6_Ismailoglu201203_XENLA_00012199
TET3_Horb201201_XENLA_00158587
TIPIN_XeXenL6RMv10038978m
TMEM200C_Kwon201107_XENLA_00126044
TMEM221_Park201106_XENLA_00056915
TMEM56.2_Taira201203_XENLA_tissue_00046023
TMPRSS4_Taira201203_XENLA_tissue_00276064
TRIT1_Taira201203_XENLA_stage_00079621
TWIST2_XeXenL6RMv10053198m
UBE2C_Kwon201107_XENLA_00095415
VASP_Ismailoglu201203_XENLA_00006667
VASP_TC418210
VDAC1_Kwon201107_XENLA_00014124
ZC3H12B_XeXenL6RMv10028799m
ZFR_XeXenL6RMv10008510m
AATK_Taira201203_XENLA_tissue_00199004
ABT1_Taira201203_XENLA_tissue_00090061
ACP5_Audic201207_XENLA_00003517
ACTN3_TC443007
ADRA2C_XeXenL6RMv10044210m
AK2_XeXenL6RMv10025306m
ARV1_Taira201203_XENLA_tissue_00093254
ASAP3_Taira201203_XENLA_tissue_00179552
ATP2C1_TeperekTkacz201206_XENLA_00031790
ATP2C1_XeXenL6RMv10012258m
ATP5G3_Taira201203_XENLA_stage_00090535
B0BM85_XENTR_TeperekTkacz201206_XENLA_00089367
BACE1_Taira201203_XENLA_tissue_00155149
BC070540.1
BC074192.1
BC124885.1
BOLA1_Taira201203_XENLA_tissue_00087913
C19ORF63_Kwon201107_XENLA_00079922
C8B_XeXenL6RMv10009908m
CA2_Taira201203_XENLA_tissue_00200489
CARD11_XeXenL6RMv10015842m
CCDC85C_Taira201203_XENLA_stage_00090049
CDC25B_TeperekTkacz201206_XENLA_00085260
CEP164_Kwon201107_XENLA_00044934
CERS5_Ismailoglu201203_XENLA_00019866
CHMP1A_Ismailoglu201203_XENLA_00007994
CHRNA2_Chung201110_XENLA_00088320
CKAP5_XeXenL6RMv10036592m
COPB2_Taira201203_XENLA_stage_00007515
CRCP_TC424789
DSP_Taira201203_XENLA_stage_00090287
EEF1A1O_Taira201203_XENLA_stage_00059873
ENTPD3_Taira201203_XENLA_stage_00046664
FAM175B_Ismailoglu201203_XENLA_00068687
FER1L4_Horb201201_XENLA_00118498
GADD45GIP1_Kwon201107_XENLA_00039806
GAS7_Ismailoglu201203_XENLA_00001347
GDF7_XeXenL6RMv10002398m
GMPR2_XeXenL6RMv10007867m
GRHL2_Quigley201112_XENLA_00017254
HAUS4_Kwon201107_XENLA_00078346
HDAC2_TC418943
HDX_Taira201203_XENLA_stage_00150296
HIBCH_Taira201203_XENLA_tissue_00139962
HSD11B1_Taira201203_XENLA_tissue_00004124
HSD11B1_Taira201203_XENLA_tissue_00277765
ISG20L2_TC428609
KLHDC7A_Chung201110_XENLA_00076231
KRT5.6_XeXenL6RMv10015091m
LRRC16A_Kwon201107_XENLA_00134671
LY75_TeperekTkacz201206_XENLA_00012245
MED13L_XeXenL6RMv10041766m
MIS18BP1_XeXenL6RMv10009022m
MOB3A_mgEST_Xl4jul2012_1013094432
MOBKL3_TeperekTkacz201202_XENLA_00063862
MTMR7_XeXenL6RMv10007128m
MYLK_Taira201203_XENLA_tissue_00067970
MYO1E.1_Taira201203_XENLA_stage_00157402
NA_Kwon201107_XENLA_00052266
NA_Kwon201107_XENLA_00065450
NA_Kwon201107_XENLA_00133351
NA_Park201106_XENLA_00085134
NA_Quigley201112_XENLA_00056968
NA_Quigley201112_XENLA_00129535
NA_Quigley201112_XENLA_00131306
NA_Taira201203_XENLA_tissue_00041129
NA_Taira201203_XENLA_tissue_00066940
NA_Taira201203_XENLA_tissue_00107542
NA_Taira201203_XENLA_tissue_00112713
NA_TeperekTkacz201206_XENLA_00026243
NA_XeXenL6RMv10016713m
NA_XeXenL6RMv10027001m
NA_XeXenL6RMv10034169m
NA_XeXenL6RMv10039562m
NCAPD2_TC414134
NDUFB7_Park201106_XENLA_00107522
NFYC_Quigley201207_XENLA_00043385
NM_001085848.1
NM_001086868.1
NM_001087188.1
NM_001087911.1
NM_001092394.1
NM_001092981.1
NM_001095186.1
NM_001095937.1
NM_001096053.1
NM_001096403.1
NM_001097047.1
NM_001097892.1
NM_001172234.1
NP_001107701.1_Taira201203_XENLA_tissue_00202304
NP_001120074.1_Taira201203_XENLA_tissue_00185579
NSL1_Ismailoglu201203_XENLA_00061081
NUP153_Taira201203_XENLA_stage_00209240
OSR2_TeperekTkacz201206_XENLA_00111804
PAFAH1B1_Kwon201107_XENLA_00105086
PAPOLG_Taira201203_XENLA_tissue_00050753
PCDHGA3_XeXenL6RMv10023617m
PDIA5_Taira201203_XENLA_tissue_00093942
PDZD8_Park201106_XENLA_00074197
PKP3_Audic201207_XENLA_00001707
PKP3_Quigley201112_XENLA_00059987
PQLC3_Kwon201107_XENLA_00054519
PRKAA2_XeXenL6RMv10019567m
PROS1_Taira201203_XENLA_tissue_00168898
PTPRC_Taira201203_XENLA_tissue_00175138
RCOR1_Taira201203_XENLA_tissue_00144813
RNF149_Ismailoglu201203_XENLA_00042253
RPP40_Ismailoglu201203_XENLA_00035556
RPP40_Taira201203_XENLA_stage_00019012
SCTR_Taira201203_XENLA_tissue_00005952
SLC4A8_Ismailoglu201203_XENLA_00029299
SLC9A3R1_Taira201203_XENLA_tissue_00279319
SNX33_Taira201203_XENLA_stage_00187846
SOLH_XeXenL6RMv10023484m
SOX8_Quigley201207_XENLA_00025060
SPRY1_Kwon201107_XENLA_00049798
SULF1_XeXenL6RMv10011675m
SYNPO2_XeXenL6RMv10004928m
TAF9B_XeXenL6RMv10039325m
TATDN3_XeXenL6RMv10009467m
TEKT2_Taira201203_XENLA_tissue_00051127
TMEM194A_Taira201203_XENLA_stage_00126159
TNFRSF9_Taira201203_XENLA_tissue_00244166
TPM4_Taira201203_XENLA_tissue_00109421
TRAPPC2_Ismailoglu201203_XENLA_00048986
TRAPPC5_Ismailoglu201203_XENLA_00027729
TRIM71_TeperekTkacz201206_XENLA_00073504
TTC13_TeperekTkacz201206_XENLA_00046106
UBFD1_Taira201203_XENLA_stage_00123195
UBFD1_XeXenL6RMv10023524m
UHRF2_Kwon201107_XENLA_00031785
USO1_Ismailoglu201203_XENLA_00007734
USP34_Taira201203_XENLA_tissue_00221582
VCAN_Ismailoglu201203_XENLA_00013144
WDR81_Taira201203_XENLA_tissue_00286543
XB-GENE-5822220_Taira201203_XENLA_stage_00051798
XB-GENE-5911701_XeXenL6RMv10047193m
ZBTB1_XeXenL6RMv10036471m
ZIC4_XeXenL6RMv10002522m
ZNF827_Taira201203_XENLA_stage_00175242
ZNF827_Taira201203_XENLA_tissue_00209700
ZNF865_Taira201203_XENLA_stage_00183497
ABCC3_Taira201203_XENLA_tissue_00213758
ABCG4_Taira201203_XENLA_tissue_00018417
ADAMTS6_Kwon201107_XENLA_00044858
ANGPTL2_XeXenL6RMv10020767m
AP1AR_Taira201203_XENLA_tissue_00257554
ARHGEF10_Taira201203_XENLA_tissue_00009936
ARV1_Taira201203_XENLA_stage_00067382
ATL1_Taira201203_XENLA_tissue_00288267
BC056116.1
BC072926.1
BC074310.1
BC077291.1
BC106459.1
BC108779.1
BC130068.1
BCL2L1_Taira201203_XENLA_tissue_00285924
BIX1.2_XeXenL6RMv10039493m
BOD1_Taira201203_XENLA_tissue_00279051
C16ORF70_Audic201207_XENLA_00005607
C17ORF59_Amin201106_XENLA_00008369
CAPN9_Taira201203_XENLA_tissue_00032492
CARM1_Taira201203_XENLA_tissue_00202722
CCDC141_XeXenL6RMv10023050m
CCDC39_Taira201203_XENLA_tissue_00074120
CCDC41_TeperekTkacz201206_XENLA_00022245
CDAN1_Park201106_XENLA_00007698
CLMN_Taira201203_XENLA_tissue_00170283
CTTNBP2_Taira201203_XENLA_tissue_00062596
CXCL5_Kwon201107_XENLA_00026110
CYP7A1_Taira201203_XENLA_tissue_00243473
DCK.2_Taira201203_XENLA_tissue_00198050
DEPDC5_Ismailoglu201203_XENLA_00060365
DGKA_Taira201203_XENLA_tissue_00166771
DMC1_XeXenL6RMv10009708m
DNALI1_Audic201207_XENLA_00002207
DRD5_XeXenL6RMv10010352m
DTX1_Taira201203_XENLA_tissue_00031816
ELK4_Ismailoglu201203_XENLA_00043362
ELOVL1_Kwon201107_XENLA_00070745
EU363495.1
EYA1_Park201106_XENLA_00140098
F6WKA7_XENTR_Ismailoglu201203_XENLA_00051218
F7AMS3_XENTR_XeXenL6RMv10009064m
F7CZV2_XENTR_Taira201203_XENLA_tissue_00032552
FABP6_Taira201203_XENLA_tissue_00141245
FAM176A_Quigley201112_XENLA_00027183
FAM64A_Taira201203_XENLA_stage_00103195
FANCD2_Taira201203_XENLA_tissue_00110776
FBXW7_TeperekTkacz201206_XENLA_00057862
FUT1_Taira201203_XENLA_stage_00123712
GPC5_Taira201203_XENLA_tissue_00065738
GPC5_Taira201203_XENLA_tissue_00205058
GPD2_Kwon201107_XENLA_00095230
GSPT1_Ismailoglu201203_XENLA_00042084
HLA-DRB1_TC421244
HMGA2_Kwon201107_XENLA_00033518
HMP19_Taira201203_XENLA_tissue_00083356
HS6ST1_Audic201207_XENLA_00007544
IQCB1_Taira201203_XENLA_tissue_00231793
IQSEC3_Ismailoglu201203_XENLA_00046494
IRX3_Ismailoglu201203_XENLA_00040848
ISCU_Kwon201107_XENLA_00093565
ISCU_mgEST_Xl4jul2012_1013087876
KCNK5_Taira201203_XENLA_tissue_00223642
LCOR_Kwon201107_XENLA_00034222
LEPREL2_Ismailoglu201203_XENLA_00006993
LGALS3_Ismailoglu201203_XENLA_00031597
LMX1B.2_Taira201203_XENLA_tissue_00050953
LPHN3_Kwon201107_XENLA_00126051
LY75_TeperekTkacz201206_XENLA_00021519
MAP2K1_XeXenL6RMv10004010m
MECOM_Taira201203_XENLA_tissue_00235558
MED31_Taira201203_XENLA_stage_00153441
METTL3_Taira201203_XENLA_stage_00107157
MRPL12_Ismailoglu201203_XENLA_00055196
MSH6_Horb201201_XENLA_00034976
MUT_Park201106_XENLA_00004300
NA_Ismailoglu201203_XENLA_00008379
NA_Ismailoglu201203_XENLA_00012195
NA_Kwon201107_XENLA_00001730
NA_Kwon201107_XENLA_00028651
NA_TC430865
NA_Taira201203_XENLA_stage_00048538
NA_Taira201203_XENLA_stage_00075086
NA_Taira201203_XENLA_stage_00087262
NA_Taira201203_XENLA_stage_00216160
NA_Taira201203_XENLA_tissue_00019643
NA_Taira201203_XENLA_tissue_00024108
NA_Taira201203_XENLA_tissue_00074781
NA_Taira201203_XENLA_tissue_00085853
NA_Taira201203_XENLA_tissue_00136141
NA_Taira201203_XENLA_tissue_00175285
NA_Taira201203_XENLA_tissue_00194650
NA_XeXenL6RMv10040499m
NA_XeXenL6RMv10049485m
NCAPD2_Ismailoglu201203_XENLA_00017425
NEFH_XeXenL6RMv10002994m
NEK2_Ismailoglu201203_XENLA_00021575
NM_001086184.1
NM_001086595.1
NM_001086611.1
NM_001086779.1
NM_001086964.1
NM_001088036.1
NM_001088162.1
NM_001091033.1
NM_001092094.1
NM_001092179.1
NM_001092278.1
NM_001092765.1
NM_001093029.1
NM_001093358.1
NM_001093491.1
NM_001094635.1
NM_001094877.1
NM_001094901.1
NM_001095185.1
NM_001095795.1
NM_001096052.1
NM_001096435.1
NM_001100935.1
NM_001193408.1
NP_001072333.1_Kwon201107_XENLA_00048776
NP_001072333.1_Kwon201107_XENLA_00098475
NP_001106619.1_Kwon201107_XENLA_00027834
NP_001106619.1_Taira201203_XENLA_stage_00165202
NSL1_TeperekTkacz201202_XENLA_00065727
NSUN3_Taira201203_XENLA_stage_00110635
OTOP3_Audic201207_XENLA_00002740
PCMT1_Ismailoglu201203_XENLA_00044053
PHF13_TeperekTkacz201206_XENLA_00016847
PHF6_XeXenL6RMv10005473m
PLCL1_XeXenL6RMv10008146m
POF1B_Taira201203_XENLA_stage_00038467
PRKAA2_Horb201201_XENLA_00068234
PRRC2C_Ismailoglu201203_XENLA_00070567
PRRC2C_Taira201203_XENLA_stage_00108287
PTPN12_TC415501
PWP2_Ismailoglu201203_XENLA_00043302
QKI_TC425184
RAB11B.2_TC422750
RAB15_Quigley201112_XENLA_00127599
RGS3_Taira201203_XENLA_tissue_00201791
RHOA_XeXenL6RMv10034880m
RPL4_Quigley201207_XENLA_00093665
RPS3A_Taira201203_XENLA_tissue_00253353
RPS7_Quigley201112_XENLA_00108326
SBDS_TeperekTkacz201202_XENLA_00128237
SHF_Taira201203_XENLA_tissue_00050054
SHROOM3_Taira201203_XENLA_tissue_00019340
SLC24A4_Taira201203_XENLA_tissue_00105811
SLC33A1_Audic201207_XENLA_00002341
SLC37A3_Horb201201_XENLA_00024630
SNRPD3_XeXenL6RMv10049712m
SOX17B.1_TeperekTkacz201202_XENLA_00126579
SPIC_XeXenL6RMv10053163m
TAOK3_TC457642
TATDN3_Horb201201_XENLA_00141319
TFAP2E_Taira201203_XENLA_stage_00168824
THBS3_Taira201203_XENLA_tissue_00093606
TMCO4_Taira201203_XENLA_tissue_00026777
TOX3_Taira201203_XENLA_stage_00182408
TPX2_XeXenL6RMv10004825m
TRIM14_Kwon201107_XENLA_00050029
[truncated: 670 more rows]

## Sheet: List_genes_cluster_4
SOX6_XeXenL6RMv10045563m
UROS_Ismailoglu201203_XENLA_00025436
GABRR3_Taira201203_XENLA_tissue_00147030
LEMD3_Taira201203_XENLA_tissue_00216337
NM_001095667.1
RPL3_Taira201203_XENLA_stage_00165249
BAI2_Taira201203_XENLA_tissue_00129768
BC134828.1
CCDC60_Quigley201207_XENLA_00053951
KCNA6_Taira201203_XENLA_tissue_00234822
KIAA1161_XeXenL6RMv10016997m
NM_001095142.1
NOLC1_TC437156
AFAP1_XeXenL6RMv10042296m
BC072050.1
FZD8_mgEST_Xl4jul2012_1013156664
LYPLA1_Park201106_XENLA_00027555
MORN3_Quigley201112_XENLA_00012335
MYO1A_Ismailoglu201203_XENLA_00051437
NA_XeXenL6RMv10011215m
NA_XeXenL6RMv10047434m
PPP1R16B_XeXenL6RMv10041156m
RPL19_Quigley201112_XENLA_00016000
SH3BP4_TC414427
SUV420H2_Ismailoglu201203_XENLA_00063398
TNFSF10L_Taira201203_XENLA_stage_00033013
ZNF281_Quigley201112_XENLA_00036503
BC082432.1
BC106354.1
BCL2L2_Kwon201107_XENLA_00110479
CLMN_Kwon201107_XENLA_00004983
FSD1L_Taira201203_XENLA_tissue_00028458
HOXB4_Horb201201_XENLA_00180537
LYPLA1_TC430540
LZTS1_Ismailoglu201203_XENLA_00050280
NA_Horb201201_XENLA_00135703
NA_Taira201203_XENLA_tissue_00037368
NA_Taira201203_XENLA_tissue_00119926
NCDN_XeXenL6RMv10006333m
NM_001087568.1
NM_001092260.1
NM_001094474.1
NM_001094501.1
NM_001096264.1
PCDH18_Taira201203_XENLA_tissue_00163321
PDZRN4_XeXenL6RMv10037568m
POU4F2_Taira201203_XENLA_tissue_00215902
PRRT4_Quigley201207_XENLA_00096861
TMEM59_Taira201203_XENLA_stage_00062774
TN3_Veenstra201204_XENLA_00016164
TNFSF10L_Quigley201112_XENLA_00041249
UTP15_Taira201203_XENLA_tissue_00254031
VIPR1_XeXenL6RMv10009391m
ANKHD1_XeXenL6RMv10002737m
BC129625.1
BC170163.1
C2ORF61_Taira201203_XENLA_stage_00136956
C4ORF32_Taira201203_XENLA_tissue_00271737
CACNA2D2_Taira201203_XENLA_stage_00032418
FAM163B_Taira201203_XENLA_stage_00073099
ID2_Taira201203_XENLA_stage_00036077
ID2_Taira201203_XENLA_stage_00093670
LPAR2_XeXenL6RMv10012537m
MINA_Kwon201107_XENLA_00003065
NAT10_Ismailoglu201203_XENLA_00061999
NA_Taira201203_XENLA_stage_00021155
NA_XeXenL6RMv10047192m
NM_001088433.1
NM_001092062.1
NM_001093403.1
NM_001094637.1
NPEPL1_XeXenL6RMv10018810m
PDGFB_Quigley201207_XENLA_00001500
PIP4K2B_Taira201203_XENLA_stage_00103193
RNF31_Taira201203_XENLA_tissue_00209615
RPL19_Ismailoglu201203_XENLA_00017644
SEC63_Taira201203_XENLA_stage_00178222
SSTR5_Taira201203_XENLA_stage_00018393
STAMBP_Kwon201107_XENLA_00040590
STAT2_Taira201203_XENLA_tissue_00282024
TPST2_Kwon201107_XENLA_00044099
TPST2_Taira201203_XENLA_stage_00204987
UBR4_Amin201106_XENLA_00046462
YWHAE_TeperekTkacz201202_XENLA_00017497
ZBTB9_Ismailoglu201203_XENLA_00019862
BC045272.1
BC123106.1
CDK5R2_Kwon201107_XENLA_00118437
CYP1B1_XeXenL6RMv10037521m
DMD.1_Taira201203_XENLA_tissue_00042920
DNHD1_Quigley201112_XENLA_00023963
DUS1L_Ismailoglu201203_XENLA_00074309
HERC6_XeXenL6RMv10002209m
KIAA0319L_Horb201201_XENLA_00030902
KIAA0319L_mgEST_Xl4jul2012_1013091664
MTTP.1_Taira201203_XENLA_tissue_00137592
NA_Taira201203_XENLA_tissue_00010483
NA_XeXenL6RMv10000262m
NLGN2_XeXenL6RMv10025731m
NM_001086622.1
NM_001091548.1
NM_001094011.1
NM_001094210.1
NM_001094860.1
NUDT17_TeperekTkacz201202_XENLA_00043730
PA2G4_TC441597
PIGY_Park201106_XENLA_00007412
PIK3CB_Taira201203_XENLA_tissue_00090570
PLS1_XeXenL6RMv10006902m
SAP130_Taira201203_XENLA_stage_00191698
SGCG_XeXenL6RMv10037785m
SUPT4H1_Ismailoglu201203_XENLA_00003917
TBX21_XeXenL6RMv10046428m
TNRC6C_XeXenL6RMv10049243m
TOM1L1_Kwon201107_XENLA_00123302
TRAF1_XeXenL6RMv10055522m
UBR5_XeXenL6RMv10012620m
VASH2_Kwon201107_XENLA_00035992
ZGPAT_TC461672
ZMAT3_Taira201203_XENLA_tissue_00173233
ARHGAP28_XeXenL6RMv10013611m
ARRDC4_Taira201203_XENLA_tissue_00204219
BAZ2A_Quigley201207_XENLA_00095554
BC056110.1
BC077449.1
C3ORF19_XeXenL6RMv10027877m
CACNG2_Taira201203_XENLA_tissue_00235688
CDK5RAP3_XeXenL6RMv10046419m
COL20A1_XeXenL6RMv10020682m
DCP2_TC421759
LRP3_Taira201203_XENLA_tissue_00131763
LTBP1_Taira201203_XENLA_stage_00149861
MAP1B_XeXenL6RMv10010512m
NA_Chung201110_XENLA_00075097
NA_Kwon201107_XENLA_00035071
NA_Taira201203_XENLA_stage_00193966
NA_Taira201203_XENLA_tissue_00062640
NA_Taira201203_XENLA_tissue_00221958
NA_Taira201203_XENLA_tissue_00264146
NA_XeXenL6RMv10017446m
NA_XeXenL6RMv10039868m
NM_001086783.1
NM_001087421.1
NM_001087730.1
NM_001087887.1
NM_001091700.1
NM_001095886.1
NM_001096074.1
NM_001096320.1
NM_001097105.1
PCSK6_XeXenL6RMv10001119m
PPARGC1B_Kwon201107_XENLA_00096791
PPARGC1B_Park201106_XENLA_00157247
SAP130_Taira201203_XENLA_stage_00176647
SLC34A2_XeXenL6RMv10049460m
SYNC_XeXenL6RMv10025299m
SYTL3_Taira201203_XENLA_tissue_00167859
TJAP1_XeXenL6RMv10034454m
WDR46_Taira201203_XENLA_stage_00162737
ZNF385A_Taira201203_XENLA_tissue_00067399
ACOT7_Taira201203_XENLA_tissue_00268756
ACSF3_Amin201106_XENLA_00072481
ALG14_TC440603
ANGPT2_Taira201203_XENLA_tissue_00109126
ARHGAP35_TeperekTkacz201206_XENLA_00063302
B1H3E3_XENTR_Taira201203_XENLA_stage_00011456
B1WBK9_XENTR_Taira201203_XENLA_tissue_00119258
B4GALNT1_XeXenL6RMv10024767m
BAI1_Kwon201107_XENLA_00041211
BLVRA_Taira201203_XENLA_tissue_00241292
BRAP_XeXenL6RMv10040203m
CA10_Taira201203_XENLA_stage_00123986
CDH4_XeXenL6RMv10030643m
DVL3_Park201106_XENLA_00043094
EIF2S3_Kwon201107_XENLA_00065293
EPHX3_Taira201203_XENLA_tissue_00269621
F6XB77_XENTR_Taira201203_XENLA_tissue_00023655
FARSB_TC467804
FOXL1_Taira201203_XENLA_tissue_00050473
GAL3ST4_Park201106_XENLA_00102826
GALNT11_Taira201203_XENLA_stage_00028674
GALNTL4_Park201106_XENLA_00131605
GARNL3_Ismailoglu201203_XENLA_00049165
GOLGA5_Taira201203_XENLA_tissue_00253742
IPO9_XeXenL6RMv10042676m
ITPRIPL2_XeXenL6RMv10055051m
J03091.1
KIAA0930_Kwon201107_XENLA_00026153
KIAA1324_Taira201203_XENLA_tissue_00148244
KIF3C_Taira201203_XENLA_stage_00193281
LOC100497556_Quigley201207_XENLA_00085909
MSL3_Kwon201107_XENLA_00001539
MZT2B_Kwon201107_XENLA_00088894
NA_Kwon201107_XENLA_00051907
NA_Kwon201107_XENLA_00131506
NA_Taira201203_XENLA_stage_00088295
NA_Taira201203_XENLA_tissue_00037276
NA_Taira201203_XENLA_tissue_00081182
NA_Taira201203_XENLA_tissue_00100690
NA_Taira201203_XENLA_tissue_00117049
NA_Taira201203_XENLA_tissue_00217893
NA_Taira201203_XENLA_tissue_00239066
NA_Taira201203_XENLA_tissue_00252491
NA_TeperekTkacz201202_XENLA_00108879
NA_XeXenL6RMv10002877m
NA_mgEST_Xl4jul2012_1013114761
NM_001086505.1
NM_001087979.1
NM_001089667.1
NM_001090374.1
NM_001091529.1
NM_001091650.1
NM_001092396.1
NM_001092596.1
NM_001093170.1
NM_001094558.1
NM_001095411.1
NM_001095634.1
NM_001114825.1
NM_001172191.1
NPAS2_Taira201203_XENLA_tissue_00157113
NP_001096421.1_XeXenL6RMv10009060m
NP_001120298.1_Taira201203_XENLA_tissue_00285874
PAH_XeXenL6RMv10007580m
PCF11_TeperekTkacz201206_XENLA_00026376
PKDCC.1_Taira201203_XENLA_stage_00008166
RAB11FIP3_XeXenL6RMv10024013m
REEP3_Taira201203_XENLA_tissue_00043719
SLC15A4_Taira201203_XENLA_stage_00204290
TCOF1_XeXenL6RMv10020618m
TXLNA_TeperekTkacz201206_XENLA_00130216
UCKL1_XeXenL6RMv10017241m
UPK1A_Taira201203_XENLA_tissue_00105968
Z30971.1
ZFAND3_mgEST_Xl4jul2012_1013156314
ACER2_XeXenL6RMv10017596m
ADCY8_Taira201203_XENLA_tissue_00007243
AFF2_Taira201203_XENLA_stage_00075929
ALDH1A2_XeXenL6RMv10046039m
AQPEP_XeXenL6RMv10019453m
ARFGAP2_Taira201203_XENLA_tissue_00098954
ARMC1_Kwon201107_XENLA_00133102
ASCL2_Taira201203_XENLA_stage_00036627
ATXN3_Ismailoglu201203_XENLA_00038795
BC077233.1
BC077259.1
BC128935.1
BC130174.1
BC161679.1
BOP1_Chung201110_XENLA_00040022
BRCA2_XeXenL6RMv10004419m
C18ORF1_Taira201203_XENLA_tissue_00229348
C21ORF59_Taira201203_XENLA_stage_00198873
CCDC109B_Taira201203_XENLA_stage_00187661
CDC6_Ismailoglu201203_XENLA_00014592
CHD8_Quigley201207_XENLA_00042769
CLK3_Taira201203_XENLA_stage_00046517
CRYBA2_Taira201203_XENLA_stage_00211292
CWC22_Ismailoglu201203_XENLA_00027296
DHRS7B_XeXenL6RMv10041796m
DOPEY1_Quigley201207_XENLA_00088534
EIF3G_XeXenL6RMv10017291m
EIF3J_TeperekTkacz201206_XENLA_00042234
GALNT11_Taira201203_XENLA_tissue_00050259
GALNTL4_Amin201106_XENLA_00025601
GRB10_TC449707
HSPA8_mgEST_Xl4jul2012_1013250406
IPO9_Taira201203_XENLA_tissue_00048441
MCMBP_Park201106_XENLA_00172686
MOBKL2C_Taira201203_XENLA_stage_00051448
MVP_TC455082
MVP_XeXenL6RMv10004658m
MYL1_Taira201203_XENLA_stage_00169760
NA_Taira201203_XENLA_stage_00142921
NA_Taira201203_XENLA_tissue_00259769
NA_XeXenL6RMv10039156m
NM_001086095.1
NM_001086799.1
NM_001087311.1
NM_001087976.1
NM_001090815.1
NM_001094436.1
NM_001095527.1
NM_001096043.1
NM_001098704.1
NM_001127873.1
NP_001090744.2_TeperekTkacz201206_XENLA_00124174
OTUD7A_Taira201203_XENLA_stage_00062731
PAQR5_Taira201203_XENLA_tissue_00152128
PMS2_XeXenL6RMv10043077m
PRR14_Kwon201107_XENLA_00016862
PSME2_Taira201203_XENLA_tissue_00274479
PTCH1_Park201106_XENLA_00158238
RNF115_TeperekTkacz201206_XENLA_00002601
RNMT_Kwon201107_XENLA_00075709
SLC34A3_XeXenL6RMv10055084m
SLC9B2_XeXenL6RMv10026944m
SP1_Taira201203_XENLA_tissue_00258338
TCTEX1D2_Kwon201107_XENLA_00051093
TK1_Ismailoglu201203_XENLA_00010647
TRAPPC10_Ismailoglu201203_XENLA_00050435
TSC1_XeXenL6RMv10008801m
TSPEAR_XeXenL6RMv10041668m
VASH1_Taira201203_XENLA_tissue_00112938
XB-GENE-5873924_Kwon201107_XENLA_00114049
ZNF804A_XeXenL6RMv10011600m
AB599713.1
ABI2_Kwon201107_XENLA_00083949
ACSF3_XeXenL6RMv10052295m
AGK_XeXenL6RMv10040338m
AGT_XeXenL6RMv10048668m
ANGPTL3_Taira201203_XENLA_tissue_00097264
ATP10B_XeXenL6RMv10000669m
BC046862.1
BC077804.1
BC108748.1
C3ORF70_Taira201203_XENLA_tissue_00042564
CBL_XeXenL6RMv10043890m
COPS6_XeXenL6RMv10038342m
COX16_Horb201201_XENLA_00042265
CST7_Taira201203_XENLA_tissue_00035304
DDX18_Taira201203_XENLA_tissue_00180860
DEM1_Kwon201107_XENLA_00048102
DLX5_Horb201201_XENLA_00125782
DPYSL2_Taira201203_XENLA_tissue_00145955
DUS1L_Taira201203_XENLA_stage_00095053
EFCAB4B_Horb201201_XENLA_00044472
EFEMP2_Park201106_XENLA_00159971
EGF_Taira201203_XENLA_tissue_00221727
EHD3_XeXenL6RMv10010852m
ESPN_TeperekTkacz201206_XENLA_00120354
FAM105A_Taira201203_XENLA_tissue_00258961
GPR88_XeXenL6RMv10034864m
GTF2B_mgEST_Xl4jul2012_1013251004
HHLA2_XeXenL6RMv10002704m
HLF_XeXenL6RMv10006030m
KCNJ15_Quigley201207_XENLA_00006904
LMTK3_Taira201203_XENLA_tissue_00181347
LRG1_XeXenL6RMv10021142m
MAGT1_Taira201203_XENLA_tissue_00040707
MED29_Ismailoglu201203_XENLA_00002942
MIER2_Kwon201107_XENLA_00085222
MTBP_Ismailoglu201203_XENLA_00042433
NADKD1_Kwon201107_XENLA_00105341
NAMPT_Taira201203_XENLA_stage_00203176
NA_Park201106_XENLA_00171681
NA_Quigley201207_XENLA_00073078
NA_TC437119
NA_Taira201203_XENLA_tissue_00045286
NA_XeXenL6RMv10022206m
NA_XeXenL6RMv10048386m
NM_001086401.1
NM_001089264.1
NM_001091150.1
NM_001092190.1
NM_001093633.1
NM_001093913.1
NM_001094026.1
NM_001095252.1
NM_001095747.1
NM_001097022.1
NM_001097752.1
NPPC_XeXenL6RMv10040528m
NP_001096160.1_Taira201203_XENLA_tissue_00044436
NP_001135599.1_Taira201203_XENLA_tissue_00014372
PAPPA_Amin201106_XENLA_00056456
PDE4C_Taira201203_XENLA_tissue_00110931
PDGFB_XeXenL6RMv10009720m
PDS5B_Kwon201107_XENLA_00118549
PECR_Taira201203_XENLA_stage_00107902
PFDN6_Park201106_XENLA_00107028
PIK3C2B_Taira201203_XENLA_stage_00088537
PODN_Taira201203_XENLA_tissue_00221944
PPIF_Taira201203_XENLA_stage_00070774
PSMD9_TC445424
PSME3_TeperekTkacz201206_XENLA_00025667
RAB7B_Taira201203_XENLA_tissue_00286419
RALB_TC416211
RASSF1_Taira201203_XENLA_tissue_00205214
RDH7_XeXenL6RMv10009665m
REPS1_Horb201201_XENLA_00071526
SCAF8_Kwon201107_XENLA_00094604
SCN5A_XeXenL6RMv10018034m
SEC24D_Kwon201107_XENLA_00019089
SMTNL2_Taira201203_XENLA_tissue_00237761
SNRPG_TC455961
STK16_Ismailoglu201203_XENLA_00037842
TCOF1_Ismailoglu201203_XENLA_00027666
TGFBRAP1_XeXenL6RMv10041163m
THDL20_XeXenL6RMv10018735m
TIMM8B_XeXenL6RMv10050829m
TNFRSF19_Park201106_XENLA_00011147
TNNI2_Taira201203_XENLA_stage_00134562
TNRC6C_Taira201203_XENLA_stage_00179826
TWSG1_Park201106_XENLA_00151591
TWSG1_XeXenL6RMv10048477m
TXLNA_XeXenL6RMv10027692m
VPS16_Taira201203_XENLA_tissue_00017173
VPS16_XeXenL6RMv10046935m
WDR78_Quigley201207_XENLA_00073263
ZBTB39_XeXenL6RMv10018859m
ZNF462_Ismailoglu201203_XENLA_00043379
ALG14_Quigley201207_XENLA_00053143
ASXL1_Audic201207_XENLA_00000497
AZI1_Ismailoglu201203_XENLA_00021686
B3GNT6_XeXenL6RMv10033090m
BC042314.1
BC044274.1
BC066554.1
BC073089.1
BC127436.1
BC146639.1
BC153780.1
BHLHE41_TeperekTkacz201202_XENLA_00057958
C2_Taira201203_XENLA_tissue_00223946
CASKIN1_XeXenL6RMv10053915m
CCNB3_Taira201203_XENLA_stage_00109663
CDC6_Ismailoglu201203_XENLA_00008230
CDKN2C_Taira201203_XENLA_tissue_00150266
CTTNBP2_XeXenL6RMv10052604m
DNAJC17_Taira201203_XENLA_stage_00110716
DSCAML1_Kwon201107_XENLA_00115551
EIF2S3_XeXenL6RMv10009778m
EIF4EBP2_Taira201203_XENLA_stage_00118813
F6XR86_XENTR_Taira201203_XENLA_tissue_00130918
F6XR86_XENTR_XeXenL6RMv10025855m
FAM160A1_Quigley201112_XENLA_00060582
FAM84A_Taira201203_XENLA_stage_00061221
FER1L4_XeXenL6RMv10002241m
GLT8D2_Taira201203_XENLA_tissue_00176929
GP1BA_TeperekTkacz201206_XENLA_00044165
HAPLN4_Taira201203_XENLA_tissue_00032279
HNF1A_Taira201203_XENLA_tissue_00228177
IGF2BP3_Kwon201107_XENLA_00067738
IGF2BP3_TeperekTkacz201206_XENLA_00096593
IL17C_Taira201203_XENLA_tissue_00291458
JN367451.1
KCNK6_TeperekTkacz201206_XENLA_00071471
KIAA1549_Kwon201107_XENLA_00020592
KIF3C_XeXenL6RMv10041031m
MAGT1_TC432434
MLF2_TC419628
MTTP.2_Kwon201107_XENLA_00063385
NADKD1_Taira201203_XENLA_tissue_00274373
NA_Ismailoglu201203_XENLA_00033118
NA_Park201106_XENLA_00033537
NA_TC430881
NA_Taira201203_XENLA_stage_00042682
NA_Taira201203_XENLA_tissue_00029582
NA_Taira201203_XENLA_tissue_00093645
NA_Taira201203_XENLA_tissue_00164553
NA_Taira201203_XENLA_tissue_00242768
NA_Taira201203_XENLA_tissue_00243127
NA_TeperekTkacz201206_XENLA_00114619
NA_XeXenL6RMv10036884m
NDST2_Quigley201207_XENLA_00060613
NMT1_XeXenL6RMv10041427m
NM_001086570.1
NM_001086827.1
NM_001086855.1
NM_001088283.1
NM_001089956.1
NM_001092331.1
NM_001096545.1
NM_001096874.1
NM_001096885.1
NM_001097654.1
NM_001114793.1
NM_001127796.1
OLFML2B_Amin201106_XENLA_00092374
PLEKHA7_Taira201203_XENLA_tissue_00267389
POC1A_Quigley201207_XENLA_00077602
POC1A_Taira201203_XENLA_tissue_00051260
POLR2C_Taira201203_XENLA_tissue_00234058
PRRT4_Quigley201207_XENLA_00012362
PRTG_Taira201203_XENLA_stage_00071549
PYGO1_Kwon201107_XENLA_00044081
RAG1_XeXenL6RMv10050539m
RNF139_XeXenL6RMv10007759m
SEC24D_Taira201203_XENLA_stage_00002597
SIK2_Kwon201107_XENLA_00084515
TICAM1_XeXenL6RMv10041533m
TLX2_XeXenL6RMv10053316m
TMEM74B_Taira201203_XENLA_stage_00179730
TPD52L1_Taira201203_XENLA_tissue_00098856
TSPAN3_Taira201203_XENLA_stage_00158629
UBE4A_XeXenL6RMv10021342m
XYLT2_Ismailoglu201203_XENLA_00055486
ZNF362_Horb201201_XENLA_00120292
6430571L13RIK_Taira201203_XENLA_tissue_00146024
AB219841.1
AF048816.1
AJ514937.1
ANKS3_TeperekTkacz201206_XENLA_00109365
APPL2_TeperekTkacz201202_XENLA_00121382
ATXN3_Kwon201107_XENLA_00071643
B4GALNT4_XeXenL6RMv10000775m
BC041512.1
BC054197.1
BC070688.1
BC072381.1
BC077644.1
BC077766.1
BC081183.1
BC106579.1
BC110730.1
C11ORF74_Taira201203_XENLA_tissue_00264652
C3ORF70_Taira201203_XENLA_tissue_00224699
C4BPA_Taira201203_XENLA_tissue_00139004
C6ORF103_Taira201203_XENLA_tissue_00058229
C7ORF62_Taira201203_XENLA_tissue_00146146
C9ORF5_Quigley201207_XENLA_00050448
CACNB4_Park201106_XENLA_00132648
CAMKMT_TeperekTkacz201202_XENLA_00018813
CASC5_Horb201201_XENLA_00047622
CCNE1_Taira201203_XENLA_stage_00027807
CCNE1_Taira201203_XENLA_stage_00088940
CCR3_Taira201203_XENLA_tissue_00124614
CDC45_TeperekTkacz201206_XENLA_00038287
CHD7_Taira201203_XENLA_stage_00101833
CHODL_Taira201203_XENLA_stage_00210801
CLDN6.2_Ismailoglu201203_XENLA_00016351
CLDN6.2_Taira201203_XENLA_stage_00177893
CYTL1_Taira201203_XENLA_tissue_00253658
DIXDC1_Chung201110_XENLA_00086115
DTHD1_Taira201203_XENLA_stage_00046152
DYNC1I1_Horb201201_XENLA_00125712
DYNC1I1_Park201106_XENLA_00164943
EGLN2_TC421045
EHD3_Ismailoglu201203_XENLA_00028775
EPS8L3_mgEST_Xl4jul2012_1013114833
ERGIC3_TC418835
F6WPM2_XENTR_Taira201203_XENLA_tissue_00032877
FAM134C_XeXenL6RMv10007498m
FOXG1_Taira201203_XENLA_tissue_00074431
GM5805_Taira201203_XENLA_stage_00044571
GM6377_TC465577
GPR153_Ismailoglu201203_XENLA_00070908
GUCA1B_Taira201203_XENLA_tissue_00159977
HBG2_TC433568
HMG20A_Taira201203_XENLA_tissue_00168487
HMP19_TC418632
HOXB3_Taira201203_XENLA_tissue_00054741
HSPA2_Taira201203_XENLA_tissue_00049348
KDM3B_Kwon201107_XENLA_00104366
KIAA1324L_Taira201203_XENLA_stage_00005669
KRT19_Taira201203_XENLA_tissue_00021882
KRT8.2_Quigley201207_XENLA_00116791
LRFN1_XeXenL6RMv10040115m
LYG2_Taira201203_XENLA_tissue_00171390
LYG2_Taira201203_XENLA_tissue_00269000
MRAS_TC442131
NA_Horb201201_XENLA_00087070
NA_Ismailoglu201203_XENLA_00006244
NA_Kwon201107_XENLA_00090077
NA_Quigley201112_XENLA_00059155
NA_Quigley201112_XENLA_00109888
NA_Taira201203_XENLA_stage_00070188
NA_Taira201203_XENLA_stage_00102943
NA_Taira201203_XENLA_stage_00190996
NA_Taira201203_XENLA_tissue_00077935
NA_Taira201203_XENLA_tissue_00079508
NA_Taira201203_XENLA_tissue_00184090
NA_XeXenL6RMv10055251m
NFYB_XeXenL6RMv10025418m
NM_001086497.1
NM_001086791.1
NM_001088823.1
NM_001090471.1
NM_001090546.1
NM_001090671.1
NM_001091523.1
NM_001091826.1
NM_001092298.1
NM_001092570.1
NM_001092904.1
NM_001093071.1
NM_001094078.1
NM_001094677.1
NM_001094684.1
NM_001094788.1
NM_001095270.1
NM_001097812.1
NP_988987.1_Taira201203_XENLA_stage_00203424
NP_988987.1_mgEST_Xl4jul2012_1013087001
NYAP1_XeXenL6RMv10036040m
OPTC_Taira201203_XENLA_stage_00081368
OSCP1_XeXenL6RMv10046142m
PBX1_Ismailoglu201203_XENLA_00067674
PCP4_TC445813
PIK3C2B_Taira201203_XENLA_tissue_00154777
PIK3R1_TeperekTkacz201202_XENLA_00028962
POLR1B_Audic201207_XENLA_00006771
PPCDC_Ismailoglu201203_XENLA_00033686
PREPL_XeXenL6RMv10027857m
PROCA1_Taira201203_XENLA_tissue_00216103
PRSS36_TeperekTkacz201206_XENLA_00109064
PSMB7_Taira201203_XENLA_tissue_00063310
PTPLAD2_XeXenL6RMv10054265m
PYCR1_Park201106_XENLA_00058699
RALYL_TC454094
RAP1GAP2_XeXenL6RMv10054276m
RDM1_Kwon201107_XENLA_00122347
RPAP2_Taira201203_XENLA_tissue_00134352
SEPHS1_XeXenL6RMv10009230m
SGK223_Ismailoglu201203_XENLA_00013157
SLC22A4_XeXenL6RMv10020842m
SLC48A1_Taira201203_XENLA_stage_00137371
SLC7A1_Park201106_XENLA_00087735
SNRPG_Ismailoglu201203_XENLA_00040556
SPATA5L1_Taira201203_XENLA_stage_00085686
STAT3.1_TC468905
STOML3_Kwon201107_XENLA_00085351
TGM5_XeXenL6RMv10054564m
THADA_TeperekTkacz201206_XENLA_00083413
THOP1_Taira201203_XENLA_stage_00058764
TMPO_Taira201203_XENLA_stage_00105280
TNFRSF9_Taira201203_XENLA_tissue_00158929
TYW1_XeXenL6RMv10017544m
U41861.1
UFD1L_Quigley201207_XENLA_00016345
UFD1L_XeXenL6RMv10052108m
UHRF1_Kwon201107_XENLA_00109677
VCAM1_Amin201106_XENLA_00040157
VCAM1_Taira201203_XENLA_tissue_00080565
VSIG1_TC415271
XKR4_XeXenL6RMv10048420m
ZAN_Kwon201107_XENLA_00003214
ZGC_66178_TeperekTkacz201206_XENLA_00103858
ZNF207_Taira201203_XENLA_tissue_00198804
ZNF521_Ismailoglu201203_XENLA_00061720
AGRN_Quigley201112_XENLA_00054624
AGRN_Taira201203_XENLA_tissue_00124619
APP_Taira201203_XENLA_stage_00024704
ARHGAP31_Ismailoglu201203_XENLA_00018121
ARPC1A_Taira201203_XENLA_tissue_00089077
ASB13_Taira201203_XENLA_tissue_00250538
ASXL1_Audic201207_XENLA_00006193
AXIN2_Taira201203_XENLA_tissue_00033830
B4GALT4_Amin201106_XENLA_00058163
BC077744.1
BC078491.1
BC086466.1
BC100198.1
BET1_Taira201203_XENLA_tissue_00117180
C16ORF7_Kwon201107_XENLA_00027642
C4BPA_Ismailoglu201203_XENLA_00020514
CCDC9_Taira201203_XENLA_stage_00026541
CD247_TC422665
CD247_Taira201203_XENLA_tissue_00046560
CDCA5_Taira201203_XENLA_tissue_00182617
CLDN23_TeperekTkacz201202_XENLA_00127239
COMMD6_Taira201203_XENLA_stage_00051032
CORO1C_TeperekTkacz201202_XENLA_00157224
DAB1_Taira201203_XENLA_stage_00060669
DNHD1_Quigley201112_XENLA_00060976
F6YIL7_XENTR_Taira201203_XENLA_tissue_00098756
F6ZK28_XENTR_Taira201203_XENLA_tissue_00035689
FAM8A1_XeXenL6RMv10011115m
FLNA_XeXenL6RMv10026601m
FMNL2_Taira201203_XENLA_tissue_00082825
FOXG1_Taira201203_XENLA_stage_00055345
GEM_Taira201203_XENLA_tissue_00171788
GM8038_Taira201203_XENLA_stage_00084742
HMG20A_Ismailoglu201203_XENLA_00055221
HSF1_Taira201203_XENLA_stage_00120797
HSH2D_TC445799
IAH1_Taira201203_XENLA_stage_00065969
IGF2BP3_TeperekTkacz201206_XENLA_00124638
LPAR1_Taira201203_XENLA_tissue_00186935
MBOAT2_Taira201203_XENLA_tissue_00286612
MIER1_Park201106_XENLA_00145812
MIER2_Ismailoglu201203_XENLA_00017788
MLL2_Kwon201107_XENLA_00012137
MMACHC_Taira201203_XENLA_stage_00198501
NANP_Taira201203_XENLA_tissue_00196495
NA_Amin201106_XENLA_00025373
NA_Ismailoglu201203_XENLA_00016916
NA_Kwon201107_XENLA_00018103
NA_XeXenL6RMv10046422m
NM_001085859.1
NM_001086544.1
NM_001086872.1
NM_001090558.1
NM_001090983.1
NM_001091099.1
NM_001091165.1
NM_001091595.1
NM_001093375.1
NM_001093802.1
NM_001094370.1
NM_001094613.1
NM_001095920.1
NM_001096362.1
NM_001096610.1
NM_001127768.1
NM_001170452.1
NP_001120493.1_Audic201207_XENLA_00005526
OXA1L_XeXenL6RMv10014285m
PALLD_Kwon201107_XENLA_00119645
PBX1_TeperekTkacz201206_XENLA_00033860
PCDH7_XeXenL6RMv10042024m
PI4KB_XeXenL6RMv10034950m
POLL_Quigley201207_XENLA_00081640
PPM1E_Taira201203_XENLA_tissue_00065267
PTPN21_Taira201203_XENLA_stage_00188648
PTPN6_Park201106_XENLA_00165947
QDPR_Taira201203_XENLA_tissue_00022612
QDPR_Taira201203_XENLA_tissue_00143491
RPN1_Taira201203_XENLA_stage_00192438
SEPT5_Taira201203_XENLA_tissue_00161213
SLC24A3_XeXenL6RMv10003503m
SLC6A12_Taira201203_XENLA_tissue_00070562
SLC6A12_XeXenL6RMv10049435m
SUN2_XeXenL6RMv10009712m
SYNGR2_Ismailoglu201203_XENLA_00037201
TMEM19_Taira201203_XENLA_tissue_00284527
TMEM39A_XeXenL6RMv10043871m
TNK2_XeXenL6RMv10042196m
TRAF6_Taira201203_XENLA_stage_00074210
UCK2_TeperekTkacz201206_XENLA_00059726
UCP2_TC430199
UNC13B__Taira201203_XENLA_tissue_00168016
WASF3_TeperekTkacz201206_XENLA_00033602
XB-GENE-5937787_TeperekTkacz201206_XENLA_00058077
XB-GENE-994603_XeXenL6RMv10037040m
YDJC_Taira201203_XENLA_stage_00169016
ZBTB22_Taira201203_XENLA_tissue_00219094
ZBTB8OS_TC435153
ZW10_Ismailoglu201203_XENLA_00048149
AF550002.1
ALDH5A1_Taira201203_XENLA_tissue_00171698
ANGPT4_Taira201203_XENLA_stage_00132334
ASB9_Kwon201107_XENLA_00037184
ASXL1_Taira201203_XENLA_stage_00111089
ATP6V0C_XeXenL6RMv10043745m
BAF-L_TC461436
BAF-L_XeXenL6RMv10010550m
BC041513.1
BC041739.1
BC074214.1
BC098995.1
BC106685.1
BC108643.1
BC110741.1
BC110973.1
BHLHA9_Taira201203_XENLA_stage_00184681
BIX1.2_TeperekTkacz201206_XENLA_00087088
BK006572.1
C13ORF27_Taira201203_XENLA_stage_00205317
C17ORF63_Kwon201107_XENLA_00006610
C6ORF62_TeperekTkacz201206_XENLA_00044325
CABP4_Taira201203_XENLA_tissue_00232609
CC2D1B_Taira201203_XENLA_tissue_00030963
CEPT1_XeXenL6RMv10044565m
CHCHD7_Taira201203_XENLA_tissue_00162751
CYB5B_Taira201203_XENLA_stage_00052296
CYTH2_Taira201203_XENLA_stage_00199886
DCN_TC415817
DNMBP_Taira201203_XENLA_tissue_00131760
DUSP3_Taira201203_XENLA_tissue_00216596
ELOVL3_Taira201203_XENLA_stage_00181939
EYA4_Taira201203_XENLA_stage_00055855
F5_XeXenL6RMv10042910m
FAM214A_Taira201203_XENLA_tissue_00283994
FLNA_XeXenL6RMv10016034m
FSHB_Taira201203_XENLA_tissue_00042907
GGT5_XeXenL6RMv10017766m
GPD1_TC433926
HCN2_TeperekTkacz201202_XENLA_00060092
IGF2_TC421105
KANK2_XeXenL6RMv10044838m
KIFC3_Ismailoglu201203_XENLA_00057636
KLHL22_Taira201203_XENLA_stage_00152044
LIN28B_TeperekTkacz201206_XENLA_00005047
LRP1B_Kwon201107_XENLA_00073335
LRRC68_TeperekTkacz201202_XENLA_00072150
LSP1_Taira201203_XENLA_stage_00164452
MAPRE1_Ismailoglu201203_XENLA_00064482
MCF2L2_XeXenL6RMv10019076m
MET_Taira201203_XENLA_tissue_00068082
MRPL21_Taira201203_XENLA_stage_00193437
MYOCD_Amin201106_XENLA_00037809
NANS_Ismailoglu201203_XENLA_00072608
NA_Audic201207_XENLA_00005505
NA_Ismailoglu201203_XENLA_00036510
NA_Quigley201207_XENLA_00092551
NA_TC420033
NA_Taira201203_XENLA_stage_00015448
NA_Taira201203_XENLA_stage_00054921
NA_Taira201203_XENLA_stage_00196373
NA_Taira201203_XENLA_tissue_00015025
NA_Taira201203_XENLA_tissue_00044360
NA_Taira201203_XENLA_tissue_00175808
NA_Taira201203_XENLA_tissue_00177822
NA_Taira201203_XENLA_tissue_00259664
NA_Taira201203_XENLA_tissue_00275540
NA_XeXenL6RMv10015214m
NA_XeXenL6RMv10017468m
NBR1_Kwon201107_XENLA_00006129
NELL2_TC413908
NM_001086508.1
NM_001088741.1
NM_001090079.1
NM_001092522.1
NM_001093324.1
NM_001093461.1
NM_001094443.1
NM_001096329.1
NM_001096335.1
NM_001096383.1
NM_001096834.1
NM_001114797.1
NM_001123361.1
NM_001136164.1
NM_001172187.1
NM_001174028.1
NR2F2_XeXenL6RMv10051187m
NRN1_TC419405
NXT2_Ismailoglu201203_XENLA_00072802
OLIG2_XeXenL6RMv10027066m
OLIG3_Taira201203_XENLA_stage_00040164
OTOL1_XeXenL6RMv10013193m
P2RY10_Taira201203_XENLA_stage_00021742
PARD6G_Ismailoglu201203_XENLA_00032340
PICK1_Kwon201107_XENLA_00064367
PKN3_XeXenL6RMv10012110m
PPARGC1B_XeXenL6RMv10020706m
PPP1R14B_Kwon201107_XENLA_00128507
PTPN21_Taira201203_XENLA_tissue_00006537
PTPN2_Taira201203_XENLA_tissue_00150432
RNF123_XeXenL6RMv10050094m
RPS15A_mgEST_Xl4jul2012_1013090402
S100Z_mgEST_Xl4jul2012_1013107601
SAMD11_TC433593
SETD1A_Ismailoglu201203_XENLA_00024608
SEZ6L2_XeXenL6RMv10017484m
SIRT4_Kwon201107_XENLA_00130721
SLC15A2_Taira201203_XENLA_tissue_00124787
SLC25A4_TC434493
SLC35A5_Taira201203_XENLA_stage_00009313
SLC9A3R1_Ismailoglu201203_XENLA_00074140
SNTA1_Audic201207_XENLA_00005311
STOML3_XeXenL6RMv10044553m
SWAP70_Ismailoglu201203_XENLA_00019316
SYNM_Taira201203_XENLA_tissue_00227539
TACO1_TC433932
TAF5_XeXenL6RMv10009914m
TGDS_Taira201203_XENLA_tissue_00289597
TMEM100_Taira201203_XENLA_stage_00186111
TSC1_Quigley201112_XENLA_00007400
UHRF1_Taira201203_XENLA_stage_00020217
UPK2_mgEST_Xl4jul2012_1013109773
VCAN_Quigley201112_XENLA_00113538
XB-GENE-5780700_Taira201203_XENLA_tissue_00137234
XB-GENE-5994092_XeXenL6RMv10035365m
XYLT1_Taira201203_XENLA_stage_00028361
ZBTB33_Taira201203_XENLA_stage_00169497
ZFYVE19_XeXenL6RMv10043625m
ZMYND17_Amin201106_XENLA_00095813
ZNF281_Horb201201_XENLA_00073192
A8KBE1_XENTR_Taira201203_XENLA_tissue_00077407
ADI1_Park201106_XENLA_00173007
ADI1_Taira201203_XENLA_stage_00218113
ADRM1_Kwon201107_XENLA_00132159
AMBP_XeXenL6RMv10026061m
ANKFN1_Taira201203_XENLA_tissue_00288772
ANKRD12_Ismailoglu201203_XENLA_00024291
ARHGEF3.2_Quigley201207_XENLA_00104481
BC041321.1
BC044999.1
BC084297.1
BC129056.1
BC133742.1
C14ORF43_Taira201203_XENLA_stage_00012374
C2ORF40_TC421716
C6ORF62_XeXenL6RMv10003531m
CBLB_Park201106_XENLA_00026143
CNGA3_XeXenL6RMv10043424m
D31760.1
DENND5A_XeXenL6RMv10051836m
DNAJA1_Ismailoglu201203_XENLA_00052639
E1BVY3_CHICK_XeXenL6RMv10026214m
F6TAT2_XENTR_TC447515
F6YRD4_XENTR_mgEST_Xl4jul2012_1013255311
F7CTK5_XENTR_Taira201203_XENLA_tissue_00034036
FBXO46_Taira201203_XENLA_tissue_00283015
FKBP11_Taira201203_XENLA_stage_00157422
FOXO3_Kwon201107_XENLA_00002203
FRAT1_Quigley201207_XENLA_00061066
GCM1_Taira201203_XENLA_stage_00024582
GCNT3_Taira201203_XENLA_tissue_00053657
HCN2_Taira201203_XENLA_stage_00096059
IREB2_Kwon201107_XENLA_00089852
KDELC1_XeXenL6RMv10010014m
L02115.1
LEKR1_Chung201110_XENLA_00074010
LEKR1_Horb201201_XENLA_00021831
LPAR4_Taira201203_XENLA_tissue_00230787
MATK_Taira201203_XENLA_tissue_00189106
MLL2_Taira201203_XENLA_tissue_00144919
MTUS2_Taira201203_XENLA_stage_00108602
MYL6_Taira201203_XENLA_tissue_00176099
MYOC_XeXenL6RMv10013979m
NAA40_Park201106_XENLA_00017329
NAA40_TeperekTkacz201202_XENLA_00070327
NA_Kwon201107_XENLA_00079002
NA_Kwon201107_XENLA_00111921
NA_Taira201203_XENLA_stage_00207172
NA_Taira201203_XENLA_tissue_00036536
NA_Taira201203_XENLA_tissue_00141840
NA_Taira201203_XENLA_tissue_00174904
NA_XeXenL6RMv10011821m
NA_XeXenL6RMv10012355m
NKX1-1_XeXenL6RMv10040720m
NM_001085670.1
NM_001085704.1
NM_001086704.1
NM_001088214.1
NM_001088969.1
NM_001091600.1
NM_001092075.1
NM_001094520.1
NM_001094731.1
NM_001096274.1
NP_989163.1_Park201106_XENLA_00165137
OSBPL8_Kwon201107_XENLA_00042117
PDLIM3_Taira201203_XENLA_tissue_00233939
PIK3R5_XeXenL6RMv10036232m
PLXNB1_Park201106_XENLA_00027096
POT1_Taira201203_XENLA_tissue_00066031
PREPL_Kwon201107_XENLA_00102728
RNF44_Horb201201_XENLA_00074533
ROBO3_Taira201203_XENLA_stage_00052782
SCN4A_Taira201203_XENLA_tissue_00109763
SDC4_Taira201203_XENLA_tissue_00090906
SERTAD3_TeperekTkacz201202_XENLA_00136622
SHE_Park201106_XENLA_00076330
SOX9_Quigley201112_XENLA_00084848
SUOX_Taira201203_XENLA_stage_00205334
TACC2_XeXenL6RMv10045169m
TMEM132C_XeXenL6RMv10015621m
TMEM50B_XeXenL6RMv10004207m
TRHR_XeXenL6RMv10020170m
TXNRD3_XeXenL6RMv10051650m
UCHL3_Park201106_XENLA_00092306
VCAN_Amin201106_XENLA_00047015
XPOT_Kwon201107_XENLA_00017049
ZMAT3_XeXenL6RMv10053876m
ANKFN1_Ismailoglu201203_XENLA_00072942
ANKRD24_TeperekTkacz201206_XENLA_00101752
APBB3_Taira201203_XENLA_tissue_00076275
AY124705.1
B4GALNT2_Taira201203_XENLA_tissue_00142481
BAP1_Audic201207_XENLA_00001413
BC071019.1
BC073120.1
BC085060.1
BMP8_Chung201110_XENLA_00011210
C19ORF21_Taira201203_XENLA_tissue_00036292
CACNG4_XeXenL6RMv10046965m
CASS4_Taira201203_XENLA_stage_00086262
CCL7_TC433669
CCNB3_Taira201203_XENLA_tissue_00270943
CEP120_TeperekTkacz201202_XENLA_00103536
CLASP1_TC413555
CPLX4_XeXenL6RMv10042007m
CTXN2_Taira201203_XENLA_tissue_00027682
DDX4_Kwon201107_XENLA_00116667
DIS3L2_Ismailoglu201203_XENLA_00054784
DQ096964.1
EFTUD1_XeXenL6RMv10037967m
EI24_Taira201203_XENLA_stage_00003316
EML6_Taira201203_XENLA_stage_00017192
ENTPD1_Taira201203_XENLA_tissue_00084614
ETFA_Taira201203_XENLA_stage_00060180
EZH1_Taira201203_XENLA_tissue_00184954
F7CTK5_XENTR_Taira201203_XENLA_tissue_00111078
FAM103A1_Park201106_XENLA_00019053
FGFR2_Quigley201207_XENLA_00116666
FHOD3_Amin201106_XENLA_00024908
GEMIN7_mgEST_Xl4jul2012_1013114381
GM5805_TeperekTkacz201202_XENLA_00018785
GORASP1_Ismailoglu201203_XENLA_00056423
HNRNPH3_XeXenL6RMv10008334m
IFI30_Park201106_XENLA_00058718
JAG2_XeXenL6RMv10046828m
LRRC28_Ismailoglu201203_XENLA_00047519
MAP1B_Taira201203_XENLA_tissue_00165465
MEX3D_Kwon201107_XENLA_00123871
MMADHC_Ismailoglu201203_XENLA_00072609
NA_Kwon201107_XENLA_00018814
NA_TC445735
NA_Taira201203_XENLA_stage_00154435
NA_TeperekTkacz201202_XENLA_00028353
NA_XeXenL6RMv10029394m
NFIA_Amin201106_XENLA_00048123
NFYB_mgEST_Xl4jul2012_1013254258
NM_001086787.1
NM_001087058.1
NM_001087605.1
NM_001087724.1
NM_001090737.1
NM_001091494.1
NM_001091636.1
NM_001092415.1
NM_001093891.1
NM_001096619.1
NM_001096716.1
NM_001097822.1
NM_001195385.1
NR2F2_Taira201203_XENLA_tissue_00255477
PIWIL2_Taira201203_XENLA_tissue_00166911
PLA2G7_Ismailoglu201203_XENLA_00007531
PLRG1_TeperekTkacz201206_XENLA_00087647
PROK2_Taira201203_XENLA_tissue_00210426
Q5ZIV8_CHICK_Kwon201107_XENLA_00082117
RAB6B_XeXenL6RMv10012898m
RAMP1_Taira201203_XENLA_stage_00198682
RDM1_Taira201203_XENLA_tissue_00167800
RFX7_Taira201203_XENLA_stage_00135980
RNF111_Taira201203_XENLA_stage_00130624
RNF111_Taira201203_XENLA_tissue_00099998
RNF130_Ismailoglu201203_XENLA_00013239
RRP1B_Ismailoglu201203_XENLA_00026510
SIK3_Park201106_XENLA_00084429
SLC45A2_TC418615
SMARCAD1_Ismailoglu201203_XENLA_00011731
ST6GAL2_Taira201203_XENLA_stage_00123174
TBC1D8_Park201106_XENLA_00106887
TDH_Taira201203_XENLA_tissue_00058652
TDRD1_Ismailoglu201203_XENLA_00030809
TIPARP_Kwon201107_XENLA_00123169
TRIM36_Kwon201107_XENLA_00011813
TTC9B_TC454257
UNC13C_XeXenL6RMv10006831m
USP47_Taira201203_XENLA_stage_00179640
XB-GENE-5961850_Taira201203_XENLA_tissue_00261442
ZZEF1_TeperekTkacz201206_XENLA_00118553
AARSD1_Taira201203_XENLA_tissue_00124689
ABCG4_XeXenL6RMv10012393m
ADAR_Horb201201_XENLA_00150924
AF062738.1
AJ421626.1
ARHGAP21_Taira201203_XENLA_stage_00017976
ATL2_Taira201203_XENLA_tissue_00256982
BC059325.1
BC071059.1
BC073105.1
C16ORF11_Taira201203_XENLA_tissue_00063200
C16ORF72_Ismailoglu201203_XENLA_00071190
C1ORF170_Amin201106_XENLA_00089146
C9ORF30_Taira201203_XENLA_stage_00017858
CACNG4_mgEST_Xl4jul2012_1013119715
CEP63_XeXenL6RMv10033568m
COX6A2_mgEST_Xl4jul2012_1013118127
DGKA_XeXenL6RMv10035467m
FABP2_Taira201203_XENLA_stage_00084410
FABP2_Taira201203_XENLA_tissue_00121909
FAM13B_XeXenL6RMv10002731m
FIBP_Kwon201107_XENLA_00057639
GRPEL2_Taira201203_XENLA_stage_00055004
GYPC_Park201106_XENLA_00119022
HNRNPC_mgEST_Xl4jul2012_1013085833
IQCA1_Taira201203_XENLA_tissue_00108457
IRS2_Taira201203_XENLA_stage_00137699
KCNJ5_Amin201106_XENLA_00086166
KCTD17_Taira201203_XENLA_tissue_00038831
KIAA0240_Taira201203_XENLA_tissue_00063029
KRT8.2_Taira201203_XENLA_tissue_00016007
LGALS9C_Taira201203_XENLA_tissue_00052143
MARCKSL1_Taira201203_XENLA_tissue_00021506
MB21D2_Ismailoglu201203_XENLA_00039368
MECR_Kwon201107_XENLA_00094756
MLL2_TC454575
MYCL1_TeperekTkacz201202_XENLA_00008286
MYL6_Taira201203_XENLA_tissue_00084178
NA_Amin201106_XENLA_00065242
NA_Ismailoglu201203_XENLA_00036848
NA_Ismailoglu201203_XENLA_00063571
NA_Taira201203_XENLA_stage_00121196
NA_Taira201203_XENLA_tissue_00162327
NA_Taira201203_XENLA_tissue_00168934
NA_Taira201203_XENLA_tissue_00201820
NA_TeperekTkacz201206_XENLA_00120146
NA_XeXenL6RMv10026610m
NA_XeXenL6RMv10039751m
NDUFA8_Ismailoglu201203_XENLA_00021702
NFE2L1_Taira201203_XENLA_tissue_00173804
NKX2-6_Park201106_XENLA_00044397
NM_001085802.1
NM_001088305.1
NM_001088957.1
NM_001089248.1
NM_001091550.1
NM_001091851.1
NM_001091948.1
NM_001092857.1
NM_001092927.1
NM_001093798.1
NM_001094155.1
NM_001094734.1
NM_001095733.1
NM_001097950.1
NP_001120493.1_Taira201203_XENLA_stage_00009500
PATZ1_Taira201203_XENLA_tissue_00267749
PAWR_Kwon201107_XENLA_00069834
PICALM.2_Kwon201107_XENLA_00026024
POU6F2_XeXenL6RMv10045736m
Q3T1V5_CHICK_Taira201203_XENLA_tissue_00156490
REPS2_Quigley201112_XENLA_00037939
SESN2_Taira201203_XENLA_tissue_00113774
SH3BGRL3_Horb201201_XENLA_00000343
SH3BGRL3_Kwon201107_XENLA_00000436
SNX24_Ismailoglu201203_XENLA_00014288
SS18_Ismailoglu201203_XENLA_00062904
SSTR2_Kwon201107_XENLA_00023014
TBC1D8_Taira201203_XENLA_tissue_00103429
TEX2.1_XeXenL6RMv10018690m
TGFB1I1_XeXenL6RMv10043701m
TN3_Taira201203_XENLA_stage_00058192
TPRG1L_TC468332
TPRG1L_TeperekTkacz201202_XENLA_00074738
TRIM29_Quigley201207_XENLA_00052700
TXNDC15_Taira201203_XENLA_stage_00210128
UBE2B_TeperekTkacz201206_XENLA_00102967
WIPF2_Taira201203_XENLA_tissue_00192011
XB-GENE-5889689_Park201106_XENLA_00073029
A8KBE1_XENTR_XeXenL6RMv10029027m
ABCG5_Taira201203_XENLA_tissue_00202538
AF257320.1
AF359435.1
ATP13A-LIKE_Taira201203_XENLA_stage_00178850
BAG1_mgEST_Xl4jul2012_1013107212
BC072066.1
BC084133.1
BC157718.1
BRD3_TC414388
C6ORF120_TC466099
CCP110_Kwon201107_XENLA_00109951
CYP2A13_XeXenL6RMv10043051m
CYP2C8.2_Taira201203_XENLA_stage_00096465
DENND4C_Taira201203_XENLA_tissue_00226740
DGKE_Kwon201107_XENLA_00000420
DNAJC30_Ismailoglu201203_XENLA_00074218
DNAJC30_Taira201203_XENLA_stage_00053656
ERGIC1_TeperekTkacz201206_XENLA_00052924
FAM83G_Park201106_XENLA_00032339
FKBP10_Ismailoglu201203_XENLA_00057937
GRIN2D_TC460121
GRK4_TC418614
H1F0_XeXenL6RMv10046534m
INPP4A_Taira201203_XENLA_tissue_00047058
IRX2_Taira201203_XENLA_tissue_00092633
KBTBD8_Taira201203_XENLA_stage_00088835
KIAA1549_Taira201203_XENLA_tissue_00144894
KLHDC8A_Taira201203_XENLA_tissue_00283121
KRT_Quigley201112_XENLA_00082264
LETMD1_Kwon201107_XENLA_00026231
MAPK13_TC456939
MAST4_XeXenL6RMv10007379m
MBD3_Audic201207_XENLA_00004338
MBOAT2_TeperekTkacz201202_XENLA_00089801
MIER3_Taira201203_XENLA_tissue_00088383
MOB1A_Chung201110_XENLA_00045271
MSTN.1_Taira201203_XENLA_tissue_00271756
MYH11_Taira201203_XENLA_tissue_00072711
MYH11_Taira201203_XENLA_tissue_00219611
NA_Ismailoglu201203_XENLA_00016429
NA_Taira201203_XENLA_stage_00043926
NA_Taira201203_XENLA_tissue_00095005
NA_Taira201203_XENLA_tissue_00191640
NA_Taira201203_XENLA_tissue_00268520
NEK1_Taira201203_XENLA_tissue_00188705
NIN_TeperekTkacz201202_XENLA_00088218
NM_001086562.1
NM_001088863.1
NM_001089683.1
NM_001089893.1
NM_001090789.1
NM_001091348.1
NM_001091756.1
NM_001092687.1
NM_001093280.1
NM_001094688.1
NM_001095342.1
NM_001095864.1
NM_001095899.1
NM_001098678.1
NM_001171869.1
NOTUM_Taira201203_XENLA_stage_00135205
NP_001005025.1_TC414446
NYX_Taira201203_XENLA_tissue_00083553
OSBPL2_Taira201203_XENLA_tissue_00154226
PAG1_Ismailoglu201203_XENLA_00047033
PLCXD2_XeXenL6RMv10014768m
PLEKHG7_XeXenL6RMv10013162m
RAB11FIP3_TeperekTkacz201202_XENLA_00025108
RBBP8_Taira201203_XENLA_stage_00116713
RELN_TeperekTkacz201206_XENLA_00113882
RIPK4_Quigley201207_XENLA_00092693
RPL13A_Taira201203_XENLA_stage_00016949
SATB1_Taira201203_XENLA_tissue_00077298
SLC46A3_Ismailoglu201203_XENLA_00053555
SOCS4_Taira201203_XENLA_stage_00005864
SRSF7_Audic201207_XENLA_00001534
TEKT3_TC419754
UPP2_Taira201203_XENLA_tissue_00093888
XB-GENE-5929403_Taira201203_XENLA_tissue_00157730
XPOT_Ismailoglu201203_XENLA_00052045
AB499903.2
ABLIM3_Taira201203_XENLA_tissue_00202494
AC147142.1_Taira201203_XENLA_stage_00152439
ACOT8_Taira201203_XENLA_tissue_00054054
ACP2_TeperekTkacz201206_XENLA_00019077
AKAP9_Horb201201_XENLA_00213737
ANTXR1_Taira201203_XENLA_tissue_00171680
B3GNT7_Kwon201107_XENLA_00055505
C13ORF27_Taira201203_XENLA_tissue_00250157
C15ORF27_Taira201203_XENLA_tissue_00180768
C20ORF26_Quigley201207_XENLA_00020027
COL20A1_Taira201203_XENLA_tissue_00269156
CXCR3_XeXenL6RMv10030357m
DHTKD1_Taira201203_XENLA_stage_00005828
DOCK1_XeXenL6RMv10025828m
DQ096974.1
DQ831006.1
EPN2_Taira201203_XENLA_tissue_00229316
EYA4_Taira201203_XENLA_tissue_00020423
FER1L6_XeXenL6RMv10007761m
FIBIN_Taira201203_XENLA_tissue_00194271
FNIP2_Ismailoglu201203_XENLA_00017187
FRMD4A_Taira201203_XENLA_stage_00111590
GAB1_Taira201203_XENLA_tissue_00018818
H1FOO_Ismailoglu201203_XENLA_00020761
HN1L_Ismailoglu201203_XENLA_00065509
INHBB_Taira201203_XENLA_stage_00145961
IPO7_mgEST_Xl4jul2012_1013254760
KCNK12_XeXenL6RMv10001732m
LOXHD1_XeXenL6RMv10048423m
MBOAT1_Kwon201107_XENLA_00013565
MIPEP_Kwon201107_XENLA_00115262
MMP28_Taira201203_XENLA_tissue_00240043
MRPS5_Taira201203_XENLA_stage_00216470
MYOM3_XeXenL6RMv10008852m
NA_Chung201110_XENLA_00041964
NA_Horb201201_XENLA_00114986
NA_Kwon201107_XENLA_00048551
NA_Taira201203_XENLA_tissue_00097052
NA_Veenstra201204_XENLA_00023880
NA_XeXenL6RMv10000968m
NA_XeXenL6RMv10010032m
NDUFA8_Quigley201207_XENLA_00017558
NLK.2_XeXenL6RMv10042324m
NLK2_TeperekTkacz201202_XENLA_00062307
NM_001085797.1
NM_001086072.1
NM_001088341.1
NM_001088915.1
NM_001090425.1
NM_001092011.1
NM_001092092.1
NM_001092442.1
NM_001092722.1
NM_001094321.1
NM_001095161.1
NM_001095730.1
NM_001096510.1
NM_001096677.1
NM_001101738.1
NOG4_mgEST_Xl4jul2012_1013120895
PCDHGA3_Taira201203_XENLA_tissue_00179185
PDIA2_Taira201203_XENLA_stage_00010799
PICALM.2_Taira201203_XENLA_tissue_00118673
PLCD4_Taira201203_XENLA_tissue_00279179
PNMT_TeperekTkacz201202_XENLA_00008960
PRMT3_Ismailoglu201203_XENLA_00022417
PTPRK_TeperekTkacz201206_XENLA_00045047
RGS17_Taira201203_XENLA_tissue_00076187
RPP25_XeXenL6RMv10019232m
SH3BGRL_Ismailoglu201203_XENLA_00001372
SLC43A2_Chung201110_XENLA_00084103
SMAP1_Taira201203_XENLA_tissue_00213197
SOAT1_Ismailoglu201203_XENLA_00034678
SPAG7_Taira201203_XENLA_stage_00201181
TEAD1_Taira201203_XENLA_stage_00121219
TOMM40L_XeXenL6RMv10020892m
TRH_Taira201203_XENLA_tissue_00044174
USP37_Taira201203_XENLA_stage_00211887
USP42_Kwon201107_XENLA_00078730
AASS_Taira201203_XENLA_tissue_00067578
ACOT8_XeXenL6RMv10007611m
ADORA2A_TC419598
APOBEC2_XeXenL6RMv10043583m
ASTN1_Taira201203_XENLA_stage_00135573
ATP7B_XeXenL6RMv10049014m
BC071057.1
BC086294.1
BC169724.1
BIVM_Taira201203_XENLA_stage_00092269
BRD1_Kwon201107_XENLA_00080740
BTG5_TC416839
C16ORF59_Taira201203_XENLA_tissue_00145934
C17ORF75_Ismailoglu201203_XENLA_00047366
C2ORF69_Taira201203_XENLA_stage_00181070
C6ORF62_Quigley201112_XENLA_00053917
CCNK_Taira201203_XENLA_stage_00157229
CD2AP_Kwon201107_XENLA_00092484
CEP170_XeXenL6RMv10049356m
CRK_TeperekTkacz201206_XENLA_00084163
DENND4A_Park201106_XENLA_00099256
DLGAP1_Taira201203_XENLA_tissue_00262235
EVC2_XeXenL6RMv10052775m
F6ZUG9_XENTR_Quigley201207_XENLA_00001117
F7C1U7_XENTR_Ismailoglu201203_XENLA_00056882
FAT3_XeXenL6RMv10006070m
FBN1_Taira201203_XENLA_tissue_00079869
FES_XeXenL6RMv10011476m
GAB1_Taira201203_XENLA_tissue_00090094
GDA_XeXenL6RMv10005620m
GEMIN6_Kwon201107_XENLA_00064267
GPR151_Chung201110_XENLA_00018900
HLX_Taira201203_XENLA_tissue_00120083
KCNN2_Kwon201107_XENLA_00126988
KREMEN2_TeperekTkacz201202_XENLA_00085216
KRT12_TeperekTkacz201202_XENLA_00002098
LBR_Park201106_XENLA_00120013
MAP3K3_Kwon201107_XENLA_00010358
MBD3_TeperekTkacz201206_XENLA_00044452
MRPL3_Ismailoglu201203_XENLA_00015129
NA_Horb201201_XENLA_00212646
NA_Kwon201107_XENLA_00015290
NA_Kwon201107_XENLA_00124249
NA_Taira201203_XENLA_tissue_00150357
NA_XeXenL6RMv10027398m
NFIC_Taira201203_XENLA_tissue_00116867
NGRN_XeXenL6RMv10049115m
NM_001085674.1
NM_001086030.1
NM_001087395.1
NM_001090055.1
NM_001093629.1
NM_001093988.1
NM_001095792.1
NUMB_Taira201203_XENLA_tissue_00099628
POLR2B_XeXenL6RMv10041861m
POU2F1_TeperekTkacz201206_XENLA_00093276
PRR15_Taira201203_XENLA_tissue_00124488
PURG_Quigley201207_XENLA_00096244
RAPGEF5_Taira201203_XENLA_tissue_00262766
RASSF10_Kwon201107_XENLA_00133606
SAP30L_TeperekTkacz201202_XENLA_00097548
SIX1_Park201106_XENLA_00054677
SI_CH211-106K21.5_Park201106_XENLA_00113008
SLC12A4_TeperekTkacz201206_XENLA_00029170
ST8SIA6_XeXenL6RMv10041398m
STOML2_TC441037
SYT1_Kwon201107_XENLA_00111893
TMBIM1_Quigley201207_XENLA_00106783
TNFRSF9_Taira201203_XENLA_tissue_00257181
TRIM33_Ismailoglu201203_XENLA_00065799
TRIM50_Taira201203_XENLA_tissue_00182862
TRIT1_Taira201203_XENLA_tissue_00275038
TRPM7_XeXenL6RMv10003676m
UAP1_TeperekTkacz201206_XENLA_00015962
UBE2D4_TeperekTkacz201206_XENLA_00015055
USP24_TeperekTkacz201206_XENLA_00033730
ZC3H4_Kwon201107_XENLA_00046823
ZDHHC15_Horb201201_XENLA_00225492
ZNF148_Taira201203_XENLA_tissue_00214218
ACAP2_Taira201203_XENLA_stage_00144169
ARAP3_Taira201203_XENLA_tissue_00133342
BC084624.1
BC087523.1
BC098970.1
BC153784.1
BC169651.1
BFSP2_Taira201203_XENLA_tissue_00264262
BLOC1S2_Kwon201107_XENLA_00020783
C17ORF80_Park201106_XENLA_00076384
CCDC3_Taira201203_XENLA_tissue_00259294
CCRN4L_Kwon201107_XENLA_00062870
CRHR2_XeXenL6RMv10028868m
DDHD1_Kwon201107_XENLA_00022901
ELL3_Taira201203_XENLA_tissue_00264973
EU363496.1
F1NYV5_CHICK_XeXenL6RMv10030642m
F6R6D8_XENTR_Taira201203_XENLA_stage_00184639
GORASP1_Taira201203_XENLA_stage_00076333
IDH1_XeXenL6RMv10053058m
IRF6.2_Taira201203_XENLA_stage_00126440
KCNN2_Kwon201107_XENLA_00033337
LIMCH1_XeXenL6RMv10026475m
LRRC3_XeXenL6RMv10004867m
LRRC4C_Taira201203_XENLA_tissue_00013431
MEF2D_Amin201106_XENLA_00096670
NA_Audic201207_XENLA_00002579
NA_Kwon201107_XENLA_00053976
NA_Quigley201112_XENLA_00066579
NA_Taira201203_XENLA_stage_00107769
NA_Taira201203_XENLA_stage_00194383
NA_Taira201203_XENLA_tissue_00196657
NA_Taira201203_XENLA_tissue_00203512
NA_Taira201203_XENLA_tissue_00244820
NA_XeXenL6RMv10013200m
NA_XeXenL6RMv10013239m
NA_XeXenL6RMv10023195m
NA_XeXenL6RMv10043920m
NDUFB1_Amin201106_XENLA_00063504
NM_001087249.1
NM_001087935.1
NM_001088666.1
NM_001091667.1
NM_001095810.1
NM_001096795.1
NM_001096992.1
NP_001107150.1_Taira201203_XENLA_tissue_00154105
NP_001128287.2_TeperekTkacz201206_XENLA_00044989
NP_001135682.1_XeXenL6RMv10008339m
PDRG1_Taira201203_XENLA_stage_00153593
PHF14_Ismailoglu201203_XENLA_00017823
PHF14_Taira201203_XENLA_tissue_00157720
PIGG_Taira201203_XENLA_tissue_00153936
PLA2G12A_Taira201203_XENLA_tissue_00087813
PLCH1_XeXenL6RMv10054382m
POLR3A_Taira201203_XENLA_stage_00087171
PPP2R3B_Taira201203_XENLA_tissue_00000677
PRPF40B_XeXenL6RMv10013405m
PSME3_Ismailoglu201203_XENLA_00049694
RALGDS_Taira201203_XENLA_stage_00035335
RALGDS_Taira201203_XENLA_tissue_00231633
SFT2D1_Audic201207_XENLA_00002728
SGMS1_TeperekTkacz201206_XENLA_00129715
SI_DKEY-25O1.5_Taira201203_XENLA_tissue_00178433
SKA3_TeperekTkacz201202_XENLA_00144027
SLC35D1_Taira201203_XENLA_tissue_00218608
SVIL_Taira201203_XENLA_stage_00051576
TAL1_Taira201203_XENLA_tissue_00158727
TEX2_Taira201203_XENLA_tissue_00222563
TLL1_XeXenL6RMv10019269m
TMEM203_Taira201203_XENLA_tissue_00184619
TNFRSF12A_TC458882
TRIM65_Taira201203_XENLA_tissue_00071382
TRIM66_Taira201203_XENLA_tissue_00204629
USP2_Ismailoglu201203_XENLA_00054705
USP5_XeXenL6RMv10016357m
VPS8_Kwon201107_XENLA_00017359
WDR86_Park201106_XENLA_00087398
ZC3H10_Taira201203_XENLA_stage_00009442
ZC3H4_Taira201203_XENLA_tissue_00238702
ZDHHC22_XeXenL6RMv10020060m
ZSWIM6_XeXenL6RMv10022263m
ABCA1_XeXenL6RMv10008559m
ADAMTS16_XeXenL6RMv10015991m
ARL5C_Taira201203_XENLA_tissue_00166439
ATP6V1C1_Ismailoglu201203_XENLA_00029435
ATP6V1C1_XeXenL6RMv10020197m
BC068764.1
BC077870.1
BC106565.1
BC153787.1
BC170151.1
C4ORF37_Horb201201_XENLA_00076770
CACNG7_XeXenL6RMv10004254m
CCNE2_Taira201203_XENLA_stage_00085885
CD34_Taira201203_XENLA_stage_00056024
CDKL4_Park201106_XENLA_00027967
CISH_Taira201203_XENLA_tissue_00172578
CLCN2_Taira201203_XENLA_tissue_00222616
COL24A1_Kwon201107_XENLA_00033895
DQ096854.1
DTD1_Taira201203_XENLA_tissue_00024121
EIF4H_Ismailoglu201203_XENLA_00040223
F6QFT8_XENTR_Taira201203_XENLA_tissue_00042505
F6UBP5_XENTR_XeXenL6RMv10009288m
F6URB3_XENTR_mgEST_Xl4jul2012_1013107926
F7DUN3_XENTR_XeXenL6RMv10001670m
FAM196B_Taira201203_XENLA_tissue_00248239
FAM208B_Taira201203_XENLA_tissue_00188918
FAM211B_Ismailoglu201203_XENLA_00059497
FAT3_XeXenL6RMv10011943m
FREM2_Taira201203_XENLA_tissue_00015602
GM17492_XeXenL6RMv10002716m
GNAO1_Taira201203_XENLA_stage_00054456
GPR151_XeXenL6RMv10044488m
GPSM3_Kwon201107_XENLA_00018116
H2AFV_TeperekTkacz201202_XENLA_00031574
HES8_Taira201203_XENLA_stage_00100493
HHLA2_Quigley201207_XENLA_00022739
HUWE1_Quigley201207_XENLA_00100529
KDRL_Amin201106_XENLA_00061397
KIAA0100_Taira201203_XENLA_tissue_00248455
KRR1_Taira201203_XENLA_stage_00217286
LRRN4CL_Taira201203_XENLA_tissue_00112065
LSM11_Taira201203_XENLA_stage_00020190
M11032.1
M6PR_XeXenL6RMv10041699m
MLL3_Chung201110_XENLA_00010653
MPHOSPH6_XeXenL6RMv10040405m
MYH14_XeXenL6RMv10052947m
NA_Quigley201112_XENLA_00051725
NA_Taira201203_XENLA_stage_00026407
NA_Taira201203_XENLA_stage_00128118
NA_Taira201203_XENLA_stage_00146557
NA_Taira201203_XENLA_tissue_00131713
NA_Taira201203_XENLA_tissue_00168028
NA_TeperekTkacz201202_XENLA_00133121
NA_TeperekTkacz201206_XENLA_00022528
NA_XeXenL6RMv10005102m
NA_XeXenL6RMv10026817m
NELL1_Taira201203_XENLA_tissue_00236493
NM_001086236.1
NM_001087819.1
NM_001088339.1
NM_001092083.1
NM_001092450.1
NM_001093506.1
NM_001094037.1
NM_001094120.1
NM_001095302.1
NM_001095789.1
NM_001095948.1
NM_001097004.1
NM_001174005.1
NP_001016461.2_Amin201106_XENLA_00086344
NP_001016823.1_Ismailoglu201203_XENLA_00002931
NP_001107693.1_Ismailoglu201203_XENLA_00071719
NP_001107693.1_XeXenL6RMv10036894m
NUDT1_Quigley201207_XENLA_00042044
PFDN5_TC424283
PHYHD1_Ismailoglu201203_XENLA_00047204
PIK3R6_XeXenL6RMv10047003m
PLA2G16_Taira201203_XENLA_tissue_00242044
PNMT_Taira201203_XENLA_tissue_00242236
PPT2_TeperekTkacz201206_XENLA_00110281
PRSS16_Taira201203_XENLA_stage_00199134
PSMC1_XeXenL6RMv10011041m
SBNO2_Ismailoglu201203_XENLA_00034517
SCFD1_Ismailoglu201203_XENLA_00011465
SDR42E2_XeXenL6RMv10019496m
SI_CH211-226M16.3_XeXenL6RMv10047390m
SLC25A28_Taira201203_XENLA_tissue_00145930
SLC7A5_Ismailoglu201203_XENLA_00041574
SLC8A2_Taira201203_XENLA_tissue_00246361
SNRNP200_XeXenL6RMv10055111m
SYNGR2_Taira201203_XENLA_stage_00004567
TBP_Kwon201107_XENLA_00055805
THADA_TeperekTkacz201202_XENLA_00133069
TIGD5_Taira201203_XENLA_stage_00096667
TMEM38A_Taira201203_XENLA_tissue_00017709
TNFRSF12A_Taira201203_XENLA_stage_00001378
TRA2A_Taira201203_XENLA_tissue_00146558
TRMT6_Ismailoglu201203_XENLA_00032744
U95102.2
WDR37_TC432023
WFDC2_Taira201203_XENLA_stage_00126744
XB-GENE-5734925_Taira201203_XENLA_stage_00088780
ZDHHC15_XeXenL6RMv10044006m
ZNF532_Park201106_XENLA_00134716
ZNF865_Taira201203_XENLA_tissue_00059690
ZZZ3_TC467864
AP2A1_TC440240
ATF2_Ismailoglu201203_XENLA_00051577
ATF2_Kwon201107_XENLA_00007738
BC072130.1
BC123228.1
BC169986.1
BNC2_Park201106_XENLA_00133548
BNC2_Taira201203_XENLA_tissue_00112293
BTD_XeXenL6RMv10037512m
C6ORF47_Kwon201107_XENLA_00076346
CDC42EP1_Taira201203_XENLA_tissue_00292375
COPE_XeXenL6RMv10036817m
DAAM2_XeXenL6RMv10054893m
DNAH14_Quigley201112_XENLA_00041552
DNAJB11_TC421952
DPYSL5_Taira201203_XENLA_tissue_00211147
EHBP1L1_Taira201203_XENLA_stage_00042724
EHBP1L1_Taira201203_XENLA_tissue_00020237
EPHA8_Ismailoglu201203_XENLA_00001926
ESRRG_Quigley201207_XENLA_00057176
F7DUN3_XENTR_Taira201203_XENLA_tissue_00227130
FTSJ2_Taira201203_XENLA_tissue_00253484
HEATR4_XeXenL6RMv10009290m
HES6.1_Ismailoglu201203_XENLA_00064956
HES6.1_Taira201203_XENLA_stage_00160716
IPPK_Park201106_XENLA_00124644
IRF6_TeperekTkacz201206_XENLA_00100669
ISL1_Quigley201112_XENLA_00003115
ISL1_XeXenL6RMv10005416m
KLF6_XeXenL6RMv10031990m
LACTB2_Ismailoglu201203_XENLA_00055143
LAMB2_Taira201203_XENLA_tissue_00022673
MED30_mgEST_Xl4jul2012_1013086838
NA_TC466589
NA_Taira201203_XENLA_tissue_00052088
NA_Taira201203_XENLA_tissue_00100520
NA_XeXenL6RMv10021945m
NA_XeXenL6RMv10027168m
NCBP2_Ismailoglu201203_XENLA_00070254
NMD3_Taira201203_XENLA_stage_00044547
NM_001085774.1
NM_001085827.1
NM_001086015.1
NM_001091876.1
NM_001095433.1
NM_001096265.1
NM_001097800.1
NNT_XeXenL6RMv10047800m
NP_001029117.1_Kwon201107_XENLA_00044626
NP_001106619.1_Kwon201107_XENLA_00052712
O42096_CHICK_Horb201201_XENLA_00143317
PDRG1_Taira201203_XENLA_tissue_00168853
PRCC_XeXenL6RMv10034085m
PTGES2_Audic201207_XENLA_00002809
PTGES2_Taira201203_XENLA_tissue_00048692
PTGFRN_Ismailoglu201203_XENLA_00021075
RORB_Taira201203_XENLA_tissue_00139254
RPE_Ismailoglu201203_XENLA_00052903
TECTA_Amin201106_XENLA_00058788
TGM5_Taira201203_XENLA_tissue_00140013
TIGD5_Kwon201107_XENLA_00105888
UNCX_XeXenL6RMv10018161m
VENTX2.2_XeXenL6RMv10032768m
WDR6_Taira201203_XENLA_stage_00079167
WHSC2_Ismailoglu201203_XENLA_00009301
ZNF16_Taira201203_XENLA_stage_00046914
ZNF704_XeXenL6RMv10020147m
ZZZ3_XeXenL6RMv10054811m
ABCC6_XeXenL6RMv10032148m
ADAR_TeperekTkacz201206_XENLA_00085089
AF204924.1
ANKRD50_Kwon201107_XENLA_00011321
ARHGEF17_Ismailoglu201203_XENLA_00004066
BC075128.1
BC075241.1
BC170407.1
BGN_XeXenL6RMv10019751m
BNIP3L_TC418289
BTBD9_Taira201203_XENLA_tissue_00280148
C10ORF140_Taira201203_XENLA_stage_00100761
C15ORF42_TeperekTkacz201202_XENLA_00152804
C20ORF7_Horb201201_XENLA_00184709
CACNA1E_Ismailoglu201203_XENLA_00000925
CHMP7_Taira201203_XENLA_tissue_00254550
CHTF18_XeXenL6RMv10001648m
CPSF2_TeperekTkacz201206_XENLA_00006549
CRISPLD2_Taira201203_XENLA_tissue_00049653
DAAM2_Park201106_XENLA_00032196
EPCAM_Taira201203_XENLA_stage_00001522
FHOD3_XeXenL6RMv10028990m
HELQ_XeXenL6RMv10022673m
IL6ST_XeXenL6RMv10014138m
KIAA1797_XeXenL6RMv10033893m
LPIN1_Taira201203_XENLA_stage_00130315
LPIN1_XeXenL6RMv10014158m
M16259.1
MAPK15_Taira201203_XENLA_tissue_00119520
MBLAC2_XeXenL6RMv10029787m
MPP7_Taira201203_XENLA_tissue_00246401
NA_Amin201106_XENLA_00037787
NA_TC464272
NA_Taira201203_XENLA_stage_00142205
NA_Taira201203_XENLA_tissue_00186751
NA_Taira201203_XENLA_tissue_00239870
NA_Taira201203_XENLA_tissue_00267341
NA_Taira201203_XENLA_tissue_00290612
NA_XeXenL6RMv10006411m
NA_XeXenL6RMv10014899m
NA_XeXenL6RMv10025793m
NA_XeXenL6RMv10041906m
NA_XeXenL6RMv10053723m
NELL1_Ismailoglu201203_XENLA_00073105
NM_001085666.1
NM_001086377.1
NM_001087288.1
NM_001087371.1
NM_001093148.1
NM_001093683.1
NM_001094606.1
NM_001095604.1
NOX5_XeXenL6RMv10004038m
OBSL1_Taira201203_XENLA_tissue_00076629
PAPLN_TeperekTkacz201202_XENLA_00112655
PASD1_XeXenL6RMv10016948m
PCCB_XeXenL6RMv10022453m
PDHB_XeXenL6RMv10011210m
PIK3CA_XeXenL6RMv10034059m
PTGES3_XeXenL6RMv10018849m
RAB11FIP3_Kwon201107_XENLA_00070088
RAB36_XeXenL6RMv10049703m
SATB1_XeXenL6RMv10015625m
SLC15A2_Taira201203_XENLA_tissue_00091303
SLC25A18_Quigley201112_XENLA_00007054
SPI1_Taira201203_XENLA_tissue_00204807
SYT3_Taira201203_XENLA_tissue_00079771
TBP_Taira201203_XENLA_stage_00197773
TRAPPC8_Taira201203_XENLA_stage_00081183
U04707.1
ULK2_XeXenL6RMv10021056m
XIAP_Taira201203_XENLA_tissue_00078254
XPR1_XeXenL6RMv10045730m
ZDHHC22_Taira201203_XENLA_tissue_00040878
ANKLE2_Amin201106_XENLA_00027387
BC056859.1
BC073080.1
BC094189.1
C10ORF27_XeXenL6RMv10026038m
C2ORF63_Quigley201207_XENLA_00040172
CLPP_TeperekTkacz201206_XENLA_00005120
GATSL3_XeXenL6RMv10002983m
GCNT1_TC414970
GNE_XeXenL6RMv10003599m
HAO1_Ismailoglu201203_XENLA_00048104
HSPC159_XeXenL6RMv10055627m
INSM1_Ismailoglu201203_XENLA_00016955
IPPK_Taira201203_XENLA_tissue_00154259
JHDM1D_Taira201203_XENLA_tissue_00167778
JMY_Kwon201107_XENLA_00097439
KCNK16_Taira201203_XENLA_tissue_00210390
KIAA1522_Taira201203_XENLA_tissue_00214471
KLF6_Kwon201107_XENLA_00058329
MBLAC2_Ismailoglu201203_XENLA_00022160
MGAT5_XeXenL6RMv10030983m
NA_Kwon201107_XENLA_00137356
NA_TC454742
NA_Taira201203_XENLA_stage_00048535
NM_001086530.1
NM_001093128.1
NM_001094943.1
NM_001112871.1
NM_001174040.1
NPR1_XeXenL6RMv10052205m
OGFRL1_XeXenL6RMv10050280m
PCBP1_Taira201203_XENLA_tissue_00119817
PCNX_XeXenL6RMv10032903m
PDGFA_Taira201203_XENLA_stage_00118847
PNHD_Taira201203_XENLA_stage_00136543
RGMA_XeXenL6RMv10018767m
RPE_TC444479
UBIAD1_Taira201203_XENLA_tissue_00223618
ZC3H7B_Ismailoglu201203_XENLA_00012780
ZNF704_Taira201203_XENLA_tissue_00053612
ZPAX_Ismailoglu201203_XENLA_00007842
ZPAX_TC415458
ABL1_XeXenL6RMv10014945m
ADPRHL2_Taira201203_XENLA_tissue_00166013
AGRN_Taira201203_XENLA_stage_00135882
APP_Taira201203_XENLA_stage_00170644
APP_Taira201203_XENLA_stage_00187735
ATP1B4_Taira201203_XENLA_stage_00021468
ATP5A1_TC428730
B3GALT2_Taira201203_XENLA_tissue_00266993
BAZ1A_Taira201203_XENLA_tissue_00229394
BC049291.1
BC053756.1
BC060749.1
BC157495.1
BNIP2_Taira201203_XENLA_stage_00076754
BRPF1_XeXenL6RMv10039932m
COL22A1_XeXenL6RMv10035636m
DAO_Taira201203_XENLA_tissue_00061287
DTX2_TC414928
GINS4_TC428672
GM12166_Chung201110_XENLA_00049309
GPC1_Park201106_XENLA_00169400
GPC2_XeXenL6RMv10038339m
GPM6B_Taira201203_XENLA_tissue_00047449
GPX5_TC450556
IRF3_Ismailoglu201203_XENLA_00011208
LPAR3_Taira201203_XENLA_tissue_00136422
LRP2_Quigley201112_XENLA_00120653
LSM5_Kwon201107_XENLA_00079015
LY86_Taira201203_XENLA_tissue_00194152
MAGOH_TC450752
MAP3K8_Taira201203_XENLA_tissue_00274533
MICAL3_Taira201203_XENLA_tissue_00049072
NA_Taira201203_XENLA_stage_00070820
NA_Taira201203_XENLA_stage_00081943
NM_001086684.1
NM_001088629.1
NM_001088791.1
NM_001090067.1
NM_001091510.1
NM_001092673.1
NM_001095615.1
NM_001097687.1
NM_001127815.1
NP_001076825.1_Taira201203_XENLA_tissue_00146118
NT5C2_Park201106_XENLA_00011674
PCCB_Taira201203_XENLA_tissue_00179394
PDGFA_Park201106_XENLA_00042282
PHOSPHO2_Ismailoglu201203_XENLA_00007942
PMP2_Taira201203_XENLA_tissue_00103204
PRR12_Taira201203_XENLA_tissue_00215263
RHOG.2_Ismailoglu201203_XENLA_00028496
RRAGA_Chung201110_XENLA_00067728
RRAGB_Taira201203_XENLA_tissue_00079649
SDR39U1_XeXenL6RMv10013985m
SPATA5L1_Park201106_XENLA_00107014
SPI1_Taira201203_XENLA_tissue_00007647
STYX_XeXenL6RMv10043404m
SYT7_XeXenL6RMv10028784m
TBL1XR1_Audic201207_XENLA_00001743
TMEM106B_XeXenL6RMv10010155m
XB-GENE-5734925_XeXenL6RMv10034040m
AKAP8L_Ismailoglu201203_XENLA_00007976
BC042280.1
BC133178.1
C20ORF151_Quigley201112_XENLA_00093004
COL1A2_Taira201203_XENLA_tissue_00057911
CSNK1G2_TC415230
FANCA_Taira201203_XENLA_tissue_00231398
FREM2_XeXenL6RMv10041098m
GQ214766.1
HAND2_Taira201203_XENLA_stage_00072422
KIAA0226L_Taira201203_XENLA_tissue_00038398
LUM_XeXenL6RMv10033125m
MSH2_XeXenL6RMv10032025m
NA_Park201106_XENLA_00119156
NA_Taira201203_XENLA_tissue_00004209
NA_Taira201203_XENLA_tissue_00046801
NA_Taira201203_XENLA_tissue_00059196
NA_Taira201203_XENLA_tissue_00098660
NA_Taira201203_XENLA_tissue_00157186
NM_001085639.1
NM_001091320.1
RAB3B_Taira201203_XENLA_tissue_00085090
SENP6_Ismailoglu201203_XENLA_00015466
SNAI1_Chung201110_XENLA_00007832
SPTBN5_Taira201203_XENLA_tissue_00031860
XPO1_Taira201203_XENLA_stage_00007297
ANKRD11_Kwon201107_XENLA_00081966
ARHGDIB_XeXenL6RMv10034598m
BC075606.1
BC106530.1
CENPC1_Taira201203_XENLA_tissue_00287659
CYCT_Taira201203_XENLA_tissue_00195138
DENND4B_Taira201203_XENLA_tissue_00206238
DTX2_Kwon201107_XENLA_00115374
F2RL3_Amin201106_XENLA_00019312
F6YIZ4_XENTR_Taira201203_XENLA_tissue_00200929
GTF2A1L_Taira201203_XENLA_tissue_00032269
IMMT_XeXenL6RMv10009139m
IMPG2__Taira201203_XENLA_tissue_00020194
MAPKAPK5_Park201106_XENLA_00111275
MED18_Taira201203_XENLA_stage_00034921
NA_Audic201207_XENLA_00006472
NA_Taira201203_XENLA_stage_00071496
NA_Taira201203_XENLA_tissue_00059575
NA_XeXenL6RMv10046854m
NM_001097775.1
NP_001106558.1_Taira201203_XENLA_stage_00117728
RUNX3_TC422109
SERPINA1_TC440449
SIN3B_XeXenL6RMv10028576m
TGDS_Taira201203_XENLA_tissue_00288968
TSTD2_Taira201203_XENLA_tissue_00017383
TTC14_Horb201201_XENLA_00082011
Y12718.1

## Sheet: List_genes_cluster_5
AF090829.1
ATP6V0B_TeperekTkacz201206_XENLA_00080308
ATP6V0B_TeperekTkacz201206_XENLA_00132051
BC054293.1
BC074355.1
BMPR1A_TC417631
C14ORF21_Taira201203_XENLA_stage_00153436
CCM2_Horb201201_XENLA_00160411
CD276_Ismailoglu201203_XENLA_00064797
CD276_Taira201203_XENLA_tissue_00136536
CDC42_mgEST_Xl4jul2012_1013253962
CROCC_TeperekTkacz201206_XENLA_00048683
CTSL2_Taira201203_XENLA_stage_00009600
CYP17A1_Taira201203_XENLA_stage_00032173
DMBX1_Taira201203_XENLA_stage_00105453
DNAH9_Park201106_XENLA_00064187
DQ096951.1
F7EG55_XENTR_Taira201203_XENLA_tissue_00268996
FBXO41_XeXenL6RMv10000920m
FGFR1OP2_TC421824
FJ492184.1
LMO4.2_XeXenL6RMv10029643m
LOXL1_Taira201203_XENLA_tissue_00101201
MAPT_Taira201203_XENLA_tissue_00117075
MESPB_Taira201203_XENLA_stage_00085596
MFAP2_Amin201106_XENLA_00076701
NA_Kwon201107_XENLA_00094823
NA_Park201106_XENLA_00084277
NA_TeperekTkacz201202_XENLA_00053747
NA_XeXenL6RMv10023705m
NA_XeXenL6RMv10050165m
NBEAL2_Ismailoglu201203_XENLA_00032989
NBEAL2_Quigley201207_XENLA_00076744
NM_001086032.1
NM_001090991.1
NM_001093664.1
NM_001094272.1
NM_001097962.1
NM_001127791.1
PARP1_Quigley201207_XENLA_00041886
PLCB4_Chung201110_XENLA_00078040
PPAP2C_XeXenL6RMv10019550m
RNF14_TeperekTkacz201206_XENLA_00089205
SDC1_Taira201203_XENLA_tissue_00034114
TLL1_XeXenL6RMv10007106m
YEATS4_TeperekTkacz201206_XENLA_00126347
ZFHX4_Taira201203_XENLA_tissue_00218054
BEND4_Taira201203_XENLA_tissue_00013479
DKFZP761E198_XeXenL6RMv10001836m
MVK_Ismailoglu201203_XENLA_00027109
NA_TeperekTkacz201206_XENLA_00100248
NM_001097968.1
PUS1_Taira201203_XENLA_stage_00031232
ABCD1_TC419351
AF244546.1
AKAP13_XeXenL6RMv10011403m
ANKLE1_Kwon201107_XENLA_00026010
ASUN_XeXenL6RMv10050711m
BC073378.1
BC075125.1
C12ORF34_Taira201203_XENLA_stage_00141057
CDK16_Taira201203_XENLA_stage_00127772
CEP97_Ismailoglu201203_XENLA_00072700
CMYA5_Taira201203_XENLA_tissue_00036319
CTSL2_XeXenL6RMv10036431m
CTTN_XeXenL6RMv10007099m
D86075.1
DCAF7_TC425811
DRG1_Ismailoglu201203_XENLA_00029570
DRG1_Taira201203_XENLA_stage_00042462
EU379568.1
FGFR1OP2_Audic201207_XENLA_00000867
GHDC_Taira201203_XENLA_tissue_00209698
KLHL22_Taira201203_XENLA_tissue_00048588
MICU1_Kwon201107_XENLA_00059576
MMAB_Taira201203_XENLA_stage_00160144
MSI1_Taira201203_XENLA_stage_00208498
NACC1_Ismailoglu201203_XENLA_00005213
NA_Kwon201107_XENLA_00135516
NA_TeperekTkacz201202_XENLA_00076715
NA_TeperekTkacz201206_XENLA_00106752
NA_XeXenL6RMv10054327m
NA_XeXenL6RMv10054839m
NETO2_Taira201203_XENLA_stage_00076071
NM_001087107.1
NM_001087391.1
NM_001094927.1
NM_001094997.1
NM_001095521.1
NM_001174035.1
NRBF2_XeXenL6RMv10038534m
OR6F1_Taira201203_XENLA_tissue_00164362
PROSAPIP1_Ismailoglu201203_XENLA_00000746
PTGES_Taira201203_XENLA_tissue_00182953
RPRM_Taira201203_XENLA_stage_00182274
SELENBP1_Taira201203_XENLA_tissue_00237108
SF3B5_Ismailoglu201203_XENLA_00027918
SH2D1B_Taira201203_XENLA_tissue_00277781
SHROOM1_Kwon201107_XENLA_00037636
SLC1A1_XeXenL6RMv10027531m
SOX11_TeperekTkacz201202_XENLA_00040805
SOX11_XeXenL6RMv10055264m
ST8SIA6_Taira201203_XENLA_tissue_00035697
TPRN_Taira201203_XENLA_tissue_00053714
UQCRQ_Taira201203_XENLA_stage_00144482
WBSCR16_Ismailoglu201203_XENLA_00010417
WBSCR16_Taira201203_XENLA_tissue_00083037
X52243.1
ZBTB10_XeXenL6RMv10042211m
AFF4_Quigley201207_XENLA_00034604
CYB5R3_Taira201203_XENLA_tissue_00259498
NA_Ismailoglu201203_XENLA_00050276
RAP2C_TC419162
SEPT8_Kwon201107_XENLA_00120103
TCF15_Horb201201_XENLA_00066251
TMEM238_Quigley201207_XENLA_00066142
ADO_Quigley201207_XENLA_00097433
ADO_XeXenL6RMv10055244m
AF013612.1
ANKLE1_Kwon201107_XENLA_00013466
ARHGAP24_Amin201106_XENLA_00091239
B4GALNT1_XeXenL6RMv10032467m
BC070799.1
BC089168.1
C9ORF86_Taira201203_XENLA_tissue_00059086
CC2D1A_XeXenL6RMv10043191m
CSDA_XeXenL6RMv10047311m
DYRK2_TeperekTkacz201202_XENLA_00003361
EPPK1_Park201106_XENLA_00153787
FILIP1L_Park201106_XENLA_00115793
GNAQ_XeXenL6RMv10034300m
HMCN1_Taira201203_XENLA_tissue_00127599
IDH2_XeXenL6RMv10011457m
IST1_TC419578
JAM3_Taira201203_XENLA_stage_00015963
MAP2K4_Kwon201107_XENLA_00063484
MTSS1_Chung201110_XENLA_00020142
MYL12B_Ismailoglu201203_XENLA_00058882
MYL12B_Taira201203_XENLA_tissue_00288579
MYT1L_XeXenL6RMv10043164m
NA_TeperekTkacz201206_XENLA_00025552
NA_XeXenL6RMv10044385m
NFX1_Horb201201_XENLA_00198047
NFX1_Quigley201112_XENLA_00099600
NM_001086455.1
NM_001086461.1
NM_001087382.1
NM_001087833.1
NM_001088130.1
NM_001095603.1
NM_001096634.1
NM_001170449.2
PLEC_Amin201106_XENLA_00094970
PLEKHO1_Taira201203_XENLA_stage_00123081
PREX2_Park201106_XENLA_00168835
PTH2R_Taira201203_XENLA_stage_00045792
PTH2R_Taira201203_XENLA_tissue_00202064
PTPN23_Kwon201107_XENLA_00111482
S100P_Taira201203_XENLA_tissue_00132296
S100P_XeXenL6RMv10021418m
SEPT8_Taira201203_XENLA_tissue_00247050
SLC26A3.2_XeXenL6RMv10026622m
SLC44A5_XeXenL6RMv10049895m
SLC6A6_XeXenL6RMv10038697m
SLITRK4_XeXenL6RMv10006289m
SOWAHA_Taira201203_XENLA_stage_00033865
TAF9B_Taira201203_XENLA_tissue_00217457
WDTC1_Taira201203_XENLA_stage_00105735
ZNF821_Horb201201_XENLA_00207645
CADM1_Audic201207_XENLA_00006807
CADM1_Kwon201107_XENLA_00136188
COX6A1_TeperekTkacz201206_XENLA_00038399
F7EI34_XENTR_XeXenL6RMv10009793m
MAP4K3_Ismailoglu201203_XENLA_00031754
MGAT3_Park201106_XENLA_00111212
NM_001087550.1
PRRX1_Park201106_XENLA_00120263
SOWAHA_Ismailoglu201203_XENLA_00046172
AK3_Taira201203_XENLA_stage_00043770
ANP32C_Taira201203_XENLA_tissue_00117211
BC071133.1
BC082934.1
BC129051.1
BCL2L1_XeXenL6RMv10003848m
BCORL1_Taira201203_XENLA_tissue_00142986
C8ORF45_XeXenL6RMv10004040m
ELK1_TeperekTkacz201202_XENLA_00072479
EPPK1_Park201106_XENLA_00031152
ETV7_Taira201203_XENLA_tissue_00116811
FAM110A_Kwon201107_XENLA_00037466
GAST_Taira201203_XENLA_tissue_00050352
KCNK1_Quigley201112_XENLA_00025069
KCNK1_XeXenL6RMv10004997m
KIAA1033_XeXenL6RMv10031750m
LRRC4B_Park201106_XENLA_00008830
MAPK10_Taira201203_XENLA_stage_00149442
MSL3_XeXenL6RMv10026104m
MXI1_TeperekTkacz201202_XENLA_00012864
NA_TC430704
NA_TC437525
NA_Taira201203_XENLA_tissue_00073446
NA_Taira201203_XENLA_tissue_00246314
NBEAL2_Park201106_XENLA_00070836
NDUFA3_Kwon201107_XENLA_00107952
NM_001086097.1
NM_001088253.1
NM_001089073.1
NM_001091145.1
NM_001091623.1
NM_001091627.1
NM_001091869.1
NM_001093566.1
NM_001095106.1
NM_001095306.1
NM_001097115.1
ONECUT3_Taira201203_XENLA_tissue_00283695
PDE4DIP_Ismailoglu201203_XENLA_00036763
PDE4DIP_Taira201203_XENLA_tissue_00232274
PHOX2B_XeXenL6RMv10050188m
POLE3_Taira201203_XENLA_stage_00180694
Q5ZL59_CHICK_Park201106_XENLA_00042951
SETBP1_XeXenL6RMv10009815m
SHISA9_XeXenL6RMv10043526m
SHROOM1_Ismailoglu201203_XENLA_00047689
SHROOM1_Taira201203_XENLA_tissue_00028117
SLC26A3.2_Taira201203_XENLA_tissue_00078569
SMNDC1_Taira201203_XENLA_tissue_00206047
SNAP25_Taira201203_XENLA_tissue_00250407
SPSB1_XeXenL6RMv10050636m
SREK1_Taira201203_XENLA_tissue_00211048
STOX1_Taira201203_XENLA_stage_00121654
TMEM203_Chung201110_XENLA_00071252
WDR83OS_TC457502
WTAP_Chung201110_XENLA_00061010
XLCOF28_Taira201203_XENLA_tissue_00012443
YTHDF3_Chung201110_XENLA_00003241
AKAP14_Taira201203_XENLA_tissue_00094250
CCDC96_XeXenL6RMv10021412m
MTSS1_Chung201110_XENLA_00011962
NM_001090281.2
NM_001097041.1
PCK1_TC416345
PDZRN3_Taira201203_XENLA_tissue_00119540
AF549932.1
AGAP2_XeXenL6RMv10024762m
AGA_Ismailoglu201203_XENLA_00068568
AMFR_Ismailoglu201203_XENLA_00008213
ANGEL2_XeXenL6RMv10010405m
ATG4B_Taira201203_XENLA_stage_00058195
BC082878.1
BC092387.1
BC133272.1
C9ORF86_XeXenL6RMv10029613m
CDK5R1_Audic201207_XENLA_00007059
CHRNA1.2_Taira201203_XENLA_stage_00215947
CLIP1_Ismailoglu201203_XENLA_00010354
COL12A1_XeXenL6RMv10054916m
DNAH9_TeperekTkacz201202_XENLA_00089380
F7CXE9_XENTR_Ismailoglu201203_XENLA_00020699
FASTKD5_Ismailoglu201203_XENLA_00026441
FERMT1_Amin201106_XENLA_00058758
FLAD1_TeperekTkacz201206_XENLA_00007077
GDF9_XeXenL6RMv10030405m
HIP1R_XeXenL6RMv10029682m
IGSF10_XeXenL6RMv10040144m
KCNH4_Quigley201112_XENLA_00023068
L3MBTL1_Taira201203_XENLA_tissue_00078151
LNP1_Taira201203_XENLA_tissue_00198092
MAP4K3_Quigley201112_XENLA_00016746
MESPB_TeperekTkacz201206_XENLA_00069338
MYO1F_Taira201203_XENLA_tissue_00005612
NA_Taira201203_XENLA_stage_00175057
NA_Taira201203_XENLA_stage_00211654
NA_TeperekTkacz201206_XENLA_00086916
NA_XeXenL6RMv10037863m
NDUFA3_Taira201203_XENLA_stage_00085183
NDUFB6_Taira201203_XENLA_stage_00164887
NM_001085581.1
NM_001085770.1
NM_001087150.1
NM_001087226.1
NM_001094891.1
NM_001096460.1
NM_001096671.1
NM_001096941.1
NP_001106621.1_Taira201203_XENLA_tissue_00112885
NRBF2_Ismailoglu201203_XENLA_00011835
PAPSS1_TC438816
PLXNA2_Taira201203_XENLA_tissue_00207814
POMGNT1_Kwon201107_XENLA_00096319
PTGES3_TC418567
RAB11FIP5_Kwon201107_XENLA_00118291
RAB44_Taira201203_XENLA_tissue_00118163
RAB44_Taira201203_XENLA_tissue_00147125
RPLP0_Ismailoglu201203_XENLA_00057431
SEC31A_TC432631
SETBP1_Taira201203_XENLA_stage_00198853
STARD8_Park201106_XENLA_00169366
TADA2B_TC420051
TECPR1_XeXenL6RMv10032958m
TMED2_XeXenL6RMv10029651m
USP14_TC448036
VPS13D_Taira201203_XENLA_tissue_00003288
VPS13D_Taira201203_XENLA_tissue_00013591
VPS35_Kwon201107_XENLA_00005248
WDR45L_mgEST_Xl4jul2012_1013251161
ZBTB17_XeXenL6RMv10021831m
AKAP14_Taira201203_XENLA_stage_00000630
EPPK1_Park201106_XENLA_00034203
GNA14_TC416138
NM_001086235.1
NM_001096796.1
PRX_Taira201203_XENLA_tissue_00174082
PTGES3_TeperekTkacz201202_XENLA_00018013
RNF185_Taira201203_XENLA_stage_00194514
STARD3NL_Taira201203_XENLA_tissue_00158831
TRAF2_Horb201201_XENLA_00049857
AF550004.1
ATG4B_Taira201203_XENLA_tissue_00042169
ATP10A_Taira201203_XENLA_tissue_00121727
AY221506.1
BC072255.1
BC072985.1
BC082814.1
BC085222.1
BC097816.1
BLMH_Quigley201207_XENLA_00049270
C10ORF35_Taira201203_XENLA_stage_00094933
CC2D2A_Quigley201112_XENLA_00099134
CD97_XeXenL6RMv10051176m
CDC42_XeXenL6RMv10026574m
CDH23_Ismailoglu201203_XENLA_00025716
CRISP2_Taira201203_XENLA_stage_00132167
CRYBB2_Taira201203_XENLA_tissue_00075359
CTCF_Ismailoglu201203_XENLA_00056964
DNAJB1_Park201106_XENLA_00101765
EFEMP1_XeXenL6RMv10036407m
F6ZMM6_XENTR_Taira201203_XENLA_tissue_00225019
FABP7_Taira201203_XENLA_stage_00202192
FMNL1_Taira201203_XENLA_tissue_00166137
FMNL1_XeXenL6RMv10008088m
GFOD2_Kwon201107_XENLA_00076611
GFOD2_XeXenL6RMv10035077m
GNAQ_TC416470
LDB2_Taira201203_XENLA_tissue_00071871
MAST2_Taira201203_XENLA_tissue_00263108
NA_Kwon201107_XENLA_00104499
NA_Taira201203_XENLA_tissue_00281010
NA_XeXenL6RMv10011079m
NA_mgEST_Xl4jul2012_1013090496
NKAP_XeXenL6RMv10031189m
NKRF_Ismailoglu201203_XENLA_00029285
NM_001086108.1
NM_001086489.1
NM_001090203.1
NM_001091439.1
NM_001091808.1
NM_001094183.1
NM_001095895.1
NM_001099903.1
NM_001159282.1
PANX2_XeXenL6RMv10054706m
PGRMC1_Taira201203_XENLA_tissue_00246336
RPS10_Taira201203_XENLA_stage_00132484
SCAP_XeXenL6RMv10025774m
SCRIB.1_Taira201203_XENLA_tissue_00137913
SMO_XeXenL6RMv10055574m
SP5L_Ismailoglu201203_XENLA_00016609
ST6GALNAC3_Park201106_XENLA_00116653
STAM_TeperekTkacz201206_XENLA_00098634
TAOK2_XeXenL6RMv10019800m
TMEM30A_XeXenL6RMv10054919m
UCHL5_TeperekTkacz201206_XENLA_00053308
UXT_Ismailoglu201203_XENLA_00042820
VPS37B_TC416176
ZBED6_Taira201203_XENLA_tissue_00037690
ARHGEF19_Audic201207_XENLA_00000606
CACNA1I_XeXenL6RMv10009736m
FILIP1_Taira201203_XENLA_tissue_00134160
GGPS1_Taira201203_XENLA_tissue_00134382
NA_Kwon201107_XENLA_00136572
NA_Park201106_XENLA_00124912
NA_Taira201203_XENLA_tissue_00273688
NA_TeperekTkacz201206_XENLA_00119456
NM_001090477.1
NM_001094750.1
PRPF4_Taira201203_XENLA_tissue_00176797
RMND5A_XeXenL6RMv10036768m
SEC22B_TC421567
STAT2_Ismailoglu201203_XENLA_00068907
TCF12_Park201106_XENLA_00162090
TCF12_Taira201203_XENLA_tissue_00223316
AB250389.1
AF081350.1
AF440825.1
AL929195.1_Quigley201207_XENLA_00115106
BC072229.1
BC073076.1
BC081096.1
BC170471.1
CACYBP_Taira201203_XENLA_tissue_00219249
CAT2_Park201106_XENLA_00162883
CC2D2A_XeXenL6RMv10027374m
CCDC12_Taira201203_XENLA_tissue_00081086
CMYA5_Taira201203_XENLA_tissue_00256258
CNTN4_XeXenL6RMv10035057m
COPG_XeXenL6RMv10033538m
CXCR3_Taira201203_XENLA_tissue_00225788
DET1_Taira201203_XENLA_stage_00142655
DET1_Taira201203_XENLA_tissue_00233815
DHX30_Taira201203_XENLA_stage_00049429
EGR4_Taira201203_XENLA_tissue_00069395
F6YIZ4_XENTR_Taira201203_XENLA_tissue_00234288
FAM63A_Kwon201107_XENLA_00076019
FAM73B_Park201106_XENLA_00120496
FKBP1A_Ismailoglu201203_XENLA_00009890
HOXA1_Taira201203_XENLA_stage_00188200
IGSF9_Ismailoglu201203_XENLA_00007001
MIXER_TeperekTkacz201206_XENLA_00068172
MNS1_Taira201203_XENLA_stage_00090960
MRPS5_Kwon201107_XENLA_00022513
MYT1_Kwon201107_XENLA_00111389
NACC1_XeXenL6RMv10000870m
NA_Horb201201_XENLA_00082935
NA_Horb201201_XENLA_00195160
NA_Quigley201112_XENLA_00035914
NA_Taira201203_XENLA_tissue_00061444
NA_Taira201203_XENLA_tissue_00099382
NA_Taira201203_XENLA_tissue_00223241
NA_Taira201203_XENLA_tissue_00273839
NA_XeXenL6RMv10009786m
NCAPH2_Taira201203_XENLA_tissue_00145834
NEIL3_Taira201203_XENLA_stage_00160979
NM_001086881.1
NM_001089007.1
NM_001096356.1
NM_001096585.1
NM_001097790.1
NM_001101777.1
PEX11A_Taira201203_XENLA_tissue_00258545
PHF21A_XeXenL6RMv10007118m
PITPNM2_XeXenL6RMv10029672m
PNPLA3_Taira201203_XENLA_tissue_00167790
PNPLA3_TeperekTkacz201202_XENLA_00153231
POGLUT1_XeXenL6RMv10017844m
SHC4_Taira201203_XENLA_tissue_00163702
SHISA7_Chung201110_XENLA_00003715
SHISA7_XeXenL6RMv10054321m
STMN2_Taira201203_XENLA_tissue_00118469
STX10_TC421152
SUPV3L1_Taira201203_XENLA_stage_00023208
SWAP70_Taira201203_XENLA_stage_00019824
TAB1_Taira201203_XENLA_stage_00122792
TDH_Taira201203_XENLA_tissue_00068075
TMEM111_Taira201203_XENLA_stage_00184345
TMEM111_Taira201203_XENLA_tissue_00144586
TMEM203_TeperekTkacz201206_XENLA_00044183
TPR_Taira201203_XENLA_stage_00039181
TSNAX_Kwon201107_XENLA_00081656
TSPO_Park201106_XENLA_00055211
TSPO_Taira201203_XENLA_tissue_00067110
VPS26B_TC415819
WDR93_Taira201203_XENLA_tissue_00102555
WTAP_Taira201203_XENLA_stage_00127031
XB-GENE-5961860_Taira201203_XENLA_tissue_00087588
ZNF177_Kwon201107_XENLA_00107258
ZNF177_Taira201203_XENLA_tissue_00248236
AKAP13_Horb201201_XENLA_00182715
ARHGEF19_Quigley201207_XENLA_00022263
ARHGEF40_Taira201203_XENLA_stage_00200091
C16ORF48_Quigley201112_XENLA_00038706
LRRC32.1_Kwon201107_XENLA_00075143
NA_Taira201203_XENLA_stage_00096762
NM_001090457.1
NM_001091212.1
STARD3NL_Kwon201107_XENLA_00076872
ZFHX4_Ismailoglu201203_XENLA_00041446
ZNF250_TeperekTkacz201202_XENLA_00146377
ZNF250_XeXenL6RMv10040032m
ACACB_Taira201203_XENLA_tissue_00044660
ADAMTSL1_XeXenL6RMv10010219m
AF307009.1
ARAP1_XeXenL6RMv10036084m
ARID5B_Taira201203_XENLA_stage_00114393
BC044314.1
BC073282.1
BC093563.1
BC158208.1
BC170295.1
CDC42SE1_Taira201203_XENLA_tissue_00133151
CDK8_Amin201106_XENLA_00096835
CFP_Amin201106_XENLA_00097696
DENND4C_Taira201203_XENLA_tissue_00261288
GADD45GIP1_Taira201203_XENLA_stage_00195338
GEMC1_Ismailoglu201203_XENLA_00022335
GHDC_Taira201203_XENLA_tissue_00036430
GLT25D2_Taira201203_XENLA_stage_00021038
GREB1L_XeXenL6RMv10001087m
HDLBP_XeXenL6RMv10038651m
JMJD1C_XeXenL6RMv10055243m
KCTD3_XeXenL6RMv10010394m
LAMP5_Taira201203_XENLA_tissue_00108332
LYST_Taira201203_XENLA_stage_00213188
MEIS2_Taira201203_XENLA_tissue_00019568
MESDC2_TeperekTkacz201206_XENLA_00101447
METTL21D_Kwon201107_XENLA_00077232
MSX1_Taira201203_XENLA_stage_00178061
MSX1_TeperekTkacz201206_XENLA_00125235
NA_Park201106_XENLA_00014931
NA_Taira201203_XENLA_stage_00107098
NA_Taira201203_XENLA_tissue_00070200
NA_XeXenL6RMv10011431m
NM_001085760.1
NM_001086293.1
NM_001086320.1
NM_001087296.1
NM_001090301.1
NM_001094598.1
NM_001095511.1
NM_001098680.1
NM_001099881.1
NM_001101743.1
NM_001112896.1
OXT_Taira201203_XENLA_stage_00199952
OXT_XeXenL6RMv10017972m
PDLIM5_Taira201203_XENLA_tissue_00182959
POGZ_XeXenL6RMv10012948m
PRKAB1_Ismailoglu201203_XENLA_00032351
PROC_Taira201203_XENLA_tissue_00131529
PRUNE_XeXenL6RMv10051150m
PSMB4_Quigley201207_XENLA_00005073
RABL2B_Taira201203_XENLA_tissue_00079787
SEPT8_TC417029
SLC25A43_Taira201203_XENLA_tissue_00227251
SMARCAL1_Taira201203_XENLA_tissue_00014292
STAG3_Taira201203_XENLA_tissue_00108850
TBC1D12_Kwon201107_XENLA_00041790
TIGD1_Taira201203_XENLA_tissue_00009111
TIGD1_Taira201203_XENLA_tissue_00126859
TMEM215_XeXenL6RMv10030986m
TNPO3_XeXenL6RMv10055582m
ADCK5_Taira201203_XENLA_stage_00180084
AF382190.1
C16ORF48_Quigley201207_XENLA_00104155
CAT2_XeXenL6RMv10042098m
CDC42BPA_Taira201203_XENLA_tissue_00009900
CDC42BPA_Taira201203_XENLA_tissue_00034271
DAND5_XeXenL6RMv10054837m
DDX25_Taira201203_XENLA_stage_00003857
FAM55C_Taira201203_XENLA_tissue_00286244
MARCKSL1_TC461177
NA_Chung201110_XENLA_00014361
NA_Park201106_XENLA_00049550
NA_Park201106_XENLA_00059996
NA_Park201106_XENLA_00074910
NA_Quigley201112_XENLA_00125509
NA_Taira201203_XENLA_stage_00154286
NA_Taira201203_XENLA_tissue_00110760
NA_XeXenL6RMv10047265m
NM_001085616.1
NM_001091097.1
NM_001095111.1
PDE11A_XeXenL6RMv10009652m
SESN2_TeperekTkacz201202_XENLA_00014063
SETD1B_Ismailoglu201203_XENLA_00009572
TCF7L1_TeperekTkacz201206_XENLA_00066431
TCF7L1_mgEST_Xl4jul2012_1013251509
ZNF268_Taira201203_XENLA_stage_00078456
ABHD2_XeXenL6RMv10011422m
AL732488.1_Taira201203_XENLA_tissue_00163526
ARHGEF5_TeperekTkacz201202_XENLA_00028635
ARID3C_XeXenL6RMv10026635m
ATP1A2_XeXenL6RMv10026122m
BAG2_Taira201203_XENLA_stage_00037296
BC077759.1
BC082361.1
BC123273.1
BCAP31_Taira201203_XENLA_stage_00114523
C12ORF4_Taira201203_XENLA_stage_00189365
CNNM4_TeperekTkacz201202_XENLA_00134894
COLEC12_Taira201203_XENLA_stage_00049521
DHRS3_XeXenL6RMv10001795m
DNAJB12_XeXenL6RMv10047278m
EIF5_Amin201106_XENLA_00034773
ELK1_XeXenL6RMv10054765m
GDF9_Taira201203_XENLA_tissue_00210555
HMCN1_Taira201203_XENLA_tissue_00135243
IL11_Taira201203_XENLA_tissue_00269743
KLHL11_Quigley201207_XENLA_00063789
LRCH3_Ismailoglu201203_XENLA_00009770
MATR3_Ismailoglu201203_XENLA_00007946
NA_Quigley201112_XENLA_00111372
NA_Quigley201207_XENLA_00111662
NA_Quigley201207_XENLA_00121433
NA_TC432186
NA_Taira201203_XENLA_tissue_00092688
NM_001085850.1
NM_001087722.1
NM_001092270.1
NM_001092477.1
NM_001093513.1
NM_001093678.1
NM_001095284.1
NOT_Taira201203_XENLA_stage_00067522
PLXNB3_Taira201203_XENLA_stage_00017314
PPAPDC2_Kwon201107_XENLA_00034820
PTGES_Taira201203_XENLA_tissue_00168282
PXN__Taira201203_XENLA_stage_00123904
RGS19_Taira201203_XENLA_stage_00018806
SELENBP1_Taira201203_XENLA_tissue_00172719
TIGD1_Taira201203_XENLA_tissue_00282334
TRMT1_Park201106_XENLA_00090793
UBE3A_Taira201203_XENLA_stage_00203228
VSIG8_Taira201203_XENLA_tissue_00202662
ZFHX4_XeXenL6RMv10010267m
ZGC_109965_Ismailoglu201203_XENLA_00016684
ARHGEF18_Kwon201107_XENLA_00018706
EVX1_TeperekTkacz201202_XENLA_00087137
MARCKSL1_TeperekTkacz201202_XENLA_00040316
NA_Kwon201107_XENLA_00098296
NA_Taira201203_XENLA_tissue_00062839
PDCD4_TC418181
SLC26A10_XeXenL6RMv10032469m
SMARCC1_Taira201203_XENLA_tissue_00267750
A8E4W8_XENTR_Taira201203_XENLA_tissue_00070512
A8E4W8_XENTR_Taira201203_XENLA_tissue_00186307
ABCA8_Taira201203_XENLA_tissue_00082894
ABHD3_Taira201203_XENLA_stage_00081752
ACACB_Taira201203_XENLA_stage_00182608
ACADM_XeXenL6RMv10049896m
ACADS_Taira201203_XENLA_tissue_00043475
ACADS_TeperekTkacz201206_XENLA_00019704
ACAN_Taira201203_XENLA_tissue_00123322
ACLY_XeXenL6RMv10001050m
ACTR10_XeXenL6RMv10019579m
ACTR8_Taira201203_XENLA_stage_00148932
ACVR2A_Ismailoglu201203_XENLA_00045978
ACVR2A_Kwon201107_XENLA_00029183
ACVR2B_XeXenL6RMv10011828m
ADAMTS2_Taira201203_XENLA_tissue_00002413
ADAMTS3_XeXenL6RMv10050724m
ADAMTS8_Kwon201107_XENLA_00092225
ADAMTS8_TeperekTkacz201202_XENLA_00053588
ADCK3_TC416905
ADCK3_XeXenL6RMv10006240m
ADCY6_Taira201203_XENLA_tissue_00172231
ADCY6_XeXenL6RMv10009400m
ADCYAP1_Taira201203_XENLA_tissue_00084734
ADO_Kwon201107_XENLA_00090225
ADPRHL2_Ismailoglu201203_XENLA_00053067
ADRA2A_XeXenL6RMv10032306m
ADRBK2_XeXenL6RMv10024759m
AEN_Ismailoglu201203_XENLA_00028077
AES_Taira201203_XENLA_stage_00189346
AES_Taira201203_XENLA_stage_00209886
AF042812.1
AF051785.1
AF079561.1
AF132853.1
AF233632.1
AF233633.1
AF257333.1
AF257351.1
AF288471.1
AF549917.1
AFF4_TC415906
AFF4_XeXenL6RMv10022484m
AFF4_XeXenL6RMv10030401m
AGBL1_Taira201203_XENLA_tissue_00043616
AGXT_Taira201203_XENLA_tissue_00226987
AJ319668.1
AJ319749.1
ALAD_Taira201203_XENLA_stage_00141508
ALAD_Taira201203_XENLA_tissue_00029438
ALDH1L2_Park201106_XENLA_00150322
ALDH3B1_TeperekTkacz201202_XENLA_00088317
ALDH7A1_Amin201106_XENLA_00094031
ALDH7A1_XeXenL6RMv10032086m
ALG10_Ismailoglu201203_XENLA_00061373
ALG10_Taira201203_XENLA_tissue_00242877
AM712310.1
AMD1_TeperekTkacz201206_XENLA_00081663
AMELX_Taira201203_XENLA_tissue_00102426
AMMECR1L_Taira201203_XENLA_tissue_00208111
ANKRD13A_Taira201203_XENLA_tissue_00116375
ANKRD13B_Taira201203_XENLA_tissue_00133725
ANKRD17_Taira201203_XENLA_tissue_00260118
ANKRD17_XeXenL6RMv10050721m
ANKRD58_Taira201203_XENLA_tissue_00240046
ANP32E_TeperekTkacz201206_XENLA_00031849
ANP32E_TeperekTkacz201206_XENLA_00037640
ANPEP_TC414163
ANPEP_Taira201203_XENLA_tissue_00278549
AP3S2_Taira201203_XENLA_stage_00097146
APOPT1_Taira201203_XENLA_tissue_00068937
ARHGAP24_XeXenL6RMv10004569m
ARHGAP26_Kwon201107_XENLA_00112156
ARHGAP6_XeXenL6RMv10026110m
ARHGEF1_Taira201203_XENLA_tissue_00126635
ARHGEF25_Taira201203_XENLA_stage_00123077
ARHGEF5_Ismailoglu201203_XENLA_00003102
ARHGEF5_Park201106_XENLA_00113341
ARID4A_XeXenL6RMv10019582m
ARID5B_Kwon201107_XENLA_00132721
ARID5B_XeXenL6RMv10055246m
ARIH1_TeperekTkacz201206_XENLA_00064265
ARIH1_TeperekTkacz201206_XENLA_00130100
ARL6IP4_TC422365
ARSI_Taira201203_XENLA_tissue_00161007
AR_Taira201203_XENLA_tissue_00137580
AS3MT_Amin201106_XENLA_00092715
AS3MT_Ismailoglu201203_XENLA_00058122
ASB12.2_XeXenL6RMv10048635m
ASB12_Ismailoglu201203_XENLA_00005909
ASB5_Amin201106_XENLA_00051474
ASPG_Taira201203_XENLA_stage_00151345
ATG4A_Taira201203_XENLA_tissue_00013018
ATP10B_Quigley201112_XENLA_00076714
ATP10B_XeXenL6RMv10009322m
ATP1A1_Quigley201207_XENLA_00009023
ATP1A2_Park201106_XENLA_00028614
ATP4B_TC421748
ATP4B_XeXenL6RMv10044371m
ATP6V0A1_Audic201207_XENLA_00007069
ATRN_Quigley201112_XENLA_00012125
ATRN_Quigley201112_XENLA_00012309
ATRN_TeperekTkacz201206_XENLA_00090921
AURKA_Taira201203_XENLA_tissue_00161856
AY100020.1
AY244474.1
AY280865.1
AY331399.1
AY649372.1
B0JYW4_XENTR_Ismailoglu201203_XENLA_00036595
BAG5_XeXenL6RMv10036448m
BAIAP2L1_Kwon201107_XENLA_00036955
BASP1_Taira201203_XENLA_tissue_00155122
BBIP1_Quigley201207_XENLA_00101159
BBIP1_XeXenL6RMv10032304m
BBIP1_XeXenL6RMv10032456m
BBS4_Quigley201207_XENLA_00015747
BC043791.1
BC044268.1
BC044964.1
BC045073.1
BC046263.1
BC047955.1
BC059322.1
BC059962.1
BC061656.1
BC061668.1
BC068970.1
BC070573.1
BC070674.1
BC071053.1
BC072832.1
BC073040.1
BC073288.1
BC073571.1
BC074106.1
BC074111.1
BC074414.1
BC076741.1
BC076766.1
BC078022.1
BC078064.1
BC078545.1
BC079700.1
BC079753.1
BC079824.1
BC080066.1
BC080127.1
BC080319.1
BC080324.1
BC080404.1
BC082379.1
BC082530.1
BC082835.1
BC084075.1
BC084153.1
BC084199.1
BC084602.1
BC084844.1
BC085030.1
BC085040.1
BC087358.1
BC092303.1
BC093532.1
BC097553.1
BC097901.1
BC106209.1
BC106639.1
BC106645.1
BC108481.1
BC108822.1
BC108824.1
BC110935.1
BC122510.1
BC124879.1
BC128671.1
BC129544.1
BC129574.1
BC129744.1
BC133217.1
BC141766.1
BC142543.1
BC150165.1
BC155357.1
BC155963.1
BC155968.1
BC158214.1
BC160776.1
BC160785.1
BC160810.1
BCL9L_Kwon201107_XENLA_00019702
BCOR_Ismailoglu201203_XENLA_00046820
BCOR_XeXenL6RMv10016381m
BDP1_Kwon201107_XENLA_00016978
BDP1_TC444843
BDP1_TeperekTkacz201206_XENLA_00035127
BEND5_Kwon201107_XENLA_00006013
BMI1_Ismailoglu201203_XENLA_00021445
BMP2K_XeXenL6RMv10041179m
BMP7.1_XeXenL6RMv10005646m
BOD1L_Taira201203_XENLA_tissue_00162640
BOD1L_Taira201203_XENLA_tissue_00252880
BOK_Taira201203_XENLA_stage_00132959
BPIFB2_Taira201203_XENLA_tissue_00091259
BPIFB2_XeXenL6RMv10004077m
BPIFC_Taira201203_XENLA_tissue_00072362
BPIFC_XeXenL6RMv10004080m
BRI3BP_Ismailoglu201203_XENLA_00061383
BSG_Taira201203_XENLA_stage_00064779
BST1_XeXenL6RMv10027378m
BTBD17_Taira201203_XENLA_tissue_00038344
BZW1_XENTR_TC425801
C10ORF107_Taira201203_XENLA_tissue_00208301
C10ORF26_Taira201203_XENLA_stage_00078102
C10ORF35_Kwon201107_XENLA_00010986
C10ORF54_Kwon201107_XENLA_00093938
C10ORF54_Taira201203_XENLA_tissue_00094495
C12ORF43_XeXenL6RMv10007022m
C14ORF166B_Ismailoglu201203_XENLA_00062013
C14ORF166B_Park201106_XENLA_00122034
C14ORF166B_XeXenL6RMv10006971m
C15ORF42_Taira201203_XENLA_tissue_00182252
C16ORF61_Taira201203_XENLA_stage_00209722
C19ORF12_Amin201106_XENLA_00085784
C19ORF12_mgEST_Xl4jul2012_1013097876
C19ORF20_Taira201203_XENLA_tissue_00207776
C19ORF2_Taira201203_XENLA_tissue_00153592
C1ORF124_Taira201203_XENLA_stage_00163974
C1ORF158_Horb201201_XENLA_00200937
C1ORF173_XeXenL6RMv10049890m
C1ORF21_Taira201203_XENLA_stage_00159558
C1ORF50_Ismailoglu201203_XENLA_00017633
C1ORF50_Kwon201107_XENLA_00097620
C1ORF95_Taira201203_XENLA_tissue_00212676
C20ORF152_Taira201203_XENLA_tissue_00226983
C20ORF201_TC429922
C20ORF43_Kwon201107_XENLA_00100579
C20ORF54_Taira201203_XENLA_stage_00114022
C20ORF54_XeXenL6RMv10003832m
C2CD4C_XeXenL6RMv10009817m
C330018D20RIK_Taira201203_XENLA_tissue_00161250
C330018D20RIK_Taira201203_XENLA_tissue_00220050
C4ORF33_Taira201203_XENLA_tissue_00141244
C5ORF44_Taira201203_XENLA_tissue_00240339
C6ORF165_Quigley201207_XENLA_00073406
C6ORF165_Taira201203_XENLA_tissue_00274554
C8ORF42_Kwon201107_XENLA_00016773
C8ORF42_Taira201203_XENLA_stage_00008544
C8ORF45_TeperekTkacz201202_XENLA_00014292
C9ORF114_Kwon201107_XENLA_00062378
C9ORF114_Taira201203_XENLA_stage_00014491
C9ORF167_Park201106_XENLA_00005602
C9ORF172_Taira201203_XENLA_tissue_00152750
C9ORF172_XeXenL6RMv10029615m
CACNA1A_XeXenL6RMv10000873m
CACNA1D_Ismailoglu201203_XENLA_00022700
CACNA1D_Quigley201112_XENLA_00112240
CACNA1S_XeXenL6RMv10051156m
CACNA2D1_Taira201203_XENLA_tissue_00154939
CACYBP_Kwon201107_XENLA_00103554
CAMK2A_Park201106_XENLA_00032606
CAMK2D_Taira201203_XENLA_tissue_00170305
CAMK2G_TC435668
CAMK2G_Taira201203_XENLA_stage_00019183
CAPN13_Park201106_XENLA_00019507
CAPN13_Taira201203_XENLA_stage_00025002
CAPN13_Taira201203_XENLA_stage_00116462
CAPN13_Taira201203_XENLA_tissue_00064277
CAPN7_Ismailoglu201203_XENLA_00017652
CAPN7_Quigley201112_XENLA_00007402
CAPZB_XeXenL6RMv10010984m
CARTPT_Taira201203_XENLA_stage_00068987
CASP10_Taira201203_XENLA_stage_00063759
CASS4_XeXenL6RMv10005639m
CAT2_TC458252
CBX8_Taira201203_XENLA_tissue_00048004
CCAR1_Ismailoglu201203_XENLA_00059612
CCDC127_Ismailoglu201203_XENLA_00023706
CCDC134_Taira201203_XENLA_tissue_00162218
CCDC50_Kwon201107_XENLA_00065707
CCDC51_Taira201203_XENLA_tissue_00162324
CCDC64_TeperekTkacz201202_XENLA_00114894
CCDC84_Taira201203_XENLA_stage_00192321
CCDC84_Taira201203_XENLA_tissue_00257984
CCNB1_TC446757
CCND1_Taira201203_XENLA_stage_00086849
CCT7_TeperekTkacz201206_XENLA_00108176
CD180_Taira201203_XENLA_tissue_00188878
CD34_Park201106_XENLA_00084109
CD38_XeXenL6RMv10027379m
CD53_TC422346
CD53_Taira201203_XENLA_tissue_00157570
CD8A_TC438658
CDC14B_Kwon201107_XENLA_00137907
CDC14B_Taira201203_XENLA_stage_00072211
CDC42EP3_Audic201207_XENLA_00003369
CDC42EP3_Taira201203_XENLA_tissue_00097802
CDH13_Taira201203_XENLA_tissue_00288388
CDH19_Taira201203_XENLA_tissue_00285089
CDH23_Ismailoglu201203_XENLA_00067252
CDH23_Kwon201107_XENLA_00011924
CDH23_Kwon201107_XENLA_00098737
CDH23_XeXenL6RMv10044755m
CDK12_Park201106_XENLA_00002804
CDK13_Ismailoglu201203_XENLA_00021201
CDK17_mgEST_Xl4jul2012_1013119687
CDK2AP1_TeperekTkacz201206_XENLA_00071110
CDYL2_Taira201203_XENLA_stage_00019598
CELSR1_TeperekTkacz201206_XENLA_00131319
CEP78_Taira201203_XENLA_tissue_00242738
CERK_Taira201203_XENLA_stage_00144082
CFDP1_Ismailoglu201203_XENLA_00066661
CHMP1B_Kwon201107_XENLA_00008541
CHRD_Horb201201_XENLA_00200238
CHRD_Veenstra201204_XENLA_00009947
CIB1_XeXenL6RMv10023740m
CIT_Ismailoglu201203_XENLA_00057229
CKB_Taira201203_XENLA_tissue_00168294
CLDN1_Horb201201_XENLA_00015537
CLIP1_Ismailoglu201203_XENLA_00012973
CMYA5_Taira201203_XENLA_tissue_00221156
CNNM2_Ismailoglu201203_XENLA_00000820
CNP_Kwon201107_XENLA_00039497
CNTN2_Taira201203_XENLA_tissue_00252927
CNTN5_Kwon201107_XENLA_00024687
CNTN5_Taira201203_XENLA_tissue_00063375
CNTNAP4_XeXenL6RMv10042619m
COL4A3BP_Kwon201107_XENLA_00011397
COL4A3BP_Kwon201107_XENLA_00085598
COMMD3_Kwon201107_XENLA_00016974
COMMD3_Taira201203_XENLA_stage_00020553
COPB2_XeXenL6RMv10009392m
CORO6_Amin201106_XENLA_00043993
CPEB2_Taira201203_XENLA_tissue_00022504
CPE_Taira201203_XENLA_tissue_00292820
CRYBB2_XeXenL6RMv10024755m
CRYBG3_XeXenL6RMv10009828m
CSF3_Taira201203_XENLA_tissue_00037455
CSF3_XeXenL6RMv10046481m
CSPG5_XeXenL6RMv10040019m
CTSB_XeXenL6RMv10003817m
CTXN3_Audic201207_XENLA_00007467
CYB561_Taira201203_XENLA_stage_00116998
CYB561_Taira201203_XENLA_tissue_00156452
CYP1B1_Taira201203_XENLA_stage_00017348
CYP1B1_XeXenL6RMv10002001m
D2HGDH_Taira201203_XENLA_tissue_00258941
DCDC2_Taira201203_XENLA_stage_00113051
DCP1A_Taira201203_XENLA_stage_00173446
DCTN3_Quigley201207_XENLA_00011041
DCTN3_Quigley201207_XENLA_00033017
DDX39A_TC454185
DENR_Kwon201107_XENLA_00035746
DEPDC1B_Taira201203_XENLA_tissue_00020071
DGKD_XeXenL6RMv10038635m
DHX30_XeXenL6RMv10040011m
DHX37_Taira201203_XENLA_tissue_00161483
DLG5_Taira201203_XENLA_stage_00093578
DLG5_XeXenL6RMv10031152m
DLGAP4_Ismailoglu201203_XENLA_00029429
DLGAP4_Taira201203_XENLA_tissue_00119799
DLGAP4_Taira201203_XENLA_tissue_00165370
DMRT1_Taira201203_XENLA_tissue_00075724
DMRT2_Quigley201112_XENLA_00008066
DMRT2_Quigley201207_XENLA_00045787
DMRT2_XeXenL6RMv10052390m
DNAI1_XeXenL6RMv10026632m
DNAJA2_TeperekTkacz201206_XENLA_00107904
DOCK8_Kwon201107_XENLA_00103479
DOCK8_XeXenL6RMv10052398m
DOPEY2_TC413460
DPM3_mgEST_Xl4jul2012_1013113345
DQ096932.1
DST_XeXenL6RMv10041725m
DUSP5_Taira201203_XENLA_tissue_00103341
DYRK3_Kwon201107_XENLA_00062824
EBF1__Taira201203_XENLA_tissue_00177049
EDA2R_Kwon201107_XENLA_00038902
EDN2_Taira201203_XENLA_tissue_00291311
EF139240.1
EFEMP1_Taira201203_XENLA_tissue_00252074
EFNA1_Taira201203_XENLA_stage_00176886
EGLN1_Ismailoglu201203_XENLA_00070225
EGLN1_Kwon201107_XENLA_00017035
EGR4_Taira201203_XENLA_tissue_00063403
EIF2AK3_Kwon201107_XENLA_00040387
EIF2B1_Taira201203_XENLA_tissue_00146176
EIF2C2_Horb201201_XENLA_00030047
EIF5_XeXenL6RMv10036458m
EIF5_XeXenL6RMv10036459m
EMILIN3_Taira201203_XENLA_stage_00138191
EP400NL_Kwon201107_XENLA_00069333
EPB41L1_Taira201203_XENLA_stage_00003965
EPB41L1_Taira201203_XENLA_tissue_00201564
EPB41L3_Taira201203_XENLA_tissue_00019691
EPB41L3_Taira201203_XENLA_tissue_00197332
EPB42_Taira201203_XENLA_tissue_00199163
EPB42_Taira201203_XENLA_tissue_00215094
EPC2_Taira201203_XENLA_tissue_00041732
EPRS_XeXenL6RMv10014225m
ERBB2IP_Park201106_XENLA_00072440
ERBB2IP_TeperekTkacz201206_XENLA_00009582
F1NTL1_CHICK_Quigley201112_XENLA_00061889
F6QDI1_XENTR_XeXenL6RMv10029689m
F6R1H8_XENTR_Park201106_XENLA_00073617
F6R1H8_XENTR_Taira201203_XENLA_stage_00039335
F6RQE5_XENTR_Taira201203_XENLA_tissue_00245292
F6RU66_XENTR_XeXenL6RMv10046477m
F6SK42_XENTR_XeXenL6RMv10046472m
F6T1R3_XENTR_TC456837
F6T3Z3_XENTR_Taira201203_XENLA_tissue_00050248
F6T3Z3_XENTR_XeXenL6RMv10036762m
F6Z0Q8_XENTR_Kwon201107_XENLA_00106336
F6ZK28_XENTR_Park201106_XENLA_00059455
F6ZK28_XENTR_Park201106_XENLA_00154522
F6ZMM6_XENTR_XeXenL6RMv10036086m
F7A4M9_XENTR_XeXenL6RMv10026182m
FAAH.1_TC418891
FAAH.1_Taira201203_XENLA_tissue_00110530
FAM108C1_Ismailoglu201203_XENLA_00042392
FAM120C_TC461763
FAM123B_Taira201203_XENLA_stage_00109544
FAM175A_Ismailoglu201203_XENLA_00059128
FAM210B_Ismailoglu201203_XENLA_00068855
FAM63A_Ismailoglu201203_XENLA_00016062
FAM65A_Taira201203_XENLA_tissue_00064441
FAM73B_Park201106_XENLA_00152075
FAM82A1_Ismailoglu201203_XENLA_00007114
FAM83B_Park201106_XENLA_00033824
FAM83B_Park201106_XENLA_00149425
FAM83B_Park201106_XENLA_00176611
FAM83B_Taira201203_XENLA_stage_00007163
FAM96B_Ismailoglu201203_XENLA_00064062
FBN2_Ismailoglu201203_XENLA_00073396
FBN2_XeXenL6RMv10032072m
FBXL4_Taira201203_XENLA_tissue_00102115
FBXL4_XeXenL6RMv10001794m
FBXO21_Taira201203_XENLA_stage_00157954
FBXO21_XeXenL6RMv10021849m
FBXO41_Taira201203_XENLA_tissue_00157372
FDFT1_Taira201203_XENLA_stage_00076027
FEZ2_Taira201203_XENLA_stage_00030981
FEZ2_Taira201203_XENLA_stage_00097806
FEZ2_Taira201203_XENLA_tissue_00174759
FEZ2_Taira201203_XENLA_tissue_00227861
FGD5_Taira201203_XENLA_tissue_00066956
FGF12_Taira201203_XENLA_stage_00129990
FGF12_Taira201203_XENLA_tissue_00177753
FGF2_XeXenL6RMv10043524m
FGFBP1_Taira201203_XENLA_stage_00173899
FGFBP2_Taira201203_XENLA_tissue_00003936
FILIP1L_Taira201203_XENLA_tissue_00265056
FKBP15_Park201106_XENLA_00132149
FN3KRP_Taira201203_XENLA_tissue_00278309
FOLR4_TC423251
FOLR4_XeXenL6RMv10050657m
FOXK2_XeXenL6RMv10005000m
FOXN4_Taira201203_XENLA_stage_00110142
FRK_Quigley201112_XENLA_00084883
FRYL_Kwon201107_XENLA_00123335
FRYL_Park201106_XENLA_00123232
FUT11_Kwon201107_XENLA_00056000
FYTTD1_Taira201203_XENLA_stage_00074620
GAA_Ismailoglu201203_XENLA_00008258
GABRD_Taira201203_XENLA_tissue_00241730
GALNT10_Taira201203_XENLA_stage_00128146
GALNT13_XeXenL6RMv10035120m
GALNT14_Taira201203_XENLA_tissue_00090235
GCDH_Taira201203_XENLA_stage_00014566
GET4_Taira201203_XENLA_tissue_00235544
GIPC1_Kwon201107_XENLA_00127871
GIT1_Ismailoglu201203_XENLA_00037337
GIT1_Taira201203_XENLA_tissue_00000468
GJB2_Taira201203_XENLA_tissue_00095040
GLIS3_XeXenL6RMv10027535m
GLOD5_Ismailoglu201203_XENLA_00024350
GLT25D2_Ismailoglu201203_XENLA_00053072
GM20499_Taira201203_XENLA_tissue_00103574
GNA11_Amin201106_XENLA_00051408
GNA11_XeXenL6RMv10019561m
GNPDA1_Taira201203_XENLA_stage_00065752
GNRHR2_Taira201203_XENLA_tissue_00168929
GPD1L_Taira201203_XENLA_tissue_00051984
GPD1L_XeXenL6RMv10001110m
GPR20_Taira201203_XENLA_tissue_00264538
GPT_Taira201203_XENLA_stage_00198183
GRAMD3_XeXenL6RMv10032087m
GRAMD4_Taira201203_XENLA_stage_00137418
GRB7_Taira201203_XENLA_tissue_00259788
GRIA4A_XeXenL6RMv10046577m
GRIA4_Taira201203_XENLA_stage_00067876
GRPEL1_TC461697
GRPEL1_XeXenL6RMv10021408m
GS17_Taira201203_XENLA_stage_00110783
GS17_Taira201203_XENLA_stage_00136612
GTF2H3_TC450194
GUCY1A2_XeXenL6RMv10046587m
GULP1_Taira201203_XENLA_tissue_00153864
H2AFJ_Ismailoglu201203_XENLA_00071456
H2AY_CHICK_Taira201203_XENLA_tissue_00087552
HABP4_Ismailoglu201203_XENLA_00062557
HABP4_Taira201203_XENLA_stage_00060073
HAP1_Taira201203_XENLA_tissue_00240791
HCRT_Taira201203_XENLA_stage_00132201
HDAC10_Quigley201112_XENLA_00123136
HEATR2_Taira201203_XENLA_stage_00176147
HGF_XeXenL6RMv10026587m
HIATL1_Ismailoglu201203_XENLA_00008269
HIP1R_TC414191
HIVEP1_Taira201203_XENLA_stage_00097178
HIVEP1_XeXenL6RMv10024665m
HIVEP3_Taira201203_XENLA_tissue_00055670
HK1_XeXenL6RMv10016819m
HMCN1_Taira201203_XENLA_tissue_00013823
HMCN1_Taira201203_XENLA_tissue_00059270
HMCN1_Taira201203_XENLA_tissue_00227337
HMCN1_Taira201203_XENLA_tissue_00276551
HNRNPA0_Kwon201107_XENLA_00032740
HOMER1_XeXenL6RMv10046491m
HOXA3_Amin201106_XENLA_00022950
HOXA4_XeXenL6RMv10034990m
HOXA6_Taira201203_XENLA_stage_00043090
HOXA6_XeXenL6RMv10034989m
HOXA7_Taira201203_XENLA_stage_00116210
HOXA9_Taira201203_XENLA_stage_00062250
HOXA9_Taira201203_XENLA_stage_00171901
HPN_XeXenL6RMv10033012m
HPS1_Audic201207_XENLA_00004653
HPS1_Taira201203_XENLA_tissue_00013725
HQ437679.1
HSBP1__Taira201203_XENLA_stage_00126250
HSDL1_Kwon201107_XENLA_00043443
HSPA4_TC416380
HSPA4_TC425879
HSPA4_XeXenL6RMv10022486m
HTT_XeXenL6RMv10045605m
HYOU1_Taira201203_XENLA_stage_00172743
IER2_Kwon201107_XENLA_00013969
IER5L_Ismailoglu201203_XENLA_00031798
IER5L_Taira201203_XENLA_stage_00031797
IFNG_Taira201203_XENLA_tissue_00211034
IGF2R_Taira201203_XENLA_tissue_00131109
IGF2R_XeXenL6RMv10002073m
IKZF3_Taira201203_XENLA_tissue_00022234
IKZF3_Taira201203_XENLA_tissue_00174107
IL11_XeXenL6RMv10054323m
IL1RAP_XeXenL6RMv10038456m
IQSEC2_Chung201110_XENLA_00038231
IQSEC2_Horb201201_XENLA_00017101
IQSEC2_TeperekTkacz201202_XENLA_00114506
IQSEC2_TeperekTkacz201206_XENLA_00050574
IQSEC2_TeperekTkacz201206_XENLA_00095462
IRF10_Taira201203_XENLA_tissue_00080201
IRX5_TC420013
ITPKB_XeXenL6RMv10006243m
JAKMIP1_Taira201203_XENLA_tissue_00110319
JAZF1_Ismailoglu201203_XENLA_00048242
JF274977.1
JF274978.1
JF274979.1
JF274981.1
JMJD1C_Taira201203_XENLA_stage_00207735
JMJD1C_Taira201203_XENLA_tissue_00008806
JMY_TeperekTkacz201206_XENLA_00049832
JN639649.1
JQ001861.1
KAT2A_Taira201203_XENLA_stage_00210858
KAZN_Taira201203_XENLA_tissue_00283041
KBTBD3_Ismailoglu201203_XENLA_00061009
KCNAB1_Taira201203_XENLA_tissue_00082092
KCNG4_Taira201203_XENLA_tissue_00139119
KCNH4_Quigley201112_XENLA_00016709
KCNH4_Taira201203_XENLA_tissue_00069527
KCNH4_Taira201203_XENLA_tissue_00077031
KCNH6_Taira201203_XENLA_tissue_00248489
KCNJ3_XeXenL6RMv10035125m
KCNMA1_Taira201203_XENLA_stage_00130150
KCNV2_Taira201203_XENLA_tissue_00169705
KCTD10_Taira201203_XENLA_tissue_00043642
KCTD12_XeXenL6RMv10024973m
KCTD3_Kwon201107_XENLA_00054093
KDM3A_TC413898
KDM3A_XeXenL6RMv10036770m
KDM5C_TeperekTkacz201206_XENLA_00006051
KHDRBS2_Taira201203_XENLA_tissue_00184384
KHDRBS2_XeXenL6RMv10041735m
KIAA0232_Quigley201207_XENLA_00094729
KIAA1033_Kwon201107_XENLA_00023774
KIAA1199_Amin201106_XENLA_00048943
KIAA1199_Taira201203_XENLA_tissue_00082329
KIAA1199_XeXenL6RMv10023729m
KIAA1267_Ismailoglu201203_XENLA_00032817
KIAA1524_Taira201203_XENLA_stage_00074222
KIAA1826_TeperekTkacz201202_XENLA_00137394
KIAA1826_XeXenL6RMv10046579m
KIF1A_XeXenL6RMv10038654m
KIF3A_Quigley201112_XENLA_00034185
KIF3A_XeXenL6RMv10022473m
KIF5C_Taira201203_XENLA_stage_00181666
KLC1_Quigley201112_XENLA_00058728
KLHL20_Taira201203_XENLA_tissue_00278444
KLHL25_Taira201203_XENLA_stage_00213192
KLHL29_Taira201203_XENLA_stage_00039162
KLHL31_Audic201207_XENLA_00001035
KLK15_Taira201203_XENLA_tissue_00217774
KLK15_XeXenL6RMv10003238m
KRTCAP2_TC444776
KRT_TeperekTkacz201206_XENLA_00049303
KRT_XeXenL6RMv10001064m
LACTB_Ismailoglu201203_XENLA_00046270
LACTB_Taira201203_XENLA_tissue_00153674
LAP3_Ismailoglu201203_XENLA_00040097
LAP3_Ismailoglu201203_XENLA_00051512
LDB2_Taira201203_XENLA_tissue_00095316
LEAP2_Taira201203_XENLA_tissue_00248973
LEPRE1_Kwon201107_XENLA_00111697
LEPREL1_Amin201106_XENLA_00064177
LGI4_Taira201203_XENLA_tissue_00208303
LGI4_XeXenL6RMv10033010m
LHFPL5_Taira201203_XENLA_tissue_00222078
LIMD2_TC414696
LIMK2_Taira201203_XENLA_tissue_00011691
LIN9_Ismailoglu201203_XENLA_00019645
LMO7_Taira201203_XENLA_tissue_00103662
LOC728026_Chung201110_XENLA_00018687
LPCAT2_Taira201203_XENLA_stage_00166568
LPL_Taira201203_XENLA_tissue_00173691
LRRC30_Taira201203_XENLA_stage_00055529
LRRC41_Kwon201107_XENLA_00025204
LRRC43_Chung201110_XENLA_00055048
LRRC43_XeXenL6RMv10029702m
LRRC61_Taira201203_XENLA_stage_00097593
LRRN1_Taira201203_XENLA_tissue_00210885
LRSAM1_Audic201207_XENLA_00006032
LRSAM1_XeXenL6RMv10029620m
LSM10_Ismailoglu201203_XENLA_00050376
LSM10_Taira201203_XENLA_stage_00078616
LSM3_XeXenL6RMv10038694m
LYST_Kwon201107_XENLA_00128423
LYST_Park201106_XENLA_00155452
M38130.1
MAGI1_Ismailoglu201203_XENLA_00003337
MAGI1_Ismailoglu201203_XENLA_00054294
MAGI1_TeperekTkacz201206_XENLA_00062423
MAK_Quigley201207_XENLA_00028992
MAN2B2_Ismailoglu201203_XENLA_00028113
MAP3K14_Taira201203_XENLA_tissue_00173966
MAP3K14_XeXenL6RMv10008087m
MAP4K3_Ismailoglu201203_XENLA_00035452
MAP4K3_XeXenL6RMv10005669m
MAPK11_Taira201203_XENLA_tissue_00131257
MAPK12_Quigley201207_XENLA_00044858
MARCH3_TC419850
MARK3_Ismailoglu201203_XENLA_00048710
MARK3_Taira201203_XENLA_stage_00015416
MAST2_XeXenL6RMv10050656m
MAST4_Kwon201107_XENLA_00041275
MAST4_Taira201203_XENLA_tissue_00126736
MAST4_XeXenL6RMv10036773m
MBD5_Taira201203_XENLA_stage_00142778
MC3R_Taira201203_XENLA_tissue_00001139
MCCC2_Taira201203_XENLA_tissue_00273787
MCCC2_XeXenL6RMv10030679m
MCOLN2_Taira201203_XENLA_tissue_00086010
MDM1_XeXenL6RMv10013054m
MEAF6_Taira201203_XENLA_stage_00065260
MED15_Taira201203_XENLA_stage_00175835
MED18_Taira201203_XENLA_tissue_00029861
MED1_XENTR_Kwon201107_XENLA_00103450
MEG10_XENTR_Taira201203_XENLA_tissue_00158272
MEG10_XENTR_XeXenL6RMv10032080m
MESDC1_Quigley201207_XENLA_00006147
MFGE8_Kwon201107_XENLA_00122424
MFGE8_TC415547
MID1IP1_Quigley201207_XENLA_00094445
MIER2_Taira201203_XENLA_stage_00170710
MINOS1_XeXenL6RMv10010985m
MIPEP_TC452002
MIPEP_XeXenL6RMv10042258m
MKNK1_Taira201203_XENLA_stage_00034891
MLLT1_Taira201203_XENLA_tissue_00234992
MLL_Kwon201107_XENLA_00108093
MMP17_XeXenL6RMv10027560m
MNS1_XeXenL6RMv10031169m
MORC3_Kwon201107_XENLA_00080564
MORC3_XeXenL6RMv10003227m
MOV10L1_Kwon201107_XENLA_00057524
MPPED1_Taira201203_XENLA_tissue_00142764
MPPED1_XeXenL6RMv10003979m
MRC1_XeXenL6RMv10036755m
MRC2_Ismailoglu201203_XENLA_00069949
MRC2_TeperekTkacz201202_XENLA_00026284
MRC2_TeperekTkacz201206_XENLA_00016484
MRPL48_Taira201203_XENLA_stage_00070251
MRPS28_Kwon201107_XENLA_00066632
MRPS28_Taira201203_XENLA_stage_00005731
MTMR8_Taira201203_XENLA_stage_00023050
MXI1_Taira201203_XENLA_stage_00119850
MYB_Taira201203_XENLA_tissue_00181151
MYB_XeXenL6RMv10005077m
MYCBP2_Horb201201_XENLA_00194418
MYH15_TC416781
MYL9_Taira201203_XENLA_tissue_00097702
MYLK2_XeXenL6RMv10003844m
MYLK3_Park201106_XENLA_00081360
MYLK3_Park201106_XENLA_00115317
MYO10_Taira201203_XENLA_tissue_00173387
MYO18B_XeXenL6RMv10024760m
MYO1D_XeXenL6RMv10008086m
MYO1H_Taira201203_XENLA_tissue_00286958
MYO1H_XeXenL6RMv10024725m
MYO6_Taira201203_XENLA_stage_00168947
MYO6_Taira201203_XENLA_tissue_00099095
MYO9A_Ismailoglu201203_XENLA_00068911
MYO9A_XeXenL6RMv10025756m
MYOCD_Kwon201107_XENLA_00118405
MYT1L_Taira201203_XENLA_tissue_00232397
NA_Amin201106_XENLA_00005068
NA_Amin201106_XENLA_00057794
NA_Amin201106_XENLA_00080706
NA_Amin201106_XENLA_00093098
NA_Audic201207_XENLA_00007685
NA_Chung201110_XENLA_00084222
NA_Horb201201_XENLA_00011045
NA_Horb201201_XENLA_00093984
NA_Horb201201_XENLA_00154818
NA_Horb201201_XENLA_00162365
NA_Horb201201_XENLA_00210881
NA_Ismailoglu201203_XENLA_00001001
NA_Ismailoglu201203_XENLA_00005959
NA_Ismailoglu201203_XENLA_00012632
NA_Ismailoglu201203_XENLA_00015916
NA_Ismailoglu201203_XENLA_00025628
NA_Ismailoglu201203_XENLA_00041193
NA_Ismailoglu201203_XENLA_00047141
NA_Ismailoglu201203_XENLA_00048125
NA_Ismailoglu201203_XENLA_00049856
NA_Ismailoglu201203_XENLA_00064687
NA_Ismailoglu201203_XENLA_00067267
NA_Ismailoglu201203_XENLA_00068318
NA_Ismailoglu201203_XENLA_00070928
NA_Kwon201107_XENLA_00033987
NA_Kwon201107_XENLA_00064264
NA_Kwon201107_XENLA_00078339
NA_Kwon201107_XENLA_00111797
NA_Kwon201107_XENLA_00132368
NA_Park201106_XENLA_00025435
NA_Park201106_XENLA_00056356
NA_Park201106_XENLA_00090509
NA_Park201106_XENLA_00137699
NA_Quigley201112_XENLA_00042412
NA_Quigley201207_XENLA_00064306
NA_Quigley201207_XENLA_00075522
NA_TC413872
NA_TC424902
NA_TC427409
NA_TC434684
NA_TC436364
NA_TC442513
NA_TC447811
NA_TC450639
NA_Taira201203_XENLA_stage_00023161
NA_Taira201203_XENLA_stage_00042420
NA_Taira201203_XENLA_stage_00044836
NA_Taira201203_XENLA_stage_00055401
NA_Taira201203_XENLA_stage_00091690
NA_Taira201203_XENLA_stage_00102823
NA_Taira201203_XENLA_stage_00108215
NA_Taira201203_XENLA_stage_00121779
NA_Taira201203_XENLA_stage_00150649
NA_Taira201203_XENLA_stage_00162649
NA_Taira201203_XENLA_stage_00210259
NA_Taira201203_XENLA_stage_00218515
NA_Taira201203_XENLA_tissue_00016375
NA_Taira201203_XENLA_tissue_00019708
NA_Taira201203_XENLA_tissue_00038059
NA_Taira201203_XENLA_tissue_00041462
NA_Taira201203_XENLA_tissue_00044461
NA_Taira201203_XENLA_tissue_00068125
NA_Taira201203_XENLA_tissue_00076498
NA_Taira201203_XENLA_tissue_00086002
NA_Taira201203_XENLA_tissue_00094796
NA_Taira201203_XENLA_tissue_00100067
NA_Taira201203_XENLA_tissue_00106583
NA_Taira201203_XENLA_tissue_00112948
NA_Taira201203_XENLA_tissue_00134119
NA_Taira201203_XENLA_tissue_00138616
NA_Taira201203_XENLA_tissue_00138729
NA_Taira201203_XENLA_tissue_00140977
NA_Taira201203_XENLA_tissue_00152361
NA_Taira201203_XENLA_tissue_00159890
NA_Taira201203_XENLA_tissue_00160059
NA_Taira201203_XENLA_tissue_00161670
NA_Taira201203_XENLA_tissue_00168408
NA_Taira201203_XENLA_tissue_00168612
NA_Taira201203_XENLA_tissue_00172457
NA_Taira201203_XENLA_tissue_00173796
NA_Taira201203_XENLA_tissue_00174785
NA_Taira201203_XENLA_tissue_00187107
NA_Taira201203_XENLA_tissue_00194531
NA_Taira201203_XENLA_tissue_00215093
NA_Taira201203_XENLA_tissue_00222194
NA_Taira201203_XENLA_tissue_00233216
NA_Taira201203_XENLA_tissue_00239623
NA_Taira201203_XENLA_tissue_00247769
NA_Taira201203_XENLA_tissue_00254390
NA_Taira201203_XENLA_tissue_00261741
NA_TeperekTkacz201202_XENLA_00134437
NA_TeperekTkacz201206_XENLA_00095044
NA_TeperekTkacz201206_XENLA_00107693
NA_TeperekTkacz201206_XENLA_00121458
NA_TeperekTkacz201206_XENLA_00122513
NA_Veenstra201204_XENLA_00007743
NA_XeXenL6RMv10000275m
NA_XeXenL6RMv10001800m
NA_XeXenL6RMv10001830m
NA_XeXenL6RMv10003914m
NA_XeXenL6RMv10003917m
NA_XeXenL6RMv10004542m
NA_XeXenL6RMv10005013m
NA_XeXenL6RMv10006302m
NA_XeXenL6RMv10008105m
NA_XeXenL6RMv10010983m
NA_XeXenL6RMv10011088m
NA_XeXenL6RMv10011095m
NA_XeXenL6RMv10016846m
NA_XeXenL6RMv10017184m
NA_XeXenL6RMv10019788m
NA_XeXenL6RMv10021423m
NA_XeXenL6RMv10021838m
NA_XeXenL6RMv10023702m
NA_XeXenL6RMv10025780m
NA_XeXenL6RMv10029687m
NA_XeXenL6RMv10031172m
NA_XeXenL6RMv10032462m
NA_XeXenL6RMv10032476m
NA_XeXenL6RMv10037901m
NA_XeXenL6RMv10038653m
NA_XeXenL6RMv10040030m
NA_XeXenL6RMv10040052m
NA_XeXenL6RMv10042228m
NA_XeXenL6RMv10046479m
NA_XeXenL6RMv10048827m
NA_XeXenL6RMv10052384m
NA_XeXenL6RMv10052414m
NA_mgEST_Xl4jul2012_1013112919
NA_mgEST_Xl4jul2012_1013118513
NBEAL2_Quigley201112_XENLA_00121381
NDOR1_XeXenL6RMv10054752m
NDUFA1_Taira201203_XENLA_stage_00202245
NEO1_Taira201203_XENLA_stage_00089455
NEO1_Taira201203_XENLA_stage_00103751
NFKB1_XeXenL6RMv10050775m
NGF_Park201106_XENLA_00123467
NIT2_Taira201203_XENLA_tissue_00030887
NLK.2_TeperekTkacz201202_XENLA_00052628
NLN_Ismailoglu201203_XENLA_00023410
NLRC4_Taira201203_XENLA_stage_00044876
NLRP3_XeXenL6RMv10011013m
NM_001085724.1
NM_001085779.1
NM_001085898.1
NM_001085933.1
NM_001085957.1
NM_001086019.1
NM_001086132.1
NM_001086167.1
NM_001086178.1
NM_001086335.1
NM_001086353.1
NM_001086393.1
NM_001086433.1
NM_001086434.1
NM_001086477.1
NM_001086481.1
NM_001086516.1
NM_001086610.1
NM_001086639.1
NM_001086647.1
NM_001086768.1
NM_001086796.1
NM_001086801.1
NM_001086825.1
NM_001086837.1
NM_001086852.1
NM_001086894.1
NM_001086917.1
NM_001086977.1
NM_001087010.1
NM_001087097.1
NM_001087245.1
NM_001087438.1
NM_001087450.1
NM_001087625.1
NM_001088172.1
NM_001088521.1
NM_001088871.1
NM_001089061.1
NM_001089103.1
NM_001089747.1
NM_001089764.1
NM_001089881.1
NM_001090031.1
NM_001090083.1
NM_001090242.1
NM_001090273.1
NM_001090615.1
NM_001090787.1
NM_001090872.1
NM_001091017.1
NM_001091027.1
NM_001091053.1
NM_001091085.1
NM_001091127.1
NM_001091270.1
NM_001091297.1
NM_001091336.1
NM_001091457.1
NM_001091460.1
NM_001091477.1
NM_001091597.1
NM_001091622.1
NM_001091630.1
NM_001091721.1
NM_001091795.1
NM_001091797.1
NM_001091893.1
NM_001091898.1
NM_001091940.1
NM_001091971.1
NM_001092039.1
NM_001092044.1
NM_001092086.1
NM_001092134.1
NM_001092156.1
NM_001092305.1
NM_001092364.1
NM_001092408.1
NM_001092421.1
NM_001092446.1
NM_001092693.1
NM_001092704.1
NM_001092778.1
NM_001092788.1
NM_001092828.1
NM_001092830.1
NM_001092914.1
NM_001092932.1
NM_001092961.1
NM_001093004.1
NM_001093006.1
NM_001093046.1
NM_001093163.1
NM_001093191.1
NM_001093377.1
NM_001093440.1
NM_001093443.1
NM_001093465.1
NM_001093470.1
NM_001093521.1
NM_001093589.1
NM_001093593.1
NM_001093618.1
NM_001093627.1
NM_001093648.1
NM_001093793.1
NM_001093918.1
NM_001094050.1
NM_001094082.1
NM_001094084.1
NM_001094216.1
NM_001094229.1
NM_001094285.1
NM_001094374.1
NM_001094399.1
NM_001094464.1
NM_001094486.1
NM_001094526.1
NM_001094608.1
NM_001094682.1
NM_001094730.1
NM_001094768.1
NM_001094787.1
NM_001094816.1
NM_001094822.1
NM_001094896.1
NM_001094923.1
NM_001094950.1
NM_001094968.1
NM_001095012.1
NM_001095021.1
NM_001095138.1
NM_001095263.1
NM_001095276.1
NM_001095324.1
NM_001095329.1
NM_001095417.1
NM_001095478.1
NM_001095492.1
NM_001095714.1
NM_001095726.1
NM_001095801.1
NM_001095887.1
NM_001095972.1
NM_001096042.1
NM_001096157.1
NM_001096272.1
NM_001096306.1
NM_001096308.1
NM_001096318.1
NM_001096462.1
NM_001096469.1
NM_001096475.1
NM_001096574.1
NM_001096579.1
NM_001096627.1
NM_001096733.1
NM_001096882.1
NM_001096908.1
NM_001096989.1
NM_001097677.1
NM_001097679.1
NM_001097735.1
NM_001097849.1
NM_001097859.1
NM_001097894.1
NM_001097925.1
NM_001097949.1
NM_001098675.1
NM_001098684.1
NM_001098687.1
NM_001110728.1
NM_001112810.1
NM_001112854.1
NM_001114768.1
NM_001127853.1
NM_001127874.1
NM_001134784.1
NM_001174024.1
NOC4L_TeperekTkacz201202_XENLA_00077567
NOS1_TeperekTkacz201202_XENLA_00156019
NPLOC4_Ismailoglu201203_XENLA_00058088
NPLOC4_Taira201203_XENLA_tissue_00194908
NPTX2_XeXenL6RMv10032962m
NPY2R_Taira201203_XENLA_tissue_00078882
NP_001004861.1_Taira201203_XENLA_tissue_00211186
NP_001016935.1_Kwon201107_XENLA_00006401
NP_001016935.1_TeperekTkacz201206_XENLA_00105971
NP_001017322.1_Taira201203_XENLA_stage_00076677
NP_001072809.1_Kwon201107_XENLA_00114541
NP_001096230.1_Taira201203_XENLA_tissue_00244574
NP_001106434.1_Taira201203_XENLA_stage_00089540
NP_001106434.1_Taira201203_XENLA_tissue_00205642
NP_001107550.1_Taira201203_XENLA_tissue_00037322
NP_001120467.1_Taira201203_XENLA_stage_00154707
NP_001120584.1_Taira201203_XENLA_tissue_00099295
NP_001122112.1_Kwon201107_XENLA_00035331
NR1D1_Kwon201107_XENLA_00126652
NR2C2_XeXenL6RMv10038705m
NR3C1_Taira201203_XENLA_stage_00163674
NRBF2_Chung201110_XENLA_00046992
NRBF2_Horb201201_XENLA_00038600
NRG1_Taira201203_XENLA_stage_00078339
NRG1_Taira201203_XENLA_tissue_00053658
NT5C3L_Ismailoglu201203_XENLA_00029255
NUAK2_Taira201203_XENLA_stage_00028776
NUTF2_mgEST_Xl4jul2012_1013087345
ODF3_XeXenL6RMv10034754m
OGFOD2_Kwon201107_XENLA_00004725
ORC4_Taira201203_XENLA_tissue_00266376
PAK1IP1_Ismailoglu201203_XENLA_00068648
PAPD4_Ismailoglu201203_XENLA_00005635
PAPSS1_Taira201203_XENLA_tissue_00030764
PAQR8_Taira201203_XENLA_tissue_00259219
PATZ1_Kwon201107_XENLA_00068444
PATZ1_Taira201203_XENLA_tissue_00044911
PCDH19_Taira201203_XENLA_tissue_00230375
PCDH8.2_Taira201203_XENLA_stage_00037370
PCDH8.2_Taira201203_XENLA_stage_00108205
PCMTD2_Taira201203_XENLA_stage_00206796
PDCD4_TeperekTkacz201202_XENLA_00006676
PDLIM5_Taira201203_XENLA_tissue_00158556
PFKFB4_TC416441
PGR_Taira201203_XENLA_tissue_00237382
PGR_XeXenL6RMv10035055m
PHAX_Ismailoglu201203_XENLA_00010317
PHF15_Taira201203_XENLA_stage_00187524
PHF17_Taira201203_XENLA_stage_00085411
PHF3_XeXenL6RMv10041741m
PHPT1_Taira201203_XENLA_stage_00047966
PITPNM2_Taira201203_XENLA_stage_00030334
PKN1_XeXenL6RMv10051173m
PLA2G4A_Ismailoglu201203_XENLA_00051021
PLCB1_XeXenL6RMv10036423m
PLCD3_Taira201203_XENLA_tissue_00162912
PLCD3_XeXenL6RMv10008090m
PLEKHF1_Taira201203_XENLA_tissue_00235379
PLEKHM2_Park201106_XENLA_00042349
PLIN2_Taira201203_XENLA_tissue_00051921
PLIN2_Taira201203_XENLA_tissue_00128088
PLOD3_XeXenL6RMv10045623m
PMEPA1_TeperekTkacz201206_XENLA_00004914
PMVK_Ismailoglu201203_XENLA_00054474
PNPLA1_Taira201203_XENLA_tissue_00121861
POLR2H_Taira201203_XENLA_stage_00021904
POLR2H_Taira201203_XENLA_stage_00170345
PPAPDC2_Taira201203_XENLA_tissue_00037117
PPIF_Ismailoglu201203_XENLA_00038393
PPIF_Taira201203_XENLA_tissue_00153476
PPIH_Kwon201107_XENLA_00136236
PPIH_TC439020
PRADC1_Ismailoglu201203_XENLA_00064068
PRDM2_XeXenL6RMv10001799m
PRKCD_XeXenL6RMv10035168m
PRKCZ_Horb201201_XENLA_00064745
PRKCZ_Ismailoglu201203_XENLA_00062377
PRODH_TC416406
PROX1_Taira201203_XENLA_stage_00161509
PRPF31_Taira201203_XENLA_stage_00196652
PRRC1_Taira201203_XENLA_stage_00110954
PRRC1_Taira201203_XENLA_stage_00206719
PRRC1_Taira201203_XENLA_tissue_00141195
PRRX2_Taira201203_XENLA_tissue_00140951
PRUNE_Taira201203_XENLA_tissue_00087285
PSAT1_TeperekTkacz201202_XENLA_00044132
PSD3_Ismailoglu201203_XENLA_00057278
PSD3_Taira201203_XENLA_tissue_00168946
PSD3_XeXenL6RMv10010416m
PSMA3_Ismailoglu201203_XENLA_00027840
PSMD3_Taira201203_XENLA_stage_00101855
PSMD4_XeXenL6RMv10021432m
PTH2R_Ismailoglu201203_XENLA_00032063
PTH_XeXenL6RMv10004605m
PTP4A1_Quigley201207_XENLA_00105024
PTPN14_Kwon201107_XENLA_00101059
PTPN23_Kwon201107_XENLA_00088122
PTPRA_TC414856
PUM2_XeXenL6RMv10044285m
PYGO2_Quigley201207_XENLA_00077489
Q90769_CHICK_TC456012
Q9W6F3_CHICK_Kwon201107_XENLA_00049212
RAB28_Audic201207_XENLA_00000923
RAB28_Taira201203_XENLA_stage_00028740
RAB5C_Taira201203_XENLA_tissue_00199799
RABGGTB_Chung201110_XENLA_00006184
RAD50_XeXenL6RMv10020649m
RAE1_TC436887
RAE1_Taira201203_XENLA_tissue_00072588
RAP1B_TeperekTkacz201206_XENLA_00078326
RASSF5_Taira201203_XENLA_tissue_00146892
RBM20_Taira201203_XENLA_tissue_00141533
RBM20_XeXenL6RMv10032301m
RBM38_Taira201203_XENLA_stage_00140731
RBM38_TeperekTkacz201206_XENLA_00010663
RCC1_Taira201203_XENLA_stage_00210126
RCC1_XeXenL6RMv10032058m
RCVRN.2_XeXenL6RMv10054317m
REV3L_Taira201203_XENLA_tissue_00041360
REV3L_XeXenL6RMv10036108m
REXO1_Ismailoglu201203_XENLA_00022248
RFX3_Taira201203_XENLA_stage_00156999
RFX5_Ismailoglu201203_XENLA_00022207
RFX5_Taira201203_XENLA_tissue_00080866
RFX5_XeXenL6RMv10012955m
RGS12_Quigley201112_XENLA_00021078
RGS19_TeperekTkacz201206_XENLA_00040057
RHCG_Ismailoglu201203_XENLA_00032156
RIF1_XeXenL6RMv10043006m
RLTPR_XeXenL6RMv10035073m
RNF113A_Quigley201207_XENLA_00030737
RNF121_XeXenL6RMv10040054m
RNF183_Taira201203_XENLA_tissue_00025606
RNF185_Ismailoglu201203_XENLA_00029803
RNF208_XeXenL6RMv10054747m
RNF220.1_Taira201203_XENLA_tissue_00054546
RNF220.1_Taira201203_XENLA_tissue_00203243
RNF223_Quigley201207_XENLA_00061013
RNF223_XeXenL6RMv10029631m
RPL12_TC430656
RPL12_XeXenL6RMv10029619m
RPL18_XeXenL6RMv10042219m
RPS12_Taira201203_XENLA_stage_00101797
RPS12_Taira201203_XENLA_stage_00181430
RPS6KC1_Taira201203_XENLA_stage_00195180
RRP15_Taira201203_XENLA_stage_00018124
RSRC2_Taira201203_XENLA_stage_00183976
RSRC2_Taira201203_XENLA_stage_00218280
RTN4R_XeXenL6RMv10006982m
RTP3_Taira201203_XENLA_tissue_00032263
RTP4_Taira201203_XENLA_tissue_00262206
RUNDC3A_Taira201203_XENLA_tissue_00041959
SAP30L_TeperekTkacz201206_XENLA_00063735
SAR1B_Taira201203_XENLA_tissue_00262400
SASH3_Taira201203_XENLA_tissue_00007576
SASH3_Taira201203_XENLA_tissue_00181183
SBF2_Kwon201107_XENLA_00029696
SBF2_TeperekTkacz201202_XENLA_00047572
SBF2_XeXenL6RMv10004617m
SBNO1_TC460864
SBNO1_Veenstra201204_XENLA_00007944
SCAP_Kwon201107_XENLA_00126971
SCLT1_XeXenL6RMv10020639m
SCP2_Park201106_XENLA_00123333
SCRIB.1_Taira201203_XENLA_tissue_00210974
SDHA_TC417263
SEC24A_Quigley201207_XENLA_00006479
SELK_XeXenL6RMv10019759m
SEMA3C_Park201106_XENLA_00071967
SEMA4B_Taira201203_XENLA_stage_00035982
SENP6_Taira201203_XENLA_tissue_00114314
SENP8_TC418942
SEPT6_Ismailoglu201203_XENLA_00066426
SEPT6_Taira201203_XENLA_tissue_00162274
SERINC5_TC452414
SERINC5_XeXenL6RMv10046498m
SERPINC1_Taira201203_XENLA_stage_00015755
SESN2_TeperekTkacz201206_XENLA_00019754
SETD8_TC418791
SETD8_TC418847
SFRPX_Quigley201112_XENLA_00110009
SFSWAP_Taira201203_XENLA_stage_00118254
SGCG_Park201106_XENLA_00175281
SGIP1_XeXenL6RMv10036187m
SGSM1_Horb201201_XENLA_00211078
SGSM1_TC468644
SGSM1_XeXenL6RMv10024749m
SH2D1B_Taira201203_XENLA_tissue_00085108
SH2D4A_Taira201203_XENLA_tissue_00092845
SH3GLB1_Ismailoglu201203_XENLA_00060442
SH3GLB1_Taira201203_XENLA_stage_00154163
SHC2_XeXenL6RMv10016834m
SHOX_Taira201203_XENLA_tissue_00242881
SIAE_Kwon201107_XENLA_00078398
SIAE_TC418757
SI_CH211-110P13.9_Kwon201107_XENLA_00018627
SI_CH211-110P13.9_Taira201203_XENLA_tissue_00171187
SI_CH211-210G13.5_Amin201106_XENLA_00033559
SLC10A4_Taira201203_XENLA_stage_00212003
SLC12A2_Quigley201207_XENLA_00020738
SLC20A2_Taira201203_XENLA_tissue_00279506
SLC25A22_Horb201201_XENLA_00077183
SLC25A22_Taira201203_XENLA_stage_00213759
SLC25A34_Taira201203_XENLA_stage_00204320
SLC25A34_XeXenL6RMv10021835m
SLC25A36_TC418342
SLC2A1_TeperekTkacz201206_XENLA_00099336
SLC2A1_XeXenL6RMv10002046m
SLC30A10_Taira201203_XENLA_tissue_00269763
SLC30A5_XeXenL6RMv10046500m
SLC31A1_Park201106_XENLA_00027707
SLC31A1_XeXenL6RMv10029624m
SLC45A4_Taira201203_XENLA_tissue_00221334
SLC4A4_Taira201203_XENLA_tissue_00053409
SLC50A1_Park201106_XENLA_00131543
SLC6A6_Taira201203_XENLA_tissue_00192297
SLC7A4_TC413818
SLC9B2_TeperekTkacz201206_XENLA_00124464
SLC9B2_XeXenL6RMv10050767m
SLCO3A1_Taira201203_XENLA_tissue_00032160
SLCO3A1_XeXenL6RMv10011398m
SMARCB1_XeXenL6RMv10011096m
SMARCC1_Quigley201112_XENLA_00092705
SMC3_Quigley201207_XENLA_00019700
SMN2_Taira201203_XENLA_tissue_00020235
SMNDC1_Taira201203_XENLA_stage_00103591
SMYD2_TC448898
SMYD5_Taira201203_XENLA_stage_00003659
SMYD5_Taira201203_XENLA_tissue_00063173
SNAP25_TC420245
SNCG_TeperekTkacz201202_XENLA_00051979
SNX27_Kwon201107_XENLA_00054417
SNX3_XeXenL6RMv10053531m
SOD2_Kwon201107_XENLA_00078494
SORCS3_Taira201203_XENLA_tissue_00151198
SOWAHA_Taira201203_XENLA_tissue_00053317
SOWAHA_Taira201203_XENLA_tissue_00171312
SOX5_Park201106_XENLA_00057940
SPAG6_Kwon201107_XENLA_00114456
SPAG6_Quigley201207_XENLA_00083691
SPAG9_Ismailoglu201203_XENLA_00009478
SPAG9_Taira201203_XENLA_tissue_00245524
SPATA13_Taira201203_XENLA_tissue_00266774
SPATA4_Kwon201107_XENLA_00114411
SPATA4_Quigley201207_XENLA_00104708
SPCS3_Ismailoglu201203_XENLA_00042194
SPHK2_Taira201203_XENLA_stage_00058096
SPHK2_XeXenL6RMv10042218m
SPRY4_Taira201203_XENLA_tissue_00000609
SPRY4_XeXenL6RMv10030390m
SRSF3_TC464740
ST8SIA6_XeXenL6RMv10036758m
STAC2_Taira201203_XENLA_tissue_00012876
STAC2_XeXenL6RMv10046458m
STARD10_XeXenL6RMv10036085m
STARD3_Ismailoglu201203_XENLA_00044389
STK25_XeXenL6RMv10038646m
SULT2B1_Taira201203_XENLA_tissue_00219711
SUN1_TC448659
SUN1_XeXenL6RMv10044382m
SUPV3L1_XeXenL6RMv10016821m
SV2B_Taira201203_XENLA_stage_00146268
SV2B_XeXenL6RMv10011401m
SWAP70_XeXenL6RMv10004615m
SYCP1_Taira201203_XENLA_tissue_00285849
SYTL1_Taira201203_XENLA_stage_00125395
SZT2_TeperekTkacz201202_XENLA_00062065
TACO1_XeXenL6RMv10008104m
TAGLN2_Ismailoglu201203_XENLA_00042214
TANC2_Quigley201112_XENLA_00075160
TAOK2_TeperekTkacz201206_XENLA_00125286
TAPT1_Park201106_XENLA_00175433
TBC1D14_Taira201203_XENLA_stage_00206244
TBC1D17_Ismailoglu201203_XENLA_00056028
TBC1D22A_Park201106_XENLA_00113235
TBC1D22A_XeXenL6RMv10048863m
TBC1D23_Ismailoglu201203_XENLA_00001447
TBCD_Quigley201112_XENLA_00021034
TBRG4_TC439340
TBX22_Taira201203_XENLA_stage_00041824
TBX22_XeXenL6RMv10023717m
TCF7L2_Amin201106_XENLA_00039401
TCTEX1D2_Taira201203_XENLA_tissue_00144696
TDRD9_Ismailoglu201203_XENLA_00067222
TECPR1_Taira201203_XENLA_tissue_00087330
TECR_Kwon201107_XENLA_00086609
TECTB_Ismailoglu201203_XENLA_00020023
TECTB_XeXenL6RMv10032463m
TERF2IP_Taira201203_XENLA_stage_00160295
TESC_Taira201203_XENLA_tissue_00228399
TESK1_Quigley201112_XENLA_00082549
TFAP2C_Taira201203_XENLA_stage_00204194
TFPT_Taira201203_XENLA_stage_00001699
TGFB2_Taira201203_XENLA_tissue_00161534
TGIF1_TC440215
TGIF2_Taira201203_XENLA_stage_00033613
TGM6_Taira201203_XENLA_tissue_00130386
THBS2_Taira201203_XENLA_tissue_00181065
THBS2_XeXenL6RMv10016848m
THBS3_Park201106_XENLA_00151380
THUMPD2_Ismailoglu201203_XENLA_00044111
THUMPD2_XeXenL6RMv10005673m
TIMMDC1_Taira201203_XENLA_stage_00198954
TIMMDC1_Taira201203_XENLA_tissue_00137196
TLE2_mgEST_Xl4jul2012_1013251546
TM211_XENTR_Taira201203_XENLA_tissue_00117668
TM211_XENTR_XeXenL6RMv10024750m
TMCO4_Taira201203_XENLA_tissue_00282976
TMEFF1_XeXenL6RMv10034310m
TMEM123_Quigley201112_XENLA_00002724
TMEM130_Taira201203_XENLA_stage_00216605
TMEM132E_XeXenL6RMv10048064m
TMEM141_Taira201203_XENLA_tissue_00155081
TMEM192_Kwon201107_XENLA_00078611
TMEM209_Amin201106_XENLA_00029155
TMEM216_Taira201203_XENLA_stage_00066184
TMEM222_Taira201203_XENLA_stage_00177869
TMEM26_Amin201106_XENLA_00017932
TMEM26_XeXenL6RMv10021388m
TMEM30C_Taira201203_XENLA_tissue_00267394
TMEM38A_Taira201203_XENLA_stage_00132099
TMEM45A_Ismailoglu201203_XENLA_00025957
TMEM52_Taira201203_XENLA_stage_00073751
TMEM72_Taira201203_XENLA_tissue_00158474
TNFAIP2_Taira201203_XENLA_tissue_00148082
TNFRSF12A_mgEST_Xl4jul2012_1013100788
TNFRSF19_Taira201203_XENLA_tissue_00057729
TNNI3K_Taira201203_XENLA_tissue_00219645
TOPORS_Taira201203_XENLA_tissue_00277435
TOR1A_Kwon201107_XENLA_00061312
TPD52_Taira201203_XENLA_tissue_00187461
TPR_Taira201203_XENLA_tissue_00086351
TPST1_Taira201203_XENLA_tissue_00163308
TRABD_Kwon201107_XENLA_00077450
TRABD_Taira201203_XENLA_stage_00149222
TRAM2_Taira201203_XENLA_tissue_00188048
TRAM2_XeXenL6RMv10003819m
[truncated: 329 more rows]

## Sheet: List_genes_cluster_6
RAB11FIP4_Taira201203_XENLA_tissue_00040114
RBMS2_Taira201203_XENLA_tissue_00254727
HCN3_XeXenL6RMv10020718m
DCK.1_Taira201203_XENLA_tissue_00178703
PABPN1L_Taira201203_XENLA_stage_00104283
BC106505.1
CSRNP1_Taira201203_XENLA_stage_00201928
EEF1D_Taira201203_XENLA_stage_00204391
HCN3_Taira201203_XENLA_tissue_00193353
NA_TC445418
NM_001090906.1
NM_001092397.1
SPRED2_Ismailoglu201203_XENLA_00020592
SSH3_Taira201203_XENLA_tissue_00097732
STAB1_XeXenL6RMv10013704m
AFF3_XeXenL6RMv10046201m
ARID4B_Park201106_XENLA_00033475
BRCA2_Horb201201_XENLA_00217588
FAM78A_Taira201203_XENLA_stage_00004728
MADD_Taira201203_XENLA_tissue_00003904
MATN2_Taira201203_XENLA_tissue_00262308
NA_Taira201203_XENLA_tissue_00157881
NM_001090020.1
NM_001172198.1
BC054998.1
CACNG4_XeXenL6RMv10051896m
GPR83.2_Taira201203_XENLA_tissue_00289449
LCORL_Taira201203_XENLA_tissue_00245560
MEPCE_XeXenL6RMv10014405m
MYCN_Kwon201107_XENLA_00000991
NA_Amin201106_XENLA_00014580
NA_Park201106_XENLA_00015855
NM_001089939.1
NM_001091388.1
NM_001093083.1
NM_001093246.1
NM_001093912.1
PPARGC1A_Kwon201107_XENLA_00055947
SFTPB_TC455792
ST3GAL2.1_XeXenL6RMv10021617m
TSPAN5_Ismailoglu201203_XENLA_00057885
BC041508.1
CHST2_XeXenL6RMv10045321m
DLGAP1_Kwon201107_XENLA_00116487
F7DQ86_XENTR_XeXenL6RMv10054781m
FIBCD1_Kwon201107_XENLA_00085548
KLF2_Taira201203_XENLA_stage_00111429
LOC644100_XeXenL6RMv10049189m
MAL_Taira201203_XENLA_tissue_00009021
MBTPS1_TeperekTkacz201206_XENLA_00052462
NA_Amin201106_XENLA_00071890
NA_XeXenL6RMv10033066m
NCKAP5L_Kwon201107_XENLA_00126438
NM_001086980.1
NM_001091900.1
NM_001093047.1
NM_001095865.1
NM_001095967.1
NM_001096089.1
NP_001128287.2_TeperekTkacz201206_XENLA_00115388
PTPRF_Taira201203_XENLA_stage_00052529
RSAD1_Kwon201107_XENLA_00126747
SIAH1_XeXenL6RMv10039578m
SVEP1_Park201106_XENLA_00069165
TFCP2_Ismailoglu201203_XENLA_00043688
VPS41_TeperekTkacz201202_XENLA_00130731
WBSCR22_Taira201203_XENLA_stage_00202493
ABCF1_Park201106_XENLA_00054273
AKAP11_Taira201203_XENLA_tissue_00021951
ARHGEF10L_Amin201106_XENLA_00047664
BC133794.1
CDC37_Amin201106_XENLA_00012329
CDC37_XeXenL6RMv10044024m
CEP57_XeXenL6RMv10041539m
CYP24A1_XeXenL6RMv10005630m
DUSP27_Taira201203_XENLA_tissue_00155880
F1NW97_CHICK_Park201106_XENLA_00028002
FGF13_XeXenL6RMv10002577m
FJX1_Taira201203_XENLA_stage_00032513
GALNT5_XeXenL6RMv10037528m
MBTPS1_Kwon201107_XENLA_00104820
NA_Horb201201_XENLA_00083778
NA_Taira201203_XENLA_stage_00203346
NA_Taira201203_XENLA_tissue_00254726
NA_Taira201203_XENLA_tissue_00272790
NA_XeXenL6RMv10000232m
NM_001090271.1
NM_001090364.1
NM_001097056.1
NP_001016461.2_Kwon201107_XENLA_00036412
PIK3R6_Taira201203_XENLA_tissue_00026858
PTPRFB_Kwon201107_XENLA_00012814
TMEM98_Taira201203_XENLA_tissue_00105121
TOR3A_Taira201203_XENLA_tissue_00264522
TUSC2_TC418354
UNC5B_XeXenL6RMv10033849m
XB-GENE-990339_Ismailoglu201203_XENLA_00028137
Y12591.1
ZNF217_Ismailoglu201203_XENLA_00052660
ABR_Ismailoglu201203_XENLA_00011078
APBA1_TeperekTkacz201206_XENLA_00083190
AURKA_Taira201203_XENLA_stage_00023879
AY686698.1
B1H3G5_XENTR_TeperekTkacz201206_XENLA_00017239
BC045099.1
BC048220.1
BC084337.1
BC141734.1
BC169881.1
BHLHE22_Taira201203_XENLA_stage_00061742
C4ORF29_TC417926
CUZD1_Taira201203_XENLA_tissue_00217076
CYP24A1_Taira201203_XENLA_tissue_00274855
CYTH2_XeXenL6RMv10007951m
DKK3_XeXenL6RMv10013121m
DQ096915.1
EIF2C4_XeXenL6RMv10006325m
ESPN_Taira201203_XENLA_tissue_00183625
EVL_Taira201203_XENLA_stage_00157235
F1P0F9_CHICK_Quigley201112_XENLA_00111093
FAM132A_Taira201203_XENLA_tissue_00109384
FBRSL1_Taira201203_XENLA_tissue_00230828
GALR2_Taira201203_XENLA_tissue_00035342
GPC5_Taira201203_XENLA_tissue_00119616
HIPK2_Taira201203_XENLA_tissue_00114825
HIPK2_XeXenL6RMv10013487m
HNRNPA3_Taira201203_XENLA_tissue_00177069
IFT43_Quigley201112_XENLA_00083634
KIAA1161_Kwon201107_XENLA_00093459
LOH12CR1_Taira201203_XENLA_stage_00114742
MB21D1_XeXenL6RMv10012444m
MID1_TC418376
NA_Quigley201207_XENLA_00006412
NA_mgEST_Xl4jul2012_1013113188
NCS1_Taira201203_XENLA_stage_00169606
NM_001085567.1
NM_001086487.1
NM_001091478.1
NM_001091512.1
NM_001091993.1
NM_001093384.1
NM_001094611.1
NM_001095178.1
NP_001120103.1_TC429354
NR2F5_Chung201110_XENLA_00048394
NUP205_Chung201110_XENLA_00050668
PHF21B_Quigley201207_XENLA_00101274
PIK3R2_Ismailoglu201203_XENLA_00020456
PPARGC1A_Audic201207_XENLA_00001105
PPP2R2B_Kwon201107_XENLA_00015602
RANBP2_Taira201203_XENLA_stage_00011471
RBM42_Taira201203_XENLA_tissue_00146596
RHOBTB2A_Taira201203_XENLA_stage_00190051
SERTAD2_Kwon201107_XENLA_00003880
SLC30A7_Taira201203_XENLA_tissue_00174816
SLC5A6_Taira201203_XENLA_tissue_00207134
TBCC_Park201106_XENLA_00058544
TESK1_Taira201203_XENLA_stage_00083048
TIAM1_Kwon201107_XENLA_00033178
TJP2_Ismailoglu201203_XENLA_00053783
TM2D3_Park201106_XENLA_00038042
TOPBP1_Taira201203_XENLA_stage_00044099
ZNF513_XeXenL6RMv10011376m
ZNF704_Kwon201107_XENLA_00106608
ANP32A_TeperekTkacz201206_XENLA_00067524
ATP5F1_Ismailoglu201203_XENLA_00024203
ATP5F1_Taira201203_XENLA_tissue_00182819
AY052765.1
BBX_TeperekTkacz201206_XENLA_00017102
BC070646.1
BC072278.1
BC082659.1
BC153810.1
BC157732.1
BC169721.1
COL18A1_Taira201203_XENLA_tissue_00199669
DIEXF_XeXenL6RMv10034571m
DNAJB13_Taira201203_XENLA_tissue_00094566
DNMT3A_Ismailoglu201203_XENLA_00000859
DNTTIP2_Quigley201207_XENLA_00034881
DZIP1_XeXenL6RMv10026439m
DZIP1_mgEST_Xl4jul2012_1013093058
ECHDC2_Taira201203_XENLA_tissue_00112621
EF127993.1
F6RPR3_XENTR_Taira201203_XENLA_tissue_00165240
FAHD2A_Ismailoglu201203_XENLA_00034887
FSTL5_Kwon201107_XENLA_00108315
GALK2_Taira201203_XENLA_stage_00011192
GDAP1_Taira201203_XENLA_tissue_00268205
GRTP1_mgEST_Xl4jul2012_1013109551
HDAC5_Taira201203_XENLA_tissue_00081060
ICA1_TeperekTkacz201206_XENLA_00100750
IFT81_Taira201203_XENLA_stage_00068317
ITGA3_Taira201203_XENLA_stage_00003257
KCTD2_Taira201203_XENLA_stage_00023735
LYN_Taira201203_XENLA_tissue_00113612
MGST2_Taira201203_XENLA_stage_00148630
MMP13L_TC450226
MYH7B_XeXenL6RMv10022402m
NA_Horb201201_XENLA_00195044
NA_Park201106_XENLA_00012968
NA_Quigley201207_XENLA_00024635
NA_TC458539
NA_Taira201203_XENLA_stage_00028753
NA_Taira201203_XENLA_tissue_00091948
NA_TeperekTkacz201206_XENLA_00097536
NA_XeXenL6RMv10016905m
NA_XeXenL6RMv10030110m
NCKAP5L_Ismailoglu201203_XENLA_00001033
NHSL2_Park201106_XENLA_00164954
NM_001086310.1
NM_001087637.1
NM_001091044.1
NM_001092045.1
NM_001092168.1
NM_001093540.1
NM_001094162.1
NM_001094521.2
NM_001095085.1
NM_001095201.1
NM_001095893.1
NM_001096424.1
NM_001127785.1
NPFFL_Taira201203_XENLA_tissue_00144001
NP_001120103.1_Kwon201107_XENLA_00131492
NR2F5_XeXenL6RMv10043012m
OCT60_Taira201203_XENLA_stage_00011742
PACRG_Chung201110_XENLA_00002689
PLCXD2_Taira201203_XENLA_tissue_00156375
PLK1_Ismailoglu201203_XENLA_00034226
PNLIP_Taira201203_XENLA_tissue_00200922
POLR3B_XeXenL6RMv10047190m
SCRN1_Taira201203_XENLA_tissue_00132639
SETD8_Ismailoglu201203_XENLA_00049963
SLC39A13_Taira201203_XENLA_stage_00084226
SPRED3_Kwon201107_XENLA_00062135
STK24_XeXenL6RMv10043536m
STON2_Taira201203_XENLA_stage_00141681
TPM4_TC451679
TRPM5_Taira201203_XENLA_stage_00008696
ZFP36L2_Taira201203_XENLA_stage_00153001
ZNF217_Taira201203_XENLA_stage_00215499
A1CF_XeXenL6RMv10016363m
ACCN4_Taira201203_XENLA_tissue_00058882
ACCN4_XeXenL6RMv10019878m
ADAP2_Taira201203_XENLA_tissue_00213875
ADD3_XeXenL6RMv10027739m
ALDOC_XeXenL6RMv10041218m
AURKB_XeXenL6RMv10038346m
BAMBI_Taira201203_XENLA_stage_00025201
BC084805.1
BC092333.1
BC096441_Taira201203_XENLA_tissue_00292392
BC097738.1
BC129706.1
BIN3_Quigley201207_XENLA_00036024
BLVRA_XeXenL6RMv10048353m
C11ORF2_TC415679
C1ORF194_Horb201201_XENLA_00040179
C1ORF194_XeXenL6RMv10007345m
C6ORF136_Taira201203_XENLA_stage_00201799
CBLB_Taira201203_XENLA_tissue_00003949
CEBPB_Ismailoglu201203_XENLA_00073346
CLIC3_Taira201203_XENLA_tissue_00171466
CTBP2_XeXenL6RMv10036309m
CYTH3_XeXenL6RMv10043081m
DHX8_XeXenL6RMv10008197m
DNAL4_TeperekTkacz201206_XENLA_00094064
DNTTIP2_XeXenL6RMv10001560m
DQ117608.1
DRAM1_Taira201203_XENLA_tissue_00031277
DYRK3_Taira201203_XENLA_tissue_00053114
EDN1_Taira201203_XENLA_tissue_00223824
EML3_Taira201203_XENLA_tissue_00184671
EPHB6_Taira201203_XENLA_stage_00025011
EVI5L_Taira201203_XENLA_stage_00026684
EYA3_Ismailoglu201203_XENLA_00041083
FAM193A_Ismailoglu201203_XENLA_00006600
FAM76B_TeperekTkacz201206_XENLA_00084093
FZD6_Taira201203_XENLA_tissue_00224405
GALNT5_Horb201201_XENLA_00114366
GAS2L2_Horb201201_XENLA_00216720
GLTPD1_Taira201203_XENLA_stage_00118908
HES3.1_Ismailoglu201203_XENLA_00072500
HS3ST3A1_Taira201203_XENLA_stage_00186798
IFFO1_XeXenL6RMv10047433m
JF275062.1
KAT7_XeXenL6RMv10034617m
KCTD6_TeperekTkacz201206_XENLA_00044754
M6PR_XeXenL6RMv10021532m
MED4_Taira201203_XENLA_tissue_00001047
MKX_Kwon201107_XENLA_00021541
NALCN_Taira201203_XENLA_tissue_00233495
NA_Ismailoglu201203_XENLA_00014390
NA_Kwon201107_XENLA_00116887
NA_Kwon201107_XENLA_00119855
NA_Quigley201207_XENLA_00056855
NA_Taira201203_XENLA_tissue_00032932
NA_Taira201203_XENLA_tissue_00038953
NA_TeperekTkacz201202_XENLA_00056261
NA_TeperekTkacz201206_XENLA_00029713
NA_XeXenL6RMv10011981m
NA_XeXenL6RMv10033313m
NA_XeXenL6RMv10054485m
NLRX1_Kwon201107_XENLA_00095752
NM_001085793.1
NM_001086577.1
NM_001087664.1
NM_001092188.1
NM_001092573.1
NM_001095297.1
NM_001096764.1
NM_001112833.1
NM_001112862.1
NM_001172167.1
NP_001072339.1_TeperekTkacz201206_XENLA_00013069
NP_001072505.1_Taira201203_XENLA_tissue_00036478
PDHX_XeXenL6RMv10039030m
PHF20L1_Ismailoglu201203_XENLA_00062538
PHF21A_XeXenL6RMv10043965m
PHIP_Taira201203_XENLA_stage_00042960
PIK3R2_Kwon201107_XENLA_00078151
PLEKHG5_XeXenL6RMv10001236m
PTPRD_Taira201203_XENLA_tissue_00139789
Q5ZK16_CHICK_Taira201203_XENLA_stage_00124816
RACGAP1_Kwon201107_XENLA_00092005
RANBP1_Quigley201112_XENLA_00108592
RNF128_Ismailoglu201203_XENLA_00009368
SEMA3D_Kwon201107_XENLA_00055325
SIAH1A_TC432859
SKIV2L_Quigley201207_XENLA_00101765
SLC10A1_Taira201203_XENLA_stage_00126100
SLC20A1_Kwon201107_XENLA_00009576
SLITRK5_XeXenL6RMv10015248m
SP8_XeXenL6RMv10038320m
SPPL2A_Kwon201107_XENLA_00042984
STAC3_Taira201203_XENLA_tissue_00073866
STAC3_Taira201203_XENLA_tissue_00137165
SV2A_TeperekTkacz201202_XENLA_00055597
THTPA_XeXenL6RMv10035742m
TMEM47_Taira201203_XENLA_tissue_00037748
TMEM8B_Taira201203_XENLA_stage_00058696
TNXB_mgEST_Xl4jul2012_1013115300
TRMT2A_TeperekTkacz201206_XENLA_00010313
TTC18_Taira201203_XENLA_stage_00191716
UQCRC1_Taira201203_XENLA_tissue_00290689
UQCRFS1_TC428843
USH1G_TeperekTkacz201202_XENLA_00030861
USP42_Ismailoglu201203_XENLA_00032621
WDR77_Taira201203_XENLA_stage_00145149
ZMIZ1_Quigley201112_XENLA_00019467
ZMYM4_XeXenL6RMv10000363m
ZNF770_Taira201203_XENLA_tissue_00024307
AB280748.1
ALKBH8_Kwon201107_XENLA_00104454
ANGPTL6_Amin201106_XENLA_00074561
ARID3A_Quigley201112_XENLA_00014818
AY508954.1
BC045084.1
BC078138.1
BC078469.1
BC079755.1
BC087420.1
BC087471.1
BC106383.1
BC170513.1
C2ORF42_Taira201203_XENLA_tissue_00084121
C3ORF33_Taira201203_XENLA_tissue_00036828
CACNG3_XeXenL6RMv10053914m
CDO1_Taira201203_XENLA_tissue_00138595
CERCAM_Taira201203_XENLA_stage_00198009
CERCAM_Taira201203_XENLA_tissue_00129832
CHD4_Quigley201207_XENLA_00005373
CLIP3_Taira201203_XENLA_stage_00145623
COL5A3_XeXenL6RMv10020987m
COL8A1_TC445437
CTSA_TeperekTkacz201206_XENLA_00044864
CYFIP1_Kwon201107_XENLA_00012624
DBN1_Taira201203_XENLA_stage_00084758
DNAH14_Quigley201207_XENLA_00068648
DNAL4_Audic201207_XENLA_00007389
DOPEY1_Quigley201207_XENLA_00118659
DSCR3_Ismailoglu201203_XENLA_00028391
EBP_Taira201203_XENLA_stage_00209639
EIF2B1_Taira201203_XENLA_stage_00188709
EVI5L_Ismailoglu201203_XENLA_00034110
FAM123A_Taira201203_XENLA_tissue_00091564
G2E3_Taira201203_XENLA_tissue_00149581
GFOD1_TeperekTkacz201202_XENLA_00053795
GMEB2_Taira201203_XENLA_tissue_00136683
HAGH_XeXenL6RMv10015220m
HCN2_Kwon201107_XENLA_00087837
HECTD1_XeXenL6RMv10012319m
HMGB3_Taira201203_XENLA_stage_00045029
HSPE1_TeperekTkacz201202_XENLA_00047236
ICMT_Kwon201107_XENLA_00071169
IDI1_Horb201201_XENLA_00006024
IFNAR2.1_Taira201203_XENLA_stage_00135093
IMMT_Taira201203_XENLA_stage_00043401
IMPA2_TeperekTkacz201206_XENLA_00092872
JMJD1C_Horb201201_XENLA_00103348
KCNAB1_Ismailoglu201203_XENLA_00011130
KLHL32_Taira201203_XENLA_tissue_00214769
KRIT1_XeXenL6RMv10004272m
LASP1_Quigley201207_XENLA_00029584
LPAR2_Quigley201207_XENLA_00113404
MASP1_TC415014
MED25_Kwon201107_XENLA_00103732
MEIS3_Taira201203_XENLA_stage_00137338
MSRB2_Horb201201_XENLA_00018993
MSRB2_Taira201203_XENLA_stage_00094431
MTSS1.2_Taira201203_XENLA_tissue_00131152
NAP1L4_Taira201203_XENLA_tissue_00109947
NAV3_Taira201203_XENLA_stage_00135646
NA_Horb201201_XENLA_00096438
NA_Quigley201207_XENLA_00046661
NA_Quigley201207_XENLA_00062965
NA_TC462479
NA_Taira201203_XENLA_stage_00010129
NA_Taira201203_XENLA_stage_00080230
NA_Taira201203_XENLA_tissue_00035115
NA_XeXenL6RMv10014746m
NA_XeXenL6RMv10031923m
NA_XeXenL6RMv10044881m
NA_XeXenL6RMv10045534m
NEIL2_Taira201203_XENLA_stage_00088570
NM_001086394.1
NM_001086759.1
NM_001086785.1
NM_001088556.1
NM_001088873.1
NM_001091207.1
NM_001091355.1
NM_001093063.1
NM_001093273.1
NM_001093682.1
NM_001094468.1
NM_001095327.2
NM_001095330.1
NM_001095871.1
NM_001097882.1
NM_001127847.1
NPNT_Quigley201112_XENLA_00028323
NP_001120488.1_Audic201207_XENLA_00006436
NUBP1_Taira201203_XENLA_tissue_00179027
PARD6B_TeperekTkacz201206_XENLA_00019970
PARD6B_TeperekTkacz201206_XENLA_00050875
PEAK1_Taira201203_XENLA_stage_00138533
PHRF1_Kwon201107_XENLA_00088262
PKDCC.2_Quigley201112_XENLA_00017357
PLA2G1B_TC438935
PPP1R13L_Taira201203_XENLA_tissue_00255381
PRPH2_TC418219
PSMA4_TeperekTkacz201206_XENLA_00069757
PTF1A_Taira201203_XENLA_stage_00087742
RAI1_XeXenL6RMv10015646m
RDBP_Taira201203_XENLA_tissue_00235877
RIN1_Taira201203_XENLA_tissue_00082589
RNF181_Ismailoglu201203_XENLA_00071892
RNF220.2_Taira201203_XENLA_tissue_00012503
RUFY3_Taira201203_XENLA_tissue_00184313
SEL1L3_TC419188
SIDT1_Taira201203_XENLA_tissue_00011803
SLC30A10_Kwon201107_XENLA_00033105
SMEK1_XeXenL6RMv10011052m
SPAG17_Quigley201207_XENLA_00112111
SPATA20_Ismailoglu201203_XENLA_00032946
STRC_Taira201203_XENLA_tissue_00042227
SUB1_XeXenL6RMv10029101m
TAF3_TeperekTkacz201206_XENLA_00007190
TBX4_XeXenL6RMv10011265m
TCTN3_Quigley201112_XENLA_00039794
TIGD5_Park201106_XENLA_00154599
TLX3_XeXenL6RMv10001498m
TMEM187_Taira201203_XENLA_tissue_00277043
TNK2_Kwon201107_XENLA_00029180
TRIL_Taira201203_XENLA_stage_00063212
TRIL_Taira201203_XENLA_stage_00128312
TRMT2A_TC418279
TSC1_Ismailoglu201203_XENLA_00036325
TTC7B_Quigley201112_XENLA_00016940
TULP4_XeXenL6RMv10017718m
U41854.1
U41855.1
UBE2QL1_Taira201203_XENLA_tissue_00138222
UHRF1BP1L_TC413734
USP35_XeXenL6RMv10021992m
WISP3_XeXenL6RMv10029851m
ZDHHC13_Quigley201207_XENLA_00099236
AF157558.1
AF172400.1
ALDOC_Amin201106_XENLA_00086139
ANGPT2_XeXenL6RMv10040599m
APOA4_Taira201203_XENLA_tissue_00126257
ARF4_XeXenL6RMv10008152m
ARHGAP33_Taira201203_XENLA_tissue_00179920
ASPA_Taira201203_XENLA_tissue_00112451
ATP5H_Quigley201207_XENLA_00066471
B3GNT3_TeperekTkacz201202_XENLA_00105717
BANF1_Ismailoglu201203_XENLA_00066377
BC072256.1
BC073512.1
BC093552.1
BC094095.1
BOC_Taira201203_XENLA_stage_00161776
C10ORF88_Taira201203_XENLA_tissue_00098874
C1QBP_Ismailoglu201203_XENLA_00069245
C1QTNF1_XeXenL6RMv10041097m
C22ORF25_Ismailoglu201203_XENLA_00071518
C2CD2_Taira201203_XENLA_stage_00130528
C3ORF52_Taira201203_XENLA_tissue_00064259
CABP7_Taira201203_XENLA_tissue_00097147
CALCRL_Taira201203_XENLA_stage_00105945
CDH3_TeperekTkacz201206_XENLA_00049785
CEP95_Ismailoglu201203_XENLA_00066642
CKMT1B_XeXenL6RMv10001168m
CLIP2_Park201106_XENLA_00126827
CNDP2_TC420374
COASY_Ismailoglu201203_XENLA_00028760
COL27A1_Taira201203_XENLA_tissue_00118071
CORIN_XeXenL6RMv10037908m
CRYGB_XeXenL6RMv10053056m
CYCT_mgEST_Xl4jul2012_1013157123
D31837.1
DEDD_Amin201106_XENLA_00007669
DENND1B_TeperekTkacz201206_XENLA_00080706
DNAH7_Quigley201112_XENLA_00067723
DNAJA3_TC438358
DQ367411.1
DTD1_TeperekTkacz201202_XENLA_00064900
DUSP11.2_Ismailoglu201203_XENLA_00003266
EIF2B1_XeXenL6RMv10006143m
EIF4E2_Taira201203_XENLA_stage_00047962
ELF1_Taira201203_XENLA_tissue_00010465
ELOF1_TC446117
EML2_Ismailoglu201203_XENLA_00005173
EU363499.1
F1NB19_CHICK_Taira201203_XENLA_tissue_00098935
F1NB19_CHICK_XeXenL6RMv10015496m
FAM174B_Chung201110_XENLA_00053664
FAM70B_Taira201203_XENLA_tissue_00252922
FLJ37396_Quigley201112_XENLA_00117043
FOXG1_Taira201203_XENLA_stage_00105996
FOXG1_Taira201203_XENLA_tissue_00141744
FOXI2_TC420546
GNAL_TC414396
GPR174_Taira201203_XENLA_tissue_00229684
HGS_Taira201203_XENLA_tissue_00061629
HSPD1_TeperekTkacz201206_XENLA_00124636
IFITM3_Park201106_XENLA_00097155
INADL_XeXenL6RMv10049632m
ITGAE_Taira201203_XENLA_tissue_00101514
ITIH6_Taira201203_XENLA_tissue_00118786
JOSD1_Taira201203_XENLA_tissue_00254625
JPH4_XeXenL6RMv10048202m
KAL1_Taira201203_XENLA_tissue_00006024
KCNA4_XeXenL6RMv10048507m
KCNH6_Taira201203_XENLA_tissue_00258745
KCNJ11_Taira201203_XENLA_tissue_00027887
KCNK16_Taira201203_XENLA_tissue_00002020
KCNN4_Taira201203_XENLA_tissue_00229576
KDM6B_Taira201203_XENLA_tissue_00106461
KIAA1462_XeXenL6RMv10041151m
KLHL32_Kwon201107_XENLA_00041862
KREMEN1_Taira201203_XENLA_tissue_00284416
LRRC48_Quigley201112_XENLA_00028063
LYPLAL1_Taira201203_XENLA_tissue_00117737
MAPK8IP1_Taira201203_XENLA_tissue_00121617
MCTS1_Taira201203_XENLA_stage_00081310
MICAL2_Amin201106_XENLA_00072712
MICAL2_Taira201203_XENLA_tissue_00147814
MKX_Taira201203_XENLA_stage_00206433
MLL2_Ismailoglu201203_XENLA_00020484
MLLT6_TeperekTkacz201206_XENLA_00105131
MRPS36_Taira201203_XENLA_tissue_00108734
NACA.2_Taira201203_XENLA_stage_00074017
NAE1_Taira201203_XENLA_tissue_00069809
NA_Horb201201_XENLA_00063918
NA_Horb201201_XENLA_00135618
NA_Kwon201107_XENLA_00020721
NA_Kwon201107_XENLA_00080961
NA_Park201106_XENLA_00013585
NA_TC445527
NA_Taira201203_XENLA_stage_00164103
NA_Taira201203_XENLA_tissue_00037213
NA_Taira201203_XENLA_tissue_00070450
NA_Taira201203_XENLA_tissue_00097709
NA_Taira201203_XENLA_tissue_00110349
NA_Taira201203_XENLA_tissue_00146227
NA_Taira201203_XENLA_tissue_00226023
NA_Taira201203_XENLA_tissue_00278015
NA_XeXenL6RMv10001618m
NA_XeXenL6RMv10013716m
NA_XeXenL6RMv10032496m
NA_XeXenL6RMv10041677m
NA_XeXenL6RMv10042441m
NA_mgEST_Xl4jul2012_1013097516
NEURL1B_Ismailoglu201203_XENLA_00018114
NFKBIE_TC442857
NFKBIE_XeXenL6RMv10028774m
NLGN2_Taira201203_XENLA_stage_00215519
NM_001086430.1
NM_001086777.1
NM_001087152.1
NM_001087686.1
NM_001087839.1
NM_001088466.1
NM_001090332.1
NM_001091045.1
NM_001091234.1
NM_001093840.1
NM_001093853.1
NM_001093964.1
NM_001094772.1
NM_001095190.1
NM_001095262.1
NM_001095373.1
NM_001095568.1
NM_001096467.1
NM_001096969.1
NM_001097709.1
NM_001098681.1
NM_001135232.1
NOXRED1_XeXenL6RMv10020047m
NP_001072692.1_Quigley201112_XENLA_00094263
NTF4_Kwon201107_XENLA_00080921
NUP153_Ismailoglu201203_XENLA_00060208
NUP188_TeperekTkacz201202_XENLA_00027281
PAK3_Horb201201_XENLA_00219172
PAPOLA_TeperekTkacz201206_XENLA_00057913
PATZ1_XeXenL6RMv10014525m
PIGS_TeperekTkacz201206_XENLA_00072673
PLBD2_Kwon201107_XENLA_00098176
PPIL2_Ismailoglu201203_XENLA_00035516
PPP1R14C_Taira201203_XENLA_stage_00036081
PPP1R3C.2_TeperekTkacz201202_XENLA_00097754
PPP2CB_Taira201203_XENLA_stage_00173950
PRKCE_XeXenL6RMv10010135m
PRMT6_Taira201203_XENLA_tissue_00282035
PRR15L_XeXenL6RMv10046420m
PTPLAD1_Taira201203_XENLA_stage_00130674
REXO4_Taira201203_XENLA_stage_00147359
REXO4_TeperekTkacz201206_XENLA_00040559
RIMBP2_Taira201203_XENLA_tissue_00060298
RNF17_Quigley201207_XENLA_00080927
RNF8_XeXenL6RMv10000041m
RPS15_Taira201203_XENLA_stage_00133253
RYR1A_XeXenL6RMv10012557m
SAMHD1_Ismailoglu201203_XENLA_00035161
SAMHD1_Taira201203_XENLA_tissue_00142162
SDC2_Quigley201207_XENLA_00078779
SELRC1_Taira201203_XENLA_stage_00159964
SIDT1_Park201106_XENLA_00146446
SKI_TC446713
SMCHD1_Taira201203_XENLA_stage_00141724
SMEK1_Quigley201207_XENLA_00014650
SMPDL3B_Taira201203_XENLA_tissue_00250005
SMURF1_Kwon201107_XENLA_00057109
SOLH_Taira201203_XENLA_tissue_00242218
SPRY1_Taira201203_XENLA_stage_00026796
SRD5A3_Taira201203_XENLA_tissue_00132282
SSH1_TeperekTkacz201206_XENLA_00081821
SSH1_XeXenL6RMv10005241m
STK31_Taira201203_XENLA_stage_00044771
TAB1_Horb201201_XENLA_00156280
TACR3_Taira201203_XENLA_tissue_00167451
TAF1_Ismailoglu201203_XENLA_00024353
TAF5L_Kwon201107_XENLA_00015825
TCTN3_Taira201203_XENLA_tissue_00148921
TLN1_Taira201203_XENLA_stage_00060256
TLX3_Taira201203_XENLA_stage_00090264
TMEM104_Taira201203_XENLA_tissue_00187074
TMEM151B_XeXenL6RMv10009285m
TMEM165_Kwon201107_XENLA_00105820
TMEM165_TeperekTkacz201206_XENLA_00114184
TMEM38B_XeXenL6RMv10054253m
TRIM37_Kwon201107_XENLA_00027666
TXNRD3_TeperekTkacz201206_XENLA_00046362
UBA1_Ismailoglu201203_XENLA_00069608
UBE2M_Quigley201207_XENLA_00014641
UCKL1_Taira201203_XENLA_tissue_00110215
VEZT_Kwon201107_XENLA_00097611
WIPI1_XeXenL6RMv10046981m
X02895.1
XB-GENE-5731802_TeperekTkacz201202_XENLA_00009926
ZNF592_Taira201203_XENLA_stage_00098331
AB040073.1
ACADL_TC416619
ADCY3_Taira201203_XENLA_tissue_00057132
AF061980.1
AKR7A2_Taira201203_XENLA_stage_00091169
AKTIP_TeperekTkacz201202_XENLA_00146081
APC2_XeXenL6RMv10051303m
AY289207.1
B4GALNT4_XeXenL6RMv10048526m
BAP1_TeperekTkacz201206_XENLA_00112832
BC041221.1
BC044676.1
BC054332.1
BC070605.1
BC070863.1
BC077585.1
BC079761.1
BC082665.1
BC084346.1
BC096441_Taira201203_XENLA_tissue_00140409
BC106520.1
BC110981.1
BC123322.1
BC129709.1
BC133251.1
BC157439.1
BC161708.1
BHLHE23_Taira201203_XENLA_tissue_00098859
BRP44_TeperekTkacz201202_XENLA_00085719
C10ORF81_Taira201203_XENLA_tissue_00179798
C19ORF26_TeperekTkacz201202_XENLA_00119152
C2ORF42_Taira201203_XENLA_tissue_00184332
C4ORF27_TC433403
C9ORF91_Taira201203_XENLA_tissue_00103879
CAPSL_Kwon201107_XENLA_00076183
CCDC87_XeXenL6RMv10053145m
CDK2_TC444842
CDK2_XeXenL6RMv10044052m
CHGB_XeXenL6RMv10024773m
CHMP1B_Quigley201112_XENLA_00010569
CHN2_XeXenL6RMv10034969m
CLSTN2_Ismailoglu201203_XENLA_00064237
CNIH_Taira201203_XENLA_tissue_00050014
COL25A1_Taira201203_XENLA_tissue_00281887
COPS3_XeXenL6RMv10015640m
COPS4_TC420282
CPSF3L_Ismailoglu201203_XENLA_00068337
CYB5R2_Ismailoglu201203_XENLA_00020795
DCDC2B_Quigley201207_XENLA_00046192
DIS3_Ismailoglu201203_XENLA_00061986
DLL1_Taira201203_XENLA_tissue_00272278
DLL1_TeperekTkacz201206_XENLA_00113125
DNAH3_XeXenL6RMv10053948m
DNMT3A_Audic201207_XENLA_00000064
DOK1_XeXenL6RMv10017976m
DYRK3_Ismailoglu201203_XENLA_00003268
ECHS1_Quigley201207_XENLA_00028314
EHD2_Taira201203_XENLA_stage_00170967
EIF3M_XeXenL6RMv10053787m
ENPP3_XeXenL6RMv10051209m
ESPN_Taira201203_XENLA_tissue_00173611
F1NSF6_CHICK_XeXenL6RMv10053666m
FAM13A_Kwon201107_XENLA_00013932
FAM174B_TeperekTkacz201206_XENLA_00020415
FAM49A_Taira201203_XENLA_tissue_00032488
FAM69B_Park201106_XENLA_00124808
FAM96B_TC427504
FGF20_Ismailoglu201203_XENLA_00001392
FOXB1_Taira201203_XENLA_tissue_00272563
FOXI2_Taira201203_XENLA_tissue_00150220
FOXJ1.2_Taira201203_XENLA_stage_00170565
GAS2L1_TC435484
GLTPD1_Kwon201107_XENLA_00012175
GMEB2_Taira201203_XENLA_tissue_00025976
GOLM1_Park201106_XENLA_00105574
GP1BA_XeXenL6RMv10013650m
GPR180_XeXenL6RMv10026430m
HAS2_Taira201203_XENLA_stage_00208888
HCFC1_Ismailoglu201203_XENLA_00015005
HEATR3_TC449206
HTRA3_Taira201203_XENLA_tissue_00128993
ING4_XeXenL6RMv10047429m
ITIH6_TC454183
JOSD1_XeXenL6RMv10009704m
KIAA0226L_Taira201203_XENLA_stage_00004612
KIAA1024_Taira201203_XENLA_tissue_00063581
KIAA1217_Chung201110_XENLA_00026200
LAMA5_Kwon201107_XENLA_00108006
LARP1B_Quigley201207_XENLA_00113022
LIN37_Park201106_XENLA_00023082
LPPR2_Quigley201112_XENLA_00026262
LRRC4B_TC456040
LRRC59_Taira201203_XENLA_stage_00186117
MARCH8_Taira201203_XENLA_tissue_00292001
MCHR2_Taira201203_XENLA_tissue_00190211
MFAP4_Taira201203_XENLA_tissue_00066573
MRPS36_Ismailoglu201203_XENLA_00015288
MTNR1A_Taira201203_XENLA_tissue_00138225
MYCBPAP_Taira201203_XENLA_tissue_00043999
MYO3B_XeXenL6RMv10027248m
NAP1L4_Taira201203_XENLA_tissue_00036608
NAT9_XeXenL6RMv10003434m
NA_Horb201201_XENLA_00041456
NA_Ismailoglu201203_XENLA_00055215
NA_Ismailoglu201203_XENLA_00072454
NA_Kwon201107_XENLA_00045965
NA_Park201106_XENLA_00160263
NA_Quigley201207_XENLA_00093038
NA_Taira201203_XENLA_stage_00122402
NA_Taira201203_XENLA_tissue_00042223
NA_Taira201203_XENLA_tissue_00050073
NA_Taira201203_XENLA_tissue_00153567
NA_Taira201203_XENLA_tissue_00174024
NA_Taira201203_XENLA_tissue_00238962
NA_Taira201203_XENLA_tissue_00253095
NA_Taira201203_XENLA_tissue_00267872
NA_Taira201203_XENLA_tissue_00286386
NA_XeXenL6RMv10004171m
NA_XeXenL6RMv10019235m
NA_XeXenL6RMv10022930m
NA_XeXenL6RMv10034112m
NA_XeXenL6RMv10035437m
NA_XeXenL6RMv10049292m
NEU4_XeXenL6RMv10033589m
NEURL_Taira201203_XENLA_tissue_00087219
NM_001085721.1
NM_001085800.1
NM_001086256.1
NM_001086838.1
NM_001087000.1
NM_001087057.1
NM_001087414.1
NM_001087853.1
NM_001088235.1
NM_001088497.1
NM_001088641.1
NM_001089148.1
NM_001089647.1
NM_001090256.1
NM_001090435.1
NM_001091056.1
NM_001091076.1
NM_001091449.1
NM_001091519.1
NM_001092345.1
NM_001092355.1
NM_001092731.1
NM_001092921.1
NM_001093114.1
NM_001093303.1
NM_001093355.1
NM_001093435.1
NM_001094837.1
NM_001094964.1
NM_001095234.1
NM_001095453.1
NM_001096291.1
NM_001096395.1
NM_001096550.1
NM_001096717.1
NM_001096938.1
NM_001097678.1
NM_001097967.1
NM_001127775.1
NM_001127869.1
NOXA1_Taira201203_XENLA_tissue_00280739
NP_001191176.1_XeXenL6RMv10043631m
NRP1_Audic201207_XENLA_00005260
OBSL1_Taira201203_XENLA_tissue_00239750
OGFRL1_Taira201203_XENLA_tissue_00156236
OTUD7B_XeXenL6RMv10019819m
OXCT1_Park201106_XENLA_00028048
PARD3B_Taira201203_XENLA_tissue_00065555
PCDH7_Chung201110_XENLA_00026284
PIGB_Taira201203_XENLA_tissue_00219017
PLEKHG1_Taira201203_XENLA_tissue_00055116
POPDC2_Taira201203_XENLA_tissue_00128214
POST_Ismailoglu201203_XENLA_00073030
PPAPDC3_Taira201203_XENLA_stage_00010299
PPP1R3C.2_XeXenL6RMv10025866m
PRKCE_TeperekTkacz201202_XENLA_00011124
PRPS1L3_TeperekTkacz201202_XENLA_00003065
RAI1_Ismailoglu201203_XENLA_00052996
RASEF_Taira201203_XENLA_stage_00153874
RAVER1_Taira201203_XENLA_tissue_00261913
RCL1_Taira201203_XENLA_stage_00126559
REM1_Taira201203_XENLA_tissue_00291464
RGS16_Taira201203_XENLA_stage_00002845
RIC8A_Taira201203_XENLA_tissue_00141657
RNASET2_Taira201203_XENLA_tissue_00111277
RNF181_Taira201203_XENLA_stage_00041357
ROGDI_Taira201203_XENLA_stage_00146599
RPL30_XeXenL6RMv10020524m
RPS15_Taira201203_XENLA_stage_00157359
SARM1_XeXenL6RMv10050833m
SCYL2_XeXenL6RMv10009745m
SDC2_Quigley201207_XENLA_00116747
SDC4_Ismailoglu201203_XENLA_00047132
SHCBP1_Kwon201107_XENLA_00112567
SI_CH211-263K4.2_XeXenL6RMv10014699m
SLC39A13_TeperekTkacz201202_XENLA_00107983
SMARCC2_Taira201203_XENLA_stage_00172505
SNAP47_XeXenL6RMv10034696m
SRI_XeXenL6RMv10026014m
SSSCA1_Taira201203_XENLA_stage_00165015
STIP1_Kwon201107_XENLA_00078936
STRA8_Taira201203_XENLA_tissue_00243630
SUCNR1_XeXenL6RMv10054397m
SUPT3H_TeperekTkacz201202_XENLA_00103917
SYNPR_Taira201203_XENLA_tissue_00139920
TGFBI_Taira201203_XENLA_stage_00134164
TMEM117_Taira201203_XENLA_tissue_00226500
TMEM185A_XeXenL6RMv10016960m
TMEM39A_XeXenL6RMv10038080m
TMEM87A_TeperekTkacz201206_XENLA_00112064
TTC18_XeXenL6RMv10015478m
TUBGCP4_Taira201203_XENLA_stage_00089706
U41628.1
UBTF_Kwon201107_XENLA_00042807
VMAC_Ismailoglu201203_XENLA_00069261
VWC2L.2_TC428390
VWC2L.2_Taira201203_XENLA_stage_00203672
WWP2_Taira201203_XENLA_tissue_00223639
XB-GENE-5870986_TC431181
XB-GENE-5969034_XeXenL6RMv10047882m
ZBTB26_Kwon201107_XENLA_00095953
ZC2HC1A_Taira201203_XENLA_stage_00137468
ZC2HC1A_Taira201203_XENLA_tissue_00095321
ZNF282_Taira201203_XENLA_stage_00175556
ZNF568_Taira201203_XENLA_tissue_00239794
ZRANB1_Kwon201107_XENLA_00109607
ABCA2_Taira201203_XENLA_tissue_00007733
ACOT7_XeXenL6RMv10047700m
ACPP_Taira201203_XENLA_tissue_00144118
AKAP8L_Taira201203_XENLA_tissue_00208687
AQP8_XeXenL6RMv10023964m
ASMTL_Horb201201_XENLA_00090197
ASMTL_TC435354
ATG3_XeXenL6RMv10050857m
ATP5B_Quigley201207_XENLA_00066847
ATRN_TeperekTkacz201206_XENLA_00096418
BC042229.1
BC042305.1
BC045018.1
BC045211.1
BC068952.1
BC071147.1
BC076744.1
BC078070.1
BC078581.1
BC081195.1
BC087467.1
BC092304.1
BC097752.1
BC155883.1
BC160737.1
BCL11B_Taira201203_XENLA_stage_00042817
BCL2_Taira201203_XENLA_tissue_00194907
BLNK_Taira201203_XENLA_tissue_00155009
BRD1_Taira201203_XENLA_stage_00171295
C10ORF76_TC428623
C11ORF57_Ismailoglu201203_XENLA_00032958
C19ORF24_TeperekTkacz201202_XENLA_00094441
C1ORF43_TeperekTkacz201206_XENLA_00031060
C20ORF4_Ismailoglu201203_XENLA_00059293
C21ORF63_XeXenL6RMv10031459m
CA5B_TeperekTkacz201202_XENLA_00045572
CAMTA2_Audic201207_XENLA_00000574
CCDC18_Kwon201107_XENLA_00021233
CD63_mgEST_Xl4jul2012_1013086069
CDCA5_Audic201207_XENLA_00004392
CDH23_Taira201203_XENLA_tissue_00008317
CDK16_Taira201203_XENLA_tissue_00223089
CDX2_Taira201203_XENLA_stage_00057611
CEBPE_Taira201203_XENLA_tissue_00284240
CENPJ_Taira201203_XENLA_tissue_00078731
CEP350_Taira201203_XENLA_tissue_00042690
CEP68_Park201106_XENLA_00073241
CFI_Taira201203_XENLA_tissue_00091106
CHPF_Taira201203_XENLA_stage_00004207
CLIP4_XeXenL6RMv10042344m
CORO1A_Quigley201112_XENLA_00098287
CORO2B_Kwon201107_XENLA_00095308
CSMD1_XeXenL6RMv10000308m
CSMD3_Kwon201107_XENLA_00128031
CXORF23_Taira201203_XENLA_stage_00112188
CYP7A1_XeXenL6RMv10048623m
DAZAP1_Quigley201207_XENLA_00072633
DCLRE1A_Kwon201107_XENLA_00057880
DDX11_Amin201106_XENLA_00054679
DDX20_TeperekTkacz201202_XENLA_00091475
DDX52_Taira201203_XENLA_stage_00195842
DDX55_Ismailoglu201203_XENLA_00011431
DMAP1_Taira201203_XENLA_tissue_00028731
DNAJC3_Quigley201207_XENLA_00110526
DQ096906.1
E2F8_TeperekTkacz201206_XENLA_00094528
EPHA5_Taira201203_XENLA_tissue_00272095
ERGIC1_TeperekTkacz201202_XENLA_00002595
ESRP1_XeXenL6RMv10019860m
ETV1_XeXenL6RMv10053321m
EXOC6B_Taira201203_XENLA_stage_00139731
F6R6D8_XENTR_XeXenL6RMv10013602m
FAM110C_Ismailoglu201203_XENLA_00057593
FAM65B_Ismailoglu201203_XENLA_00030429
FANK1_Ismailoglu201203_XENLA_00000938
FEM1B_TeperekTkacz201206_XENLA_00003627
FMO5_Taira201203_XENLA_tissue_00241914
FUT6_Taira201203_XENLA_tissue_00270231
FZD2_XeXenL6RMv10049483m
GALNT11_TC434553
GAMT_Horb201201_XENLA_00132401
GDF11.1_Taira201203_XENLA_stage_00163487
GFRA3_Audic201207_XENLA_00005211
GGA3_Ismailoglu201203_XENLA_00058440
GLG1_XeXenL6RMv10021613m
GLIS2_TC452573
GORASP2_XeXenL6RMv10017309m
GPATCH4_Taira201203_XENLA_stage_00116861
GPATCH4_Taira201203_XENLA_tissue_00156270
GPT_Kwon201107_XENLA_00042817
GRIN1_XeXenL6RMv10050373m
GRIN3A_Taira201203_XENLA_tissue_00277519
GSX1_Quigley201112_XENLA_00088638
HDAC5_XeXenL6RMv10029771m
HES2_Taira201203_XENLA_tissue_00260385
HIATL1_Taira201203_XENLA_stage_00105859
HN1L_Ismailoglu201203_XENLA_00025341
HS6ST3_Taira201203_XENLA_stage_00147953
HYAL4_Horb201201_XENLA_00057589
IBTK_Taira201203_XENLA_tissue_00110154
IFFO1_Taira201203_XENLA_tissue_00082640
INTS3_TC416029
INTS3_XeXenL6RMv10013874m
JAK2_TC458342
JPH2_Audic201207_XENLA_00001557
KCNK16_XeXenL6RMv10054896m
KRT16_TC420262
LMTK2_Ismailoglu201203_XENLA_00002153
LOC100135120_Kwon201107_XENLA_00079276
LOC100488256_Taira201203_XENLA_stage_00136340
LOC100488256_XeXenL6RMv10000224m
LPHN1_Taira201203_XENLA_stage_00185652
LRBA_Chung201110_XENLA_00080096
LRBA_TeperekTkacz201202_XENLA_00147592
LRRC4_Taira201203_XENLA_tissue_00104120
LRRC67_Ismailoglu201203_XENLA_00028109
MDH1B_Quigley201207_XENLA_00100987
MEF2C_Taira201203_XENLA_tissue_00043154
MGC69520_Kwon201107_XENLA_00032652
MICAL2_Taira201203_XENLA_tissue_00189352
MLLT6_Park201106_XENLA_00086094
MRP63_Taira201203_XENLA_tissue_00081652
NARG2_XeXenL6RMv10019236m
NA_Ismailoglu201203_XENLA_00015244
NA_Ismailoglu201203_XENLA_00074675
NA_Kwon201107_XENLA_00082901
NA_Quigley201207_XENLA_00001941
NA_TC457647
NA_Taira201203_XENLA_stage_00029347
NA_Taira201203_XENLA_stage_00093460
NA_Taira201203_XENLA_stage_00135881
NA_Taira201203_XENLA_stage_00145091
NA_Taira201203_XENLA_stage_00154573
NA_Taira201203_XENLA_tissue_00030966
NA_Taira201203_XENLA_tissue_00044943
NA_Taira201203_XENLA_tissue_00060242
NA_Taira201203_XENLA_tissue_00128116
NA_Taira201203_XENLA_tissue_00168422
NA_Taira201203_XENLA_tissue_00185520
NA_Taira201203_XENLA_tissue_00220064
NA_TeperekTkacz201202_XENLA_00052730
NA_XeXenL6RMv10012682m
NA_XeXenL6RMv10013183m
NA_XeXenL6RMv10013301m
NA_XeXenL6RMv10020258m
NA_XeXenL6RMv10036487m
NA_XeXenL6RMv10045336m
NA_XeXenL6RMv10052700m
NA_XeXenL6RMv10053315m
NDUFS3_TeperekTkacz201206_XENLA_00063829
NFE2_Taira201203_XENLA_tissue_00074463
NIF3L1_Taira201203_XENLA_stage_00022723
NM_001085925.1
NM_001085947.1
NM_001086227.1
NM_001086585.1
NM_001086829.1
NM_001086941.1
NM_001087102.1
NM_001087459.1
NM_001088086.1
NM_001088301.1
NM_001088415.1
NM_001088704.1
NM_001088975.1
NM_001091129.1
NM_001091590.1
NM_001091917.1
NM_001092414.1
NM_001092456.1
NM_001092706.1
NM_001092905.1
NM_001092919.1
NM_001093334.1
NM_001094029.1
NM_001094158.1
NM_001094192.1
NM_001094437.1
NM_001095804.1
NM_001096528.1
NM_001096784.1
NM_001097711.1
NM_001130949.1
NM_001170450.1
NM_001171702.1
NUP50_Ismailoglu201203_XENLA_00043478
ODZ3_Park201106_XENLA_00026117
OLFM1_Taira201203_XENLA_tissue_00170633
PAN2_Ismailoglu201203_XENLA_00044268
PCSK1_XeXenL6RMv10028218m
PDLIM7_Ismailoglu201203_XENLA_00060913
PELI1_Ismailoglu201203_XENLA_00042783
PHF21A_Taira201203_XENLA_stage_00174313
PHRF1_TeperekTkacz201206_XENLA_00108667
PIDD_Quigley201207_XENLA_00024420
PIH1D2_Taira201203_XENLA_stage_00038675
PIP5KL1_Quigley201207_XENLA_00106104
PLEKHA3_XeXenL6RMv10023055m
PMFBP1_Quigley201112_XENLA_00053100
POLR2F_Quigley201112_XENLA_00014328
POP1_Audic201207_XENLA_00001383
POP7_TeperekTkacz201202_XENLA_00066814
PPIL3_Amin201106_XENLA_00070949
PRDM16_Park201106_XENLA_00083638
PREX2_XeXenL6RMv10007061m
PRKAG3_Audic201207_XENLA_00003224
PRKAG3_Taira201203_XENLA_tissue_00251827
PRKAG3_XeXenL6RMv10030929m
PRKAR2B_XeXenL6RMv10029902m
PRPS1L3_XeXenL6RMv10050411m
PTPN5_XeXenL6RMv10047854m
PXDC1_Taira201203_XENLA_tissue_00046314
RAB30_XeXenL6RMv10033397m
RASAL1_XeXenL6RMv10041757m
RASL12_XeXenL6RMv10054123m
RGS17_Taira201203_XENLA_tissue_00209297
RHBDD2_XeXenL6RMv10021035m
RIN3_Kwon201107_XENLA_00122524
RIOK1_Taira201203_XENLA_stage_00073315
RPA1_Quigley201112_XENLA_00076311
SALL4_Kwon201107_XENLA_00137133
SAMD11_XeXenL6RMv10024310m
SASS6_Taira201203_XENLA_tissue_00006285
SCFD1_Taira201203_XENLA_tissue_00162154
SDC1_Kwon201107_XENLA_00121950
SEMA4C_XeXenL6RMv10021939m
SEPT7_Park201106_XENLA_00080902
SETD5_Ismailoglu201203_XENLA_00070571
SGCG_Horb201201_XENLA_00087851
SH2B1_Quigley201207_XENLA_00013629
SLC12A3.2_TeperekTkacz201206_XENLA_00055122
SLC7A3_Taira201203_XENLA_stage_00192856
SLC8A2_Taira201203_XENLA_stage_00068341
SPRY2_TeperekTkacz201206_XENLA_00065011
SPTY2D1_Taira201203_XENLA_tissue_00140646
STIM2_XeXenL6RMv10042031m
TGFB2_Audic201207_XENLA_00000647
TJP2_Ismailoglu201203_XENLA_00054882
TNC_Park201106_XENLA_00060271
TPCN1_Ismailoglu201203_XENLA_00041547
TRAF3_Taira201203_XENLA_tissue_00018967
TRHR3_Taira201203_XENLA_tissue_00056405
TUBGCP4_Park201106_XENLA_00083743
U17596.1
U68059.1
UBAP1_XeXenL6RMv10038905m
ULK2_Ismailoglu201203_XENLA_00030760
UPP2_TeperekTkacz201202_XENLA_00104215
USP13_XeXenL6RMv10017278m
USP2_Taira201203_XENLA_tissue_00219928
VEGFA_Kwon201107_XENLA_00117616
WDR19_Quigley201112_XENLA_00063516
XB-GENE-5794248_XeXenL6RMv10028579m
XB-GENE-5994092_Taira201203_XENLA_tissue_00128153
XKR4_Taira201203_XENLA_stage_00099182
XPO1_XeXenL6RMv10053664m
Y10120.1
YME1L1_XeXenL6RMv10041141m
YWHAQ_Taira201203_XENLA_stage_00163832
ZDHHC6_Ismailoglu201203_XENLA_00008832
ZDHHC6_XeXenL6RMv10008568m
ZFPL1_Taira201203_XENLA_stage_00070208
ZNF180_Taira201203_XENLA_stage_00068562
ZNF319_TeperekTkacz201206_XENLA_00077695
ZNRF2_Taira201203_XENLA_tissue_00134528
ZSWIM5_Quigley201207_XENLA_00049177
A4IHH3_XENTR_XeXenL6RMv10046205m
ABAT_Taira201203_XENLA_stage_00026276
ACHE_XeXenL6RMv10013232m
AFAP1L1_Taira201203_XENLA_tissue_00269371
AIRE_TC467775
APBA1_Taira201203_XENLA_stage_00193781
ARHGAP25_XeXenL6RMv10016529m
ARL2_Taira201203_XENLA_stage_00025043
ATP10D_Horb201201_XENLA_00008024
BC048022.1
BC073563.1
BC073639.1
BC074474.1
BC080130.1
BC083004.1
BC088902.1
BC092332.1
BC100188.1
BC133227.1
BC142578.1
BMP1_XeXenL6RMv10009366m
BRDT_XeXenL6RMv10012839m
BTG1_TC466408
C22ORF25_Taira201203_XENLA_tissue_00197249
C7ORF43_XeXenL6RMv10038333m
C8ORF84_Taira201203_XENLA_stage_00073878
CA13_XeXenL6RMv10024278m
CACNA2D1_Taira201203_XENLA_tissue_00282112
CACNA2D1_XeXenL6RMv10006529m
CAPN14_Taira201203_XENLA_stage_00196369
CCDC99_Taira201203_XENLA_tissue_00250759
CCNE2_Taira201203_XENLA_stage_00208822
CCNT1_Kwon201107_XENLA_00015849
CD86_Taira201203_XENLA_tissue_00281298
CDC14A_Taira201203_XENLA_tissue_00279700
CELSR1_Kwon201107_XENLA_00006925
CHERP_Kwon201107_XENLA_00033350
CHODL_XeXenL6RMv10041280m
CNIH_Taira201203_XENLA_tissue_00197513
COMT.2_Taira201203_XENLA_stage_00100006
CORO1A_XeXenL6RMv10041673m
CTNNAL1_Ismailoglu201203_XENLA_00036954
CTSB_Taira201203_XENLA_stage_00023777
CTSE_XeXenL6RMv10006170m
CXORF22_Taira201203_XENLA_tissue_00020019
CYB5A_TC465570
DACH2_Amin201106_XENLA_00074644
DARS_TC418870
DBN1_Taira201203_XENLA_tissue_00134478
DBR1_TeperekTkacz201206_XENLA_00084710
DDX6_Quigley201207_XENLA_00021981
DLL4_Amin201106_XENLA_00055849
DNAAF2_Taira201203_XENLA_stage_00077012
DNAH6_Quigley201112_XENLA_00066607
DOCK2_Taira201203_XENLA_tissue_00049111
DPH3_Taira201203_XENLA_stage_00025961
DPYSL5_Taira201203_XENLA_stage_00087308
DRD1C_XeXenL6RMv10053588m
EF029872.1
EIF4G3_TeperekTkacz201202_XENLA_00106599
EIF4G3_TeperekTkacz201206_XENLA_00105844
EMILIN2_Kwon201107_XENLA_00029234
EML4_Kwon201107_XENLA_00020204
EPHA7_Audic201207_XENLA_00001888
EPHA7_Taira201203_XENLA_tissue_00231287
EU042188.1
EU938006.1
F7AEZ7_XENTR_Taira201203_XENLA_tissue_00157999
FAM135B_Taira201203_XENLA_tissue_00076573
FAM155A_Ismailoglu201203_XENLA_00064697
FAM18A_Taira201203_XENLA_tissue_00217297
FAM65C_XeXenL6RMv10055722m
FKBP1B_TC419372
FRRS1_Taira201203_XENLA_tissue_00006636
FSHB_Taira201203_XENLA_tissue_00037453
GALNT7_Taira201203_XENLA_tissue_00059014
GAS2L2_Quigley201112_XENLA_00050306
GNB5_Taira201203_XENLA_tissue_00033561
GPR156_Quigley201112_XENLA_00090417
GRM1_Taira201203_XENLA_tissue_00253385
GTF2E1_Ismailoglu201203_XENLA_00055827
GTF2H5_Taira201203_XENLA_stage_00208622
HAL.1_Ismailoglu201203_XENLA_00005101
HOGA1_XeXenL6RMv10026328m
HSPA13_Taira201203_XENLA_stage_00184916
IL20RB_Taira201203_XENLA_tissue_00204348
IQGAP1_Kwon201107_XENLA_00034712
ITGA6_Taira201203_XENLA_tissue_00014159
KIAA0240_Taira201203_XENLA_tissue_00083567
KIAA1468_Taira201203_XENLA_tissue_00125169
KIAA1468_XeXenL6RMv10036892m
KIFAP3_Kwon201107_XENLA_00035203
L35051.1
LCP1_XeXenL6RMv10048340m
LETMD1_Taira201203_XENLA_stage_00194656
LLGL1_Taira201203_XENLA_tissue_00003482
LONRF1_Ismailoglu201203_XENLA_00037427
LRRC4B_XeXenL6RMv10009775m
MARCH8_Ismailoglu201203_XENLA_00024521
MC5R_Taira201203_XENLA_tissue_00101057
MED9_Kwon201107_XENLA_00010311
MFSD6L_Kwon201107_XENLA_00117759
MINK1_Horb201201_XENLA_00050151
MPRIP_Kwon201107_XENLA_00119889
MPRIP_Kwon201107_XENLA_00121594
MTG1_Amin201106_XENLA_00020034
MTNR1A_Taira201203_XENLA_tissue_00254689
MYOC_Taira201203_XENLA_stage_00100992
NAT9_Taira201203_XENLA_tissue_00079774
NA_Horb201201_XENLA_00222819
NA_Ismailoglu201203_XENLA_00011321
NA_Ismailoglu201203_XENLA_00069477
NA_Kwon201107_XENLA_00054042
NA_Park201106_XENLA_00015772
NA_Park201106_XENLA_00114376
NA_Park201106_XENLA_00132374
NA_Quigley201112_XENLA_00050759
NA_Taira201203_XENLA_stage_00189979
NA_Taira201203_XENLA_tissue_00027066
NA_Taira201203_XENLA_tissue_00047970
NA_Taira201203_XENLA_tissue_00086417
NA_Taira201203_XENLA_tissue_00122643
NA_Taira201203_XENLA_tissue_00180102
NA_Taira201203_XENLA_tissue_00185333
NA_Taira201203_XENLA_tissue_00206601
NA_Taira201203_XENLA_tissue_00238422
NA_Taira201203_XENLA_tissue_00283693
NA_XeXenL6RMv10004255m
NA_XeXenL6RMv10011559m
NA_XeXenL6RMv10025870m
NCEH1_Park201106_XENLA_00123845
NCEH1_Taira201203_XENLA_tissue_00147892
NDST3_TeperekTkacz201202_XENLA_00006529
NDUFA8_Taira201203_XENLA_stage_00208035
NFRKB_Taira201203_XENLA_tissue_00140364
NKAIN3_Taira201203_XENLA_stage_00193203
NM_001086063.1
NM_001086098.1
NM_001086350.1
NM_001086354.1
NM_001086358.1
NM_001086537.1
NM_001086808.1
NM_001086983.1
NM_001087153.1
NM_001087157.1
NM_001087202.1
NM_001087577.1
NM_001087829.1
NM_001088030.1
NM_001088787.1
NM_001089029.1
NM_001089639.1
NM_001090451.1
NM_001091484.1
NM_001091864.1
NM_001092924.1
NM_001093224.1
NM_001093272.1
NM_001093385.1
NM_001094080.1
NM_001094119.1
NM_001094531.1
NM_001094855.1
NM_001094911.1
NM_001095009.1
NM_001095102.1
NM_001095488.1
NM_001096108.1
NM_001096225.1
NM_001096309.1
NM_001096416.1
NM_001096586.1
NM_001097005.1
NM_001097756.1
NM_001097827.1
NM_001097951.1
NM_001112832.1
NM_001127758.1
NM_001136175.1
NM_001171685.1
NPDC1.1_Taira201203_XENLA_stage_00189718
NR1D2_Kwon201107_XENLA_00029065
NRCAM_Taira201203_XENLA_tissue_00211780
NUS1_Taira201203_XENLA_stage_00091247
OPN1LW_Taira201203_XENLA_tissue_00255739
OXA1L_Ismailoglu201203_XENLA_00041560
PCDH20_Kwon201107_XENLA_00038754
PCK2_Quigley201207_XENLA_00115877
PDIA6_TC444296
PDZD11_TeperekTkacz201202_XENLA_00043143
PFDN5_Taira201203_XENLA_tissue_00089011
PHB_XeXenL6RMv10034623m
PIGZ_XeXenL6RMv10038411m
PIK3CB_XeXenL6RMv10013890m
POFUT2_Taira201203_XENLA_tissue_00285619
POLR2G_TC426816
PYGL_Ismailoglu201203_XENLA_00038121
RCN3_TeperekTkacz201202_XENLA_00028159
RDH13_Taira201203_XENLA_stage_00119519
RNF112.1_XeXenL6RMv10032500m
RP11-1035H13.3.1_Taira201203_XENLA_stage_00128883
RUFY1_XeXenL6RMv10001496m
SAP18_Taira201203_XENLA_tissue_00243006
SAT1_Taira201203_XENLA_tissue_00181027
SCAF8_Kwon201107_XENLA_00003590
SCAI_Ismailoglu201203_XENLA_00070413
SCG2_Taira201203_XENLA_tissue_00270084
SEL1L3_XeXenL6RMv10049459m
SERTAD3_Kwon201107_XENLA_00038277
SGSM1_Kwon201107_XENLA_00052025
SHANK1_XeXenL6RMv10030351m
SLC16A2_Kwon201107_XENLA_00010427
SLC17A9_Taira201203_XENLA_stage_00073542
SLC30A8_Quigley201207_XENLA_00057767
SLC6A1_Taira201203_XENLA_tissue_00177755
SLMAP_TC429753
SOAT2_TeperekTkacz201206_XENLA_00099920
SORBS1_Taira201203_XENLA_tissue_00142642
SOX21_Quigley201112_XENLA_00051104
SS18_XeXenL6RMv10028102m
STK11IP_Kwon201107_XENLA_00002859
STK31_Ismailoglu201203_XENLA_00052601
STRN3_Taira201203_XENLA_tissue_00074926
TBC1D12_Taira201203_XENLA_stage_00164676
TBKBP1_Park201106_XENLA_00132231
TDRD5_Taira201203_XENLA_stage_00124368
TMC2_Taira201203_XENLA_tissue_00253240
TMEM150A_XeXenL6RMv10052816m
TMEM204_XeXenL6RMv10023498m
TMEM231_XeXenL6RMv10011818m
TMEM238_Taira201203_XENLA_tissue_00052245
TNFRSF11A_Taira201203_XENLA_tissue_00235192
TNFRSF11A_Taira201203_XENLA_tissue_00251568
TNNT3_Taira201203_XENLA_stage_00014174
TNS1_XeXenL6RMv10043938m
TNS1_XeXenL6RMv10054938m
TP53INP1_TeperekTkacz201202_XENLA_00105394
TRAK2_Horb201201_XENLA_00057811
TTLL11_Kwon201107_XENLA_00059490
TTLL11_Taira201203_XENLA_stage_00201198
UBAP1_TC417172
UGP2_XeXenL6RMv10055621m
UPK3A_Taira201203_XENLA_stage_00100347
USP13_Taira201203_XENLA_stage_00116495
VAMP4_Taira201203_XENLA_tissue_00101584
WIZ_Taira201203_XENLA_stage_00169732
XB-GENE-5849780_Ismailoglu201203_XENLA_00000168
XB-GENE-5909791_Ismailoglu201203_XENLA_00017255
XENOXIN-1_Taira201203_XENLA_tissue_00199400
ZEB2A_XeXenL6RMv10027260m
ZFYVE16_XeXenL6RMv10050956m
ZGC_91890_Taira201203_XENLA_tissue_00215484
ZNF180_Taira201203_XENLA_stage_00111268
ZNF335_Taira201203_XENLA_stage_00039718
ZNF385B_XeXenL6RMv10040168m
ZP2_TC430926
AB046535.1
ABI1_Horb201201_XENLA_00200082
AC100775.1_Quigley201112_XENLA_00019922
ACBD3_Amin201106_XENLA_00039921
ADAP2_XeXenL6RMv10016601m
ADARB1_Ismailoglu201203_XENLA_00032226
ADCK3_Taira201203_XENLA_tissue_00102523
ADCY4_Ismailoglu201203_XENLA_00017662
ADC_TeperekTkacz201202_XENLA_00077034
ADSL_Taira201203_XENLA_tissue_00264506
AF179300.1
AF465262.1
AGAP2_Horb201201_XENLA_00116027
AGRN_Quigley201112_XENLA_00079738
AKR1A1_Taira201203_XENLA_tissue_00068726
ALPK2_Taira201203_XENLA_tissue_00084935
AP001496.1_TC440055
AP001496.1_XeXenL6RMv10044040m
AQR_Taira201203_XENLA_tissue_00079877
ARF6_TC428398
ARHGEF11_Taira201203_XENLA_tissue_00031508
ARHGEF26_Kwon201107_XENLA_00118301
ARHGEF26_Taira201203_XENLA_tissue_00097019
ARPC1A_Quigley201112_XENLA_00032846
ARPC1A_XeXenL6RMv10012079m
ASF1B_XeXenL6RMv10044458m
ASPH_Park201106_XENLA_00028887
AY168926.1
BAIAP2L1_Audic201207_XENLA_00000757
BAIAP2L1_Taira201203_XENLA_tissue_00001858
BC041316.1
BC045121.1
BC063270.1
BC079825.1
BC081105.1
BC084441.1
BC084760.1
BC084840.1
BC087457.1
BC093555.1
BC093575.1
BC097583.1
BC099310.1
BC128983.1
BC153768.1
BMP1_Ismailoglu201203_XENLA_00004373
C15ORF61_Taira201203_XENLA_stage_00189416
C17ORF63_Kwon201107_XENLA_00099229
C1QL1_Taira201203_XENLA_tissue_00275395
C21ORF62_Taira201203_XENLA_tissue_00036745
C2ORF76_TeperekTkacz201206_XENLA_00082314
C7ORF26_Taira201203_XENLA_tissue_00202825
C7ORF58_Kwon201107_XENLA_00127262
CALCOCO2_Ismailoglu201203_XENLA_00022139
CAMTA1_Taira201203_XENLA_tissue_00045676
CASP7_Taira201203_XENLA_tissue_00116883
CCNI_Ismailoglu201203_XENLA_00025416
CDV3_Taira201203_XENLA_tissue_00228854
CENPV_TC456841
CHCHD2_Ismailoglu201203_XENLA_00070602
CLINT1_Taira201203_XENLA_tissue_00188030
COX16_Taira201203_XENLA_stage_00040351
CPLX4_Taira201203_XENLA_tissue_00020940
CPOX_Quigley201112_XENLA_00088355
CREM_mgEST_Xl4jul2012_1013105681
CSRNP1_Taira201203_XENLA_stage_00001381
CUEDC2_Taira201203_XENLA_stage_00035800
CXORF57_Kwon201107_XENLA_00041540
CYC1_Audic201207_XENLA_00000343
D88185.1
DBC1_XeXenL6RMv10042286m
DBR1_Kwon201107_XENLA_00037654
DDX26B_Kwon201107_XENLA_00091475
DGCR14_Kwon201107_XENLA_00083644
DLK1_XeXenL6RMv10052937m
DMD_XeXenL6RMv10032690m
DNASE1L3L_Taira201203_XENLA_tissue_00064879
DNM1_Taira201203_XENLA_tissue_00030072
DNM1_Taira201203_XENLA_tissue_00044171
DOCK10_XeXenL6RMv10045312m
DPH5_Ismailoglu201203_XENLA_00052277
DUSP11_Taira201203_XENLA_tissue_00220355
E1BWY5_CHICK_XeXenL6RMv10032289m
EDEM1_Taira201203_XENLA_stage_00053427
EHD4_XeXenL6RMv10009280m
EIF2AK1_XeXenL6RMv10043090m
ELAVL2_Ismailoglu201203_XENLA_00052003
ERCC6L_Kwon201107_XENLA_00102819
ETV6_Taira201203_XENLA_stage_00197969
F1N9W9_CHICK_TC446111
F6TK15_XENTR_Taira201203_XENLA_tissue_00096347
FAM174B_Kwon201107_XENLA_00035374
FAM18A_Kwon201107_XENLA_00012380
FAM53C_Taira201203_XENLA_stage_00124836
FAM54A_Ismailoglu201203_XENLA_00049836
FAM59A_Taira201203_XENLA_tissue_00225368
FBXL14_Quigley201207_XENLA_00057656
FBXL18_Park201106_XENLA_00130736
FBXO28_Taira201203_XENLA_stage_00200869
FEM1B_XeXenL6RMv10004028m
FIG4_Park201106_XENLA_00035759
FLOT1_Taira201203_XENLA_tissue_00030602
FLOT2_Park201106_XENLA_00051273
FLRT3_TeperekTkacz201206_XENLA_00057784
FRYL_Ismailoglu201203_XENLA_00064958
FUBP1_Taira201203_XENLA_stage_00140593
FUNDC1_TC421480
FZD4_TeperekTkacz201206_XENLA_00124172
GAB3_XeXenL6RMv10047746m
GAD2_XeXenL6RMv10000889m
GNAL_Kwon201107_XENLA_00129293
GORAB_Kwon201107_XENLA_00134461
GSX2_Audic201207_XENLA_00001311
GSX2_XeXenL6RMv10042870m
GTF2E1_XeXenL6RMv10023933m
GTPBP2_Taira201203_XENLA_tissue_00155250
HAO2_XeXenL6RMv10054175m
HES2_Kwon201107_XENLA_00099374
HGS_TeperekTkacz201202_XENLA_00000296
HS6ST3_Kwon201107_XENLA_00077167
HTRA4_Taira201203_XENLA_tissue_00232197
HUNK_TC425816
IGFBP2_XeXenL6RMv10045784m
IQGAP2_XeXenL6RMv10017145m
JMJD5_Taira201203_XENLA_stage_00052578
KCNH6_Taira201203_XENLA_tissue_00182045
KIRREL_XeXenL6RMv10038221m
KLF10_Ismailoglu201203_XENLA_00025474
KLF11_Quigley201207_XENLA_00092653
KLF4_Taira201203_XENLA_tissue_00241083
KNDC1_Quigley201112_XENLA_00082215
L36805.1
LARP1_Taira201203_XENLA_stage_00130718
LGALS4_Ismailoglu201203_XENLA_00067737
LIN54_Taira201203_XENLA_tissue_00095402
LIN9_Quigley201207_XENLA_00092671
LIN9_Taira201203_XENLA_tissue_00017541
LOXHD1_Quigley201112_XENLA_00073472
LRP2_Quigley201112_XENLA_00029874
LRRFIP2_Taira201203_XENLA_tissue_00271980
LTN1_Horb201201_XENLA_00032132
LZTS1_XeXenL6RMv10024656m
MAN2B1_Taira201203_XENLA_stage_00112171
MBLAC1_Ismailoglu201203_XENLA_00007451
MECOM_Taira201203_XENLA_tissue_00062186
METAP1_Ismailoglu201203_XENLA_00008927
MFN2_Taira201203_XENLA_stage_00117291
MFN2_Taira201203_XENLA_stage_00138017
MGAT5_Horb201201_XENLA_00119707
MID1IP1_TC418718
MSL2_Quigley201207_XENLA_00114867
MYOM1_Taira201203_XENLA_tissue_00035738
N6AMT1_Ismailoglu201203_XENLA_00062794
NA_Amin201106_XENLA_00025708
NA_Ismailoglu201203_XENLA_00020466
NA_Ismailoglu201203_XENLA_00034045
NA_Ismailoglu201203_XENLA_00060730
NA_Ismailoglu201203_XENLA_00067315
NA_Ismailoglu201203_XENLA_00072707
NA_Park201106_XENLA_00035935
NA_Quigley201207_XENLA_00067112
NA_Taira201203_XENLA_stage_00044183
NA_Taira201203_XENLA_tissue_00003163
NA_Taira201203_XENLA_tissue_00064144
NA_Taira201203_XENLA_tissue_00082879
NA_Taira201203_XENLA_tissue_00099209
NA_Taira201203_XENLA_tissue_00158508
NA_Taira201203_XENLA_tissue_00199574
NA_Taira201203_XENLA_tissue_00278470
NA_TeperekTkacz201202_XENLA_00040929
NA_TeperekTkacz201206_XENLA_00097114
NA_XeXenL6RMv10002959m
NA_XeXenL6RMv10010283m
NA_XeXenL6RMv10021873m
NA_XeXenL6RMv10025060m
NA_XeXenL6RMv10026615m
NA_XeXenL6RMv10027050m
NA_XeXenL6RMv10047473m
NA_XeXenL6RMv10050403m
NA_XeXenL6RMv10052259m
NDUFA5_Taira201203_XENLA_tissue_00097375
NEDD1_Kwon201107_XENLA_00067618
NLRC3_TeperekTkacz201206_XENLA_00040030
NLRP3_XeXenL6RMv10020886m
NM_001086160.1
NM_001086223.1
NM_001086268.1
NM_001086594.1
NM_001086627.1
NM_001086996.1
NM_001087181.1
NM_001087223.1
NM_001087329.1
NM_001088619.1
NM_001088657.1
NM_001088739.1
NM_001089182.1
NM_001089643.1
NM_001089990.1
NM_001090095.1
NM_001090346.1
NM_001090453.1
NM_001090483.1
NM_001090645.1
NM_001090928.1
NM_001091181.1
NM_001091243.1
NM_001092053.1
NM_001092087.1
NM_001092091.1
NM_001092536.1
NM_001092892.1
NM_001092923.1
NM_001093027.1
NM_001093132.1
NM_001093161.1
NM_001093550.1
NM_001094798.1
NM_001095558.1
NM_001095636.1
NM_001095644.1
NM_001095720.1
NM_001095783.1
NM_001096377.1
NM_001096476.1
NODAL2_TC420876
NPHS1_TC414139
NPHS1_Taira201203_XENLA_tissue_00250378
NP_001106595.1_Taira201203_XENLA_tissue_00288070
NR1H2_Amin201106_XENLA_00091994
NUCB1_Kwon201107_XENLA_00107108
NUCB1_Quigley201207_XENLA_00053007
NUCKS1_Taira201203_XENLA_stage_00210310
NUFIP2_Quigley201207_XENLA_00060768
NUP133_Ismailoglu201203_XENLA_00001334
NUP133_Taira201203_XENLA_stage_00083435
O3FAR1_Taira201203_XENLA_tissue_00120697
OGFR_Horb201201_XENLA_00103249
OPA1_Taira201203_XENLA_tissue_00088698
OPTN_Taira201203_XENLA_tissue_00027764
OTOG_Horb201201_XENLA_00217595
OTUD4_Kwon201107_XENLA_00131260
PA2G4_TeperekTkacz201206_XENLA_00065141
PAK4_TeperekTkacz201206_XENLA_00010101
PAPD4_XeXenL6RMv10021647m
PARP16_Kwon201107_XENLA_00115964
PARP9_Taira201203_XENLA_tissue_00085283
PCSK9_Taira201203_XENLA_tissue_00158752
PEBP4_Taira201203_XENLA_tissue_00249150
PHF16_Taira201203_XENLA_stage_00197669
PITX2_XeXenL6RMv10006867m
PKN2_Quigley201207_XENLA_00015049
PLCL2_TC438895
PNKD_Taira201203_XENLA_tissue_00077365
POST_XeXenL6RMv10008609m
PPIP5K1_Audic201207_XENLA_00002398
PRR12_Taira201203_XENLA_stage_00050352
PRRC2C_Ismailoglu201203_XENLA_00035197
PTPRT_Taira201203_XENLA_tissue_00120268
PURG_XeXenL6RMv10045029m
R3HDML_XeXenL6RMv10008138m
RAD51AP1_Kwon201107_XENLA_00001988
RAD51AP1_Kwon201107_XENLA_00099641
RALA_XeXenL6RMv10030025m
RALB_TeperekTkacz201206_XENLA_00125534
RALGAPA2_TeperekTkacz201206_XENLA_00071754
RBBP6_Ismailoglu201203_XENLA_00044041
RBBP7_XeXenL6RMv10021008m
RBM26_Ismailoglu201203_XENLA_00013209
RBM33_Taira201203_XENLA_tissue_00291124
RGS8_Taira201203_XENLA_tissue_00279953
RHBDL2_Taira201203_XENLA_tissue_00163047
RHOT2_Quigley201207_XENLA_00049439
RLBP1_TC458801
RPL13A_TeperekTkacz201206_XENLA_00108580
RPL8_Taira201203_XENLA_stage_00004792
RPL9_Quigley201207_XENLA_00076195
RPL9_XeXenL6RMv10007167m
SBK2_Taira201203_XENLA_tissue_00144893
SC5DL_Taira201203_XENLA_tissue_00170463
SCAF1_Taira201203_XENLA_tissue_00010076
SCAF1_Taira201203_XENLA_tissue_00265789
SCRG1_Amin201106_XENLA_00084712
SCRG1_XeXenL6RMv10029917m
SCUBE2_Ismailoglu201203_XENLA_00036623
SDHB_XeXenL6RMv10055270m
SEL1L_XeXenL6RMv10026028m
SEPT11_Ismailoglu201203_XENLA_00038728
SERGEF_XeXenL6RMv10047868m
SETD2_Taira201203_XENLA_stage_00157429
SKI_TC429969
SLC13A1_Taira201203_XENLA_tissue_00111032
SLC13A1_XeXenL6RMv10033657m
SLC25A20.2_XeXenL6RMv10051064m
SLC35B3_XeXenL6RMv10037623m
SLC36A1_Taira201203_XENLA_tissue_00139764
SLC36A1_XeXenL6RMv10047194m
SLC38A5_Ismailoglu201203_XENLA_00039459
SLC41A2_Taira201203_XENLA_tissue_00103740
SLC45A3_Quigley201112_XENLA_00059118
SLC47A2_Taira201203_XENLA_tissue_00105671
SLC4A10_Ismailoglu201203_XENLA_00058098
SLC9A7_XeXenL6RMv10017999m
SPATA7_Park201106_XENLA_00084626
SPG20_Kwon201107_XENLA_00072838
SRI_Ismailoglu201203_XENLA_00024727
SSH1_TeperekTkacz201206_XENLA_00019525
STRADB_Audic201207_XENLA_00005010
STXBP6_Ismailoglu201203_XENLA_00028717
SVIL_Taira201203_XENLA_tissue_00269768
SYDE2_Ismailoglu201203_XENLA_00058328
TAF3_Kwon201107_XENLA_00125659
TAL2_Taira201203_XENLA_tissue_00056677
TAPBPL_XeXenL6RMv10016350m
TBX16_Taira201203_XENLA_stage_00168162
TCTN1_mgEST_Xl4jul2012_1013157626
TDRKH_Taira201203_XENLA_tissue_00062416
TFDP2_XeXenL6RMv10033597m
TLR1_Taira201203_XENLA_stage_00135016
TMED5_Horb201201_XENLA_00200114
TMEM125_Taira201203_XENLA_stage_00151029
TMEM204_Taira201203_XENLA_stage_00159540
TPBG_Audic201207_XENLA_00003789
TPPP3_XeXenL6RMv10043310m
TRA2A_TeperekTkacz201206_XENLA_00013228
TRAC_Taira201203_XENLA_tissue_00112791
TSPAN10_Horb201201_XENLA_00000486
TSPAN13_Taira201203_XENLA_stage_00012496
TSPEAR_Taira201203_XENLA_stage_00031317
TSPEAR_XeXenL6RMv10004866m
TTC9_Quigley201112_XENLA_00050830
U77532.1
UBE4B_Ismailoglu201203_XENLA_00053227
UBTF_TC416848
UBXN2A_XeXenL6RMv10019013m
UCMA_Amin201106_XENLA_00071199
USH2A_XeXenL6RMv10004392m
USP24_Veenstra201204_XENLA_00010993
USP37_Park201106_XENLA_00070511
VAMP4_Taira201203_XENLA_stage_00175329
VCP_mgEST_Xl4jul2012_1013254331
VENTX1.2_XeXenL6RMv10032769m
VSIG10L_XeXenL6RMv10013926m
VTI1A_Taira201203_XENLA_tissue_00089764
XB-GENE-5768884_Taira201203_XENLA_tissue_00102263
XB-GENE-5779195_XeXenL6RMv10023412m
XB-GENE-5836482_Taira201203_XENLA_tissue_00159822
XB-GENE-5895314_Taira201203_XENLA_stage_00007898
YWHAQ_XeXenL6RMv10006645m
ZBTB41_XeXenL6RMv10029316m
ZNF238.2_Kwon201107_XENLA_00031857
ZNF593_Audic201207_XENLA_00003544
ZNF706_Taira201203_XENLA_stage_00102737
ZNF839_Taira201203_XENLA_tissue_00120547
ZSWIM5_Taira201203_XENLA_stage_00042146
ZYX_TeperekTkacz201202_XENLA_00107616
ABHD12B_Taira201203_XENLA_tissue_00067223
ACACA_XeXenL6RMv10009790m
AF176665.1
AGPAT2_Taira201203_XENLA_tissue_00248521
AHI1_Park201106_XENLA_00014399
AJ009287.1
AKNA_Taira201203_XENLA_tissue_00087627
ALDH18A1_Kwon201107_XENLA_00030010
ALKBH5_XeXenL6RMv10017219m
ANTXR2_Taira201203_XENLA_tissue_00070542
AP3B2_XeXenL6RMv10039222m
APCDD1_Ismailoglu201203_XENLA_00069127
AQP3_mgEST_Xl4jul2012_1013110614
AQP8_Taira201203_XENLA_tissue_00212114
ARHGAP12_Horb201201_XENLA_00053218
ARHGAP20_Taira201203_XENLA_stage_00061590
ARHGAP20_Taira201203_XENLA_tissue_00103991
ARHGAP32_Taira201203_XENLA_tissue_00164630
ARHGAP42_XeXenL6RMv10018551m
ARHGAP9_Taira201203_XENLA_tissue_00004561
ARHGEF40_Taira201203_XENLA_tissue_00144294
ATN1_XeXenL6RMv10012516m
ATOX1_Park201106_XENLA_00036536
ATP6V1C1_XeXenL6RMv10011129m
AUP1_TeperekTkacz201206_XENLA_00055345
AVIL_Taira201203_XENLA_tissue_00170107
AY112700.1
AY316185.1
AY635783.1
B4GALNT2_Taira201203_XENLA_tissue_00246370
BAI3_Taira201203_XENLA_tissue_00028755
BAIAP2L2_Taira201203_XENLA_tissue_00273754
BC043734.1
BC044680.1
BC044959.1
BC045062.1
BC072234.1
BC077463.1
BC081258.1
BC099273.1
BC106251.1
BC106273.1
BC116460.1
BC123372.1
BC128684.1
BC129634.1
BC133231.1
BMPR2_Taira201203_XENLA_tissue_00128374
C10ORF140_Taira201203_XENLA_stage_00058717
C5ORF44_Kwon201107_XENLA_00054179
CACNA1H_XeXenL6RMv10041092m
CAMK2D_Taira201203_XENLA_tissue_00153371
CAPN14_XeXenL6RMv10010853m
CAV2_Taira201203_XENLA_stage_00056430
CCDC125_TC468704
CCDC18_Kwon201107_XENLA_00055492
CCND1_TeperekTkacz201206_XENLA_00130368
CD248_Taira201203_XENLA_tissue_00166141
CD99L2_Taira201203_XENLA_tissue_00200688
CD99L2_Taira201203_XENLA_tissue_00249233
CDC27_XeXenL6RMv10055638m
CELF1_Ismailoglu201203_XENLA_00026390
CFL1_Ismailoglu201203_XENLA_00021186
CHD1_Taira201203_XENLA_stage_00205657
CHN1_Park201106_XENLA_00037189
CNOT6L_XeXenL6RMv10025092m
COL18A1_Taira201203_XENLA_stage_00107324
COL22A1_Taira201203_XENLA_stage_00078895
COPA_Ismailoglu201203_XENLA_00015943
COPA_Quigley201207_XENLA_00110632
CTU1_Ismailoglu201203_XENLA_00031834
CYB561D2_Taira201203_XENLA_stage_00132541
CYP2A13_Audic201207_XENLA_00000843
DCAKD_Kwon201107_XENLA_00024766
DENND2A_XeXenL6RMv10019933m
DHFR_Taira201203_XENLA_stage_00174862
DHFR_XeXenL6RMv10050959m
DIO2_Taira201203_XENLA_stage_00012524
DPYSL5_XeXenL6RMv10016392m
DTNB_XeXenL6RMv10015447m
DUSP9_Amin201106_XENLA_00050438
EAF2_Kwon201107_XENLA_00022112
EFHC1_Taira201203_XENLA_tissue_00201917
EGFLAM_Taira201203_XENLA_stage_00050579
EHD1_XeXenL6RMv10036846m
EIF4G3_TC459743
ELF2_XeXenL6RMv10006492m
ERBB3_Taira201203_XENLA_tissue_00099340
ERC1_TeperekTkacz201202_XENLA_00022012
ERLEC1_Taira201203_XENLA_tissue_00219490
ESD_Taira201203_XENLA_tissue_00205863
EU363498.1
F1NSE3_CHICK_Amin201106_XENLA_00046027
F6SQ92_XENTR_Taira201203_XENLA_tissue_00253050
F6TIM0_XENTR_Horb201201_XENLA_00119612
F6TKY1_XENTR_XeXenL6RMv10023770m
F6UDH6_XENTR_XeXenL6RMv10024002m
FBXL18_XeXenL6RMv10022567m
FBXO11_Kwon201107_XENLA_00044421
FBXO40_XeXenL6RMv10053520m
FGRL1_CHICK_Park201106_XENLA_00091305
FKBP11_Taira201203_XENLA_tissue_00078947
FLOT1_TC445859
FRMPD3_Taira201203_XENLA_tissue_00018716
FZD5_Ismailoglu201203_XENLA_00002341
GAD2_Taira201203_XENLA_tissue_00225975
GCFC1_Kwon201107_XENLA_00082095
GJA8_XeXenL6RMv10008194m
GLI1.2_TeperekTkacz201206_XENLA_00047916
GPC1_XeXenL6RMv10054647m
GPR158_Taira201203_XENLA_tissue_00127967
GRB10_Taira201203_XENLA_stage_00072758
GSTA4_Ismailoglu201203_XENLA_00028542
HNF4A_XeXenL6RMv10008140m
HS3ST1_Taira201203_XENLA_stage_00203768
HSPD1_mgEST_Xl4jul2012_1013251119
HTR1F_XeXenL6RMv10012643m
HYOU1_Taira201203_XENLA_stage_00104858
IER2_Taira201203_XENLA_stage_00141156
IGDCC4_Taira201203_XENLA_tissue_00292274
IL17RD_TeperekTkacz201202_XENLA_00047069
IL1R1_Quigley201112_XENLA_00108244
INSIG1_Taira201203_XENLA_tissue_00284896
INSRR_Taira201203_XENLA_stage_00185019
ISLR2_Taira201203_XENLA_tissue_00007892
ITCH_Quigley201207_XENLA_00060331
KCNK15_XeXenL6RMv10035592m
KIAA0196_XeXenL6RMv10024082m
KIAA0922_Kwon201107_XENLA_00035856
KIF3B_XeXenL6RMv10001006m
KLHL28_Taira201203_XENLA_tissue_00257262
KNDC1_Quigley201207_XENLA_00037812
LEP_Taira201203_XENLA_tissue_00062580
LOC548390_Horb201201_XENLA_00057068
LONRF2_Taira201203_XENLA_stage_00075106
LPIN2_Taira201203_XENLA_tissue_00042375
LRIG3_Taira201203_XENLA_stage_00165144
LRRTM1_Taira201203_XENLA_stage_00170725
LYL1_XeXenL6RMv10018336m
MAN1B1_Kwon201107_XENLA_00045132
MAPK8IP3_Taira201203_XENLA_tissue_00078083
MCL1_TC456346
MEGF11_Kwon201107_XENLA_00101045
METAP1_TeperekTkacz201206_XENLA_00075162
METTL18_XeXenL6RMv10019925m
MINPP1_Kwon201107_XENLA_00065978
MIS18A_Kwon201107_XENLA_00137661
MIS18A_Taira201203_XENLA_stage_00017419
MPPED2_Taira201203_XENLA_tissue_00156002
MTTP.1_Taira201203_XENLA_tissue_00211702
MYOM1_Taira201203_XENLA_stage_00126312
MYPOP_Taira201203_XENLA_tissue_00243941
NA_Chung201110_XENLA_00075603
NA_Horb201201_XENLA_00082850
NA_Horb201201_XENLA_00148640
NA_Ismailoglu201203_XENLA_00029357
NA_Kwon201107_XENLA_00033651
NA_Kwon201107_XENLA_00063664
NA_Kwon201107_XENLA_00111177
NA_Quigley201207_XENLA_00030663
NA_Taira201203_XENLA_stage_00029115
NA_Taira201203_XENLA_stage_00041849
NA_Taira201203_XENLA_stage_00207434
NA_Taira201203_XENLA_stage_00213582
NA_Taira201203_XENLA_tissue_00033014
NA_Taira201203_XENLA_tissue_00047004
NA_Taira201203_XENLA_tissue_00084151
NA_Taira201203_XENLA_tissue_00233124
NA_Taira201203_XENLA_tissue_00258456
NA_Taira201203_XENLA_tissue_00274953
NA_TeperekTkacz201206_XENLA_00132071
NA_XeXenL6RMv10007602m
NA_XeXenL6RMv10014914m
NA_XeXenL6RMv10021728m
NA_XeXenL6RMv10029123m
NA_XeXenL6RMv10036683m
NA_XeXenL6RMv10047030m
NA_XeXenL6RMv10054440m
NCAM1_Taira201203_XENLA_tissue_00250079
NCAPD3_Taira201203_XENLA_tissue_00262181
NCSTN_Audic201207_XENLA_00003020
NDST3_Park201106_XENLA_00149008
NDUFS6_Amin201106_XENLA_00057183
NEURL3_Taira201203_XENLA_tissue_00059850
NM_001085824.1
NM_001085880.1
NM_001086001.1
NM_001086185.1
NM_001086363.1
NM_001086690.1
NM_001086950.1
NM_001087012.1
NM_001087151.1
NM_001087384.1
NM_001087613.1
NM_001087789.1
NM_001087873.1
NM_001088108.1
NM_001088148.1
NM_001088367.1
NM_001088407.1
NM_001088831.1
NM_001089968.1
NM_001090018.1
[truncated: 18,236 more rows]

## Sheet: GO_full_cluster1
GO.ID	Term	Annotated	Significant	Expected	Rank in classicFisher	classicFisher	classicKS	elimKS
GO:0032989	cellular component morphogenesis	1207	47	39.08	126	0.1099	4.7e-20	4.7e-20
GO:0006874	cellular calcium ion homeostasis	112	3	3.63	381	0.7072	1.3e-19	1.3e-19
GO:0007270	neuron-neuron synaptic transmission	136	8	4.4	111	0.0749	8.1e-16	8.1e-16
GO:0006812	cation transport	1084	37	35.1	257	0.3938	9.3e-16	9.3e-16
GO:0006928	movement of cell or subcellular componen...	747	26	24.19	254	0.3805	1.8e-14	1.8e-14
GO:0007379	segment specification	248	17	8.03	6	0.0031	5.7e-13	5.7e-13
GO:0007166	cell surface receptor signaling pathway	2546	78	82.43	394	0.7172	5.0e-09	1.9e-12
GO:0009948	anterior/posterior axis specification	184	2	5.96	489	0.9835	2.1e-12	2.1e-12
GO:0006909	phagocytosis	83	5	2.69	140	0.1317	4.3e-12	4.3e-12
GO:0009566	fertilization	142	3	4.6	443	0.8424	4.4e-12	4.4e-12
GO:0006412	translation	789	20	25.55	463	0.8954	9.8e-12	9.8e-12
GO:0007049	cell cycle	2260	82	73.17	144	0.1496	1.6e-11	1.6e-11
GO:0002376	immune system process	2558	87	82.82	237	0.3278	1.2e-14	2.3e-10
GO:0006631	fatty acid metabolic process	282	10	9.13	290	0.4301	5.9e-12	3.0e-10
GO:0009636	response to toxic substance	152	0	4.92	500	1.0000	6.4e-10	6.4e-10
GO:0007155	cell adhesion	1654	65	53.55	104	0.0606	4.5e-09	4.5e-09
GO:0007186	G-protein coupled receptor signaling pat...	930	25	30.11	451	0.8566	9.7e-09	9.7e-09
GO:0006457	protein folding	358	9	11.59	428	0.8227	1.0e-08	1.0e-08
GO:0009790	embryo development	255	8	8.26	338	0.5859	1.6e-08	1.6e-08
GO:0006144	purine nucleobase metabolic process	269	9	8.71	307	0.5076	2.0e-08	2.0e-08
GO:0007498	mesoderm development	1296	43	41.96	293	0.4566	4.2e-08	4.2e-08
GO:0006968	cellular defense response	341	3	11.04	499	0.9990	4.6e-08	4.6e-08
GO:0007283	spermatogenesis	326	13	10.56	213	0.2602	4.9e-08	4.9e-08
GO:0022904	respiratory electron transport chain	476	6	15.41	496	0.9983	6.5e-08	6.5e-08
GO:0006119	oxidative phosphorylation	155	0	5.02	501	1.0000	8.1e-08	8.1e-08
GO:0006936	muscle contraction	486	28	15.74	4	0.0025	2.1e-07	2.1e-07
GO:0006644	phospholipid metabolic process	400	12	12.95	349	0.6468	3.5e-07	3.5e-07
GO:0019227	neuronal action potential propagation	91	5	2.95	162	0.1726	6.9e-07	6.9e-07
GO:0006869	lipid transport	269	9	8.71	308	0.5076	2.1e-06	2.1e-06
GO:0006898	receptor-mediated endocytosis	254	4	8.22	484	0.9664	2.6e-06	2.6e-06
GO:0007059	chromosome segregation	263	6	8.52	452	0.8573	9.5e-06	9.5e-06
GO:0002504	antigen processing and presentation of p...	60	1	1.94	453	0.8616	1.9e-05	1.9e-05
GO:0007399	nervous system development	1273	61	41.22	1	0.0015	3.6e-05	3.6e-05
GO:0006520	cellular amino acid metabolic process	643	22	20.82	283	0.4261	3.3e-06	4.1e-05
GO:0007492	endoderm development	67	0	2.17	502	1.0000	5.2e-05	5.2e-05
GO:0007398	ectoderm development	1437	65	46.53	10	0.0041	6.6e-05	6.6e-05
GO:0007601	visual perception	500	17	16.19	291	0.4533	7.0e-05	7.0e-05
GO:0006637	acyl-CoA metabolic process	38	4	1.23	87	0.0337	7.5e-05	7.5e-05
GO:0008652	cellular amino acid biosynthetic process	160	4	5.18	415	0.7650	8.5e-05	8.5e-05
GO:0007507	heart development	226	10	7.32	195	0.1991	8.9e-05	8.9e-05
GO:0019724	B cell mediated immunity	206	2	6.67	491	0.9912	0.00011	0.00011
GO:0008203	cholesterol metabolic process	140	5	4.53	296	0.4761	0.00012	0.00012
GO:0007292	female gamete generation	121	5	3.92	245	0.3548	0.00022	0.00022
GO:0007517	muscle organ development	374	19	12.11	90	0.0365	0.00023	0.00023
GO:0006635	fatty acid beta-oxidation	39	1	1.26	402	0.7233	0.00024	0.00024
GO:0005975	carbohydrate metabolic process	1346	46	43.58	252	0.3730	0.00499	0.00029
GO:0050877	nervous system process	2063	67	66.8	310	0.5086	9.0e-09	0.00038
GO:0009187	cyclic nucleotide metabolic process	113	6	3.66	151	0.1605	0.00039	0.00039
GO:0030101	natural killer cell activation	40	0	1.3	503	1.0000	0.00043	0.00043
GO:0006915	apoptotic process	1171	49	37.91	93	0.0404	0.00051	0.00051
GO:0006858	extracellular transport	205	4	6.64	475	0.9020	0.00052	0.00052
GO:0051169	nuclear transport	163	4	5.28	418	0.7774	0.00057	0.00057
GO:0006629	lipid metabolic process	1488	45	48.18	380	0.7060	1.2e-14	0.00064
GO:0006955	immune response	611	16	19.78	442	0.8396	2.3e-05	0.00066
GO:0009063	cellular amino acid catabolic process	138	7	4.47	152	0.1611	0.00100	0.00100
GO:0016072	rRNA metabolic process	137	0	4.44	504	1.0000	0.00101	0.00101
GO:0009605	response to external stimulus	313	13	10.13	204	0.2171	0.00163	0.00163
GO:0007169	transmembrane receptor protein tyrosine ...	422	14	13.66	306	0.5013	0.00177	0.00177
GO:0072359	circulatory system development	409	18	13.24	133	0.1178	9.7e-06	0.00215
GO:0007165	signal transduction	6003	199	194.37	249	0.3619	7.1e-09	0.00236
GO:0006310	DNA recombination	168	12	5.44	23	0.0087	0.00246	0.00246
GO:0019882	antigen processing and presentation	104	1	3.37	485	0.9676	1.1e-06	0.00350
GO:0042116	macrophage activation	150	4	4.86	400	0.7197	0.00369	0.00369
GO:0019221	cytokine-mediated signaling pathway	332	9	10.75	411	0.7511	0.00380	0.00380
GO:0050896	response to stimulus	7360	240	238.3	294	0.4605	6.2e-14	0.00383
GO:0034341	response to interferon-gamma	131	4	4.24	340	0.6166	0.00395	0.00395
GO:0006956	complement activation	87	7	2.82	52	0.0227	0.00421	0.00421
GO:0006367	transcription initiation from RNA polyme...	173	2	5.6	486	0.9775	0.00440	0.00440
GO:0006461	protein complex assembly	161	3	5.21	468	0.8968	0.00443	0.00443
GO:0006096	glycolytic process	129	9	4.18	67	0.0246	0.00541	0.00541
GO:0006508	proteolysis	1868	70	60.48	128	0.1114	0.00628	0.00628
GO:0003008	system process	2497	91	80.85	136	0.1255	6.3e-06	0.00651
GO:0001501	skeletal system development	275	9	8.9	314	0.5343	0.00761	0.00761
GO:0006497	protein lipidation	44	0	1.42	505	1.0000	0.00824	0.00824
GO:0008202	steroid metabolic process	303	8	9.81	416	0.7683	9.2e-06	0.00879
GO:0005996	monosaccharide metabolic process	277	13	8.97	129	0.1171	0.00947	0.00947
GO:0016310	phosphorylation	1858	61	60.16	295	0.4743	0.00019	0.01044
GO:0009653	anatomical structure morphogenesis	1498	63	48.5	51	0.0203	1.2e-19	0.01095
GO:0006820	anion transport	319	12	10.33	241	0.3393	0.01297	0.01297
GO:0007596	blood coagulation	223	10	7.22	179	0.1884	0.01363	0.01363
GO:0007599	hemostasis	223	10	7.22	180	0.1884	0.01363	0.01363
GO:0009611	response to wounding	223	10	7.22	181	0.1884	0.01363	0.01363
GO:0042060	wound healing	223	10	7.22	182	0.1884	0.01363	0.01363
GO:0050817	coagulation	223	10	7.22	183	0.1884	0.01363	0.01363
GO:0050878	regulation of body fluid levels	223	10	7.22	184	0.1884	0.01363	0.01363
GO:0048731	system development	2068	78	66.96	116	0.0875	1.6e-08	0.01482
GO:0006418	tRNA aminoacylation for protein translat...	80	5	2.59	130	0.1176	0.01525	0.01525
GO:0043038	amino acid activation	80	5	2.59	131	0.1176	0.01525	0.01525
GO:0043039	tRNA aminoacylation	80	5	2.59	132	0.1176	0.01525	0.01525
GO:0006468	protein phosphorylation	1630	56	52.78	242	0.3405	0.01681	0.01681
GO:0001525	angiogenesis	293	16	9.49	79	0.0299	0.01745	0.01745
GO:0001568	blood vessel development	293	16	9.49	80	0.0299	0.01745	0.01745
GO:0001944	vasculature development	293	16	9.49	81	0.0299	0.01745	0.01745
GO:0048514	blood vessel morphogenesis	293	16	9.49	82	0.0299	0.01745	0.01745
GO:0048646	anatomical structure formation involved ...	293	16	9.49	83	0.0299	0.01745	0.01745
GO:0072358	cardiovascular system development	293	16	9.49	84	0.0299	0.01745	0.01745
GO:0051641	cellular localization	2742	97	88.78	175	0.1874	0.09913	0.01777
GO:0051649	establishment of localization in cell	2742	97	88.78	176	0.1874	0.09913	0.01777
GO:0006636	unsaturated fatty acid biosynthetic proc...	9	0	0.29	506	1.0000	0.01819	0.01819
GO:0033559	unsaturated fatty acid metabolic process	9	0	0.29	507	1.0000	0.01819	0.01819
GO:0006811	ion transport	1407	48	45.56	253	0.3741	1.7e-11	0.01838
GO:0044283	small molecule biosynthetic process	286	6	9.26	476	0.9043	4.3e-06	0.02047
GO:0016192	vesicle-mediated transport	1760	68	56.99	109	0.0734	0.00345	0.02222
GO:0006865	amino acid transport	113	4	3.66	301	0.4998	0.02255	0.02255
GO:0015711	organic anion transport	113	4	3.66	302	0.4998	0.02255	0.02255
GO:0015849	organic acid transport	113	4	3.66	303	0.4998	0.02255	0.02255
GO:0046942	carboxylic acid transport	113	4	3.66	304	0.4998	0.02255	0.02255
GO:0051716	cellular response to stimulus	6318	215	204.56	196	0.2051	5.2e-09	0.02292
GO:1901566	organonitrogen compound biosynthetic pro...	1413	40	45.75	434	0.8333	8.8e-08	0.02601
GO:0016053	organic acid biosynthetic process	199	4	6.44	460	0.8892	1.3e-05	0.02669
GO:0046394	carboxylic acid biosynthetic process	199	4	6.44	461	0.8892	1.3e-05	0.02669
GO:0006633	fatty acid biosynthetic process	39	0	1.26	508	1.0000	0.02679	0.02679
GO:0008610	lipid biosynthetic process	39	0	1.26	509	1.0000	0.02679	0.02679
GO:0072330	monocarboxylic acid biosynthetic process	39	0	1.26	510	1.0000	0.02679	0.02679
GO:0006732	coenzyme metabolic process	277	15	8.97	92	0.0370	3.2e-06	0.02716
GO:0006479	protein methylation	26	0	0.84	511	1.0000	0.03335	0.03335
GO:0008213	protein alkylation	26	0	0.84	512	1.0000	0.03335	0.03335
GO:0032259	methylation	26	0	0.84	513	1.0000	0.03335	0.03335
GO:0043414	macromolecule methylation	26	0	0.84	514	1.0000	0.03335	0.03335
GO:0051704	multi-organism process	619	24	20.04	197	0.2094	4.2e-07	0.03393
GO:0006281	DNA repair	357	16	11.56	134	0.1202	0.03418	0.03418
GO:0006974	cellular response to DNA damage stimulus	357	16	11.56	135	0.1202	0.03418	0.03418
GO:0006396	RNA processing	629	15	20.37	477	0.9150	0.03455	0.03455
GO:0006397	mRNA processing	629	15	20.37	478	0.9150	0.03455	0.03455
GO:0006486	protein glycosylation	455	17	14.73	220	0.3072	0.03686	0.03686
GO:0009100	glycoprotein metabolic process	455	17	14.73	221	0.3072	0.03686	0.03686
GO:0009101	glycoprotein biosynthetic process	455	17	14.73	222	0.3072	0.03686	0.03686
GO:0043413	macromolecule glycosylation	455	17	14.73	223	0.3072	0.03686	0.03686
GO:0070085	glycosylation	455	17	14.73	224	0.3072	0.03686	0.03686
GO:1901137	carbohydrate derivative biosynthetic pro...	455	17	14.73	225	0.3072	0.03686	0.03686
GO:0006952	defense response	541	10	17.52	488	0.9825	5.7e-10	0.03970
GO:0007259	JAK-STAT cascade	127	2	4.11	480	0.9202	0.04493	0.04493
GO:0097696	STAT cascade	127	2	4.11	481	0.9202	0.04493	0.04493
GO:0009607	response to biotic stimulus	90	3	2.91	318	0.5611	0.04510	0.04510
GO:0009617	response to bacterium	90	3	2.91	319	0.5611	0.04510	0.04510
GO:0042742	defense response to bacterium	90	3	2.91	320	0.5611	0.04510	0.04510
GO:0043207	response to external biotic stimulus	90	3	2.91	321	0.5611	0.04510	0.04510
GO:0051707	response to other organism	90	3	2.91	322	0.5611	0.04510	0.04510
GO:0098542	defense response to other organism	90	3	2.91	323	0.5611	0.04510	0.04510
GO:0000910	cytokinesis	207	8	6.7	246	0.3561	0.04545	0.04545
GO:0022402	cell cycle process	207	8	6.7	247	0.3561	0.04545	0.04545
GO:0051301	cell division	207	8	6.7	248	0.3561	0.04545	0.04545
GO:0009112	nucleobase metabolic process	336	11	10.88	312	0.5281	7.0e-08	0.04653
GO:0007276	gamete generation	481	21	15.57	118	0.1034	1.2e-09	0.04772
GO:0032504	multicellular organism reproduction	481	21	15.57	119	0.1034	1.2e-09	0.04772
GO:0048609	multicellular organismal reproductive pr...	481	21	15.57	120	0.1034	1.2e-09	0.04772
GO:0019953	sexual reproduction	529	21	17.13	185	0.1978	2.5e-08	0.04791
GO:0044703	multi-organism reproductive process	529	21	17.13	186	0.1978	2.5e-08	0.04791
GO:0007274	neuromuscular synaptic transmission	58	2	1.88	324	0.5644	0.04943	0.04943
GO:0045333	cellular respiration	530	7	17.16	498	0.9985	1.8e-08	0.05123
GO:1901135	carbohydrate derivative metabolic proces...	758	26	24.54	279	0.4095	0.00516	0.05510
GO:0006793	phosphorus metabolic process	2482	87	80.36	211	0.2292	1.7e-08	0.05554
GO:0016071	mRNA metabolic process	694	15	22.47	483	0.9651	0.05662	0.05662
GO:0009110	vitamin biosynthetic process	35	1	1.13	356	0.6843	0.05736	0.05736
GO:0006796	phosphate-containing compound metabolic ...	2444	83	79.13	240	0.3378	5.1e-08	0.05795
GO:0000375	RNA splicing, via transesterification re...	456	13	14.76	396	0.7186	0.05917	0.05917
GO:0000377	RNA splicing, via transesterification re...	456	13	14.76	397	0.7186	0.05917	0.05917
GO:0000398	mRNA splicing, via spliceosome	456	13	14.76	398	0.7186	0.05917	0.05917
GO:0008380	RNA splicing	456	13	14.76	399	0.7186	0.05917	0.05917
GO:0006473	protein acetylation	62	3	2.01	234	0.3253	0.06098	0.06098
GO:0043543	protein acylation	62	3	2.01	235	0.3253	0.06098	0.06098
GO:0006897	endocytosis	733	34	23.73	65	0.0236	0.00373	0.06132
GO:0098657	import into cell	733	34	23.73	66	0.0236	0.00373	0.06132
GO:0006206	pyrimidine nucleobase metabolic process	109	2	3.53	455	0.8720	0.06160	0.06160
GO:0072527	pyrimidine-containing compound metabolic...	109	2	3.53	456	0.8720	0.06160	0.06160
GO:0051186	cofactor metabolic process	313	16	10.13	96	0.0495	2.1e-05	0.06280
GO:0032502	developmental process	3628	132	117.47	112	0.0783	2.6e-13	0.06595
GO:0006403	RNA localization	75	1	2.43	479	0.9156	0.06660	0.06660
GO:0008643	carbohydrate transport	107	2	3.46	454	0.8652	0.07067	0.07067
GO:0046907	intracellular transport	2634	93	85.28	187	0.1988	0.32090	0.07151
GO:0007600	sensory perception	667	28	21.6	117	0.0984	7.0e-05	0.07201
GO:1901564	organonitrogen compound metabolic proces...	7176	239	232.35	226	0.3109	0.00121	0.07681
GO:0003013	circulatory system process	146	3	4.73	448	0.8556	0.07823	0.07823
GO:0008015	blood circulation	146	3	4.73	449	0.8556	0.07823	0.07823
GO:0035556	intracellular signal transduction	800	23	25.9	410	0.7504	0.09067	0.09067
GO:0032501	multicellular organismal process	4680	168	151.53	107	0.0723	3.9e-11	0.09150
GO:0001505	regulation of neurotransmitter levels	492	17	15.93	284	0.4269	0.09896	0.09896
GO:0006836	neurotransmitter transport	492	17	15.93	285	0.4269	0.09896	0.09896
GO:0007269	neurotransmitter secretion	492	17	15.93	286	0.4269	0.09896	0.09896
GO:0023061	signal release	492	17	15.93	287	0.4269	0.09896	0.09896
GO:0099531	presynaptic process involved in chemical...	492	17	15.93	288	0.4269	0.09896	0.09896
GO:0099643	signal release from synapse	492	17	15.93	289	0.4269	0.09896	0.09896
GO:0006996	organelle organization	543	19	17.58	258	0.3975	0.09953	0.09953
GO:0007160	cell-matrix adhesion	137	0	4.44	515	1.0000	0.10063	0.10063
GO:0031589	cell-substrate adhesion	137	0	4.44	516	1.0000	0.10063	0.10063
GO:0006354	DNA-templated transcription, elongation	76	0	2.46	517	1.0000	0.10202	0.10202
GO:0006368	transcription elongation from RNA polyme...	76	0	2.46	518	1.0000	0.10202	0.10202
GO:0006325	chromatin organization	486	17	15.74	273	0.4071	0.10604	0.10604
GO:0051276	chromosome organization	486	17	15.74	274	0.4071	0.10604	0.10604
GO:0006006	glucose metabolic process	64	2	2.07	342	0.6182	0.10648	0.10648
GO:0006094	gluconeogenesis	64	2	2.07	343	0.6182	0.10648	0.10648
GO:0016051	carbohydrate biosynthetic process	64	2	2.07	344	0.6182	0.10648	0.10648
GO:0019318	hexose metabolic process	64	2	2.07	345	0.6182	0.10648	0.10648
GO:0019319	hexose biosynthetic process	64	2	2.07	346	0.6182	0.10648	0.10648
GO:0046364	monosaccharide biosynthetic process	64	2	2.07	347	0.6182	0.10648	0.10648
GO:0042592	homeostatic process	186	4	6.02	450	0.8562	1.9e-11	0.10846
GO:0002520	immune system development	166	4	5.37	419	0.7893	0.12108	0.12108
GO:0030097	hemopoiesis	166	4	5.37	420	0.7893	0.12108	0.12108
GO:0048534	hematopoietic or lymphoid organ developm...	166	4	5.37	421	0.7893	0.12108	0.12108
GO:0032787	monocarboxylic acid metabolic process	413	19	13.37	113	0.0804	5.7e-13	0.12531
GO:1901615	organic hydroxy compound metabolic proce...	142	5	4.6	300	0.4885	9.8e-05	0.12683
GO:0008206	bile acid metabolic process	2	0	0.06	519	1.0000	0.12742	0.12742
GO:0007605	sensory perception of sound	83	4	2.69	217	0.2818	0.13073	0.13073
GO:0050954	sensory perception of mechanical stimulu...	83	4	2.69	218	0.2818	0.13073	0.13073
GO:0007178	transmembrane receptor protein serine/th...	99	0	3.21	520	1.0000	0.13673	0.13673
GO:0007167	enzyme linked receptor protein signaling...	521	14	16.87	424	0.7975	0.03208	0.13784
GO:0006124	ferredoxin metabolic process	8	0	0.26	521	1.0000	0.13786	0.13786
GO:0006370	7-methylguanosine mRNA capping	9	0	0.29	522	1.0000	0.13821	0.13821
GO:0009452	7-methylguanosine RNA capping	9	0	0.29	523	1.0000	0.13821	0.13821
GO:0036260	RNA capping	9	0	0.29	524	1.0000	0.13821	0.13821
GO:0006950	response to stress	1557	54	50.41	232	0.3182	1.0e-04	0.14381
GO:0019233	sensory perception of pain	35	2	1.13	229	0.3139	0.15297	0.15297
GO:0006099	tricarboxylic acid cycle	58	1	1.88	444	0.8521	0.16080	0.16080
GO:0006101	citrate metabolic process	58	1	1.88	445	0.8521	0.16080	0.16080
GO:0009060	aerobic respiration	58	1	1.88	446	0.8521	0.16080	0.16080
GO:0072350	tricarboxylic acid metabolic process	58	1	1.88	447	0.8521	0.16080	0.16080
GO:0016043	cellular component organization	1882	67	60.94	208	0.2229	1.7e-16	0.16501
GO:0071840	cellular component organization or bioge...	1882	67	60.94	209	0.2229	1.7e-16	0.16501
GO:0019538	protein metabolic process	6114	210	197.96	158	0.1672	0.11113	0.16589
GO:0019725	cellular homeostasis	176	4	5.7	429	0.8254	6.0e-11	0.16695
GO:0048878	chemical homeostasis	176	4	5.7	430	0.8254	6.0e-11	0.16695
GO:0055082	cellular chemical homeostasis	176	4	5.7	431	0.8254	6.0e-11	0.16695
GO:0001678	cellular glucose homeostasis	64	1	2.07	457	0.8787	0.16900	0.16900
GO:0033500	carbohydrate homeostasis	64	1	2.07	458	0.8787	0.16900	0.16900
GO:0042593	glucose homeostasis	64	1	2.07	459	0.8787	0.16900	0.16900
GO:0019740	nitrogen utilization	2	0	0.06	525	1.0000	0.17214	0.17214
GO:0048856	anatomical structure development	3580	130	115.91	114	0.0838	1.2e-14	0.17529
GO:0007275	multicellular organism development	2298	84	74.4	138	0.1307	8.3e-06	0.17558
GO:0031123	RNA 3'-end processing	92	5	2.98	170	0.1780	0.17606	0.17606
GO:0031124	mRNA 3'-end processing	92	5	2.98	171	0.1780	0.17606	0.17606
GO:0003002	regionalization	379	20	12.27	63	0.0230	1.5e-08	0.18467
GO:0007389	pattern specification process	379	20	12.27	64	0.0230	1.5e-08	0.18467
GO:0051180	vitamin transport	180	9	5.83	139	0.1312	0.19079	0.19079
GO:0006766	vitamin metabolic process	68	2	2.2	351	0.6511	0.19494	0.19494
GO:0007268	chemical synaptic transmission	938	35	30.37	198	0.2154	0.11728	0.19589
GO:0098916	anterograde trans-synaptic signaling	938	35	30.37	199	0.2154	0.11728	0.19589
GO:0099536	synaptic signaling	938	35	30.37	200	0.2154	0.11728	0.19589
GO:0099537	trans-synaptic signaling	938	35	30.37	201	0.2154	0.11728	0.19589
GO:0006082	organic acid metabolic process	1085	41	35.13	160	0.1721	3.6e-11	0.19818
GO:0043436	oxoacid metabolic process	1085	41	35.13	161	0.1721	3.6e-11	0.19818
GO:0050828	regulation of liquid surface tension	10	0	0.32	526	1.0000	0.19920	0.19920
GO:0007606	sensory perception of chemical stimulus	21	0	0.68	527	1.0000	0.20368	0.20368
GO:0055086	nucleobase-containing small molecule met...	749	26	24.25	255	0.3858	4.6e-09	0.20437
GO:0032940	secretion by cell	738	28	23.9	205	0.2192	0.20974	0.20974
GO:0046903	secretion	738	28	23.9	206	0.2192	0.20974	0.20974
GO:0006809	nitric oxide biosynthetic process	7	0	0.23	528	1.0000	0.21607	0.21607
GO:0007263	nitric oxide mediated signal transductio...	7	0	0.23	529	1.0000	0.21607	0.21607
GO:0046209	nitric oxide metabolic process	7	0	0.23	530	1.0000	0.21607	0.21607
GO:0072593	reactive oxygen species metabolic proces...	7	0	0.23	531	1.0000	0.21607	0.21607
GO:1903409	reactive oxygen species biosynthetic pro...	7	0	0.23	532	1.0000	0.21607	0.21607
GO:2001057	reactive nitrogen species metabolic proc...	7	0	0.23	533	1.0000	0.21607	0.21607
GO:0006378	mRNA polyadenylation	88	5	2.85	145	0.1567	0.21686	0.21686
GO:0043631	RNA polyadenylation	88	5	2.85	146	0.1567	0.21686	0.21686
GO:0006810	transport	4927	155	159.53	352	0.6725	0.00045	0.22311
GO:0051234	establishment of localization	4927	155	159.53	353	0.6725	0.00045	0.22311
GO:0065008	regulation of biological quality	1002	35	32.44	243	0.3456	0.00128	0.22586
GO:0007154	cell communication	6457	212	209.07	281	0.4185	6.0e-08	0.23065
GO:0006907	pinocytosis	13	1	0.42	244	0.3482	0.23766	0.23766
GO:0033036	macromolecule localization	2930	105	94.87	143	0.1421	0.03755	0.24617
GO:0051179	localization	4988	158	161.5	348	0.6376	0.00077	0.24916
GO:0033554	cellular response to stress	547	25	17.71	102	0.0541	0.25202	0.25202
GO:0009299	mRNA transcription	65	0	2.1	534	1.0000	0.25733	0.25733
GO:0023052	signaling	6451	212	208.87	280	0.4123	6.9e-08	0.25918
GO:0019752	carboxylic acid metabolic process	1077	41	34.87	150	0.1604	1.5e-11	0.26160
GO:0010941	regulation of cell death	247	7	8	371	0.6916	0.26644	0.26644
GO:0042981	regulation of apoptotic process	247	7	8	372	0.6916	0.26644	0.26644
GO:0043066	negative regulation of apoptotic process	247	7	8	373	0.6916	0.26644	0.26644
GO:0043067	regulation of programmed cell death	247	7	8	374	0.6916	0.26644	0.26644
GO:0043069	negative regulation of programmed cell d...	247	7	8	375	0.6916	0.26644	0.26644
GO:0048519	negative regulation of biological proces...	247	7	8	376	0.6916	0.26644	0.26644
GO:0048523	negative regulation of cellular process	247	7	8	377	0.6916	0.26644	0.26644
GO:0060548	negative regulation of cell death	247	7	8	378	0.6916	0.26644	0.26644
GO:0006109	regulation of carbohydrate metabolic pro...	23	2	0.74	159	0.1699	0.26687	0.26687
GO:0007249	I-kappaB kinase/NF-kappaB signaling	108	0	3.5	535	1.0000	0.26791	0.26791
GO:0005976	polysaccharide metabolic process	486	18	15.74	228	0.3130	0.29034	0.29034
GO:0050909	sensory perception of taste	16	0	0.52	536	1.0000	0.29757	0.29757
GO:0071702	organic substance transport	3162	107	102.38	233	0.3249	0.13515	0.31317
GO:0071705	nitrogen compound transport	2823	96	91.4	231	0.3177	0.31986	0.31986
GO:0006886	intracellular protein transport	2634	93	85.28	188	0.1988	0.32090	0.32090
GO:0015031	protein transport	2634	93	85.28	189	0.1988	0.32090	0.32090
GO:0015833	peptide transport	2634	93	85.28	190	0.1988	0.32090	0.32090
GO:0034613	cellular protein localization	2634	93	85.28	191	0.1988	0.32090	0.32090
GO:0042886	amide transport	2634	93	85.28	192	0.1988	0.32090	0.32090
GO:0045184	establishment of protein localization	2634	93	85.28	193	0.1988	0.32090	0.32090
GO:0070727	cellular macromolecule localization	2634	93	85.28	194	0.1988	0.32090	0.32090
GO:0006797	polyphosphate metabolic process	8	0	0.26	537	1.0000	0.32345	0.32345
GO:0006798	polyphosphate catabolic process	8	0	0.26	538	1.0000	0.32345	0.32345
GO:0048513	animal organ development	711	31	23.02	103	0.0586	0.00014	0.36900
GO:0006521	regulation of cellular amino acid metabo...	14	3	0.45	24	0.0094	0.39061	0.39061
GO:0009308	amine metabolic process	14	3	0.45	25	0.0094	0.39061	0.39061
GO:0010565	regulation of cellular ketone metabolic ...	14	3	0.45	26	0.0094	0.39061	0.39061
GO:0033238	regulation of cellular amine metabolic p...	14	3	0.45	27	0.0094	0.39061	0.39061
GO:0042180	cellular ketone metabolic process	14	3	0.45	28	0.0094	0.39061	0.39061
GO:0044106	cellular amine metabolic process	14	3	0.45	29	0.0094	0.39061	0.39061
GO:0030879	mammary gland development	13	0	0.42	539	1.0000	0.41329	0.41329
GO:0048732	gland development	13	0	0.42	540	1.0000	0.41329	0.41329
GO:0000003	reproduction	551	22	17.84	173	0.1842	5.5e-06	0.42547
GO:0022414	reproductive process	551	22	17.84	174	0.1842	5.5e-06	0.42547
GO:0008104	protein localization	2670	95	86.45	169	0.1748	0.42889	0.42889
GO:0016079	synaptic vesicle exocytosis	313	9	10.13	359	0.6875	0.45656	0.45656
GO:0017156	calcium ion regulated exocytosis	313	9	10.13	360	0.6875	0.45656	0.45656
GO:0045055	regulated exocytosis	313	9	10.13	361	0.6875	0.45656	0.45656
GO:0048489	synaptic vesicle transport	313	9	10.13	362	0.6875	0.45656	0.45656
GO:0051640	organelle localization	313	9	10.13	363	0.6875	0.45656	0.45656
GO:0051648	vesicle localization	313	9	10.13	364	0.6875	0.45656	0.45656
GO:0051650	establishment of vesicle localization	313	9	10.13	365	0.6875	0.45656	0.45656
GO:0051656	establishment of organelle localization	313	9	10.13	366	0.6875	0.45656	0.45656
GO:0097479	synaptic vesicle localization	313	9	10.13	367	0.6875	0.45656	0.45656
GO:0097480	establishment of synaptic vesicle locali...	313	9	10.13	368	0.6875	0.45656	0.45656
GO:0099003	vesicle-mediated transport in synapse	313	9	10.13	369	0.6875	0.45656	0.45656
GO:0099504	synaptic vesicle cycle	313	9	10.13	370	0.6875	0.45656	0.45656
GO:0044281	small molecule metabolic process	1947	67	63.04	230	0.3172	8.8e-18	0.45789
GO:0019932	second-messenger-mediated signaling	249	6	8.06	427	0.8203	0.48493	0.48493
GO:0019722	calcium-mediated signaling	242	6	7.84	425	0.7991	0.50999	0.50999
GO:0044267	cellular protein metabolic process	3515	119	113.81	227	0.3113	0.00044	0.51114
GO:0006605	protein targeting	305	10	9.88	313	0.5289	0.51261	0.51261
GO:0006778	porphyrin-containing compound metabolic ...	38	1	1.23	392	0.7140	0.52261	0.52261
GO:0033013	tetrapyrrole metabolic process	38	1	1.23	393	0.7140	0.52261	0.52261
GO:0007267	cell-cell signaling	1474	52	47.73	216	0.2786	0.02281	0.52518
GO:0006839	mitochondrial transport	57	2	1.85	316	0.5549	0.54035	0.54035
GO:0007005	mitochondrion organization	57	2	1.85	317	0.5549	0.54035	0.54035
GO:0006471	protein ADP-ribosylation	26	1	0.84	337	0.5752	0.54649	0.54649
GO:0000165	MAPK cascade	435	16	14.08	238	0.3366	0.54790	0.54790
GO:0023014	signal transduction by protein phosphory...	435	16	14.08	239	0.3366	0.54790	0.54790
GO:0003018	vascular process in circulatory system	71	3	2.3	261	0.4051	0.57241	0.57241
GO:0019229	regulation of vasoconstriction	71	3	2.3	262	0.4051	0.57241	0.57241
GO:0035150	regulation of tube size	71	3	2.3	263	0.4051	0.57241	0.57241
GO:0035296	regulation of tube diameter	71	3	2.3	264	0.4051	0.57241	0.57241
GO:0042310	vasoconstriction	71	3	2.3	265	0.4051	0.57241	0.57241
GO:0044057	regulation of system process	71	3	2.3	266	0.4051	0.57241	0.57241
GO:0050880	regulation of blood vessel size	71	3	2.3	267	0.4051	0.57241	0.57241
GO:0051239	regulation of multicellular organismal p...	71	3	2.3	268	0.4051	0.57241	0.57241
GO:0090066	regulation of anatomical structure size	71	3	2.3	269	0.4051	0.57241	0.57241
GO:0097746	regulation of blood vessel diameter	71	3	2.3	270	0.4051	0.57241	0.57241
GO:0097756	negative regulation of blood vessel diam...	71	3	2.3	271	0.4051	0.57241	0.57241
GO:1903522	regulation of blood circulation	71	3	2.3	272	0.4051	0.57241	0.57241
GO:0042221	response to chemical	599	13	19.39	482	0.9536	5.1e-08	0.58521
GO:0010033	response to organic substance	447	13	14.47	379	0.6923	0.00078	0.58861
GO:0019236	response to pheromone	3	0	0.1	541	1.0000	0.58982	0.58982
GO:0044282	small molecule catabolic process	180	8	5.83	212	0.2295	1.2e-05	0.60272
GO:0009111	vitamin catabolic process	3	0	0.1	542	1.0000	0.60484	0.60484
GO:0006887	exocytosis	574	20	18.59	259	0.4005	0.61877	0.61877
GO:0006464	cellular protein modification process	2791	102	90.37	121	0.1041	0.55280	0.62220
GO:0036211	protein modification process	2791	102	90.37	122	0.1041	0.55280	0.62220
GO:0043412	macromolecule modification	2791	102	90.37	123	0.1041	0.55280	0.62220
GO:0043574	peroxisomal transport	26	0	0.84	543	1.0000	0.62537	0.62537
GO:0006308	DNA catabolic process	16	0	0.52	544	1.0000	0.62617	0.62617
GO:0019637	organophosphate metabolic process	767	23	24.83	354	0.6773	1.0e-14	0.62753
GO:0006753	nucleoside phosphate metabolic process	416	15	13.47	250	0.3720	3.0e-08	0.63350
GO:0009117	nucleotide metabolic process	416	15	13.47	251	0.3720	3.0e-08	0.63350
GO:0019693	ribose phosphate metabolic process	303	9	9.81	350	0.6503	2.1e-05	0.63358
GO:0006733	oxidoreduction coenzyme metabolic proces...	148	9	4.79	98	0.0518	0.03729	0.63490
GO:0019362	pyridine nucleotide metabolic process	148	9	4.79	99	0.0518	0.03729	0.63490
GO:0046496	nicotinamide nucleotide metabolic proces...	148	9	4.79	100	0.0518	0.03729	0.63490
GO:0072524	pyridine-containing compound metabolic p...	148	9	4.79	101	0.0518	0.03729	0.63490
GO:0006081	cellular aldehyde metabolic process	19	0	0.62	545	1.0000	0.63579	0.63579
GO:0006098	pentose-phosphate shunt	19	0	0.62	546	1.0000	0.63579	0.63579
GO:0006739	NADP metabolic process	19	0	0.62	547	1.0000	0.63579	0.63579
GO:0019682	glyceraldehyde-3-phosphate metabolic pro...	19	0	0.62	548	1.0000	0.63579	0.63579
GO:0051156	glucose 6-phosphate metabolic process	19	0	0.62	549	1.0000	0.63579	0.63579
GO:0006790	sulfur compound metabolic process	276	10	8.94	260	0.4040	0.11565	0.66198
GO:0019220	regulation of phosphate metabolic proces...	8	0	0.26	550	1.0000	0.75175	0.75175
GO:0051174	regulation of phosphorus metabolic proce...	8	0	0.26	551	1.0000	0.75175	0.75175
GO:0006401	RNA catabolic process	125	3	4.05	417	0.7743	0.75394	0.75394
GO:0006259	DNA metabolic process	695	30	22.5	106	0.0686	0.13456	0.76878
GO:0006399	tRNA metabolic process	185	7	5.99	256	0.3920	0.78017	0.78017
GO:0006091	generation of precursor metabolites and ...	885	30	28.65	282	0.4244	0.00135	0.78143
GO:0055114	oxidation-reduction process	795	22	25.74	426	0.8043	0.00019	0.78168
GO:0015980	energy derivation by oxidation of organi...	756	21	24.48	422	0.7943	0.00329	0.78371
GO:0007034	vacuolar transport	30	0	0.97	552	1.0000	0.78947	0.78947
GO:0007041	lysosomal transport	30	0	0.97	553	1.0000	0.78947	0.78947
GO:0015931	nucleobase-containing compound transport	114	3	3.69	395	0.7185	0.81066	0.81066
GO:0006353	DNA-templated transcription, termination	29	0	0.94	554	1.0000	0.81740	0.81740
GO:0006369	termination of RNA polymerase II transcr...	29	0	0.94	555	1.0000	0.81740	0.81740
GO:0034660	ncRNA metabolic process	317	7	10.26	462	0.8911	0.02162	0.83032
GO:0044248	cellular catabolic process	329	11	10.65	305	0.4999	0.02839	0.83387
GO:0009056	catabolic process	458	20	14.83	125	0.1097	0.00175	0.83535
GO:1901575	organic substance catabolic process	455	20	14.73	124	0.1046	0.00119	0.83834
GO:0009057	macromolecule catabolic process	141	3	4.57	435	0.8390	0.84465	0.84465
GO:0019439	aromatic compound catabolic process	141	3	4.57	436	0.8390	0.84465	0.84465
GO:0034655	nucleobase-containing compound catabolic...	141	3	4.57	437	0.8390	0.84465	0.84465
GO:0044265	cellular macromolecule catabolic process	141	3	4.57	438	0.8390	0.84465	0.84465
GO:0044270	cellular nitrogen compound catabolic pro...	141	3	4.57	439	0.8390	0.84465	0.84465
GO:0046700	heterocycle catabolic process	141	3	4.57	440	0.8390	0.84465	0.84465
GO:1901361	organic cyclic compound catabolic proces...	141	3	4.57	441	0.8390	0.84465	0.84465
GO:0008152	metabolic process	14918	497	483.02	147	0.1568	0.06133	0.84894
GO:0006817	phosphate ion transport	32	4	1.04	48	0.0191	0.89950	0.89950
GO:0015698	inorganic anion transport	32	4	1.04	49	0.0191	0.89950	0.89950
GO:0019219	regulation of nucleobase-containing comp...	2375	98	76.9	22	0.0073	0.91501	0.91501
GO:0051171	regulation of nitrogen compound metaboli...	2389	101	77.35	8	0.0032	0.92889	0.92889
GO:0044260	cellular macromolecule metabolic process	8052	280	260.71	110	0.0743	0.94759	0.95768
GO:0044262	cellular carbohydrate metabolic process	228	14	7.38	45	0.0170	0.96068	0.96068
GO:0005984	disaccharide metabolic process	2	0	0.06	556	1.0000	0.96431	0.96431
GO:0009311	oligosaccharide metabolic process	2	0	0.06	557	1.0000	0.96431	0.96431
GO:0005977	glycogen metabolic process	226	14	7.32	40	0.0158	0.96684	0.96684
GO:0006073	cellular glucan metabolic process	226	14	7.32	41	0.0158	0.96684	0.96684
GO:0006112	energy reserve metabolic process	226	14	7.32	42	0.0158	0.96684	0.96684
GO:0044042	glucan metabolic process	226	14	7.32	43	0.0158	0.96684	0.96684
GO:0044264	cellular polysaccharide metabolic proces...	226	14	7.32	44	0.0158	0.96684	0.96684
GO:0016070	RNA metabolic process	4143	146	134.14	141	0.1371	0.97020	0.96964
GO:0031323	regulation of cellular metabolic process	2397	101	77.61	9	0.0035	0.97306	0.97306
GO:0007254	JNK cascade	190	9	6.15	154	0.1647	0.97492	0.97492
GO:0031098	stress-activated protein kinase signalin...	190	9	6.15	155	0.1647	0.97492	0.97492
GO:0051403	stress-activated MAPK cascade	190	9	6.15	156	0.1647	0.97492	0.97492
GO:0050794	regulation of cellular process	8195	291	265.34	78	0.0273	0.00668	0.97588
GO:0044237	cellular metabolic process	11375	375	368.3	236	0.3257	0.73262	0.97713
GO:0090304	nucleic acid metabolic process	4647	166	150.46	115	0.0839	0.97500	0.97742
GO:0050789	regulation of biological process	8312	299	269.13	30	0.0128	0.00774	0.97747
GO:0080090	regulation of primary metabolic process	2410	103	78.03	2	0.0021	0.97966	0.97966
GO:0019222	regulation of metabolic process	2418	103	78.29	3	0.0023	0.97990	0.97990
GO:0043170	macromolecule metabolic process	10502	363	340.03	97	0.0501	0.97518	0.98020
GO:0003006	developmental process involved in reprod...	35	1	1.13	357	0.6843	0.98156	0.98156
GO:0007530	sex determination	35	1	1.13	358	0.6843	0.98156	0.98156
GO:0010467	gene expression	4552	158	147.39	168	0.1733	0.97979	0.98444
GO:0007502	digestive tract mesoderm development	16	1	0.52	275	0.4095	0.98564	0.98564
GO:0035295	tube development	16	1	0.52	276	0.4095	0.98564	0.98564
GO:0048565	digestive tract development	16	1	0.52	277	0.4095	0.98564	0.98564
GO:0055123	digestive system development	16	1	0.52	278	0.4095	0.98564	0.98564
GO:0006355	regulation of transcription, DNA-templat...	2340	98	75.76	11	0.0048	0.98568	0.98568
GO:0006357	regulation of transcription from RNA pol...	2340	98	75.76	12	0.0048	0.98568	0.98568
GO:0009889	regulation of biosynthetic process	2340	98	75.76	13	0.0048	0.98568	0.98568
GO:0010468	regulation of gene expression	2340	98	75.76	14	0.0048	0.98568	0.98568
GO:0010556	regulation of macromolecule biosynthetic...	2340	98	75.76	15	0.0048	0.98568	0.98568
GO:0031326	regulation of cellular biosynthetic proc...	2340	98	75.76	16	0.0048	0.98568	0.98568
GO:0051252	regulation of RNA metabolic process	2340	98	75.76	17	0.0048	0.98568	0.98568
GO:0060255	regulation of macromolecule metabolic pr...	2340	98	75.76	18	0.0048	0.98568	0.98568
GO:1903506	regulation of nucleic acid-templated tra...	2340	98	75.76	19	0.0048	0.98568	0.98568
GO:2000112	regulation of cellular macromolecule bio...	2340	98	75.76	20	0.0048	0.98568	0.98568
GO:2001141	regulation of RNA biosynthetic process	2340	98	75.76	21	0.0048	0.98568	0.98568
GO:0044271	cellular nitrogen compound biosynthetic ...	4001	145	129.54	108	0.0733	0.98154	0.98623
GO:0006807	nitrogen compound metabolic process	12448	419	403.04	137	0.1306	0.95777	0.98675
GO:0065007	biological regulation	8809	313	285.22	50	0.0202	9.8e-05	0.98699
GO:0006351	transcription, DNA-templated	3205	125	103.77	31	0.0147	0.99046	0.98773
GO:0006366	transcription from RNA polymerase II pro...	3205	125	103.77	32	0.0147	0.99046	0.98773
GO:0018130	heterocycle biosynthetic process	3205	125	103.77	33	0.0147	0.99046	0.98773
GO:0019438	aromatic compound biosynthetic process	3205	125	103.77	34	0.0147	0.99046	0.98773
GO:0032774	RNA biosynthetic process	3205	125	103.77	35	0.0147	0.99046	0.98773
GO:0034654	nucleobase-containing compound biosynthe...	3205	125	103.77	36	0.0147	0.99046	0.98773
GO:0097659	nucleic acid-templated transcription	3205	125	103.77	37	0.0147	0.99046	0.98773
GO:1901362	organic cyclic compound biosynthetic pro...	3205	125	103.77	38	0.0147	0.99046	0.98773
GO:0071704	organic substance metabolic process	14115	468	457.02	207	0.2201	0.20445	0.98822
GO:0044238	primary metabolic process	14126	471	457.37	157	0.1667	0.26344	0.98835
GO:0006260	DNA replication	270	16	8.74	39	0.0153	0.99135	0.99135
GO:0009059	macromolecule biosynthetic process	4679	175	151.5	46	0.0184	0.98781	0.99150
GO:0034645	cellular macromolecule biosynthetic proc...	4679	175	151.5	47	0.0184	0.98781	0.99150
GO:0044249	cellular biosynthetic process	4901	180	158.69	85	0.0313	0.99087	0.99267
GO:1901576	organic substance biosynthetic process	4911	180	159.01	86	0.0335	0.99100	0.99279
GO:0009058	biosynthetic process	4953	181	160.37	89	0.0364	0.99151	0.99330
GO:0006139	nucleobase-containing compound metabolic...	6350	217	205.6	172	0.1838	0.99117	0.99597
GO:1901360	organic cyclic compound metabolic proces...	6680	226	216.29	210	0.2263	0.97990	0.99601
GO:0006725	cellular aromatic compound metabolic pro...	6386	218	206.77	177	0.1878	0.99151	0.99624
GO:0046483	heterocycle metabolic process	6386	218	206.77	178	0.1878	0.99151	0.99624
GO:0034641	cellular nitrogen compound metabolic pro...	7039	235	227.91	219	0.2978	0.98572	0.99675
GO:0009950	dorsal/ventral axis specification	65	4	2.1	148	0.1592	0.99822	0.99822
GO:0009953	dorsal/ventral pattern formation	65	4	2.1	149	0.1592	0.99822	0.99822
GO:0009798	axis specification	241	6	7.8	423	0.7960	7.9e-07	0.99944
GO:0009987	cellular process	18642	611	603.59	215	0.2768	1.8e-05	0.99986
GO:0001508	action potential	91	5	2.95	163	0.1726	6.9e-07	1.00000
GO:0001775	cell activation	178	4	5.76	432	0.8319	0.00034	1.00000
GO:0002250	adaptive immune response	206	2	6.67	492	0.9912	0.00011	1.00000
GO:0002252	immune effector process	293	9	9.49	339	0.6107	0.00029	1.00000
GO:0002253	activation of immune response	87	7	2.82	53	0.0227	0.00421	1.00000
GO:0002274	myeloid leukocyte activation	150	4	4.86	401	0.7197	0.00369	1.00000
GO:0002443	leukocyte mediated immunity	206	2	6.67	493	0.9912	0.00011	1.00000
GO:0002449	lymphocyte mediated immunity	206	2	6.67	494	0.9912	0.00011	1.00000
GO:0002460	adaptive immune response based on somati...	206	2	6.67	495	0.9912	0.00011	1.00000
GO:0002682	regulation of immune system process	87	7	2.82	54	0.0227	0.00421	1.00000
GO:0002684	positive regulation of immune system pro...	87	7	2.82	55	0.0227	0.00421	1.00000
GO:0003012	muscle system process	486	28	15.74	5	0.0025	2.1e-07	1.00000
GO:0006066	alcohol metabolic process	140	5	4.53	297	0.4761	0.00012	1.00000
GO:0006090	pyruvate metabolic process	129	9	4.18	68	0.0246	0.00541	1.00000
GO:0006163	purine nucleotide metabolic process	284	9	9.2	325	0.5732	2.1e-06	1.00000
GO:0006165	nucleoside diphosphate phosphorylation	129	9	4.18	69	0.0246	0.00541	1.00000
GO:0006352	DNA-templated transcription, initiation	173	2	5.6	487	0.9775	0.00440	1.00000
GO:0006518	peptide metabolic process	789	20	25.55	464	0.8954	9.8e-12	1.00000
GO:0006757	ATP generation from ADP	129	9	4.18	70	0.0246	0.00541	1.00000
GO:0006873	cellular ion homeostasis	112	3	3.63	382	0.7072	1.3e-19	1.00000
GO:0006875	cellular metal ion homeostasis	112	3	3.63	383	0.7072	1.3e-19	1.00000
GO:0006959	humoral immune response	87	7	2.82	56	0.0227	0.00421	1.00000
GO:0008150	biological_process	24183	783	783	558	1.0000	1.00000	1.00000
GO:0008219	cell death	1171	49	37.91	94	0.0404	0.00051	1.00000
GO:0009062	fatty acid catabolic process	39	1	1.26	403	0.7233	0.00024	1.00000
GO:0009123	nucleoside monophosphate metabolic proce...	284	9	9.2	326	0.5732	2.1e-06	1.00000
GO:0009126	purine nucleoside monophosphate metaboli...	284	9	9.2	327	0.5732	2.1e-06	1.00000
GO:0009132	nucleoside diphosphate metabolic process	129	9	4.18	71	0.0246	0.00541	1.00000
GO:0009135	purine nucleoside diphosphate metabolic ...	129	9	4.18	72	0.0246	0.00541	1.00000
GO:0009141	nucleoside triphosphate metabolic proces...	284	9	9.2	328	0.5732	2.1e-06	1.00000
GO:0009144	purine nucleoside triphosphate metabolic...	284	9	9.2	329	0.5732	2.1e-06	1.00000
GO:0009150	purine ribonucleotide metabolic process	284	9	9.2	330	0.5732	2.1e-06	1.00000
GO:0009161	ribonucleoside monophosphate metabolic p...	284	9	9.2	331	0.5732	2.1e-06	1.00000
GO:0009167	purine ribonucleoside monophosphate meta...	284	9	9.2	332	0.5732	2.1e-06	1.00000
GO:0009179	purine ribonucleoside diphosphate metabo...	129	9	4.18	73	0.0246	0.00541	1.00000
GO:0009185	ribonucleoside diphosphate metabolic pro...	129	9	4.18	74	0.0246	0.00541	1.00000
GO:0009199	ribonucleoside triphosphate metabolic pr...	284	9	9.2	333	0.5732	2.1e-06	1.00000
GO:0009205	purine ribonucleoside triphosphate metab...	284	9	9.2	334	0.5732	2.1e-06	1.00000
GO:0009259	ribonucleotide metabolic process	284	9	9.2	335	0.5732	2.1e-06	1.00000
GO:0009888	tissue development	2366	86	76.61	142	0.1389	2.7e-07	1.00000
GO:0009952	anterior/posterior pattern specification	184	2	5.96	490	0.9835	2.1e-12	1.00000
GO:0010876	lipid localization	269	9	8.71	309	0.5076	2.1e-06	1.00000
GO:0012501	programmed cell death	1171	49	37.91	95	0.0404	0.00051	1.00000
GO:0016042	lipid catabolic process	39	1	1.26	404	0.7233	0.00024	1.00000
GO:0016052	carbohydrate catabolic process	129	9	4.18	75	0.0246	0.00541	1.00000
GO:0016054	organic acid catabolic process	177	8	5.73	202	0.2165	4.6e-06	1.00000
GO:0016125	sterol metabolic process	140	5	4.53	298	0.4761	0.00012	1.00000
GO:0019226	transmission of nerve impulse	91	5	2.95	164	0.1726	6.9e-07	1.00000
GO:0019395	fatty acid oxidation	39	1	1.26	405	0.7233	0.00024	1.00000
GO:0022607	cellular component assembly	161	3	5.21	469	0.8968	0.00443	1.00000
GO:0022610	biological adhesion	1654	65	53.55	105	0.0606	4.5e-09	1.00000
GO:0022900	electron transport chain	476	6	15.41	497	0.9983	6.5e-08	1.00000
GO:0030003	cellular cation homeostasis	112	3	3.63	384	0.7072	1.3e-19	1.00000
GO:0030258	lipid modification	39	1	1.26	406	0.7233	0.00024	1.00000
GO:0034097	response to cytokine	444	13	14.38	355	0.6832	0.00049	1.00000
GO:0034440	lipid oxidation	39	1	1.26	407	0.7233	0.00024	1.00000
GO:0035282	segmentation	248	17	8.03	7	0.0031	5.7e-13	1.00000
GO:0035383	thioester metabolic process	38	4	1.23	88	0.0337	7.5e-05	1.00000
GO:0035637	multicellular organismal signaling	91	5	2.95	165	0.1726	6.9e-07	1.00000
GO:0042391	regulation of membrane potential	91	5	2.95	166	0.1726	6.9e-07	1.00000
GO:0043043	peptide biosynthetic process	789	20	25.55	465	0.8954	9.8e-12	1.00000
GO:0043603	cellular amide metabolic process	789	20	25.55	466	0.8954	9.8e-12	1.00000
GO:0043604	amide biosynthetic process	789	20	25.55	467	0.8954	9.8e-12	1.00000
GO:0043933	macromolecular complex subunit organizat...	161	3	5.21	470	0.8968	0.00443	1.00000
GO:0044085	cellular component biogenesis	161	3	5.21	471	0.8968	0.00443	1.00000
GO:0044242	cellular lipid catabolic process	39	1	1.26	408	0.7233	0.00024	1.00000
GO:0044255	cellular lipid metabolic process	682	22	22.08	315	0.5381	4.2e-13	1.00000
GO:0045087	innate immune response	131	4	4.24	341	0.6166	0.00395	1.00000
GO:0045321	leukocyte activation	178	4	5.76	433	0.8319	0.00034	1.00000
GO:0046031	ADP metabolic process	129	9	4.18	76	0.0246	0.00541	1.00000
GO:0046034	ATP metabolic process	284	9	9.2	336	0.5732	2.1e-06	1.00000
GO:0046395	carboxylic acid catabolic process	177	8	5.73	203	0.2165	4.6e-06	1.00000
GO:0046939	nucleotide phosphorylation	129	9	4.18	77	0.0246	0.00541	1.00000
GO:0048232	male gamete generation	326	13	10.56	214	0.2602	4.9e-08	1.00000
GO:0048518	positive regulation of biological proces...	87	7	2.82	57	0.0227	0.00421	1.00000
GO:0048583	regulation of response to stimulus	87	7	2.82	58	0.0227	0.00421	1.00000
GO:0048584	positive regulation of response to stimu...	87	7	2.82	59	0.0227	0.00421	1.00000
GO:0048869	cellular developmental process	1207	47	39.08	127	0.1099	4.7e-20	1.00000
GO:0050776	regulation of immune response	87	7	2.82	60	0.0227	0.00421	1.00000
GO:0050778	positive regulation of immune response	87	7	2.82	61	0.0227	0.00421	1.00000
GO:0050801	ion homeostasis	112	3	3.63	385	0.7072	1.3e-19	1.00000
GO:0050953	sensory perception of light stimulus	500	17	16.19	292	0.4533	7.0e-05	1.00000
GO:0055065	metal ion homeostasis	112	3	3.63	386	0.7072	1.3e-19	1.00000
GO:0055074	calcium ion homeostasis	112	3	3.63	387	0.7072	1.3e-19	1.00000
GO:0055080	cation homeostasis	112	3	3.63	388	0.7072	1.3e-19	1.00000
GO:0061061	muscle structure development	374	19	12.11	91	0.0365	0.00023	1.00000
GO:0065003	macromolecular complex assembly	161	3	5.21	472	0.8968	0.00443	1.00000
GO:0070271	protein complex biogenesis	161	3	5.21	473	0.8968	0.00443	1.00000
GO:0070887	cellular response to chemical stimulus	332	9	10.75	412	0.7511	0.00380	1.00000
GO:0071310	cellular response to organic substance	332	9	10.75	413	0.7511	0.00380	1.00000
GO:0071345	cellular response to cytokine stimulus	332	9	10.75	414	0.7511	0.00380	1.00000
GO:0071822	protein complex subunit organization	161	3	5.21	474	0.8968	0.00443	1.00000
GO:0072329	monocarboxylic acid catabolic process	39	1	1.26	409	0.7233	0.00024	1.00000
GO:0072376	protein activation cascade	87	7	2.82	62	0.0227	0.00421	1.00000
GO:0072503	cellular divalent inorganic cation homeo...	112	3	3.63	389	0.7072	1.3e-19	1.00000
GO:0072507	divalent inorganic cation homeostasis	112	3	3.63	390	0.7072	1.3e-19	1.00000
GO:0072521	purine-containing compound metabolic pro...	550	18	17.81	311	0.5154	1.7e-09	1.00000
GO:0098771	inorganic ion homeostasis	112	3	3.63	391	0.7072	1.3e-19	1.00000
GO:0098870	action potential propagation	91	5	2.95	167	0.1726	6.9e-07	1.00000
GO:1901565	organonitrogen compound catabolic proces...	138	7	4.47	153	0.1611	0.00100	1.00000
GO:1902652	secondary alcohol metabolic process	140	5	4.53	299	0.4761	0.00012	1.00000
GO:0042157	lipoprotein metabolic process	44	0	1.42	559	1.0000	0.00824	1.00000
GO:0042158	lipoprotein biosynthetic process	44	0	1.42	560	1.0000	0.00824	1.00000
GO:0046649	lymphocyte activation	40	0	1.3	561	1.0000	0.00043	1.00000

## Sheet: GO_full_cluster2
GO.ID	Term	Annotated	Significant	Expected	Rank in classicFisher	classicFisher	classicKS	elimKS
GO:0032989	cellular component morphogenesis	1207	174	181.33	324	0.73950	1.4e-18	1.4e-18
GO:0006874	cellular calcium ion homeostasis	112	21	16.83	92	0.16434	1.7e-16	1.7e-16
GO:0007379	segment specification	248	31	37.26	455	0.88839	5.4e-13	5.4e-13
GO:0006812	cation transport	1084	176	162.85	84	0.13596	2.3e-11	2.3e-11
GO:0009948	anterior/posterior axis specification	184	22	27.64	461	0.90142	2.5e-11	2.5e-11
GO:0006909	phagocytosis	83	10	12.47	388	0.81822	9.0e-11	9.0e-11
GO:0007270	neuron-neuron synaptic transmission	136	24	20.43	123	0.22623	1.0e-10	1.0e-10
GO:0006928	movement of cell or subcellular componen...	747	104	112.22	387	0.81735	4.9e-10	4.9e-10
GO:0009566	fertilization	142	19	21.33	326	0.74274	7.0e-10	7.0e-10
GO:0007049	cell cycle	2260	322	339.52	439	0.86772	6.5e-10	4.4e-09
GO:0002376	immune system process	2558	345	384.29	530	0.99070	4.1e-13	1.6e-08
GO:0006644	phospholipid metabolic process	400	46	60.09	516	0.98292	7.6e-08	7.6e-08
GO:0006457	protein folding	358	51	53.78	298	0.68300	1.1e-07	1.1e-07
GO:0006631	fatty acid metabolic process	282	46	42.36	150	0.29483	1.3e-09	1.4e-07
GO:0022904	respiratory electron transport chain	476	61	71.51	473	0.92549	3.5e-07	3.5e-07
GO:0009636	response to toxic substance	152	25	22.83	168	0.34405	5.5e-07	5.5e-07
GO:0006869	lipid transport	269	27	40.41	532	0.99377	9.3e-07	9.3e-07
GO:0009790	embryo development	255	43	38.31	124	0.22731	1.7e-06	1.7e-06
GO:0006968	cellular defense response	341	43	51.23	466	0.91109	2.0e-06	2.0e-06
GO:0006144	purine nucleobase metabolic process	269	54	40.41	18	0.01471	2.7e-06	2.7e-06
GO:0007166	cell surface receptor signaling pathway	2546	411	382.48	33	0.05112	5.1e-06	5.1e-06
GO:0006119	oxidative phosphorylation	155	17	23.29	483	0.94207	6.4e-06	6.4e-06
GO:0019724	B cell mediated immunity	206	13	30.95	544	0.99997	6.7e-06	6.7e-06
GO:0006412	translation	789	131	118.53	67	0.11357	7.1e-06	7.1e-06
GO:0007186	G-protein coupled receptor signaling pat...	930	146	139.71	148	0.29162	7.6e-06	7.6e-06
GO:0007155	cell adhesion	1654	281	248.48	16	0.01208	1.8e-05	1.8e-05
GO:0007399	nervous system development	1273	223	191.24	10	0.00661	1.9e-05	1.9e-05
GO:0019227	neuronal action potential propagation	91	17	13.67	110	0.19969	2.3e-05	2.3e-05
GO:0007498	mesoderm development	1296	190	194.7	285	0.65852	2.4e-05	2.4e-05
GO:0002504	antigen processing and presentation of p...	60	5	9.01	491	0.95822	3.1e-05	3.1e-05
GO:0034341	response to interferon-gamma	131	14	19.68	480	0.94066	3.2e-05	3.2e-05
GO:0007601	visual perception	500	68	75.11	392	0.83206	7.4e-05	7.4e-05
GO:0006915	apoptotic process	1171	165	175.92	389	0.83065	0.00011	0.00011
GO:0007059	chromosome segregation	263	40	39.51	209	0.49279	0.00012	0.00012
GO:0007398	ectoderm development	1437	247	215.88	15	0.01076	0.00012	0.00012
GO:0008203	cholesterol metabolic process	140	19	21.03	316	0.71996	0.00012	0.00012
GO:0006635	fatty acid beta-oxidation	39	4	5.86	422	0.85759	0.00014	0.00014
GO:0007283	spermatogenesis	326	62	48.97	21	0.02802	0.00014	0.00014
GO:0006936	muscle contraction	486	84	73.01	55	0.09100	0.00015	0.00015
GO:0008652	cellular amino acid biosynthetic process	160	21	24.04	342	0.78093	0.00017	0.00017
GO:0007507	heart development	226	32	33.95	289	0.67053	0.00023	0.00023
GO:0009063	cellular amino acid catabolic process	138	13	20.73	512	0.98063	0.00035	0.00035
GO:0000910	cytokinesis	207	21	31.1	518	0.98461	0.00052	0.00052
GO:0006637	acyl-CoA metabolic process	38	4	5.71	400	0.84317	0.00054	0.00054
GO:0006520	cellular amino acid metabolic process	643	92	96.6	310	0.71289	1.5e-05	0.00057
GO:0042116	macrophage activation	150	16	22.53	489	0.95193	0.00079	0.00079
GO:0050896	response to stimulus	7360	1098	1105.69	269	0.62502	7.6e-12	0.00087
GO:0007492	endoderm development	67	9	10.07	299	0.69367	0.00089	0.00089
GO:0005975	carbohydrate metabolic process	1346	175	202.21	521	0.98637	0.00096	0.00096
GO:0007600	sensory perception	667	87	100.2	476	0.93608	1.0e-06	0.00130
GO:0008015	blood circulation	146	13	21.93	524	0.98991	0.00193	0.00193
GO:0006858	extracellular transport	205	35	30.8	136	0.23038	0.00195	0.00195
GO:0051716	cellular response to stimulus	6318	979	949.15	76	0.11480	2.4e-06	0.00230
GO:0006629	lipid metabolic process	1488	201	223.54	492	0.95923	9.9e-14	0.00240
GO:0044281	small molecule metabolic process	1947	301	292.5	156	0.29666	1.1e-14	0.00256
GO:0042742	defense response to bacterium	90	5	13.52	537	0.99860	0.00371	0.00371
GO:0006310	DNA recombination	168	20	25.24	459	0.89614	0.00400	0.00400
GO:0019637	organophosphate metabolic process	767	101	115.23	477	0.93674	2.0e-12	0.00404
GO:0019882	antigen processing and presentation	104	9	15.62	515	0.98117	1.1e-06	0.00404
GO:0050877	nervous system process	2063	313	309.92	194	0.43170	1.7e-06	0.00421
GO:0007517	muscle organ development	374	58	56.19	185	0.41781	0.00506	0.00506
GO:0001501	skeletal system development	275	36	41.31	398	0.83811	0.00544	0.00544
GO:0001525	angiogenesis	293	47	44.02	160	0.33582	0.00601	0.00601
GO:0016310	phosphorylation	1858	276	279.13	254	0.59436	0.00060	0.00683
GO:0006461	protein complex assembly	161	16	24.19	500	0.97765	0.00766	0.00766
GO:0006521	regulation of cellular amino acid metabo...	14	0	2.1	549	1.00000	0.00772	0.00772
GO:0009605	response to external stimulus	313	36	47.02	498	0.97021	0.00022	0.00876
GO:0007596	blood coagulation	223	31	33.5	304	0.70888	0.00918	0.00918
GO:0006956	complement activation	87	16	13.07	125	0.22756	0.00934	0.00934
GO:0006897	endocytosis	733	114	110.12	173	0.35755	0.00155	0.00971
GO:0006732	coenzyme metabolic process	277	46	41.61	142	0.25199	0.00026	0.01008
GO:0055086	nucleobase-containing small molecule met...	749	127	112.52	53	0.07487	1.7e-05	0.01162
GO:0016072	rRNA metabolic process	137	20	20.58	253	0.59213	0.01271	0.01271
GO:0007165	signal transduction	6003	946	901.83	24	0.03484	3.0e-05	0.01462
GO:0009187	cyclic nucleotide metabolic process	113	21	16.98	107	0.17487	0.01512	0.01512
GO:0051186	cofactor metabolic process	313	54	47.02	88	0.15128	0.00054	0.01512
GO:0019233	sensory perception of pain	35	2	5.26	499	0.97596	0.01609	0.01609
GO:0006898	receptor-mediated endocytosis	254	49	38.16	25	0.03715	0.01750	0.01750
GO:0006508	proteolysis	1868	287	280.63	169	0.34407	0.01923	0.01923
GO:0006950	response to stress	1557	183	233.91	543	0.99995	7.4e-07	0.01966
GO:0006352	DNA-templated transcription, initiation	173	24	25.99	301	0.69625	0.01982	0.01982
GO:0006367	transcription initiation from RNA polyme...	173	24	25.99	302	0.69625	0.01982	0.01982
GO:0048731	system development	2068	331	310.67	59	0.10165	1.3e-06	0.01991
GO:0006468	protein phosphorylation	1630	245	244.87	225	0.50782	0.02402	0.02402
GO:0006418	tRNA aminoacylation for protein translat...	80	13	12.02	188	0.42603	0.02427	0.02427
GO:0043038	amino acid activation	80	13	12.02	189	0.42603	0.02427	0.02427
GO:0043039	tRNA aminoacylation	80	13	12.02	190	0.42603	0.02427	0.02427
GO:0006479	protein methylation	26	2	3.91	468	0.91887	0.02431	0.02431
GO:0008213	protein alkylation	26	2	3.91	469	0.91887	0.02431	0.02431
GO:0032259	methylation	26	2	3.91	470	0.91887	0.02431	0.02431
GO:0043414	macromolecule methylation	26	2	3.91	471	0.91887	0.02431	0.02431
GO:0006753	nucleoside phosphate metabolic process	416	66	62.5	158	0.33408	3.4e-05	0.02505
GO:0009117	nucleotide metabolic process	416	66	62.5	159	0.33408	3.4e-05	0.02505
GO:0019221	cytokine-mediated signaling pathway	332	46	49.88	330	0.74769	0.02721	0.02721
GO:0070887	cellular response to chemical stimulus	332	46	49.88	331	0.74769	0.02721	0.02721
GO:0071310	cellular response to organic substance	332	46	49.88	332	0.74769	0.02721	0.02721
GO:0071345	cellular response to cytokine stimulus	332	46	49.88	333	0.74769	0.02721	0.02721
GO:0032502	developmental process	3628	566	545.03	87	0.15119	2.9e-10	0.02945
GO:0007605	sensory perception of sound	83	8	12.47	484	0.94423	0.03072	0.03072
GO:0050954	sensory perception of mechanical stimulu...	83	8	12.47	485	0.94423	0.03072	0.03072
GO:0008202	steroid metabolic process	303	43	45.52	297	0.68237	4.0e-05	0.03744
GO:0016053	organic acid biosynthetic process	199	25	29.9	433	0.85985	2.1e-05	0.03964
GO:0046394	carboxylic acid biosynthetic process	199	25	29.9	434	0.85985	2.1e-05	0.03964
GO:0006403	RNA localization	75	8	11.27	458	0.89319	0.03997	0.03997
GO:0006633	fatty acid biosynthetic process	39	4	5.86	423	0.85759	0.04069	0.04069
GO:0008610	lipid biosynthetic process	39	4	5.86	424	0.85759	0.04069	0.04069
GO:0072330	monocarboxylic acid biosynthetic process	39	4	5.86	425	0.85759	0.04069	0.04069
GO:0055114	oxidation-reduction process	795	95	119.43	534	0.99509	2.3e-05	0.04129
GO:0015980	energy derivation by oxidation of organi...	756	91	113.57	531	0.99276	0.00057	0.04187
GO:0051641	cellular localization	2742	408	411.93	255	0.59740	0.04443	0.04443
GO:0051649	establishment of localization in cell	2742	408	411.93	256	0.59740	0.04443	0.04443
GO:0044283	small molecule biosynthetic process	286	40	42.97	311	0.71366	1.9e-05	0.04487
GO:0007169	transmembrane receptor protein tyrosine ...	422	73	63.4	63	0.10686	0.04779	0.04779
GO:0006796	phosphate-containing compound metabolic ...	2444	351	367.16	399	0.84009	2.3e-08	0.04802
GO:0032787	monocarboxylic acid metabolic process	413	72	62.04	57	0.09624	3.5e-09	0.05724
GO:0006865	amino acid transport	113	22	16.98	79	0.11823	0.05884	0.05884
GO:0015711	organic anion transport	113	22	16.98	80	0.11823	0.05884	0.05884
GO:0015849	organic acid transport	113	22	16.98	81	0.11823	0.05884	0.05884
GO:0046942	carboxylic acid transport	113	22	16.98	82	0.11823	0.05884	0.05884
GO:0034097	response to cytokine	444	60	66.7	396	0.83266	0.00031	0.05905
GO:0007154	cell communication	6457	1031	970.03	11	0.00716	9.9e-05	0.06042
GO:0006955	immune response	611	74	91.79	517	0.98405	3.4e-05	0.06808
GO:0006281	DNA repair	357	39	53.63	528	0.99033	0.06916	0.06916
GO:0006974	cellular response to DNA damage stimulus	357	39	53.63	529	0.99033	0.06916	0.06916
GO:0023052	signaling	6451	1030	969.13	12	0.00722	0.00011	0.06974
GO:0033036	macromolecule localization	2930	417	440.17	464	0.90477	0.00324	0.07027
GO:0006636	unsaturated fatty acid biosynthetic proc...	9	2	1.35	177	0.40133	0.07188	0.07188
GO:0033559	unsaturated fatty acid metabolic process	9	2	1.35	178	0.40133	0.07188	0.07188
GO:0006325	chromatin organization	486	67	73.01	364	0.79697	0.07218	0.07218
GO:0051276	chromosome organization	486	67	73.01	365	0.79697	0.07218	0.07218
GO:0042221	response to chemical	599	86	89.99	300	0.69503	2.7e-07	0.07218
GO:0019752	carboxylic acid metabolic process	1077	164	161.8	198	0.43738	3.1e-08	0.07755
GO:0005996	monosaccharide metabolic process	277	46	41.61	143	0.25199	0.07799	0.07799
GO:0010033	response to organic substance	447	61	67.15	384	0.81217	0.00048	0.07873
GO:0045333	cellular respiration	530	67	79.62	487	0.94921	1.5e-07	0.08028
GO:0006886	intracellular protein transport	2634	382	395.7	356	0.79357	0.08055	0.08055
GO:0015031	protein transport	2634	382	395.7	357	0.79357	0.08055	0.08055
GO:0015833	peptide transport	2634	382	395.7	358	0.79357	0.08055	0.08055
GO:0034613	cellular protein localization	2634	382	395.7	359	0.79357	0.08055	0.08055
GO:0042886	amide transport	2634	382	395.7	360	0.79357	0.08055	0.08055
GO:0045184	establishment of protein localization	2634	382	395.7	361	0.79357	0.08055	0.08055
GO:0046907	intracellular transport	2634	382	395.7	362	0.79357	0.08055	0.08055
GO:0070727	cellular macromolecule localization	2634	382	395.7	363	0.79357	0.08055	0.08055
GO:0006486	protein glycosylation	455	60	68.35	444	0.88084	0.08239	0.08239
GO:0009100	glycoprotein metabolic process	455	60	68.35	445	0.88084	0.08239	0.08239
GO:0009101	glycoprotein biosynthetic process	455	60	68.35	446	0.88084	0.08239	0.08239
GO:0043413	macromolecule glycosylation	455	60	68.35	447	0.88084	0.08239	0.08239
GO:0070085	glycosylation	455	60	68.35	448	0.88084	0.08239	0.08239
GO:1901137	carbohydrate derivative biosynthetic pro...	455	60	68.35	449	0.88084	0.08239	0.08239
GO:0006811	ion transport	1407	228	211.37	66	0.10824	2.2e-08	0.08931
GO:0051180	vitamin transport	180	36	27.04	30	0.04206	0.09180	0.09180
GO:0072521	purine-containing compound metabolic pro...	550	96	82.63	37	0.06218	4.1e-06	0.10001
GO:0005977	glycogen metabolic process	226	24	33.95	507	0.97868	0.10029	0.10029
GO:0006073	cellular glucan metabolic process	226	24	33.95	508	0.97868	0.10029	0.10029
GO:0006112	energy reserve metabolic process	226	24	33.95	509	0.97868	0.10029	0.10029
GO:0044042	glucan metabolic process	226	24	33.95	510	0.97868	0.10029	0.10029
GO:0044264	cellular polysaccharide metabolic proces...	226	24	33.95	511	0.97868	0.10029	0.10029
GO:0006996	organelle organization	543	82	81.57	211	0.49821	0.10051	0.10051
GO:0033554	cellular response to stress	547	64	82.18	526	0.98992	0.10097	0.10097
GO:0006370	7-methylguanosine mRNA capping	9	0	1.35	550	1.00000	0.10100	0.10100
GO:0009452	7-methylguanosine RNA capping	9	0	1.35	551	1.00000	0.10100	0.10100
GO:0036260	RNA capping	9	0	1.35	552	1.00000	0.10100	0.10100
GO:0009112	nucleobase metabolic process	336	62	50.48	32	0.04788	5.4e-06	0.10388
GO:0051169	nuclear transport	163	30	24.49	85	0.13597	0.10455	0.10455
GO:1901615	organic hydroxy compound metabolic proce...	142	19	21.33	327	0.74274	8.1e-05	0.10512
GO:0009110	vitamin biosynthetic process	35	7	5.26	145	0.26635	0.10533	0.10533
GO:0008206	bile acid metabolic process	2	0	0.3	553	1.00000	0.10557	0.10557
GO:0006163	purine nucleotide metabolic process	284	43	42.67	212	0.50339	0.00025	0.10608
GO:0009123	nucleoside monophosphate metabolic proce...	284	43	42.67	213	0.50339	0.00025	0.10608
GO:0009126	purine nucleoside monophosphate metaboli...	284	43	42.67	214	0.50339	0.00025	0.10608
GO:0009141	nucleoside triphosphate metabolic proces...	284	43	42.67	215	0.50339	0.00025	0.10608
GO:0009144	purine nucleoside triphosphate metabolic...	284	43	42.67	216	0.50339	0.00025	0.10608
GO:0009150	purine ribonucleotide metabolic process	284	43	42.67	217	0.50339	0.00025	0.10608
GO:0009161	ribonucleoside monophosphate metabolic p...	284	43	42.67	218	0.50339	0.00025	0.10608
GO:0009167	purine ribonucleoside monophosphate meta...	284	43	42.67	219	0.50339	0.00025	0.10608
GO:0009199	ribonucleoside triphosphate metabolic pr...	284	43	42.67	220	0.50339	0.00025	0.10608
GO:0009205	purine ribonucleoside triphosphate metab...	284	43	42.67	221	0.50339	0.00025	0.10608
GO:0009259	ribonucleotide metabolic process	284	43	42.67	222	0.50339	0.00025	0.10608
GO:0046034	ATP metabolic process	284	43	42.67	223	0.50339	0.00025	0.10608
[truncated: 382 more rows]

## Sheet: GO_full_cluster3
GO.ID	Term	Annotated	Significant	Expected	Rank in classicFisher	classicFisher	classicKS	elimKS
[truncated: 561 more rows]

[truncated: 10 more sheets: GO_full_cluster4, GO_full_cluster5, GO_full_cluster6, GO_filtered_cluster1, GO_filtered_cluster2, GO_filtered_cluster3, GO_filitered_cluster4, GO_filtered_cluster5, GO_filtered_cluster6, Sheet2]
