# Supplementary material for: Epigenetic homogeneity in histone methylation underlies sperm programming for embryonic transcription
Source: Nat Commun. 2020 Jul 13;11:3491. doi: 10.1038/s41467-020-17238-w (PMC7359334; doi:10.1038/s41467-020-17238-w)
Supplement: Supplementary file 6 — Supplementary Data 3 [file 41467_2020_17238_MOESM6_ESM.xlsx]

## Sheet: List_genes_cluster1
1110054O05RIK_Amin201106_XENLA_00046324
2610001J05RIK_XeXenL6RMv10002024m
4930452B06RIK_Quigley201112_XENLA_00014214
4930525M21RIK_Ismailoglu201203_XENLA_00054158
6430571L13RIK_Taira201203_XENLA_tissue_00146024
A1L1D1_XENTR_Kwon201107_XENLA_00064404
A2LD1_Park201106_XENLA_00144051
A4IIA5_XENTR_Kwon201107_XENLA_00043720
A4IIA5_XENTR_Taira201203_XENLA_stage_00083136
A4IIE0_XENTR_TeperekTkacz201202_XENLA_00043763
A7MC59_XENTR_XeXenL6RMv10023807m
A7MC59_XENTR_XeXenL6RMv10025590m
A7MC70_XENTR_Kwon201107_XENLA_00082978
A8KBE1_XENTR_XeXenL6RMv10013069m
A8KBE1_XENTR_XeXenL6RMv10029027m
A8KBF4_XENTR_Kwon201107_XENLA_00011770
A8WGI7_XENTR_Taira201203_XENLA_tissue_00020503
AAAS_Taira201203_XENLA_stage_00146674
AADAT_Park201106_XENLA_00071512
AAK1_Kwon201107_XENLA_00100720
AAK1_Taira201203_XENLA_tissue_00041055
AAMP_Horb201201_XENLA_00006440
AAMP_Quigley201207_XENLA_00112752
AAMP_TC414898
AASDH_Taira201203_XENLA_stage_00129507
AASS_Taira201203_XENLA_tissue_00067578
AATF_Taira201203_XENLA_stage_00209301
AB007597.1
AB019557.1
AB037146.1
AB040073.1
AB096099.1
AB164678.1
AB254828.1
ABAT_Taira201203_XENLA_stage_00026276
ABCA3_Taira201203_XENLA_tissue_00020963
ABCB6_Ismailoglu201203_XENLA_00013826
ABCB7_Ismailoglu201203_XENLA_00060033
ABCC5_Taira201203_XENLA_tissue_00159166
ABCD1_Kwon201107_XENLA_00113389
ABCD4_Park201106_XENLA_00137241
ABCE1_Quigley201207_XENLA_00014958
ABCE1_mgEST_Xl4jul2012_1013250784
ABCF1_Park201106_XENLA_00054273
ABCF3_TeperekTkacz201206_XENLA_00037570
ABCF3_TeperekTkacz201206_XENLA_00124728
ABHD10_Taira201203_XENLA_stage_00006096
ABHD12B_Taira201203_XENLA_tissue_00067223
ABHD13_TeperekTkacz201206_XENLA_00081066
ABHD16A_Taira201203_XENLA_tissue_00064945
ABHD16A_XeXenL6RMv10045281m
ABHD2_XeXenL6RMv10011422m
ABHD4_Taira201203_XENLA_stage_00022928
ABHD4_XeXenL6RMv10043273m
ABI2_Kwon201107_XENLA_00083949
ABI2_TeperekTkacz201202_XENLA_00015596
ABR_TC415391
ABTB1_XeXenL6RMv10051638m
ACAA1_XeXenL6RMv10053086m
ACAA2_Quigley201112_XENLA_00076351
ACAA2_Taira201203_XENLA_stage_00070760
ACACA_Ismailoglu201203_XENLA_00065065
ACACB_Taira201203_XENLA_tissue_00044660
ACADL_TC416619
ACADM_XeXenL6RMv10049896m
ACADS_Taira201203_XENLA_tissue_00043475
ACADS_TeperekTkacz201206_XENLA_00019704
ACADVL_TeperekTkacz201202_XENLA_00090896
ACAP2_XeXenL6RMv10019056m
ACAP3_Kwon201107_XENLA_00059556
ACAP3_Taira201203_XENLA_tissue_00009150
ACAT2_Kwon201107_XENLA_00052091
ACBD3_Amin201106_XENLA_00039921
ACBD4_Taira201203_XENLA_tissue_00217255
ACBD6_Taira201203_XENLA_stage_00008878
ACBD6_Taira201203_XENLA_stage_00209524
ACER2_Taira201203_XENLA_tissue_00213557
ACER3_Kwon201107_XENLA_00111490
ACER3_Quigley201207_XENLA_00017255
ACLY_XeXenL6RMv10001050m
ACLY_XeXenL6RMv10040872m
ACN9_Taira201203_XENLA_stage_00214581
ACO2_XeXenL6RMv10001080m
ACOT7_Kwon201107_XENLA_00057327
ACOXL_TeperekTkacz201202_XENLA_00111757
ACP1_Kwon201107_XENLA_00018375
ACP2_Taira201203_XENLA_stage_00198464
ACP2_TeperekTkacz201206_XENLA_00019077
ACRC_TC455182
ACSL1_Taira201203_XENLA_stage_00205997
ACSL3_TC452557
ACSL3_XeXenL6RMv10022446m
ACTL6A_Quigley201207_XENLA_00059478
ACTN4_TC413971
ACTR10_XeXenL6RMv10019579m
ACTR1A_Taira201203_XENLA_tissue_00003384
ACTR2_Quigley201207_XENLA_00105415
ACTR2_TC428047
ACTR5_Ismailoglu201203_XENLA_00011518
ACTR8_Taira201203_XENLA_stage_00148932
ACVR1B_Quigley201207_XENLA_00012309
ACVR1_TC414854
ACVR2A_Ismailoglu201203_XENLA_00045978
ACVR2A_Kwon201107_XENLA_00029183
ACVR2A_Quigley201207_XENLA_00093631
ADAD2_Taira201203_XENLA_tissue_00122762
ADAM17_XeXenL6RMv10006643m
ADAM21_TC417575
ADAM7_Taira201203_XENLA_tissue_00171040
ADAM9_Horb201201_XENLA_00194757
ADAMTS17_Taira201203_XENLA_tissue_00116799
ADAMTS6_Kwon201107_XENLA_00044858
ADARB1_Ismailoglu201203_XENLA_00032226
ADAR_Kwon201107_XENLA_00087749
ADCK1_TC417997
ADCK1_Taira201203_XENLA_stage_00047338
ADCK3_TC416905
ADCK3_XeXenL6RMv10006240m
ADCY9_Quigley201207_XENLA_00036522
ADD1_Ismailoglu201203_XENLA_00073042
ADI1_Park201106_XENLA_00173007
ADI1_Taira201203_XENLA_stage_00218113
ADIPOR1_XeXenL6RMv10042395m
ADIPOR2_Taira201203_XENLA_stage_00060307
ADNP2_Taira201203_XENLA_tissue_00067257
ADNP_Ismailoglu201203_XENLA_00016699
ADNP_Taira201203_XENLA_tissue_00203852
ADO_Kwon201107_XENLA_00090225
ADO_Quigley201207_XENLA_00097433
ADO_XeXenL6RMv10055244m
ADPGK_XeXenL6RMv10042524m
ADPRHL2_Ismailoglu201203_XENLA_00053067
ADRM1_Kwon201107_XENLA_00132159
AEBP1_Taira201203_XENLA_tissue_00076809
AEN_Ismailoglu201203_XENLA_00028077
AES_Taira201203_XENLA_stage_00189346
AES_Taira201203_XENLA_stage_00209886
AF015454.2
AF048816.1
AF062738.1
AF090829.1
AF096301.1
AF127040.1
AF127041.1
AF172855.1
AF182340.1
AF223427.1
AF233630.1
AF233632.1
AF233633.1
AF244546.1
AF247679.1
AF275252.1
AF281071.1
AF348328.1
AF358133.1
AF393655.1
AF465262.1
AF549894.1
AF549901.1
AF549902.1
AF549923.1
AF549929.1
AF549985.1
AF550004.1
AF550005.1
AFF4_Quigley201207_XENLA_00034604
AFG3L1P_Taira201203_XENLA_tissue_00071695
AFG3L1P_Taira201203_XENLA_tissue_00188115
AFMID_Taira201203_XENLA_stage_00166797
AFTPH_Kwon201107_XENLA_00044059
AFTPH_Taira201203_XENLA_tissue_00031869
AFTPH_Taira201203_XENLA_tissue_00132643
AGBL4_Kwon201107_XENLA_00034597
AGBL5_Ismailoglu201203_XENLA_00009693
AGFG1_Quigley201207_XENLA_00044156
AGFG1_TC425960
AGGF1_Ismailoglu201203_XENLA_00041751
AGGF1_Taira201203_XENLA_stage_00063114
AGGF1_Taira201203_XENLA_tissue_00271316
AGL_Ismailoglu201203_XENLA_00007191
AGPAT1_TC415197
AGPAT1_XeXenL6RMv10053424m
AGPAT4_Taira201203_XENLA_stage_00191377
AGPAT4_Taira201203_XENLA_tissue_00112203
AGPAT5_Ismailoglu201203_XENLA_00041197
AGPAT5_Kwon201107_XENLA_00049441
AGPS_Amin201106_XENLA_00077967
AGPS_Ismailoglu201203_XENLA_00066908
AH002508.1
AHCTF1_Taira201203_XENLA_tissue_00226835
AHCYL1_Taira201203_XENLA_tissue_00107620
AHCYL2_Ismailoglu201203_XENLA_00074420
AHCYL2_Kwon201107_XENLA_00047311
AHCY_TC418222
AHI1_Quigley201207_XENLA_00031399
AHR_Taira201203_XENLA_tissue_00274374
AHSA1_TC420707
AIDA_Taira201203_XENLA_stage_00011178
AIFM1_Taira201203_XENLA_tissue_00006155
AIMP1_Ismailoglu201203_XENLA_00072967
AJ009289.1
AJ009294.1
AJ009316.1
AJ277829.1
AJ514937.1
AJ867218.1
AK3_Horb201201_XENLA_00213834
AKAP11_Kwon201107_XENLA_00078440
AKAP11_Taira201203_XENLA_tissue_00021951
AKAP1_XeXenL6RMv10045691m
AKAP8L_Ismailoglu201203_XENLA_00007976
AKAP8L_Taira201203_XENLA_tissue_00208687
AKAP9_Kwon201107_XENLA_00056338
AKIRIN1_Ismailoglu201203_XENLA_00035673
AKIRIN1_TC458147
AKIRIN2_TeperekTkacz201202_XENLA_00112111
AKIRIN2_TeperekTkacz201202_XENLA_00131725
AKR7A2_Taira201203_XENLA_stage_00091169
AKTIP_Taira201203_XENLA_tissue_00290353
AKTIP_TeperekTkacz201202_XENLA_00146081
ALAS1_XeXenL6RMv10000959m
ALDH4A1_Quigley201207_XENLA_00103820
ALDH4A1_XeXenL6RMv10029826m
ALDH6A1_Kwon201107_XENLA_00068942
ALG10_Taira201203_XENLA_tissue_00242877
ALG11_Taira201203_XENLA_tissue_00012135
ALG14_Quigley201207_XENLA_00053143
ALG14_TC440603
ALG14_Taira201203_XENLA_tissue_00252594
ALG2_Audic201207_XENLA_00001739
ALG3_Taira201203_XENLA_stage_00164379
ALG5_Park201106_XENLA_00165019
ALG5_XeXenL6RMv10041264m
ALG6_Ismailoglu201203_XENLA_00002072
ALG6_Kwon201107_XENLA_00079690
ALG8_TeperekTkacz201202_XENLA_00107449
ALG9_Kwon201107_XENLA_00116953
ALKBH5_XeXenL6RMv10017219m
ALKBH7_Quigley201207_XENLA_00028242
ALKBH8_Kwon201107_XENLA_00104454
AM419010.1
AMACR_Taira201203_XENLA_stage_00207647
AMD1_Taira201203_XENLA_tissue_00206356
AMD1_TeperekTkacz201206_XENLA_00081663
AMDHD2_XeXenL6RMv10043746m
AMFR_Ismailoglu201203_XENLA_00008213
AMFR_TC414109
AMMECR1L_Taira201203_XENLA_tissue_00208111
AMMECR1_TeperekTkacz201202_XENLA_00118640
AMMECR1_XeXenL6RMv10047770m
AMOTL2_TeperekTkacz201206_XENLA_00108531
ANAPC10_TC423055
ANAPC16_Taira201203_XENLA_tissue_00115883
ANAPC1_Taira201203_XENLA_tissue_00084583
ANAPC7_Ismailoglu201203_XENLA_00049513
ANAPC7_TC416242
ANGEL2_Taira201203_XENLA_stage_00066320
ANGEL2_XeXenL6RMv10010405m
ANGPTL5_Taira201203_XENLA_tissue_00135377
ANKHD1_Taira201203_XENLA_stage_00064224
ANKHD1_XeXenL6RMv10001485m
ANKHD1_XeXenL6RMv10002737m
ANKIB1_Taira201203_XENLA_stage_00095750
ANKLE2_TeperekTkacz201206_XENLA_00081957
ANKMY1_Taira201203_XENLA_tissue_00116529
ANKRD11_Kwon201107_XENLA_00081966
ANKRD11_Taira201203_XENLA_tissue_00005508
ANKRD13A_Taira201203_XENLA_tissue_00116375
ANKRD13C_XeXenL6RMv10003397m
ANKRD13C_XeXenL6RMv10025119m
ANKRD16_Amin201106_XENLA_00089088
ANKRD26_Quigley201207_XENLA_00103831
ANKRD27_Ismailoglu201203_XENLA_00064548
ANKRD28_TeperekTkacz201206_XENLA_00062988
ANKRD32_Taira201203_XENLA_tissue_00140172
ANKRD40_Ismailoglu201203_XENLA_00037902
ANKRD40_Kwon201107_XENLA_00069585
ANKRD40_Taira201203_XENLA_tissue_00280238
ANKRD45_TC444674
ANKRD50_Kwon201107_XENLA_00011321
ANKRD50_Taira201203_XENLA_tissue_00046017
ANKRD52_Park201106_XENLA_00058054
ANKRD5_Taira201203_XENLA_tissue_00242078
ANKS1A_Quigley201112_XENLA_00132574
ANLN_XeXenL6RMv10030039m
ANO10_Taira201203_XENLA_stage_00139855
ANO8_Ismailoglu201203_XENLA_00052696
ANP32A_TeperekTkacz201206_XENLA_00067524
ANP32E_TeperekTkacz201206_XENLA_00031849
ANP32E_TeperekTkacz201206_XENLA_00037640
ANUBL1_Taira201203_XENLA_tissue_00036858
ANXA11_TC416778
ANXA11_Taira201203_XENLA_tissue_00267886
ANXA4_Quigley201207_XENLA_00092601
ANXA4_Taira201203_XENLA_stage_00130182
AP1AR_Taira201203_XENLA_stage_00156032
AP1AR_Taira201203_XENLA_tissue_00257554
AP1B1_XeXenL6RMv10037707m
AP1G1_Audic201207_XENLA_00001871
AP1G1_Kwon201107_XENLA_00053778
AP1M1_mgEST_Xl4jul2012_1013251634
AP1S2_TeperekTkacz201202_XENLA_00025051
AP1S3_Taira201203_XENLA_tissue_00171706
AP2A1_Audic201207_XENLA_00006720
AP2A2_XeXenL6RMv10020597m
AP2B1_Kwon201107_XENLA_00101821
AP2B1_XeXenL6RMv10053283m
AP2M1_Taira201203_XENLA_stage_00034604
AP2M1_Taira201203_XENLA_tissue_00046459
AP2M1_TeperekTkacz201206_XENLA_00127292
AP2S1_Taira201203_XENLA_tissue_00100647
AP3D1_Ismailoglu201203_XENLA_00044687
AP3D1_Kwon201107_XENLA_00011375
AP3M2_Quigley201207_XENLA_00040706
AP3S2_Taira201203_XENLA_stage_00097146
AP4E1_Kwon201107_XENLA_00044788
APEH_Quigley201207_XENLA_00027267
API5_TC440009
APITD1_Ismailoglu201203_XENLA_00036256
APLF_Ismailoglu201203_XENLA_00028948
APLF_TeperekTkacz201206_XENLA_00108850
APOA1BP_Ismailoglu201203_XENLA_00008294
APOA1BP_TC432712
APOOL_Ismailoglu201203_XENLA_00007164
APOOL_Taira201203_XENLA_tissue_00115488
APOPT1_Taira201203_XENLA_tissue_00068937
APPBP2_XeXenL6RMv10011258m
APPL1_Kwon201107_XENLA_00094452
APPL2_TeperekTkacz201202_XENLA_00121382
APRT_Taira201203_XENLA_stage_00097773
AQR_Taira201203_XENLA_tissue_00079877
ARAF_TC414920
ARC2_Horb201201_XENLA_00079306
ARCN1_XeXenL6RMv10054542m
ARF1L_Taira201203_XENLA_stage_00151447
ARF1L_XeXenL6RMv10048987m
ARF3B_TC420155
ARF4_XeXenL6RMv10008152m
ARF6_TC428398
ARFGAP1_Taira201203_XENLA_tissue_00174124
ARFGAP1_Taira201203_XENLA_tissue_00273495
ARFGAP2_Ismailoglu201203_XENLA_00034259
ARFGAP2_Taira201203_XENLA_tissue_00098954
ARFGEF1_Ismailoglu201203_XENLA_00063402
ARFGEF2_Ismailoglu201203_XENLA_00026602
ARFGEF2_XeXenL6RMv10045062m
ARFIP1_Kwon201107_XENLA_00071677
ARFIP1_Taira201203_XENLA_stage_00050794
ARFIP1_Taira201203_XENLA_stage_00086722
ARFIP1_Taira201203_XENLA_stage_00115069
ARFRP1_XeXenL6RMv10020148m
ARGLU1_Ismailoglu201203_XENLA_00011605
ARHGAP10_Kwon201107_XENLA_00006536
ARHGAP11A.1_Taira201203_XENLA_stage_00165942
ARHGAP12_Horb201201_XENLA_00053218
ARHGAP12_TC415833
ARHGAP17_Quigley201207_XENLA_00025427
ARHGAP19_Kwon201107_XENLA_00009066
ARHGAP1_Taira201203_XENLA_stage_00088291
ARHGAP20_Taira201203_XENLA_stage_00119484
ARHGAP26_Ismailoglu201203_XENLA_00047852
ARHGAP29_Kwon201107_XENLA_00037086
ARHGAP35_Taira201203_XENLA_stage_00183480
ARHGAP35_TeperekTkacz201202_XENLA_00124163
ARHGAP5_Taira201203_XENLA_stage_00054002
ARHGEF10_Taira201203_XENLA_tissue_00042823
ARHGEF12_Ismailoglu201203_XENLA_00008099
ARHGEF12_Taira201203_XENLA_stage_00182324
ARHGEF18_Kwon201107_XENLA_00002718
ARHGEF1_Quigley201112_XENLA_00114919
ARHGEF1_Taira201203_XENLA_tissue_00225260
ARID1B_Taira201203_XENLA_tissue_00068039
ARID3B_Ismailoglu201203_XENLA_00026291
ARID3B_Taira201203_XENLA_stage_00207445
ARID4A_XeXenL6RMv10030180m
ARIH1_TeperekTkacz201206_XENLA_00064265
ARL15_Taira201203_XENLA_stage_00003322
ARL15_Taira201203_XENLA_stage_00056422
ARL1_TeperekTkacz201202_XENLA_00148386
ARL2_Taira201203_XENLA_stage_00025043
ARL3.1_TC423332
ARL4A_Ismailoglu201203_XENLA_00029295
ARL5A_Taira201203_XENLA_tissue_00002276
ARL5B_Taira201203_XENLA_tissue_00042775
ARL5C_mgEST_Xl4jul2012_1013155957
ARL6IP1_Taira201203_XENLA_tissue_00255859
ARL6IP4_TC422365
ARL6IP5_Taira201203_XENLA_stage_00098541
ARL6IP5_Taira201203_XENLA_tissue_00078929
ARL6IP5_Taira201203_XENLA_tissue_00197693
ARL6IP6_Park201106_XENLA_00126560
ARL6_XeXenL6RMv10012665m
ARL8B_Taira201203_XENLA_tissue_00041400
ARMC10_Taira201203_XENLA_tissue_00220804
ARMC1_TC462895
ARMC1_Taira201203_XENLA_tissue_00197944
ARMC4_Quigley201112_XENLA_00112795
ARMC8_Amin201106_XENLA_00045897
ARMC9_Taira201203_XENLA_stage_00186705
ARNT_Taira201203_XENLA_tissue_00263221
ARPC1A_Quigley201112_XENLA_00032846
ARPC1A_XeXenL6RMv10012079m
ARPC2_TC421049
ARPC2_TC421351
ARPC4_XeXenL6RMv10039340m
ARPC5L_Ismailoglu201203_XENLA_00069524
ARPP19_Ismailoglu201203_XENLA_00026685
ARPP19_Taira201203_XENLA_stage_00203815
ARRDC2_Taira201203_XENLA_tissue_00151224
ARRDC4_Taira201203_XENLA_stage_00072579
ARSA.1_Taira201203_XENLA_tissue_00036005
ARSB_Kwon201107_XENLA_00086515
ARV1_Kwon201107_XENLA_00075453
ARV1_Taira201203_XENLA_stage_00067382
ARV1_Taira201203_XENLA_tissue_00093254
ASAH1_Kwon201107_XENLA_00016678
ASAP1_Horb201201_XENLA_00167195
ASAP1_Taira201203_XENLA_stage_00193196
ASB13_Ismailoglu201203_XENLA_00042582
ASB7_Kwon201107_XENLA_00049214
ASB7_TeperekTkacz201202_XENLA_00094332
ASCC1_Taira201203_XENLA_tissue_00234894
ASF1B_XeXenL6RMv10044458m
ASH2L_Kwon201107_XENLA_00108365
ASH2L_Taira201203_XENLA_tissue_00265023
ASL_Taira201203_XENLA_stage_00122131
ASMTL_Horb201201_XENLA_00090197
ASMTL_TC435354
ASNSD1_Kwon201107_XENLA_00117654
ASPG_Taira201203_XENLA_stage_00151345
ASPHD2_Taira201203_XENLA_tissue_00226856
ASPHD2_Taira201203_XENLA_tissue_00238136
ASPH_Taira201203_XENLA_tissue_00187530
ASXL1_Audic201207_XENLA_00000497
ASXL1_Audic201207_XENLA_00006193
ASXL1_Taira201203_XENLA_stage_00111089
ASXL2_Taira201203_XENLA_tissue_00084948
ASXL3_Kwon201107_XENLA_00044079
ATAD1_Kwon201107_XENLA_00112312
ATAD1_TeperekTkacz201202_XENLA_00069021
ATAD2B_XeXenL6RMv10037080m
ATAD2_Taira201203_XENLA_stage_00093814
ATAD3A_Kwon201107_XENLA_00082714
ATAD5_Taira201203_XENLA_stage_00201699
ATAD5_Taira201203_XENLA_tissue_00133240
ATAT1_Ismailoglu201203_XENLA_00063616
ATAT1_XeXenL6RMv10051812m
ATE1_TC414321
ATE1_Taira201203_XENLA_tissue_00204493
ATF1_Horb201201_XENLA_00096943
ATF2_Ismailoglu201203_XENLA_00051577
ATF2_Kwon201107_XENLA_00007738
ATF4_Taira201203_XENLA_stage_00190171
ATF6B_Kwon201107_XENLA_00054784
ATF6B_Kwon201107_XENLA_00132986
ATF6_Ismailoglu201203_XENLA_00056228
ATF7_Taira201203_XENLA_stage_00169302
ATG13_Quigley201207_XENLA_00076598
ATG13_Taira201203_XENLA_tissue_00181819
ATG16L1_Horb201201_XENLA_00049596
ATG2B_Ismailoglu201203_XENLA_00012041
ATG2B_Ismailoglu201203_XENLA_00068382
ATG3_XeXenL6RMv10050857m
ATG4A_Taira201203_XENLA_stage_00059442
ATG4A_Taira201203_XENLA_tissue_00013018
ATG4B_Taira201203_XENLA_tissue_00268259
ATG4C_XeXenL6RMv10049639m
ATG4C_mgEST_Xl4jul2012_1013254253
ATG5_Ismailoglu201203_XENLA_00072854
ATG5_Taira201203_XENLA_tissue_00074494
ATIC_TC418871
ATL1_Taira201203_XENLA_tissue_00288267
ATL2_Ismailoglu201203_XENLA_00049659
ATL2_Taira201203_XENLA_tissue_00256982
ATMIN_Taira201203_XENLA_stage_00038018
ATP10A_Taira201203_XENLA_tissue_00121727
ATP11B_Ismailoglu201203_XENLA_00044310
ATP11C_Taira201203_XENLA_tissue_00051932
ATP13A1_XeXenL6RMv10033316m
ATP13A3_Ismailoglu201203_XENLA_00030530
ATP1B1_Park201106_XENLA_00031877
ATP1B3_Taira201203_XENLA_stage_00145192
ATP2C1_TeperekTkacz201206_XENLA_00031790
ATP2C1_XeXenL6RMv10012258m
ATP5A1_TC428730
ATP5B_Quigley201207_XENLA_00066847
ATP5C1_XeXenL6RMv10035007m
ATP5D_Quigley201112_XENLA_00114601
ATP5D_TC439757
ATP5F1_Ismailoglu201203_XENLA_00024203
ATP5F1_Kwon201107_XENLA_00024059
ATP5F1_Taira201203_XENLA_tissue_00182819
ATP5G3_Taira201203_XENLA_stage_00090535
ATP5G3_Taira201203_XENLA_stage_00127715
ATP5J2_Ismailoglu201203_XENLA_00069627
ATP5J2_Taira201203_XENLA_stage_00088487
ATP5J_Ismailoglu201203_XENLA_00012315
ATP5L_TC446682
ATP5O_Ismailoglu201203_XENLA_00071820
ATP5O_Taira201203_XENLA_tissue_00257633
ATP5SL_Amin201106_XENLA_00031966
ATP6AP1.2_TeperekTkacz201202_XENLA_00134199
ATP6AP2_Chung201110_XENLA_00063279
ATP6AP2_Taira201203_XENLA_tissue_00123571
ATP6V0A1_Audic201207_XENLA_00007069
ATP6V0B_TeperekTkacz201206_XENLA_00080308
ATP6V0B_TeperekTkacz201206_XENLA_00132051
ATP6V0C_XeXenL6RMv10043745m
ATP6V0E2_TC423857
ATP6V1A_Ismailoglu201203_XENLA_00058718
ATP6V1B2_XeXenL6RMv10007826m
ATP6V1C1_Ismailoglu201203_XENLA_00029435
ATP6V1F_Kwon201107_XENLA_00049108
ATP6V1G1_mgEST_Xl4jul2012_1013086348
ATP6V1H_Kwon201107_XENLA_00087108
ATP6V1H_TeperekTkacz201206_XENLA_00086830
ATP9B_Taira201203_XENLA_stage_00155450
ATPAF1_Taira201203_XENLA_stage_00015277
ATPIF1_Kwon201107_XENLA_00137696
ATRIP_Kwon201107_XENLA_00095882
ATXN1L_XeXenL6RMv10043515m
ATXN2L_XeXenL6RMv10004198m
ATXN3_Ismailoglu201203_XENLA_00038795
ATXN3_Kwon201107_XENLA_00071643
ATXN7L3_Taira201203_XENLA_stage_00126240
ATXN7_Taira201203_XENLA_stage_00176887
AURKAIP1_Taira201203_XENLA_stage_00102470
AURKAIP1_XeXenL6RMv10024649m
AURKA_Taira201203_XENLA_tissue_00161856
AVEN_Ismailoglu201203_XENLA_00022316
AVL9_Kwon201107_XENLA_00053442
AVL9_Taira201203_XENLA_tissue_00202970
AXIN1_Taira201203_XENLA_stage_00091118
AY039214.1
AY168926.1
AY183756.1
AY198408.1
AY198409.1
AY211396.1
AY218797.1
AY233267.1
AY316185.1
AY316188.1
AY316193.1
AY316195.1
AY382836.1
AY541696.1
AZI2_Ismailoglu201203_XENLA_00054062
AZI2_Kwon201107_XENLA_00064651
AZI2_Kwon201107_XENLA_00113945
AZI2_TeperekTkacz201202_XENLA_00056810
AZIN1_TeperekTkacz201206_XENLA_00066226
B0BLZ3_XENTR_Kwon201107_XENLA_00046398
B0BLZ3_XENTR_Taira201203_XENLA_stage_00045508
B0BLZ3_XENTR_Taira201203_XENLA_tissue_00127398
B0BM85_XENTR_TeperekTkacz201206_XENLA_00089367
B0JYW4_XENTR_Ismailoglu201203_XENLA_00036595
B0JZZ7_XENTR_Taira201203_XENLA_stage_00039715
B0JZZ7_XENTR_TeperekTkacz201206_XENLA_00107489
B1WBL3_XENTR_Taira201203_XENLA_stage_00027340
B1WBL3_XENTR_Taira201203_XENLA_tissue_00122768
B3GALT4_Quigley201207_XENLA_00070669
B3GALT6_Quigley201112_XENLA_00026983
B3GALT6_XeXenL6RMv10049346m
B3GNT1_Taira201203_XENLA_tissue_00110630
B3GNT2_Quigley201207_XENLA_00044268
B3GNT7_Park201106_XENLA_00027038
B4GALT4_Amin201106_XENLA_00058163
B4GALT5_Taira201203_XENLA_stage_00070295
B4GALT7_Amin201106_XENLA_00060637
B4GALT7_XeXenL6RMv10039369m
B5DED7_XENTR_Ismailoglu201203_XENLA_00056174
B5DED7_XENTR_Taira201203_XENLA_tissue_00051843
BACE1_Taira201203_XENLA_tissue_00134555
BACE1_Taira201203_XENLA_tissue_00155149
BACH1_Taira201203_XENLA_stage_00045475
BAG4_Ismailoglu201203_XENLA_00020758
BAG4_Taira201203_XENLA_stage_00188158
BAG4_Taira201203_XENLA_tissue_00272421
BAG5_Taira201203_XENLA_stage_00151503
BAG5_XeXenL6RMv10036448m
BAG6_Audic201207_XENLA_00001419
BAHD1_Taira201203_XENLA_stage_00001207
BAHD1_Taira201203_XENLA_tissue_00142084
BAIAP2L1_Kwon201107_XENLA_00036955
BAK1_Ismailoglu201203_XENLA_00064213
BAK1_Kwon201107_XENLA_00119441
BANF1_Ismailoglu201203_XENLA_00066377
BANF1_TeperekTkacz201206_XENLA_00096415
BAP1_Audic201207_XENLA_00001413
BAP1_Ismailoglu201203_XENLA_00039005
BAP1_TeperekTkacz201206_XENLA_00074748
BAX_Taira201203_XENLA_stage_00179496
BAZ1B_Ismailoglu201203_XENLA_00015846
BAZ1B_Ismailoglu201203_XENLA_00031266
BAZ1B_Kwon201107_XENLA_00101615
BAZ1B_Taira201203_XENLA_stage_00126340
BAZ2A_Quigley201207_XENLA_00095554
BBS10_Ismailoglu201203_XENLA_00007710
BBS12_Taira201203_XENLA_stage_00208347
BBS1_Chung201110_XENLA_00087429
BBS7_Taira201203_XENLA_tissue_00024729
BC030336_TC421420
BC030336_TC439984
BC041186.1
BC041232.1
BC041270.1
BC041290.1
BC041311.1
BC041512.1
BC041531.1
BC041553.1
BC041714.1
BC041718.1
BC041724.1
BC041739.1
BC041740.1
BC041752.1
BC042259.1
BC042280.1
BC042289.1
BC042314.1
BC043636.1
BC043730.1
BC043785.1
BC043791.1
BC043796.1
BC043811.1
BC043865.1
BC043867.1
BC043892.1
BC043904.1
BC043996.1
BC044003.1
BC044020.1
BC044067.1
BC044081.1
BC044113.1
BC044125.1
BC044266.1
BC044280.1
BC044281.1
BC044295.1
BC044308.1
BC044313.1
BC044314.1
BC044676.1
BC044680.1
BC044708.1
BC044999.1
BC045018.1
BC045053.1
BC045061.1
BC045073.1
BC045088.1
BC045121.1
BC045237.1
BC045250.1
BC046255.1
BC046263.1
BC046371.1
BC046378.1
BC046679.1
BC046718.1
BC046725.1
BC046735.1
BC046856.1
BC046860.1
BC046862.1
BC046870.1
BC047263.1
BC047956.1
BC047981.1
BC049002.1
BC049390.1
BC049830.1
BC052100.1
BC053781.1
BC054293.1
BC054314.1
BC054972.1
BC056003.1
BC056031.1
BC056110.1
BC056116.1
BC057743.1
BC059293.1
BC059309.1
BC060438.1
BC060475.1
BC060492.1
BC063270.1
BC063723.1
BC066554.1
BC068704.1
BC068716.1
BC068724.1
BC068840.1
BC068845.1
BC068855.1
BC068903.1
BC068904.1
BC068944.1
BC068965.1
BC070573.1
BC070575.1
BC070644.1
BC070767.1
BC070844.1
BC070862.1
BC070870.1
BC070976.1
BC070979.1
BC070993.1
BC071019.1
BC071052.1
BC071053.1
BC071054.1
BC071056.1
BC071057.1
BC071062.1
BC071133.1
BC071143.1
BC071154.1
BC071157.1
BC072050.1
BC072066.1
BC072106.1
BC072126.1
BC072136.1
BC072188.1
BC072229.1
BC072231.1
BC072238.1
BC072240.1
BC072249.1
BC072255.1
BC072278.1
BC072282.1
BC072283.1
BC072382.1
BC072764.1
BC072805.1
BC072827.1
BC072828.1
BC072832.1
BC072868.1
BC072874.1
BC072888.1
BC072926.1
BC072960.1
BC073009.1
BC073010.1
BC073017.1
BC073037.1
BC073049.1
BC073071.1
BC073076.1
BC073080.1
BC073089.1
BC073090.1
BC073120.1
BC073181.1
BC073196.1
BC073253.1
BC073275.1
BC073326.1
BC073344.1
BC073352.1
BC073381.1
BC073455.1
BC073460.1
BC073482.1
BC073485.1
BC073487.1
BC073489.1
BC073515.1
BC073548.1
BC073554.1
BC073563.1
BC073566.1
BC073567.1
BC073599.1
BC073619.1
BC073639.1
BC073641.1
BC073674.1
BC073680.1
BC073689.1
BC073707.1
BC073718.1
BC074138.1
BC074197.1
BC074212.1
BC074216.1
BC074217.1
BC074269.1
BC074310.1
BC074347.1
BC074380.1
BC074437.1
BC074487.1
BC075128.1
BC075192.1
BC075606.1
BC076722.1
BC076741.1
BC076748.1
BC076796.1
BC076812.1
BC076823.1
BC076849.1
BC077169.1
BC077185.1
BC077207.1
BC077233.1
BC077252.1
BC077266.1
BC077281.1
BC077291.1
BC077345.1
BC077368.1
BC077377.1
BC077382.1
BC077401.1
BC077411.1
BC077440.1
BC077449.1
BC077453.1
BC077488.1
BC077493.1
BC077496.1
BC077544.1
BC077591.1
BC077701.1
BC077744.1
BC077748.1
BC077759.1
BC077766.1
BC077832.1
BC077849.1
BC077892.1
BC077899.1
BC077928.1
BC077930.1
BC077932.1
BC078039.1
BC078051.1
BC078067.1
BC078070.1
BC078082.1
BC078092.1
BC078487.1
BC078497.1
BC078506.1
BC078572.1
BC078587.1
BC078603.1
BC078605.1
BC079700.1
BC079707.1
BC079723.1
BC079730.1
BC079751.1
BC079771.1
BC079824.1
BC079828.1
BC080049.1
BC080066.1
BC080127.1
BC080165.1
BC080166.1
BC080320.1
BC080324.1
BC080412.1
BC080417.1
BC080991.1
BC081018.1
BC081038.1
BC081043.1
BC081060.1
BC081094.1
BC081095.1
BC081097.1
BC081100.1
BC081105.1
BC081116.1
BC081143.1
BC081195.1
BC081258.1
BC081260.1
BC082209.1
BC082361.1
BC082379.1
BC082417.1
BC082531.1
BC082532.1
BC082623.1
BC082650.1
BC082683.1
BC082687.1
BC082689.1
BC082693.1
BC082714.1
BC082814.1
BC082855.1
BC082860.1
BC082881.1
BC082918.1
BC083027.1
BC084075.1
BC084093.1
BC084096.1
BC084199.1
BC084260.1
BC084339.1
BC084367.1
BC084425.1
BC084431.1
BC084602.1
BC084653.1
BC084786.1
BC084840.1
BC084847.1
BC084849.1
BC084887.1
BC085028.1
BC085030.1
BC085076.1
BC085227.1
BC086268.1
BC086289.1
BC086298.1
BC086462.1
BC087327.1
BC087337.1
BC087348.1
BC087358.1
BC087375.1
BC087379.1
BC087388.1
BC087420.1
BC087441.1
BC087442.1
BC087457.1
BC087472.1
BC087475.1
BC087499.1
BC087511.1
BC087516.1
BC088823.1
BC088824.1
BC088966.1
BC089048.1
BC089088.1
BC089124.1
BC089125.1
BC089143.1
BC089192.1
BC089275.1
BC089286.1
BC089300.1
BC090190.1
BC091713.1
BC092024.1
BC092025.1
BC092029.1
BC092032.1
BC092108.1
BC092152.1
BC092155.1
BC092303.1
BC092315.1
BC092326.1
BC092387.1
BC092388.1
BC093488.1
BC093492.1
BC093544.1
BC094096.1
BC094111.1
BC094135.1
BC094137.1
BC094160.1
BC094198.1
BC094205.1
BC094209.1
BC094262.1
BC097503.1
BC097553.1
BC097557.1
BC097636.1
BC097658.1
BC097662.1
BC097677.1
BC097709.1
BC097738.1
BC097767.1
BC097770.1
BC097808.1
BC097812.1
BC097828.1
BC097847.1
BC097855.1
BC097868.1
BC098073.1
BC098968.1
BC098970.1
BC098977.1
BC099244.1
BC099261.1
BC099273.1
BC099282.1
BC099290.1
BC099335.1
BC099355.1
BC100176.1
BC100177.1
BC100181.1
BC100188.1
BC100197.1
BC106198.1
BC106205.1
BC106251.1
BC106254.1
BC106264.1
BC106273.1
BC106275.1
BC106281.1
BC106286.1
BC106302.1
BC106317.1
BC106325.1
BC106328.1
BC106354.1
BC106445.1
BC106453.1
BC106459.1
BC106481.1
BC106486.1
BC106488.1
BC106499.1
BC106507.1
BC106516.1
BC106522.1
BC106526.1
BC106530.1
BC106559.1
BC106565.1
BC106567.1
BC106575.1
BC106579.1
BC106606.1
BC106607.1
BC106632.1
BC106645.1
BC106649.1
BC108437.1
BC108439.1
BC108448.1
BC108454.1
BC108468.1
BC108481.1
BC108484.1
BC108614.1
BC108617.1
BC108779.1
BC108780.1
BC108784.1
BC108801.1
BC108815.1
BC108822.1
BC108824.1
BC108833.1
BC108868.1
BC110720.1
BC110723.1
BC110741.1
BC110777.1
BC110784.1
BC110919.1
BC110928.1
BC110935.1
BC110981.1
BC112949.1
BC112960.1
BC121192.1
BC122470.1
BC122473.1
BC122474.1
BC122480.1
BC122489.1
BC122496.1
BC122515.1
BC123106.1
BC123141.1
BC123173.1
BC123220.1
BC123228.1
BC123291.1
BC123322.1
BC123360.1
BC123372.1
BC123908.1
BC124853.1
BC124855.1
BC124879.1
BC124912.1
BC124919.1
BC126005.1
BC126009.1
BC126017.1
BC126018.1
BC126029.1
BC126043.1
BC127426.1
BC127436.1
BC128916.1
BC128920.1
BC128937.1
BC128983.1
BC129512.1
BC129544.1
BC129648.1
BC129652.1
BC129666.1
BC129710.1
BC129768.1
BC129789.1
BC130041.1
BC130043.1
BC130055.1
BC130067.1
BC130079.1
BC130110.1
BC130112.1
BC130115.1
BC130124.1
BC130127.1
BC130177.1
BC130178.1
BC130183.1
BC130189.1
BC133178.1
BC133187.1
BC133212.1
BC133231.1
BC133243.1
BC133272.1
BC133759.1
BC133760.1
BC133780.1
BC133793.1
BC133805.1
BC134812.1
BC134822.1
BC139497.1
BC139850.1
BC141734.1
BC141745.1
BC141748.1
BC152714.1
BC152715.1
BC153770.1
BC153784.1
BC154979.1
BC155362.1
BC155897.1
BC155927.1
BC155963.1
BC157405.1
BC157410.1
BC157420.1
BC157421.1
BC157426.1
BC157438.1
BC157439.1
BC157487.1
BC157492.1
BC157718.1
BC157725.1
BC157732.1
BC157747.1
BC159342.1
BC159344.1
BC160689.1
BC160720.1
BC160737.1
BC160783.1
BC160810.1
BC161679.1
BC161684.1
BC161691.1
BC161699.1
BC161720.1
BC166130.1
BC167500.1
BC169584.1
BC169721.1
BC169881.1
BC169885.1
BC170076.1
BC170128.1
BC170181.1
BC170295.1
BC170436.1
BCDIN3D_Taira201203_XENLA_stage_00028054
BCKDHB_Park201106_XENLA_00148098
BCKDHB_TC444316
BCL2L13_TeperekTkacz201206_XENLA_00027791
BCL2L1_Taira201203_XENLA_stage_00012086
BCL2L1_Taira201203_XENLA_tissue_00285924
BCL2L2-PABPN1_Kwon201107_XENLA_00062467
BCL2L2_Kwon201107_XENLA_00110479
BCL2L2_XeXenL6RMv10007899m
BCL7B_Ismailoglu201203_XENLA_00026733
BCL7B_Kwon201107_XENLA_00067870
BCL9_Ismailoglu201203_XENLA_00045496
BCORL1_Taira201203_XENLA_stage_00189108
BCR_Quigley201112_XENLA_00025339
BCR_Taira201203_XENLA_stage_00156432
BDH1_Ismailoglu201203_XENLA_00053022
BDP1_Kwon201107_XENLA_00016978
BDP1_TC444843
BECN1_Taira201203_XENLA_tissue_00027244
BEND3_Horb201201_XENLA_00173539
BEND5_Taira201203_XENLA_tissue_00186759
BET1_Kwon201107_XENLA_00083691
BET1_Taira201203_XENLA_tissue_00117180
BIN3_Quigley201207_XENLA_00036024
BIRC5.2_Taira201203_XENLA_stage_00105475
BIRC5.2_Taira201203_XENLA_stage_00203305
BIRC6_Ismailoglu201203_XENLA_00025195
BIVM_Taira201203_XENLA_tissue_00018127
BK001354.1
BLCAP_Ismailoglu201203_XENLA_00064332
BLK_Ismailoglu201203_XENLA_00003727
BLMH_Ismailoglu201203_XENLA_00047989
BLM_Taira201203_XENLA_tissue_00168837
BLOC1S1_Horb201201_XENLA_00037067
BLOC1S2_TC431754
BLOC1S3_Audic201207_XENLA_00004812
BMPR1A_TC417631
BMS1_Ismailoglu201203_XENLA_00001927
BN000061.1
BNIP1_Taira201203_XENLA_tissue_00182873
BNIP1_Taira201203_XENLA_tissue_00232169
BNIP2_Taira201203_XENLA_stage_00076754
BNIP2_Taira201203_XENLA_tissue_00101366
BOD1L_Taira201203_XENLA_tissue_00162640
BOD1_Taira201203_XENLA_tissue_00279051
BOLA1_Taira201203_XENLA_tissue_00032961
BOLA1_Taira201203_XENLA_tissue_00087913
BOLA3_TC461266
BPGM_TC421182
BPHL_Taira201203_XENLA_tissue_00256999
BPTF_Kwon201107_XENLA_00090595
BRAP_XeXenL6RMv10040203m
BRCA1_Kwon201107_XENLA_00002739
BRD4_Kwon201107_XENLA_00077503
BRD7_Kwon201107_XENLA_00003720
BRD7_Taira201203_XENLA_stage_00012700
BRD8_Taira201203_XENLA_stage_00113401
BRE_Ismailoglu201203_XENLA_00020596
BRF2_XENTR_Kwon201107_XENLA_00098939
BRF2_XENTR_TC417984
BRIP1_Taira201203_XENLA_stage_00086855
BRK1_Quigley201112_XENLA_00013504
BRK1_TeperekTkacz201202_XENLA_00009229
BRMS1L_Taira201203_XENLA_tissue_00255920
BRMS1_Taira201203_XENLA_tissue_00262700
BROX_Amin201106_XENLA_00029195
BRP44L_Ismailoglu201203_XENLA_00011760
BRP44L_TC425508
BRP44_TeperekTkacz201202_XENLA_00085719
BRPF1_TC462127
BRPF3_Ismailoglu201203_XENLA_00011067
BRWD1_Taira201203_XENLA_stage_00089619
BRWD3_TeperekTkacz201206_XENLA_00060865
BSCL2_TeperekTkacz201206_XENLA_00038403
BSDC1_TC436165
BSDC1_Taira201203_XENLA_tissue_00158136
BSG_Taira201203_XENLA_stage_00064779
BST1_XeXenL6RMv10027378m
BTAF1_Park201106_XENLA_00154073
BTBD1_Taira201203_XENLA_tissue_00165953
BTBD2_XeXenL6RMv10000096m
BTBD7_Taira201203_XENLA_stage_00199638
BTBD9_Taira201203_XENLA_tissue_00280148
BTF3L4_TC448523
BTF3L4_XeXenL6RMv10008663m
BTG1_Kwon201107_XENLA_00128384
BTG1_TC466408
BTG2_Taira201203_XENLA_stage_00047238
BTN2A1_Amin201106_XENLA_00077557
BTRC_Audic201207_XENLA_00001305
BTRC_Quigley201207_XENLA_00046278
BTRC_TC416932
BUB3_Ismailoglu201203_XENLA_00055179
BUB3_Taira201203_XENLA_stage_00011078
BUD13_Quigley201112_XENLA_00022124
BUD31_Taira201203_XENLA_stage_00084047
BZW1_XENTR_TC425801
C10ORF107_Taira201203_XENLA_tissue_00208301
C10ORF118_XeXenL6RMv10007230m
C10ORF26_Taira201203_XENLA_stage_00054630
C10ORF28_Taira201203_XENLA_tissue_00112515
C10ORF2_Taira201203_XENLA_stage_00116936
C10ORF35_Kwon201107_XENLA_00010986
C10ORF58_Taira201203_XENLA_tissue_00185811
C10ORF67_Quigley201112_XENLA_00109028
C10ORF76_TC428623
C10ORF88_Taira201203_XENLA_tissue_00098874
C10ORF96_Taira201203_XENLA_tissue_00111585
C11ORF10_TC452171
C11ORF10_XeXenL6RMv10002185m
C11ORF2_TC415679
C11ORF46_TC419341
C11ORF46_Taira201203_XENLA_stage_00106903
C11ORF51_Park201106_XENLA_00115824
C11ORF51_Quigley201207_XENLA_00062730
C11ORF54_Audic201207_XENLA_00002870
C11ORF57_Ismailoglu201203_XENLA_00032958
C11ORF58_TeperekTkacz201202_XENLA_00013604
C11ORF70_Ismailoglu201203_XENLA_00053883
C11ORF74_Taira201203_XENLA_tissue_00264652
C12ORF10_Ismailoglu201203_XENLA_00019753
C12ORF23_Ismailoglu201203_XENLA_00058322
C12ORF23_TC416039
C12ORF23_Taira201203_XENLA_stage_00202785
C12ORF43_XeXenL6RMv10007022m
C12ORF45_Taira201203_XENLA_tissue_00115817
C12ORF45_Taira201203_XENLA_tissue_00160511
C12ORF49_Kwon201107_XENLA_00001044
C12ORF49_Taira201203_XENLA_stage_00130446
C12ORF49_Taira201203_XENLA_stage_00131365
C12ORF4_Taira201203_XENLA_stage_00189365
C12ORF55_Kwon201107_XENLA_00088444
C12ORF66_Kwon201107_XENLA_00128474
C12ORF66_Taira201203_XENLA_stage_00032382
C14ORF101_Ismailoglu201203_XENLA_00049865
C14ORF102_Ismailoglu201203_XENLA_00049086
C14ORF109_Audic201207_XENLA_00002838
C14ORF109_Taira201203_XENLA_tissue_00275070
C14ORF126_TeperekTkacz201206_XENLA_00073971
C14ORF135_XeXenL6RMv10037599m
C14ORF147_Kwon201107_XENLA_00130431
C14ORF147_Taira201203_XENLA_tissue_00045146
C14ORF147_Taira201203_XENLA_tissue_00282211
C14ORF149_Park201106_XENLA_00127845
C14ORF166_Kwon201107_XENLA_00096524
C14ORF21_Taira201203_XENLA_stage_00153436
C14ORF28_Taira201203_XENLA_tissue_00124755
C14ORF43_Taira201203_XENLA_stage_00012374
C14ORF43_Taira201203_XENLA_stage_00192349
C14ORF49_TC464806
C14ORF93_Taira201203_XENLA_tissue_00179520
C15ORF17_Kwon201107_XENLA_00007218
C15ORF23_Ismailoglu201203_XENLA_00045514
C15ORF23_XeXenL6RMv10037030m
C15ORF24_Ismailoglu201203_XENLA_00055288
C15ORF27_Taira201203_XENLA_tissue_00180768
C15ORF61_Taira201203_XENLA_stage_00189416
C15ORF63_Quigley201207_XENLA_00051473
C15ORF63_XeXenL6RMv10027836m
C16ORF13_Amin201106_XENLA_00077403
C16ORF13_Taira201203_XENLA_stage_00085999
C16ORF48_Quigley201112_XENLA_00038706
C16ORF48_Quigley201207_XENLA_00104155
C16ORF57_Taira201203_XENLA_tissue_00066510
C16ORF59_Taira201203_XENLA_stage_00029530
C16ORF62_TeperekTkacz201202_XENLA_00080362
C16ORF70_Audic201207_XENLA_00005607
C16ORF72_Ismailoglu201203_XENLA_00071190
C16ORF87_Taira201203_XENLA_tissue_00261745
C17ORF103_Kwon201107_XENLA_00067892
C17ORF103_Taira201203_XENLA_stage_00169541
C17ORF103_Taira201203_XENLA_stage_00207606
C17ORF39_Quigley201207_XENLA_00013239
C17ORF39_Quigley201207_XENLA_00061638
C17ORF42_Ismailoglu201203_XENLA_00026265
C17ORF53_Taira201203_XENLA_tissue_00033619
C17ORF53_TeperekTkacz201202_XENLA_00032413
C17ORF56_Taira201203_XENLA_tissue_00215994
C17ORF59_Amin201106_XENLA_00008369
C17ORF62_Kwon201107_XENLA_00048576
C17ORF63_Kwon201107_XENLA_00006610
C17ORF63_Taira201203_XENLA_stage_00160536
C17ORF75_Ismailoglu201203_XENLA_00047366
C17ORF85_Amin201106_XENLA_00051323
C17ORF85_Taira201203_XENLA_stage_00180040
C17ORF98_Taira201203_XENLA_tissue_00188892
C18ORF21_Taira201203_XENLA_stage_00110760
C18ORF25_Ismailoglu201203_XENLA_00058570
C18ORF25_Taira201203_XENLA_tissue_00272901
C18ORF32_Horb201201_XENLA_00219942
C18ORF32_Taira201203_XENLA_tissue_00226716
C19ORF10_XeXenL6RMv10001322m
C19ORF12_Amin201106_XENLA_00085784
C19ORF12_mgEST_Xl4jul2012_1013097876
C19ORF20_Taira201203_XENLA_stage_00078284
C19ORF20_Taira201203_XENLA_tissue_00207776
C19ORF24_TeperekTkacz201202_XENLA_00094441
C19ORF2_Taira201203_XENLA_tissue_00153592
C19ORF40_Quigley201207_XENLA_00076241
C19ORF43_Park201106_XENLA_00010591
C19ORF43_Park201106_XENLA_00021612
C19ORF44_Kwon201107_XENLA_00023340
C19ORF47_Taira201203_XENLA_stage_00155044
C19ORF50_TC435087
C19ORF51_XeXenL6RMv10041911m
C19ORF6_Taira201203_XENLA_tissue_00062016
C19ORF70_Kwon201107_XENLA_00106085
C1D_Ismailoglu201203_XENLA_00057531
C1GALT1C1_Kwon201107_XENLA_00117070
C1GALT1_Quigley201207_XENLA_00091977
C1GALT1_Taira201203_XENLA_tissue_00107249
C1ORF114_TeperekTkacz201206_XENLA_00052017
C1ORF131_Park201106_XENLA_00100893
C1ORF201_Quigley201112_XENLA_00133197
C1ORF228_Ismailoglu201203_XENLA_00064283
C1ORF27_TeperekTkacz201206_XENLA_00056544
C1ORF43_TeperekTkacz201206_XENLA_00056307
C1ORF50_Ismailoglu201203_XENLA_00017633
C1ORF50_Kwon201107_XENLA_00097620
C1ORF85_Ismailoglu201203_XENLA_00053721
C1ORF9_Kwon201107_XENLA_00050612
C1ORF9_Taira201203_XENLA_tissue_00070116
C20ORF111_Ismailoglu201203_XENLA_00035080
C20ORF201_TC429922
C20ORF24_Kwon201107_XENLA_00049937
C20ORF24_Taira201203_XENLA_tissue_00023970
C20ORF26_Quigley201207_XENLA_00020027
C20ORF29_Taira201203_XENLA_stage_00078730
C20ORF30_Taira201203_XENLA_tissue_00086137
C20ORF43_Kwon201107_XENLA_00100579
C20ORF4_Ismailoglu201203_XENLA_00059293
C20ORF72_Taira201203_XENLA_stage_00018680
C21ORF59_Ismailoglu201203_XENLA_00061472
C21ORF59_Ismailoglu201203_XENLA_00071833
C21ORF91_TeperekTkacz201206_XENLA_00130586
C22H12ORF62_Taira201203_XENLA_tissue_00009022
C22H12ORF62_TeperekTkacz201206_XENLA_00111971
C22ORF13_Ismailoglu201203_XENLA_00056589
C22ORF13_mgEST_Xl4jul2012_1013156738
C22ORF23_TC435520
C22ORF28_Ismailoglu201203_XENLA_00066335
C22ORF28_XeXenL6RMv10002642m
C22ORF32_Taira201203_XENLA_stage_00101841
C2ORF29_TeperekTkacz201206_XENLA_00042683
C2ORF29_XeXenL6RMv10045447m
C2ORF42_Taira201203_XENLA_tissue_00084121
C2ORF42_Taira201203_XENLA_tissue_00184332
C2ORF42_Taira201203_XENLA_tissue_00205490
C2ORF43_Park201106_XENLA_00071007
C2ORF43_Taira201203_XENLA_tissue_00152195
C2ORF44_Taira201203_XENLA_stage_00205509
C2ORF47_Ismailoglu201203_XENLA_00006927
C2ORF47_Taira201203_XENLA_tissue_00185448
C2ORF49_Ismailoglu201203_XENLA_00061889
C2ORF49_Kwon201107_XENLA_00029507
C2ORF56_XeXenL6RMv10017558m
C2ORF62_Chung201110_XENLA_00005573
C2ORF62_Quigley201207_XENLA_00088102
C2ORF63_Quigley201207_XENLA_00040172
C2ORF69_Taira201203_XENLA_stage_00181070
C2ORF73_Taira201203_XENLA_tissue_00040173
C2ORF77_TeperekTkacz201206_XENLA_00068940
C2ORF88_Taira201203_XENLA_tissue_00124396
C2ORF88_XeXenL6RMv10022520m
C330018D20RIK_Taira201203_XENLA_tissue_00161250
C3ORF17_Taira201203_XENLA_tissue_00248477
C3ORF19_XeXenL6RMv10027877m
C3ORF24_TC437305
C3ORF33_Taira201203_XENLA_tissue_00036828
C3ORF64_mgEST_Xl4jul2012_1013098248
C3ORF77_Taira201203_XENLA_tissue_00028057
C4ORF27_TC433403
C4ORF27_TeperekTkacz201202_XENLA_00080095
C4ORF29_TC417926
C4ORF32_Taira201203_XENLA_tissue_00271737
C4ORF34_Ismailoglu201203_XENLA_00041401
C4ORF34_TeperekTkacz201202_XENLA_00072396
C4ORF46_Audic201207_XENLA_00000737
C4ORF49_Audic201207_XENLA_00004880
C5ORF15_Quigley201207_XENLA_00070580
C5ORF35_Ismailoglu201203_XENLA_00074052
C5ORF42_Quigley201207_XENLA_00110848
C5ORF42_Taira201203_XENLA_stage_00110953
C5ORF44_Kwon201107_XENLA_00054179
C5ORF44_Taira201203_XENLA_tissue_00240339
C6ORF103_Taira201203_XENLA_tissue_00058229
C6ORF120_TC466099
C6ORF125_Ismailoglu201203_XENLA_00031769
C6ORF136_Taira201203_XENLA_stage_00083816
C6ORF136_Taira201203_XENLA_stage_00201799
C6ORF162_Kwon201107_XENLA_00104431
C6ORF165_Taira201203_XENLA_tissue_00274554
C6ORF174_Taira201203_XENLA_tissue_00134897
C6ORF203_Kwon201107_XENLA_00013098
C6ORF204_Kwon201107_XENLA_00043041
C6ORF211_Kwon201107_XENLA_00066777
C6ORF47_Kwon201107_XENLA_00076346
C6ORF57_Kwon201107_XENLA_00088393
C6ORF57_TC434502
C6ORF62_Quigley201112_XENLA_00053917
C6ORF62_TeperekTkacz201206_XENLA_00044325
C6ORF62_XeXenL6RMv10003531m
C6ORF70_XeXenL6RMv10026248m
C7ORF11_Ismailoglu201203_XENLA_00010783
C7ORF23_Kwon201107_XENLA_00060623
C7ORF25_TC419489
C7ORF25_Taira201203_XENLA_stage_00092151
C7ORF26_Taira201203_XENLA_tissue_00202825
C7ORF30_Taira201203_XENLA_stage_00182459
C7ORF42_Audic201207_XENLA_00002089
C7ORF42_Ismailoglu201203_XENLA_00035248
C7ORF42_Taira201203_XENLA_tissue_00101669
C7ORF44_Taira201203_XENLA_tissue_00168122
C7ORF46_TC450347
C7ORF55_TeperekTkacz201202_XENLA_00021410
C7ORF59_Amin201106_XENLA_00091354
C7ORF70_Taira201203_XENLA_stage_00093535
C8ORF33_Park201106_XENLA_00093638
C8ORF42_Kwon201107_XENLA_00016773
C8ORF42_Kwon201107_XENLA_00092459
C8ORF42_Taira201203_XENLA_stage_00008544
C8ORF48_Ismailoglu201203_XENLA_00027829
C8ORF76_Kwon201107_XENLA_00079072
C8ORF83_Ismailoglu201203_XENLA_00062268
C8ORF83_Taira201203_XENLA_stage_00172951
C9ORF102_Taira201203_XENLA_stage_00212126
C9ORF103_Ismailoglu201203_XENLA_00003187
C9ORF114_Kwon201107_XENLA_00062378
C9ORF114_Taira201203_XENLA_stage_00014491
C9ORF116_XeXenL6RMv10039511m
C9ORF135_Quigley201207_XENLA_00080455
C9ORF16_Taira201203_XENLA_stage_00158851
C9ORF30_Taira201203_XENLA_stage_00017858
C9ORF30_Taira201203_XENLA_tissue_00066296
C9ORF41_Taira201203_XENLA_stage_00068814
C9ORF41_Taira201203_XENLA_stage_00124562
C9ORF72_Taira201203_XENLA_tissue_00168358
C9ORF7_Taira201203_XENLA_stage_00097346
C9ORF82_TC463066
C9ORF85_Park201106_XENLA_00128556
C9ORF85_Taira201203_XENLA_stage_00177986
C9ORF86_Ismailoglu201203_XENLA_00048802
C9ORF96_XeXenL6RMv10053725m
CA5B_TeperekTkacz201202_XENLA_00017823
CAB39L_TC426397
CAB39_Ismailoglu201203_XENLA_00060388
CAB39_XeXenL6RMv10037739m
CABLES2_Kwon201107_XENLA_00032193
CABLES2_Taira201203_XENLA_tissue_00095911
CACYBP_Taira201203_XENLA_tissue_00041183
CACYBP_Taira201203_XENLA_tissue_00219249
CADM1_Kwon201107_XENLA_00130885
CALCOCO1_XeXenL6RMv10012505m
CALU_Taira201203_XENLA_stage_00040803
CAMK2G_TC435668
CAMK2G_Taira201203_XENLA_stage_00019183
CAMK2G_Taira201203_XENLA_tissue_00099902
CAMKK2_Kwon201107_XENLA_00039249
CAMKMT_TeperekTkacz201202_XENLA_00018813
CAMSAP1_Kwon201107_XENLA_00069747
CAMTA1_Quigley201207_XENLA_00022774
CANT1_Ismailoglu201203_XENLA_00012815
CANT1_Park201106_XENLA_00069877
CANX_Kwon201107_XENLA_00131741
CAP1_Ismailoglu201203_XENLA_00005575
CAPN7_Taira201203_XENLA_tissue_00140601
CAPNS2_Taira201203_XENLA_stage_00102180
CAPNS2_Taira201203_XENLA_stage_00178395
CAPRIN1_TC426229
CAPSL_Kwon201107_XENLA_00076183
CAPSL_Taira201203_XENLA_tissue_00172444
CAPZA2_Taira201203_XENLA_stage_00194628
CAPZA2_XeXenL6RMv10000627m
CAPZA2_XeXenL6RMv10051132m
CAPZA2_mgEST_Xl4jul2012_1013254125
CAPZB_TC464280
CAPZB_XeXenL6RMv10010984m
CARS2_Taira201203_XENLA_stage_00099087
CASC3_Ismailoglu201203_XENLA_00026282
CASC3_Taira201203_XENLA_tissue_00174531
CASC4_Taira201203_XENLA_stage_00194363
CASC4_Taira201203_XENLA_tissue_00227329
CASP10_Taira201203_XENLA_stage_00063759
CASP2_Taira201203_XENLA_tissue_00222813
CASP3_Ismailoglu201203_XENLA_00051348
CASP3_Taira201203_XENLA_stage_00193306
CASP3_Taira201203_XENLA_tissue_00100984
CASP8AP2_Kwon201107_XENLA_00129217
CAST_Taira201203_XENLA_tissue_00178236
CAT.2_Kwon201107_XENLA_00137220
CAT.2_TeperekTkacz201206_XENLA_00073173
CAV2_Taira201203_XENLA_stage_00056430
CBFB_TC435839
CBLB_Taira201203_XENLA_tissue_00216352
CBLL1_Taira201203_XENLA_stage_00155887
CBWD2_TC418575
CBX2_Taira201203_XENLA_stage_00102474
CBX3_mgEST_Xl4jul2012_1013250700
CBX6_TeperekTkacz201202_XENLA_00015108
CBX7_Taira201203_XENLA_tissue_00134866
CBY1_Kwon201107_XENLA_00033993
CBY1_TeperekTkacz201206_XENLA_00084543
CC2D1A_Park201106_XENLA_00165295
CC2D1B_TC414248
CC2D1B_Taira201203_XENLA_tissue_00030963
CC2D2A_Quigley201112_XENLA_00099134
CC2D2A_XeXenL6RMv10027374m
CCDC103_Quigley201207_XENLA_00053465
CCDC104_Quigley201207_XENLA_00043737
CCDC108_Taira201203_XENLA_tissue_00150249
CCDC111_Ismailoglu201203_XENLA_00030748
CCDC113_Quigley201207_XENLA_00109739
CCDC113_XeXenL6RMv10006624m
CCDC11_Taira201203_XENLA_stage_00123259
CCDC124_Taira201203_XENLA_tissue_00189705
CCDC124_TeperekTkacz201206_XENLA_00008291
CCDC126_Taira201203_XENLA_stage_00006368
CCDC126_Taira201203_XENLA_stage_00063186
CCDC127_Taira201203_XENLA_tissue_00061679
CCDC12_Taira201203_XENLA_tissue_00081086
CCDC12_TeperekTkacz201202_XENLA_00084997
CCDC130_Ismailoglu201203_XENLA_00066710
CCDC130_Taira201203_XENLA_stage_00203166
CCDC134_Taira201203_XENLA_tissue_00162218
CCDC135_Quigley201112_XENLA_00124219
CCDC135_Quigley201207_XENLA_00000176
CCDC138_Taira201203_XENLA_tissue_00140127
CCDC146_Quigley201207_XENLA_00007226
CCDC146_XeXenL6RMv10022308m
CCDC148_Ismailoglu201203_XENLA_00029390
CCDC149_Kwon201107_XENLA_00055608
CCDC150_Taira201203_XENLA_tissue_00043415
CCDC151_Taira201203_XENLA_stage_00152250
CCDC157_Quigley201207_XENLA_00010279
CCDC158_Kwon201107_XENLA_00069282
CCDC15_Quigley201207_XENLA_00049446
CCDC15_Taira201203_XENLA_tissue_00003493
CCDC18_Kwon201107_XENLA_00021233
CCDC18_Kwon201107_XENLA_00055492
CCDC22_Amin201106_XENLA_00046231
CCDC24_Quigley201207_XENLA_00004304
CCDC25_Taira201203_XENLA_stage_00014208
CCDC28B_Quigley201112_XENLA_00047910
CCDC28B_Taira201203_XENLA_tissue_00218051
CCDC39_Taira201203_XENLA_tissue_00074120
CCDC41_Taira201203_XENLA_tissue_00260260
CCDC41_TeperekTkacz201206_XENLA_00022245
CCDC42_Taira201203_XENLA_tissue_00032695
CCDC43_Taira201203_XENLA_stage_00204615
CCDC47_Quigley201207_XENLA_00014165
CCDC50_Ismailoglu201203_XENLA_00063044
CCDC50_Kwon201107_XENLA_00065707
CCDC51_Taira201203_XENLA_tissue_00162324
CCDC55_Ismailoglu201203_XENLA_00022925
CCDC55_Taira201203_XENLA_stage_00171055
CCDC61_XeXenL6RMv10023294m
CCDC63_Quigley201112_XENLA_00064656
CCDC6_XeXenL6RMv10051480m
CCDC71L_Kwon201107_XENLA_00018072
CCDC85C_Taira201203_XENLA_tissue_00009705
CCDC90A_Taira201203_XENLA_stage_00202592
CCDC96_Taira201203_XENLA_tissue_00137059
CCDC97_TC419542
CCDC99_Kwon201107_XENLA_00050984
CCM2_Park201106_XENLA_00033300
CCNA1_XeXenL6RMv10000530m
CCNA1_XeXenL6RMv10048928m
CCNA2_XeXenL6RMv10036576m
CCNB1.2_Quigley201207_XENLA_00033085
CCNB1.2_Taira201203_XENLA_tissue_00082055
CCNB2_Taira201203_XENLA_stage_00209118
CCNB2_TeperekTkacz201206_XENLA_00003154
CCNB2_TeperekTkacz201206_XENLA_00074420
CCNB3_Taira201203_XENLA_stage_00109663
CCNB3_Taira201203_XENLA_tissue_00270943
CCNB3_TeperekTkacz201206_XENLA_00066838
CCNB3_XeXenL6RMv10054269m
CCND2_Ismailoglu201203_XENLA_00060579
CCNE1_Taira201203_XENLA_stage_00027807
CCNE1_Taira201203_XENLA_stage_00088940
CCNE1_mgEST_Xl4jul2012_1013086132
CCNE2_XeXenL6RMv10009987m
CCNF_Ismailoglu201203_XENLA_00056054
CCNF_Kwon201107_XENLA_00121218
CCNF_Taira201203_XENLA_tissue_00127083
CCNG2_TC418937
CCNH_Taira201203_XENLA_stage_00096640
CCNH_Taira201203_XENLA_tissue_00076644
CCNI_TC446126
CCNI_mgEST_Xl4jul2012_1013251457
CCNK_Chung201110_XENLA_00031077
CCNK_Taira201203_XENLA_stage_00134830
CCNL1_Taira201203_XENLA_stage_00161139
CCNL1_Taira201203_XENLA_tissue_00095396
CCNO_Quigley201207_XENLA_00056419
CCNT1_Kwon201107_XENLA_00015849
CCNT1_Taira201203_XENLA_stage_00123987
CCNT1_Taira201203_XENLA_tissue_00282715
CCNY_Park201106_XENLA_00089632
CCNY_Quigley201112_XENLA_00096872
CCP110_Kwon201107_XENLA_00109951
CCPG1_Kwon201107_XENLA_00031652
CCT2_Taira201203_XENLA_stage_00074203
CCT4_Taira201203_XENLA_stage_00189248
CCT4_TeperekTkacz201206_XENLA_00062981
CCT5_Taira201203_XENLA_stage_00000574
CCT6A_Taira201203_XENLA_tissue_00172392
CCT6A_XeXenL6RMv10027669m
CCT7_TeperekTkacz201206_XENLA_00108176
CCT8_TC419329
CCZ1B_Taira201203_XENLA_tissue_00171887
CCZ1B_Taira201203_XENLA_tissue_00275712
CD276_Ismailoglu201203_XENLA_00038712
CD276_Taira201203_XENLA_tissue_00034453
CD2BP2_TeperekTkacz201206_XENLA_00055681
CD81_Kwon201107_XENLA_00062484
CD99L2_Taira201203_XENLA_stage_00140090
CD99L2_Taira201203_XENLA_tissue_00200688
CD99L2_Taira201203_XENLA_tissue_00249233
CDADC1_Taira201203_XENLA_stage_00112031
CDAN1_Park201106_XENLA_00007698
CDAN1_TeperekTkacz201206_XENLA_00038913
CDC14A_Taira201203_XENLA_stage_00147231
CDC16_Taira201203_XENLA_stage_00033032
CDC20_XeXenL6RMv10000292m
CDC20_mgEST_Xl4jul2012_1013251007
CDC23_Ismailoglu201203_XENLA_00026346
CDC25C_Ismailoglu201203_XENLA_00006370
CDC25C_Taira201203_XENLA_tissue_00177528
CDC27_XeXenL6RMv10055638m
CDC34_XeXenL6RMv10016829m
CDC37L1_Taira201203_XENLA_stage_00008261
CDC37_Amin201106_XENLA_00012329
CDC37_XeXenL6RMv10044024m
CDC40_Taira201203_XENLA_stage_00010697
CDC40_Taira201203_XENLA_tissue_00287324
CDC40_XeXenL6RMv10020803m
CDC42BPB_Ismailoglu201203_XENLA_00032996
CDC42BPB_Kwon201107_XENLA_00019124
CDC42EP2_Taira201203_XENLA_stage_00040660
CDC42EP3_Audic201207_XENLA_00003369
CDC42EP3_Taira201203_XENLA_tissue_00097802
CDC42EP4_XeXenL6RMv10011686m
CDC42SE2_Kwon201107_XENLA_00053174
CDC42SE2_TeperekTkacz201202_XENLA_00102016
CDC42_TeperekTkacz201202_XENLA_00129439
CDC42_mgEST_Xl4jul2012_1013253962
CDC45_TeperekTkacz201206_XENLA_00038287
CDC5L_TC415512
CDC6_TC417298
CDC73_mgEST_Xl4jul2012_1013254387
CDC73_mgEST_Xl4jul2012_1013254388
CDCA3_Taira201203_XENLA_stage_00038040
CDCA4_Quigley201207_XENLA_00083769
CDCA4_TeperekTkacz201202_XENLA_00147844
CDCA5_Audic201207_XENLA_00004392
CDCA5_Taira201203_XENLA_tissue_00182617
CDCA7_Taira201203_XENLA_stage_00211711
CDCA8_Ismailoglu201203_XENLA_00025953
CDK10_Taira201203_XENLA_stage_00020140
CDK11B_Taira201203_XENLA_tissue_00023137
CDK12_Taira201203_XENLA_stage_00116346
CDK17_Horb201201_XENLA_00067472
CDK20_Taira201203_XENLA_tissue_00116903
CDK2_TC417342
CDK2_TC444842
CDK2_XeXenL6RMv10044052m
CDK5RAP2_mgEST_Xl4jul2012_1013097498
CDK5RAP3_Taira201203_XENLA_tissue_00046666
CDK7_Quigley201112_XENLA_00104810
CDK8_Amin201106_XENLA_00096835
CDK9_TC419359
CDKAL1_Kwon201107_XENLA_00025551
CDKAL1_Kwon201107_XENLA_00050575
CDKN1B_Taira201203_XENLA_stage_00019878
CDKN1B_TeperekTkacz201202_XENLA_00048317
CDKN2AIPNL_Chung201110_XENLA_00067636
CDKN2AIPNL_TeperekTkacz201206_XENLA_00084534
CDKN2AIP_TC428435
CDKN2AIP_Taira201203_XENLA_tissue_00251040
CDKN2AIP_TeperekTkacz201202_XENLA_00032461
CDNF_Taira201203_XENLA_tissue_00074281
CDR2_Taira201203_XENLA_tissue_00156353
CDS2_Amin201106_XENLA_00051600
CDS2_TeperekTkacz201206_XENLA_00029328
CDT1_Ismailoglu201203_XENLA_00068388
CDT1_TeperekTkacz201206_XENLA_00080563
CDV3_Taira201203_XENLA_tissue_00086486
CDV3_Taira201203_XENLA_tissue_00228854
CEBPD_Taira201203_XENLA_stage_00115531
CEBPZ_XeXenL6RMv10017559m
CECR2_Taira201203_XENLA_stage_00146439
CELF1_Ismailoglu201203_XENLA_00026390
CELF1_TC433080
CELSR2_Taira201203_XENLA_tissue_00013378
CENPA_Taira201203_XENLA_stage_00086611
CENPA_TeperekTkacz201202_XENLA_00122001
CENPC1_Taira201203_XENLA_tissue_00287659
CENPE_Kwon201107_XENLA_00011161
CENPE_XeXenL6RMv10031216m
CENPP_Amin201106_XENLA_00086343
CENPP_XeXenL6RMv10039957m
CENPT_Taira201203_XENLA_stage_00078138
CEP112_Kwon201107_XENLA_00020703
CEP120_TeperekTkacz201202_XENLA_00103536
CEP135_Quigley201207_XENLA_00066430
CEP152_Quigley201207_XENLA_00100527
CEP164_Kwon201107_XENLA_00044934
CEP164_Taira201203_XENLA_stage_00208266
CEP350_Ismailoglu201203_XENLA_00072906
CEP350_Taira201203_XENLA_tissue_00042690
CEP350_XeXenL6RMv10045726m
CEP41_Quigley201207_XENLA_00052785
CEP41_XeXenL6RMv10055562m
CEP44_XeXenL6RMv10039601m
CEP57L1_Taira201203_XENLA_tissue_00087099
CEP57_Taira201203_XENLA_stage_00133655
CEP57_XeXenL6RMv10041539m
CEP68_Park201106_XENLA_00073241
CEP76_Kwon201107_XENLA_00071392
CEP76_Taira201203_XENLA_stage_00121185
CEP78_Taira201203_XENLA_tissue_00242738
CEP85_Kwon201107_XENLA_00067703
CEP89_Quigley201207_XENLA_00032908
CEP95_Ismailoglu201203_XENLA_00060228
CEP97_Ismailoglu201203_XENLA_00072700
CERCAM_Taira201203_XENLA_stage_00198009
CERCAM_Taira201203_XENLA_tissue_00129832
CERK_Kwon201107_XENLA_00051491
CERK_Taira201203_XENLA_stage_00144082
CERK_XeXenL6RMv10026323m
CERS3_Kwon201107_XENLA_00014470
CERS5_Ismailoglu201203_XENLA_00019866
CERS5_TC418783
CERS5_Taira201203_XENLA_tissue_00199429
CETN1_TC416375
CETN3_Quigley201112_XENLA_00068098
CETN3_TeperekTkacz201202_XENLA_00076449
CFDP1_Ismailoglu201203_XENLA_00066661
CFL1_Ismailoglu201203_XENLA_00021186
CGRRF1_Taira201203_XENLA_tissue_00024325
CHAMP1_Ismailoglu201203_XENLA_00020922
CHCHD2_Ismailoglu201203_XENLA_00070602
CHCHD3_Taira201203_XENLA_tissue_00020998
CHCHD4_Ismailoglu201203_XENLA_00072147
CHCHD4_Park201106_XENLA_00092664
CHCHD4_TC422281
CHD1_Kwon201107_XENLA_00052443
CHD1_Taira201203_XENLA_stage_00205657
CHD2_Taira201203_XENLA_stage_00145178
CHD3_XeXenL6RMv10005066m
CHD6_Taira201203_XENLA_stage_00005497
CHD9_Taira201203_XENLA_stage_00074513
CHEK1_Taira201203_XENLA_tissue_00099550
CHERP_Kwon201107_XENLA_00033350
CHERP_Taira201203_XENLA_tissue_00059819
CHIC2_TeperekTkacz201206_XENLA_00007936
CHIC2_XeXenL6RMv10042869m
CHKA_Park201106_XENLA_00025589
CHKB_Taira201203_XENLA_stage_00070066
CHMP1A_Ismailoglu201203_XENLA_00007994
CHMP1B_Kwon201107_XENLA_00008541
CHMP2A_Ismailoglu201203_XENLA_00027920
CHMP2B_Taira201203_XENLA_tissue_00053947
CHMP2B_XeXenL6RMv10012639m
CHMP4B_Ismailoglu201203_XENLA_00047664
CHMP5_Taira201203_XENLA_stage_00103632
CHMP5_Veenstra201204_XENLA_00011086
CHMP6_Ismailoglu201203_XENLA_00047055
CHMP7_Taira201203_XENLA_tissue_00254550
CHM_Taira201203_XENLA_tissue_00095776
CHM_Taira201203_XENLA_tissue_00203254
CHN1_Park201106_XENLA_00037189
CHORDC1_Taira201203_XENLA_tissue_00092843
CHPF_Ismailoglu201203_XENLA_00043658
CHPF_Taira201203_XENLA_stage_00004207
CHPT1_Kwon201107_XENLA_00061805
CHPT1_Kwon201107_XENLA_00106227
CHPT1_Kwon201107_XENLA_00111854
CHRAC1_Taira201203_XENLA_stage_00217033
CHURC1_Amin201106_XENLA_00035644
CHURC1_Quigley201112_XENLA_00023008
CIAO1_Park201106_XENLA_00064192
CIB1_TC427239
CIB1_XeXenL6RMv10023740m
CIC_Taira201203_XENLA_tissue_00281877
CIDEA_TC419755
CIDEC_Kwon201107_XENLA_00125568
CINP_Kwon201107_XENLA_00038636
CINP_Taira201203_XENLA_tissue_00041651
CIR1_Taira201203_XENLA_stage_00034598
CIRBP_Ismailoglu201203_XENLA_00056176
CIRBP_Taira201203_XENLA_tissue_00147455
CIRBP_XeXenL6RMv10004232m
CITED4_XeXenL6RMv10024805m
CKB_Taira201203_XENLA_tissue_00168294
CKS1B_XeXenL6RMv10045645m
CKS2_Taira201203_XENLA_tissue_00050384
CLASP1_XeXenL6RMv10045537m
CLCN3_Ismailoglu201203_XENLA_00041872
CLCN3_Kwon201107_XENLA_00080783
CLCN7_TC415436
CLINT1_Quigley201207_XENLA_00100205
CLIP1_Ismailoglu201203_XENLA_00010354
CLK3_Taira201203_XENLA_stage_00046517
CLN6_Ismailoglu201203_XENLA_00006759
CLN8_Taira201203_XENLA_tissue_00212079
CLNS1A_Taira201203_XENLA_tissue_00187445
CLOCK_Kwon201107_XENLA_00001834
CLOCK_Taira201203_XENLA_tissue_00025459
CLOCK_Taira201203_XENLA_tissue_00261468
CLP1_TC413956
CLPP_Ismailoglu201203_XENLA_00038599
CLPP_TeperekTkacz201206_XENLA_00005120
CLPTM1L_XeXenL6RMv10031350m
CLPTM1_Ismailoglu201203_XENLA_00063556
CLPX_Ismailoglu201203_XENLA_00024636
CLTA_Chung201110_XENLA_00053205
CLTA_Taira201203_XENLA_stage_00182710
CLTA_Taira201203_XENLA_stage_00195234
CLTA_XeXenL6RMv10026053m
CLTC_Taira201203_XENLA_tissue_00052811
CLUAP1_Taira201203_XENLA_tissue_00255479
CMC1_Park201106_XENLA_00118231
CMC1_Taira201203_XENLA_tissue_00194078
CMIP_TC432673
CMPK1_XeXenL6RMv10037292m
CNDP2_XeXenL6RMv10031071m
-
CNIH_Taira201203_XENLA_tissue_00197513
CNKSR1_Ismailoglu201203_XENLA_00015796
CNN3_Ismailoglu201203_XENLA_00022312
CNN3_TeperekTkacz201206_XENLA_00098792
CNN3_XeXenL6RMv10005057m
CNNM4_TeperekTkacz201202_XENLA_00134894
CNOT1_Ismailoglu201203_XENLA_00068439
CNOT1_Taira201203_XENLA_stage_00062227
CNOT2_Taira201203_XENLA_stage_00062447
CNOT2_XeXenL6RMv10029443m
CNOT3_TC428805
CNOT3_XeXenL6RMv10052761m
CNOT4_Taira201203_XENLA_stage_00090492
CNOT6L_Ismailoglu201203_XENLA_00021125
CNOT6L_XeXenL6RMv10025092m
CNOT8_XeXenL6RMv10046560m
CNOT8_mgEST_Xl4jul2012_1013156785
CNO_Taira201203_XENLA_tissue_00009347
CNO_TeperekTkacz201206_XENLA_00008515
CNPPD1_Ismailoglu201203_XENLA_00074495
CNPY1_mgEST_Xl4jul2012_1013099380
CNPY2_Taira201203_XENLA_stage_00093565
CNPY2_Taira201203_XENLA_stage_00191845
CNPY2_Taira201203_XENLA_tissue_00250295
CNP_Taira201203_XENLA_tissue_00255954
CNTLN_Taira201203_XENLA_tissue_00074590
COA5_TeperekTkacz201206_XENLA_00077591
COASY_Ismailoglu201203_XENLA_00028760
COG3_Taira201203_XENLA_tissue_00170487
COG6_Ismailoglu201203_XENLA_00055590
COG6_Taira201203_XENLA_stage_00170993
COG6_XeXenL6RMv10000007m
COG7_Kwon201107_XENLA_00057651
COG7_XeXenL6RMv10030509m
COIL_Kwon201107_XENLA_00077305
COL4A3BP_Ismailoglu201203_XENLA_00026100
COMMD10_Taira201203_XENLA_tissue_00239408
COMMD1_TeperekTkacz201206_XENLA_00006804
COMMD2_Taira201203_XENLA_stage_00148497
COMMD2_Taira201203_XENLA_stage_00179659
COMMD4_Taira201203_XENLA_tissue_00044493
COMMD5_Ismailoglu201203_XENLA_00019627
COMMD6_TeperekTkacz201202_XENLA_00024054
COMMD8_Taira201203_XENLA_stage_00128323
COMMD8_Taira201203_XENLA_tissue_00154691
COMMD9_Taira201203_XENLA_stage_00203013
COMMD9_Taira201203_XENLA_tissue_00272341
COPA_Ismailoglu201203_XENLA_00015943
COPA_Quigley201207_XENLA_00110632
COPA_XeXenL6RMv10054160m
COPB2_Taira201203_XENLA_stage_00007515
COPE_Quigley201207_XENLA_00036250
COPG2_TC414972
COPG_XeXenL6RMv10033538m
COPS3_TC430959
COPS3_XeXenL6RMv10015640m
COPS4_TC420282
COPS5_XeXenL6RMv10053991m
COPS6_XeXenL6RMv10038342m
COPS7B_Ismailoglu201203_XENLA_00020274
COPS7B_TeperekTkacz201206_XENLA_00035875
COPS8_Taira201203_XENLA_stage_00072192
COPS8_TeperekTkacz201206_XENLA_00039311
COPS8_TeperekTkacz201206_XENLA_00045038
[truncated: 8,180 more rows]

## Sheet: List_genes_cluster2
2310033E01RIK_Taira201203_XENLA_tissue_00122414
42SP50_Taira201203_XENLA_tissue_00108571
A4IHH3_XENTR_Kwon201107_XENLA_00124282
A4IHQ5_XENTR_XeXenL6RMv10020797m
A4IHV8_XENTR_Audic201207_XENLA_00005061
A4IHV8_XENTR_Taira201203_XENLA_tissue_00236022
A8E4W8_XENTR_Taira201203_XENLA_tissue_00070512
A8E4W8_XENTR_Taira201203_XENLA_tissue_00186307
A8KBE1_XENTR_Taira201203_XENLA_tissue_00077407
A930018P22RIK_TC437436
A9JTN1_XENTR_Ismailoglu201203_XENLA_00027820
A9UMH2_XENTR_XeXenL6RMv10055257m
AACS_XeXenL6RMv10014863m
AADACL4_Taira201203_XENLA_tissue_00276844
AARSD1_Taira201203_XENLA_tissue_00124689
AARS_Ismailoglu201203_XENLA_00011563
AATK_Taira201203_XENLA_tissue_00199004
AATK_XeXenL6RMv10045498m
AB014463.1
AB022672.1
AB088399.1
AB108425.1
AB499903.2
AB591376.1
AB591377.1
AB599713.1
ABCA5_Taira201203_XENLA_tissue_00078642
ABCC3_Taira201203_XENLA_tissue_00213758
ABCC3_XeXenL6RMv10049234m
ABCC4_Taira201203_XENLA_tissue_00082592
ABCC6_Taira201203_XENLA_stage_00015017
ABCC6_XeXenL6RMv10032148m
ABCC9_Amin201106_XENLA_00009876
ABCC9_Kwon201107_XENLA_00129469
ABCG2_TC415692
ABCG4_XeXenL6RMv10043885m
ABHD12_TeperekTkacz201202_XENLA_00134896
ABHD1_Taira201203_XENLA_stage_00008324
ABI2_Taira201203_XENLA_tissue_00026980
ABL1_XeXenL6RMv10024230m
ABLIM1_Taira201203_XENLA_tissue_00209512
ABLIM2_Taira201203_XENLA_tissue_00093728
ABLIM3_Taira201203_XENLA_tissue_00090221
ABLIM3_XeXenL6RMv10036985m
ABTB2_Taira201203_XENLA_tissue_00181737
ACADM_XeXenL6RMv10018409m
ACAP3_Taira201203_XENLA_tissue_00043270
ACCN4_Taira201203_XENLA_tissue_00058882
ACCN4_Taira201203_XENLA_tissue_00081843
ACCN4_XeXenL6RMv10019878m
ACMSD_Taira201203_XENLA_tissue_00086282
ACOT7_XeXenL6RMv10047700m
ACPL2_XeXenL6RMv10038585m
ACPP_Ismailoglu201203_XENLA_00011371
ACSBG2_Kwon201107_XENLA_00053601
ACSF2_Park201106_XENLA_00119376
ACSL1_Ismailoglu201203_XENLA_00070358
ACSS2.2_XeXenL6RMv10043498m
ACSS3_Kwon201107_XENLA_00074967
ACVR1C_Kwon201107_XENLA_00103455
ACVR1C_Taira201203_XENLA_tissue_00068159
ACVR1C_XeXenL6RMv10045584m
ACVR2B_XeXenL6RMv10011755m
ADAM10_Kwon201107_XENLA_00013520
ADAM10_TC417549
ADAM17_XeXenL6RMv10037001m
ADAM9_Taira201203_XENLA_stage_00111657
ADAMTS16_XeXenL6RMv10015994m
ADAMTS18_XeXenL6RMv10025329m
ADAMTS19_XeXenL6RMv10033741m
ADAMTS19_XeXenL6RMv10045090m
ADAMTS3_XeXenL6RMv10050724m
ADAMTSL5_Taira201203_XENLA_tissue_00236184
ADAP1_Taira201203_XENLA_tissue_00256244
ADAP2_Taira201203_XENLA_tissue_00213875
ADAP2_XeXenL6RMv10016601m
ADCK2_Ismailoglu201203_XENLA_00068827
ADCK2_XeXenL6RMv10019932m
ADCK3_Taira201203_XENLA_tissue_00102523
ADCY4_Ismailoglu201203_XENLA_00017662
ADCY4_Kwon201107_XENLA_00003850
ADCYAP1R1__TC418045
ADC_TeperekTkacz201202_XENLA_00077034
ADD2_XeXenL6RMv10003098m
ADD3_XeXenL6RMv10027739m
ADH5_XeXenL6RMv10043849m
ADMP2_Ismailoglu201203_XENLA_00055348
ADMP_Taira201203_XENLA_stage_00192744
ADM_Taira201203_XENLA_tissue_00180970
ADORA2A_TC419598
ADORA2B_Taira201203_XENLA_tissue_00008158
ADRA2A_XeXenL6RMv10032306m
ADRM1_Kwon201107_XENLA_00063773
AEBP1_Park201106_XENLA_00127850
AF013612.1
AF026894.1
AF032385.1
AF035529.1
AF119790.1
AF181559.1
AF212299.1
AF323750.1
AF382190.1
AF387815.1
AF440804.1
AF440814.1
AF440815.1
AF440816.1
AF495661.1
AFAP1L2_Taira201203_XENLA_tissue_00045730
AFF4_XeXenL6RMv10030401m
AGAP1_Taira201203_XENLA_stage_00184485
AGAP1_Taira201203_XENLA_tissue_00021122
AGAP2_Horb201201_XENLA_00116027
AGAP2_XeXenL6RMv10024762m
AGA_Ismailoglu201203_XENLA_00068568
AGBL1_Taira201203_XENLA_tissue_00043616
AGMAT_Taira201203_XENLA_stage_00084225
AGPAT3_Ismailoglu201203_XENLA_00061042
AGPAT6_Kwon201107_XENLA_00107900
AGPHD1_TC421569
AGR2_Taira201203_XENLA_stage_00104699
AGTR1_Taira201203_XENLA_tissue_00221309
AGTR2_Amin201106_XENLA_00031235
AGXT_Taira201203_XENLA_tissue_00226987
AH010077.2
AIFM2_XeXenL6RMv10038673m
AIM1L_Horb201201_XENLA_00034560
AIM1_Taira201203_XENLA_tissue_00176210
AIPL1_XeXenL6RMv10027616m
AIRE_TC467775
AJ009291.1
AJ555189.1
AJAP1_Taira201203_XENLA_tissue_00046241
AJAP1_Taira201203_XENLA_tissue_00109918
AK2_Kwon201107_XENLA_00118828
AK3_Taira201203_XENLA_stage_00061016
AK4_Taira201203_XENLA_tissue_00119590
AK5_Taira201203_XENLA_tissue_00249503
AKAP12_Ismailoglu201203_XENLA_00003654
AKAP14_Taira201203_XENLA_stage_00000630
AKAP14_Taira201203_XENLA_tissue_00094250
AKNA_Taira201203_XENLA_tissue_00087627
AKR1A1_TC421584
AKR1C1_Taira201203_XENLA_tissue_00168117
AKR1C1_Taira201203_XENLA_tissue_00258171
AKR1C2_Quigley201207_XENLA_00014857
AKT1_TeperekTkacz201202_XENLA_00015318
AL590867.1_XeXenL6RMv10049846m
AL732488.1_Taira201203_XENLA_tissue_00163526
AL929195.1_Audic201207_XENLA_00005687
AL929239.1_mgEST_Xl4jul2012_1013115042
AL929327.3_XeXenL6RMv10028683m
ALCAM_XeXenL6RMv10025272m
ALDH1A2_Ismailoglu201203_XENLA_00002724
ALDH1A2_XeXenL6RMv10046039m
ALDH1A3_Taira201203_XENLA_tissue_00200295
ALDH1A3_XeXenL6RMv10010337m
ALDH1B1_Taira201203_XENLA_tissue_00225663
ALDH1B1_XeXenL6RMv10018227m
ALDH1L1_Quigley201207_XENLA_00081019
ALDH1L2_Kwon201107_XENLA_00043551
ALDH1L2_XeXenL6RMv10025425m
ALDH2_Kwon201107_XENLA_00098201
ALDH2_Taira201203_XENLA_tissue_00230677
ALDH3A2_Ismailoglu201203_XENLA_00038007
ALDH3A2_Taira201203_XENLA_tissue_00152279
ALDH5A1_Taira201203_XENLA_tissue_00085776
ALG12_Taira201203_XENLA_stage_00145413
ALOX5_Ismailoglu201203_XENLA_00036266
ALS2CL_Taira201203_XENLA_tissue_00012048
ALYREF_Taira201203_XENLA_stage_00206936
AM419008.1
AM712310.1
AMIGO1_Taira201203_XENLA_stage_00161167
AMOTL2_XeXenL6RMv10009153m
AMPD3_TeperekTkacz201202_XENLA_00088830
AMPD3_XeXenL6RMv10050066m
ANK1_XeXenL6RMv10029553m
ANKFY1_XeXenL6RMv10025850m
ANKRD10_Park201106_XENLA_00012721
ANKRD24_TeperekTkacz201206_XENLA_00101752
ANKRD33B_XeXenL6RMv10033740m
ANKRD34B_Taira201203_XENLA_tissue_00012398
ANKRD57_Taira201203_XENLA_tissue_00018102
ANKRD57_Taira201203_XENLA_tissue_00275092
ANKRD5_Kwon201107_XENLA_00021559
ANKS1A_TeperekTkacz201206_XENLA_00019666
ANKS1A_XeXenL6RMv10003482m
ANKS1B_XeXenL6RMv10051256m
ANKS6_Taira201203_XENLA_tissue_00170669
ANKS6_XeXenL6RMv10016001m
ANKUB1_Taira201203_XENLA_tissue_00069206
ANO1_XeXenL6RMv10037237m
ANO3_XeXenL6RMv10038268m
ANP32C_Taira201203_XENLA_stage_00098599
ANP32C_Taira201203_XENLA_stage_00104609
ANTXR2_Taira201203_XENLA_stage_00088108
ANTXR2_Taira201203_XENLA_tissue_00070542
ANXA2_TC439934
ANXA2_Taira201203_XENLA_tissue_00130897
ANXA3_Taira201203_XENLA_tissue_00243888
ANXA3_mgEST_Xl4jul2012_1013086347
ANXA7_Ismailoglu201203_XENLA_00069573
ANXA9_Taira201203_XENLA_tissue_00120816
AOX1_XeXenL6RMv10020829m
AP1G2_Taira201203_XENLA_tissue_00119517
AP1S3_Horb201201_XENLA_00127363
AP1S3_Quigley201207_XENLA_00098945
AP2S1_Kwon201107_XENLA_00116677
AP2S1_Taira201203_XENLA_stage_00075064
AP3B1_Kwon201107_XENLA_00113917
AP3S1_XeXenL6RMv10049193m
APBA1_Taira201203_XENLA_stage_00193781
APBB2_Taira201203_XENLA_tissue_00073431
APBB3_Taira201203_XENLA_tissue_00076275
APC_Kwon201107_XENLA_00101680
APC_Kwon201107_XENLA_00106194
APEX1_XeXenL6RMv10019093m
APLNR_TC437685
APLP1_Taira201203_XENLA_tissue_00157277
APLP2_Taira201203_XENLA_tissue_00117889
APOA5_XeXenL6RMv10038061m
APOBEC2_Taira201203_XENLA_tissue_00127375
APOE_Taira201203_XENLA_tissue_00197966
APOE_XeXenL6RMv10030360m
APOM_Taira201203_XENLA_tissue_00131404
APP_Taira201203_XENLA_stage_00170644
APP_Taira201203_XENLA_stage_00187735
AQP3_mgEST_Xl4jul2012_1013110614
AQP8_Taira201203_XENLA_tissue_00047333
AQP8_XeXenL6RMv10023964m
AQPEP_Taira201203_XENLA_tissue_00113722
ARAF_Kwon201107_XENLA_00001085
ARG2_XeXenL6RMv10031934m
ARHGAP17_TeperekTkacz201206_XENLA_00110647
ARHGAP20_Taira201203_XENLA_stage_00061590
ARHGAP20_Taira201203_XENLA_tissue_00103991
ARHGAP21_Taira201203_XENLA_stage_00017976
ARHGAP25_Taira201203_XENLA_tissue_00057451
ARHGAP26_Taira201203_XENLA_tissue_00114291
ARHGAP28_Taira201203_XENLA_stage_00191767
ARHGAP31_Ismailoglu201203_XENLA_00018121
ARHGAP31_Taira201203_XENLA_tissue_00190577
ARHGAP33_XeXenL6RMv10006512m
ARHGAP44_Taira201203_XENLA_stage_00059726
ARHGAP44_XeXenL6RMv10047016m
ARHGAP9_Taira201203_XENLA_tissue_00022560
ARHGAP9_Taira201203_XENLA_tissue_00212909
ARHGEF10_Taira201203_XENLA_tissue_00009936
ARHGEF11_Taira201203_XENLA_stage_00182000
ARHGEF1_Ismailoglu201203_XENLA_00049775
ARHGEF26_Kwon201107_XENLA_00058862
ARHGEF40_Taira201203_XENLA_stage_00200091
ARHGEF40_Taira201203_XENLA_tissue_00144294
ARHGEF4_Taira201203_XENLA_tissue_00040708
ARHGEF5_Park201106_XENLA_00113341
ARHGEF7_Taira201203_XENLA_stage_00038313
ARHGEF7_Taira201203_XENLA_stage_00201933
ARID1B_Horb201201_XENLA_00042006
ARID1B_Park201106_XENLA_00145039
ARID5B_Kwon201107_XENLA_00132721
ARL11_Taira201203_XENLA_stage_00211864
ARL11_Taira201203_XENLA_tissue_00149632
ARL1_TC423034
ARL4C_Taira201203_XENLA_tissue_00267617
ARL8A_Taira201203_XENLA_stage_00114525
ARL8A_Taira201203_XENLA_tissue_00153140
ARNTL_TC416134
ARPC1B_TC420962
ARPC5_Kwon201107_XENLA_00033172
ARRB1_Taira201203_XENLA_tissue_00065952
ARRB2_XeXenL6RMv10004122m
ARRDC2_Taira201203_XENLA_tissue_00120449
ARRDC4_Taira201203_XENLA_tissue_00204219
ARSI_Taira201203_XENLA_tissue_00161007
ARSJ_Taira201203_XENLA_tissue_00009517
ARTN_Taira201203_XENLA_stage_00015189
ARVCF_Kwon201107_XENLA_00024713
ARVCF_Taira201203_XENLA_stage_00069278
ARX_XeXenL6RMv10045083m
ASAH2_mgEST_Xl4jul2012_1013111521
ASNS_Taira201203_XENLA_tissue_00230699
ASPH_XeXenL6RMv10047559m
ASPRV1_XeXenL6RMv10032162m
ASS1_XeXenL6RMv10024238m
ASTN1_Taira201203_XENLA_stage_00135573
ATF3_Taira201203_XENLA_tissue_00091862
ATF6_Taira201203_XENLA_stage_00032922
ATF7IP_Taira201203_XENLA_tissue_00272132
ATHL1_Ismailoglu201203_XENLA_00062029
ATL3_Taira201203_XENLA_tissue_00259143
ATOX1_Park201106_XENLA_00036536
ATP10B_XeXenL6RMv10009322m
ATP10D_Horb201201_XENLA_00008024
ATP13A4_Taira201203_XENLA_stage_00193620
ATP1A1_Ismailoglu201203_XENLA_00051285
ATP1A1_Kwon201107_XENLA_00098229
ATP1A3_Taira201203_XENLA_tissue_00233839
ATP1B3_Taira201203_XENLA_tissue_00195358
ATP2A1_TC446943
ATP2B4_Taira201203_XENLA_tissue_00228256
ATP2C1_Kwon201107_XENLA_00078285
ATP2C1_XeXenL6RMv10014148m
ATP5B_XeXenL6RMv10009678m
ATP5G1_Taira201203_XENLA_stage_00151478
ATP5G1_Taira201203_XENLA_tissue_00273659
ATP6AP1.1_Quigley201112_XENLA_00062574
ATP6V0A2_XeXenL6RMv10008354m
ATP6V1D_TC422528
ATP6V1G2_Park201106_XENLA_00155478
ATP6V1G2_XeXenL6RMv10036141m
ATP6V1G3_Quigley201112_XENLA_00112932
ATP6V1G3_Taira201203_XENLA_stage_00108569
ATP6V1G3_Taira201203_XENLA_stage_00209508
ATP7B_Chung201110_XENLA_00067075
ATP8A1_Ismailoglu201203_XENLA_00065396
ATP8A1_Kwon201107_XENLA_00041997
ATP8A1_Taira201203_XENLA_tissue_00191365
ATP8B1_Chung201110_XENLA_00026570
ATPIF1_Park201106_XENLA_00054467
ATRNL1_XeXenL6RMv10022718m
ATR_Taira201203_XENLA_tissue_00159722
ATXN2_TeperekTkacz201206_XENLA_00103699
ATXN7L1_Taira201203_XENLA_stage_00060545
AUTS2_Ismailoglu201203_XENLA_00026807
AUTS2_Taira201203_XENLA_tissue_00148963
AUTS2_Taira201203_XENLA_tissue_00256568
AVIL_XeXenL6RMv10004447m
AVPR2.2_XeXenL6RMv10032986m
AVPR2_Taira201203_XENLA_stage_00186272
AVPR2_Taira201203_XENLA_tissue_00229498
AXIN2_Taira201203_XENLA_tissue_00033830
AXL_Kwon201107_XENLA_00055400
AY052765.1
AY124705.1
AY130967.1
AY190598.1
AY204553.1
AY280865.1
AY331399.1
AY340103.1
AY508954.1
AY601665.1
AY796189.1
AY836769.1
AY894836.1
AY901989.1
AZI1_Ismailoglu201203_XENLA_00021686
B0BMG0_XENTR_Taira201203_XENLA_stage_00044907
B0BMM6_XENTR_Ismailoglu201203_XENLA_00072305
B1WBK9_XENTR_Taira201203_XENLA_tissue_00119258
B1WBK9_XENTR_XeXenL6RMv10055105m
B2RZ03_XENTR_Ismailoglu201203_XENLA_00027801
B2RZ03_XENTR_Taira201203_XENLA_tissue_00077504
B3GALTL_Ismailoglu201203_XENLA_00000161
B3GNT4_Taira201203_XENLA_tissue_00214216
B3GNT6_Taira201203_XENLA_stage_00180611
B3GNT6_XeXenL6RMv10033090m
B4F746_XENTR_Ismailoglu201203_XENLA_00027616
B4F746_XENTR_XeXenL6RMv10005447m
B4GALNT1_XeXenL6RMv10032467m
B4GALNT3_Quigley201112_XENLA_00114104
B4GALT1.1_Taira201203_XENLA_tissue_00134970
B4GALT2_TeperekTkacz201206_XENLA_00030875
B4GALT2_XeXenL6RMv10021134m
B4GALT2_mgEST_Xl4jul2012_1013112455
B4GALT6_Kwon201107_XENLA_00132945
BAALC_Taira201203_XENLA_tissue_00136260
BAALC_Taira201203_XENLA_tissue_00141429
BAG1_Ismailoglu201203_XENLA_00043760
BAG3_TC415550
BAG3_mgEST_Xl4jul2012_1013253683
BAG6_Ismailoglu201203_XENLA_00003532
BAHCC1_Taira201203_XENLA_tissue_00024270
BAIAP2L1_Audic201207_XENLA_00000757
BAIAP2L1_Taira201203_XENLA_tissue_00001858
BAMBI_Taira201203_XENLA_tissue_00105522
BAPX_Taira201203_XENLA_tissue_00032634
BAPX_XeXenL6RMv10011636m
BARX1_Kwon201107_XENLA_00125476
BAZ2B_Taira201203_XENLA_tissue_00219937
BBX_XeXenL6RMv10045700m
BC041221.1
BC041295.1
BC041316.1
BC041716.1
BC042228.1
BC042231.1
BC042930.1
BC043980.1
BC044069.1
BC044268.1
BC044274.1
BC044955.1
BC044957.1
BC044964.1
BC045244.1
BC045251.1
BC046267.1
BC046952.1
BC049007.1
BC049175.1
BC049292.1
BC054197.1
BC054261.1
BC054296.1
BC054333.1
BC055969.1
BC055994.1
BC056859.1
BC059340.1
BC060019.1
BC060397.1
BC060474.1
BC061934.1
BC063720.1
BC068938.1
BC068952.1
BC068953.1
BC070621.1
BC070646.1
BC070661.1
BC070662.1
BC070672.1
BC070872.1
BC070990.1
BC071022.1
BC071050.1
BC071059.1
BC071135.1
BC072227.1
BC072246.1
BC072256.1
BC072262.1
BC072290.1
BC072361.1
BC072375.1
BC072378.1
BC072776.1
BC072940.1
BC072985.1
BC073084.1
BC073102.1
BC073282.1
BC073378.1
BC073545.1
BC073551.1
BC073580.1
BC073605.1
BC073627.1
BC074118.1
BC074153.1
BC074427.1
BC074480.1
BC075246.1
BC076824.1
BC076842.1
BC077065.1
BC077250.1
BC077324.1
BC077421.1
BC077538.1
BC077628.1
BC077758.1
BC077779.1
BC078049.1
BC078081.1
BC078485.1
BC078491.1
BC078545.1
BC078607.1
BC078609.1
BC079725.1
BC079753.1
BC079755.1
BC079797.1
BC079803.1
BC079810.1
BC080416.1
BC080437.1
BC081113.1
BC081181.1
BC081244.1
BC082432.1
BC082433.1
BC082878.1
BC084088.1
BC084156.1
BC084350.1
BC084389.1
BC084401.1
BC084403.1
BC084413.1
BC084422.1
BC084760.1
BC084844.1
BC084875.1
BC084878.1
BC084959.1
BC084974.1
BC085069.1
BC085072.1
BC086275.1
BC087374.1
BC087524.1
BC087620.1
BC088743.1
BC088794.1
BC088825.1
BC089171.1
BC089258.1
BC091640.1
BC091719.1
BC092021.1
BC092116.1
BC092244.1
BC092341.1
BC093532.1
BC094086.1
BC094123.1
BC094179.1
BC094182.1
BC094204.1
BC094487.1
BC096441_Taira201203_XENLA_tissue_00140409
BC097523.1
BC097579.1
BC097609.1
BC097825.1
BC097871.1
BC097904.1
BC098954.1
BC098956.1
BC098973.1
BC098997.1
BC099059.1
BC099265.1
BC099293.1
BC099323.1
BC106253.1
BC106392.1
BC106469.1
BC106495.1
BC106675.1
BC108643.1
BC108750.1
BC108813.1
BC108867.1
BC108883.1
BC108887.1
BC110730.1
BC110753.1
BC110923.1
BC110966.1
BC116460.1
BC116461.1
BC122477.1
BC123145.1
BC123257.1
BC124857.1
BC124956.1
BC126006.1
BC126032.1
BC126038.1
BC127434.1
BC128687.1
BC128935.1
BC129049.1
BC129067.1
BC129513.1
BC129632.1
BC129634.1
BC129663.1
BC129709.1
BC129744.1
BC129782.1
BC130061.1
BC130095.1
BC130121.1
BC130187.1
BC130195.1
BC133217.1
BC133227.1
BC133230.1
BC133244.1
BC141729.1
BC141766.1
BC142543.1
BC152709.1
BC153780.1
BC155351.1
BC155933.1
BC155948.1
BC157447.1
BC157499.1
BC157501.1
BC158214.1
BC160670.1
BC160685.1
BC160713.1
BC160749.1
BC167493.1
BC167503.1
BC169775.1
BC170286.1
BC170512.1
BCAM_XeXenL6RMv10030367m
BCAR1_Horb201201_XENLA_00046410
BCAR3_Park201106_XENLA_00171986
BCAS3_Taira201203_XENLA_tissue_00234896
BCAS4_TC430349
BCHE_XeXenL6RMv10053544m
BCL11AA_Park201106_XENLA_00042533
BCL11A_Taira201203_XENLA_tissue_00160715
BCL2L12_Taira201203_XENLA_stage_00014796
BCL2L12_Taira201203_XENLA_tissue_00180298
BCL2L14_Quigley201207_XENLA_00073295
BCL3_Taira201203_XENLA_tissue_00277306
BCL3_XeXenL6RMv10015181m
BCL3_XeXenL6RMv10030372m
BCL7A_Audic201207_XENLA_00004872
BCL7A_XeXenL6RMv10004951m
BCL9L_Kwon201107_XENLA_00019702
BDAG1_Taira201203_XENLA_tissue_00254705
BEND3_TeperekTkacz201206_XENLA_00082694
BEND4_Taira201203_XENLA_stage_00047126
BEND4_Taira201203_XENLA_stage_00203525
BEND7_XeXenL6RMv10009231m
BEST4_Taira201203_XENLA_tissue_00151395
BEST4_Taira201203_XENLA_tissue_00153110
BEST4_XeXenL6RMv10044609m
BFSP2_Taira201203_XENLA_tissue_00264262
BHLHE41_TeperekTkacz201202_XENLA_00057958
BICC1__Taira201203_XENLA_stage_00156541
BICD1_Taira201203_XENLA_stage_00209093
BICD1_Taira201203_XENLA_tissue_00027478
BIN2_mgEST_Xl4jul2012_1013116732
BLVRA_Taira201203_XENLA_tissue_00241292
BLVRA_XeXenL6RMv10048353m
BMP1_Ismailoglu201203_XENLA_00015773
BMP1_XeXenL6RMv10009366m
BMP2K_TC431865
BMP2K_TeperekTkacz201202_XENLA_00072713
BMP2K_TeperekTkacz201206_XENLA_00050108
BMP2_Taira201203_XENLA_tissue_00185370
BMP3_Taira201203_XENLA_tissue_00102059
BMP3_XeXenL6RMv10041989m
BMPR2_Taira201203_XENLA_tissue_00128374
BNC1_Amin201106_XENLA_00022339
BNC1_Taira201203_XENLA_stage_00100297
BOD1_XeXenL6RMv10048977m
BPGM_mgEST_Xl4jul2012_1013104806
BPIFC_Taira201203_XENLA_tissue_00072362
BPIFC_XeXenL6RMv10004080m
BPTF_Kwon201107_XENLA_00012872
BRCA2_Horb201201_XENLA_00217588
BRCA2_Quigley201112_XENLA_00021334
BRCA2_TeperekTkacz201206_XENLA_00048213
BRD2_Ismailoglu201203_XENLA_00069249
BRD3_TeperekTkacz201206_XENLA_00129692
BRSK2_Kwon201107_XENLA_00021943
BRSK2_Taira201203_XENLA_tissue_00154971
BSG_Taira201203_XENLA_stage_00157358
BSND_Taira201203_XENLA_tissue_00077591
BTBD19_Kwon201107_XENLA_00096237
BTBD8_Kwon201107_XENLA_00118037
BTG5_TC416839
BUB3_Ismailoglu201203_XENLA_00024155
BX248496.2_XeXenL6RMv10028349m
BX323820.1_Taira201203_XENLA_tissue_00097835
BX323820.1_Taira201203_XENLA_tissue_00143788
C10ORF27_Taira201203_XENLA_tissue_00012264
C10ORF27_XeXenL6RMv10026038m
C10ORF2_Taira201203_XENLA_tissue_00094259
C10ORF35_Taira201203_XENLA_stage_00094933
C10ORF81_Taira201203_XENLA_tissue_00179798
C11ORF96_TC431915
C12ORF32_Taira201203_XENLA_tissue_00112697
C14ORF166B_Park201106_XENLA_00122034
C14ORF166B_XeXenL6RMv10006971m
C14ORF49_Horb201201_XENLA_00147419
C14ORF49_XeXenL6RMv10023098m
C14ORF79_Kwon201107_XENLA_00031984
C14ORF79_Kwon201107_XENLA_00126542
C15ORF17_Quigley201112_XENLA_00125437
C15ORF29_Taira201203_XENLA_tissue_00000136
C15ORF43_Taira201203_XENLA_tissue_00199609
C16ORF7_Kwon201107_XENLA_00027642
C16ORF91_Amin201106_XENLA_00094273
C16ORF91_Ismailoglu201203_XENLA_00057174
C17ORF105_Quigley201112_XENLA_00063368
C17ORF105_Taira201203_XENLA_stage_00133968
C19ORF21_Taira201203_XENLA_tissue_00036292
C19ORF43_Ismailoglu201203_XENLA_00001521
C1ORF116_Kwon201107_XENLA_00086672
C1ORF130_TC442223
C1ORF159_Taira201203_XENLA_tissue_00248314
C1ORF172_XeXenL6RMv10027492m
C1ORF194_Horb201201_XENLA_00040179
C1ORF194_Taira201203_XENLA_tissue_00097456
C1ORF194_XeXenL6RMv10007345m
C1ORF21_Taira201203_XENLA_stage_00159558
C1ORF38_Taira201203_XENLA_tissue_00134464
C1QBP_XeXenL6RMv10007404m
C20ORF194_Ismailoglu201203_XENLA_00051667
-
C21ORF62_Kwon201107_XENLA_00135552
C21ORF91_Taira201203_XENLA_stage_00122264
C21ORF91_Taira201203_XENLA_tissue_00008703
C2CD2L_Taira201203_XENLA_tissue_00151015
C2CD2_Taira201203_XENLA_stage_00130528
C2ORF50_Taira201203_XENLA_tissue_00014888
C2ORF61_Taira201203_XENLA_stage_00136956
C2ORF76_TeperekTkacz201206_XENLA_00082314
C3ORF32_Quigley201207_XENLA_00076031
C3ORF49_Taira201203_XENLA_stage_00040759
C3ORF49_Taira201203_XENLA_stage_00216668
C3ORF58_Ismailoglu201203_XENLA_00074382
C3ORF58_Taira201203_XENLA_tissue_00286580
C4ORF48_Taira201203_XENLA_tissue_00105511
C5ORF28_Taira201203_XENLA_tissue_00127625
C5ORF30_Taira201203_XENLA_tissue_00121847
C5ORF32_Taira201203_XENLA_stage_00006111
C5ORF32_Taira201203_XENLA_tissue_00275263
C6ORF105_Taira201203_XENLA_tissue_00244283
C6ORF186_XeXenL6RMv10020804m
C6ORF191_Taira201203_XENLA_tissue_00025472
C6ORF191_Taira201203_XENLA_tissue_00187874
C6ORF97_Kwon201107_XENLA_00104361
C7ORF60_Kwon201107_XENLA_00091249
C8ORF34_Chung201110_XENLA_00022590
C9ORF167_Park201106_XENLA_00005602
C9ORF167_Taira201203_XENLA_tissue_00228154
C9ORF3_Taira201203_XENLA_tissue_00050915
C9ORF86_Taira201203_XENLA_tissue_00059086
C9ORF86_XeXenL6RMv10029613m
C9ORF89_Taira201203_XENLA_tissue_00085105
C9ORF89_XeXenL6RMv10008248m
CA12_Kwon201107_XENLA_00099771
CA13_XeXenL6RMv10024278m
CA7_Taira201203_XENLA_stage_00014056
CA7_Taira201203_XENLA_stage_00065574
CA7_TeperekTkacz201202_XENLA_00075957
CABLES1_Taira201203_XENLA_tissue_00212454
CABP5_Taira201203_XENLA_tissue_00081394
CABZ01072954.1_Taira201203_XENLA_tissue_00204571
CACNA1H_Taira201203_XENLA_tissue_00118183
CACNA1I_Kwon201107_XENLA_00011667
CACNA1I_Taira201203_XENLA_tissue_00175312
CACNA1S_XeXenL6RMv10051156m
CACNA2D2_Taira201203_XENLA_stage_00001983
CACNB2_Taira201203_XENLA_tissue_00191705
CACNB4_Park201106_XENLA_00132648
CACNG1_Taira201203_XENLA_stage_00054825
CACNG1_Taira201203_XENLA_stage_00088812
CACNG2_Taira201203_XENLA_tissue_00235688
CACNG3_Kwon201107_XENLA_00110248
CACNG4_Park201106_XENLA_00109133
CACNG5_XeXenL6RMv10046967m
CACYBP_Kwon201107_XENLA_00103554
CADM1_Audic201207_XENLA_00006807
CADM1_Kwon201107_XENLA_00136188
CADM2_XeXenL6RMv10002468m
CADPS2_Ismailoglu201203_XENLA_00029986
CAD_Ismailoglu201203_XENLA_00029316
CALB2_TC443730
CALCA_Taira201203_XENLA_tissue_00087825
CALCA_Taira201203_XENLA_tissue_00100522
CALCOCO1_TC417643
CAMK1G_Taira201203_XENLA_tissue_00000013
CAMK1_TeperekTkacz201206_XENLA_00099072
CAMK2B_Taira201203_XENLA_stage_00072905
CAMK2D_Ismailoglu201203_XENLA_00038533
CAMK2N2_TC454157
CAMK2N2_Taira201203_XENLA_tissue_00157035
CAMK2N2_Taira201203_XENLA_tissue_00266631
CAMP_Taira201203_XENLA_tissue_00048663
CAP2_Taira201203_XENLA_tissue_00240272
CAPG_Taira201203_XENLA_tissue_00147234
CAPN13_Taira201203_XENLA_stage_00116462
CAPN13_Taira201203_XENLA_tissue_00064277
CAPN2_Ismailoglu201203_XENLA_00064036
CAPN2_Taira201203_XENLA_tissue_00278391
CAPN3_Taira201203_XENLA_tissue_00075504
CAPN3_XeXenL6RMv10041363m
CAPN8_Ismailoglu201203_XENLA_00047992
CAPN8_XeXenL6RMv10014207m
CAPRIN2_Ismailoglu201203_XENLA_00039539
CARD11_XeXenL6RMv10015842m
CARD11_XeXenL6RMv10023068m
CARD14_Taira201203_XENLA_tissue_00156174
CARHSP1_Quigley201207_XENLA_00074625
CARKD_Taira201203_XENLA_stage_00065729
CARKD_XeXenL6RMv10040566m
CARM1P1_XeXenL6RMv10002312m
CASC4_XeXenL6RMv10012218m
CASK_TC414618
CASR_XeXenL6RMv10054167m
CAT1_Taira201203_XENLA_stage_00047296
CAV2_Taira201203_XENLA_stage_00194938
CBLN1_Taira201203_XENLA_tissue_00121916
CBL_XeXenL6RMv10052493m
CBX8_Taira201203_XENLA_tissue_00048004
CC2D2A_Taira201203_XENLA_tissue_00205918
CC2D2A_Taira201203_XENLA_tissue_00265502
CCDC109B_Taira201203_XENLA_stage_00187661
CCDC112_Quigley201207_XENLA_00039428
CCDC125_XeXenL6RMv10010526m
CCDC136_XeXenL6RMv10040764m
CCDC141_Kwon201107_XENLA_00096652
CCDC141_XeXenL6RMv10023050m
CCDC33_Taira201203_XENLA_stage_00115860
CCDC64_Taira201203_XENLA_stage_00148166
CCDC68_Park201106_XENLA_00025414
CCDC68_XeXenL6RMv10002633m
CCDC71L_Ismailoglu201203_XENLA_00019701
CCDC78_Quigley201112_XENLA_00097853
CCDC78_Quigley201207_XENLA_00020172
CCDC85A_Taira201203_XENLA_tissue_00097600
CCDC85A_Taira201203_XENLA_tissue_00144770
CCDC85B_Amin201106_XENLA_00062874
CCDC88C_Ismailoglu201203_XENLA_00034890
CCKAR_Taira201203_XENLA_tissue_00093996
CCKBR__Taira201203_XENLA_tissue_00210650
CCND2_Kwon201107_XENLA_00078055
CCND2_TeperekTkacz201206_XENLA_00018307
CCNG2_Kwon201107_XENLA_00057383
CCNI_Ismailoglu201203_XENLA_00025416
CCNJ_Taira201203_XENLA_tissue_00121322
CCNO_Kwon201107_XENLA_00131867
CCR2_Taira201203_XENLA_tissue_00271839
CCR3_Taira201203_XENLA_tissue_00124614
CCRN4L_Taira201203_XENLA_tissue_00177987
CD180_Taira201203_XENLA_tissue_00188878
CD200R1_Taira201203_XENLA_tissue_00278531
CD22_Taira201203_XENLA_tissue_00071491
CD274_XeXenL6RMv10001387m
CD274_XeXenL6RMv10024925m
CD276_Ismailoglu201203_XENLA_00064797
CD276_Taira201203_XENLA_tissue_00136536
CD34_Park201106_XENLA_00084109
CD38_XeXenL6RMv10027379m
CD3E_Taira201203_XENLA_tissue_00041006
CD44_Park201106_XENLA_00112102
CD44_Taira201203_XENLA_tissue_00118930
CD59_mgEST_Xl4jul2012_1013089689
CD63_mgEST_Xl4jul2012_1013086069
CD72_Taira201203_XENLA_stage_00178449
CD74_mgEST_Xl4jul2012_1013155888
CD79A_Taira201203_XENLA_tissue_00047359
CD79A_Taira201203_XENLA_tissue_00059141
CD82_Kwon201107_XENLA_00017100
CD82_TC428676
CD86_TC453712
CD86_Taira201203_XENLA_tissue_00281298
CDA_Park201106_XENLA_00030427
CDA_Quigley201207_XENLA_00062314
CDC14A_Taira201203_XENLA_tissue_00155660
CDC14A_Taira201203_XENLA_tissue_00279700
CDC14B_Kwon201107_XENLA_00137907
CDC14B_Taira201203_XENLA_stage_00072211
CDC42EP1_Taira201203_XENLA_tissue_00015066
CDC42EP1_Taira201203_XENLA_tissue_00292375
CDC42EP4_Taira201203_XENLA_tissue_00193914
CDC6_Ismailoglu201203_XENLA_00008230
CDC6_Ismailoglu201203_XENLA_00014592
CDCA2_Taira201203_XENLA_stage_00064576
CDH16_XeXenL6RMv10016881m
CDH23_XeXenL6RMv10044755m
CDH2_mgEST_Xl4jul2012_1013100588
CDH9_Taira201203_XENLA_tissue_00092277
CDK13_Kwon201107_XENLA_00107424
CDK18_Ismailoglu201203_XENLA_00011398
CDK18_Ismailoglu201203_XENLA_00043546
CDK18_Ismailoglu201203_XENLA_00066775
CDK18_TC440073
CDK18_Taira201203_XENLA_tissue_00213877
CDK1_Ismailoglu201203_XENLA_00012327
CDK1_Taira201203_XENLA_stage_00113188
CDNF_XeXenL6RMv10009446m
CDO1_Taira201203_XENLA_tissue_00138595
CDO1_TeperekTkacz201206_XENLA_00040703
CDON_Taira201203_XENLA_stage_00165885
CDR2L_Taira201203_XENLA_stage_00086167
CDR2_Quigley201207_XENLA_00001869
CDS2_Quigley201112_XENLA_00014264
CDYL2_Taira201203_XENLA_stage_00019598
CEBPE_Taira201203_XENLA_tissue_00284240
CEBPG_Quigley201207_XENLA_00053798
CEBPG_TC418024
CECR2_Taira201203_XENLA_tissue_00076220
CECR2_XeXenL6RMv10018703m
CECR2_XeXenL6RMv10051579m
CELA3A_XeXenL6RMv10053002m
CELSR3_XeXenL6RMv10022103m
CELSR3_XeXenL6RMv10030287m
CENPV_Quigley201207_XENLA_00119696
CENPV_TC456841
CEP104_Kwon201107_XENLA_00008117
CEP104_Park201106_XENLA_00134531
CEP170_Kwon201107_XENLA_00116982
CEP63_Taira201203_XENLA_tissue_00025075
CEP63_Taira201203_XENLA_tissue_00107049
CEP95_Ismailoglu201203_XENLA_00066642
CERKL_Quigley201207_XENLA_00034984
CERS3_Ismailoglu201203_XENLA_00062632
CFHR2_Taira201203_XENLA_tissue_00033430
CGA_Taira201203_XENLA_stage_00017221
CGNL1_XeXenL6RMv10046045m
CH25H_Taira201203_XENLA_tissue_00088709
CHAT_XeXenL6RMv10013905m
CHCHD6_Taira201203_XENLA_tissue_00020859
CHCHD7_Taira201203_XENLA_tissue_00162751
CHD3_Taira201203_XENLA_stage_00049223
CHD7_Ismailoglu201203_XENLA_00036720
CHD7_Quigley201207_XENLA_00022131
CHGA_Taira201203_XENLA_tissue_00107783
CHMP1B_Quigley201112_XENLA_00010569
CHN2_Taira201203_XENLA_tissue_00138490
CHODL_TC446048
CHRNA1.2_Taira201203_XENLA_stage_00215947
CHRNA4_XeXenL6RMv10020680m
CHRNB4_XeXenL6RMv10040663m
CHST11_Taira201203_XENLA_tissue_00223171
CHST12_Taira201203_XENLA_tissue_00132134
CHST12_Taira201203_XENLA_tissue_00148004
CHST13_Park201106_XENLA_00176292
CHST3_Taira201203_XENLA_tissue_00059346
CHSY3_Taira201203_XENLA_tissue_00117560
CIDEA_Kwon201107_XENLA_00095493
CIITA_Kwon201107_XENLA_00020546
CILP_XeXenL6RMv10001130m
CIT_Ismailoglu201203_XENLA_00057229
CIT_XeXenL6RMv10013590m
CKAP4_TeperekTkacz201206_XENLA_00087362
CKAP5_Taira201203_XENLA_tissue_00037020
CKB_Quigley201207_XENLA_00004911
CKB_Taira201203_XENLA_stage_00113787
CKMT1B_Taira201203_XENLA_stage_00069915
CKM_Taira201203_XENLA_stage_00040661
CKM_Taira201203_XENLA_tissue_00291699
CLASP1_TC413555
CLCF1_TeperekTkacz201206_XENLA_00060027
CLCF1_XeXenL6RMv10022946m
CLCN2_Taira201203_XENLA_tissue_00146000
CLCN2_Taira201203_XENLA_tissue_00280631
CLCN5_Taira201203_XENLA_stage_00035730
CLDN15.2_Taira201203_XENLA_tissue_00183302
CLDN16_Taira201203_XENLA_tissue_00241605
CLDN1_Horb201201_XENLA_00015537
CLEC16A_TeperekTkacz201206_XENLA_00036087
CLEC16A_TeperekTkacz201206_XENLA_00116310
CLEC4E_Taira201203_XENLA_stage_00114035
CLIC1_Kwon201107_XENLA_00132286
CLIC3_Taira201203_XENLA_tissue_00171466
CLIC4_Amin201106_XENLA_00018108
CLYBL_TeperekTkacz201202_XENLA_00036297
CMTM5_Taira201203_XENLA_stage_00156654
CMTM6_Taira201203_XENLA_tissue_00259222
CMTM8_Quigley201207_XENLA_00049952
CNDP2_TC420374
CNGA1_XeXenL6RMv10003569m
CNGA3_Taira201203_XENLA_tissue_00267648
CNGA3_XeXenL6RMv10043424m
CNIH4_Taira201203_XENLA_stage_00137006
CNKSR3_XeXenL6RMv10041976m
CNNM1_Taira201203_XENLA_tissue_00077775
CNNM2_Kwon201107_XENLA_00006905
CNNM4_Kwon201107_XENLA_00124548
CNPPD1_Taira201203_XENLA_tissue_00155479
CNTFR_Park201106_XENLA_00066240
CNTFR_Taira201203_XENLA_tissue_00154409
CNTNAP4_Horb201201_XENLA_00072765
CNTRL_XeXenL6RMv10019945m
COBLL1_Kwon201107_XENLA_00074861
COL11A1_Taira201203_XENLA_stage_00146260
COL11A1_Taira201203_XENLA_tissue_00141031
COL11A2P_Taira201203_XENLA_stage_00031940
COL11A2P_XeXenL6RMv10017401m
COL11A2P_XeXenL6RMv10049563m
COL16A1_Taira201203_XENLA_tissue_00182136
COL17A1_Quigley201207_XENLA_00041639
COL18A1_Taira201203_XENLA_tissue_00199669
COL22A1_Taira201203_XENLA_stage_00085429
COL22A1_XeXenL6RMv10035636m
COL24A1_Kwon201107_XENLA_00033895
COL27A1_Taira201203_XENLA_tissue_00118071
COL4A2_Taira201203_XENLA_tissue_00016076
COL4A2_XeXenL6RMv10040563m
COL4A3BP_Kwon201107_XENLA_00011397
COL4A3BP_Kwon201107_XENLA_00085598
COL5A3_XeXenL6RMv10020987m
COL6A1_Taira201203_XENLA_tissue_00232172
COL6A1_XeXenL6RMv10001349m
COL6A3_Taira201203_XENLA_tissue_00108605
COL6A6_Amin201106_XENLA_00068061
COL9A3_Taira201203_XENLA_tissue_00013820
COL9A3_Taira201203_XENLA_tissue_00173453
COLEC10_XeXenL6RMv10043451m
COLEC12_Taira201203_XENLA_stage_00049521
COMMD3_Kwon201107_XENLA_00016974
COMMD3_Taira201203_XENLA_stage_00020553
COMT.2_Taira201203_XENLA_stage_00100006
COMT_Quigley201112_XENLA_00055921
COPG_TC415526
CORO2B_Taira201203_XENLA_tissue_00276089
COTL1_Taira201203_XENLA_stage_00169294
COX16_Taira201203_XENLA_stage_00040351
COX4I1_TC425519
CPEB1_XeXenL6RMv10039223m
CPEB2_Taira201203_XENLA_tissue_00001146
CPNE1_Ismailoglu201203_XENLA_00005301
CPNE1_Taira201203_XENLA_tissue_00155893
CPNE3_XeXenL6RMv10002527m
CPOX_XeXenL6RMv10012673m
CPT1B_TC450229
CPT2_XeXenL6RMv10055302m
CR352328.3_Quigley201207_XENLA_00102099
CR855996.1_XeXenL6RMv10016238m
CRABP2_Taira201203_XENLA_stage_00059187
CRAC1_XENTR_Kwon201107_XENLA_00097936
CRADD.1_Ismailoglu201203_XENLA_00012903
CRADD.1_Taira201203_XENLA_tissue_00012584
CRAT.2_Ismailoglu201203_XENLA_00025120
CRAT.2_XeXenL6RMv10032775m
CREB5_Taira201203_XENLA_tissue_00221779
CRELD2_Taira201203_XENLA_tissue_00157751
CRHR1.1_Taira201203_XENLA_tissue_00171260
CRHR1.2_Audic201207_XENLA_00002822
CRHR2_Ismailoglu201203_XENLA_00074134
CRIP3_XeXenL6RMv10000040m
CRISPLD2_Taira201203_XENLA_tissue_00049653
CRISPLD2_Taira201203_XENLA_tissue_00204573
CRKL_TC433340
CRK_TeperekTkacz201206_XENLA_00084163
CRTC1_Taira201203_XENLA_tissue_00128988
CRTC1_Taira201203_XENLA_tissue_00137039
CRTC3_Ismailoglu201203_XENLA_00008431
CRYBA2_TC423529
CRYBA2_Taira201203_XENLA_stage_00211292
CRYBA4_Taira201203_XENLA_stage_00176156
CRYBA4_XeXenL6RMv10001461m
CRYBB1_TC448999
CRYBB2_Taira201203_XENLA_tissue_00075359
CRYBB2_XeXenL6RMv10024755m
CRYBB3_TC450396
CRYL1_Kwon201107_XENLA_00026918
CSAD_Taira201203_XENLA_tissue_00051525
CSDC2_Taira201203_XENLA_stage_00200783
CSMD3_XeXenL6RMv10005523m
CSNK2A1_Ismailoglu201203_XENLA_00027853
CSPG4_Taira201203_XENLA_stage_00057312
CSPG5_Taira201203_XENLA_stage_00100280
CSTB_mgEST_Xl4jul2012_1013098873
CT573389.2_Taira201203_XENLA_stage_00203943
CT573389.2_Taira201203_XENLA_tissue_00090880
CTBP1_Ismailoglu201203_XENLA_00073694
CTBP2_Taira201203_XENLA_tissue_00012296
CTBP2_Taira201203_XENLA_tissue_00193111
CTCF_Ismailoglu201203_XENLA_00032120
CTDSP1_XeXenL6RMv10049129m
CTF1_Taira201203_XENLA_stage_00037290
CTF1_mgEST_Xl4jul2012_1013156437
CTGFL_XeXenL6RMv10051790m
CTGFL_mgEST_Xl4jul2012_1013108729
CTH_Taira201203_XENLA_stage_00093552
CTSE_XeXenL6RMv10006170m
CTSL1_XeXenL6RMv10019185m
CU571384.2_Taira201203_XENLA_tissue_00031287
CU928218.1_Taira201203_XENLA_tissue_00170077
CU928218.1_Taira201203_XENLA_tissue_00200386
CUBN_Ismailoglu201203_XENLA_00037357
CUEDC2_Taira201203_XENLA_stage_00035800
CUX2_XeXenL6RMv10021752m
CXCL2_Taira201203_XENLA_stage_00047974
CXCL2_Taira201203_XENLA_tissue_00064487
CXCR2_Taira201203_XENLA_tissue_00170556
CXCR5_XeXenL6RMv10054526m
CXORF57_Kwon201107_XENLA_00041540
CXORF57_XeXenL6RMv10045091m
CYBB_XeXenL6RMv10029203m
CYCT_mgEST_Xl4jul2012_1013157123
CYGB_XeXenL6RMv10036697m
CYHR1_Taira201203_XENLA_stage_00051905
CYLD_Taira201203_XENLA_stage_00187718
CYP11A1_XeXenL6RMv10039275m
CYP1A1_Taira201203_XENLA_tissue_00087286
CYP1B1_XeXenL6RMv10037521m
CYP21A2.1_Taira201203_XENLA_stage_00142261
CYP27A1_XeXenL6RMv10030909m
CYP27B1_XeXenL6RMv10004453m
CYP27C1_Ismailoglu201203_XENLA_00045032
CYP27C1_XeXenL6RMv10043961m
CYP2W1_XeXenL6RMv10009435m
CYP4B1.2_mgEST_Xl4jul2012_1013105781
CYP7A1_Taira201203_XENLA_tissue_00074613
CYP7A1_XeXenL6RMv10035198m
CYP7B1_Taira201203_XENLA_tissue_00205470
CYR61_Park201106_XENLA_00160194
CYR61_XeXenL6RMv10048008m
CYSLTR1_Taira201203_XENLA_tissue_00137634
CYTH1_XeXenL6RMv10025693m
CYTH2_XeXenL6RMv10007951m
CYTL1_Taira201203_XENLA_tissue_00253658
D42059.1
D4S234E_Taira201203_XENLA_tissue_00109606
D88185.1
DAND5_TeperekTkacz201202_XENLA_00021005
DAPK1_Kwon201107_XENLA_00130733
DAPK2_XeXenL6RMv10041008m
DBC1_XeXenL6RMv10042286m
DBH_XeXenL6RMv10017693m
DBI_Taira201203_XENLA_tissue_00019616
DBN1_Taira201203_XENLA_stage_00084758
DBN1_Taira201203_XENLA_tissue_00134478
DCAF5_XeXenL6RMv10041344m
DCAF6_Horb201201_XENLA_00089614
DCDC2_Taira201203_XENLA_stage_00113051
DCDC2_Taira201203_XENLA_tissue_00236570
DCLK1_XeXenL6RMv10046173m
DCT_Taira201203_XENLA_tissue_00285518
DDB2_XeXenL6RMv10007079m
DDC_Taira201203_XENLA_tissue_00089201
DDHD1_Kwon201107_XENLA_00022901
DDIT4_Taira201203_XENLA_stage_00198975
DDIT4_TeperekTkacz201206_XENLA_00057525
DDO_XeXenL6RMv10020805m
DDR2_Taira201203_XENLA_stage_00200722
DDX11_Amin201106_XENLA_00054679
DDX18_Taira201203_XENLA_tissue_00180860
DDX21_Ismailoglu201203_XENLA_00013839
DDX21_Kwon201107_XENLA_00094499
DDX3X_Taira201203_XENLA_tissue_00141907
DECR2_Taira201203_XENLA_stage_00161300
DEM1_Kwon201107_XENLA_00048102
DENND1B_Park201106_XENLA_00110700
DENND1B_TeperekTkacz201206_XENLA_00080706
DENND1B_XeXenL6RMv10026990m
DENND4A_Park201106_XENLA_00099256
DENND4C_Taira201203_XENLA_tissue_00226740
DEPDC1B_Taira201203_XENLA_tissue_00020071
DEPDC5_XeXenL6RMv10017749m
DES.1_Audic201207_XENLA_00001461
DES.1_Taira201203_XENLA_stage_00148754
DES.1_Taira201203_XENLA_tissue_00277792
DES.2_TC421940
DFFB_Kwon201107_XENLA_00082009
DFFB_XeXenL6RMv10009476m
DFNB31_Taira201203_XENLA_tissue_00196641
DFNB59_XeXenL6RMv10023057m
DGKD_XeXenL6RMv10038635m
DGKE_Kwon201107_XENLA_00000420
DGKH_Ismailoglu201203_XENLA_00015820
DGKH_Kwon201107_XENLA_00115858
DGKI_TC437376
DGKI_TC438717
DGKQ_Kwon201107_XENLA_00099365
DGUOK_Taira201203_XENLA_tissue_00165196
DHRS7C_XeXenL6RMv10049236m
DHTKD1_Taira201203_XENLA_stage_00005828
DHX30_XeXenL6RMv10040011m
DHX36_TeperekTkacz201202_XENLA_00006351
DHX37_Ismailoglu201203_XENLA_00053173
DIABLO_Taira201203_XENLA_stage_00039339
DIAPH1_Taira201203_XENLA_stage_00031548
DIRAS3_Taira201203_XENLA_tissue_00235335
DIS3L2_Ismailoglu201203_XENLA_00054784
DKK2_Taira201203_XENLA_tissue_00113108
DKK2_Taira201203_XENLA_tissue_00168102
DKK3_TC460715
DKK3_Taira201203_XENLA_tissue_00233244
DKK3_XeXenL6RMv10013121m
DLG1_Taira201203_XENLA_stage_00142186
DLGAP4_Taira201203_XENLA_tissue_00269449
DLK1_XeXenL6RMv10052937m
DLK2_Taira201203_XENLA_stage_00162714
DLK2_Taira201203_XENLA_tissue_00140472
DLK2_TeperekTkacz201206_XENLA_00059625
DLK2_XeXenL6RMv10000036m
DLX3_TeperekTkacz201206_XENLA_00026045
DMC1_XeXenL6RMv10009708m
DMPK_Taira201203_XENLA_tissue_00054977
DMRT1_Taira201203_XENLA_tissue_00089039
DNAH14_Quigley201112_XENLA_00004183
DNAH14_Quigley201112_XENLA_00018192
DNAH14_Quigley201112_XENLA_00098516
DNAH14_Quigley201112_XENLA_00117372
DNAH14_Quigley201207_XENLA_00092472
DNAH6_Taira201203_XENLA_tissue_00233098
DNAH8_Horb201201_XENLA_00209905
DNAJB2_Taira201203_XENLA_tissue_00291946
DNAJC6_XeXenL6RMv10047991m
DNHD1_Chung201110_XENLA_00012912
DNHD1_Quigley201112_XENLA_00003909
DNHD1_Quigley201112_XENLA_00023963
DNHD1_Quigley201112_XENLA_00060976
DNHD1_Quigley201112_XENLA_00062510
DNHD1_XeXenL6RMv10011649m
DNM2_Taira201203_XENLA_stage_00007165
DNM3_Taira201203_XENLA_tissue_00036233
DNPEP_TC420071
DOC2A_Taira201203_XENLA_tissue_00219864
DOCK3_XeXenL6RMv10048705m
DOCK4_Taira201203_XENLA_tissue_00270067
DOCK5_Taira201203_XENLA_tissue_00147100
DOCK9_Taira201203_XENLA_stage_00155666
DOK1_XeXenL6RMv10017976m
DOPEY2_Quigley201112_XENLA_00123576
DPF2_Ismailoglu201203_XENLA_00059445
DPM2_Taira201203_XENLA_stage_00190251
DPP10_Taira201203_XENLA_tissue_00173168
DPYSL2_Quigley201207_XENLA_00078248
DQ096895.1
DQ096906.1
DQ096930.1
DQ096964.1
DQ810273.1
DRAM1_Taira201203_XENLA_tissue_00031277
DRAM1_XeXenL6RMv10029504m
DRD1C_Taira201203_XENLA_tissue_00125443
DRG1_Ismailoglu201203_XENLA_00029570
DRG1_Taira201203_XENLA_stage_00042462
DSC3_Taira201203_XENLA_tissue_00038392
DSTN_Taira201203_XENLA_tissue_00204154
DSTN_XeXenL6RMv10047143m
DST_Taira201203_XENLA_tissue_00265311
DTNBP1_Taira201203_XENLA_stage_00050389
DTNBP1_Taira201203_XENLA_tissue_00276500
DTX1_Taira201203_XENLA_tissue_00031816
DTX4_Taira201203_XENLA_stage_00018074
DUSP16_Taira201203_XENLA_tissue_00094295
DUSP1_Taira201203_XENLA_stage_00096961
DUSP1_XeXenL6RMv10033068m
DUSP27_Taira201203_XENLA_tissue_00155880
DYNC1LI1_Kwon201107_XENLA_00079536
DYNLL2_Taira201203_XENLA_tissue_00085496
DZIP1L_Chung201110_XENLA_00071632
DZIP1L_Taira201203_XENLA_tissue_00050155
E1BVY3_CHICK_Taira201203_XENLA_tissue_00039027
E1BVY3_CHICK_Taira201203_XENLA_tissue_00187288
E1BVY3_CHICK_XeXenL6RMv10026214m
E1BYU7_CHICK_Taira201203_XENLA_stage_00138151
E1BZY5_CHICK_Taira201203_XENLA_tissue_00101161
E1C2T7_CHICK_Ismailoglu201203_XENLA_00013639
E1C2T7_CHICK_Kwon201107_XENLA_00098926
E1C949_CHICK_XeXenL6RMv10009029m
E2F3_Ismailoglu201203_XENLA_00056263
E2F3_Taira201203_XENLA_stage_00194592
E4F1_Taira201203_XENLA_tissue_00073026
EBAG9_XeXenL6RMv10039459m
EBF4_Taira201203_XENLA_tissue_00199635
ECE2_Taira201203_XENLA_stage_00082842
ECEL1_XeXenL6RMv10047076m
ECHS1_Quigley201207_XENLA_00028314
ECM2.1_XeXenL6RMv10035179m
ECT2_TC414200
EDAR_Taira201203_XENLA_tissue_00122613
EDC4_Kwon201107_XENLA_00046733
EDN2_Taira201203_XENLA_tissue_00291311
EEF2K_Amin201106_XENLA_00022947
EF079076.1
EF431893.1
EFCAB1_Taira201203_XENLA_tissue_00202283
EFCAB1_Taira201203_XENLA_tissue_00247361
EFCAB4B_Taira201203_XENLA_tissue_00027038
EFNA2_Amin201106_XENLA_00006907
EFNA2_XeXenL6RMv10051323m
EFNB1_Kwon201107_XENLA_00025453
EGFL7_XeXenL6RMv10039516m
EGFL8_Taira201203_XENLA_tissue_00056694
EGFLAM_Kwon201107_XENLA_00111824
EGLN1_Ismailoglu201203_XENLA_00070225
EGLN1_Kwon201107_XENLA_00017035
EHD1_XeXenL6RMv10036846m
EHD2_Taira201203_XENLA_stage_00170967
EIF2C4_XeXenL6RMv10006325m
EIF2S3_XeXenL6RMv10009778m
EIF3B_XeXenL6RMv10010663m
EIF3M_XeXenL6RMv10053787m
EIF4E1B_TC439618
EIF4E1B_Taira201203_XENLA_tissue_00209806
EIF4E1B_TeperekTkacz201206_XENLA_00106911
EIF4G2_Taira201203_XENLA_stage_00034599
ELAC2_Quigley201207_XENLA_00033268
ELAC2_XeXenL6RMv10007980m
ELFN2_Taira201203_XENLA_stage_00193536
ELK3_Taira201203_XENLA_stage_00118382
ELL3_Taira201203_XENLA_tissue_00264973
ELL3_XeXenL6RMv10001161m
ELMO1_TeperekTkacz201202_XENLA_00138404
ELMOD3_Ismailoglu201203_XENLA_00007627
ELOVL1_TC416212
ELOVL3_Taira201203_XENLA_tissue_00235939
ELOVL6_Park201106_XENLA_00078367
EME2_Ismailoglu201203_XENLA_00066672
EMILIN1_Taira201203_XENLA_stage_00079163
EMILIN3_Taira201203_XENLA_stage_00138191
EML1_Taira201203_XENLA_tissue_00040447
EML1_Taira201203_XENLA_tissue_00291082
EML1_XeXenL6RMv10019716m
EML3_Taira201203_XENLA_tissue_00184671
EMP3_Taira201203_XENLA_stage_00009676
EMP3_mgEST_Xl4jul2012_1013099281
EMR1_Taira201203_XENLA_tissue_00248924
EMR1_XeXenL6RMv10012527m
ENC1.2_Taira201203_XENLA_stage_00052113
ENC1_TC416767
ENOX1_Kwon201107_XENLA_00090219
ENPP1_Taira201203_XENLA_tissue_00040621
ENTPD2_Horb201201_XENLA_00090440
ENTPD2_XeXenL6RMv10031374m
EP400NL_Taira201203_XENLA_tissue_00012169
EP400_Ismailoglu201203_XENLA_00029741
EPB41L1_Amin201106_XENLA_00063981
EPB41L1_Taira201203_XENLA_tissue_00216405
EPB41L3_Taira201203_XENLA_tissue_00019691
EPB41L3_Taira201203_XENLA_tissue_00197332
EPB41L4A_Chung201110_XENLA_00084559
EPB41L5_Horb201201_XENLA_00067396
EPB49_XeXenL6RMv10009373m
EPC2_Ismailoglu201203_XENLA_00054998
EPCAM_Taira201203_XENLA_stage_00001522
EPHA2_TeperekTkacz201206_XENLA_00092816
EPHA7_Audic201207_XENLA_00001888
EPHA7_Taira201203_XENLA_tissue_00231287
EPHA8_Ismailoglu201203_XENLA_00001926
EPHB1_Taira201203_XENLA_tissue_00099067
EPHX3_TC455095
EPHX3_XeXenL6RMv10003940m
EPHX4_Taira201203_XENLA_tissue_00211564
EPM2A_Kwon201107_XENLA_00021003
EPPK1_Park201106_XENLA_00031152
EPPK1_Park201106_XENLA_00153787
EPS8L3_mgEST_Xl4jul2012_1013114833
EPS8_XeXenL6RMv10042400m
EPSTI1_Kwon201107_XENLA_00035804
ERC2_Taira201203_XENLA_tissue_00239026
ERCC2_Audic201207_XENLA_00007226
ERGIC1_TeperekTkacz201202_XENLA_00002595
ERO1LB_Kwon201107_XENLA_00029663
ESAM_Taira201203_XENLA_tissue_00032145
ESM1_Park201106_XENLA_00011247
ESM1_Taira201203_XENLA_stage_00194051
ESPL1_XeXenL6RMv10017647m
ESPNL_XeXenL6RMv10047697m
ESR-5_Taira201203_XENLA_tissue_00272077
ESRP1_XeXenL6RMv10019860m
ESRRGR_Chung201110_XENLA_00027866
ETF1_TeperekTkacz201202_XENLA_00112428
ETF1_XeXenL6RMv10042192m
ETV1_XeXenL6RMv10053321m
ETV7_Taira201203_XENLA_tissue_00116811
EU042188.1
EU124653.1
EU204646.1
EU743746.1
EVL_TC418069
EVL_Taira201203_XENLA_tissue_00126282
EXOC3L2_Horb201201_XENLA_00221600
EXOSC6_TeperekTkacz201202_XENLA_00120996
EYA4_Taira201203_XENLA_tissue_00020423
EZH2_Ismailoglu201203_XENLA_00066348
EZH2_XeXenL6RMv10038910m
F10_Taira201203_XENLA_tissue_00133040
F10_XeXenL6RMv10021899m
F1NE05_CHICK_XeXenL6RMv10003307m
F1NHC8_CHICK_XeXenL6RMv10017569m
F1NRU1_CHICK_Taira201203_XENLA_tissue_00009579
F1NTL1_CHICK_Quigley201112_XENLA_00061889
F1NU43_CHICK_Taira201203_XENLA_stage_00074971
F1NU43_CHICK_Taira201203_XENLA_stage_00199731
F1NU43_CHICK_Taira201203_XENLA_tissue_00273818
F2_Audic201207_XENLA_00007601
F6PUH8_XENTR_XeXenL6RMv10013017m
F6PZA7_XENTR_Taira201203_XENLA_tissue_00250577
F6PZH6_XENTR_Quigley201207_XENLA_00118944
F6PZZ9_XENTR_XeXenL6RMv10005752m
F6PZZ9_XENTR_XeXenL6RMv10005753m
F6QFT8_XENTR_XeXenL6RMv10033959m
F6QSN6_XENTR_Taira201203_XENLA_tissue_00246241
F6QUZ3_XENTR_XeXenL6RMv10018339m
F6QY47_XENTR_XeXenL6RMv10002805m
F6R1H8_XENTR_Park201106_XENLA_00073617
F6R1H8_XENTR_Taira201203_XENLA_stage_00039335
F6RCG6_XENTR_Taira201203_XENLA_tissue_00057950
F6RCG6_XENTR_XeXenL6RMv10051201m
F6RT68_XENTR_Taira201203_XENLA_tissue_00196077
F6S648_XENTR_Taira201203_XENLA_tissue_00138562
F6S6D0_XENTR_TC461054
F6S8W3_XENTR_Taira201203_XENLA_stage_00160286
F6S8W3_XENTR_XeXenL6RMv10018371m
F6S8W3_XENTR_XeXenL6RMv10024174m
F6SCQ0_XENTR_XeXenL6RMv10006701m
F6SM60_XENTR_Taira201203_XENLA_tissue_00101546
F6SQ92_XENTR_Taira201203_XENLA_tissue_00253050
F6SYA3_XENTR_TeperekTkacz201206_XENLA_00099274
F6TCG0_XENTR_XeXenL6RMv10032161m
F6TKY1_XENTR_Chung201110_XENLA_00054761
F6TKY1_XENTR_XeXenL6RMv10023770m
F6UQT5_XENTR_XeXenL6RMv10025352m
F6UT48_XENTR_Taira201203_XENLA_stage_00045546
F6UT48_XENTR_TeperekTkacz201206_XENLA_00062049
F6VX86_XENTR_Taira201203_XENLA_stage_00169840
F6WPM2_XENTR_Taira201203_XENLA_tissue_00032877
F6WQP1_XENTR_XeXenL6RMv10019714m
F6WQP1_XENTR_mgEST_Xl4jul2012_1013103552
F6XR86_XENTR_Amin201106_XENLA_00029974
F6XR86_XENTR_XeXenL6RMv10055673m
F6Y350_XENTR_Taira201203_XENLA_tissue_00027713
F6YKD3_XENTR_Taira201203_XENLA_tissue_00187634
F6YL57_XENTR_XeXenL6RMv10046250m
F6YRD4_XENTR_mgEST_Xl4jul2012_1013255311
F6Z0Q8_XENTR_Kwon201107_XENLA_00106336
F6ZE59_XENTR_Taira201203_XENLA_tissue_00026005
F6ZK28_XENTR_Taira201203_XENLA_tissue_00035689
F6ZSG3_XENTR_XeXenL6RMv10007287m
F7A4M9_XENTR_XeXenL6RMv10026182m
F7A564_XENTR_Taira201203_XENLA_tissue_00199571
F7ALI0_XENTR_Kwon201107_XENLA_00015519
F7B0M4_XENTR_XeXenL6RMv10046085m
F7BE52_XENTR_Taira201203_XENLA_tissue_00112606
F7BVH4_XENTR_XeXenL6RMv10013176m
F7C223_XENTR_XeXenL6RMv10018501m
F7CCX7_XENTR_Taira201203_XENLA_tissue_00208746
F7CFV6_XENTR_Horb201201_XENLA_00013998
F7CFV6_XENTR_Taira201203_XENLA_tissue_00081547
F7CXE9_XENTR_Ismailoglu201203_XENLA_00020699
F7CZV2_XENTR_Taira201203_XENLA_tissue_00032552
F7DJY3_XENTR_XeXenL6RMv10018515m
F7DUN3_XENTR_Taira201203_XENLA_tissue_00227130
F7DUN3_XENTR_XeXenL6RMv10001670m
F7DXA1_XENTR_Taira201203_XENLA_tissue_00055820
F7DYV6_XENTR_XeXenL6RMv10013231m
F7EQI6_XENTR_Taira201203_XENLA_tissue_00012706
F7_Taira201203_XENLA_tissue_00079385
F8_Taira201203_XENLA_tissue_00007090
F8_XeXenL6RMv10011976m
FA2H_TC439311
FAAH.1_TC418891
FAAH.1_Taira201203_XENLA_tissue_00110530
FAAH.3_Taira201203_XENLA_tissue_00095314
FABP1_Amin201106_XENLA_00079135
FABP6_XeXenL6RMv10051255m
FABP7_Taira201203_XENLA_stage_00202192
FAM101A_Amin201106_XENLA_00027700
FAM101A_Ismailoglu201203_XENLA_00035891
FAM101B_TC419747
FAM103A1_Park201106_XENLA_00019053
FAM108C1_XeXenL6RMv10023728m
FAM108C1_mgEST_Xl4jul2012_1013254663
FAM109A_TeperekTkacz201202_XENLA_00112113
FAM110C_Taira201203_XENLA_stage_00051942
FAM115A_TeperekTkacz201206_XENLA_00002548
FAM116B_Taira201203_XENLA_tissue_00151749
FAM117B_Ismailoglu201203_XENLA_00066144
FAM118B_Taira201203_XENLA_tissue_00084194
FAM122A_XeXenL6RMv10005478m
FAM123A_Taira201203_XENLA_tissue_00240252
FAM123A_Taira201203_XENLA_tissue_00266255
FAM124B_Taira201203_XENLA_stage_00149842
FAM125B_Ismailoglu201203_XENLA_00052157
FAM125B_TeperekTkacz201206_XENLA_00026377
FAM131A_Taira201203_XENLA_tissue_00242803
FAM132A_Taira201203_XENLA_tissue_00109384
FAM134A_Kwon201107_XENLA_00053449
FAM150B_Taira201203_XENLA_tissue_00035394
FAM160A1_Taira201203_XENLA_stage_00170660
FAM160A1_XeXenL6RMv10015911m
FAM163A_XeXenL6RMv10045724m
FAM165A_Kwon201107_XENLA_00062152
FAM165A_Taira201203_XENLA_stage_00157914
FAM171A2_TC414724
FAM174B_Kwon201107_XENLA_00035374
FAM176B_XeXenL6RMv10046138m
FAM181A_Taira201203_XENLA_stage_00061019
FAM189A2_Taira201203_XENLA_tissue_00202049
FAM189A2_XeXenL6RMv10043139m
FAM189B_Taira201203_XENLA_tissue_00043256
FAM190A_Kwon201107_XENLA_00093470
FAM19A3_Taira201203_XENLA_tissue_00236042
FAM19A4_Taira201203_XENLA_tissue_00185093
FAM206A_Kwon201107_XENLA_00059470
FAM206A_Taira201203_XENLA_stage_00046749
FAM208A_Audic201207_XENLA_00006181
FAM208A_Taira201203_XENLA_stage_00085906
FAM208A_Taira201203_XENLA_stage_00145839
FAM208B_Kwon201107_XENLA_00014081
FAM20A_Taira201203_XENLA_tissue_00179570
FAM210A_Kwon201107_XENLA_00025096
FAM210A_Park201106_XENLA_00173442
FAM210B_Ismailoglu201203_XENLA_00068855
FAM212A_Taira201203_XENLA_stage_00143585
FAM26F_Taira201203_XENLA_tissue_00256445
FAM3B_XeXenL6RMv10051703m
FAM3D_Taira201203_XENLA_tissue_00134445
FAM43A_TC415700
FAM46A_Taira201203_XENLA_stage_00021603
FAM46A_XeXenL6RMv10039416m
FAM46B_Taira201203_XENLA_stage_00000954
FAM46B_TeperekTkacz201206_XENLA_00013382
FAM55A_XeXenL6RMv10040350m
FAM55D_Taira201203_XENLA_tissue_00086751
FAM57A_Amin201106_XENLA_00081201
FAM57A_XeXenL6RMv10048071m
FAM59A_Taira201203_XENLA_tissue_00225368
FAM65C_TeperekTkacz201206_XENLA_00095254
FAM65C_XeXenL6RMv10055722m
FAM69A_Ismailoglu201203_XENLA_00034185
FAM69B_Taira201203_XENLA_tissue_00228911
FAM69C_Horb201201_XENLA_00204109
FAM69C_Quigley201112_XENLA_00116527
FAM70A_TC417044
FAM70B_Taira201203_XENLA_tissue_00209849
FAM70B_XeXenL6RMv10046721m
FAM81B_Taira201203_XENLA_stage_00039889
FAM83B_Taira201203_XENLA_tissue_00190021
FAM83D_Kwon201107_XENLA_00096115
FAM83D_Taira201203_XENLA_stage_00008745
FAM83G_Park201106_XENLA_00032339
FARP1_XeXenL6RMv10048274m
FARSB_TC467804
FARSB_XeXenL6RMv10038612m
FAT4_XeXenL6RMv10007279m
FAT4_XeXenL6RMv10016766m
FAXC_Taira201203_XENLA_stage_00048294
FAXC_XeXenL6RMv10028091m
FBN2_Ismailoglu201203_XENLA_00073396
FBN2_mgEST_Xl4jul2012_1013115188
FBN3_Audic201207_XENLA_00005397
FBRSL1_Taira201203_XENLA_tissue_00074721
FBRSL1_Taira201203_XENLA_tissue_00133460
FBXL16_Ismailoglu201203_XENLA_00013413
FBXL16_XeXenL6RMv10012126m
FBXL4_XeXenL6RMv10001794m
FBXL7_XeXenL6RMv10039593m
FBXO46_Taira201203_XENLA_tissue_00015711
FBXW8_XeXenL6RMv10040245m
FECH_Amin201106_XENLA_00022316
FER1L6_XeXenL6RMv10014714m
FEV_Taira201203_XENLA_tissue_00017225
FEZ2_Taira201203_XENLA_stage_00097806
FEZ2_Taira201203_XENLA_tissue_00174759
FGD3_Taira201203_XENLA_tissue_00057341
FGD5_XeXenL6RMv10017825m
FGF12_Taira201203_XENLA_stage_00129990
FGF19_Quigley201207_XENLA_00027275
FGF19_XeXenL6RMv10036593m
FGF1_Taira201203_XENLA_tissue_00285953
FGFBP3_Taira201203_XENLA_tissue_00130195
FGFR3_Kwon201107_XENLA_00018621
FGR_TC466320
FGR_XeXenL6RMv10027468m
FHDC1_Taira201203_XENLA_stage_00123499
FHOD1_Ismailoglu201203_XENLA_00031924
FIBCD1_Kwon201107_XENLA_00085548
FIBCD1_Taira201203_XENLA_tissue_00141634
FITM1_XeXenL6RMv10048179m
FJ492187.1
FJ571597.1
FJ571598.1
FLNA_XeXenL6RMv10026601m
FLNC_Taira201203_XENLA_stage_00125455
FLNC_Taira201203_XENLA_tissue_00213745
FLNC_XeXenL6RMv10055576m
FLOT1_Taira201203_XENLA_tissue_00208534
FLRT1_Kwon201107_XENLA_00131699
FLRT1_XeXenL6RMv10050870m
FLRT2_Taira201203_XENLA_tissue_00158835
FLRT3_TeperekTkacz201206_XENLA_00057784
FLT1_TC416187
FLVCR1_Kwon201107_XENLA_00012510
FMN1_XeXenL6RMv10022198m
FMNL2_Taira201203_XENLA_tissue_00201197
FMO1_Kwon201107_XENLA_00005204
FMO5_Taira201203_XENLA_tissue_00241914
FNBP1_Taira201203_XENLA_stage_00048512
FNDC3A_Kwon201107_XENLA_00017817
FNDC3B_XeXenL6RMv10036664m
FNDC4_XeXenL6RMv10007668m
FNIP1_Taira201203_XENLA_stage_00154368
FNIP1_Taira201203_XENLA_tissue_00060427
FNIP2_Taira201203_XENLA_tissue_00007968
FNTB_Taira201203_XENLA_stage_00027601
FNTB_Taira201203_XENLA_tissue_00074826
FOPNL_Taira201203_XENLA_tissue_00153725
FOSB_Park201106_XENLA_00032887
FOS_XeXenL6RMv10027632m
FOXL1_Taira201203_XENLA_tissue_00050473
FOXN3_Taira201203_XENLA_tissue_00060381
FOXO1_Chung201110_XENLA_00081554
FOXO1_Horb201201_XENLA_00213964
FOXO3_XeXenL6RMv10047160m
FOXP1_Kwon201107_XENLA_00113738
FOXR1_Ismailoglu201203_XENLA_00038218
FOXR1_Taira201203_XENLA_stage_00198570
FRAS1_Taira201203_XENLA_tissue_00122143
FRMD3_XeXenL6RMv10040318m
FRMD4A_Taira201203_XENLA_stage_00111590
FRMD4B_Taira201203_XENLA_tissue_00146409
FRMPD1_XeXenL6RMv10014124m
FRY_Taira201203_XENLA_tissue_00146978
FSCN2_Taira201203_XENLA_tissue_00122339
FSD1_XeXenL6RMv10018607m
FSTL1_Taira201203_XENLA_tissue_00055143
FSTL3_XeXenL6RMv10009623m
FUT1_Kwon201107_XENLA_00117946
FUT1_Taira201203_XENLA_stage_00123712
FUT2_Taira201203_XENLA_tissue_00288845
FUT8_XeXenL6RMv10007126m
FUT9_Taira201203_XENLA_tissue_00057983
FXYD2_Taira201203_XENLA_tissue_00037917
FXYD6_Taira201203_XENLA_tissue_00110650
FYN_TC416966
FZD2_XeXenL6RMv10049483m
FZD2_mgEST_Xl4jul2012_1013158164
FZD5_Taira201203_XENLA_tissue_00092999
FZD9_Taira201203_XENLA_stage_00102419
G3BP1_Kwon201107_XENLA_00133549
G3BP1_TeperekTkacz201206_XENLA_00087613
GAA_Ismailoglu201203_XENLA_00008258
GABBR1_Taira201203_XENLA_tissue_00036178
GAD1_Taira201203_XENLA_tissue_00123168
GADD45GIP1_Kwon201107_XENLA_00039806
GADL1_XeXenL6RMv10025620m
GAL3ST2_XeXenL6RMv10008901m
GAL3ST2_XeXenL6RMv10033588m
GAL3ST4_Taira201203_XENLA_tissue_00291447
GALA_CHICK_Taira201203_XENLA_tissue_00101445
GALA_CHICK_Taira201203_XENLA_tissue_00220583
GALNTL1_TC415558
GALNTL1_mgEST_Xl4jul2012_1013112247
GALNTL4_XeXenL6RMv10045159m
GAP43_Taira201203_XENLA_tissue_00284762
GAP43_XeXenL6RMv10048299m
GARS_XeXenL6RMv10028870m
GAS2L1_Taira201203_XENLA_tissue_00230026
GAS6_XeXenL6RMv10046723m
GAS7_Ismailoglu201203_XENLA_00001347
GAS7_Park201106_XENLA_00172175
GAS7_TC414974
GATA6_XeXenL6RMv10030799m
GATM_Amin201106_XENLA_00005624
GATSL3_XeXenL6RMv10002983m
GBF1_Kwon201107_XENLA_00015786
GBF1_Kwon201107_XENLA_00052330
GCAT_XeXenL6RMv10038797m
GCC2_Kwon201107_XENLA_00083602
GCM2_Park201106_XENLA_00149588
GCN1L1_Ismailoglu201203_XENLA_00015824
GCN1L1_Taira201203_XENLA_tissue_00111316
GCNT1_Taira201203_XENLA_tissue_00003376
GCNT3_Taira201203_XENLA_tissue_00053657
GC_Taira201203_XENLA_stage_00128997
GDA_Kwon201107_XENLA_00006088
GDA_XeXenL6RMv10039292m
GDF3_Taira201203_XENLA_stage_00155425
GDF9_XeXenL6RMv10030405m
GDPD1_Kwon201107_XENLA_00048039
GEMC1_Ismailoglu201203_XENLA_00022335
GEMIN5_XeXenL6RMv10053404m
GEM_Taira201203_XENLA_tissue_00171788
GFRA1_XeXenL6RMv10050810m
GFRA2_Taira201203_XENLA_tissue_00101914
GFRA2_Taira201203_XENLA_tissue_00254670
GFRA3_Audic201207_XENLA_00005211
GFRA3_XeXenL6RMv10039359m
GGPS1_TeperekTkacz201202_XENLA_00081953
GGT7_Taira201203_XENLA_tissue_00001220
GGT7_XeXenL6RMv10020932m
GIPR_Amin201106_XENLA_00033396
GIPR_XeXenL6RMv10007555m
GIPR_XeXenL6RMv10019717m
GJA1_Taira201203_XENLA_tissue_00045301
GJB1_TC442449
GJB2_Taira201203_XENLA_stage_00124664
GJB3_Taira201203_XENLA_stage_00199497
GJB5_Park201106_XENLA_00071298
GJB5_XeXenL6RMv10009019m
GJB7_Taira201203_XENLA_tissue_00016311
GJC2_Park201106_XENLA_00148630
GK_Kwon201107_XENLA_00097990
GLCCI1_Taira201203_XENLA_tissue_00139827
GLI1.1_Taira201203_XENLA_stage_00084111
GLI3_TC413489
GLIS2_TC452573
GLIS3_TeperekTkacz201206_XENLA_00030850
GLP2R_Taira201203_XENLA_tissue_00172780
GLRA2_Audic201207_XENLA_00005363
GLS_Taira201203_XENLA_stage_00072737
GLT25D1_Audic201207_XENLA_00004756
GLT25D2_Ismailoglu201203_XENLA_00053072
GLTSCR1_Taira201203_XENLA_stage_00123055
GLTSCR2_Park201106_XENLA_00087149
GLTSCR2_Quigley201207_XENLA_00119298
GLUD1_Kwon201107_XENLA_00034970
GLUL_TeperekTkacz201206_XENLA_00008587
GLUL_XeXenL6RMv10031365m
GM11175_Taira201203_XENLA_tissue_00291862
GM12166_Chung201110_XENLA_00049309
GMFG_Park201106_XENLA_00172714
GNA15_Taira201203_XENLA_tissue_00110373
GNAI1_Ismailoglu201203_XENLA_00047438
GNAQ_TC416470
GNAQ_TeperekTkacz201206_XENLA_00051514
GNE_XeXenL6RMv10003599m
GNPNAT1_Taira201203_XENLA_stage_00158421
GNPTAB_Ismailoglu201203_XENLA_00011118
GNPTAB_Taira201203_XENLA_stage_00009154
GNPTAB_XeXenL6RMv10029505m
GNRHR2_XeXenL6RMv10010675m
GOLIM4_Ismailoglu201203_XENLA_00018581
GP1BB_Taira201203_XENLA_tissue_00214364
GPA33_TeperekTkacz201206_XENLA_00115804
GPAM_XeXenL6RMv10038751m
GPBP1_Taira201203_XENLA_tissue_00110165
GPC1_XeXenL6RMv10054647m
GPC5_Taira201203_XENLA_tissue_00119616
GPER_Taira201203_XENLA_tissue_00080202
GPER_Taira201203_XENLA_tissue_00198566
GPR112_XeXenL6RMv10028643m
GPR137B_Kwon201107_XENLA_00080525
GPR141_Taira201203_XENLA_tissue_00273497
GPR149_XeXenL6RMv10046683m
GPR153_XeXenL6RMv10001226m
GPR155_Taira201203_XENLA_stage_00082333
GPR156_Quigley201112_XENLA_00090417
GPR158_Taira201203_XENLA_tissue_00127967
GPR162_Taira201203_XENLA_stage_00052627
GPR162_Taira201203_XENLA_tissue_00179094
GPR174_Taira201203_XENLA_tissue_00229684
GPR174_Taira201203_XENLA_tissue_00251736
GPR17_Ismailoglu201203_XENLA_00033164
GPR20_Taira201203_XENLA_tissue_00264538
GPR34_Taira201203_XENLA_tissue_00277552
GPR37L1_Taira201203_XENLA_tissue_00120713
GPR61_Ismailoglu201203_XENLA_00064987
GPR88_Taira201203_XENLA_tissue_00104109
GPR88_XeXenL6RMv10034864m
GPRC5B_Ismailoglu201203_XENLA_00029762
GPRC5B_TeperekTkacz201202_XENLA_00003773
GPSM3_Kwon201107_XENLA_00126445
GPSM3_Taira201203_XENLA_tissue_00122715
GPT2_Ismailoglu201203_XENLA_00059000
GPT2_TC415609
GPX1_Taira201203_XENLA_tissue_00160287
GQ120628.1
GRAMD1B_Taira201203_XENLA_tissue_00037864
GRAMD1B_Taira201203_XENLA_tissue_00182612
GRAMD4_TC418594
GRAP2_Taira201203_XENLA_tissue_00133147
GRAP_XeXenL6RMv10054088m
GRB10_Taira201203_XENLA_stage_00072758
GRB10_Taira201203_XENLA_tissue_00097534
GRB2_TeperekTkacz201202_XENLA_00056966
GRB2_XeXenL6RMv10052013m
GRHL2_Quigley201112_XENLA_00017254
GRID1_Taira201203_XENLA_stage_00213585
GRID1_XeXenL6RMv10030282m
GRID2IP_XeXenL6RMv10003336m
GRID2_Taira201203_XENLA_tissue_00164489
GRID2_XeXenL6RMv10030283m
GRIK3_XeXenL6RMv10046130m
GRIN1_Taira201203_XENLA_stage_00126023
GRIN3B_XeXenL6RMv10051353m
GRIP1_Ismailoglu201203_XENLA_00001832
GRIP2_Kwon201107_XENLA_00029014
GRIP2_XeXenL6RMv10027881m
GRK5_Taira201203_XENLA_stage_00047083
GRK5_XeXenL6RMv10021225m
GRP_XeXenL6RMv10042005m
GRRP1_Taira201203_XENLA_tissue_00018391
GRSF1_Quigley201112_XENLA_00099203
GRTP1_TC421018
GRTP1_mgEST_Xl4jul2012_1013109551
GRXCR1_TeperekTkacz201206_XENLA_00017559
GSG1_Chung201110_XENLA_00056546
GSX1_Quigley201112_XENLA_00012058
GSX1_Quigley201112_XENLA_00088638
GSX2_Audic201207_XENLA_00001311
GTF2A1L_Taira201203_XENLA_tissue_00032269
GTF2A1_TC414887
GTPBP2_Kwon201107_XENLA_00114662
GTPBP2_Taira201203_XENLA_tissue_00155250
GTPBP2_XeXenL6RMv10000030m
GTPBP6_Taira201203_XENLA_tissue_00090456
GTSE1_Taira201203_XENLA_tissue_00019241
GUCA1C_Taira201203_XENLA_tissue_00017782
GVINP1_Taira201203_XENLA_tissue_00211806
GVINP1_XeXenL6RMv10002433m
GYPC_Park201106_XENLA_00119022
GYS1_Quigley201112_XENLA_00105843
GYS1_XeXenL6RMv10025998m
GYS1_XeXenL6RMv10053068m
H1FOO_Ismailoglu201203_XENLA_00016786
H6PD_Ismailoglu201203_XENLA_00018340
HABP4_Ismailoglu201203_XENLA_00062557
HABP4_Kwon201107_XENLA_00000573
HABP4_Taira201203_XENLA_stage_00060073
HACE1_Ismailoglu201203_XENLA_00038029
HAGH_TeperekTkacz201202_XENLA_00150552
HAL.1_Ismailoglu201203_XENLA_00005101
HAL.2_TC417140
HAO2_XeXenL6RMv10054175m
HBXIP_Kwon201107_XENLA_00012816
HCN2_Taira201203_XENLA_stage_00096059
HCN2_TeperekTkacz201202_XENLA_00060092
HCRT_Ismailoglu201203_XENLA_00030825
HCRT_Taira201203_XENLA_stage_00132201
HCRT_XeXenL6RMv10040882m
HDAC1_XeXenL6RMv10046148m
HDAC5_Kwon201107_XENLA_00046115
HDAC5_XeXenL6RMv10000220m
HDGFRP3_Kwon201107_XENLA_00058479
HDGFRP3_Taira201203_XENLA_stage_00039779
HEATR3_TC449206
HEPHL1_XeXenL6RMv10032601m
HES1_Park201106_XENLA_00070357
HES1_Quigley201207_XENLA_00083872
HES3.1_Ismailoglu201203_XENLA_00072500
HES3.3_Quigley201207_XENLA_00006665
HES3.3_Taira201203_XENLA_stage_00027692
HES5.2_Quigley201112_XENLA_00109054
HES5.2_Taira201203_XENLA_stage_00006337
HES6.1_Taira201203_XENLA_stage_00160716
HES7.1_Taira201203_XENLA_stage_00058596
HES7.1_Taira201203_XENLA_stage_00162699
HES8_Taira201203_XENLA_stage_00100493
HESX1_TC423712
HFE2_Audic201207_XENLA_00007175
HGS_Taira201203_XENLA_tissue_00061629
HHIPL2_Taira201203_XENLA_tissue_00078726
HHLA2_Quigley201207_XENLA_00022739
HIC2_Taira201203_XENLA_stage_00146943
HIGD2A_Audic201207_XENLA_00001352
HIP1R_TC415254
HLA-DRB1_TC421244
HLF_Taira201203_XENLA_stage_00179121
HM137020.1
HMBS_Taira201203_XENLA_tissue_00264140
HMGB1_Ismailoglu201203_XENLA_00062167
HMGB2_Taira201203_XENLA_stage_00054046
HMGB2_Taira201203_XENLA_tissue_00089762
HMGB3_Ismailoglu201203_XENLA_00073724
HMGXB3_Taira201203_XENLA_tissue_00153184
HMOX1_Park201106_XENLA_00018974
HMP19_TC418632
HNF1A_Taira201203_XENLA_tissue_00210101
HNF1B_TeperekTkacz201206_XENLA_00100437
HNRNPA1_Ismailoglu201203_XENLA_00015656
HNRNPC_mgEST_Xl4jul2012_1013085833
HNRNPU_XeXenL6RMv10013437m
HOMER2_Taira201203_XENLA_stage_00099448
HOMER3_Ismailoglu201203_XENLA_00024006
HOMER3_TC422524
HOPX_Taira201203_XENLA_tissue_00110905
HOPX_Taira201203_XENLA_tissue_00251137
HOPX_XeXenL6RMv10028563m
HPCAL4_Taira201203_XENLA_tissue_00161446
HPD_TC419257
HPN_XeXenL6RMv10033012m
HPS1_Taira201203_XENLA_tissue_00013725
HQ236553.1
HQ437676.1
HRH3_XeXenL6RMv10030635m
HS6ST1_Audic201207_XENLA_00007544
HSDL2_Kwon201107_XENLA_00106900
HSDL2_TeperekTkacz201202_XENLA_00122262
HSP30E_Taira201203_XENLA_stage_00050678
HSP90AB1_Ismailoglu201203_XENLA_00073790
HSPA12A_Taira201203_XENLA_tissue_00016790
HSPA12A_XeXenL6RMv10052466m
HSPA2_Taira201203_XENLA_tissue_00049348
HSPA8_Taira201203_XENLA_tissue_00011998
HSPA8_mgEST_Xl4jul2012_1013250406
HSPB1_TC443218
HSPG2_Ismailoglu201203_XENLA_00073381
HSPG2_Taira201203_XENLA_stage_00182047
HTATIP2_Ismailoglu201203_XENLA_00017180
HTR1E_XeXenL6RMv10029292m
HTR5A_Taira201203_XENLA_tissue_00159340
HYAL4_Horb201201_XENLA_00057589
HYOU1_Taira201203_XENLA_stage_00172743
ICAM5_Taira201203_XENLA_stage_00093035
ICAM5_Taira201203_XENLA_tissue_00110759
ICMT_TeperekTkacz201206_XENLA_00050982
ICOSL_Taira201203_XENLA_tissue_00058580
IDE_TeperekTkacz201206_XENLA_00059822
IER2_Kwon201107_XENLA_00013969
IER2_Taira201203_XENLA_stage_00141156
IER2_XeXenL6RMv10045893m
IFFO1_Taira201203_XENLA_tissue_00243192
IFFO1_XeXenL6RMv10047433m
IFI30_Taira201203_XENLA_tissue_00253243
IFITM3_Park201106_XENLA_00097155
IFNAR2.2_XeXenL6RMv10031471m
IFT80_Kwon201107_XENLA_00052466
IFT80_Taira201203_XENLA_stage_00204810
IGF1R_Taira201203_XENLA_tissue_00267665
IGF2BP3_Kwon201107_XENLA_00067738
IGF2_TC421105
IGFBP2_Park201106_XENLA_00167967
IGFBP2_XeXenL6RMv10045784m
IGFBPL1_XeXenL6RMv10018226m
IGHV3-33_Taira201203_XENLA_tissue_00118802
IGSF21_XeXenL6RMv10052979m
IGSF21_XeXenL6RMv10052981m
IGSF9B_Kwon201107_XENLA_00025014
IKBKE_Taira201203_XENLA_tissue_00205112
IKZF1_Taira201203_XENLA_tissue_00190603
IKZF2_Taira201203_XENLA_stage_00078318
IKZF2_Taira201203_XENLA_stage_00115061
IKZF5_XeXenL6RMv10050584m
IL11RA_Quigley201207_XENLA_00039860
IL16_XeXenL6RMv10050148m
IL1R1_Taira201203_XENLA_stage_00159453
IL1R1_XeXenL6RMv10030134m
IL34_Taira201203_XENLA_tissue_00074074
IL34_Taira201203_XENLA_tissue_00177257
ILDR2_Kwon201107_XENLA_00030166
ILDR2_XeXenL6RMv10002472m
IMP3_TeperekTkacz201202_XENLA_00001686
IMP3_XeXenL6RMv10052058m
IMPA2_TeperekTkacz201206_XENLA_00092872
IMPG2_TC440622
IMPG2__Taira201203_XENLA_tissue_00143011
INADL_XeXenL6RMv10049631m
INA_Taira201203_XENLA_tissue_00176248
ING1_XeXenL6RMv10021911m
ING3_Kwon201107_XENLA_00114334
INHBC.2_Taira201203_XENLA_stage_00141478
INMT_Taira201203_XENLA_tissue_00266956
INO80C_Taira201203_XENLA_tissue_00111776
INO80C_Taira201203_XENLA_tissue_00117726
INSR_XeXenL6RMv10028571m
IPO13_Kwon201107_XENLA_00021264
IPO13_Quigley201207_XENLA_00018605
IPO13_XeXenL6RMv10033374m
IPO13_XeXenL6RMv10044642m
IPO4_Ismailoglu201203_XENLA_00053734
IPO7_Taira201203_XENLA_tissue_00247251
IPO9_Kwon201107_XENLA_00087899
IPO9_Kwon201107_XENLA_00109427
IQCH_Taira201203_XENLA_stage_00173723
IQSEC3_XeXenL6RMv10018351m
IRAK1_Kwon201107_XENLA_00034621
IRF2BP2_Taira201203_XENLA_tissue_00076727
IRF2_Ismailoglu201203_XENLA_00027242
IRF2_TC442020
IRF2_XeXenL6RMv10019027m
IRF5_Taira201203_XENLA_stage_00146348
IRF5_Taira201203_XENLA_stage_00196232
IRF5_Taira201203_XENLA_tissue_00196393
IRF5_TeperekTkacz201206_XENLA_00072539
IRF6.2_Taira201203_XENLA_stage_00126440
IRF6_TeperekTkacz201206_XENLA_00100669
ISYNA1_TC439154
ITCH_Quigley201207_XENLA_00060331
ITCH_TeperekTkacz201206_XENLA_00042412
ITGA6_Taira201203_XENLA_tissue_00014159
ITGA9_Taira201203_XENLA_tissue_00091987
ITGB1BP2_Taira201203_XENLA_stage_00053956
ITPR1_Taira201203_XENLA_stage_00009491
ITPR1_XeXenL6RMv10004380m
ITPRIPL2_XeXenL6RMv10055051m
IWS1_Park201106_XENLA_00075664
IWS1_Taira201203_XENLA_tissue_00059593
JAKMIP2_XeXenL6RMv10014440m
JARID2_Taira201203_XENLA_stage_00079952
JHDM1D_XeXenL6RMv10046871m
JMY_Kwon201107_XENLA_00097439
JN029748.1
JPH4_Taira201203_XENLA_stage_00098594
JPH4_Taira201203_XENLA_stage_00165645
JPH4_XeXenL6RMv10048202m
KALRN_Taira201203_XENLA_stage_00149386
KANK2_XeXenL6RMv10044838m
KBTBD11_XeXenL6RMv10044526m
KCNA4_XeXenL6RMv10048507m
KCNB2_Taira201203_XENLA_tissue_00088023
KCNE1_TC451804
KCNE4_TC452097
KCNE4_XeXenL6RMv10038616m
KCNG4_Taira201203_XENLA_tissue_00139119
KCNJ12_Taira201203_XENLA_tissue_00074532
KCNJ12_Taira201203_XENLA_tissue_00211609
KCNJ4_Taira201203_XENLA_tissue_00266311
KCNJ5_Amin201106_XENLA_00086166
KCNK16_Taira201203_XENLA_tissue_00210390
KCNK18_Taira201203_XENLA_stage_00133468
KCNK1_Quigley201112_XENLA_00025069
KCNK1_XeXenL6RMv10004997m
KCNK2_Kwon201107_XENLA_00135233
KCNK6_TeperekTkacz201206_XENLA_00071471
KCNMB4_Taira201203_XENLA_tissue_00241509
KCNMB4_XeXenL6RMv10023798m
KCNMB4_XeXenL6RMv10029445m
KCNN1_Ismailoglu201203_XENLA_00007109
KCNN2_Ismailoglu201203_XENLA_00005120
KCNN4_Taira201203_XENLA_tissue_00229576
[truncated: 3,222 more rows]

## Sheet: List_genes_cluster3
3110056O03RIK_XeXenL6RMv10028008m
42SP43_Taira201203_XENLA_tissue_00252887
A0JM76_XENTR_Taira201203_XENLA_tissue_00076630
A1CF_XeXenL6RMv10016363m
A2LD1_Taira201203_XENLA_tissue_00181971
A4IHH3_XENTR_XeXenL6RMv10017566m
A4IHH3_XENTR_XeXenL6RMv10046205m
A4IHH3_XENTR_XeXenL6RMv10046206m
A4IHV8_XENTR_XeXenL6RMv10043406m
A8KBE1_XENTR_Chung201110_XENLA_00055193
A9JS03_XENTR_XeXenL6RMv10042677m
A9JTN1_XENTR_Ismailoglu201203_XENLA_00054465
A9JTN1_XENTR_Taira201203_XENLA_stage_00170420
A9JTN1_XENTR_Taira201203_XENLA_tissue_00134408
A9JTP1_XENTR_Taira201203_XENLA_tissue_00077494
AACS_Taira201203_XENLA_stage_00157021
AADAT_Ismailoglu201203_XENLA_00028123
AB016717.1
AB021738.1
AB021739.1
AB032943.1
AB034701.1
AB075972.1
AB085631.1
AB108427.1
AB125669.1
AB219841.1
AB250090.1
AB250387.2
AB250389.1
AB280748.1
AB280755.1
AB280757.1
AB280760.1
AB308063.1
AB378486.1
AB385868.1
AB435404.1
AB458409.1
AB513654.1
AB591378.1
AB602929.1
ABCA1_Amin201106_XENLA_00074635
ABCA1_Ismailoglu201203_XENLA_00052619
ABCA1_XeXenL6RMv10008559m
ABCA1_XeXenL6RMv10054261m
ABCA3_Park201106_XENLA_00004925
ABCA3_XeXenL6RMv10023502m
ABCA5_XeXenL6RMv10001020m
ABCA8_Taira201203_XENLA_tissue_00082894
ABCA8_Taira201203_XENLA_tissue_00146087
ABCA9_TeperekTkacz201202_XENLA_00146861
ABCB11_Taira201203_XENLA_tissue_00172716
ABCB11_XeXenL6RMv10017295m
ABCB1_TC413943
ABCB8_Ismailoglu201203_XENLA_00024236
ABCC10_TeperekTkacz201206_XENLA_00006275
ABCC12_Audic201207_XENLA_00005721
ABCC1_Kwon201107_XENLA_00028931
ABCC1_Taira201203_XENLA_tissue_00158699
ABCC1_XeXenL6RMv10032146m
ABCC2_Taira201203_XENLA_tissue_00187272
ABCC3_Horb201201_XENLA_00026474
ABCC3_Quigley201207_XENLA_00081501
ABCC3_XeXenL6RMv10015342m
ABCC4_Ismailoglu201203_XENLA_00000241
ABCC4_XeXenL6RMv10026435m
ABCD1_TC419351
ABCD3_Taira201203_XENLA_stage_00215963
ABCE1_TeperekTkacz201206_XENLA_00056859
ABCG4_Taira201203_XENLA_tissue_00018417
ABCG4_XeXenL6RMv10012393m
ABCG5_Taira201203_XENLA_tissue_00202538
ABCG5_Taira201203_XENLA_tissue_00243105
ABHD12_Taira201203_XENLA_tissue_00185340
ABHD14B_Ismailoglu201203_XENLA_00018649
ABHD2_Kwon201107_XENLA_00017268
ABHD2_XeXenL6RMv10050317m
ABHD3_Taira201203_XENLA_stage_00081752
ABI1_Horb201201_XENLA_00200082
ABI2_Taira201203_XENLA_tissue_00069629
ABI3BP_Taira201203_XENLA_tissue_00176557
ABI3BP_XeXenL6RMv10000551m
ABI3_Taira201203_XENLA_tissue_00171542
ABI3_Taira201203_XENLA_tissue_00284668
ABI3_XeXenL6RMv10034630m
ABL1_TeperekTkacz201206_XENLA_00107985
ABL1_XeXenL6RMv10014945m
ABLIM2_XeXenL6RMv10048290m
ABRA_Horb201201_XENLA_00020445
ABRA_Taira201203_XENLA_tissue_00120865
ABRA_XeXenL6RMv10020177m
ABR_Ismailoglu201203_XENLA_00011078
ABT1_Taira201203_XENLA_tissue_00090061
ABTB1_Quigley201207_XENLA_00001220
ABTB2_XeXenL6RMv10007088m
ABTB2_XeXenL6RMv10028928m
AC004017.1_Horb201201_XENLA_00090258
AC004017.1_TC447280
AC007390.5.1_TC432927
AC100775.1_Quigley201112_XENLA_00019922
ACAA2_TeperekTkacz201206_XENLA_00121195
ACACA_TeperekTkacz201202_XENLA_00087996
ACACA_XeXenL6RMv10009790m
ACACA_XeXenL6RMv10013343m
ACACA_XeXenL6RMv10013344m
ACACA_XeXenL6RMv10013345m
ACACA_XeXenL6RMv10047831m
ACACB_Taira201203_XENLA_stage_00182608
ACAD10_Taira201203_XENLA_tissue_00236804
ACAD10_XeXenL6RMv10040202m
ACAD9_XeXenL6RMv10020352m
ACAN_Taira201203_XENLA_tissue_00123322
ACAN_XeXenL6RMv10011418m
ACAP2_Taira201203_XENLA_stage_00144169
ACAP2_Taira201203_XENLA_tissue_00059887
ACAP3_Taira201203_XENLA_stage_00045015
ACBD3_Taira201203_XENLA_stage_00172874
ACBD3_Taira201203_XENLA_tissue_00216239
ACCN2_XeXenL6RMv10024521m
ACE2_Taira201203_XENLA_tissue_00156492
ACE2_Taira201203_XENLA_tissue_00250814
ACE2_Taira201203_XENLA_tissue_00267781
ACER1_Taira201203_XENLA_tissue_00221017
ACE_Taira201203_XENLA_tissue_00273411
ACE_XeXenL6RMv10011546m
ACHE_Taira201203_XENLA_stage_00032929
ACHE_Taira201203_XENLA_stage_00066047
ACHE_XeXenL6RMv10013232m
ACLY_TC465907
-
ACOT11_XeXenL6RMv10027435m
ACOT7_Taira201203_XENLA_tissue_00268756
ACOT8_XeXenL6RMv10007611m
ACOX2_XeXenL6RMv10001686m
ACP5_Audic201207_XENLA_00003517
ACP6_Taira201203_XENLA_stage_00053100
ACPL2_XeXenL6RMv10037588m
ACPP_Taira201203_XENLA_tissue_00144118
ACSBG1_XeXenL6RMv10042485m
ACSBG2_Quigley201112_XENLA_00035115
ACSF2_Taira201203_XENLA_tissue_00170686
ACSF3_XeXenL6RMv10052295m
ACSL4_Kwon201107_XENLA_00012165
ACSL4_Taira201203_XENLA_tissue_00136859
ACSL5_Taira201203_XENLA_tissue_00023527
ACSL5_Taira201203_XENLA_tissue_00173172
ACSM3_Taira201203_XENLA_tissue_00109815
ACSS1_Taira201203_XENLA_stage_00208921
ACSS1_Taira201203_XENLA_tissue_00088495
ACSS2.1_Chung201110_XENLA_00019812
ACSS2.1_TC448028
ACSS2.2_Taira201203_XENLA_tissue_00194662
ACTN2_XeXenL6RMv10050923m
ACTN3_Horb201201_XENLA_00022810
ACTN3_TC443007
ACTN3_TC448953
ACTN3_Taira201203_XENLA_tissue_00059890
ACTR5_Taira201203_XENLA_stage_00065779
ACTR8_Kwon201107_XENLA_00011805
ACVRL1_XeXenL6RMv10048318m
ADAM11_Taira201203_XENLA_stage_00065064
ADAM11_Taira201203_XENLA_stage_00077263
ADAM12_Taira201203_XENLA_tissue_00087040
ADAM12_XeXenL6RMv10025026m
ADAM12_XeXenL6RMv10025831m
ADAM17_TeperekTkacz201202_XENLA_00029799
ADAM22_XeXenL6RMv10048143m
ADAM23_Taira201203_XENLA_tissue_00019175
ADAM23_Taira201203_XENLA_tissue_00158058
ADAM28_Taira201203_XENLA_tissue_00221945
ADAM28_Taira201203_XENLA_tissue_00257019
ADAM9_XeXenL6RMv10023912m
ADAMTS10_Taira201203_XENLA_stage_00046540
ADAMTS12_Kwon201107_XENLA_00023434
ADAMTS13_Taira201203_XENLA_tissue_00127491
ADAMTS14_Taira201203_XENLA_stage_00176747
ADAMTS14_Taira201203_XENLA_tissue_00002658
ADAMTS14_XeXenL6RMv10013147m
ADAMTS14_XeXenL6RMv10030716m
ADAMTS15_Taira201203_XENLA_tissue_00001205
ADAMTS16_TeperekTkacz201206_XENLA_00036057
ADAMTS17_Kwon201107_XENLA_00054496
ADAMTS17_Taira201203_XENLA_tissue_00232031
ADAMTS18_Horb201201_XENLA_00149254
ADAMTS18_Taira201203_XENLA_stage_00095763
ADAMTS19_Taira201203_XENLA_tissue_00258702
ADAMTS19_XeXenL6RMv10033230m
ADAMTS20_Amin201106_XENLA_00050850
ADAMTS20_Taira201203_XENLA_tissue_00123488
ADAMTS20_Taira201203_XENLA_tissue_00133516
ADAMTS20_Taira201203_XENLA_tissue_00279413
ADAMTS2_XeXenL6RMv10001476m
ADAMTS3_Taira201203_XENLA_tissue_00150200
ADAMTS3_TeperekTkacz201206_XENLA_00052476
ADAMTS3_XeXenL6RMv10000176m
ADAMTS5_Taira201203_XENLA_tissue_00056456
ADAMTS5_Taira201203_XENLA_tissue_00232178
ADAMTS5_XeXenL6RMv10003321m
ADAMTS6_Ismailoglu201203_XENLA_00054703
ADAMTS6_XeXenL6RMv10036787m
ADAMTS7_Park201106_XENLA_00065231
ADAMTS8_Kwon201107_XENLA_00092225
ADAMTS8_TeperekTkacz201202_XENLA_00053588
ADAMTS9_Park201106_XENLA_00016738
ADAMTS9_Taira201203_XENLA_stage_00167305
ADAMTS9_XeXenL6RMv10007245m
ADAMTSL1_Kwon201107_XENLA_00110510
ADAMTSL1_XeXenL6RMv10010219m
ADAMTSL3_Taira201203_XENLA_tissue_00289942
ADAMTSL3_XeXenL6RMv10042561m
ADAMTSL4_Horb201201_XENLA_00160741
ADAMTSL4_Taira201203_XENLA_tissue_00101397
ADAMTSL4_Taira201203_XENLA_tissue_00122776
ADAMTSL4_XeXenL6RMv10015727m
ADAMTSL5_Taira201203_XENLA_tissue_00045964
ADAMTSL5_Taira201203_XENLA_tissue_00075538
ADAP2_Horb201201_XENLA_00035402
ADAP2_Taira201203_XENLA_tissue_00221938
ADARB2_XeXenL6RMv10031986m
ADAR_TeperekTkacz201206_XENLA_00085089
ADAR_XeXenL6RMv10035508m
ADAT1_Taira201203_XENLA_tissue_00200709
ADA_XeXenL6RMv10032675m
ADCK2_Ismailoglu201203_XENLA_00043005
ADCK5_Taira201203_XENLA_stage_00180084
ADCK5_XeXenL6RMv10047471m
ADCY1_Taira201203_XENLA_stage_00076469
ADCY1_Taira201203_XENLA_tissue_00237270
ADCY3_Taira201203_XENLA_tissue_00057132
ADCY3_XeXenL6RMv10028539m
ADCY4_XeXenL6RMv10013988m
ADCY6_Kwon201107_XENLA_00129627
ADCY6_Taira201203_XENLA_tissue_00139565
ADCY6_Taira201203_XENLA_tissue_00172231
ADCY6_Taira201203_XENLA_tissue_00208565
ADCY6_XeXenL6RMv10009400m
ADCY7_TeperekTkacz201206_XENLA_00071212
ADCY7_TeperekTkacz201206_XENLA_00089436
ADCY8_Taira201203_XENLA_tissue_00007243
ADCY9_TeperekTkacz201202_XENLA_00029581
ADD2_XeXenL6RMv10019835m
ADD3_TeperekTkacz201206_XENLA_00095826
ADH1C_Taira201203_XENLA_tissue_00199273
ADH1_Taira201203_XENLA_tissue_00186542
ADH7_mgEST_Xl4jul2012_1013094861
ADHFE1_Horb201201_XENLA_00167266
ADIPOQ_Taira201203_XENLA_stage_00067228
ADNP2_Taira201203_XENLA_stage_00120272
ADPRHL2_Taira201203_XENLA_tissue_00166013
ADRA1A_XeXenL6RMv10010924m
ADRA2B_XeXenL6RMv10022910m
ADRA2C_TC459189
ADRA2C_XeXenL6RMv10049471m
ADRBK2_XeXenL6RMv10024759m
ADRM1_TeperekTkacz201206_XENLA_00130484
ADSL_Taira201203_XENLA_tissue_00264506
ADSSL1_Taira201203_XENLA_stage_00062878
ADSSL1_Taira201203_XENLA_tissue_00200283
AEBP1_XeXenL6RMv10015583m
AES_Kwon201107_XENLA_00122411
AES_Kwon201107_XENLA_00126763
AF009820.1
AF027183.1
AF036547.1
AF041846.1
AF042812.1
AF043188.1
AF051785.1
AF061833.1
AF061980.1
AF061983.1
AF072455.1
AF081350.1
AF081576.1
AF130453.1
AF137073.1
AF170275.1
AF170330.1
AF170332.1
AF170340.1
AF172400.1
AF176665.1
AF198450.1
AF203107.1
AF204924.1
AF218794.1
AF233636.1
AF237766.1
AF238222.1
AF246463.1
AF257320.1
AF257333.1
AF257334.1
AF257344.1
AF257351.1
AF278538.1
AF279245.1
AF279246.1
AF288471.1
AF323749.1
AF346837.1
AF393653.2
AF412332.1
AF416482.1
AF416869.1
AF421880.1
AF440802.1
AF440805.1
AF440806.1
AF440807.1
AF440810.1
AF440813.1
AF440822.1
AF440825.1
AF440826.1
AF467919.1
AF485330.1
AF498369.1
AF532599.1
AF544021.1
AF549892.1
AF549917.1
AF549932.1
AF549940.1
AF549952.1
AF549967.1
AF549977.1
AF549982.1
AF549990.1
AF549997.1
AF550002.1
AF550008.1
AFAP1L2_Taira201203_XENLA_tissue_00060516
AFAP1_Taira201203_XENLA_tissue_00123052
AFAP1_XeXenL6RMv10042296m
AFAP1_XeXenL6RMv10048289m
AFF1_Taira201203_XENLA_tissue_00129030
AFF2_Kwon201107_XENLA_00096199
AFF2_Taira201203_XENLA_stage_00075929
AFF3_Kwon201107_XENLA_00095067
AFF3_Taira201203_XENLA_tissue_00192859
AFF3_XeXenL6RMv10046716m
AFF4_XeXenL6RMv10022484m
AG1_Quigley201207_XENLA_00029258
AGBL1_Ismailoglu201203_XENLA_00041602
AGBL1_Taira201203_XENLA_tissue_00126707
AGBL2_Quigley201112_XENLA_00060158
AGBL4_Taira201203_XENLA_tissue_00269553
AGBL5_Taira201203_XENLA_stage_00165215
AGK_XeXenL6RMv10040338m
AGL_Taira201203_XENLA_stage_00065276
AGL_Taira201203_XENLA_tissue_00038269
AGMO_Ismailoglu201203_XENLA_00024260
AGPAT2_Taira201203_XENLA_tissue_00248521
AGPAT4_Taira201203_XENLA_tissue_00026721
AGPAT6_Taira201203_XENLA_stage_00066460
AGR2_Kwon201107_XENLA_00107901
AGRN_Taira201203_XENLA_stage_00135882
AGRN_XeXenL6RMv10009852m
AGRP_XeXenL6RMv10043301m
AGTPBP1_Taira201203_XENLA_stage_00069491
AGTPBP1_XeXenL6RMv10025811m
AGT_XeXenL6RMv10048668m
AGXT2L1_Taira201203_XENLA_tissue_00069532
AGXT2L1_Taira201203_XENLA_tissue_00139205
AGXT2_Taira201203_XENLA_tissue_00264738
AGXT2_XeXenL6RMv10005383m
AGXT_Taira201203_XENLA_tissue_00130648
AHDC1_XeXenL6RMv10001773m
AHI1_Park201106_XENLA_00014399
AHI1_TeperekTkacz201206_XENLA_00047049
AHI1_XeXenL6RMv10034082m
AHNAK_TC443234
AHNAK_TeperekTkacz201206_XENLA_00076230
AHSG_Taira201203_XENLA_tissue_00039051
AIF1L_Taira201203_XENLA_tissue_00047121
AIFM3_Audic201207_XENLA_00006361
AIFM3_Taira201203_XENLA_tissue_00133575
AIM1L_Horb201201_XENLA_00210285
AIMP1_TC422049
AJ009279.1
AJ009284.1
AJ009287.1
AJ009290.1
AJ009303.1
AJ222795.1
AJ251846.1
AJ297516.2
AJ421626.1
AJ428932.1
AJ831375.1
AJ853463.1
AJ971476.1
AK3_Taira201203_XENLA_stage_00043770
AK4_Taira201203_XENLA_tissue_00271501
AK4_XeXenL6RMv10006853m
AK5_Taira201203_XENLA_tissue_00115430
AKAP10_Taira201203_XENLA_tissue_00173250
AKAP11_Taira201203_XENLA_tissue_00054062
AKAP12_Amin201106_XENLA_00036666
AKAP12_Ismailoglu201203_XENLA_00049050
AKAP12_Taira201203_XENLA_tissue_00172113
AKAP13_Horb201201_XENLA_00182715
AKAP13_XeXenL6RMv10011403m
AKAP9_Horb201201_XENLA_00213737
AKAP9_Quigley201112_XENLA_00088637
AKD1_Chung201110_XENLA_00008886
AKD1_Quigley201112_XENLA_00091923
AKD1_Quigley201207_XENLA_00103300
AKIRIN2_TeperekTkacz201206_XENLA_00031580
AKIRIN2_XeXenL6RMv10051492m
AKR1A1_Taira201203_XENLA_tissue_00068726
AKR1A1_Taira201203_XENLA_tissue_00103710
AKR1C2_TC422315
AKR1CL1_Kwon201107_XENLA_00117307
AKR7A2_Horb201201_XENLA_00138847
AKT1S1_TC422778
AKT1S1_mgEST_Xl4jul2012_1013087895
AKT1_Park201106_XENLA_00030716
AKT1_XeXenL6RMv10038256m
AL590867.1_XeXenL6RMv10014536m
AL732488.1_Taira201203_XENLA_tissue_00044282
AL929195.1_Quigley201112_XENLA_00027565
AL929195.1_Quigley201207_XENLA_00115106
AL929195.1_TC456522
AL929195.1_TeperekTkacz201202_XENLA_00097098
AL929195.1_XeXenL6RMv10018267m
ALAD_Taira201203_XENLA_stage_00141508
ALAD_Taira201203_XENLA_tissue_00029438
ALAS2_Taira201203_XENLA_tissue_00274376
ALDH18A1_Kwon201107_XENLA_00030010
ALDH1A1_Kwon201107_XENLA_00134418
ALDH1A1_Taira201203_XENLA_stage_00091892
ALDH1L2_Park201106_XENLA_00150322
ALDH1L2_TeperekTkacz201206_XENLA_00087991
ALDH3A2_XeXenL6RMv10053287m
ALDH3B1_TeperekTkacz201202_XENLA_00088317
ALDH5A1_Taira201203_XENLA_tissue_00171698
ALDH6A1_XeXenL6RMv10050338m
ALDH7A1_Amin201106_XENLA_00094031
ALDH7A1_Kwon201107_XENLA_00036682
ALDH7A1_XeXenL6RMv10032086m
ALDH9A1_Taira201203_XENLA_stage_00118337
ALDH9A1_Taira201203_XENLA_tissue_00158270
ALDOA_XeXenL6RMv10013257m
ALDOC_Amin201106_XENLA_00086139
ALDOC_XeXenL6RMv10041218m
ALG10_Ismailoglu201203_XENLA_00061373
ALG10_TeperekTkacz201202_XENLA_00064843
ALG9_Ismailoglu201203_XENLA_00037314
ALK_Taira201203_XENLA_tissue_00049464
ALLC_Taira201203_XENLA_tissue_00099766
ALLC_Taira201203_XENLA_tissue_00256943
ALMS1_Kwon201107_XENLA_00074666
ALMS1_Taira201203_XENLA_stage_00008116
ALOX5AP_Amin201106_XENLA_00042295
ALOX5_Taira201203_XENLA_tissue_00221371
ALOX5_mgEST_Xl4jul2012_1013115377
ALOXE3_TeperekTkacz201206_XENLA_00047611
ALPK1_Taira201203_XENLA_stage_00120314
ALPK1_Taira201203_XENLA_tissue_00035476
ALPK2_Taira201203_XENLA_stage_00173956
ALPK3_Taira201203_XENLA_tissue_00079434
ALPK3_Taira201203_XENLA_tissue_00248706
ALPK3_XeXenL6RMv10040996m
ALS2CR12_XeXenL6RMv10042735m
ALS2CR8_Taira201203_XENLA_tissue_00048490
ALS2_Park201106_XENLA_00008804
ALS2_XeXenL6RMv10042769m
AMBP_XeXenL6RMv10026061m
AMBRA1_Taira201203_XENLA_stage_00016319
AMELX_Taira201203_XENLA_tissue_00102426
AMIGO2_Taira201203_XENLA_tissue_00052285
AMN_Taira201203_XENLA_stage_00001768
AMOTL1_Taira201203_XENLA_tissue_00151547
AMPD1_Taira201203_XENLA_tissue_00149856
AMPD2_XeXenL6RMv10023459m
AMPD3_XeXenL6RMv10022220m
AMPH_Taira201203_XENLA_stage_00036698
ANAPC13.1_Taira201203_XENLA_tissue_00142106
ANAPC16_XeXenL6RMv10047274m
ANGEL1_Kwon201107_XENLA_00049978
ANGPT1_Taira201203_XENLA_tissue_00050517
ANGPT1_Taira201203_XENLA_tissue_00260892
ANGPT2_Taira201203_XENLA_tissue_00011620
ANGPT2_Taira201203_XENLA_tissue_00109126
ANGPT2_XeXenL6RMv10000316m
ANGPT2_XeXenL6RMv10040599m
ANGPT4_Taira201203_XENLA_stage_00132334
ANGPTL1_Taira201203_XENLA_tissue_00264022
ANGPTL2_XeXenL6RMv10020767m
ANGPTL3_Taira201203_XENLA_tissue_00097264
ANGPTL4_Amin201106_XENLA_00062967
ANGPTL4_Taira201203_XENLA_tissue_00034262
ANGPTL5_XeXenL6RMv10019318m
ANGPTL6_Amin201106_XENLA_00074561
ANK1_Amin201106_XENLA_00018901
ANK1_Taira201203_XENLA_tissue_00149022
ANK1_Taira201203_XENLA_tissue_00253411
ANK1_XeXenL6RMv10038522m
ANK2_Taira201203_XENLA_tissue_00072290
ANK2_Taira201203_XENLA_tissue_00254991
ANK3_Taira201203_XENLA_tissue_00230421
ANK3_XeXenL6RMv10051479m
ANKAR_Taira201203_XENLA_tissue_00014833
ANKAR_Taira201203_XENLA_tissue_00117929
ANKDD1A_Taira201203_XENLA_tissue_00107532
ANKDD1A_XeXenL6RMv10001122m
ANKDD1A_XeXenL6RMv10054115m
ANKDD1B_Kwon201107_XENLA_00052760
ANKDD1B_Quigley201112_XENLA_00012577
ANKDD1B_XeXenL6RMv10020732m
ANKFN1_Ismailoglu201203_XENLA_00010239
ANKFN1_Ismailoglu201203_XENLA_00072942
ANKFN1_Kwon201107_XENLA_00087415
ANKFN1_Quigley201112_XENLA_00131045
ANKFN1_Taira201203_XENLA_stage_00087398
ANKFN1_Taira201203_XENLA_tissue_00288772
ANKFN1_XeXenL6RMv10023517m
ANKFY1_TC439449
ANKFY1_XeXenL6RMv10055669m
ANKHD1_Taira201203_XENLA_tissue_00282610
ANKIB1_XeXenL6RMv10004271m
ANKIB1_XeXenL6RMv10008536m
ANKK1_Taira201203_XENLA_tissue_00190558
ANKK1_XeXenL6RMv10039621m
ANKLE1_Kwon201107_XENLA_00013466
ANKLE1_Kwon201107_XENLA_00026010
ANKLE2_Amin201106_XENLA_00027387
ANKLE2_XeXenL6RMv10027582m
ANKRD10A_Taira201203_XENLA_tissue_00049873
ANKRD10A_Taira201203_XENLA_tissue_00175456
ANKRD11_XeXenL6RMv10017789m
ANKRD12_Ismailoglu201203_XENLA_00024291
ANKRD13D_Taira201203_XENLA_tissue_00008391
ANKRD17_Taira201203_XENLA_tissue_00260118
ANKRD17_TeperekTkacz201206_XENLA_00079863
ANKRD17_XeXenL6RMv10050721m
ANKRD1_Taira201203_XENLA_tissue_00265990
ANKRD22_Chung201110_XENLA_00030895
ANKRD24_Quigley201112_XENLA_00094647
ANKRD26_Quigley201112_XENLA_00049892
ANKRD28_XeXenL6RMv10037511m
ANKRD29_Taira201203_XENLA_tissue_00063885
ANKRD29_Taira201203_XENLA_tissue_00065980
ANKRD2_Taira201203_XENLA_stage_00205595
ANKRD2_XeXenL6RMv10015489m
ANKRD34A_XeXenL6RMv10018040m
ANKRD34B_XeXenL6RMv10010528m
ANKRD35_Kwon201107_XENLA_00057384
ANKRD35_Taira201203_XENLA_tissue_00139349
ANKRD46_Park201106_XENLA_00088936
ANKRD50_XeXenL6RMv10016768m
ANKRD52_Kwon201107_XENLA_00088441
ANKRD52_XeXenL6RMv10039876m
ANKRD55_Taira201203_XENLA_tissue_00193270
ANKRD65_XeXenL6RMv10054365m
ANKRD65_XeXenL6RMv10054366m
ANKRD6_XeXenL6RMv10005389m
ANKRD6_XeXenL6RMv10045666m
ANKS1A_Amin201106_XENLA_00079880
ANKS3_TeperekTkacz201206_XENLA_00109365
ANKUB1_XeXenL6RMv10001329m
ANO1_Taira201203_XENLA_stage_00175005
ANO2_Taira201203_XENLA_tissue_00187628
ANO2_Taira201203_XENLA_tissue_00248513
ANO4_Taira201203_XENLA_tissue_00015648
ANO6_Amin201106_XENLA_00026123
ANO6_XeXenL6RMv10016462m
ANO9_Quigley201112_XENLA_00037981
ANP32C_Taira201203_XENLA_tissue_00117211
ANPEP_TC414163
ANPEP_Taira201203_XENLA_tissue_00278549
ANTXR1_Taira201203_XENLA_tissue_00171680
ANTXR1_XeXenL6RMv10003125m
ANXA10_Taira201203_XENLA_stage_00029369
ANXA13_Taira201203_XENLA_tissue_00204793
ANXA1_Kwon201107_XENLA_00099291
ANXA1_XeXenL6RMv10039286m
ANXA5_Ismailoglu201203_XENLA_00064069
ANXA5_Taira201203_XENLA_stage_00071661
AOC2_Taira201203_XENLA_tissue_00062598
AOC2_Taira201203_XENLA_tissue_00192624
AOX1_Ismailoglu201203_XENLA_00018532
AOX1_Quigley201112_XENLA_00049525
AOX1_Taira201203_XENLA_tissue_00260962
AP001496.1_TC440055
AP001496.1_XeXenL6RMv10044040m
AP1G2_Taira201203_XENLA_tissue_00208147
AP1S1_TC430479
AP1S2_Taira201203_XENLA_stage_00149985
AP1S2_Taira201203_XENLA_tissue_00145623
AP2A1_TC440240
AP2A1_TeperekTkacz201206_XENLA_00015701
AP2A1_mgEST_Xl4jul2012_1013098942
AP2A2_TC451213
AP3B1_Taira201203_XENLA_tissue_00256305
AP3B2_Taira201203_XENLA_tissue_00155338
AP4B1_Park201106_XENLA_00006491
AP4E1_Amin201106_XENLA_00066994
AP4E1_XeXenL6RMv10055544m
AP4M1_Taira201203_XENLA_tissue_00069134
APBA1_Taira201203_XENLA_tissue_00017363
APBA1_Taira201203_XENLA_tissue_00127909
APBA1_TeperekTkacz201206_XENLA_00083190
APBA2_XeXenL6RMv10017873m
APBA3_Taira201203_XENLA_tissue_00034345
APBB1IP_Taira201203_XENLA_tissue_00084349
APBB1IP_XeXenL6RMv10000887m
APC2_XeXenL6RMv10051303m
APCS_Taira201203_XENLA_tissue_00159571
APCS_XeXenL6RMv10005540m
APC_Taira201203_XENLA_stage_00084702
APC_XeXenL6RMv10047609m
APIP_Kwon201107_XENLA_00046947
APIP_XeXenL6RMv10005171m
APLN_TeperekTkacz201206_XENLA_00013087
APLN_XeXenL6RMv10028843m
APLP2_Taira201203_XENLA_tissue_00252884
APOA1_TC422344
APOA1_Taira201203_XENLA_stage_00037851
APOA4_Taira201203_XENLA_tissue_00126257
APOA4_Taira201203_XENLA_tissue_00204359
APOBEC2_XeXenL6RMv10043583m
APOBEC4_Taira201203_XENLA_tissue_00116421
APOBEC4_XeXenL6RMv10031594m
APOB_Taira201203_XENLA_tissue_00001811
APOB_Taira201203_XENLA_tissue_00265347
APOB_Taira201203_XENLA_tissue_00269281
APOB_XeXenL6RMv10045569m
APOLD1_Ismailoglu201203_XENLA_00053237
APPL1_Taira201203_XENLA_stage_00117348
APPL1_XeXenL6RMv10042406m
APRT_Taira201203_XENLA_stage_00194614
AQP7_Taira201203_XENLA_tissue_00165105
AQP8_Taira201203_XENLA_tissue_00212114
AQP9_Taira201203_XENLA_stage_00051722
AQP9_Taira201203_XENLA_tissue_00111095
AQPEP_Taira201203_XENLA_tissue_00159807
AQPEP_XeXenL6RMv10019453m
AQPEP_XeXenL6RMv10049190m
ARAP1_XeXenL6RMv10036084m
ARAP2_Kwon201107_XENLA_00013625
ARAP2_Taira201203_XENLA_tissue_00005897
ARAP2_XeXenL6RMv10042065m
ARAP3_Taira201203_XENLA_stage_00028130
ARAP3_Taira201203_XENLA_tissue_00039551
ARAP3_Taira201203_XENLA_tissue_00133342
ARAP3_XeXenL6RMv10000412m
ARC3_TeperekTkacz201206_XENLA_00034811
ARC_XeXenL6RMv10031701m
ARF6_Taira201203_XENLA_stage_00105325
ARFGAP1_Taira201203_XENLA_stage_00079800
ARFGAP3_Quigley201207_XENLA_00088314
ARFGEF2_Kwon201107_XENLA_00125916
ARFGEF2_TeperekTkacz201206_XENLA_00018273
ARFGEF2_TeperekTkacz201206_XENLA_00111123
ARFGEF2_XeXenL6RMv10032677m
ARHGAP11A.2_Kwon201107_XENLA_00099593
ARHGAP11A.2_Taira201203_XENLA_stage_00061917
ARHGAP11A.2_Taira201203_XENLA_stage_00151104
ARHGAP12_Quigley201112_XENLA_00047517
ARHGAP19_Kwon201107_XENLA_00039058
ARHGAP23_Taira201203_XENLA_tissue_00023515
ARHGAP24_XeXenL6RMv10004569m
ARHGAP25_Ismailoglu201203_XENLA_00072264
ARHGAP25_Taira201203_XENLA_tissue_00166226
ARHGAP26_Kwon201107_XENLA_00112156
ARHGAP27_Taira201203_XENLA_stage_00070031
ARHGAP27_Taira201203_XENLA_tissue_00015001
ARHGAP27_XeXenL6RMv10045070m
ARHGAP28_XeXenL6RMv10041441m
ARHGAP32_Taira201203_XENLA_stage_00179207
ARHGAP32_Taira201203_XENLA_stage_00184517
ARHGAP33_Taira201203_XENLA_tissue_00179920
ARHGAP35_TeperekTkacz201206_XENLA_00063302
ARHGAP39_Taira201203_XENLA_stage_00027608
ARHGAP39_Taira201203_XENLA_tissue_00120894
ARHGAP39_XeXenL6RMv10050617m
ARHGAP42_XeXenL6RMv10018551m
ARHGAP44_Taira201203_XENLA_stage_00053072
ARHGAP44_XeXenL6RMv10036224m
ARHGAP4_Taira201203_XENLA_tissue_00101690
ARHGAP6_Chung201110_XENLA_00017798
ARHGAP6_XeXenL6RMv10023004m
ARHGAP6_XeXenL6RMv10026110m
ARHGAP9_Taira201203_XENLA_tissue_00004561
ARHGDIB_XeXenL6RMv10034598m
ARHGDIG_XeXenL6RMv10015658m
ARHGEF10L_Amin201106_XENLA_00047664
ARHGEF11_Ismailoglu201203_XENLA_00016023
ARHGEF11_Taira201203_XENLA_stage_00026344
ARHGEF11_Taira201203_XENLA_tissue_00031508
ARHGEF15_Kwon201107_XENLA_00074987
ARHGEF15_XeXenL6RMv10045622m
ARHGEF16_Taira201203_XENLA_stage_00110970
ARHGEF16_XeXenL6RMv10007701m
ARHGEF17_Ismailoglu201203_XENLA_00004066
ARHGEF17_Taira201203_XENLA_tissue_00240710
ARHGEF17_XeXenL6RMv10041288m
ARHGEF18_Kwon201107_XENLA_00018706
ARHGEF18_Taira201203_XENLA_tissue_00123893
ARHGEF19_Audic201207_XENLA_00000606
ARHGEF1_Taira201203_XENLA_tissue_00064870
ARHGEF1_Taira201203_XENLA_tissue_00080988
ARHGEF1_Taira201203_XENLA_tissue_00126635
ARHGEF25_Taira201203_XENLA_stage_00123077
ARHGEF26_Amin201106_XENLA_00073317
ARHGEF26_Ismailoglu201203_XENLA_00036931
ARHGEF2_Quigley201207_XENLA_00112023
ARHGEF2_TC453506
ARHGEF2_Taira201203_XENLA_tissue_00146553
ARHGEF33_Taira201203_XENLA_tissue_00099148
ARHGEF38_Ismailoglu201203_XENLA_00059966
ARHGEF38_XeXenL6RMv10049599m
ARHGEF38_XeXenL6RMv10049600m
ARHGEF40_Taira201203_XENLA_tissue_00006408
ARHGEF40_Taira201203_XENLA_tissue_00226953
ARHGEF4_Taira201203_XENLA_tissue_00007418
ARHGEF4_XeXenL6RMv10054641m
ARHGEF5_Ismailoglu201203_XENLA_00023575
ARHGEF5_TeperekTkacz201202_XENLA_00028635
ARHGEF6_Ismailoglu201203_XENLA_00007008
ARHGEF6_XeXenL6RMv10028634m
ARHGEF9_Taira201203_XENLA_tissue_00217204
ARHGEF9_Taira201203_XENLA_tissue_00231302
ARID1A_XeXenL6RMv10029457m
ARID1B_Taira201203_XENLA_tissue_00207606
ARID1B_XeXenL6RMv10037047m
ARID2_TC414557
ARID2_TeperekTkacz201206_XENLA_00003961
ARID2_XeXenL6RMv10016463m
ARID3A_Quigley201112_XENLA_00014818
ARID3A_Taira201203_XENLA_stage_00204415
ARID3C_XeXenL6RMv10026635m
ARID3C_mgEST_Xl4jul2012_1013118667
ARID4A_XeXenL6RMv10019582m
ARID4B_Park201106_XENLA_00033475
ARID4B_Taira201203_XENLA_tissue_00032328
ARID4B_XeXenL6RMv10017712m
ARID5B_Taira201203_XENLA_stage_00114393
ARID5B_XeXenL6RMv10055246m
ARIH1_TeperekTkacz201206_XENLA_00130100
ARIH2_XeXenL6RMv10022120m
ARL11_Taira201203_XENLA_tissue_00292878
ARL3.2_Park201106_XENLA_00012233
ARL3.2_Taira201203_XENLA_tissue_00112330
ARL4A_TeperekTkacz201206_XENLA_00034429
ARL5C_Taira201203_XENLA_tissue_00166439
ARL6IP6_Taira201203_XENLA_stage_00212115
ARL9_Taira201203_XENLA_tissue_00204478
ARMC3_Taira201203_XENLA_tissue_00175046
ARNT_Taira201203_XENLA_tissue_00244689
ARPC1A_Taira201203_XENLA_tissue_00089077
ARPC1B_Taira201203_XENLA_tissue_00063686
ARRDC3_Park201106_XENLA_00079969
ARSA.2_TC431477
ARSD_Kwon201107_XENLA_00135293
ARSD_Taira201203_XENLA_tissue_00130428
ARSJ_Audic201207_XENLA_00001467
ARSJ_Park201106_XENLA_00131347
ARSJ_XeXenL6RMv10055199m
ARTN_XeXenL6RMv10033375m
ARX_Quigley201207_XENLA_00087966
AS3MT_Amin201106_XENLA_00092715
AS3MT_Ismailoglu201203_XENLA_00058122
ASAH2_XeXenL6RMv10016360m
ASAP1_Taira201203_XENLA_stage_00103678
ASAP1_XeXenL6RMv10033943m
ASAP3_Taira201203_XENLA_tissue_00179552
ASB11_XeXenL6RMv10045812m
ASB12.2_XeXenL6RMv10048635m
ASB12_Ismailoglu201203_XENLA_00005909
ASB13_Taira201203_XENLA_tissue_00250538
ASB14_Taira201203_XENLA_stage_00152882
ASB16_XeXenL6RMv10000217m
ASB18_Taira201203_XENLA_tissue_00263437
ASB1_Taira201203_XENLA_tissue_00034093
ASB5_Amin201106_XENLA_00051474
ASB7_TC463026
ASCC2_Taira201203_XENLA_tissue_00180857
ASCL1_Taira201203_XENLA_tissue_00277820
ASF1A_Taira201203_XENLA_stage_00183252
ASL_XeXenL6RMv10017528m
ASNSD1_Taira201203_XENLA_stage_00112371
ASPHD2_Ismailoglu201203_XENLA_00027967
ASPH_Amin201106_XENLA_00022043
ASPH_Park201106_XENLA_00028887
ASPH_Taira201203_XENLA_tissue_00156779
ASPN_XeXenL6RMv10035180m
ASTE1_Ismailoglu201203_XENLA_00002959
ASTE1_Taira201203_XENLA_stage_00022186
ASTE1_XeXenL6RMv10047408m
ASTN1_XeXenL6RMv10000577m
ASTN1_XeXenL6RMv10034807m
ASTN2_Taira201203_XENLA_tissue_00157211
ASXL3_XeXenL6RMv10039986m
ATAD2B_Ismailoglu201203_XENLA_00006893
ATAD2B_Taira201203_XENLA_stage_00012814
ATAD2_Amin201106_XENLA_00083797
ATAD2_Taira201203_XENLA_stage_00096505
ATAT1_Taira201203_XENLA_tissue_00021674
ATCAY_XeXenL6RMv10013511m
ATF4_Taira201203_XENLA_stage_00156086
ATF4_Taira201203_XENLA_tissue_00161212
ATF7IP_Taira201203_XENLA_stage_00182069
ATF7IP_Taira201203_XENLA_tissue_00007618
ATF7IP_XeXenL6RMv10025905m
ATG13_Taira201203_XENLA_stage_00152344
ATG13_XeXenL6RMv10037247m
ATG14_Park201106_XENLA_00008993
ATG14_Park201106_XENLA_00072893
ATG16L1_Ismailoglu201203_XENLA_00036547
ATG2B_Taira201203_XENLA_tissue_00134800
ATG3_Taira201203_XENLA_tissue_00109670
ATG3_XeXenL6RMv10042908m
ATG4B_Taira201203_XENLA_stage_00058195
ATG4B_Taira201203_XENLA_tissue_00042169
ATL1_Ismailoglu201203_XENLA_00040791
ATL1_XeXenL6RMv10035951m
ATN1_XeXenL6RMv10012516m
ATN1_XeXenL6RMv10031811m
ATP10B_Horb201201_XENLA_00148585
ATP10B_Kwon201107_XENLA_00075608
ATP10B_Park201106_XENLA_00041976
ATP10B_Quigley201112_XENLA_00076714
ATP10B_TC445004
ATP10B_TeperekTkacz201202_XENLA_00053468
ATP10B_TeperekTkacz201202_XENLA_00059864
ATP10B_TeperekTkacz201206_XENLA_00082509
ATP10B_XeXenL6RMv10009323m
ATP10D_Taira201203_XENLA_tissue_00138154
ATP11A_XeXenL6RMv10032557m
ATP11C_Quigley201112_XENLA_00081351
ATP11C_XeXenL6RMv10002574m
ATP12A_XeXenL6RMv10046748m
ATP13A-LIKE_Quigley201207_XENLA_00035135
ATP13A-LIKE_Taira201203_XENLA_stage_00076907
ATP13A-LIKE_Taira201203_XENLA_stage_00178850
ATP1A1_Quigley201207_XENLA_00018621
ATP1A2_Park201106_XENLA_00028614
ATP1A2_XeXenL6RMv10026122m
ATP1B3_Taira201203_XENLA_tissue_00250854
ATP1B3_TeperekTkacz201206_XENLA_00036575
ATP1B4_Taira201203_XENLA_stage_00021468
ATP2A1_XeXenL6RMv10002631m
ATP2A3_TeperekTkacz201206_XENLA_00052061
ATP2B2_Taira201203_XENLA_tissue_00112168
ATP4A_Ismailoglu201203_XENLA_00006035
ATP4B_TC421748
ATP4B_XeXenL6RMv10044371m
ATP5G3_XeXenL6RMv10024625m
ATP5I_Taira201203_XENLA_tissue_00211959
ATP5S_Taira201203_XENLA_tissue_00163358
ATP6AP1L_Taira201203_XENLA_tissue_00087566
ATP6V0D1_XeXenL6RMv10043300m
ATP6V0E2_Taira201203_XENLA_stage_00147962
ATP6V1C1_XeXenL6RMv10011129m
ATP6V1C1_XeXenL6RMv10020197m
ATP6V1C2_Chung201110_XENLA_00010921
ATP6V1C2_TC445121
ATP6V1C2_XeXenL6RMv10053552m
ATP6V1G1_Kwon201107_XENLA_00091304
ATP7B_Horb201201_XENLA_00029698
ATP7B_Horb201201_XENLA_00153921
ATP7B_Horb201201_XENLA_00197604
ATP7B_Horb201201_XENLA_00219468
ATP7B_XeXenL6RMv10049014m
ATP8A1_XeXenL6RMv10050183m
ATP8A2_Taira201203_XENLA_tissue_00062896
ATP8B1_TeperekTkacz201202_XENLA_00095786
ATP8B1_XeXenL6RMv10044845m
ATP8B3_Horb201201_XENLA_00049409
ATP8B3_Taira201203_XENLA_stage_00034661
ATP8B3_XeXenL6RMv10053039m
ATP8B4_Horb201201_XENLA_00171199
ATP8B4_TeperekTkacz201206_XENLA_00001216
ATP8B4_TeperekTkacz201206_XENLA_00124572
ATP8B4_XeXenL6RMv10003688m
ATP8B4_XeXenL6RMv10003689m
ATP9A_Taira201203_XENLA_tissue_00144608
ATRIP_Ismailoglu201203_XENLA_00014770
ATRNL1_Amin201106_XENLA_00027442
ATRNL1_Park201106_XENLA_00071428
ATRN_Park201106_XENLA_00120008
ATRN_Quigley201112_XENLA_00012125
ATRN_Quigley201112_XENLA_00012309
ATRN_TeperekTkacz201202_XENLA_00031289
ATRN_TeperekTkacz201202_XENLA_00110870
ATRN_TeperekTkacz201206_XENLA_00088271
ATRN_TeperekTkacz201206_XENLA_00096418
ATRX_Taira201203_XENLA_stage_00198299
ATRX_Taira201203_XENLA_tissue_00222135
ATXN1_Taira201203_XENLA_tissue_00130396
ATXN1_XeXenL6RMv10010145m
ATXN2_XeXenL6RMv10021748m
ATXN3_Ismailoglu201203_XENLA_00002194
ATXN7L3_Taira201203_XENLA_stage_00163844
AURKA_Taira201203_XENLA_stage_00023879
AVD.2_TeperekTkacz201202_XENLA_00144766
AVEN_XeXenL6RMv10022201m
AVIL_Taira201203_XENLA_tissue_00170107
AVIL_XeXenL6RMv10045337m
AVPR1B_XeXenL6RMv10005211m
AVPR2_Taira201203_XENLA_tissue_00087122
AW549877_Taira201203_XENLA_tissue_00291967
AWAT1_Ismailoglu201203_XENLA_00016280
AWAT1_Ismailoglu201203_XENLA_00037814
AXIN2_Taira201203_XENLA_tissue_00022037
AXL_XeXenL6RMv10033084m
AY032848.1
AY046531.1
AY046532.1
AY100020.1
AY121371.1
AY188284.1
AY197550.1
AY221506.1
AY260730.1
AY260734.1
AY278679.1
AY283437.1
AY293302.1
AY293304.1
AY310906.1
AY316183.1
AY316186.1
AY316192.1
AY573380.1
AY583535.1
AY646196.1
AY674871.1
AY722632.1
AY727861.1
AY902464.1
AZI1_Ismailoglu201203_XENLA_00055597
B0BMG0_XENTR_Taira201203_XENLA_stage_00089237
B0BMG0_XENTR_Taira201203_XENLA_tissue_00042092
B1H2V9_XENTR_Taira201203_XENLA_tissue_00242447
B1H378_XENTR_Veenstra201204_XENLA_00017871
B1H378_XENTR_XeXenL6RMv10017799m
B1H3E3_XENTR_Taira201203_XENLA_tissue_00015317
B1H3G5_XENTR_TeperekTkacz201206_XENLA_00017239
B1H3G5_XENTR_TeperekTkacz201206_XENLA_00034255
B3GALNT2_TC420087
B3GALT6_TeperekTkacz201206_XENLA_00062730
B3GNT2_Kwon201107_XENLA_00085118
B3GNT3_TeperekTkacz201202_XENLA_00105717
B3GNT3_Veenstra201204_XENLA_00009942
B3GNT4_TeperekTkacz201206_XENLA_00074457
B3GNT9_Taira201203_XENLA_tissue_00292762
B4F747_XENTR_Chung201110_XENLA_00026709
B4F747_XENTR_Taira201203_XENLA_tissue_00213480
B4F747_XENTR_XeXenL6RMv10011208m
B4GALNT1_XeXenL6RMv10024767m
B4GALNT2_Taira201203_XENLA_tissue_00044260
B4GALNT2_Taira201203_XENLA_tissue_00142481
B4GALNT2_Taira201203_XENLA_tissue_00246370
B4GALNT2_XeXenL6RMv10043576m
B4GALNT4_Amin201106_XENLA_00024143
B4GALNT4_Amin201106_XENLA_00065895
B4GALNT4_Ismailoglu201203_XENLA_00006211
B4GALNT4_XeXenL6RMv10000775m
B4GALNT4_XeXenL6RMv10021171m
B4GALNT4_XeXenL6RMv10048526m
B4GALT2_XeXenL6RMv10000842m
B4GALT6_Taira201203_XENLA_stage_00055152
B9D1_Taira201203_XENLA_stage_00071964
B9D1_XeXenL6RMv10054080m
BAAT_Taira201203_XENLA_tissue_00102192
BABAM1_Taira201203_XENLA_tissue_00247684
BABAM1_XeXenL6RMv10013683m
BACH1_XeXenL6RMv10037259m
BACH2_TeperekTkacz201206_XENLA_00125178
BACH2_TeperekTkacz201206_XENLA_00131263
BACH2_XeXenL6RMv10045673m
BAF-L_TC461436
BAF-L_XeXenL6RMv10010550m
BAG1_Chung201110_XENLA_00014075
BAG1_mgEST_Xl4jul2012_1013107212
BAG2_TC454761
BAG2_Taira201203_XENLA_stage_00037296
BAG6_Ismailoglu201203_XENLA_00027794
BAHCC1_XeXenL6RMv10044804m
BAI1_Ismailoglu201203_XENLA_00057931
BAI1_Kwon201107_XENLA_00006719
BAI1_Kwon201107_XENLA_00017476
BAI1_Kwon201107_XENLA_00041211
BAI1_Taira201203_XENLA_stage_00058592
BAI1_Taira201203_XENLA_tissue_00007944
BAI1_Taira201203_XENLA_tissue_00074555
BAI2_Taira201203_XENLA_tissue_00129768
BAI2_XeXenL6RMv10041786m
BAI3_Taira201203_XENLA_tissue_00184670
BAIAP2L2_Taira201203_XENLA_tissue_00273754
BAIAP2_Kwon201107_XENLA_00126281
BAIAP3_Taira201203_XENLA_tissue_00142722
BAP1_TeperekTkacz201206_XENLA_00112832
BARX1_Kwon201107_XENLA_00027265
BAZ1A_Taira201203_XENLA_tissue_00091551
BAZ1A_Taira201203_XENLA_tissue_00229394
BAZ2B_Taira201203_XENLA_tissue_00142076
BBIP1_XeXenL6RMv10032456m
BBOX1_Taira201203_XENLA_stage_00069557
BBS1_Chung201110_XENLA_00000037
BBS1_Chung201110_XENLA_00017638
BBS4_Quigley201207_XENLA_00015747
BBS5_Taira201203_XENLA_tissue_00111775
BBX_Ismailoglu201203_XENLA_00021089
BBX_TeperekTkacz201206_XENLA_00017102
BBX_XeXenL6RMv10002710m
BC030336_XeXenL6RMv10019494m
BC041195.1
BC041272.1
BC041283.1
BC041287.1
BC041321.1
BC041508.1
BC041513.1
BC041522.1
BC041530.1
BC042305.1
BC043628.1
BC043639.1
BC043640.1
BC043735.1
BC043745.1
BC043748.1
BC043752.1
BC043774.1
BC043783.1
BC043831.1
BC043871.1
BC043882.1
BC043951.1
BC043957.1
BC044049.1
BC044072.1
BC044284.1
BC045062.1
BC045084.1
BC045104.1
BC045211.1
BC046682.1
BC046688.1
BC046690.1
BC046739.1
BC046749.1
BC046944.1
BC047955.1
BC047984.1
BC048022.1
BC048220.1
BC049289.1
BC053756.1
BC054264.1
BC054321.1
BC054331.1
BC054332.1
BC054980.1
BC054998.1
BC055990.1
BC056004.1
BC057214.1
BC057698.1
BC058326.1
BC059325.1
BC059329.1
BC059339.1
BC059967.1
BC060338.1
BC060342.1
BC060382.1
BC060385.1
BC060749.1
BC061656.1
BC061668.1
BC061935.1
BC068619.1
BC068645.1
BC068652.1
BC068668.1
BC068854.1
BC068866.1
BC070543.1
BC070556.1
BC070605.1
BC070642.1
BC070688.1
BC070703.1
BC070734.1
BC071028.1
BC071051.1
BC071082.1
BC071098.1
BC071147.1
BC072029.1
BC072135.1
BC072152.1
BC072217.1
BC072234.1
BC072235.1
BC072267.1
BC072298.1
BC072344.1
BC072948.1
BC073001.1
BC073005.1
BC073025.1
BC073026.1
BC073063.1
BC073068.1
BC073072.1
BC073231.1
BC073274.1
BC073288.1
BC073328.1
BC073343.1
BC073423.1
BC073483.1
BC073499.1
BC073502.1
BC073505.1
BC073543.1
BC073547.1
BC073564.1
BC073571.1
BC073575.1
BC073601.1
BC073734.1
BC074101.1
BC074103.1
BC074120.1
BC074192.1
BC074211.1
BC074214.1
BC074228.1
BC074258.1
BC074282.1
BC074355.1
BC074378.1
BC074389.1
BC074414.1
BC074436.1
BC074443.1
BC074447.1
BC074471.1
BC074474.1
BC074491.1
BC075125.1
BC075156.1
BC075170.1
BC075181.1
BC075211.1
BC075236.1
BC076744.1
BC076770.1
BC076785.1
BC076859.1
BC077270.1
BC077402.1
BC077506.1
BC077513.1
BC077525.1
BC077560.1
BC077640.1
BC077644.1
BC077804.1
BC077968.1
BC078005.1
BC078043.1
BC078063.1
BC078064.1
BC078091.1
BC078138.1
BC078468.1
BC078469.1
BC078472.1
BC078489.1
BC078498.1
BC078532.1
BC079773.1
BC079820.1
BC079827.1
BC079829.1
BC079830.1
BC080027.1
BC080062.1
BC080069.1
BC080114.1
BC080125.1
BC080130.1
BC080322.1
BC080404.1
BC080836.1
BC081063.1
BC081115.1
BC081183.1
BC081198.1
BC081205.1
BC081250.1
BC081256.1
BC081279.1
BC082401.1
BC082405.1
BC082441.1
BC082458.1
BC082530.1
BC082620.1
BC082627.1
BC082652.1
BC082659.1
BC082672.1
BC082688.1
BC082701.1
BC082825.1
BC082835.1
BC082894.1
BC082917.1
BC082934.1
BC083004.1
BC083016.1
BC084337.1
BC084409.1
BC084436.1
BC084437.1
BC084599.1
BC084601.1
BC084623.1
BC084624.1
BC084639.1
BC084641.1
BC084651.1
BC084790.1
BC084886.1
BC084889.1
BC084943.1
BC084946.1
BC084951.1
BC085024.1
BC085026.1
BC085034.1
BC085040.1
BC085051.1
BC085054.1
BC085056.1
BC085060.1
BC085199.1
BC085205.1
BC085222.1
BC085225.1
BC086276.1
BC086314.1
BC086465.1
BC086466.1
BC086469.1
BC087290.1
BC087344.1
BC087398.1
BC087467.1
BC087523.1
BC087617.1
BC088741.1
BC088974.1
BC089140.1
BC089168.1
BC089182.1
BC090251.1
BC091650.1
BC091721.1
BC091724.1
BC091726.1
BC092104.1
BC092114.1
BC092128.1
BC092332.1
BC092333.1
BC093536.1
BC093555.1
BC093562.1
BC093563.1
BC093569.1
BC093575.1
BC093579.1
BC093582.1
BC094071.1
BC094077.1
BC094095.1
BC094102.1
BC094119.1
BC094120.1
BC094132.1
BC094170.1
BC094175.1
BC094176.1
BC094181.1
BC094194.1
BC094196.1
BC094199.1
BC094268.1
BC094269.1
BC094441.1
BC094493.1
BC095927.1
BC097534.1
BC097580.1
BC097583.1
BC097631.1
BC097634.1
BC097683.1
BC097685.1
BC097752.1
BC097783.1
BC097816.1
BC097818.1
BC097827.1
BC097830.1
BC097864.1
BC097872.1
BC097884.1
BC097892.1
BC097895.1
BC097896.1
BC097905.1
BC097910.1
BC097928.1
BC098074.1
BC098972.1
BC098995.1
BC099001.1
BC099044.1
BC099063.1
BC099066.1
BC099241.1
BC099243.1
BC099280.1
BC099286.1
BC099310.1
BC099329.1
BC099340.1
BC099347.1
BC099348.1
BC099357.1
BC099361.1
BC099369.1
BC100162.1
BC100166.1
BC100182.1
BC100218.1
BC100231.1
BC106219.1
BC106257.1
BC106360.1
BC106382.1
BC106408.1
BC106480.1
BC106489.1
BC106520.1
BC106527.1
BC106554.1
BC106608.1
BC106619.1
BC106639.1
BC106661.1
BC106662.1
BC106671.1
BC106685.1
BC108440.1
BC108446.1
BC108473.1
BC108553.1
BC108620.1
BC108625.1
BC108626.1
BC108631.1
BC108746.1
BC108748.1
BC108755.1
BC108823.1
BC108826.1
BC108836.1
BC108837.1
BC108839.1
BC108862.1
BC110742.1
BC110783.1
BC110920.1
BC110970.1
BC110976.1
BC123196.1
BC123273.1
BC123275.1
BC123358.1
BC124842.1
BC124844.1
BC124874.1
BC124910.1
BC125996.1
BC127412.1
BC128671.1
BC128676.1
BC128684.1
BC128912.1
BC128959.1
BC128982.1
BC129509.1
BC129515.1
BC129518.1
BC129616.1
BC129625.1
BC129646.1
BC129675.1
BC129681.1
BC129716.1
BC129745.1
BC129788.1
BC130066.1
BC130068.1
BC130083.1
BC130091.1
BC130107.1
BC130163.1
BC130190.1
BC130207.1
BC130215.1
BC130216.1
BC131893.1
BC133180.1
BC133197.1
BC133233.1
BC133250.1
BC133259.1
BC133788.1
BC133794.1
BC134813.1
BC134816.1
BC134828.1
BC139486.1
BC139495.1
BC141746.1
BC141747.1
BC141760.1
BC141765.1
BC141776.1
BC142545.1
BC142562.1
BC142583.1
BC146628.1
BC146637.1
BC146638.1
BC146639.1
BC150165.1
BC153759.1
BC153760.1
BC153768.1
BC153774.1
BC153803.1
BC153805.1
BC153810.1
BC153813.1
BC155356.1
BC155883.1
BC155932.1
BC155944.1
BC155958.1
BC155968.1
BC157395.1
BC157412.1
BC157424.1
BC157450.1
BC157474.1
BC157480.1
BC157483.1
BC157491.1
BC157494.1
BC157495.1
BC157497.1
BC157736.1
BC157737.1
BC160671.1
BC160705.1
BC160712.1
BC160736.1
BC161688.1
BC161708.1
BC166055.1
BC167485.1
BC168522.1
BC169724.1
BC169726.1
BC169746.1
BC169791.1
BC169867.1
BC169936.1
BC169986.1
BC170035.1
BC170151.1
BC170155.1
BC170163.1
BC170183.1
BC170244.1
BC170354.1
BC170378.1
BC170388.1
BC170407.1
BC170438.1
BCAM_Taira201203_XENLA_tissue_00275796
BCAP29_Taira201203_XENLA_tissue_00053190
BCAP31_Taira201203_XENLA_stage_00114523
BCAR3_XeXenL6RMv10012860m
BCAT2_Taira201203_XENLA_stage_00070542
BCKDK_Taira201203_XENLA_tissue_00009790
BCL10_Taira201203_XENLA_tissue_00018338
BCL10_Taira201203_XENLA_tissue_00219266
BCL10_Taira201203_XENLA_tissue_00286194
BCL11A_XeXenL6RMv10053670m
BCL2L13_TeperekTkacz201206_XENLA_00041416
BCL2L1_XeXenL6RMv10003848m
BCL2_Taira201203_XENLA_tissue_00240277
BCL9L_XeXenL6RMv10054525m
BCL9_XeXenL6RMv10051202m
BCMO1_Taira201203_XENLA_tissue_00139380
BCOR_Ismailoglu201203_XENLA_00046820
BCOR_XeXenL6RMv10016381m
BCR_Taira201203_XENLA_stage_00194471
BCR_XeXenL6RMv10049707m
BDAG1_Taira201203_XENLA_tissue_00076509
BDKRB2_XeXenL6RMv10023092m
BDP1_TeperekTkacz201206_XENLA_00035127
BECN1_XeXenL6RMv10037453m
BEND3_TeperekTkacz201202_XENLA_00060252
BEND3_TeperekTkacz201206_XENLA_00105498
BEND3_XeXenL6RMv10006352m
BEND4_Taira201203_XENLA_tissue_00031184
BEND7_Ismailoglu201203_XENLA_00017743
BEND7_Taira201203_XENLA_tissue_00081551
BEST1_Taira201203_XENLA_tissue_00234640
BEST3_Taira201203_XENLA_tissue_00047157
BEST3_XeXenL6RMv10023788m
BEST3_XeXenL6RMv10029436m
BFSP2_XeXenL6RMv10016695m
BGN_XeXenL6RMv10010633m
BGN_XeXenL6RMv10019751m
BHLHA15_Taira201203_XENLA_tissue_00187559
BHLHA9_Taira201203_XENLA_stage_00137392
BHLHA9_Taira201203_XENLA_stage_00184681
BHLHE40_Taira201203_XENLA_tissue_00019254
BICD1_Taira201203_XENLA_tissue_00138029
BICD1_XeXenL6RMv10033145m
BICD1_XeXenL6RMv10033486m
BIN2_Taira201203_XENLA_tissue_00043825
BIRC5.1_XeXenL6RMv10053193m
BIVM_Taira201203_XENLA_stage_00092269
BIVM_XeXenL6RMv10031451m
BIX1.2_TC420565
BIX1.2_TC420866
BIX1.2_TeperekTkacz201206_XENLA_00087088
BIX1.2_XeXenL6RMv10039493m
BK004977.1
BK006571.1
BK006572.1
BLMH_Quigley201207_XENLA_00049270
BLNK_CHICK_XeXenL6RMv10021946m
BLNK_Taira201203_XENLA_tissue_00155009
BLNK_Taira201203_XENLA_tissue_00226493
BLOC1S2_Kwon201107_XENLA_00020783
BLVRB_Taira201203_XENLA_stage_00169730
BLVRB_Taira201203_XENLA_tissue_00137182
BLZF1_Ismailoglu201203_XENLA_00058864
BMF_Kwon201107_XENLA_00038289
BMF_Kwon201107_XENLA_00054128
BMF_Taira201203_XENLA_tissue_00152162
BMP10_Amin201106_XENLA_00078413
BMP10_XeXenL6RMv10003133m
BMP15_Taira201203_XENLA_tissue_00184249
BMP1_Ismailoglu201203_XENLA_00004373
BMP2K_Amin201106_XENLA_00084570
BMP2K_Horb201201_XENLA_00116498
BMP2K_Kwon201107_XENLA_00079162
BMP2K_XeXenL6RMv10041179m
BMP6_XeXenL6RMv10039159m
BMP7.1_XeXenL6RMv10005646m
BMP7.2_Taira201203_XENLA_stage_00129077
BMP8_Chung201110_XENLA_00011210
BMP8_XeXenL6RMv10033422m
BMPR1B_XeXenL6RMv10018232m
BMS1_Ismailoglu201203_XENLA_00004086
BNC1_Taira201203_XENLA_tissue_00197464
BNC1_XeXenL6RMv10042569m
BNC2_Park201106_XENLA_00053045
BNC2_Park201106_XENLA_00098184
BNC2_Park201106_XENLA_00133548
BNC2_Taira201203_XENLA_tissue_00049996
BNC2_Taira201203_XENLA_tissue_00112293
BNC2_Taira201203_XENLA_tissue_00266826
BNIP3L_XeXenL6RMv10024126m
BNIP3L_mgEST_Xl4jul2012_1013156571
BNIPL_TC453944
BOD1L_TC465928
BOD1L_Taira201203_XENLA_tissue_00252880
BOD1L_mgEST_Xl4jul2012_1013120687
BOK_Amin201106_XENLA_00036606
BOK_Kwon201107_XENLA_00009820
BOK_Quigley201207_XENLA_00027012
BOK_Taira201203_XENLA_stage_00132959
BPIFB2_Taira201203_XENLA_tissue_00091259
BPIFB2_XeXenL6RMv10004077m
BPI_Taira201203_XENLA_stage_00006959
BPNT1_XeXenL6RMv10029821m
BPTF_Kwon201107_XENLA_00117481
BRAF_TC415932
BRAT1_Taira201203_XENLA_stage_00184403
BRCA2_Horb201201_XENLA_00112111
BRCA2_Horb201201_XENLA_00214076
BRCA2_TeperekTkacz201202_XENLA_00036015
BRCA2_TeperekTkacz201206_XENLA_00118714
BRCA2_XeXenL6RMv10004419m
BRD1_Quigley201207_XENLA_00037168
BRD1_Taira201203_XENLA_stage_00171295
BRD1_Taira201203_XENLA_tissue_00215767
BRD3_TC414388
BRD3_XeXenL6RMv10040711m
BRD8_Ismailoglu201203_XENLA_00064132
BRDT_XeXenL6RMv10012839m
BRDT_XeXenL6RMv10012840m
BRE_Taira201203_XENLA_stage_00079549
BRF1_Audic201207_XENLA_00003971
BROX_TeperekTkacz201206_XENLA_00067018
BROX_XeXenL6RMv10014214m
BROX_XeXenL6RMv10027176m
BRPF1_Chung201110_XENLA_00044129
BRPF1_Quigley201207_XENLA_00035678
BRPF1_TeperekTkacz201206_XENLA_00033493
BRPF1_XeXenL6RMv10039932m
BRS3_Taira201203_XENLA_tissue_00268224
BRSK1_XeXenL6RMv10014555m
BRSK2_Taira201203_XENLA_tissue_00168145
BRSK2__TC461208
BSCL2_Ismailoglu201203_XENLA_00059510
BSCL2_TC416609
BSCL2_Taira201203_XENLA_stage_00156592
BSND_Taira201203_XENLA_tissue_00169650
BSN_Taira201203_XENLA_stage_00065235
BSN_Taira201203_XENLA_tissue_00140766
BSN_XeXenL6RMv10035190m
BTBD10_XeXenL6RMv10002595m
BTBD11_Amin201106_XENLA_00075252
BTBD11_XeXenL6RMv10003908m
BTBD11_XeXenL6RMv10036882m
BTBD11_XeXenL6RMv10036885m
BTBD11_XeXenL6RMv10047449m
BTBD17_Taira201203_XENLA_tissue_00038344
BTBD19_Kwon201107_XENLA_00119467
BTBD3_XeXenL6RMv10055391m
BTBD6_XeXenL6RMv10036472m
BTBD8_Taira201203_XENLA_tissue_00187704
BTBD9_Taira201203_XENLA_tissue_00094798
BTC_Ismailoglu201203_XENLA_00014476
BTD_XeXenL6RMv10037512m
BTF3_XeXenL6RMv10034209m
BTK_Taira201203_XENLA_tissue_00016028
BTN1A1_Taira201203_XENLA_tissue_00121483
BTN1A1_XeXenL6RMv10023322m
BTRC_Amin201106_XENLA_00048959
BUB3_TC415687
BUD31_Taira201203_XENLA_tissue_00138278
BX000999.6_Ismailoglu201203_XENLA_00000418
BX000999.6_TeperekTkacz201206_XENLA_00040478
BX322792.2_Taira201203_XENLA_tissue_00224739
BX323820.1_XeXenL6RMv10055578m
BX640547.1_XeXenL6RMv10021857m
BZRAP1_TC445197
BZRAP1_TeperekTkacz201206_XENLA_00096763
BZRAP1_XeXenL6RMv10033045m
BZRAP1_XeXenL6RMv10033046m
BZW2_XeXenL6RMv10003155m
C10ORF112_Taira201203_XENLA_tissue_00123748
C10ORF26_Taira201203_XENLA_stage_00078102
C10ORF26_XeXenL6RMv10003901m
C10ORF27_Quigley201207_XENLA_00046950
C10ORF32_Taira201203_XENLA_tissue_00180388
C10ORF54_Kwon201107_XENLA_00093938
C10ORF54_Taira201203_XENLA_tissue_00089507
C10ORF54_Taira201203_XENLA_tissue_00094495
C11ORF41_Quigley201112_XENLA_00052550
C11ORF41_Taira201203_XENLA_stage_00019029
C11ORF41_XeXenL6RMv10014887m
C11ORF41_XeXenL6RMv10053776m
C11ORF54_Taira201203_XENLA_tissue_00245837
C11ORF67_Ismailoglu201203_XENLA_00022263
C11ORF9_Park201106_XENLA_00126190
C11ORF9_Taira201203_XENLA_tissue_00189291
C11ORF9_XeXenL6RMv10052586m
C12ORF23_Taira201203_XENLA_tissue_00039290
C12ORF26_Taira201203_XENLA_tissue_00227200
C12ORF26_TeperekTkacz201206_XENLA_00034208
C12ORF44_Taira201203_XENLA_tissue_00108637
C12ORF63_Ismailoglu201203_XENLA_00065360
C12ORF63_XeXenL6RMv10025435m
C12ORF63_mgEST_Xl4jul2012_1013112829
C12ORF73_Taira201203_XENLA_stage_00205890
C13H6ORF108_Taira201203_XENLA_stage_00155747
C13ORF23_TeperekTkacz201206_XENLA_00109874
C13ORF23_XeXenL6RMv10041100m
C13ORF27_Taira201203_XENLA_stage_00205317
C13ORF27_Taira201203_XENLA_tissue_00250157
C14ORF109_Taira201203_XENLA_stage_00117053
C14ORF164_XeXenL6RMv10007892m
C14ORF164_XeXenL6RMv10048185m
C14ORF166B_Ismailoglu201203_XENLA_00062013
C14ORF166B_Taira201203_XENLA_tissue_00194733
C14ORF166B_XeXenL6RMv10020065m
C14ORF38_Taira201203_XENLA_tissue_00149444
C14ORF38_XeXenL6RMv10030168m
C14ORF49_XeXenL6RMv10032920m
C14ORF79_Kwon201107_XENLA_00080557
C14ORF79_Taira201203_XENLA_tissue_00117266
C15ORF27_Ismailoglu201203_XENLA_00061507
C15ORF42_TeperekTkacz201202_XENLA_00152804
C15ORF61_Taira201203_XENLA_tissue_00061193
C16ORF11_Taira201203_XENLA_tissue_00017631
C16ORF11_Taira201203_XENLA_tissue_00063200
C16ORF45_Quigley201112_XENLA_00013872
C16ORF45_Taira201203_XENLA_tissue_00209371
C16ORF58_Ismailoglu201203_XENLA_00022307
C16ORF58_XeXenL6RMv10043698m
C16ORF59_Taira201203_XENLA_tissue_00145934
C16ORF61_Taira201203_XENLA_stage_00209722
C16ORF72_Taira201203_XENLA_stage_00013318
C16ORF79_Taira201203_XENLA_stage_00140227
C16ORF79_Taira201203_XENLA_stage_00166933
C16ORF79_XeXenL6RMv10035696m
C16ORF7_Kwon201107_XENLA_00061503
C16ORF96_Chung201110_XENLA_00004327
C17ORF28_XeXenL6RMv10051997m
C17ORF59_Taira201203_XENLA_stage_00041508
C17ORF59_mgEST_Xl4jul2012_1013253200
C17ORF62_XeXenL6RMv10006466m
C17ORF63_Kwon201107_XENLA_00099229
C17ORF80_Park201106_XENLA_00032455
C17ORF80_Park201106_XENLA_00076384
C18ORF1_Taira201203_XENLA_tissue_00133789
C18ORF1_Taira201203_XENLA_tissue_00229348
C18ORF8_Taira201203_XENLA_tissue_00066111
C19ORF26_XeXenL6RMv10051340m
C19ORF47_Taira201203_XENLA_stage_00197687
C19ORF53_Quigley201112_XENLA_00077485
C19ORF53_TC440561
C19ORF66_XeXenL6RMv10022145m
C19ORF68_TeperekTkacz201202_XENLA_00114277
C19ORF68_XeXenL6RMv10041607m
C1ORF112_Kwon201107_XENLA_00062934
C1ORF112_Taira201203_XENLA_tissue_00054455
C1ORF114_XeXenL6RMv10042432m
C1ORF124_Taira201203_XENLA_stage_00122103
C1ORF124_XeXenL6RMv10010831m
C1ORF127_Taira201203_XENLA_tissue_00259863
C1ORF158_Horb201201_XENLA_00200937
C1ORF159_Taira201203_XENLA_tissue_00186638
C1ORF170_Amin201106_XENLA_00089146
C1ORF173_Taira201203_XENLA_tissue_00045477
C1ORF173_XeXenL6RMv10049890m
C1ORF187_Horb201201_XENLA_00087250
C1ORF187_Park201106_XENLA_00142456
C1ORF194_Taira201203_XENLA_tissue_00264807
C1ORF212_Taira201203_XENLA_tissue_00190514
C1ORF31_TeperekTkacz201206_XENLA_00019160
C1ORF35_Kwon201107_XENLA_00134639
C1ORF38_Taira201203_XENLA_tissue_00098507
C1ORF38_XeXenL6RMv10040798m
C1ORF43_Ismailoglu201203_XENLA_00059882
C1ORF43_TeperekTkacz201206_XENLA_00031060
C1ORF55_Amin201106_XENLA_00009508
C1ORF88_Taira201203_XENLA_stage_00146911
C1ORF95_Taira201203_XENLA_tissue_00212676
C1QBP_Ismailoglu201203_XENLA_00069245
C1QL1_Taira201203_XENLA_tissue_00275395
C1QL4_Taira201203_XENLA_stage_00067689
C1QL4_Taira201203_XENLA_tissue_00269586
C1QTNF1_Taira201203_XENLA_tissue_00036798
C1QTNF2_Taira201203_XENLA_tissue_00131432
C1QTNF3_Taira201203_XENLA_stage_00187057
C1QTNF4_Taira201203_XENLA_tissue_00265712
C1QTNF5_Park201106_XENLA_00076583
C20H6ORF115_Taira201203_XENLA_tissue_00135249
C20ORF118_Taira201203_XENLA_tissue_00151533
C20ORF123_Taira201203_XENLA_tissue_00135104
C20ORF123_Taira201203_XENLA_tissue_00241065
C20ORF151_Taira201203_XENLA_stage_00108353
C20ORF152_Taira201203_XENLA_tissue_00226983
C20ORF160_Taira201203_XENLA_tissue_00119630
C20ORF160_XeXenL6RMv10003839m
C20ORF194_Chung201110_XENLA_00049933
C20ORF194_Horb201201_XENLA_00075993
C20ORF194_Park201106_XENLA_00043948
C20ORF194_Taira201203_XENLA_stage_00155046
C20ORF194_Taira201203_XENLA_tissue_00056760
C20ORF194_Taira201203_XENLA_tissue_00215186
C20ORF194_TeperekTkacz201202_XENLA_00128566
C20ORF194_TeperekTkacz201206_XENLA_00119321
C20ORF196_mgEST_Xl4jul2012_1013102899
C20ORF27_XeXenL6RMv10041960m
C20ORF54_Taira201203_XENLA_stage_00114022
C20ORF54_XeXenL6RMv10003832m
C20ORF7_Horb201201_XENLA_00184709
C21ORF59_Taira201203_XENLA_stage_00198873
C21ORF62_Taira201203_XENLA_tissue_00036745
C21ORF62_Taira201203_XENLA_tissue_00143326
C21ORF63_Taira201203_XENLA_tissue_00166825
C21ORF63_XeXenL6RMv10031459m
C22H12ORF62_Taira201203_XENLA_stage_00176535
C22ORF25_Ismailoglu201203_XENLA_00071518
C22ORF25_Taira201203_XENLA_tissue_00197249
C2CD3_Horb201201_XENLA_00078304
C2CD3_TC462336
C2CD3_XeXenL6RMv10029281m
C2CD4C__Taira201203_XENLA_tissue_00226176
C2ORF28_Taira201203_XENLA_stage_00196116
C2ORF40_TC421716
C2ORF40_Taira201203_XENLA_tissue_00142541
C2ORF42_XeXenL6RMv10019839m
C2ORF44_XeXenL6RMv10037078m
C2ORF50_Audic201207_XENLA_00004698
C2ORF50_Taira201203_XENLA_tissue_00114430
C2ORF61_XeXenL6RMv10032034m
C2ORF67_Taira201203_XENLA_tissue_00203646
C2ORF71_Taira201203_XENLA_tissue_00250306
C2ORF82_Taira201203_XENLA_stage_00147637
C2_Taira201203_XENLA_tissue_00126376
C2_Taira201203_XENLA_tissue_00223946
C330018D20RIK_Taira201203_XENLA_tissue_00220050
C3ORF23_Ismailoglu201203_XENLA_00043528
C3ORF39_TC469066
C3ORF49_XeXenL6RMv10008845m
C3ORF52_Taira201203_XENLA_tissue_00064259
C3ORF64_XeXenL6RMv10053476m
C3ORF77_Kwon201107_XENLA_00065081
C3ORF77_Kwon201107_XENLA_00120144
C3ORF77_Taira201203_XENLA_tissue_00088901
C3_XeXenL6RMv10004109m
C3_XeXenL6RMv10012282m
C4ORF21_Kwon201107_XENLA_00004452
C4ORF37_Horb201201_XENLA_00076770
C4ORF44_Taira201203_XENLA_tissue_00044291
C4ORF48_XeXenL6RMv10053015m
C5AR1_XeXenL6RMv10018912m
C5AR1_XeXenL6RMv10041241m
C5ORF22_XeXenL6RMv10014565m
C5ORF24_XeXenL6RMv10049520m
C5ORF25_Ismailoglu201203_XENLA_00012163
C5ORF42_Amin201106_XENLA_00047719
C5ORF42_Amin201106_XENLA_00073381
C5ORF42_TeperekTkacz201202_XENLA_00117668
C5ORF43_Taira201203_XENLA_stage_00086965
C5ORF43_Taira201203_XENLA_tissue_00116538
C5ORF48_Taira201203_XENLA_stage_00209890
C5ORF62_Amin201106_XENLA_00094193
C5ORF62_Park201106_XENLA_00085601
C6.2_Taira201203_XENLA_tissue_00109770
C6ORF105_Taira201203_XENLA_tissue_00213139
C6ORF118_Quigley201112_XENLA_00125403
C6ORF165_Quigley201207_XENLA_00073406
C6ORF174_Taira201203_XENLA_stage_00033884
C6ORF204_Kwon201107_XENLA_00127040
C6ORF58_Taira201203_XENLA_tissue_00017777
C6ORF97_Taira201203_XENLA_stage_00026615
C7ORF16_Taira201203_XENLA_stage_00171784
C7ORF16_Taira201203_XENLA_tissue_00230652
C7ORF23_Kwon201107_XENLA_00066121
C7ORF43_Taira201203_XENLA_tissue_00162593
C7ORF58_Kwon201107_XENLA_00127262
C7ORF58_TC452397
C7ORF62_Taira201203_XENLA_tissue_00146146
C7ORF63_Taira201203_XENLA_tissue_00135333
C7ORF63_XeXenL6RMv10031849m
C7_Taira201203_XENLA_stage_00168497
C8A_Taira201203_XENLA_tissue_00124533
C8B_XeXenL6RMv10009908m
C8G_Taira201203_XENLA_stage_00104479
C8G_Taira201203_XENLA_tissue_00277605
C8ORF34_TC450334
C8ORF45_TeperekTkacz201202_XENLA_00014292
C8ORF45_XeXenL6RMv10004040m
C9ORF156_Taira201203_XENLA_stage_00209438
C9ORF171_TC427659
C9ORF172_Taira201203_XENLA_tissue_00152750
C9ORF172_XeXenL6RMv10026073m
C9ORF172_XeXenL6RMv10029615m
C9ORF30_Taira201203_XENLA_stage_00120670
C9ORF3_Taira201203_XENLA_stage_00196409
C9ORF5_Quigley201207_XENLA_00050448
C9ORF68_Kwon201107_XENLA_00129424
C9ORF84_Ismailoglu201203_XENLA_00061798
C9ORF84_Ismailoglu201203_XENLA_00070691
CA11_Taira201203_XENLA_tissue_00123346
CA13_XeXenL6RMv10027903m
CA14_Taira201203_XENLA_tissue_00109123
CA14_XeXenL6RMv10011805m
CA1_XeXenL6RMv10024277m
CA2_Taira201203_XENLA_tissue_00200489
CA5B_TeperekTkacz201202_XENLA_00045572
CA6_Taira201203_XENLA_stage_00018491
CAB39L_Chung201110_XENLA_00060493
CAB39_TeperekTkacz201206_XENLA_00086305
CABIN1__XeXenL6RMv10011091m
CABZ01056802.1_TeperekTkacz201206_XENLA_00130340
CABZ01071283.1_Ismailoglu201203_XENLA_00041809
CABZ01072954.1_Taira201203_XENLA_tissue_00099262
CABZ01085657.1_Ismailoglu201203_XENLA_00022201
CABZ01086835.1_Taira201203_XENLA_stage_00051150
CABZ01086835.1_XeXenL6RMv10019215m
CACHD1_Quigley201112_XENLA_00090388
CACNA1A_XeXenL6RMv10000873m
CACNA1A_XeXenL6RMv10045894m
CACNA1B_Taira201203_XENLA_tissue_00230693
CACNA1E_Taira201203_XENLA_tissue_00013876
CACNA1E_XeXenL6RMv10014933m
CACNA1E_XeXenL6RMv10020590m
CACNA1E_XeXenL6RMv10047177m
CACNA1G_XeXenL6RMv10039773m
CACNA1H_Park201106_XENLA_00046224
CACNA1H_Park201106_XENLA_00075292
CACNA1H_Taira201203_XENLA_tissue_00004728
CACNA1H_Taira201203_XENLA_tissue_00214045
CACNA1H_Taira201203_XENLA_tissue_00286142
CACNA1H_XeXenL6RMv10003420m
CACNA1H_XeXenL6RMv10041092m
CACNA1I_Taira201203_XENLA_tissue_00162083
CACNA1I_XeXenL6RMv10009736m
CACNA1R_Ismailoglu201203_XENLA_00011285
CACNA2D1_Ismailoglu201203_XENLA_00031339
CACNA2D1_Taira201203_XENLA_tissue_00154939
CACNA2D1_Taira201203_XENLA_tissue_00282112
CACNA2D1_XeXenL6RMv10006529m
CACNA2D2_Taira201203_XENLA_stage_00032418
CACNB1_Taira201203_XENLA_stage_00214026
CACNB1_Taira201203_XENLA_tissue_00259659
CACNB2_Taira201203_XENLA_tissue_00090271
CACNB2_XeXenL6RMv10036753m
CACNB3_Taira201203_XENLA_tissue_00223735
CACNG3_XeXenL6RMv10053914m
CACNG6_XeXenL6RMv10041790m
CACNG7_XeXenL6RMv10004254m
CACNG8_XeXenL6RMv10025669m
CADM1_Taira201203_XENLA_stage_00168814
CADM2_Ismailoglu201203_XENLA_00008762
CADM2_Ismailoglu201203_XENLA_00043673
CADM2_Taira201203_XENLA_tissue_00036797
CADM2_Taira201203_XENLA_tissue_00081033
CADPS2_Kwon201107_XENLA_00079216
CADPS_Taira201203_XENLA_stage_00130634
CADPS_Taira201203_XENLA_stage_00141792
CADPS_Taira201203_XENLA_stage_00142077
CADPS_Taira201203_XENLA_stage_00216543
CALB2_TeperekTkacz201206_XENLA_00046421
CALCRL_Kwon201107_XENLA_00088962
CALCRL_Taira201203_XENLA_stage_00105945
CALCR_XeXenL6RMv10021365m
CALD1_Taira201203_XENLA_tissue_00121421
CALHM2_XeXenL6RMv10026314m
CALM1_Taira201203_XENLA_tissue_00166443
CALML4_XeXenL6RMv10012195m
CALN1_Taira201203_XENLA_tissue_00032308
CAMK1G_XeXenL6RMv10022936m
CAMK1_Park201106_XENLA_00073231
CAMK1_XeXenL6RMv10039337m
CAMK1_XeXenL6RMv10039929m
CAMK2A_Park201106_XENLA_00032606
CAMK2B_Taira201203_XENLA_tissue_00101848
CAMK2B_Taira201203_XENLA_tissue_00284836
CAMK2D_Taira201203_XENLA_tissue_00170305
CAMLG_Taira201203_XENLA_tissue_00072637
CAMSAP1L1_Kwon201107_XENLA_00072947
CAMSAP1L1_Taira201203_XENLA_tissue_00080892
CAMSAP1_Taira201203_XENLA_stage_00117537
CAMSAP1_Taira201203_XENLA_tissue_00130215
CAMTA1_Horb201201_XENLA_00201628
CAMTA1_Taira201203_XENLA_tissue_00045676
CAMTA1_XeXenL6RMv10047670m
CAMTA2_Audic201207_XENLA_00000574
CAMTA2_XeXenL6RMv10046568m
CAP2_Amin201106_XENLA_00045161
CAP2_Kwon201107_XENLA_00044151
CAPN14_Kwon201107_XENLA_00024802
CAPN14_Kwon201107_XENLA_00062739
CAPN1_Horb201201_XENLA_00118349
CAPN1_Ismailoglu201203_XENLA_00040827
CAPN1_XeXenL6RMv10039475m
CAPN2_Quigley201112_XENLA_00006671
CAPN3_TC421562
CAPN7_Ismailoglu201203_XENLA_00017652
CAPN7_Quigley201112_XENLA_00007402
CAPN7_XeXenL6RMv10047399m
CAPN8_TeperekTkacz201206_XENLA_00036923
CAPN9_Taira201203_XENLA_tissue_00032492
CAPNS2_Quigley201207_XENLA_00001081
CAPRIN1_XeXenL6RMv10007082m
CAPS2_Taira201203_XENLA_stage_00151193
CAPSL_Taira201203_XENLA_stage_00060470
[truncated: 11,535 more rows]

## Sheet: List_genes_cluster4
AATK_Taira201203_XENLA_tissue_00053009
ABTB2_Park201106_XENLA_00081856
ADAMTS2_Taira201203_XENLA_tissue_00002413
ADAMTS9_Park201106_XENLA_00134117
ADCYAP1_Taira201203_XENLA_tissue_00084734
ADCYAP1_Taira201203_XENLA_tissue_00098714
ADRA1D_Audic201207_XENLA_00003569
ADRA1D_Taira201203_XENLA_stage_00184950
ADRA2C_Taira201203_XENLA_tissue_00225632
ADRA2C_XeXenL6RMv10044210m
AF035446.1
AF064601.1
AF072382.1
AF132853.1
AF154557.1
AF157558.1
AF167980.1
AF173940.1
AF179300.1
AF183571.1
AF288453.1
AF297713.1
AF307009.1
AH005463.1
AJ000667.1
AJ243595.1
AJ314827.1
AJ319668.1
AJ319749.1
ALX1_Kwon201107_XENLA_00030220
ALX1_XeXenL6RMv10030488m
ALX4_Taira201203_XENLA_stage_00104506
ANK3_Taira201203_XENLA_tissue_00130016
APCDD1_Taira201203_XENLA_stage_00202221
ARHGAP4_Taira201203_XENLA_tissue_00012118
ARX_Taira201203_XENLA_stage_00204739
ASB2_Taira201203_XENLA_stage_00146207
ASCL2_Taira201203_XENLA_stage_00036627
ASCL2_Taira201203_XENLA_stage_00127621
ATIC_Taira201203_XENLA_tissue_00111927
ATOH1_Taira201203_XENLA_stage_00186101
ATOH1_Taira201203_XENLA_tissue_00262497
AVPR1A_Taira201203_XENLA_tissue_00079821
AY204552.1
AY204554.1
AY244474.1
AY757358.1
B4GALT1.2_Taira201203_XENLA_stage_00034933
B4GALT1.2_Taira201203_XENLA_tissue_00049033
BAI2_Taira201203_XENLA_tissue_00273071
BAI3_Taira201203_XENLA_tissue_00028755
BAI3_Taira201203_XENLA_tissue_00142633
BARHL2_TC422105
BARHL2_Taira201203_XENLA_stage_00094721
BARHL2_Taira201203_XENLA_tissue_00058906
BC042229.1
BC043734.1
BC044008.1
BC044959.1
BC047971.1
BC049389.1
BC055960.1
BC055963.1
BC059962.1
BC064685.1
BC068631.1
BC070634.1
BC072130.1
BC073029.1
BC073479.1
BC074454.1
BC077259.1
BC077463.1
BC077821.1
BC078036.1
BC078136.1
BC079821.1
BC080434.1
BC081202.1
BC082847.1
BC084133.1
BC085043.1
BC085198.1
BC085223.1
BC086294.1
BC097630.1
BC100184.1
BC106400.1
BC106476.1
BC106568.1
BC108431.1
BC108573.1
BC108871.1
BC111544.1
BC123263.1
BC124885.1
BC124962.1
BC129574.1
BC153761.1
-
BC159340.1
BC160776.1
BC169982.1
BC170176.1
BC170226.1
BC170471.1
BCL11B_Taira201203_XENLA_stage_00042817
BDKRB2_Taira201203_XENLA_tissue_00236230
BHLHE22_Ismailoglu201203_XENLA_00004135
BHLHE22_Taira201203_XENLA_stage_00061742
BHLHE23_Taira201203_XENLA_tissue_00085128
BHLHE23_Taira201203_XENLA_tissue_00098859
BICC1_TC414994
BMI1_Audic201207_XENLA_00000581
BMI1_Ismailoglu201203_XENLA_00021445
BMP5_Taira201203_XENLA_tissue_00266615
BOC_Taira201203_XENLA_stage_00161776
C10ORF140_Taira201203_XENLA_stage_00058717
C10ORF140_Taira201203_XENLA_stage_00100761
C10ORF140_Taira201203_XENLA_stage_00133722
C15ORF43_Amin201106_XENLA_00049715
C1QL3_Taira201203_XENLA_tissue_00001288
C1QL3_Taira201203_XENLA_tissue_00173519
C1QL3_XeXenL6RMv10031851m
C1QL3_XeXenL6RMv10041406m
C2ORF89_Taira201203_XENLA_tissue_00288088
C2ORF89_XeXenL6RMv10008706m
C8ORF84_Taira201203_XENLA_stage_00073878
C8ORF84_XeXenL6RMv10011657m
CA10_Taira201203_XENLA_tissue_00154800
CA2_Taira201203_XENLA_tissue_00061349
CACNA1B_Taira201203_XENLA_stage_00028108
CACNG4_XeXenL6RMv10046965m
CACNG4_XeXenL6RMv10051896m
CACNG4_mgEST_Xl4jul2012_1013119715
CARTPT_Taira201203_XENLA_stage_00068987
CAST_Taira201203_XENLA_tissue_00193477
CBLN1_Quigley201207_XENLA_00101732
CBLN1_TeperekTkacz201202_XENLA_00131664
CBLN2_Taira201203_XENLA_stage_00012116
CBLN2_XeXenL6RMv10021464m
CCDC165_Taira201203_XENLA_tissue_00013466
CCND1_TeperekTkacz201206_XENLA_00130368
CCND1_XeXenL6RMv10007102m
CDC25B_TeperekTkacz201206_XENLA_00085260
CDH3_TeperekTkacz201206_XENLA_00049785
CDH7_Kwon201107_XENLA_00002167
CDK14_Park201106_XENLA_00099964
CDKNX_Taira201203_XENLA_stage_00076174
CDKNX_XeXenL6RMv10048126m
CDO1_Ismailoglu201203_XENLA_00015818
CHGB_Taira201203_XENLA_tissue_00018299
CHRNA4_Taira201203_XENLA_tissue_00091737
CLDN11_Ismailoglu201203_XENLA_00021368
CNTN1_Taira201203_XENLA_tissue_00062101
CNTN1_Taira201203_XENLA_tissue_00134660
COL1A1_Taira201203_XENLA_tissue_00280605
COL5A2_Park201106_XENLA_00167003
COL6A1_Taira201203_XENLA_stage_00156917
COMMD3_Horb201201_XENLA_00196938
CPEB1_TC415268
CPXM2_Ismailoglu201203_XENLA_00066963
CPXM2_XeXenL6RMv10036294m
CPZ_Park201106_XENLA_00106163
CRIM1_Taira201203_XENLA_tissue_00072183
CRISPLD1_Amin201106_XENLA_00010138
CRMP1_Ismailoglu201203_XENLA_00005000
CSRP2_TeperekTkacz201206_XENLA_00030344
CSRP2_XeXenL6RMv10054969m
CXCL12_Taira201203_XENLA_tissue_00058018
CXCR7_Taira201203_XENLA_tissue_00229192
DACH1_TC414260
DBX1_Taira201203_XENLA_stage_00053297
DEPDC7_XeXenL6RMv10014879m
DGKI_Taira201203_XENLA_tissue_00185516
DIO3_Taira201203_XENLA_stage_00036259
DIO3_XeXenL6RMv10013074m
DKK1_Amin201106_XENLA_00068887
DKK1_TeperekTkacz201206_XENLA_00075350
DLC1_Quigley201207_XENLA_00096702
DLL1_TC431582
DLL1_Taira201203_XENLA_tissue_00272278
DLL1_TeperekTkacz201206_XENLA_00079988
DLL1_TeperekTkacz201206_XENLA_00113125
DLX1_XeXenL6RMv10025456m
DLX2_Park201106_XENLA_00042638
DLX5A_Taira201203_XENLA_stage_00038919
DLX5_Horb201201_XENLA_00125782
DLX5_Quigley201207_XENLA_00014447
DLX6_Ismailoglu201203_XENLA_00030441
DMBX1_Ismailoglu201203_XENLA_00074083
DMBX1_Taira201203_XENLA_stage_00105453
DMRT2_Quigley201112_XENLA_00008066
DMRT2_Quigley201207_XENLA_00045787
DMRT2_Taira201203_XENLA_tissue_00041735
DMRT2_XeXenL6RMv10052390m
DMRT3_XeXenL6RMv10052391m
DMRTA2_Taira201203_XENLA_stage_00041379
DMRTA2_Taira201203_XENLA_tissue_00288329
DNM1_Taira201203_XENLA_tissue_00044171
DPYSL2_Taira201203_XENLA_tissue_00145955
DPYSL3_TC417416
DQ096846.1
DRD5_XeXenL6RMv10010352m
DSCAML1_TeperekTkacz201202_XENLA_00112016
E1C2K1_CHICK_Taira201203_XENLA_tissue_00268333
EBF2_Taira201203_XENLA_stage_00131856
EDN1_Taira201203_XENLA_tissue_00223824
EEF1A2_XeXenL6RMv10025171m
EF029872.1
EF120478.2
EF127993.1
EFNB2_XeXenL6RMv10041390m
EGR3_Taira201203_XENLA_tissue_00027912
EGR3_XeXenL6RMv10041305m
EGR4_Taira201203_XENLA_tissue_00063403
EGR4_Taira201203_XENLA_tissue_00069395
ELAVL2_Taira201203_XENLA_stage_00127470
ELAVL2_TeperekTkacz201206_XENLA_00076489
ELOVL2_Quigley201112_XENLA_00021629
EMX2_Park201106_XENLA_00172354
EMX2_XeXenL6RMv10052469m
EMX2_mgEST_Xl4jul2012_1013110611
EN1_Taira201203_XENLA_stage_00166115
EPAS1_Taira201203_XENLA_tissue_00009422
EPCAM_Chung201110_XENLA_00062646
ESPN_Taira201203_XENLA_tissue_00173611
ESYT3_Taira201203_XENLA_tissue_00066366
ESYT3_TeperekTkacz201202_XENLA_00034568
EU332159.1
EU816560.1
EU938006.1
EVX1_TeperekTkacz201202_XENLA_00087137
F1NF72_CHICK_Taira201203_XENLA_stage_00167057
F1NVN6_CHICK_XeXenL6RMv10017635m
F1NXM5_CHICK_Taira201203_XENLA_stage_00122276
F2R_Taira201203_XENLA_stage_00134133
F6QDI1_XENTR_Quigley201112_XENLA_00061904
F6QDI1_XENTR_Taira201203_XENLA_tissue_00278478
F6QDI1_XENTR_XeXenL6RMv10006129m
F6QDI1_XENTR_XeXenL6RMv10029689m
F6WPD3_XENTR_Taira201203_XENLA_stage_00203301
F6ZEC8_XENTR_XeXenL6RMv10044485m
F6ZF59_XENTR_Park201106_XENLA_00003423
F6ZF59_XENTR_Park201106_XENLA_00043485
F6ZF59_XENTR_XeXenL6RMv10011298m
F7E7C5_XENTR_Amin201106_XENLA_00001604
F7EKX0_XENTR_Taira201203_XENLA_tissue_00052163
FABP4_TC439887
FABP4_Taira201203_XENLA_tissue_00253776
FAM109B_Taira201203_XENLA_tissue_00142280
FAM131A_Ismailoglu201203_XENLA_00017266
FAM13C_Kwon201107_XENLA_00024040
FAM155A_Ismailoglu201203_XENLA_00064697
FAM155A_XeXenL6RMv10041384m
FAM163A_Ismailoglu201203_XENLA_00040074
FAM163A_XeXenL6RMv10046239m
FAM198B_Taira201203_XENLA_tissue_00160006
FAM198B_Taira201203_XENLA_tissue_00280009
FAM20A_Horb201201_XENLA_00070993
FAM20A_Park201106_XENLA_00172537
FAM20C_Taira201203_XENLA_stage_00187555
FAM20C_Taira201203_XENLA_tissue_00057101
FAM211B_Ismailoglu201203_XENLA_00059497
FAM211B_Quigley201207_XENLA_00012099
FAM211B_XeXenL6RMv10049713m
FAM92B_Taira201203_XENLA_stage_00025558
FBN1_XeXenL6RMv10042614m
FBXL7_Taira201203_XENLA_stage_00073365
FEZF1_TC421149
FEZF1_Taira201203_XENLA_stage_00135990
FGF10_TC421261
FGF20_Ismailoglu201203_XENLA_00001392
FGF8_TeperekTkacz201202_XENLA_00015301
FGF8_TeperekTkacz201206_XENLA_00108265
FGF9_Kwon201107_XENLA_00086225
FJX1_Taira201203_XENLA_stage_00032513
FJX1_Taira201203_XENLA_tissue_00021756
FLI1_TC418639
FLRT2_Taira201203_XENLA_tissue_00285415
FLVCR1_Quigley201112_XENLA_00049204
FMNL2_Taira201203_XENLA_tissue_00082825
FN1_TeperekTkacz201206_XENLA_00046575
FOXB1_Taira201203_XENLA_tissue_00272563
FOXD1_XeXenL6RMv10010503m
FOXD1_XeXenL6RMv10034208m
FOXD2_Ismailoglu201203_XENLA_00073355
FOXF2_TC463276
FOXF2_Taira201203_XENLA_tissue_00257486
FOXF2_XeXenL6RMv10009194m
FOXG1_Taira201203_XENLA_stage_00105996
FOXG1_Taira201203_XENLA_tissue_00141744
FOXL2_TC463257
FOXQ1_Quigley201207_XENLA_00100994
FOXQ1_Taira201203_XENLA_tissue_00144323
FOXQ1_XeXenL6RMv10010770m
FSTL1_Taira201203_XENLA_stage_00188856
FSTL5_Taira201203_XENLA_tissue_00028624
FSTL5_Taira201203_XENLA_tissue_00182019
FST_TC424338
FST_Taira201203_XENLA_stage_00085585
FST_XeXenL6RMv10016283m
FUT9_Taira201203_XENLA_tissue_00021782
FZD10_TeperekTkacz201206_XENLA_00108856
FZD4_TeperekTkacz201206_XENLA_00124172
FZD8_TeperekTkacz201202_XENLA_00045724
FZD8_XeXenL6RMv10026881m
FZD8_mgEST_Xl4jul2012_1013156664
GABRA2_Ismailoglu201203_XENLA_00057736
GABRA2_Taira201203_XENLA_tissue_00091461
GABRB1_Ismailoglu201203_XENLA_00040485
GAD2_Taira201203_XENLA_tissue_00225975
GAD2_XeXenL6RMv10000889m
GALNT5_Horb201201_XENLA_00114366
GALNT5_XeXenL6RMv10037528m
GALNTL4_Amin201106_XENLA_00025601
GALNTL4_Park201106_XENLA_00131605
GATA2_TC436966
GATA2_TeperekTkacz201206_XENLA_00049069
GATA3_Taira201203_XENLA_tissue_00212153
GATA3_XeXenL6RMv10025464m
GDF6_XeXenL6RMv10006126m
GDF7_Quigley201112_XENLA_00075435
GDF7_XeXenL6RMv10002398m
GFI1_XeXenL6RMv10052866m
GLI1.2_TeperekTkacz201206_XENLA_00047916
GLRA1_Taira201203_XENLA_tissue_00151641
GNA14_TC416138
GNAO1_Taira201203_XENLA_stage_00054456
GOLGA7B_Kwon201107_XENLA_00083048
GOLGA7B_Taira201203_XENLA_tissue_00131310
GPC1_Park201106_XENLA_00169400
GPM6A_Kwon201107_XENLA_00071636
GPR124_Taira201203_XENLA_stage_00087531
GPR126_Amin201106_XENLA_00082038
GPR27_TeperekTkacz201206_XENLA_00099401
GRB10_XeXenL6RMv10043475m
GRHL1_Quigley201207_XENLA_00040360
GRIN3A_Taira201203_XENLA_tissue_00104559
GRIN3A_XeXenL6RMv10014646m
GRM4_Taira201203_XENLA_stage_00210871
GRM7_Taira201203_XENLA_tissue_00279970
GSC_Taira201203_XENLA_stage_00068522
GSX1_XeXenL6RMv10014015m
GSX2_Taira201203_XENLA_stage_00039028
HAND2_Taira201203_XENLA_stage_00151811
HAPLN3_TC415680
HAS2_Taira201203_XENLA_stage_00208888
HES2_Kwon201107_XENLA_00099374
HES2_Taira201203_XENLA_tissue_00260385
HHEX_TeperekTkacz201206_XENLA_00092531
HIC1_Taira201203_XENLA_tissue_00253600
HIST2H3C1.1_Taira201203_XENLA_stage_00209243
HK2_Chung201110_XENLA_00031251
HLX_Taira201203_XENLA_tissue_00120083
HMGA2_Taira201203_XENLA_tissue_00024787
HMX1_XeXenL6RMv10049473m
HMX2_Quigley201112_XENLA_00067850
HMX2_Taira201203_XENLA_tissue_00250729
HMX2_XeXenL6RMv10050586m
HNF1B_TC445330
HNF1B_XeXenL6RMv10047073m
HOMER2_Amin201106_XENLA_00080577
HOXA3_Amin201106_XENLA_00022950
HOXA3_Taira201203_XENLA_tissue_00008541
HOXA4_XeXenL6RMv10034990m
HOXA6_Taira201203_XENLA_stage_00043090
HOXA7_Taira201203_XENLA_stage_00116210
HOXA9_Taira201203_XENLA_stage_00062250
HOXA9_Taira201203_XENLA_stage_00171901
HOXB1_Horb201201_XENLA_00014344
HOXB1_XeXenL6RMv10046410m
HOXB2_Taira201203_XENLA_stage_00184294
HOXB3_Taira201203_XENLA_tissue_00054741
HOXB3_Taira201203_XENLA_tissue_00199386
HOXB4_Horb201201_XENLA_00180537
HOXC11_Horb201201_XENLA_00035544
HOXC11_XeXenL6RMv10028293m
HOXC12_XeXenL6RMv10028292m
HOXC12_XeXenL6RMv10037468m
HOXC13_XeXenL6RMv10037467m
HOXC3_Taira201203_XENLA_stage_00159449
HOXC5_Taira201203_XENLA_stage_00151302
HOXC9_Taira201203_XENLA_stage_00139999
HOXC9_Taira201203_XENLA_stage_00150562
HOXD13_Taira201203_XENLA_stage_00065585
HOXD1_Ismailoglu201203_XENLA_00069771
HOXD3_Taira201203_XENLA_tissue_00245209
HOXD3_XeXenL6RMv10027979m
HS3ST2_Taira201203_XENLA_tissue_00131532
HS3ST3A1_TC420639
HS3ST6_Taira201203_XENLA_stage_00218192
HS6ST3_Kwon201107_XENLA_00077167
HS6ST3_Taira201203_XENLA_stage_00147953
HTR1A_Taira201203_XENLA_tissue_00048383
HTRA1_XeXenL6RMv10047297m
HUNK_Taira201203_XENLA_tissue_00225069
IER5L_Ismailoglu201203_XENLA_00031798
IER5L_Taira201203_XENLA_stage_00031797
IFFO2_Ismailoglu201203_XENLA_00006123
IGFBP5_Ismailoglu201203_XENLA_00071816
IHH_Taira201203_XENLA_tissue_00002661
IL1R1_Quigley201112_XENLA_00118117
INHBB_Taira201203_XENLA_stage_00145961
INSM1_Ismailoglu201203_XENLA_00012621
IRX1_Taira201203_XENLA_stage_00000662
IRX1_Taira201203_XENLA_stage_00191157
IRX2_TC416945
IRX2_Taira201203_XENLA_tissue_00092633
IRX3_Ismailoglu201203_XENLA_00040848
IRX4_Amin201106_XENLA_00087145
IRX4_Taira201203_XENLA_tissue_00129845
IRX4_XeXenL6RMv10025281m
IRX5_TC420013
IRX5_Taira201203_XENLA_tissue_00226376
ISL1_XeXenL6RMv10016290m
ISL2_Park201106_XENLA_00140379
ISLR2_Taira201203_XENLA_tissue_00007892
ITGA4_Taira201203_XENLA_stage_00077794
ITGA8_Taira201203_XENLA_tissue_00226362
ITGB5_Taira201203_XENLA_stage_00176278
JF433082.1
JN367451.1
KCNA1_Taira201203_XENLA_tissue_00288334
KCNAB1_Ismailoglu201203_XENLA_00011130
KCNC2_Taira201203_XENLA_tissue_00006688
KCNC2_Taira201203_XENLA_tissue_00013971
KCNF1_Taira201203_XENLA_tissue_00145549
KCNF1_XeXenL6RMv10053550m
KCNJ11_Taira201203_XENLA_tissue_00027887
KCNS2_Taira201203_XENLA_tissue_00054035
KCNS2_XeXenL6RMv10020518m
KCNV1_Taira201203_XENLA_tissue_00269842
KCNV1_XeXenL6RMv10020161m
KDRL_Amin201106_XENLA_00061397
KHDRBS2_Taira201203_XENLA_tissue_00184384
KIF26A_Audic201207_XENLA_00001762
KIF26A_Taira201203_XENLA_stage_00067054
KLB_Taira201203_XENLA_tissue_00033520
KLF15_Taira201203_XENLA_tissue_00079541
KL_Taira201203_XENLA_tissue_00230148
KRT2L_XeXenL6RMv10043126m
KSR1_Kwon201107_XENLA_00056160
KSR1_Taira201203_XENLA_tissue_00174851
L25856.1
L25857.1
L36805.1
LAMA5_Kwon201107_XENLA_00108006
LAMP5_Taira201203_XENLA_tissue_00108332
LANCL3_Ismailoglu201203_XENLA_00009144
LHX1_Ismailoglu201203_XENLA_00053692
LHX1_XeXenL6RMv10029814m
LHX2_TC414768
LHX2_TC458243
LHX6_Taira201203_XENLA_tissue_00018013
LHX8_Taira201203_XENLA_tissue_00280029
LHX9_Taira201203_XENLA_stage_00059163
LHX9_Taira201203_XENLA_tissue_00003087
LIF_Taira201203_XENLA_tissue_00291971
LIN28B_Kwon201107_XENLA_00112866
LIN28B_TeperekTkacz201206_XENLA_00005047
LIPG_Kwon201107_XENLA_00009501
LMO3_XeXenL6RMv10004245m
LMO4.1_XeXenL6RMv10008396m
LOC390937_Taira201203_XENLA_tissue_00036048
LOC390937_XeXenL6RMv10044423m
LOC398404_Taira201203_XENLA_tissue_00192178
LOC398404_XeXenL6RMv10023491m
LPAR4_Kwon201107_XENLA_00136909
LRRN1_Quigley201207_XENLA_00097977
LYPD6_Taira201203_XENLA_tissue_00062148
M31117.1
M38130.1
MAFB_Taira201203_XENLA_tissue_00222808
MALT1_XeXenL6RMv10029469m
MAML3_Taira201203_XENLA_tissue_00058190
MAP1B_XeXenL6RMv10010512m
MAPK4_Taira201203_XENLA_tissue_00283446
MATN2_Taira201203_XENLA_tissue_00262308
MECOM_Taira201203_XENLA_tissue_00235558
MEIS1_Taira201203_XENLA_stage_00103676
MEIS1_Taira201203_XENLA_tissue_00275400
MEIS2_Taira201203_XENLA_tissue_00019568
MN1_Park201106_XENLA_00072263
MN1_XeXenL6RMv10006960m
MSRB2_Horb201201_XENLA_00018993
MSRB2_Taira201203_XENLA_stage_00094431
MST1_Taira201203_XENLA_tissue_00037776
MST1_XeXenL6RMv10007924m
MSX1_Taira201203_XENLA_stage_00069333
MSX1_TeperekTkacz201206_XENLA_00101938
MSX2_Taira201203_XENLA_tissue_00136416
MYL9_XeXenL6RMv10003610m
MYOC_Taira201203_XENLA_stage_00100992
MYOC_XeXenL6RMv10013979m
MYOD1_Taira201203_XENLA_stage_00164249
MYOD1_Taira201203_XENLA_tissue_00232010
NAV3_Taira201203_XENLA_stage_00135646
NA_Amin201106_XENLA_00063535
NA_Audic201207_XENLA_00004537
NA_Audic201207_XENLA_00004854
NA_Audic201207_XENLA_00005505
NA_Audic201207_XENLA_00007685
NA_Horb201201_XENLA_00106618
NA_Horb201201_XENLA_00151255
NA_Ismailoglu201203_XENLA_00019747
NA_Ismailoglu201203_XENLA_00052748
NA_Ismailoglu201203_XENLA_00060562
NA_Kwon201107_XENLA_00027787
NA_TC445472
NA_TC454221
NA_Taira201203_XENLA_stage_00056404
NA_Taira201203_XENLA_stage_00089175
NA_Taira201203_XENLA_stage_00113846
NA_Taira201203_XENLA_stage_00178003
NA_Taira201203_XENLA_stage_00200750
NA_Taira201203_XENLA_tissue_00147171
NA_Taira201203_XENLA_tissue_00147397
NA_Taira201203_XENLA_tissue_00177974
NA_Taira201203_XENLA_tissue_00239066
NA_Taira201203_XENLA_tissue_00243127
NA_Taira201203_XENLA_tissue_00246314
NA_Taira201203_XENLA_tissue_00253514
NA_Taira201203_XENLA_tissue_00265297
NA_TeperekTkacz201202_XENLA_00127575
NA_XeXenL6RMv10010032m
NA_XeXenL6RMv10020279m
NA_XeXenL6RMv10023841m
NA_XeXenL6RMv10031635m
NA_XeXenL6RMv10040324m
NA_XeXenL6RMv10054199m
NCEH1_Park201106_XENLA_00123845
NCEH1_Taira201203_XENLA_tissue_00147892
NEFL_Taira201203_XENLA_stage_00208264
NEFL_TeperekTkacz201202_XENLA_00122175
NEFL_XeXenL6RMv10013276m
NELL2_TC413908
NETO1_Taira201203_XENLA_tissue_00273762
NETO2_Taira201203_XENLA_stage_00076071
NEUROD1_Taira201203_XENLA_stage_00062890
NEUROD1_Taira201203_XENLA_stage_00196895
NEUROD4_Taira201203_XENLA_stage_00042487
NEUROG2_Kwon201107_XENLA_00103556
NEUROG2_Taira201203_XENLA_stage_00013851
NEUROG3_Taira201203_XENLA_stage_00139966
NEUROG3_XeXenL6RMv10052704m
NFATC1_Taira201203_XENLA_tissue_00023740
NFATC1_Taira201203_XENLA_tissue_00155185
NFIL3_Quigley201207_XENLA_00114436
NKX2-1_Taira201203_XENLA_tissue_00212764
NKX2-3_Amin201106_XENLA_00054205
NKX2-4_Taira201203_XENLA_stage_00094853
NKX2-6_Park201106_XENLA_00044397
NKX6-2_Taira201203_XENLA_tissue_00121880
NKX6-2_XeXenL6RMv10050576m
NM_001085557.1
NM_001085561.1
NM_001085583.1
NM_001085586.1
NM_001085592.1
NM_001085622.1
NM_001085631.1
NM_001085647.1
NM_001085657.1
NM_001085675.1
NM_001085677.1
NM_001085678.1
NM_001085701.1
NM_001085714.1
NM_001085717.1
NM_001085726.1
NM_001085743.1
NM_001085779.1
NM_001085789.1
NM_001085793.1
NM_001085807.1
NM_001085811.1
NM_001085830.1
NM_001085848.1
NM_001085853.1
NM_001085867.1
NM_001085876.1
NM_001085883.1
NM_001085897.1
NM_001085921.1
NM_001085944.1
NM_001085959.1
NM_001085992.1
NM_001086005.1
NM_001086104.1
NM_001086110.1
NM_001086349.1
NM_001086361.1
NM_001086363.1
NM_001086456.1
NM_001086489.1
NM_001086519.1
NM_001086522.1
NM_001086594.1
NM_001086611.1
NM_001086776.1
NM_001086816.1
NM_001086824.1
NM_001086838.1
NM_001086968.1
NM_001087019.1
NM_001087240.1
NM_001087358.1
NM_001087373.1
NM_001087546.1
NM_001087605.1
NM_001087716.1
NM_001087722.1
NM_001087724.1
NM_001087809.1
NM_001087911.1
NM_001087933.1
NM_001088036.1
NM_001088148.1
NM_001088150.1
NM_001088164.1
NM_001088222.1
NM_001088333.1
NM_001088341.1
NM_001088367.1
NM_001088399.1
NM_001088464.1
NM_001088831.1
NM_001089635.1
NM_001089667.1
NM_001089785.1
NM_001089811.1
NM_001089872.1
NM_001090141.1
NM_001090163.1
NM_001090259.1
NM_001090271.1
NM_001090277.1
NM_001090281.2
NM_001090297.1
NM_001090332.1
NM_001090364.1
NM_001090425.1
NM_001090451.1
NM_001090453.1
NM_001090469.1
NM_001090574.1
NM_001090580.1
NM_001090691.1
NM_001090737.1
NM_001090793.1
NM_001090866.1
NM_001091103.1
NM_001091461.1
NM_001091486.1
NM_001091612.1
NM_001091635.1
NM_001091836.1
NM_001091973.1
NM_001092127.1
NM_001092295.1
NM_001092351.1
NM_001092500.1
NM_001092583.1
NM_001092700.1
NM_001092707.1
NM_001092721.1
NM_001092759.1
NM_001092761.1
NM_001092765.1
NM_001092787.1
NM_001092878.1
NM_001092979.1
NM_001092981.1
NM_001093360.1
NM_001093430.1
NM_001093922.1
NM_001093945.1
NM_001093962.1
NM_001093997.1
NM_001094120.1
NM_001094200.1
NM_001094232.1
NM_001094348.1
NM_001094349.1
NM_001094370.1
NM_001094457.1
NM_001094599.1
NM_001094627.1
NM_001094635.1
NM_001094836.1
NM_001094838.1
NM_001094902.1
NM_001094988.1
NM_001095046.1
NM_001095105.1
NM_001095158.1
NM_001095386.1
NM_001095469.1
NM_001095524.1
NM_001095525.1
NM_001095576.1
NM_001095596.1
NM_001095602.1
NM_001095604.1
NM_001095731.1
NM_001095760.1
NM_001095783.1
NM_001095906.1
NM_001096162.1
NM_001096206.1
NM_001096264.1
NM_001096266.1
NM_001096403.1
NM_001096464.1
NM_001096585.1
NM_001096671.1
NM_001096688.1
NM_001096770.1
NM_001096884.1
NM_001097055.1
NM_001097687.1
NM_001098675.1
NM_001100923.1
NM_001101736.1
NM_001101743.1
NM_001101791.1
NM_001113429.1
NM_001114193.1
NM_001122597.1
NM_001127775.1
NM_001127780.1
NM_001127798.1
NM_001127804.1
NM_001127884.1
NM_001134784.1
NM_001134785.1
NM_001143900.1
NM_001159686.1
NM_001161389.1
NM_001172191.1
NM_001172195.1
NM_001172214.1
NM_001172237.1
NM_001172238.1
NM_001173404.1
NM_001173995.1
NM_001174014.1
NM_001174017.1
NM_001199223.1
NOS1AP_Kwon201107_XENLA_00052403
NOT_Taira201203_XENLA_stage_00067522
NPPC_Taira201203_XENLA_tissue_00055453
NPTX1_Taira201203_XENLA_tissue_00030814
NPTX1_Taira201203_XENLA_tissue_00198687
NPTX2_XeXenL6RMv10032962m
NP_001072367.1_Taira201203_XENLA_tissue_00166967
NP_001072571.1_Taira201203_XENLA_tissue_00150648
NP_001090807.1_TC431746
NP_001106514.1_Taira201203_XENLA_tissue_00219491
NP_001116932.1_Ismailoglu201203_XENLA_00051932
NP_001121426.1_XeXenL6RMv10044138m
NP_001135539.1_Taira201203_XENLA_tissue_00168067
NP_001191176.1_XeXenL6RMv10043631m
NR2E1_Taira201203_XENLA_stage_00214255
NR2F2_Park201106_XENLA_00033217
NR3C1_TC414910
NR5A2_Taira201203_XENLA_stage_00192953
NR5A2_XeXenL6RMv10029331m
NRIP3_XeXenL6RMv10051833m
NRN1_TC419780
NRN1_Taira201203_XENLA_tissue_00041088
NRP2_Taira201203_XENLA_tissue_00090130
NRSN1_Taira201203_XENLA_tissue_00124914
NRXN3_TC431357
NRXN3_Taira201203_XENLA_stage_00149347
NTM_Taira201203_XENLA_tissue_00055076
NTRK2_XeXenL6RMv10040313m
NTSR1_XeXenL6RMv10014157m
OCT25_Ismailoglu201203_XENLA_00059195
OLIG2_Taira201203_XENLA_stage_00055386
OLIG2_XeXenL6RMv10027066m
OLIG2_XeXenL6RMv10031467m
OLIG3_Taira201203_XENLA_stage_00040164
ONECUT1_XeXenL6RMv10021537m
ONECUT1_XeXenL6RMv10029096m
ONECUT2_Taira201203_XENLA_stage_00042372
ONECUT2_XeXenL6RMv10020760m
OPCML_Taira201203_XENLA_stage_00125006
OSR1_Park201106_XENLA_00039544
OSR1_Taira201203_XENLA_stage_00176560
OSR2_TeperekTkacz201206_XENLA_00111804
OTX1_Quigley201112_XENLA_00036078
OTX2_Taira201203_XENLA_stage_00061947
OXTR_Taira201203_XENLA_tissue_00104181
PAPPA_TeperekTkacz201202_XENLA_00143978
PAX1_XeXenL6RMv10008746m
PAX2_Taira201203_XENLA_stage_00167154
PAX6_Taira201203_XENLA_tissue_00245028
PAX8_Taira201203_XENLA_stage_00088053
PCDH10_Ismailoglu201203_XENLA_00064558
PCDH10_Taira201203_XENLA_tissue_00126184
PCDH18_Taira201203_XENLA_tissue_00163321
PCDH19_Taira201203_XENLA_tissue_00195057
PCDH19_Taira201203_XENLA_tissue_00230375
PCDH1_Amin201106_XENLA_00004727
PCDH1_Horb201201_XENLA_00227765
PCDH7_Chung201110_XENLA_00026284
PCDH7_Taira201203_XENLA_tissue_00170267
PCDH7_XeXenL6RMv10014053m
PCDH7_XeXenL6RMv10042024m
PCDH8_Taira201203_XENLA_tissue_00189725
PCDH8_XeXenL6RMv10032431m
PCDH9_Taira201203_XENLA_stage_00184192
PCDH9_XeXenL6RMv10042447m
PCDHA13_Quigley201207_XENLA_00054861
PCDHA13_TeperekTkacz201206_XENLA_00085315
PCSK1_Taira201203_XENLA_tissue_00250990
PCSK1_XeXenL6RMv10028218m
PDGFA_Park201106_XENLA_00042282
PDGFA_Taira201203_XENLA_stage_00118847
PDGFD_Taira201203_XENLA_tissue_00087088
PDGFRA_Ismailoglu201203_XENLA_00016016
PENK_Audic201207_XENLA_00005294
PENK_Taira201203_XENLA_tissue_00066176
PFKFB3_Taira201203_XENLA_tissue_00086628
PGR_Taira201203_XENLA_tissue_00237382
PGR_XeXenL6RMv10035055m
PHLDA2_Ismailoglu201203_XENLA_00001795
PHLDA2_Quigley201112_XENLA_00024162
PITX1_Taira201203_XENLA_tissue_00075221
PITX2_XeXenL6RMv10006867m
PKDCC.1_Taira201203_XENLA_stage_00008166
PKDCC.1_XeXenL6RMv10013085m
PKDCC.1_mgEST_Xl4jul2012_1013102658
PKDCC.2_Quigley201112_XENLA_00017357
PLXNA2_Quigley201207_XENLA_00016866
PLXND1_Amin201106_XENLA_00068796
PLXND1_Ismailoglu201203_XENLA_00053341
PLXND1_Park201106_XENLA_00106395
PLXND1_XeXenL6RMv10017814m
PMP22_TC415619
PMP2_Taira201203_XENLA_tissue_00089847
PMP2_Taira201203_XENLA_tissue_00103204
POU3F4_Taira201203_XENLA_tissue_00041713
POU4F1_XeXenL6RMv10008980m
POU4F2_Taira201203_XENLA_tissue_00215902
POU4F2_XeXenL6RMv10038564m
PPDPF_Kwon201107_XENLA_00028049
PPDPF_TC433477
PRDM12_XeXenL6RMv10024233m
PRDM13_Taira201203_XENLA_stage_00066510
PRDM13_XeXenL6RMv10028262m
PRDM14_Ismailoglu201203_XENLA_00001210
PRDM14_Ismailoglu201203_XENLA_00017418
PRDM14_TeperekTkacz201206_XENLA_00130032
PRDM16_Park201106_XENLA_00034558
PRDM6_TeperekTkacz201202_XENLA_00023301
PRDM8_Taira201203_XENLA_tissue_00153009
PRDM8_XeXenL6RMv10000268m
PRICKLE2_Taira201203_XENLA_stage_00159348
PROCA1_Taira201203_XENLA_tissue_00216103
PRR12_Taira201203_XENLA_stage_00050352
PRRX1_Amin201106_XENLA_00048527
PRRX1_Park201106_XENLA_00120263
PTCHD1_Taira201203_XENLA_tissue_00068123
PTCHD1_Taira201203_XENLA_tissue_00220166
PTCHD4_Ismailoglu201203_XENLA_00012484
PTCHD4_Kwon201107_XENLA_00057895
PTCHD4_Taira201203_XENLA_tissue_00282058
PTF1A_Taira201203_XENLA_stage_00087742
PTGER2_Taira201203_XENLA_tissue_00231410
PTPRM_Taira201203_XENLA_tissue_00156886
PXDC1_Taira201203_XENLA_tissue_00046314
Q3MU75_CHICK_Taira201203_XENLA_tissue_00155762
Q5ZIW8_CHICK_Taira201203_XENLA_tissue_00157332
RAB34_Quigley201112_XENLA_00065316
RAMP1_Taira201203_XENLA_stage_00198682
RAP1GAP2_Ismailoglu201203_XENLA_00025645
RAPH1_Taira201203_XENLA_stage_00004826
RAPH1_Taira201203_XENLA_stage_00043849
RASD1_Taira201203_XENLA_stage_00054757
RASD1_Taira201203_XENLA_stage_00204203
RASD1_TeperekTkacz201202_XENLA_00020424
RASGRF1_Kwon201107_XENLA_00115826
RASL11A_Taira201203_XENLA_tissue_00126585
RBPMS2_Kwon201107_XENLA_00135927
RBPMS2_Taira201203_XENLA_tissue_00276943
RERGL_Audic201207_XENLA_00001721
RGMA_TeperekTkacz201206_XENLA_00019990
RIMS2_XeXenL6RMv10011142m
RNF165_Park201106_XENLA_00042393
RNF165_Taira201203_XENLA_stage_00188619
RNF24_Taira201203_XENLA_stage_00112871
RNF24_Taira201203_XENLA_tissue_00178150
ROBO3_Taira201203_XENLA_stage_00052782
RP11-766F14.2.1_XeXenL6RMv10007291m
RP11-766F14.2.1_XeXenL6RMv10043860m
RSPO2_Taira201203_XENLA_tissue_00269140
RTN4RL1_Taira201203_XENLA_tissue_00273570
RUNX3_TC422109
RUNX3_Taira201203_XENLA_tissue_00125638
RXRA_Taira201203_XENLA_tissue_00188040
RXRA_Taira201203_XENLA_tissue_00269729
S69801.1
SALL1_Ismailoglu201203_XENLA_00048548
SALL3_Taira201203_XENLA_tissue_00185499
SAMD4A_TeperekTkacz201206_XENLA_00101041
SCARF2_Taira201203_XENLA_tissue_00045228
SCARF2_Taira201203_XENLA_tissue_00151590
SCG3_Taira201203_XENLA_tissue_00051869
SCG3_Taira201203_XENLA_tissue_00074784
SCG3_XeXenL6RMv10028976m
SCN5A_Quigley201112_XENLA_00069967
SCN8AB_Taira201203_XENLA_stage_00135225
SCUBE2_Ismailoglu201203_XENLA_00036623
SCUBE2_Taira201203_XENLA_stage_00052354
SDC4_Ismailoglu201203_XENLA_00047132
SDPR_Taira201203_XENLA_tissue_00223382
SEMA3A_Ismailoglu201203_XENLA_00074650
SEMA3A_Taira201203_XENLA_stage_00218417
SEMA3D_Kwon201107_XENLA_00055325
SEMA3D_Taira201203_XENLA_tissue_00019191
SEMA6A_Audic201207_XENLA_00002860
SEMA6A_Park201106_XENLA_00093441
SEMA6D_Taira201203_XENLA_tissue_00257890
SFMBT2_Kwon201107_XENLA_00018372
SGCG_Horb201201_XENLA_00087851
SGCG_Park201106_XENLA_00175281
SH3D19_TeperekTkacz201206_XENLA_00003620
SHANK2_Taira201203_XENLA_stage_00065549
SHISA2_Amin201106_XENLA_00080649
SHISA2_XeXenL6RMv10040176m
SHISA3_Taira201203_XENLA_stage_00106066
SHOX2_Taira201203_XENLA_tissue_00183319
SHOX2_XeXenL6RMv10054360m
SHOX_Park201106_XENLA_00167702
SIM2_Park201106_XENLA_00098662
SIM2_Taira201203_XENLA_tissue_00157238
SIX1_Audic201207_XENLA_00006789
SIX2_Taira201203_XENLA_stage_00111585
SIX2_Taira201203_XENLA_tissue_00001086
SIX3_Park201106_XENLA_00096689
SKOR1_Ismailoglu201203_XENLA_00010399
SKOR1_Taira201203_XENLA_tissue_00086874
SKOR1_XeXenL6RMv10004023m
SLC12A6_Taira201203_XENLA_stage_00001456
SLC12A8_Park201106_XENLA_00110379
SLC16A6_Taira201203_XENLA_tissue_00216039
SLC17A9_Taira201203_XENLA_stage_00093098
SLC17A9_XeXenL6RMv10030097m
SLC18A3_XeXenL6RMv10013902m
SLC2A2_Taira201203_XENLA_tissue_00104703
SLC35D3_XeXenL6RMv10050043m
SLC39A8_Taira201203_XENLA_stage_00119441
SLC39A8_Taira201203_XENLA_tissue_00033889
SLC4A10_Taira201203_XENLA_tissue_00038764
SLC4A10_Taira201203_XENLA_tissue_00049962
SLC7A14_Taira201203_XENLA_tissue_00260972
SLCO3A1_Taira201203_XENLA_tissue_00205113
SLITRK1_XeXenL6RMv10000813m
SLITRK5_Taira201203_XENLA_tissue_00233721
SLITRK5_XeXenL6RMv10015248m
SLITRK5_XeXenL6RMv10052678m
SMOC1_Taira201203_XENLA_tissue_00154998
SNAP25_TC420245
SND1_Kwon201107_XENLA_00088341
SOCS1_TC438610
SOCS2_Taira201203_XENLA_stage_00203411
SOX14_Taira201203_XENLA_stage_00161470
SOX17B.1_Ismailoglu201203_XENLA_00033833
SOX1_Taira201203_XENLA_tissue_00258099
SOX21_Quigley201112_XENLA_00051104
SOX21_Taira201203_XENLA_tissue_00192034
SOX21_TeperekTkacz201206_XENLA_00125571
SOX3_Taira201203_XENLA_stage_00083831
SOX8_Quigley201112_XENLA_00032759
SOX8_Quigley201207_XENLA_00025060
SOX8_Quigley201207_XENLA_00056088
SOX9_Kwon201107_XENLA_00126742
SOX9_Quigley201112_XENLA_00084848
SP5L_Ismailoglu201203_XENLA_00016609
SP8_XeXenL6RMv10038320m
SPIRE2_Taira201203_XENLA_stage_00026162
SPRY1_Kwon201107_XENLA_00049798
SPRY2_Taira201203_XENLA_stage_00204173
SSTR5_Taira201203_XENLA_stage_00018393
SSTR5_Taira201203_XENLA_tissue_00232207
ST8SIA3_Kwon201107_XENLA_00099085
STARD13_Taira201203_XENLA_tissue_00214392
STMN3_Taira201203_XENLA_tissue_00092441
STMN3_XeXenL6RMv10020150m
SYT2_Taira201203_XENLA_tissue_00161023
SYT3_Taira201203_XENLA_tissue_00079771
TAL1_Taira201203_XENLA_tissue_00158727
TAL1_Taira201203_XENLA_tissue_00257632
TBR1_Taira201203_XENLA_stage_00006717
TBR1_Taira201203_XENLA_stage_00074933
TBR1_XeXenL6RMv10023151m
TBR1_XeXenL6RMv10044690m
TBX15_Park201106_XENLA_00017607
TBX15_XeXenL6RMv10054171m
TBX18_Amin201106_XENLA_00036248
TBX1_TC416295
TBX1_TC419427
TBX20_Amin201106_XENLA_00028934
TBX22_XeXenL6RMv10023717m
TBX2_Chung201110_XENLA_00027864
TEAD4_Ismailoglu201203_XENLA_00009486
TFAP2A_Ismailoglu201203_XENLA_00044494
TFAP2A_TeperekTkacz201206_XENLA_00051095
TFAP2B_Taira201203_XENLA_stage_00086114
TFAP2C_Ismailoglu201203_XENLA_00048065
TFAP2C_Taira201203_XENLA_stage_00168654
TFAP2C_Taira201203_XENLA_stage_00204194
TFAP2D_Taira201203_XENLA_tissue_00040590
TFAP2E_Park201106_XENLA_00175160
TFAP2E_Taira201203_XENLA_stage_00168824
TGFB2_Audic201207_XENLA_00000647
TGFB2_Taira201203_XENLA_tissue_00161534
TLX3_Taira201203_XENLA_stage_00053417
TMEFF2_XeXenL6RMv10041833m
TMEM132E_Taira201203_XENLA_tissue_00026495
TMEM178.1_Park201106_XENLA_00136669
TMEM198_Taira201203_XENLA_tissue_00018467
TMEM229A_Taira201203_XENLA_tissue_00108891
TNFRSF6B_Taira201203_XENLA_tissue_00056945
TOX3_Taira201203_XENLA_stage_00182408
TP73_Quigley201207_XENLA_00055249
TRHR3_Taira201203_XENLA_tissue_00056405
TRIM66_Taira201203_XENLA_tissue_00204629
TRIM67_XeXenL6RMv10026258m
TRPC6_Taira201203_XENLA_tissue_00261059
TSPAN18_Taira201203_XENLA_stage_00179798
TTC18_Park201106_XENLA_00010349
TTC18_Taira201203_XENLA_stage_00191716
U04707.1
U23144.1
U24434.1
U39959.1
U67887.1
U77532.1
UCP2_TC430199
UGT2B4_Taira201203_XENLA_stage_00096689
VCAN_Quigley201112_XENLA_00113538
VEGFB_Taira201203_XENLA_stage_00130813
VGLL2_Audic201207_XENLA_00005101
VGLL2_Taira201203_XENLA_stage_00096407
WIPF1_Taira201203_XENLA_tissue_00121462
WNK2__XeXenL6RMv10048979m
WNT16_XeXenL6RMv10033666m
WNT16_XeXenL6RMv10051732m
WNT5A_Amin201106_XENLA_00086017
WNT5A_XeXenL6RMv10008591m
WNT6_Taira201203_XENLA_tissue_00204092
WNT7C_XeXenL6RMv10035673m
WNT9A_Taira201203_XENLA_tissue_00080832
WWC3_Horb201201_XENLA_00087207
X06592.1
X07104.1
X12499.1
X12500.1
XB-GENE-5822257_TeperekTkacz201202_XENLA_00098079
XB-GENE-986079_Taira201203_XENLA_stage_00100170
Y10120.1
ZBTB16_Horb201201_XENLA_00080848
ZEB2B_Taira201203_XENLA_tissue_00184396
ZIC1_XeXenL6RMv10002521m
ZIC1_mgEST_Xl4jul2012_1013254472
ZIC2_XeXenL6RMv10031441m
ZIC4_XeXenL6RMv10002522m
ZIC5_TC465332
ZNF462_Ismailoglu201203_XENLA_00043379
ZNF503_Ismailoglu201203_XENLA_00016126
ZNF518B_Ismailoglu201203_XENLA_00036724
ZNF536_Taira201203_XENLA_tissue_00229075
ZNF536_Taira201203_XENLA_tissue_00250614
ZNF800_Kwon201107_XENLA_00069622
ZNF800_Taira201203_XENLA_tissue_00006407

## Sheet: List_genes_cluster5
AATK_Taira201203_XENLA_tissue_00098234
AB046535.1
AB088400.1
AB109102.1
AB109103.1
ABCC12_Taira201203_XENLA_stage_00025569
ABLIM3_Taira201203_XENLA_tissue_00202494
ACCS_TeperekTkacz201206_XENLA_00050913
ACER2_XeXenL6RMv10017596m
ACMSD_Taira201203_XENLA_tissue_00005471
ACMSD_XeXenL6RMv10030979m
ACOT12_Taira201203_XENLA_tissue_00281730
ACSL1_Audic201207_XENLA_00006896
ACTN1_Chung201110_XENLA_00071555
ADAMTS7_Taira201203_XENLA_tissue_00270640
ADAMTS7_XeXenL6RMv10012211m
ADAMTSL3_Taira201203_XENLA_tissue_00011350
ADAMTSL4_Taira201203_XENLA_tissue_00013731
ADD2_Taira201203_XENLA_tissue_00100730
ADMP_Taira201203_XENLA_stage_00069727
ADORA2B_Taira201203_XENLA_stage_00116299
ADRA1D_XeXenL6RMv10010925m
ADRB1_Park201106_XENLA_00067312
ADRB2_Taira201203_XENLA_tissue_00258486
AF008594.1
AF186464.1
AF212198.2
AF549908.1
AF550000.1
AFAP1L1_Taira201203_XENLA_tissue_00183484
AFAP1_Ismailoglu201203_XENLA_00060747
AFF3_XeXenL6RMv10046201m
AGAP2_mgEST_Xl4jul2012_1013121274
AGRN_Quigley201112_XENLA_00054624
AGRN_Quigley201112_XENLA_00079738
AGRN_Taira201203_XENLA_tissue_00124619
AHDC1_Taira201203_XENLA_stage_00218082
AJ249843.1
AK1_Taira201203_XENLA_tissue_00153679
AK1_XeXenL6RMv10044725m
AKAP13_Taira201203_XENLA_tissue_00009970
AKAP2_Taira201203_XENLA_tissue_00072043
AKAP2_Taira201203_XENLA_tissue_00248241
ALDH1A3_XeXenL6RMv10044226m
ALDH1L2_Park201106_XENLA_00083454
ALDOC_XeXenL6RMv10029015m
ALPK1_Quigley201112_XENLA_00034762
ALPL_Park201106_XENLA_00158582
AMOTL1_Quigley201207_XENLA_00067195
AMOTL1_XeXenL6RMv10041546m
AMOT_Taira201203_XENLA_stage_00054202
AMT_Ismailoglu201203_XENLA_00006561
ANKRD58_Taira201203_XENLA_tissue_00240046
ANKRD63_Taira201203_XENLA_stage_00047877
ANKRD9_Taira201203_XENLA_tissue_00238668
ANKS1B_Taira201203_XENLA_tissue_00053294
ANKS1B_Taira201203_XENLA_tissue_00054094
ANP32B_TeperekTkacz201206_XENLA_00043215
ANXA3_Taira201203_XENLA_tissue_00062048
AP3B2_Taira201203_XENLA_tissue_00150586
AP3B2_Taira201203_XENLA_tissue_00174379
AP3B2_XeXenL6RMv10039222m
APBB2_Taira201203_XENLA_tissue_00101545
AQP12A_TC422013
ARHGAP10_Kwon201107_XENLA_00137162
ARHGAP25_XeXenL6RMv10016529m
ARHGAP32_Taira201203_XENLA_tissue_00164630
ARHGAP42_Park201106_XENLA_00082310
ARHGEF16_Kwon201107_XENLA_00081468
ARHGEF16_Kwon201107_XENLA_00100782
ARHGEF25_Taira201203_XENLA_tissue_00284332
ARHGEF26_Kwon201107_XENLA_00118301
ARHGEF26_Taira201203_XENLA_tissue_00097019
ARHGEF26_XeXenL6RMv10054389m
ARHGEF37_Kwon201107_XENLA_00009461
ARHGEF7_Taira201203_XENLA_tissue_00192022
ARL4A_TeperekTkacz201206_XENLA_00053893
ARPC1B_TC421064
ARVCF_Ismailoglu201203_XENLA_00010150
ASAP2_Taira201203_XENLA_tissue_00047478
ASAP2_Taira201203_XENLA_tissue_00125021
ASB2_Taira201203_XENLA_tissue_00147378
ASB2_XeXenL6RMv10023113m
ASCL1_TC419820
ASPSCR1_Ismailoglu201203_XENLA_00058998
ATF7IP_Taira201203_XENLA_tissue_00108141
ATP11A_Audic201207_XENLA_00003445
ATP1A1_Quigley201207_XENLA_00009023
ATP2C2_Chung201110_XENLA_00010370
AY112700.1
AY260733.1
AY371498.1
AY649372.1
AY686698.1
B3GALT2_Taira201203_XENLA_tissue_00266993
B3GALTL_Ismailoglu201203_XENLA_00054293
B3GAT1_Taira201203_XENLA_stage_00116448
B3GNT4_Kwon201107_XENLA_00003149
B3GNT7_Kwon201107_XENLA_00055505
B4GALT1.1_TeperekTkacz201202_XENLA_00027461
B4GALT1.1_XeXenL6RMv10041536m
B4GALT6_Kwon201107_XENLA_00021266
BACE2_TC433931
BAIAP2_Taira201203_XENLA_tissue_00236698
BAMBI_Taira201203_XENLA_stage_00025201
BASP1_Taira201203_XENLA_tissue_00155122
BC041298.1
BC041319.1
BC043851.1
BC044114.1
BC045038.1
BC045099.1
BC045272.1
BC046863.1
BC054149.1
BC059299.1
BC068632.1
BC068970.1
BC070674.1
BC070776.1
BC070800.1
BC072124.1
BC072179.1
BC072381.1
BC073040.1
BC073066.1
BC073121.1
BC073334.1
BC073530.1
BC074166.1
BC075241.1
BC076766.1
BC076870.1
BC077452.1
BC077761.1
BC077764.1
BC077847.1
BC077870.1
BC077953.1
BC077962.1
BC078085.1
BC078581.1
BC078601.1
BC079761.1
BC080120.1
BC080168.1
BC081096.1
BC081219.1
BC082415.1
BC083044.1
BC084125.1
BC084297.1
BC084780.1
BC084953.1
BC085058.1
BC085228.1
BC087312.1
BC087471.1
BC088942.1
BC091706.1
BC093570.1
BC094189.1
BC097501.1
BC097697.1
BC099026.1
BC099260.1
BC108828.1
BC128930.1
BC129056.1
BC130101.1
BC142549.1
BC142578.1
BC146630.1
BC153787.1
BC154975.1
BC157458.1
BC158208.1
BC160785.1
BC170265.1
BCAM_Amin201106_XENLA_00030423
BCAR3_Ismailoglu201203_XENLA_00023261
BCL2_Taira201203_XENLA_tissue_00194907
BCL9L_Ismailoglu201203_XENLA_00021414
BCLAF1_Taira201203_XENLA_tissue_00191350
BCLAF1_XeXenL6RMv10050051m
BCORL1_Taira201203_XENLA_tissue_00142986
BEND4_Taira201203_XENLA_tissue_00013479
BFAR_Kwon201107_XENLA_00023924
BIN1_Taira201203_XENLA_stage_00084400
BIN1_Taira201203_XENLA_tissue_00146183
BIRC7_Ismailoglu201203_XENLA_00065996
BIRC7_Taira201203_XENLA_stage_00131693
BMPER_TC418159
BRI3BP_Ismailoglu201203_XENLA_00061383
BSPRY_XeXenL6RMv10055078m
BTBD6_Taira201203_XENLA_stage_00150387
BVES_Kwon201107_XENLA_00065561
BVES_Taira201203_XENLA_tissue_00030824
BVES_Taira201203_XENLA_tissue_00147023
C10ORF58_Taira201203_XENLA_stage_00056415
C12ORF34_Taira201203_XENLA_stage_00115592
C12ORF34_Taira201203_XENLA_stage_00129868
C12ORF34_Taira201203_XENLA_stage_00141057
C12ORF51_Kwon201107_XENLA_00027898
C13ORF15_Ismailoglu201203_XENLA_00060718
C20ORF151_Quigley201112_XENLA_00093004
C20ORF3_Kwon201107_XENLA_00134610
C2ORF88_Taira201203_XENLA_tissue_00083294
C3ORF70_Taira201203_XENLA_tissue_00042564
C3ORF70_Taira201203_XENLA_tissue_00224699
C4BPA_Ismailoglu201203_XENLA_00020514
C4BPA_Taira201203_XENLA_tissue_00139004
C6ORF186_Park201106_XENLA_00131660
C8ORF4_Taira201203_XENLA_tissue_00256270
C8ORF4_TeperekTkacz201206_XENLA_00046206
C9ORF89_Taira201203_XENLA_stage_00187175
C9ORF89_Taira201203_XENLA_tissue_00254736
C9ORF93_Taira201203_XENLA_stage_00083904
CA10_Taira201203_XENLA_stage_00123986
CA2_Taira201203_XENLA_tissue_00124895
CA4B_XeXenL6RMv10011253m
CA8_Park201106_XENLA_00008890
CABP7_Taira201203_XENLA_tissue_00097147
CACNA1G_Kwon201107_XENLA_00090538
CADM4_TC421963
CADM4_Taira201203_XENLA_tissue_00010263
CADPS2_Amin201106_XENLA_00000918
CADPS2_Taira201203_XENLA_stage_00061138
CAMK2D_Taira201203_XENLA_tissue_00153371
CAMK2N2_Taira201203_XENLA_tissue_00290174
CAMSAP3_Quigley201207_XENLA_00090333
CANX_XeXenL6RMv10042178m
CASKIN1_Taira201203_XENLA_tissue_00176329
CASZ1_Taira201203_XENLA_tissue_00192630
CBFA2T2_Ismailoglu201203_XENLA_00033873
CBS_Ismailoglu201203_XENLA_00053352
CBX4_TC422384
CCDC109B_Ismailoglu201203_XENLA_00025656
CCDC3_Taira201203_XENLA_tissue_00259294
CCDC64_TeperekTkacz201202_XENLA_00114894
CCDC85C_Taira201203_XENLA_stage_00090049
CCDC85C_TeperekTkacz201202_XENLA_00006752
CCDC88A_Ismailoglu201203_XENLA_00013841
CCDC88A_Kwon201107_XENLA_00116102
CCDC88A_Taira201203_XENLA_stage_00012023
CCDC9_Kwon201107_XENLA_00088796
CCDC9_Kwon201107_XENLA_00092576
CCNJ_TeperekTkacz201206_XENLA_00130988
CD274_Taira201203_XENLA_tissue_00005975
CD40_TC446898
CD48__Ismailoglu201203_XENLA_00041215
CD48__Kwon201107_XENLA_00133187
CDC20B_Quigley201207_XENLA_00092219
CDC25B_Taira201203_XENLA_tissue_00210652
CDCP1_Taira201203_XENLA_stage_00208640
CDH13_Taira201203_XENLA_tissue_00288388
CDH4_Ismailoglu201203_XENLA_00053367
CDH4_Kwon201107_XENLA_00087193
CDK5R2_Kwon201107_XENLA_00118437
CDKL1_Audic201207_XENLA_00003075
CDKL1_Taira201203_XENLA_tissue_00043933
CDKN2C_Taira201203_XENLA_tissue_00150266
CDON_Ismailoglu201203_XENLA_00029466
CELSR1_Taira201203_XENLA_tissue_00116791
CELSR1_TeperekTkacz201206_XENLA_00131319
CGNL1_Ismailoglu201203_XENLA_00052848
CHADL_Taira201203_XENLA_stage_00010173
CHST2_XeXenL6RMv10045321m
CHST7_Quigley201112_XENLA_00041268
CHST7_TC431717
CHST7_Taira201203_XENLA_stage_00123875
CHSY1_Chung201110_XENLA_00043123
CKAP4_Ismailoglu201203_XENLA_00020307
CKAP5_Taira201203_XENLA_stage_00053315
CLIC1_Taira201203_XENLA_stage_00006794
CLIC1_Taira201203_XENLA_tissue_00009068
CLIC5_Ismailoglu201203_XENLA_00066072
CLIP2_Taira201203_XENLA_tissue_00133293
CLSTN2_Ismailoglu201203_XENLA_00064237
CLTB_Kwon201107_XENLA_00031243
CLTB_Taira201203_XENLA_stage_00179964
CLTB_TeperekTkacz201202_XENLA_00125715
CMPK2_Taira201203_XENLA_tissue_00194149
CNKSR2_Taira201203_XENLA_stage_00061569
CNRIP1_Taira201203_XENLA_tissue_00160565
COBLL1_Taira201203_XENLA_tissue_00091189
COBLL1_Taira201203_XENLA_tissue_00284548
COL18A1_Taira201203_XENLA_stage_00107324
COL1A2_Taira201203_XENLA_tissue_00057911
COL4A6_Taira201203_XENLA_stage_00005588
COL6A2_TC414141
COQ10B_TC448540
COQ10B_Taira201203_XENLA_tissue_00243318
CPEB2_Taira201203_XENLA_tissue_00022504
CPM_Taira201203_XENLA_tissue_00041079
CREB3L1_Taira201203_XENLA_stage_00070128
CRELD2_Taira201203_XENLA_tissue_00098512
CRYBA2_Taira201203_XENLA_stage_00139365
CSDC2_Taira201203_XENLA_tissue_00123272
CSRNP1_Taira201203_XENLA_stage_00001381
CSRNP1_Taira201203_XENLA_stage_00201928
CTDSP1_TeperekTkacz201202_XENLA_00000631
CTTNBP2_XeXenL6RMv10052604m
CUEDC1_Taira201203_XENLA_tissue_00037048
CUX1_Kwon201107_XENLA_00001136
CXCR4_TeperekTkacz201206_XENLA_00003360
CXCR4_TeperekTkacz201206_XENLA_00031747
CXORF38_Kwon201107_XENLA_00126493
CYFIP1_Ismailoglu201203_XENLA_00056741
CYP1A1_Audic201207_XENLA_00001997
CYP26C1_Taira201203_XENLA_stage_00132225
CYP2C8.2_Taira201203_XENLA_stage_00096465
CYP2R1_TeperekTkacz201206_XENLA_00062839
CYP51A1_Taira201203_XENLA_stage_00116374
D86075.1
DACH2_XeXenL6RMv10044064m
DACT1_Kwon201107_XENLA_00013348
DARMIN_Taira201203_XENLA_tissue_00249522
DARMIN_XeXenL6RMv10012830m
DCX_Taira201203_XENLA_tissue_00069548
DDAH1_Amin201106_XENLA_00068419
DDAH2_Ismailoglu201203_XENLA_00072273
DDX4_Kwon201107_XENLA_00116667
DEGS3_Ismailoglu201203_XENLA_00004766
DENND1A_Taira201203_XENLA_tissue_00094394
DENND2C_Taira201203_XENLA_stage_00125967
DENND2D_TC416185
DENND2D_Taira201203_XENLA_tissue_00177107
DENND5B_XeXenL6RMv10004904m
DEPDC7_XeXenL6RMv10053783m
DFFB_Park201106_XENLA_00098738
DHH_Ismailoglu201203_XENLA_00066372
DHH_Taira201203_XENLA_stage_00014154
DHH_Taira201203_XENLA_tissue_00262576
DHRS11_Taira201203_XENLA_tissue_00208661
DHX37_XeXenL6RMv10000505m
DIP2A_TeperekTkacz201202_XENLA_00141731
DIRAS1_Taira201203_XENLA_tissue_00178025
DKK3_Taira201203_XENLA_tissue_00157779
DLC_TeperekTkacz201206_XENLA_00071434
DMD.1_Taira201203_XENLA_tissue_00042920
DMXL2_XeXenL6RMv10028982m
DNM1_Taira201203_XENLA_tissue_00030072
DOCK4_Kwon201107_XENLA_00059421
DPF2_Ismailoglu201203_XENLA_00022290
DPF3_Taira201203_XENLA_stage_00095404
DPP10_Taira201203_XENLA_tissue_00069712
DRP2_Taira201203_XENLA_tissue_00032799
DSCAML1_Kwon201107_XENLA_00115551
DUSP22_TC433988
DUSP22_Taira201203_XENLA_tissue_00201176
DUSP4_Taira201203_XENLA_stage_00062887
DUSP4_XeXenL6RMv10042150m
DUSP5_Taira201203_XENLA_tissue_00103341
EBF1_Amin201106_XENLA_00005168
EDAR_XeXenL6RMv10029133m
EEF1A1O_Taira201203_XENLA_stage_00059873
EFEMP2_Park201106_XENLA_00159971
EFS_Taira201203_XENLA_stage_00126745
EGFR_Quigley201112_XENLA_00120646
EHD2_TC418055
EIF4G2_Ismailoglu201203_XENLA_00063018
ELAVL2_Ismailoglu201203_XENLA_00052003
EML5_Horb201201_XENLA_00151335
EMP2_Taira201203_XENLA_stage_00125675
ENC1_Kwon201107_XENLA_00080116
ENDOD1_Taira201203_XENLA_tissue_00034646
ENDOD1_TeperekTkacz201202_XENLA_00085452
EPB41L1_Horb201201_XENLA_00091328
EPB41L5_Audic201207_XENLA_00006586
EPHB1_Kwon201107_XENLA_00137654
EPHX1_Ismailoglu201203_XENLA_00006318
EPHX1_Ismailoglu201203_XENLA_00030182
ERBB3_Taira201203_XENLA_stage_00112795
ERC2_Kwon201107_XENLA_00060497
ERCC3_Taira201203_XENLA_stage_00133188
ERN1_Kwon201107_XENLA_00023743
ERN1_Kwon201107_XENLA_00119442
ESRP1_XeXenL6RMv10030482m
ESYT3_Taira201203_XENLA_tissue_00009397
EVI5_Kwon201107_XENLA_00080049
EVI5_Taira201203_XENLA_stage_00004786
EVL_Taira201203_XENLA_stage_00157235
F1NHC8_CHICK_Audic201207_XENLA_00002303
F1NHC8_CHICK_XeXenL6RMv10011949m
F3_mgEST_Xl4jul2012_1013111288
F6PHS3_XENTR_Taira201203_XENLA_stage_00091059
F6RD32_XENTR_Taira201203_XENLA_stage_00136817
F6WC80_XENTR_Taira201203_XENLA_tissue_00051472
F6WPM2_XENTR_Taira201203_XENLA_stage_00179703
F6WQP1_XENTR_Taira201203_XENLA_stage_00202764
F6WQP1_XENTR_XeXenL6RMv10007553m
FAM110B_Kwon201107_XENLA_00068822
FAM110C_Ismailoglu201203_XENLA_00057593
FAM115C_Taira201203_XENLA_stage_00208815
FAM13C_Kwon201107_XENLA_00063505
FAM163B_Taira201203_XENLA_stage_00073099
FAM163B_Taira201203_XENLA_tissue_00264987
FAM168B_Taira201203_XENLA_tissue_00267554
FAM189A1_Kwon201107_XENLA_00016217
FAM211A_Taira201203_XENLA_tissue_00157927
FAM38A_Taira201203_XENLA_tissue_00010078
FAM3B_Quigley201207_XENLA_00026046
FAM3B_Quigley201207_XENLA_00027347
FAM46A_Quigley201207_XENLA_00002344
FAM46D_Taira201203_XENLA_tissue_00178631
FAM69A_Taira201203_XENLA_stage_00151515
FAM69B_XeXenL6RMv10039513m
FAM78B_Amin201106_XENLA_00054064
FAM78B_Amin201106_XENLA_00061786
FAM83G_Kwon201107_XENLA_00128279
FAM84A_TC461886
FAM84A_Taira201203_XENLA_stage_00061221
FASN_Taira201203_XENLA_stage_00125854
FAT1_Taira201203_XENLA_tissue_00017935
FBN1_Taira201203_XENLA_tissue_00112556
FBRSL1_Taira201203_XENLA_tissue_00230828
FBXW7_Quigley201207_XENLA_00059382
FERMT1_Amin201106_XENLA_00058758
FGD5_Taira201203_XENLA_tissue_00066956
FGF10_Taira201203_XENLA_tissue_00010125
FGF5_Taira201203_XENLA_stage_00060272
FGFR2_Quigley201207_XENLA_00116666
FGFR4_Kwon201107_XENLA_00065695
FGFRL1_Taira201203_XENLA_tissue_00133953
FGL2_Taira201203_XENLA_tissue_00142593
FGRL1_CHICK_Park201106_XENLA_00091305
FHL3_Ismailoglu201203_XENLA_00020633
FIGN_Taira201203_XENLA_tissue_00121085
FKBP11_Taira201203_XENLA_stage_00124824
FKBP11_Taira201203_XENLA_stage_00157422
FKBP11_Taira201203_XENLA_tissue_00078947
FLVCR1_XeXenL6RMv10009465m
FMN2_Kwon201107_XENLA_00099579
FN1_Ismailoglu201203_XENLA_00054717
FN1_Taira201203_XENLA_stage_00104456
FNBP1_Taira201203_XENLA_stage_00050072
FNBP1_Taira201203_XENLA_tissue_00028127
FNDC3A.2_Kwon201107_XENLA_00120388
FNDC3A.2_TC413577
FNDC3B_Quigley201112_XENLA_00073149
FOSL1_Park201106_XENLA_00165240
FOSL1_Taira201203_XENLA_tissue_00261235
FOSL2_Kwon201107_XENLA_00078674
FOSL2_Quigley201112_XENLA_00079851
FOSL2_Taira201203_XENLA_tissue_00235780
FREM2_Ismailoglu201203_XENLA_00071943
FREM2_Taira201203_XENLA_tissue_00015602
FREM2_XeXenL6RMv10000514m
FREM3_Kwon201107_XENLA_00047049
FREM3_XeXenL6RMv10008722m
FRRS1_Ismailoglu201203_XENLA_00012010
FSCN1_XeXenL6RMv10022569m
FXN_Taira201203_XENLA_stage_00063457
FZD10_TC415487
FZD1_Amin201106_XENLA_00096352
FZD2_Quigley201207_XENLA_00078350
GABBR1_Taira201203_XENLA_tissue_00002924
GAL3ST1_Taira201203_XENLA_stage_00059322
GALK1_Taira201203_XENLA_tissue_00023957
-
GALNT5_Park201106_XENLA_00094661
GAMT_Quigley201207_XENLA_00024528
GARNL3_XeXenL6RMv10055520m
GCGR_Taira201203_XENLA_tissue_00062646
GCH1_Taira201203_XENLA_tissue_00127764
GCOM1_XeXenL6RMv10046044m
GDF10_Taira201203_XENLA_stage_00133363
GLB1L2_Quigley201207_XENLA_00117517
GLDC_Taira201203_XENLA_stage_00066266
GLDC_Taira201203_XENLA_tissue_00145305
GLI2_Taira201203_XENLA_stage_00090717
GNAI2_Amin201106_XENLA_00077610
GNAL_Kwon201107_XENLA_00129293
GNAL_TC414396
GOT2_XeXenL6RMv10021625m
GPC4_Taira201203_XENLA_stage_00208167
GPHB5_Kwon201107_XENLA_00117473
GPHB5_mgEST_Xl4jul2012_1013102807
GPR151_Chung201110_XENLA_00018900
GPR151_XeXenL6RMv10044488m
GPR176_Taira201203_XENLA_tissue_00052899
GPSM3_Kwon201107_XENLA_00018116
GRAMD4_Taira201203_XENLA_stage_00137418
GRASP_Taira201203_XENLA_tissue_00109197
GREB1L_Taira201203_XENLA_stage_00191944
GRID2_Ismailoglu201203_XENLA_00030385
GTPBP5_XeXenL6RMv10009641m
GXYLT2_Taira201203_XENLA_tissue_00005338
GXYLT2_XeXenL6RMv10052747m
H1F0_TC441782
HAS2_Ismailoglu201203_XENLA_00004296
HBEGF_Kwon201107_XENLA_00125248
HDX_XeXenL6RMv10036727m
HEBP1_Taira201203_XENLA_tissue_00160319
HELT_Kwon201107_XENLA_00023247
HELT_TeperekTkacz201206_XENLA_00022404
HES6.1_Taira201203_XENLA_tissue_00178330
HIVEP3_Taira201203_XENLA_tissue_00055670
HKDC1_Horb201201_XENLA_00044095
HKDC1_XeXenL6RMv10003090m
HLA-DRB1_Taira201203_XENLA_tissue_00177687
HMGA2_Kwon201107_XENLA_00033518
HMGB1_TeperekTkacz201206_XENLA_00031233
HMGB2_TeperekTkacz201206_XENLA_00005857
HMP19_Taira201203_XENLA_tissue_00083356
HNRNPU_Ismailoglu201203_XENLA_00060245
HNRNPU_Taira201203_XENLA_stage_00209095
HOXA1_Taira201203_XENLA_stage_00188200
HS3ST1_Taira201203_XENLA_stage_00203768
HS3ST3A1_Taira201203_XENLA_stage_00186798
HSD11B1_Taira201203_XENLA_tissue_00004124
HSD11B1_Taira201203_XENLA_tissue_00277765
HSPG2_TeperekTkacz201202_XENLA_00028828
HTRA3_Taira201203_XENLA_tissue_00128993
HUNK_Ismailoglu201203_XENLA_00053456
HUNK_TC425816
HVCN1_Kwon201107_XENLA_00054139
ID2_Taira201203_XENLA_stage_00036077
ID2_Taira201203_XENLA_stage_00093670
ID3_Quigley201207_XENLA_00015961
ID3_Taira201203_XENLA_stage_00110309
ID3_Taira201203_XENLA_stage_00143079
IFFO2_Taira201203_XENLA_tissue_00279623
IFIH1_Taira201203_XENLA_stage_00010358
IGF2BP3_TeperekTkacz201206_XENLA_00096593
IGF2BP3_TeperekTkacz201206_XENLA_00124638
IL17RD_Taira201203_XENLA_stage_00043203
IL17RD_TeperekTkacz201202_XENLA_00047069
IL17RD_mgEST_Xl4jul2012_1013098482
IL17RE_Taira201203_XENLA_stage_00143626
IL1RAP_Taira201203_XENLA_tissue_00054489
INHBA_Horb201201_XENLA_00051812
INHBA_XeXenL6RMv10004481m
INSM1_Ismailoglu201203_XENLA_00016955
IQGAP2_Quigley201207_XENLA_00094856
IQGAP2_TC413600
IQSEC3_Ismailoglu201203_XENLA_00046494
IQSEC3_Kwon201107_XENLA_00124081
IRF1_XeXenL6RMv10001272m
IRF2BP2_Quigley201207_XENLA_00090070
IRF8_Taira201203_XENLA_tissue_00163454
ITFG1_Taira201203_XENLA_tissue_00269916
ITGA3_Taira201203_XENLA_stage_00003257
ITGA5_Taira201203_XENLA_tissue_00286819
ITGA6_Chung201110_XENLA_00041291
ITGA6_Taira201203_XENLA_tissue_00193984
ITPKA_Taira201203_XENLA_stage_00130543
ITPR1_XeXenL6RMv10047658m
JAG1_Kwon201107_XENLA_00008703
JAM2_Park201106_XENLA_00022401
JAM3_Taira201203_XENLA_stage_00015963
JAM3_Taira201203_XENLA_tissue_00072679
JF275062.1
KAL1_Taira201203_XENLA_tissue_00006024
KANK3_Ismailoglu201203_XENLA_00040019
KCNAB2_Taira201203_XENLA_stage_00172553
KCNC2_Taira201203_XENLA_tissue_00125839
KCNH4_Quigley201112_XENLA_00023068
KCNH7_Kwon201107_XENLA_00015288
KCNJ2_Park201106_XENLA_00007481
KCNK12_XeXenL6RMv10001732m
KCNK5_Taira201203_XENLA_stage_00173307
KCNK5_Taira201203_XENLA_tissue_00223642
KCNK7_Taira201203_XENLA_stage_00080989
KCNN2_Kwon201107_XENLA_00033337
KCNN2_Kwon201107_XENLA_00126988
KCNQ4_Taira201203_XENLA_tissue_00053820
KCNQ4_Taira201203_XENLA_tissue_00156868
KCNQ4_Taira201203_XENLA_tissue_00164514
KCP_Taira201203_XENLA_tissue_00271249
KCTD1_Park201106_XENLA_00114897
KCTD1_XeXenL6RMv10005964m
KCTD1_XeXenL6RMv10028106m
KDELR3_Kwon201107_XENLA_00017181
KDELR3_Taira201203_XENLA_tissue_00018163
KDM1A_XeXenL6RMv10004288m
KDM4C_Taira201203_XENLA_tissue_00176295
KHDRBS3_Taira201203_XENLA_stage_00170591
KIAA0182_Taira201203_XENLA_tissue_00020671
KIAA1468_Taira201203_XENLA_tissue_00125169
KIAA1468_XeXenL6RMv10036892m
KIAA1522_Ismailoglu201203_XENLA_00007775
KIAA1704_Taira201203_XENLA_stage_00204817
KIF1B_Taira201203_XENLA_tissue_00106538
KIF1B_XeXenL6RMv10020235m
KIF1C_Taira201203_XENLA_stage_00131528
KIF1C_Taira201203_XENLA_tissue_00224392
KIT_Ismailoglu201203_XENLA_00017239
KLF13_Kwon201107_XENLA_00093731
KLF4_Taira201203_XENLA_tissue_00211202
KLF7_XeXenL6RMv10033702m
KLHL23_Ismailoglu201203_XENLA_00039887
KLHL2_Ismailoglu201203_XENLA_00038056
L43147.1
LAMA1_Horb201201_XENLA_00027299
LAMA1_TC443400
LAMC1_Taira201203_XENLA_stage_00021287
LANCL2_Ismailoglu201203_XENLA_00012243
LARP6_Ismailoglu201203_XENLA_00002158
LARP6_Taira201203_XENLA_stage_00039370
LEPREL1_Amin201106_XENLA_00064177
LHFPL4_Taira201203_XENLA_tissue_00093565
LHFPL5_XeXenL6RMv10005525m
LIN54_Taira201203_XENLA_tissue_00095402
LIX1L_Taira201203_XENLA_stage_00074961
LLGL2_Taira201203_XENLA_tissue_00131730
LMOD1_Amin201106_XENLA_00079112
LMOD1_Taira201203_XENLA_tissue_00252479
LOC388210_Taira201203_XENLA_tissue_00290965
LOC496296_Taira201203_XENLA_tissue_00181602
LOC496296_XeXenL6RMv10025502m
LOXL1_Taira201203_XENLA_tissue_00101201
LOX_Ismailoglu201203_XENLA_00074047
LOX_Taira201203_XENLA_tissue_00090199
LPAR1_Taira201203_XENLA_tissue_00186935
LPAR2_mgEST_Xl4jul2012_1013253059
LPAR4_Taira201203_XENLA_tissue_00230787
LPIN3_TC415743
LRCH1_Taira201203_XENLA_tissue_00017467
LRP1_Kwon201107_XENLA_00064090
LRP2_Quigley201112_XENLA_00029874
LRRC16B_XeXenL6RMv10048203m
LRRC34_TC421126
LRRC3B_Kwon201107_XENLA_00005094
LRRC9_Quigley201207_XENLA_00068857
LTBP1_Taira201203_XENLA_stage_00149861
LTB_Taira201203_XENLA_tissue_00237119
LURAP1L_Taira201203_XENLA_tissue_00205007
LYPD6B_Horb201201_XENLA_00126261
LYPD6B_Ismailoglu201203_XENLA_00009741
M23238.1
MAFA_Taira201203_XENLA_stage_00036677
MAF_Park201106_XENLA_00105254
MAF_XeXenL6RMv10026852m
MAGI3_Taira201203_XENLA_stage_00113800
MAP3K8_Taira201203_XENLA_tissue_00274533
MAP7D1_Quigley201207_XENLA_00041744
MAP7D1_Taira201203_XENLA_stage_00074041
MAP7D2_Taira201203_XENLA_stage_00099773
MAPK8IP2_Taira201203_XENLA_tissue_00036531
MARCH3_TC419850
MARCO_Taira201203_XENLA_tissue_00143269
MARK4_Taira201203_XENLA_tissue_00044217
MARK4_Taira201203_XENLA_tissue_00206535
MAST2_Taira201203_XENLA_stage_00031750
MATK_Taira201203_XENLA_tissue_00189106
MATN2_Taira201203_XENLA_tissue_00095052
MB21D2_Ismailoglu201203_XENLA_00074709
MBNL1_Taira201203_XENLA_tissue_00207130
MCAM_Taira201203_XENLA_tissue_00222537
MDFIC_Taira201203_XENLA_tissue_00040939
MECOM_Taira201203_XENLA_tissue_00062186
MEF2C_Taira201203_XENLA_tissue_00043154
MET_Taira201203_XENLA_tissue_00068082
MFAP3L_Taira201203_XENLA_tissue_00160902
MFSD2B_Taira201203_XENLA_tissue_00040103
MICAL2_XeXenL6RMv10038197m
MID1_Kwon201107_XENLA_00037875
MLKL_Taira201203_XENLA_tissue_00109795
MLL2_Kwon201107_XENLA_00012137
MLLT3_Taira201203_XENLA_stage_00062353
MLLT4_Ismailoglu201203_XENLA_00059725
MLPH_Taira201203_XENLA_tissue_00053958
MMEL1_Ismailoglu201203_XENLA_00069637
MMP24_Taira201203_XENLA_tissue_00119241
MOBKL2B_Audic201207_XENLA_00005492
MOBKL2B_Taira201203_XENLA_stage_00118957
MOBKL2C_Taira201203_XENLA_stage_00051448
MORC3_Kwon201107_XENLA_00080564
MORC3_XeXenL6RMv10003227m
MPRIP_Kwon201107_XENLA_00119889
MPZL2_TC414539
MRPL14_Taira201203_XENLA_tissue_00088615
MRPL44_Taira201203_XENLA_stage_00197843
MRPL44_XeXenL6RMv10033627m
MSRB2_mgEST_Xl4jul2012_1013113904
MTHFR_Taira201203_XENLA_tissue_00059992
MTMR4_Taira201203_XENLA_tissue_00232247
MTNR1A_Taira201203_XENLA_tissue_00138225
MTNR1A_Taira201203_XENLA_tissue_00254689
MTSS1_Chung201110_XENLA_00011962
MTSS1_Chung201110_XENLA_00020142
MYADM_Taira201203_XENLA_tissue_00153455
MYC_TeperekTkacz201206_XENLA_00099058
MYH9_Quigley201207_XENLA_00061048
MYL6_Taira201203_XENLA_tissue_00183991
MYLIP_Taira201203_XENLA_stage_00213570
MYO19_Ismailoglu201203_XENLA_00028386
MYO5A_Ismailoglu201203_XENLA_00014757
MYO9A_Ismailoglu201203_XENLA_00068911
N4BP3_Taira201203_XENLA_tissue_00273354
NA_Amin201106_XENLA_00093098
NA_Audic201207_XENLA_00002657
NA_Audic201207_XENLA_00003532
NA_Horb201201_XENLA_00025685
NA_Horb201201_XENLA_00063918
NA_Horb201201_XENLA_00154818
NA_Horb201201_XENLA_00210881
NA_Ismailoglu201203_XENLA_00005139
NA_Ismailoglu201203_XENLA_00013069
NA_Ismailoglu201203_XENLA_00017309
NA_Ismailoglu201203_XENLA_00019070
NA_Ismailoglu201203_XENLA_00027750
NA_Ismailoglu201203_XENLA_00031477
NA_Ismailoglu201203_XENLA_00053333
NA_Ismailoglu201203_XENLA_00060730
NA_Ismailoglu201203_XENLA_00069695
NA_Kwon201107_XENLA_00075373
NA_Kwon201107_XENLA_00075966
NA_Kwon201107_XENLA_00081813
NA_Kwon201107_XENLA_00117047
NA_Park201106_XENLA_00103391
NA_Quigley201207_XENLA_00024635
NA_Quigley201207_XENLA_00059786
NA_Quigley201207_XENLA_00121433
NA_TC419739
NA_TC421680
NA_TC440664
NA_TC443354
NA_Taira201203_XENLA_stage_00020877
NA_Taira201203_XENLA_stage_00039261
NA_Taira201203_XENLA_stage_00042682
NA_Taira201203_XENLA_stage_00047595
NA_Taira201203_XENLA_stage_00066502
NA_Taira201203_XENLA_stage_00073646
NA_Taira201203_XENLA_stage_00087396
NA_Taira201203_XENLA_stage_00096616
NA_Taira201203_XENLA_stage_00106273
NA_Taira201203_XENLA_stage_00120580
NA_Taira201203_XENLA_stage_00120891
NA_Taira201203_XENLA_stage_00142277
NA_Taira201203_XENLA_stage_00159192
NA_Taira201203_XENLA_stage_00178519
NA_Taira201203_XENLA_stage_00183328
NA_Taira201203_XENLA_stage_00204637
NA_Taira201203_XENLA_stage_00208282
NA_Taira201203_XENLA_tissue_00002663
NA_Taira201203_XENLA_tissue_00004236
NA_Taira201203_XENLA_tissue_00012007
NA_Taira201203_XENLA_tissue_00019643
NA_Taira201203_XENLA_tissue_00036536
NA_Taira201203_XENLA_tissue_00043224
NA_Taira201203_XENLA_tissue_00053674
NA_Taira201203_XENLA_tissue_00057225
NA_Taira201203_XENLA_tissue_00059797
NA_Taira201203_XENLA_tissue_00076628
NA_Taira201203_XENLA_tissue_00084057
NA_Taira201203_XENLA_tissue_00112713
NA_Taira201203_XENLA_tissue_00118852
NA_Taira201203_XENLA_tissue_00129829
NA_Taira201203_XENLA_tissue_00140417
NA_Taira201203_XENLA_tissue_00144130
NA_Taira201203_XENLA_tissue_00183920
NA_Taira201203_XENLA_tissue_00193877
NA_Taira201203_XENLA_tissue_00194531
NA_Taira201203_XENLA_tissue_00198549
NA_Taira201203_XENLA_tissue_00217392
NA_Taira201203_XENLA_tissue_00259403
NA_Taira201203_XENLA_tissue_00265158
NA_Taira201203_XENLA_tissue_00267549
NA_Taira201203_XENLA_tissue_00272408
NA_TeperekTkacz201202_XENLA_00008955
NA_TeperekTkacz201202_XENLA_00052617
NA_TeperekTkacz201206_XENLA_00114284
NA_TeperekTkacz201206_XENLA_00116932
NA_TeperekTkacz201206_XENLA_00127873
NA_Veenstra201204_XENLA_00024633
NA_XeXenL6RMv10002467m
NA_XeXenL6RMv10006412m
NA_XeXenL6RMv10006460m
NA_XeXenL6RMv10008700m
NA_XeXenL6RMv10008705m
NA_XeXenL6RMv10016650m
NA_XeXenL6RMv10016903m
NA_XeXenL6RMv10019679m
NA_XeXenL6RMv10019788m
NA_XeXenL6RMv10021670m
NA_XeXenL6RMv10023324m
NA_XeXenL6RMv10024488m
NA_XeXenL6RMv10025563m
NA_XeXenL6RMv10026140m
NA_XeXenL6RMv10030645m
NA_XeXenL6RMv10032332m
NA_XeXenL6RMv10039944m
NA_XeXenL6RMv10040189m
NA_XeXenL6RMv10041066m
NA_XeXenL6RMv10043920m
NA_XeXenL6RMv10044680m
NA_XeXenL6RMv10049228m
NA_XeXenL6RMv10050865m
NCEH1_Taira201203_XENLA_tissue_00058155
NCOR2_Taira201203_XENLA_tissue_00098081
NCOR2_Taira201203_XENLA_tissue_00286631
NCS1_Taira201203_XENLA_stage_00169606
NDNF_Park201106_XENLA_00064111
NECAB1_Taira201203_XENLA_tissue_00134420
NECAB2_Taira201203_XENLA_tissue_00148267
NEDD9_Quigley201207_XENLA_00047216
NEGR1_Taira201203_XENLA_stage_00197761
NELL1_Ismailoglu201203_XENLA_00073105
NELL1_Taira201203_XENLA_tissue_00236493
NEO1_Taira201203_XENLA_stage_00072461
NEU4_Taira201203_XENLA_tissue_00277453
NEU4_XeXenL6RMv10008900m
NEURL1B_Kwon201107_XENLA_00018003
NEXN_XeXenL6RMv10054815m
NFIA_Kwon201107_XENLA_00022353
NIPAL1_Quigley201207_XENLA_00083288
NKD1_Taira201203_XENLA_stage_00054003
NLGN3_Taira201203_XENLA_tissue_00167589
NM_001085609.1
NM_001085616.1
NM_001085641.1
NM_001085654.1
NM_001085704.1
NM_001085725.1
NM_001085738.1
NM_001085740.1
NM_001085751.1
NM_001085801.1
NM_001085802.1
NM_001085834.1
NM_001085879.1
NM_001085880.1
NM_001085884.1
NM_001086000.1
NM_001086026.1
NM_001086055.1
NM_001086066.1
NM_001086082.1
NM_001086084.1
NM_001086129.1
NM_001086133.1
NM_001086168.1
NM_001086288.1
NM_001086340.1
NM_001086396.1
NM_001086492.1
NM_001086796.1
NM_001086848.1
NM_001086852.1
NM_001086971.1
NM_001087056.1
NM_001087099.1
NM_001087109.1
NM_001087146.1
NM_001087147.1
NM_001087265.1
NM_001087381.1
NM_001087438.1
NM_001087456.1
NM_001087603.1
NM_001087613.1
NM_001087635.1
NM_001087664.1
NM_001087672.1
NM_001087692.1
NM_001087738.1
NM_001087744.1
NM_001087801.1
NM_001087873.1
NM_001087952.1
NM_001087983.1
NM_001087995.1
NM_001088060.1
NM_001088130.1
NM_001088283.1
NM_001088433.1
NM_001088560.1
NM_001088617.1
NM_001088727.1
NM_001088739.1
NM_001088821.1
NM_001088953.1
NM_001089011.1
NM_001089117.1
NM_001089623.1
NM_001089707.1
NM_001089747.1
NM_001089939.1
NM_001089949.1
NM_001090201.1
NM_001090383.1
NM_001090433.1
NM_001090435.1
NM_001090459.1
NM_001090639.1
NM_001090653.1
NM_001090815.1
NM_001090856.1
NM_001091027.1
NM_001091074.1
NM_001091097.1
NM_001091192.1
NM_001091212.1
NM_001091243.1
NM_001091271.1
NM_001091439.1
NM_001091544.1
NM_001091564.1
NM_001091595.1
NM_001091618.1
NM_001091655.1
NM_001091659.1
NM_001091667.1
NM_001091707.1
NM_001091793.1
NM_001091913.1
NM_001091975.1
NM_001091996.1
NM_001092038.1
NM_001092066.1
NM_001092068.1
NM_001092191.1
NM_001092243.1
NM_001092248.1
NM_001092256.1
NM_001092258.1
NM_001092414.1
NM_001092450.1
NM_001092503.1
NM_001092526.1
NM_001092531.1
NM_001092546.1
NM_001092585.1
NM_001092626.1
NM_001092695.1
NM_001092713.1
NM_001092719.1
NM_001092747.1
NM_001092799.1
NM_001092943.1
NM_001092951.1
NM_001092952.1
NM_001092972.1
NM_001093081.1
NM_001093114.1
NM_001093119.1
NM_001093328.1
NM_001093333.1
NM_001093366.1
NM_001093551.1
NM_001093796.1
NM_001093817.1
NM_001093913.1
NM_001093976.1
NM_001094011.1
NM_001094026.1
NM_001094084.1
NM_001094085.1
NM_001094104.1
NM_001094175.1
NM_001094196.1
NM_001094310.1
NM_001094326.1
NM_001094371.1
NM_001094719.1
NM_001094730.1
NM_001094749.1
NM_001094750.1
NM_001094835.1
NM_001094860.1
NM_001094906.1
NM_001095007.1
NM_001095011.1
NM_001095069.1
NM_001095138.1
NM_001095150.1
NM_001095186.1
NM_001095278.1
NM_001095327.2
NM_001095444.1
NM_001095470.1
NM_001095475.1
NM_001095527.1
NM_001095592.1
NM_001095605.1
NM_001095615.1
NM_001095674.1
NM_001095727.1
NM_001095801.1
NM_001095819.1
NM_001096005.1
NM_001096017.1
NM_001096089.1
NM_001096205.1
NM_001096242.1
NM_001096254.1
NM_001096363.1
NM_001096388.1
NM_001096429.1
NM_001096454.1
NM_001096475.1
NM_001096484.1
NM_001096502.1
NM_001096555.1
NM_001096617.1
NM_001096729.1
NM_001096733.1
NM_001096743.1
NM_001096870.1
NM_001097002.1
NM_001097043.1
NM_001097070.1
NM_001097099.1
NM_001097134.1
NM_001097677.1
NM_001097761.1
NM_001099890.1
NM_001100941.1
NM_001101757.1
NM_001101787.1
NM_001110719.1
NM_001112853.1
NM_001112897.1
NM_001114825.1
NM_001122875.1
NM_001127799.1
NM_001127827.1
NM_001127840.1
NM_001127849.1
NM_001130940.1
NM_001135076.1
NM_001135230.1
NM_001136173.1
NM_001161894.1
NM_001172167.1
NM_001172187.1
NM_001174043.1
NM_001193409.1
NNT_TC441760
NOD2_Kwon201107_XENLA_00063597
NOD2_Taira201203_XENLA_tissue_00130143
NOSTRIN_Taira201203_XENLA_tissue_00036588
NOTCH1_Taira201203_XENLA_tissue_00147870
NOTUM_Taira201203_XENLA_stage_00135205
NPDC1.1_Taira201203_XENLA_stage_00092417
NPDC1.2_Taira201203_XENLA_tissue_00217753
NP_001072333.1_Kwon201107_XENLA_00110974
NP_001072692.1_Quigley201112_XENLA_00094263
NP_001096234.1_Park201106_XENLA_00023852
NP_001106514.1_Taira201203_XENLA_tissue_00108827
NP_001120117.1_Ismailoglu201203_XENLA_00035768
NP_001120522.1_Taira201203_XENLA_stage_00124367
NP_001123841.1_Taira201203_XENLA_stage_00153981
NP_001123856.1_XeXenL6RMv10019313m
NR0B2_Amin201106_XENLA_00087129
NR0B2_Taira201203_XENLA_tissue_00286444
NR3C2_Kwon201107_XENLA_00095470
NR3C2_Kwon201107_XENLA_00130985
NRD1_XeXenL6RMv10008665m
NRXN1_Taira201203_XENLA_tissue_00060007
NRXN1_Taira201203_XENLA_tissue_00181192
NT5DC2_Ismailoglu201203_XENLA_00023651
NTF4_Kwon201107_XENLA_00080921
NUAK1_Park201106_XENLA_00110602
NUFIP1_TeperekTkacz201202_XENLA_00060473
OCM2_Taira201203_XENLA_stage_00121441
OCT60_Taira201203_XENLA_stage_00011742
ODZ3_Park201106_XENLA_00026117
OLA1_Kwon201107_XENLA_00021671
OPRL1_XeXenL6RMv10025180m
OSBPL2_Taira201203_XENLA_tissue_00154226
OSBPL9_Kwon201107_XENLA_00003280
OSCP1_XeXenL6RMv10046142m
OSTF1_mgEST_Xl4jul2012_1013091394
OVOL2_Ismailoglu201203_XENLA_00015136
OVOL2_Ismailoglu201203_XENLA_00015342
OXTR_Taira201203_XENLA_tissue_00169052
OXTR_XeXenL6RMv10010094m
P2RY10_Taira201203_XENLA_stage_00021742
PACSIN3_Kwon201107_XENLA_00124971
PAG1_Ismailoglu201203_XENLA_00047033
PAM_Taira201203_XENLA_tissue_00083664
PAM_Taira201203_XENLA_tissue_00126488
PAPPA_Quigley201112_XENLA_00028945
PAPPA_Quigley201112_XENLA_00045721
PAPPA_TeperekTkacz201202_XENLA_00008734
PARD6G_Ismailoglu201203_XENLA_00032340
PARN_Taira201203_XENLA_tissue_00187517
PARP9_Ismailoglu201203_XENLA_00044643
PARP9_Taira201203_XENLA_tissue_00085283
PARVA_XeXenL6RMv10030591m
PAWR_TeperekTkacz201202_XENLA_00094026
PBX1_Ismailoglu201203_XENLA_00067674
PBX1_TeperekTkacz201206_XENLA_00033860
PDE11A_Taira201203_XENLA_tissue_00110327
PDE4DIP_Taira201203_XENLA_tissue_00221191
PDE8A_Taira201203_XENLA_stage_00118413
PDLIM5_Taira201203_XENLA_stage_00073723
PDLIM7_Audic201207_XENLA_00003062
PDP2_Taira201203_XENLA_tissue_00194677
PDXK_XeXenL6RMv10054194m
PEX5_TC429833
PEX7_Horb201201_XENLA_00008137
PFKFB4_TC416441
PFKFB4_Taira201203_XENLA_stage_00019750
PHACTR3_Taira201203_XENLA_stage_00073795
PHLPP1_Taira201203_XENLA_tissue_00156078
PIAS3_TC416747
PIEZO2_Kwon201107_XENLA_00084126
PIEZO2_Taira201203_XENLA_tissue_00054592
PIK3CB_Taira201203_XENLA_tissue_00090570
PISD_Park201106_XENLA_00137222
PISD_XeXenL6RMv10014523m
PITPNA_Ismailoglu201203_XENLA_00062708
PITPNA_Quigley201207_XENLA_00118629
PITPNC1_Taira201203_XENLA_stage_00022154
PKD1L1_Taira201203_XENLA_tissue_00009154
PKDCC.2_Taira201203_XENLA_tissue_00136372
PKNOX2_Ismailoglu201203_XENLA_00045757
PLCG2_Ismailoglu201203_XENLA_00003607
PLEKHN1_Ismailoglu201203_XENLA_00007733
PLK2_Taira201203_XENLA_tissue_00181055
PLK3_Taira201203_XENLA_stage_00190212
PLOD2_TC425298
PM20D2_XeXenL6RMv10014724m
PNPLA1_Taira201203_XENLA_tissue_00268779
PNPLA3_Taira201203_XENLA_tissue_00167790
PNPLA3_TeperekTkacz201202_XENLA_00153231
PPAP2A_TC453435
PPM1F_Taira201203_XENLA_tissue_00112796
PPM1F_XeXenL6RMv10041065m
PPP1R13L_Kwon201107_XENLA_00060144
PPP1R14A_Ismailoglu201203_XENLA_00021501
PPP1R16A_Ismailoglu201203_XENLA_00054811
PPP1R16A_Taira201203_XENLA_stage_00203690
PPP1R16B_Taira201203_XENLA_tissue_00045969
PPP1R1A_Horb201201_XENLA_00119154
PPP1R3B_Kwon201107_XENLA_00073610
PPP1R3C.2_Taira201203_XENLA_stage_00018993
PPP1R3C.2_TeperekTkacz201202_XENLA_00097754
PPP1R3C.2_XeXenL6RMv10025866m
PPRC1_Ismailoglu201203_XENLA_00024929
PPRC1_Taira201203_XENLA_stage_00060766
PRCP_Quigley201112_XENLA_00065286
PRDM2_Kwon201107_XENLA_00100282
PRDM6_Amin201106_XENLA_00071056
PRDX1_Audic201207_XENLA_00005829
PRKAR1B_Ismailoglu201203_XENLA_00067569
PRKCBB_Amin201106_XENLA_00055022
PRKCE_Kwon201107_XENLA_00110090
PRKCE_TeperekTkacz201202_XENLA_00011124
PRKCE_XeXenL6RMv10010135m
PRKCE_XeXenL6RMv10027863m
PRR5L_Taira201203_XENLA_tissue_00074495
PRRG4_Taira201203_XENLA_stage_00084051
PRRT4_Quigley201207_XENLA_00012362
PRSS35_Taira201203_XENLA_tissue_00040353
PSIP1_Taira201203_XENLA_stage_00169219
PTGER3_TC420613
PTGER3_Taira201203_XENLA_tissue_00008866
PTGFRN_Park201106_XENLA_00033253
PTGFRN_XeXenL6RMv10035320m
PTGS2_Taira201203_XENLA_stage_00165897
PTGS2_Taira201203_XENLA_stage_00194121
PTH2R_Taira201203_XENLA_stage_00055277
PTPN11_TC417563
PTPN11_Taira201203_XENLA_tissue_00103333
PTPN21_Taira201203_XENLA_stage_00188648
PTPN21_Taira201203_XENLA_tissue_00006537
PTPRD_Taira201203_XENLA_tissue_00097892
PTPRN2_Taira201203_XENLA_tissue_00021161
PTPRN_Taira201203_XENLA_stage_00137245
PTPRN_Taira201203_XENLA_stage_00164518
PTPRN_Taira201203_XENLA_tissue_00030562
PTPRT_Taira201203_XENLA_tissue_00120268
PVRL2_Ismailoglu201203_XENLA_00018751
PVRL2_Kwon201107_XENLA_00029117
PVRL2_TC416997
PVRL3_Taira201203_XENLA_tissue_00019988
PXDC1_Amin201106_XENLA_00051833
PXDC1_TC444576
PXDN_Ismailoglu201203_XENLA_00017138
Q28DX7_XENTR_Horb201201_XENLA_00210654
Q28G06_XENTR_Taira201203_XENLA_tissue_00026836
Q8AYA6_CHICK_Kwon201107_XENLA_00126114
Q9IAI5_CHICK_TC441428
QKI_TC425184
QKI__Taira201203_XENLA_tissue_00078090
QRFPR_Taira201203_XENLA_stage_00126677
QSOX1_Kwon201107_XENLA_00123935
RAB11B.2_mgEST_Xl4jul2012_1013100417
RAB11FIP5_Kwon201107_XENLA_00118291
RAB15_Quigley201112_XENLA_00127599
RAB15_Taira201203_XENLA_tissue_00185218
RAB15_XeXenL6RMv10016394m
RAB20_Taira201203_XENLA_tissue_00094635
RAB26_Ismailoglu201203_XENLA_00024041
RAB27A_Taira201203_XENLA_tissue_00284604
RAB30_Audic201207_XENLA_00004949
RAB33B_TC422019
RAB3A_mgEST_Xl4jul2012_1013156492
RAI14_Park201106_XENLA_00159968
RALGDS_Taira201203_XENLA_stage_00035335
RALGDS_Taira201203_XENLA_tissue_00231633
RAPGEF3_Kwon201107_XENLA_00057360
RAPGEF5_Taira201203_XENLA_tissue_00262766
RARG_Taira201203_XENLA_tissue_00051441
RASAL1_Quigley201207_XENLA_00012499
RASL10A_Taira201203_XENLA_stage_00085804
RASL10B_Amin201106_XENLA_00007896
RASL10B_Kwon201107_XENLA_00055707
RASL11A_Taira201203_XENLA_tissue_00029315
RASSF10_Ismailoglu201203_XENLA_00073308
RASSF10_Kwon201107_XENLA_00133606
RASSF3_Kwon201107_XENLA_00018395
RASSF3_Kwon201107_XENLA_00059493
RBMS2_Taira201203_XENLA_tissue_00254727
RBPMS_Taira201203_XENLA_tissue_00290699
RCC1_Taira201203_XENLA_stage_00210126
RCC1_XeXenL6RMv10032058m
RDH10_Quigley201207_XENLA_00001806
RDH10_Taira201203_XENLA_stage_00175170
RGMA_XeXenL6RMv10018767m
RGNEF_Taira201203_XENLA_tissue_00055849
RGR_Taira201203_XENLA_tissue_00119742
RGS20_Taira201203_XENLA_stage_00150671
RGS3_Kwon201107_XENLA_00002548
RGS3_Taira201203_XENLA_stage_00018922
RGS3_Taira201203_XENLA_tissue_00201791
RGS9_Taira201203_XENLA_tissue_00165919
RHBDF1_Quigley201207_XENLA_00049816
RHOF_TC419322
RIPK1_Kwon201107_XENLA_00041723
RNF128_Ismailoglu201203_XENLA_00009368
RNF130_Ismailoglu201203_XENLA_00013239
ROBO3_Taira201203_XENLA_tissue_00093443
ROR2_Ismailoglu201203_XENLA_00023044
ROR2_TeperekTkacz201206_XENLA_00120587
RORB.2_Kwon201107_XENLA_00098871
RORB.2_Taira201203_XENLA_stage_00096102
RPP25_Taira201203_XENLA_tissue_00261310
RPP25_XeXenL6RMv10019232m
RRBP1_XeXenL6RMv10019512m
RSG1_Taira201203_XENLA_stage_00103766
RSRC1_Ismailoglu201203_XENLA_00033048
RTEL1_XeXenL6RMv10015511m
RTN2_Taira201203_XENLA_tissue_00259838
RTN2_XeXenL6RMv10007550m
S1PR2_Taira201203_XENLA_stage_00044816
S1PR5_Taira201203_XENLA_stage_00019774
S1PR5_TeperekTkacz201206_XENLA_00068936
S79007.1
SAMD11_TC433593
SAMD13_Ismailoglu201203_XENLA_00036169
SCARB1_Taira201203_XENLA_tissue_00203298
SCARB1_Taira201203_XENLA_tissue_00240595
SCARB2_TC415309
SCN4B_Amin201106_XENLA_00024269
SCN4B_XeXenL6RMv10021346m
SCNN1G_Taira201203_XENLA_tissue_00120347
SCRT2_Taira201203_XENLA_stage_00094166
SCRT2_XeXenL6RMv10007798m
SDC2_Quigley201207_XENLA_00078779
SDC2_Quigley201207_XENLA_00116747
SDC3_Taira201203_XENLA_tissue_00088227
SDC4_Ismailoglu201203_XENLA_00030445
SEC14L5_TC416593
SEC14L5_Taira201203_XENLA_tissue_00265389
SEMA3F_Amin201106_XENLA_00046185
SEMA6D_TeperekTkacz201206_XENLA_00087123
SEPT6_Ismailoglu201203_XENLA_00066426
SEPT6_Taira201203_XENLA_tissue_00162274
SERPINI1_XeXenL6RMv10048403m
SERTAD4_Park201106_XENLA_00128893
SETD8_Ismailoglu201203_XENLA_00049963
SFRP2_Ismailoglu201203_XENLA_00017150
SFRP2_Ismailoglu201203_XENLA_00036554
SFRP2_XeXenL6RMv10037188m
SFT2D1_Audic201207_XENLA_00002728
SH2B2_Taira201203_XENLA_tissue_00131712
SH2B3_Ismailoglu201203_XENLA_00052335
SH2B3_Taira201203_XENLA_tissue_00067391
SH3GL2_Taira201203_XENLA_tissue_00122167
SH3PXD2B_Kwon201107_XENLA_00094192
SH3PXD2B_Taira201203_XENLA_tissue_00182844
SH3PXD2B_TeperekTkacz201202_XENLA_00124626
SHB_Taira201203_XENLA_tissue_00223057
SHF_Taira201203_XENLA_tissue_00050054
SHF_Taira201203_XENLA_tissue_00083549
SHISA2_Audic201207_XENLA_00001330
SHISA3_Taira201203_XENLA_stage_00132428
SHMT2_XeXenL6RMv10015819m
SIK2_Kwon201107_XENLA_00084515
SIL1_Taira201203_XENLA_stage_00027630
SI_CH211-226M16.3_XeXenL6RMv10047390m
SLC15A2_Taira201203_XENLA_tissue_00091303
SLC16A2_Kwon201107_XENLA_00010427
SLC16A9_XeXenL6RMv10034461m
SLC17A8_Taira201203_XENLA_tissue_00226294
SLC17A9_Taira201203_XENLA_stage_00073542
SLC18A3_Taira201203_XENLA_tissue_00103181
SLC22A23_Taira201203_XENLA_tissue_00165295
SLC23A3_XeXenL6RMv10017632m
SLC24A3_Park201106_XENLA_00054450
SLC24A4_Taira201203_XENLA_tissue_00191554
SLC2A10_Taira201203_XENLA_tissue_00089790
SLC2A1_XeXenL6RMv10002046m
SLC2A2_Ismailoglu201203_XENLA_00019547
SLC30A10_Taira201203_XENLA_tissue_00269763
SLC35D2_Audic201207_XENLA_00000778
SLC41A3_Taira201203_XENLA_stage_00118931
SLC44A3_Taira201203_XENLA_tissue_00252806
SLC45A3_Quigley201112_XENLA_00059118
SLC4A3_Taira201203_XENLA_tissue_00011586
SLC5A3_Taira201203_XENLA_tissue_00151263
SLC6A17_Taira201203_XENLA_tissue_00286849
SLC6A19_Taira201203_XENLA_tissue_00165777
SLC6A3_Chung201110_XENLA_00020982
SLC7A4_TC413818
SLC9A3R1_Taira201203_XENLA_tissue_00279319
SLC9A3_Taira201203_XENLA_stage_00032015
SLC9A5_Taira201203_XENLA_tissue_00252462
SLC9A7_Taira201203_XENLA_stage_00218233
SLC9A7_TeperekTkacz201206_XENLA_00014906
SMEK1_Quigley201112_XENLA_00121456
SMEK1_TeperekTkacz201206_XENLA_00041277
SMOX_XeXenL6RMv10022980m
SNAI1_Chung201110_XENLA_00007832
SNAP25_TC453199
SNCB_Taira201203_XENLA_tissue_00282513
SNPH_Kwon201107_XENLA_00017875
SNTA1_XeXenL6RMv10002665m
SNX20_Taira201203_XENLA_tissue_00121138
SNX22_Amin201106_XENLA_00056497
SNX22_Audic201207_XENLA_00003363
SNX22_TC418660
SNX33_Taira201203_XENLA_tissue_00096503
SOBP_Taira201203_XENLA_stage_00042941
SOS2_TeperekTkacz201206_XENLA_00116975
SOX11_TeperekTkacz201202_XENLA_00040805
SOX11_XeXenL6RMv10022992m
SOX11_XeXenL6RMv10055264m
SOX5_Park201106_XENLA_00057940
SP7_Kwon201107_XENLA_00096283
SPIRE2_Taira201203_XENLA_tissue_00250896
SPNS2_TeperekTkacz201202_XENLA_00014927
SPNS2_TeperekTkacz201206_XENLA_00018702
SPRED1_Kwon201107_XENLA_00088766
SPRED3_Kwon201107_XENLA_00062135
SPRED3_XeXenL6RMv10040081m
SPRY1_Taira201203_XENLA_stage_00026796
SPRY1_XeXenL6RMv10035678m
SRGAP3_Taira201203_XENLA_tissue_00162925
ST14_Kwon201107_XENLA_00030055
ST3GAL1_Park201106_XENLA_00002530
ST3GAL5_TeperekTkacz201206_XENLA_00044241
ST6GALNAC2_Horb201201_XENLA_00171717
ST6GALNAC3_Park201106_XENLA_00116653
ST7_Kwon201107_XENLA_00130780
STAC_Taira201203_XENLA_tissue_00118218
STARD10_XeXenL6RMv10036085m
STON2_Taira201203_XENLA_stage_00141681
STXBP6_Ismailoglu201203_XENLA_00028717
STXBP6_TeperekTkacz201202_XENLA_00109047
SULT2B1_Taira201203_XENLA_tissue_00219711
SULT4A1_Taira201203_XENLA_tissue_00125927
SYBU_TC415746
SYTL5_Taira201203_XENLA_tissue_00200987
TACR1_Taira201203_XENLA_tissue_00051143
TANC1_Taira201203_XENLA_stage_00090120
TANK_Taira201203_XENLA_tissue_00112171
TBC1D1_Kwon201107_XENLA_00073990
TBC1D30_XeXenL6RMv10013321m
TBC1D8B_Kwon201107_XENLA_00057428
TBC1D8B_Kwon201107_XENLA_00074895
TC2N_Taira201203_XENLA_tissue_00055125
TCF15_Horb201201_XENLA_00066251
TCF20_Taira201203_XENLA_stage_00107122
TCF7L1_Ismailoglu201203_XENLA_00070958
TCF7L1_TeperekTkacz201206_XENLA_00066431
TCF7L1_mgEST_Xl4jul2012_1013251509
TENC1_Taira201203_XENLA_tissue_00257510
TET3_Horb201201_XENLA_00158587
TET3_XeXenL6RMv10019823m
TEX2_Taira201203_XENLA_tissue_00148903
TGFBR1_Taira201203_XENLA_tissue_00165929
TGIF2_Taira201203_XENLA_stage_00033613
THAP7_Kwon201107_XENLA_00004939
THSD4_Kwon201107_XENLA_00126773
TIMELESS_XeXenL6RMv10009691m
TJP2_Ismailoglu201203_XENLA_00053783
TLE2_mgEST_Xl4jul2012_1013251546
TMCC1_Ismailoglu201203_XENLA_00064494
TMCC3_TeperekTkacz201202_XENLA_00067410
TMEFF2_TC419963
TMEM100_Park201106_XENLA_00096099
TMEM110L_Taira201203_XENLA_tissue_00084154
TMEM116_Taira201203_XENLA_stage_00214836
TMEM120B_Taira201203_XENLA_stage_00047916
TMEM120B_Taira201203_XENLA_stage_00117099
TMEM158_XeXenL6RMv10038915m
TMEM17_Ismailoglu201203_XENLA_00073515
TMEM17_Taira201203_XENLA_tissue_00284974
TMEM198_Taira201203_XENLA_stage_00192328
TMEM200C_Taira201203_XENLA_tissue_00241627
TMEM222_Taira201203_XENLA_tissue_00104663
TMEM231_XeXenL6RMv10011818m
TMEM47_Kwon201107_XENLA_00039786
TMEM63B_Taira201203_XENLA_tissue_00153776
TMEM74B_Taira201203_XENLA_stage_00179730
TMEM74B_XeXenL6RMv10003827m
TMEM74_Taira201203_XENLA_stage_00169611
TMTC2_Horb201201_XENLA_00128175
TMTC3_TeperekTkacz201206_XENLA_00029775
TNC_Taira201203_XENLA_tissue_00095759
TNFAIP8L3_Ismailoglu201203_XENLA_00030698
TNFAIP8L3_Taira201203_XENLA_tissue_00092649
TNFRSF11A_Taira201203_XENLA_tissue_00290531
TNFSF10_Taira201203_XENLA_tissue_00189281
TNIK_Taira201203_XENLA_stage_00034931
TNS1_Quigley201112_XENLA_00128497
TOR1AIP2_Taira201203_XENLA_tissue_00228374
TPST1_Taira201203_XENLA_tissue_00163308
TRABD_Kwon201107_XENLA_00077450
TRABD_Taira201203_XENLA_stage_00149222
TRAF4_Taira201203_XENLA_stage_00050682
TRAF4_Taira201203_XENLA_tissue_00033689
TRAK1_Taira201203_XENLA_stage_00026816
TRIB2_Audic201207_XENLA_00003318
TRIB2_Quigley201207_XENLA_00029699
TRIM36_Kwon201107_XENLA_00011813
TRIM72_Park201106_XENLA_00063152
TSHZ1_Taira201203_XENLA_tissue_00069597
TSHZ3_Ismailoglu201203_XENLA_00061431
TSPAN13_Taira201203_XENLA_stage_00012496
TSPAN5_TC418823
TTC39B_Taira201203_XENLA_tissue_00231475
TTC7A_Taira201203_XENLA_tissue_00033007
TUBB2B_Park201106_XENLA_00039936
TUBB_mgEST_Xl4jul2012_1013254044
TULP1_Taira201203_XENLA_tissue_00109588
TYRO3_Ismailoglu201203_XENLA_00003703
U45454.1
U66003.1
U71076.1
UBTF_Kwon201107_XENLA_00042807
UBTF_TC416848
UGGT2_XeXenL6RMv10048671m
UGP2_XeXenL6RMv10055621m
ULK4_Taira201203_XENLA_stage_00112996
UNC5C_Park201106_XENLA_00159589
UPK2_Kwon201107_XENLA_00045414
UROD_TC421203
USH1G_TeperekTkacz201202_XENLA_00030861
USP32_Ismailoglu201203_XENLA_00028927
USP32_Taira201203_XENLA_tissue_00085924
USP54_Kwon201107_XENLA_00118132
UST_Taira201203_XENLA_tissue_00281983
UTRN_Ismailoglu201203_XENLA_00032717
VARS_Taira201203_XENLA_tissue_00081711
VASH2_Kwon201107_XENLA_00035992
VAT1_Taira201203_XENLA_tissue_00261056
VAV2_Ismailoglu201203_XENLA_00020079
VAV2_TC415019
VAV2_Taira201203_XENLA_stage_00118087
VAV3_Amin201106_XENLA_00028767
VAV3_Park201106_XENLA_00029430
VBP1_Taira201203_XENLA_stage_00149257
VEGFA_Kwon201107_XENLA_00117616
VEGFC_Taira201203_XENLA_tissue_00280257
VIM_XeXenL6RMv10041399m
VIPR1_Horb201201_XENLA_00004261
VLDLR_TC414629
VLDLR_Taira201203_XENLA_tissue_00078205
VLDLR_XeXenL6RMv10052386m
VSNL1_TC419349
WASL_Kwon201107_XENLA_00008008
WDR43_Audic201207_XENLA_00006136
WDR43_Ismailoglu201203_XENLA_00059400
WIPF1_Taira201203_XENLA_tissue_00153542
WNT11B_Kwon201107_XENLA_00085116
WNT4_TC437609
WNT5B_Audic201207_XENLA_00005441
WNT7C_Taira201203_XENLA_tissue_00167926
WT1_Amin201106_XENLA_00010946
WT1_XeXenL6RMv10053789m
WWC2_Quigley201207_XENLA_00079571
X17545.1
X52243.1
XARP_Audic201207_XENLA_00006411
XARP_TeperekTkacz201206_XENLA_00107898
XB-GENE-1002559_XeXenL6RMv10020905m
XB-GENE-5805799_Ismailoglu201203_XENLA_00037319
XB-GENE-5805799_Taira201203_XENLA_stage_00193215
XB-GENE-5870986_TC431181
XB-GENE-5936529_XeXenL6RMv10008216m
XB-GENE-5937787_TeperekTkacz201206_XENLA_00058077
XB-GENE-5952677_XeXenL6RMv10011252m
XB-GENE-956264_Taira201203_XENLA_tissue_00109141
XB-GENE-979293_Taira201203_XENLA_tissue_00022891
XB-GENE-986079_Ismailoglu201203_XENLA_00034333
XB-GENE-990339_Ismailoglu201203_XENLA_00028137
XB-GENE-990339_Taira201203_XENLA_tissue_00056593
XKR4_Taira201203_XENLA_tissue_00022410
XKR7_Quigley201207_XENLA_00064085
XKR7_XeXenL6RMv10003841m
XKR7_XeXenL6RMv10007792m
XKR8_Taira201203_XENLA_tissue_00173785
XK_Ismailoglu201203_XENLA_00071640
XRN1_Ismailoglu201203_XENLA_00022302
XYLT1_Kwon201107_XENLA_00133576
YDJC_Taira201203_XENLA_stage_00169016
Z30971.1
ZADH2_TC419213
ZAK_Taira201203_XENLA_tissue_00145376
ZBTB11_Park201106_XENLA_00130591
ZBTB16_XeXenL6RMv10031874m
ZC3H12B_Taira201203_XENLA_tissue_00199980
ZC3H12B_XeXenL6RMv10003444m
ZFP64_Taira201203_XENLA_tissue_00267783
ZHX2_Taira201203_XENLA_stage_00205731
ZHX2_TeperekTkacz201206_XENLA_00099402
ZNF238.2_Ismailoglu201203_XENLA_00052515
ZNF512B_mgEST_Xl4jul2012_1013117624

## Sheet: GO_full_cluster1
GO.ID	Term	Annotated	Significant	Expected	Rank in classicFisher	classicFisher	classicKS	elimKS
GO:0007166	cell surface receptor signaling pathway	2546	314	659.48	472	1.00000	< 1e-30	< 1e-30
GO:0007155	cell adhesion	1654	162	428.43	473	1.00000	< 1e-30	< 1e-30
GO:0006812	cation transport	1084	120	280.78	474	1.00000	< 1e-30	< 1e-30
GO:0007498	mesoderm development	1296	122	335.7	475	1.00000	< 1e-30	< 1e-30
GO:0007398	ectoderm development	1437	169	372.22	476	1.00000	< 1e-30	< 1e-30
GO:0007165	signal transduction	6003	944	1554.93	477	1.00000	< 1e-30	< 1e-30
GO:0007186	G-protein coupled receptor signaling pat...	930	110	240.89	478	1.00000	< 1e-30	< 1e-30
GO:0007399	nervous system development	1273	165	329.74	479	1.00000	< 1e-30	< 1e-30
GO:0007270	neuron-neuron synaptic transmission	136	1	35.23	480	1.00000	1.1e-28	1.1e-28
GO:0002376	immune system process	2558	402	662.59	481	1.00000	< 1e-30	1.7e-28
GO:0006936	muscle contraction	486	20	125.89	482	1.00000	4.3e-27	4.3e-27
GO:0032989	cellular component morphogenesis	1207	221	312.64	455	1.00000	1.5e-24	1.5e-24
GO:0007601	visual perception	500	40	129.51	483	1.00000	7.2e-23	7.2e-23
GO:0006928	movement of cell or subcellular componen...	747	93	193.49	484	1.00000	2.0e-22	2.0e-22
GO:0007267	cell-cell signaling	1474	146	381.8	485	1.00000	< 1e-30	3.1e-20
GO:0001525	angiogenesis	293	13	75.89	486	1.00000	4.8e-20	4.8e-20
GO:0006874	cellular calcium ion homeostasis	112	6	29.01	419	1.00000	7.1e-20	7.1e-20
GO:0007517	muscle organ development	374	13	96.88	487	1.00000	1.1e-19	1.1e-19
GO:0050877	nervous system process	2063	268	534.37	488	1.00000	< 1e-30	3.7e-18
GO:0007507	heart development	226	12	58.54	489	1.00000	1.1e-17	1.1e-17
GO:0007169	transmembrane receptor protein tyrosine ...	422	48	109.31	465	1.00000	7.9e-17	7.9e-17
GO:0007379	segment specification	248	24	64.24	457	1.00000	1.1e-16	1.1e-16
GO:0006968	cellular defense response	341	38	88.33	461	1.00000	4.9e-15	4.9e-15
GO:0009187	cyclic nucleotide metabolic process	113	3	29.27	462	1.00000	3.2e-14	3.2e-14
GO:0009605	response to external stimulus	313	14	81.07	490	1.00000	4.3e-20	5.2e-14
GO:0019227	neuronal action potential propagation	91	0	23.57	491	1.00000	6.3e-14	6.3e-14
GO:0007596	blood coagulation	223	9	57.76	492	1.00000	6.6e-14	6.6e-14
GO:0001501	skeletal system development	275	17	71.23	493	1.00000	8.7e-14	8.7e-14
GO:0007268	chemical synaptic transmission	938	104	242.97	494	1.00000	7.0e-26	1.7e-12
GO:0006858	extracellular transport	205	13	53.1	464	1.00000	4.3e-12	4.3e-12
GO:0009948	anterior/posterior axis specification	184	28	47.66	350	0.99984	6.0e-12	6.0e-12
GO:0009566	fertilization	142	12	36.78	392	1.00000	9.6e-12	9.6e-12
GO:0006909	phagocytosis	83	15	21.5	307	0.96474	3.2e-10	3.2e-10
GO:0051180	vitamin transport	180	11	46.62	463	1.00000	3.3e-10	3.3e-10
GO:0007492	endoderm development	67	1	17.35	430	1.00000	7.8e-10	7.8e-10
GO:0009790	embryo development	255	33	66.05	380	1.00000	4.1e-09	4.1e-09
GO:0002504	antigen processing and presentation of p...	60	4	15.54	358	0.99997	4.7e-09	4.7e-09
GO:0006631	fatty acid metabolic process	282	75	73.05	229	0.41715	5.1e-09	5.1e-09
GO:0019724	B cell mediated immunity	206	12	53.36	466	1.00000	5.3e-09	5.3e-09
GO:0006869	lipid transport	269	48	69.68	346	0.99936	1.7e-08	1.7e-08
GO:0007269	neurotransmitter secretion	492	77	127.44	412	1.00000	5.0e-08	1.8e-08
GO:0019221	cytokine-mediated signaling pathway	332	46	86	393	1.00000	5.0e-08	5.0e-08
GO:0042742	defense response to bacterium	90	5	23.31	381	1.00000	5.3e-08	5.3e-08
GO:0009636	response to toxic substance	152	28	39.37	329	0.98851	5.9e-08	5.9e-08
GO:0006955	immune response	611	62	158.26	495	1.00000	5.6e-20	7.3e-08
GO:0006956	complement activation	87	2	22.54	444	1.00000	7.7e-08	7.7e-08
GO:0006820	anion transport	319	43	82.63	410	1.00000	5.7e-10	1.1e-07
GO:0006144	purine nucleobase metabolic process	269	71	69.68	233	0.44990	1.2e-07	1.2e-07
GO:0042116	macrophage activation	150	14	38.85	387	1.00000	4.8e-07	4.8e-07
GO:0007600	sensory perception	667	56	172.77	496	1.00000	8.9e-29	7.7e-07
GO:0016079	synaptic vesicle exocytosis	313	42	81.07	398	1.00000	2.6e-06	2.6e-06
GO:0007283	spermatogenesis	326	84	84.44	260	0.54382	3.7e-06	3.7e-06
GO:0008015	blood circulation	146	2	37.82	497	1.00000	2.6e-09	4.1e-06
GO:0019229	regulation of vasoconstriction	71	1	18.39	432	1.00000	4.2e-06	4.2e-06
GO:0007292	female gamete generation	121	22	31.34	323	0.98266	1.8e-05	1.8e-05
GO:0006629	lipid metabolic process	1488	365	385.43	297	0.89995	2.4e-09	6.2e-05
GO:0019882	antigen processing and presentation	104	6	26.94	411	1.00000	5.9e-13	7.0e-05
GO:0034341	response to interferon-gamma	131	24	33.93	324	0.98426	9.4e-05	9.4e-05
GO:0009063	cellular amino acid catabolic process	138	25	35.75	327	0.98819	0.00014	0.00014
GO:0007160	cell-matrix adhesion	137	15	35.49	375	1.00000	0.00021	0.00021
GO:0008203	cholesterol metabolic process	140	34	36.26	272	0.69964	0.00023	0.00023
GO:0048731	system development	2068	231	535.66	498	1.00000	< 1e-30	0.00033
GO:0019233	sensory perception of pain	35	1	9.07	357	0.99997	0.00084	0.00084
GO:0007274	neuromuscular synaptic transmission	58	3	15.02	373	0.99999	0.00099	0.00099
GO:0006637	acyl-CoA metabolic process	38	9	9.84	270	0.68216	0.00105	0.00105
GO:0009950	dorsal/ventral axis specification	65	3	16.84	377	1.00000	0.00108	0.00108
GO:0030101	natural killer cell activation	40	7	10.36	298	0.92373	0.00153	0.00153
GO:0006357	regulation of transcription from RNA pol...	2340	524	606.12	362	0.99998	0.00157	0.00157
GO:0007605	sensory perception of sound	83	14	21.5	318	0.98147	0.00183	0.00183
GO:0006915	apoptotic process	1171	288	303.32	292	0.86050	0.00209	0.00209
GO:0006865	amino acid transport	113	21	29.27	311	0.97386	0.00367	0.00367
GO:0006521	regulation of cellular amino acid metabo...	14	0	3.63	499	1.00000	0.00482	0.00482
GO:0006508	proteolysis	1868	486	483.86	234	0.46258	0.00632	0.00632
GO:0006096	glycolytic process	129	34	33.41	243	0.48670	0.00769	0.00769
GO:0005976	polysaccharide metabolic process	486	102	125.89	338	0.99535	0.00880	0.00880
GO:0006790	sulfur compound metabolic process	276	54	71.49	337	0.99464	0.00455	0.00882
GO:0006468	protein phosphorylation	1630	389	422.21	315	0.97648	0.00927	0.00927
GO:0050909	sensory perception of taste	16	0	4.14	500	1.00000	0.00971	0.00971
GO:0008202	steroid metabolic process	303	68	78.48	300	0.92814	3.5e-05	0.01043
GO:0044262	cellular carbohydrate metabolic process	228	41	59.06	345	0.99825	0.01441	0.01441
GO:0007049	cell cycle	2260	766	585.4	40	4.2e-19	0.01493	0.01493
GO:0008652	cellular amino acid biosynthetic process	160	43	41.44	230	0.41881	0.01496	0.01496
GO:0016053	organic acid biosynthetic process	199	56	51.55	210	0.25789	0.01643	0.01643
GO:0046394	carboxylic acid biosynthetic process	199	56	51.55	211	0.25789	0.01643	0.01643
GO:0044255	cellular lipid metabolic process	682	190	176.66	189	0.12776	1.1e-05	0.01723
GO:0005977	glycogen metabolic process	226	41	58.54	339	0.99780	0.01752	0.01752
GO:0006073	cellular glucan metabolic process	226	41	58.54	340	0.99780	0.01752	0.01752
GO:0006112	energy reserve metabolic process	226	41	58.54	341	0.99780	0.01752	0.01752
GO:0044042	glucan metabolic process	226	41	58.54	342	0.99780	0.01752	0.01752
GO:0044264	cellular polysaccharide metabolic proces...	226	41	58.54	343	0.99780	0.01752	0.01752
GO:0019932	second-messenger-mediated signaling	249	48	64.5	336	0.99446	0.02002	0.02002
GO:0006644	phospholipid metabolic process	400	115	103.61	179	0.10591	0.02018	0.02018
GO:0007059	chromosome segregation	263	103	68.12	101	1.5e-06	0.02193	0.02193
GO:0002520	immune system development	166	32	43	320	0.98201	0.02237	0.02237
GO:0030097	hemopoiesis	166	32	43	321	0.98201	0.02237	0.02237
GO:0048534	hematopoietic or lymphoid organ developm...	166	32	43	322	0.98201	0.02237	0.02237
GO:0044283	small molecule biosynthetic process	286	84	74.08	178	0.10155	0.02698	0.02698
GO:0019722	calcium-mediated signaling	242	48	62.68	332	0.98909	0.03596	0.03596
GO:0006520	cellular amino acid metabolic process	643	162	166.55	269	0.67562	0.00889	0.03819
GO:0065007	biological regulation	8809	1523	2281.75	501	1.00000	< 1e-30	0.03941
GO:0006809	nitric oxide biosynthetic process	7	0	1.81	502	1.00000	0.03947	0.03947
GO:0007263	nitric oxide mediated signal transductio...	7	0	1.81	503	1.00000	0.03947	0.03947
GO:0046209	nitric oxide metabolic process	7	0	1.81	504	1.00000	0.03947	0.03947
GO:0072593	reactive oxygen species metabolic proces...	7	0	1.81	505	1.00000	0.03947	0.03947
GO:1903409	reactive oxygen species biosynthetic pro...	7	0	1.81	506	1.00000	0.03947	0.03947
GO:2001057	reactive nitrogen species metabolic proc...	7	0	1.81	507	1.00000	0.03947	0.03947
GO:0007249	I-kappaB kinase/NF-kappaB signaling	108	18	27.97	333	0.99185	0.04418	0.04418
GO:0005975	carbohydrate metabolic process	1346	335	348.65	288	0.81726	0.00627	0.04790
GO:0050828	regulation of liquid surface tension	10	0	2.59	508	1.00000	0.06006	0.06006
GO:0022900	electron transport chain	476	179	123.3	68	9.7e-09	0.06532	0.06532
GO:0022904	respiratory electron transport chain	476	179	123.3	69	9.7e-09	0.06532	0.06532
GO:0035556	intracellular signal transduction	800	188	207.22	304	0.94835	0.06757	0.06757
GO:0019752	carboxylic acid metabolic process	1077	287	278.97	218	0.29477	2.8e-05	0.08482
GO:0032787	monocarboxylic acid metabolic process	413	109	106.98	231	0.42818	9.7e-10	0.08674
GO:1901615	organic hydroxy compound metabolic proce...	142	34	36.78	282	0.73268	0.00034	0.08760
GO:0008206	bile acid metabolic process	2	0	0.52	509	1.00000	0.08811	0.08811
GO:0016054	organic acid catabolic process	177	42	45.85	283	0.77110	0.00116	0.11866
GO:0046395	carboxylic acid catabolic process	177	42	45.85	284	0.77110	0.00116	0.11866
GO:0006635	fatty acid beta-oxidation	39	17	10.1	151	0.01236	0.11970	0.11970
GO:0009062	fatty acid catabolic process	39	17	10.1	152	0.01236	0.11970	0.11970
GO:0016042	lipid catabolic process	39	17	10.1	153	0.01236	0.11970	0.11970
GO:0019395	fatty acid oxidation	39	17	10.1	154	0.01236	0.11970	0.11970
GO:0030258	lipid modification	39	17	10.1	155	0.01236	0.11970	0.11970
GO:0034440	lipid oxidation	39	17	10.1	156	0.01236	0.11970	0.11970
GO:0044242	cellular lipid catabolic process	39	17	10.1	157	0.01236	0.11970	0.11970
GO:0072329	monocarboxylic acid catabolic process	39	17	10.1	158	0.01236	0.11970	0.11970
GO:0048513	animal organ development	711	57	184.17	510	1.00000	3.2e-24	0.13466
GO:0006479	protein methylation	26	6	6.73	276	0.70039	0.14384	0.14384
GO:0008213	protein alkylation	26	6	6.73	277	0.70039	0.14384	0.14384
GO:0032259	methylation	26	6	6.73	278	0.70039	0.14384	0.14384
GO:0043414	macromolecule methylation	26	6	6.73	279	0.70039	0.14384	0.14384
GO:0006310	DNA recombination	168	66	43.52	120	9.5e-05	0.14926	0.14926
GO:0006817	phosphate ion transport	32	6	8.29	295	0.87245	0.15613	0.15613
GO:0015698	inorganic anion transport	32	6	8.29	296	0.87245	0.15613	0.15613
GO:0006082	organic acid metabolic process	1085	293	281.04	207	0.20777	4.0e-05	0.15627
GO:0043436	oxoacid metabolic process	1085	293	281.04	208	0.20777	4.0e-05	0.15627
GO:0007154	cell communication	6457	1002	1672.52	511	1.00000	< 1e-30	0.16559
GO:0019220	regulation of phosphate metabolic proces...	8	0	2.07	512	1.00000	0.16854	0.16854
GO:0051174	regulation of phosphorus metabolic proce...	8	0	2.07	513	1.00000	0.16854	0.16854
GO:0065008	regulation of biological quality	1002	111	259.54	514	1.00000	1.6e-28	0.19054
GO:0042592	homeostatic process	186	24	48.18	374	1.00000	5.1e-12	0.20191
GO:0007254	JNK cascade	190	39	49.21	308	0.96518	0.20932	0.20932
GO:0031098	stress-activated protein kinase signalin...	190	39	49.21	309	0.96518	0.20932	0.20932
GO:0051403	stress-activated MAPK cascade	190	39	49.21	310	0.96518	0.20932	0.20932
GO:0006778	porphyrin-containing compound metabolic ...	38	6	9.84	305	0.95291	0.21046	0.21046
GO:0033013	tetrapyrrole metabolic process	38	6	9.84	306	0.95291	0.21046	0.21046
GO:0044282	small molecule catabolic process	180	42	46.62	287	0.80839	0.00095	0.21152
GO:0006636	unsaturated fatty acid biosynthetic proc...	9	4	2.33	192	0.18295	0.21207	0.21207
GO:0033559	unsaturated fatty acid metabolic process	9	4	2.33	193	0.18295	0.21207	0.21207
GO:0006633	fatty acid biosynthetic process	39	13	10.1	197	0.18824	0.22754	0.22754
GO:0008610	lipid biosynthetic process	39	13	10.1	198	0.18824	0.22754	0.22754
GO:0072330	monocarboxylic acid biosynthetic process	39	13	10.1	199	0.18824	0.22754	0.22754
GO:0050794	regulation of cellular process	8195	1466	2122.71	515	1.00000	< 1e-30	0.23578
GO:0045333	cellular respiration	530	204	137.28	63	9.0e-11	0.24927	0.24927
GO:0000165	MAPK cascade	435	100	112.68	301	0.92861	0.24965	0.24965
GO:0023014	signal transduction by protein phosphory...	435	100	112.68	302	0.92861	0.24965	0.24965
GO:0006486	protein glycosylation	455	126	117.86	200	0.20372	0.25864	0.25864
GO:0009100	glycoprotein metabolic process	455	126	117.86	201	0.20372	0.25864	0.25864
GO:0009101	glycoprotein biosynthetic process	455	126	117.86	202	0.20372	0.25864	0.25864
GO:0043413	macromolecule glycosylation	455	126	117.86	203	0.20372	0.25864	0.25864
GO:0070085	glycosylation	455	126	117.86	204	0.20372	0.25864	0.25864
GO:1901137	carbohydrate derivative biosynthetic pro...	455	126	117.86	205	0.20372	0.25864	0.25864
GO:0030879	mammary gland development	13	1	3.37	316	0.97973	0.26208	0.26208
GO:0048732	gland development	13	1	3.37	317	0.97973	0.26208	0.26208
GO:0006206	pyrimidine nucleobase metabolic process	109	39	28.23	159	0.01421	0.26232	0.26232
GO:0072527	pyrimidine-containing compound metabolic...	109	39	28.23	160	0.01421	0.26232	0.26232
GO:0009112	nucleobase metabolic process	336	94	87.03	206	0.20771	7.4e-07	0.26875
GO:0055086	nucleobase-containing small molecule met...	749	214	194.01	167	0.05040	1.7e-05	0.28432
GO:0006325	chromatin organization	486	165	125.89	115	4.2e-05	0.28481	0.28481
GO:0051276	chromosome organization	486	165	125.89	116	4.2e-05	0.28481	0.28481
GO:0009111	vitamin catabolic process	3	0	0.78	516	1.00000	0.30041	0.30041
GO:0006471	protein ADP-ribosylation	26	5	6.73	290	0.84188	0.31629	0.31629
GO:0006898	receptor-mediated endocytosis	254	97	65.79	113	1.0e-05	0.31675	0.31675
GO:0051171	regulation of nitrogen compound metaboli...	2389	541	618.81	354	0.99995	0.00336	0.32235
GO:0019219	regulation of nucleobase-containing comp...	2375	541	615.18	352	0.99990	0.00548	0.32387
GO:0006793	phosphorus metabolic process	2482	622	642.9	291	0.84973	4.7e-05	0.32604
GO:0006796	phosphate-containing compound metabolic ...	2444	613	633.06	289	0.84161	0.00013	0.32906
GO:0050789	regulation of biological process	8312	1470	2153.02	517	1.00000	< 1e-30	0.33624
GO:0006457	protein folding	358	166	92.73	41	3.7e-17	0.36039	0.36039
GO:0044281	small molecule metabolic process	1947	548	504.32	150	0.01033	6.2e-07	0.36568
GO:0006006	glucose metabolic process	64	18	16.58	219	0.38800	0.36668	0.36668
GO:0006094	gluconeogenesis	64	18	16.58	220	0.38800	0.36668	0.36668
GO:0016051	carbohydrate biosynthetic process	64	18	16.58	221	0.38800	0.36668	0.36668
GO:0019318	hexose metabolic process	64	18	16.58	222	0.38800	0.36668	0.36668
GO:0019319	hexose biosynthetic process	64	18	16.58	223	0.38800	0.36668	0.36668
GO:0046364	monosaccharide biosynthetic process	64	18	16.58	224	0.38800	0.36668	0.36668
GO:0006124	ferredoxin metabolic process	8	2	2.07	268	0.65504	0.37663	0.37663
GO:0006996	organelle organization	543	192	140.65	87	5.2e-07	0.38939	0.38939
GO:0051704	multi-organism process	619	134	160.34	335	0.99438	1.0e-07	0.39581
GO:0007276	gamete generation	481	125	124.59	255	0.50058	1.5e-07	0.39657
GO:0032504	multicellular organism reproduction	481	125	124.59	256	0.50058	1.5e-07	0.39657
GO:0048609	multicellular organismal reproductive pr...	481	125	124.59	257	0.50058	1.5e-07	0.39657
GO:0019953	sexual reproduction	529	129	137.02	285	0.80325	7.7e-07	0.39753
GO:0044703	multi-organism reproductive process	529	129	137.02	286	0.80325	7.7e-07	0.39753
GO:0008643	carbohydrate transport	107	28	27.72	259	0.51196	0.40241	0.40241
GO:0019637	organophosphate metabolic process	767	220	198.67	166	0.04160	2.1e-05	0.40281
GO:0016043	cellular component organization	1882	477	487.48	280	0.72558	7.5e-11	0.40339
GO:0071840	cellular component organization or bioge...	1882	477	487.48	281	0.72558	7.5e-11	0.40339
GO:0019725	cellular homeostasis	176	24	45.59	359	0.99998	1.8e-11	0.41875
GO:0048878	chemical homeostasis	176	24	45.59	360	0.99998	1.8e-11	0.41875
GO:0055082	cellular chemical homeostasis	176	24	45.59	361	0.99998	1.8e-11	0.41875
GO:0006811	ion transport	1407	173	364.45	518	1.00000	< 1e-30	0.42816
GO:0001678	cellular glucose homeostasis	64	18	16.58	225	0.38800	0.43191	0.43191
GO:0033500	carbohydrate homeostasis	64	18	16.58	226	0.38800	0.43191	0.43191
GO:0042593	glucose homeostasis	64	18	16.58	227	0.38800	0.43191	0.43191
GO:0005996	monosaccharide metabolic process	277	95	71.75	134	0.00112	0.43397	0.43397
GO:1901135	carbohydrate derivative metabolic proces...	758	244	196.34	118	5.0e-05	0.44684	0.43800
GO:1901566	organonitrogen compound biosynthetic pro...	1413	551	366	28	7.1e-29	0.45596	0.45596
GO:0006412	translation	789	375	204.37	16	< 1e-30	0.45998	0.45998
GO:0006518	peptide metabolic process	789	375	204.37	17	< 1e-30	0.45998	0.45998
GO:0043043	peptide biosynthetic process	789	375	204.37	18	< 1e-30	0.45998	0.45998
GO:0043603	cellular amide metabolic process	789	375	204.37	19	< 1e-30	0.45998	0.45998
GO:0043604	amide biosynthetic process	789	375	204.37	20	< 1e-30	0.45998	0.45998
GO:0010941	regulation of cell death	247	65	63.98	235	0.46516	0.46347	0.46347
GO:0042981	regulation of apoptotic process	247	65	63.98	236	0.46516	0.46347	0.46347
GO:0043066	negative regulation of apoptotic process	247	65	63.98	237	0.46516	0.46347	0.46347
GO:0043067	regulation of programmed cell death	247	65	63.98	238	0.46516	0.46347	0.46347
GO:0043069	negative regulation of programmed cell d...	247	65	63.98	239	0.46516	0.46347	0.46347
GO:0048519	negative regulation of biological proces...	247	65	63.98	240	0.46516	0.46347	0.46347
GO:0048523	negative regulation of cellular process	247	65	63.98	241	0.46516	0.46347	0.46347
GO:0060548	negative regulation of cell death	247	65	63.98	242	0.46516	0.46347	0.46347
GO:0007178	transmembrane receptor protein serine/th...	99	32	25.64	172	0.09115	0.46615	0.46615
GO:0007167	enzyme linked receptor protein signaling...	521	80	134.95	431	1.00000	3.3e-10	0.46906
GO:0000910	cytokinesis	207	66	53.62	163	0.03112	0.48315	0.48315
GO:0022402	cell cycle process	207	66	53.62	164	0.03112	0.48315	0.48315
GO:0051301	cell division	207	66	53.62	165	0.03112	0.48315	0.48315
GO:0016072	rRNA metabolic process	137	61	35.49	102	1.8e-06	0.49821	0.49821
GO:0031323	regulation of cellular metabolic process	2397	541	620.88	356	0.99997	0.00252	0.50241
GO:0072521	purine-containing compound metabolic pro...	550	180	142.46	124	0.00018	1.0e-05	0.50472
GO:0009110	vitamin biosynthetic process	35	12	9.07	191	0.17249	0.51400	0.51400
GO:0007259	JAK-STAT cascade	127	36	32.9	216	0.29453	0.52269	0.52269
GO:0097696	STAT cascade	127	36	32.9	217	0.29453	0.52269	0.52269
GO:0032502	developmental process	3628	536	939.74	519	1.00000	< 1e-30	0.54069
GO:0006907	pinocytosis	13	4	3.37	232	0.44601	0.54950	0.54950
GO:0016192	vesicle-mediated transport	1760	477	455.88	188	0.12230	0.32746	0.54986
GO:0006766	vitamin metabolic process	68	18	17.61	258	0.50365	0.55886	0.55886
GO:0080090	regulation of primary metabolic process	2410	548	624.25	353	0.99993	0.00438	0.56305
GO:0032501	multicellular organismal process	4680	595	1212.24	520	1.00000	< 1e-30	0.56480
GO:0019222	regulation of metabolic process	2418	548	626.32	355	0.99995	0.00331	0.56666
GO:0006119	oxidative phosphorylation	155	76	40.15	65	5.1e-10	0.57181	0.57181
GO:0006163	purine nucleotide metabolic process	284	110	73.56	88	1.3e-06	0.06254	0.57400
GO:0009123	nucleoside monophosphate metabolic proce...	284	110	73.56	89	1.3e-06	0.06254	0.57400
GO:0009126	purine nucleoside monophosphate metaboli...	284	110	73.56	90	1.3e-06	0.06254	0.57400
GO:0009141	nucleoside triphosphate metabolic proces...	284	110	73.56	91	1.3e-06	0.06254	0.57400
GO:0009144	purine nucleoside triphosphate metabolic...	284	110	73.56	92	1.3e-06	0.06254	0.57400
GO:0009150	purine ribonucleotide metabolic process	284	110	73.56	93	1.3e-06	0.06254	0.57400
GO:0009161	ribonucleoside monophosphate metabolic p...	284	110	73.56	94	1.3e-06	0.06254	0.57400
GO:0009167	purine ribonucleoside monophosphate meta...	284	110	73.56	95	1.3e-06	0.06254	0.57400
GO:0009199	ribonucleoside triphosphate metabolic pr...	284	110	73.56	96	1.3e-06	0.06254	0.57400
GO:0009205	purine ribonucleoside triphosphate metab...	284	110	73.56	97	1.3e-06	0.06254	0.57400
GO:0009259	ribonucleotide metabolic process	284	110	73.56	98	1.3e-06	0.06254	0.57400
GO:0046034	ATP metabolic process	284	110	73.56	99	1.3e-06	0.06254	0.57400
GO:0016310	phosphorylation	1858	482	481.27	254	0.49341	0.05029	0.60298
GO:0006732	coenzyme metabolic process	277	97	71.75	132	0.00045	0.01661	0.60511
GO:0006461	protein complex assembly	161	74	41.7	70	2.9e-08	0.64869	0.64869
GO:0022607	cellular component assembly	161	74	41.7	71	2.9e-08	0.64869	0.64869
GO:0043933	macromolecular complex subunit organizat...	161	74	41.7	72	2.9e-08	0.64869	0.64869
GO:0044085	cellular component biogenesis	161	74	41.7	73	2.9e-08	0.64869	0.64869
GO:0065003	macromolecular complex assembly	161	74	41.7	74	2.9e-08	0.64869	0.64869
GO:0070271	protein complex biogenesis	161	74	41.7	75	2.9e-08	0.64869	0.64869
GO:0071822	protein complex subunit organization	161	74	41.7	76	2.9e-08	0.64869	0.64869
GO:0051186	cofactor metabolic process	313	103	81.07	138	0.00324	0.02132	0.67620
GO:0006753	nucleoside phosphate metabolic process	416	121	107.75	170	0.07633	0.00030	0.68538
GO:0009117	nucleotide metabolic process	416	121	107.75	171	0.07633	0.00030	0.68538
GO:0051169	nuclear transport	163	84	42.22	57	2.2e-12	0.68847	0.68847
GO:0019693	ribose phosphate metabolic process	303	118	78.48	86	3.9e-07	0.10336	0.68993
GO:0005984	disaccharide metabolic process	2	0	0.52	521	1.00000	0.69029	0.69029
GO:0009311	oligosaccharide metabolic process	2	0	0.52	522	1.00000	0.69029	0.69029
GO:0015980	energy derivation by oxidation of organi...	756	245	195.82	114	2.9e-05	0.70012	0.70012
GO:0006091	generation of precursor metabolites and ...	885	279	229.24	119	7.9e-05	0.34595	0.70517
GO:0055114	oxidation-reduction process	795	262	205.92	110	3.9e-06	0.71046	0.71046
GO:0051641	cellular localization	2742	853	710.25	61	4.7e-11	0.70671	0.71330
GO:0051649	establishment of localization in cell	2742	853	710.25	62	4.7e-11	0.70671	0.71330
GO:0006497	protein lipidation	44	23	11.4	121	0.00017	0.73314	0.73314
GO:0042157	lipoprotein metabolic process	44	23	11.4	122	0.00017	0.73314	0.73314
GO:0042158	lipoprotein biosynthetic process	44	23	11.4	123	0.00017	0.73314	0.73314
GO:0046907	intracellular transport	2634	847	682.27	46	1.7e-14	0.90050	0.73326
GO:0006897	endocytosis	733	223	189.87	136	0.00294	0.08493	0.74089
GO:0098657	import into cell	733	223	189.87	137	0.00294	0.08493	0.74089
GO:0006473	protein acetylation	62	33	16.06	111	4.1e-06	0.74782	0.74782
GO:0043543	protein acylation	62	33	16.06	112	4.1e-06	0.74782	0.74782
GO:0006109	regulation of carbohydrate metabolic pro...	23	8	5.96	209	0.22610	0.76390	0.76390
GO:0006308	DNA catabolic process	16	5	4.14	228	0.40248	0.77987	0.77987
GO:0006887	exocytosis	574	120	148.68	344	0.99795	0.00697	0.78496
GO:0007502	digestive tract mesoderm development	16	4	4.14	264	0.62699	0.78646	0.78646
GO:0035295	tube development	16	4	4.14	265	0.62699	0.78646	0.78646
GO:0048565	digestive tract development	16	4	4.14	266	0.62699	0.78646	0.78646
GO:0055123	digestive system development	16	4	4.14	267	0.62699	0.78646	0.78646
GO:0006418	tRNA aminoacylation for protein translat...	80	42	20.72	83	3.4e-07	0.81112	0.81112
GO:0043038	amino acid activation	80	42	20.72	84	3.4e-07	0.81112	0.81112
GO:0043039	tRNA aminoacylation	80	42	20.72	85	3.4e-07	0.81112	0.81112
GO:0006352	DNA-templated transcription, initiation	173	91	44.81	54	5.7e-14	0.81552	0.81552
GO:0006367	transcription initiation from RNA polyme...	173	91	44.81	55	5.7e-14	0.81552	0.81552
GO:0032940	secretion by cell	738	151	191.16	348	0.99981	0.00039	0.81735
GO:0046903	secretion	738	151	191.16	349	0.99981	0.00039	0.81735
GO:0050896	response to stimulus	7360	1252	1906.42	523	1.00000	< 1e-30	0.83601
GO:1901564	organonitrogen compound metabolic proces...	7176	2207	1858.76	29	9.8e-29	0.46753	0.84958
GO:0051716	cellular response to stimulus	6318	1092	1636.52	524	1.00000	< 1e-30	0.85043
GO:0006370	7-methylguanosine mRNA capping	9	4	2.33	194	0.18295	0.85317	0.85317
GO:0009452	7-methylguanosine RNA capping	9	4	2.33	195	0.18295	0.85317	0.85317
GO:0036260	RNA capping	9	4	2.33	196	0.18295	0.85317	0.85317
GO:0006810	transport	4927	1214	1276.22	330	0.98908	1.2e-05	0.87720
GO:0051234	establishment of localization	4927	1214	1276.22	331	0.98908	1.2e-05	0.87720
GO:0019740	nitrogen utilization	2	2	0.52	169	0.06709	0.88638	0.88638
GO:0071702	organic substance transport	3162	974	819.04	59	1.8e-11	0.47548	0.88993
GO:0044267	cellular protein metabolic process	3515	1128	910.47	39	3.7e-19	0.74326	0.89093
GO:0051179	localization	4988	1223	1292.02	334	0.99432	3.3e-06	0.89188
GO:0006605	protein targeting	305	100	79	140	0.00415	0.89231	0.89231
GO:0000375	RNA splicing, via transesterification re...	456	240	118.12	23	< 1e-30	0.89453	0.89453
GO:0000377	RNA splicing, via transesterification re...	456	240	118.12	24	< 1e-30	0.89453	0.89453
GO:0000398	mRNA splicing, via spliceosome	456	240	118.12	25	< 1e-30	0.89453	0.89453
GO:0008380	RNA splicing	456	240	118.12	26	< 1e-30	0.89453	0.89453
GO:0071705	nitrogen compound transport	2823	904	731.23	44	5.7e-15	0.89165	0.89589
GO:0006886	intracellular protein transport	2634	847	682.27	47	1.7e-14	0.90050	0.90050
GO:0015031	protein transport	2634	847	682.27	48	1.7e-14	0.90050	0.90050
GO:0015833	peptide transport	2634	847	682.27	49	1.7e-14	0.90050	0.90050
GO:0034613	cellular protein localization	2634	847	682.27	50	1.7e-14	0.90050	0.90050
GO:0042886	amide transport	2634	847	682.27	51	1.7e-14	0.90050	0.90050
GO:0045184	establishment of protein localization	2634	847	682.27	52	1.7e-14	0.90050	0.90050
GO:0070727	cellular macromolecule localization	2634	847	682.27	53	1.7e-14	0.90050	0.90050
GO:0009299	mRNA transcription	65	32	16.84	117	4.5e-05	0.90058	0.90058
GO:0006403	RNA localization	75	34	19.43	129	0.00021	0.90128	0.90128
GO:0033036	macromolecule localization	2930	898	758.94	64	4.2e-10	0.30245	0.90347
GO:0006354	DNA-templated transcription, elongation	76	44	19.69	66	3.5e-09	0.90551	0.90551
GO:0006368	transcription elongation from RNA polyme...	76	44	19.69	67	3.5e-09	0.90551	0.90551
GO:0006099	tricarboxylic acid cycle	58	28	15.02	125	0.00020	0.90641	0.90641
GO:0006101	citrate metabolic process	58	28	15.02	126	0.00020	0.90641	0.90641
GO:0009060	aerobic respiration	58	28	15.02	127	0.00020	0.90641	0.90641
GO:0072350	tricarboxylic acid metabolic process	58	28	15.02	128	0.00020	0.90641	0.90641
GO:0006378	mRNA polyadenylation	88	46	22.79	79	1.1e-07	0.90946	0.90946
GO:0043631	RNA polyadenylation	88	46	22.79	80	1.1e-07	0.90946	0.90946
GO:0008104	protein localization	2670	851	691.6	56	1.4e-13	0.91525	0.91525
GO:0031123	RNA 3'-end processing	92	47	23.83	81	2.1e-07	0.92016	0.92016
GO:0031124	mRNA 3'-end processing	92	47	23.83	82	2.1e-07	0.92016	0.92016
GO:0006260	DNA replication	270	130	69.94	43	2.6e-15	0.92042	0.92042
GO:0019538	protein metabolic process	6114	1921	1583.68	27	1.5e-29	0.54993	0.92267
GO:0006797	polyphosphate metabolic process	8	6	2.07	142	0.00512	0.92318	0.92318
GO:0006798	polyphosphate catabolic process	8	6	2.07	143	0.00512	0.92318	0.92318
GO:0006396	RNA processing	629	333	162.93	14	< 1e-30	0.92896	0.92896
GO:0006397	mRNA processing	629	333	162.93	15	< 1e-30	0.92896	0.92896
GO:0007606	sensory perception of chemical stimulus	21	2	5.44	326	0.98465	0.03274	0.93968
GO:0008152	metabolic process	14918	4542	3864.13	1	< 1e-30	0.26498	0.94107
GO:0034660	ncRNA metabolic process	317	149	82.11	42	3.5e-16	0.94658	0.94658
GO:0006464	cellular protein modification process	2791	778	722.94	144	0.00635	0.78687	0.94664
GO:0036211	protein modification process	2791	778	722.94	145	0.00635	0.78687	0.94664
GO:0043412	macromolecule modification	2791	778	722.94	146	0.00635	0.78687	0.94664
GO:0006839	mitochondrial transport	57	27	14.76	130	0.00039	0.95101	0.95101
GO:0007005	mitochondrion organization	57	27	14.76	131	0.00039	0.95101	0.95101
GO:0003006	developmental process involved in reprod...	35	16	9.07	148	0.00884	0.95582	0.95582
GO:0007530	sex determination	35	16	9.07	149	0.00884	0.95582	0.95582
GO:0042221	response to chemical	599	98	155.16	418	1.00000	8.5e-13	0.96256
GO:0010033	response to organic substance	447	70	115.78	389	1.00000	6.1e-08	0.96303
GO:0016071	mRNA metabolic process	694	365	179.76	11	< 1e-30	0.96326	0.96326
GO:0019236	response to pheromone	3	2	0.78	190	0.16651	0.96341	0.96341
GO:0006399	tRNA metabolic process	185	91	47.92	58	8.4e-12	0.96470	0.96470
GO:0006259	DNA metabolic process	695	310	180.02	30	2.4e-27	0.96594	0.96594
GO:0033554	cellular response to stress	547	211	141.69	60	3.4e-11	0.97326	0.97326
GO:0006950	response to stress	1557	377	403.3	303	0.94627	3.2e-07	0.97666
GO:0006733	oxidoreduction coenzyme metabolic proces...	148	42	38.34	212	0.27259	0.04656	0.97865
GO:0019362	pyridine nucleotide metabolic process	148	42	38.34	213	0.27259	0.04656	0.97865
GO:0046496	nicotinamide nucleotide metabolic proces...	148	42	38.34	214	0.27259	0.04656	0.97865
GO:0072524	pyridine-containing compound metabolic p...	148	42	38.34	215	0.27259	0.04656	0.97865
GO:0006081	cellular aldehyde metabolic process	19	8	4.92	173	0.09229	0.97888	0.97888
GO:0006098	pentose-phosphate shunt	19	8	4.92	174	0.09229	0.97888	0.97888
GO:0006739	NADP metabolic process	19	8	4.92	175	0.09229	0.97888	0.97888
GO:0019682	glyceraldehyde-3-phosphate metabolic pro...	19	8	4.92	176	0.09229	0.97888	0.97888
GO:0051156	glucose 6-phosphate metabolic process	19	8	4.92	177	0.09229	0.97888	0.97888
GO:0009056	catabolic process	458	144	118.63	141	0.00425	0.19094	0.98100
GO:0044248	cellular catabolic process	329	110	85.22	135	0.00133	0.80071	0.98135
GO:1901575	organic substance catabolic process	455	144	117.86	139	0.00326	0.16452	0.98174
GO:0006281	DNA repair	357	172	92.47	37	7.9e-20	0.98260	0.98260
GO:0006974	cellular response to DNA damage stimulus	357	172	92.47	38	7.9e-20	0.98260	0.98260
GO:0000003	reproduction	551	141	142.72	262	0.58372	5.5e-05	0.98300
GO:0022414	reproductive process	551	141	142.72	263	0.58372	5.5e-05	0.98300
GO:0044237	cellular metabolic process	11375	3544	2946.41	7	< 1e-30	0.97508	0.99211
GO:0009057	macromolecule catabolic process	141	62	36.52	103	2.4e-06	0.99275	0.99275
GO:0019439	aromatic compound catabolic process	141	62	36.52	104	2.4e-06	0.99275	0.99275
GO:0034655	nucleobase-containing compound catabolic...	141	62	36.52	105	2.4e-06	0.99275	0.99275
GO:0044265	cellular macromolecule catabolic process	141	62	36.52	106	2.4e-06	0.99275	0.99275
GO:0044270	cellular nitrogen compound catabolic pro...	141	62	36.52	107	2.4e-06	0.99275	0.99275
GO:0046700	heterocycle catabolic process	141	62	36.52	108	2.4e-06	0.99275	0.99275
GO:1901361	organic cyclic compound catabolic proces...	141	62	36.52	109	2.4e-06	0.99275	0.99275
GO:0015931	nucleobase-containing compound transport	114	46	29.53	133	0.00051	0.99320	0.99320
GO:0016070	RNA metabolic process	4143	1333	1073.14	31	1.7e-23	0.97842	0.99330
GO:0090304	nucleic acid metabolic process	4647	1552	1203.69	22	< 1e-30	0.97998	0.99337
GO:0007034	vacuolar transport	30	22	7.77	77	7.3e-08	0.99531	0.99531
GO:0007041	lysosomal transport	30	22	7.77	78	7.3e-08	0.99531	0.99531
GO:0044260	cellular macromolecule metabolic process	8052	2573	2085.67	12	< 1e-30	0.97231	0.99547
GO:0006401	RNA catabolic process	125	57	32.38	100	1.5e-06	0.99567	0.99567
GO:0044271	cellular nitrogen compound biosynthetic ...	4001	1234	1036.36	45	8.4e-15	0.98275	0.99681
GO:0006353	DNA-templated transcription, termination	29	13	7.51	161	0.02108	0.99703	0.99703
GO:0006369	termination of RNA polymerase II transcr...	29	13	7.51	162	0.02108	0.99703	0.99703
GO:0043574	peroxisomal transport	26	11	6.73	168	0.05068	0.99725	0.99725
GO:0009059	macromolecule biosynthetic process	4679	1469	1211.98	34	3.1e-21	0.98631	0.99763
GO:0034645	cellular macromolecule biosynthetic proc...	4679	1469	1211.98	35	3.1e-21	0.98631	0.99763
GO:0043170	macromolecule metabolic process	10502	3338	2720.28	6	< 1e-30	0.98786	0.99859
GO:0044249	cellular biosynthetic process	4901	1530	1269.48	36	4.1e-21	0.98886	0.99862
GO:1901576	organic substance biosynthetic process	4911	1534	1272.07	33	2.7e-21	0.98897	0.99866
GO:0009058	biosynthetic process	4953	1546	1282.95	32	2.5e-21	0.98941	0.99881
GO:0034641	cellular nitrogen compound metabolic pro...	7039	2433	1823.28	5	< 1e-30	0.98730	0.99882
GO:0006807	nitrogen compound metabolic process	12448	3911	3224.34	4	< 1e-30	0.98649	0.99912
GO:0071704	organic substance metabolic process	14115	4338	3656.14	3	< 1e-30	0.62543	0.99917
GO:0044238	primary metabolic process	14126	4342	3658.99	2	< 1e-30	0.61372	0.99917
GO:0010467	gene expression	4552	1527	1179.08	21	< 1e-30	0.98985	0.99919
GO:1901360	organic cyclic compound metabolic proces...	6680	2188	1730.29	13	< 1e-30	0.97401	0.99943
GO:0009987	cellular process	18642	4898	4828.74	147	0.00800	0.02342	0.99948
GO:0006351	transcription, DNA-templated	3205	859	830.17	180	0.11030	0.98910	0.99982
GO:0006366	transcription from RNA polymerase II pro...	3205	859	830.17	181	0.11030	0.98910	0.99982
GO:0018130	heterocycle biosynthetic process	3205	859	830.17	182	0.11030	0.98910	0.99982
GO:0019438	aromatic compound biosynthetic process	3205	859	830.17	183	0.11030	0.98910	0.99982
GO:0032774	RNA biosynthetic process	3205	859	830.17	184	0.11030	0.98910	0.99982
GO:0034654	nucleobase-containing compound biosynthe...	3205	859	830.17	185	0.11030	0.98910	0.99982
GO:0097659	nucleic acid-templated transcription	3205	859	830.17	186	0.11030	0.98910	0.99982
GO:1901362	organic cyclic compound biosynthetic pro...	3205	859	830.17	187	0.11030	0.98910	0.99982
GO:0006139	nucleobase-containing compound metabolic...	6350	2118	1644.81	8	< 1e-30	0.98971	0.99983
GO:0006725	cellular aromatic compound metabolic pro...	6386	2123	1654.13	9	< 1e-30	0.99003	0.99983
GO:0046483	heterocycle metabolic process	6386	2123	1654.13	10	< 1e-30	0.99003	0.99983
GO:0001505	regulation of neurotransmitter levels	492	77	127.44	413	1.00000	5.0e-08	1.00000
GO:0001568	blood vessel development	293	13	75.89	525	1.00000	4.8e-20	1.00000
GO:0001775	cell activation	178	18	46.11	390	1.00000	1.4e-08	1.00000
GO:0001944	vasculature development	293	13	75.89	526	1.00000	4.8e-20	1.00000
GO:0002250	adaptive immune response	206	12	53.36	467	1.00000	5.3e-09	1.00000
GO:0002252	immune effector process	293	14	75.89	527	1.00000	1.0e-13	1.00000
GO:0002253	activation of immune response	87	2	22.54	445	1.00000	7.7e-08	1.00000
GO:0002274	myeloid leukocyte activation	150	14	38.85	388	1.00000	4.8e-07	1.00000
GO:0002443	leukocyte mediated immunity	206	12	53.36	468	1.00000	5.3e-09	1.00000
GO:0002449	lymphocyte mediated immunity	206	12	53.36	469	1.00000	5.3e-09	1.00000
GO:0002460	adaptive immune response based on somati...	206	12	53.36	470	1.00000	5.3e-09	1.00000
GO:0002682	regulation of immune system process	87	2	22.54	446	1.00000	7.7e-08	1.00000
GO:0002684	positive regulation of immune system pro...	87	2	22.54	447	1.00000	7.7e-08	1.00000
GO:0003002	regionalization	379	45	98.17	459	1.00000	3.2e-14	1.00000
GO:0003008	system process	2497	289	646.79	528	1.00000	< 1e-30	1.00000
GO:0003012	muscle system process	486	20	125.89	529	1.00000	4.3e-27	1.00000
GO:0003013	circulatory system process	146	2	37.82	530	1.00000	2.6e-09	1.00000
GO:0003018	vascular process in circulatory system	71	1	18.39	433	1.00000	4.2e-06	1.00000
GO:0006066	alcohol metabolic process	140	34	36.26	273	0.69964	0.00023	1.00000
GO:0006090	pyruvate metabolic process	129	34	33.41	244	0.48670	0.00769	1.00000
GO:0006165	nucleoside diphosphate phosphorylation	129	34	33.41	245	0.48670	0.00769	1.00000
GO:0006355	regulation of transcription, DNA-templat...	2340	524	606.12	363	0.99998	0.00157	1.00000
GO:0006757	ATP generation from ADP	129	34	33.41	246	0.48670	0.00769	1.00000
GO:0006836	neurotransmitter transport	492	77	127.44	414	1.00000	5.0e-08	1.00000
GO:0006873	cellular ion homeostasis	112	6	29.01	420	1.00000	7.1e-20	1.00000
GO:0006875	cellular metal ion homeostasis	112	6	29.01	421	1.00000	7.1e-20	1.00000
GO:0006952	defense response	541	64	140.13	471	1.00000	1.5e-23	1.00000
GO:0006959	humoral immune response	87	2	22.54	448	1.00000	7.7e-08	1.00000
GO:0007275	multicellular organism development	2298	274	595.24	531	1.00000	< 1e-30	1.00000
GO:0007389	pattern specification process	379	45	98.17	460	1.00000	3.2e-14	1.00000
GO:0007599	hemostasis	223	9	57.76	532	1.00000	6.6e-14	1.00000
GO:0008150	biological_process	24183	6264	6264	533	1.00000	1.00000	1.00000
GO:0008219	cell death	1171	288	303.32	293	0.86050	0.00209	1.00000
GO:0009132	nucleoside diphosphate metabolic process	129	34	33.41	247	0.48670	0.00769	1.00000
GO:0009135	purine nucleoside diphosphate metabolic ...	129	34	33.41	248	0.48670	0.00769	1.00000
GO:0009179	purine ribonucleoside diphosphate metabo...	129	34	33.41	249	0.48670	0.00769	1.00000
GO:0009185	ribonucleoside diphosphate metabolic pro...	129	34	33.41	250	0.48670	0.00769	1.00000
GO:0009607	response to biotic stimulus	90	5	23.31	382	1.00000	5.3e-08	1.00000
GO:0009611	response to wounding	223	9	57.76	534	1.00000	6.6e-14	1.00000
GO:0009617	response to bacterium	90	5	23.31	383	1.00000	5.3e-08	1.00000
GO:0009653	anatomical structure morphogenesis	1498	234	388.02	535	1.00000	< 1e-30	1.00000
GO:0009798	axis specification	241	31	62.43	379	1.00000	1.3e-07	1.00000
GO:0009888	tissue development	2366	267	612.85	536	1.00000	< 1e-30	1.00000
GO:0009889	regulation of biosynthetic process	2340	524	606.12	364	0.99998	0.00157	1.00000
GO:0009952	anterior/posterior pattern specification	184	28	47.66	351	0.99984	6.0e-12	1.00000
GO:0009953	dorsal/ventral pattern formation	65	3	16.84	378	1.00000	0.00108	1.00000
GO:0010468	regulation of gene expression	2340	524	606.12	365	0.99998	0.00157	1.00000
GO:0010556	regulation of macromolecule biosynthetic...	2340	524	606.12	366	0.99998	0.00157	1.00000
GO:0010876	lipid localization	269	48	69.68	347	0.99936	1.7e-08	1.00000
GO:0012501	programmed cell death	1171	288	303.32	294	0.86050	0.00209	1.00000
GO:0015711	organic anion transport	113	21	29.27	312	0.97386	0.00367	1.00000
GO:0015849	organic acid transport	113	21	29.27	313	0.97386	0.00367	1.00000
GO:0016052	carbohydrate catabolic process	129	34	33.41	251	0.48670	0.00769	1.00000
GO:0016125	sterol metabolic process	140	34	36.26	274	0.69964	0.00023	1.00000
GO:0017156	calcium ion regulated exocytosis	313	42	81.07	399	1.00000	2.6e-06	1.00000
GO:0022610	biological adhesion	1654	162	428.43	537	1.00000	< 1e-30	1.00000
GO:0023052	signaling	6451	1002	1670.97	538	1.00000	< 1e-30	1.00000
GO:0023061	signal release	492	77	127.44	415	1.00000	5.0e-08	1.00000
GO:0030003	cellular cation homeostasis	112	6	29.01	422	1.00000	7.1e-20	1.00000
GO:0031326	regulation of cellular biosynthetic proc...	2340	524	606.12	367	0.99998	0.00157	1.00000
GO:0031589	cell-substrate adhesion	137	15	35.49	376	1.00000	0.00021	1.00000
GO:0034097	response to cytokine	444	68	115.01	397	1.00000	3.0e-08	1.00000
GO:0035150	regulation of tube size	71	1	18.39	434	1.00000	4.2e-06	1.00000
GO:0035282	segmentation	248	24	64.24	458	1.00000	1.1e-16	1.00000
GO:0035296	regulation of tube diameter	71	1	18.39	435	1.00000	4.2e-06	1.00000
GO:0035383	thioester metabolic process	38	9	9.84	271	0.68216	0.00105	1.00000
GO:0042060	wound healing	223	9	57.76	539	1.00000	6.6e-14	1.00000
GO:0042310	vasoconstriction	71	1	18.39	436	1.00000	4.2e-06	1.00000
GO:0043207	response to external biotic stimulus	90	5	23.31	384	1.00000	5.3e-08	1.00000
GO:0044057	regulation of system process	71	1	18.39	437	1.00000	4.2e-06	1.00000
GO:0045055	regulated exocytosis	313	42	81.07	400	1.00000	2.6e-06	1.00000
GO:0045087	innate immune response	131	24	33.93	325	0.98426	9.4e-05	1.00000
GO:0045321	leukocyte activation	178	18	46.11	391	1.00000	1.4e-08	1.00000
GO:0046031	ADP metabolic process	129	34	33.41	252	0.48670	0.00769	1.00000
GO:0046649	lymphocyte activation	40	7	10.36	299	0.92373	0.00153	1.00000
GO:0046939	nucleotide phosphorylation	129	34	33.41	253	0.48670	0.00769	1.00000
GO:0046942	carboxylic acid transport	113	21	29.27	314	0.97386	0.00367	1.00000
GO:0048232	male gamete generation	326	84	84.44	261	0.54382	3.7e-06	1.00000
GO:0048489	synaptic vesicle transport	313	42	81.07	401	1.00000	2.6e-06	1.00000
GO:0048514	blood vessel morphogenesis	293	13	75.89	540	1.00000	4.8e-20	1.00000
GO:0048518	positive regulation of biological proces...	87	2	22.54	449	1.00000	7.7e-08	1.00000
GO:0048583	regulation of response to stimulus	87	2	22.54	450	1.00000	7.7e-08	1.00000
GO:0048584	positive regulation of response to stimu...	87	2	22.54	451	1.00000	7.7e-08	1.00000
GO:0048646	anatomical structure formation involved ...	293	13	75.89	541	1.00000	4.8e-20	1.00000
GO:0048856	anatomical structure development	3580	515	927.31	542	1.00000	< 1e-30	1.00000
GO:0048869	cellular developmental process	1207	221	312.64	456	1.00000	1.5e-24	1.00000
GO:0050776	regulation of immune response	87	2	22.54	452	1.00000	7.7e-08	1.00000
GO:0050778	positive regulation of immune response	87	2	22.54	453	1.00000	7.7e-08	1.00000
GO:0050801	ion homeostasis	112	6	29.01	423	1.00000	7.1e-20	1.00000
GO:0050817	coagulation	223	9	57.76	543	1.00000	6.6e-14	1.00000
GO:0050878	regulation of body fluid levels	223	9	57.76	544	1.00000	6.6e-14	1.00000
GO:0050880	regulation of blood vessel size	71	1	18.39	438	1.00000	4.2e-06	1.00000
GO:0050953	sensory perception of light stimulus	500	40	129.51	545	1.00000	7.2e-23	1.00000
GO:0050954	sensory perception of mechanical stimulu...	83	14	21.5	319	0.98147	0.00183	1.00000
GO:0051239	regulation of multicellular organismal p...	71	1	18.39	439	1.00000	4.2e-06	1.00000
GO:0051252	regulation of RNA metabolic process	2340	524	606.12	368	0.99998	0.00157	1.00000
GO:0051640	organelle localization	313	42	81.07	402	1.00000	2.6e-06	1.00000
GO:0051648	vesicle localization	313	42	81.07	403	1.00000	2.6e-06	1.00000
GO:0051650	establishment of vesicle localization	313	42	81.07	404	1.00000	2.6e-06	1.00000
GO:0051656	establishment of organelle localization	313	42	81.07	405	1.00000	2.6e-06	1.00000
GO:0051707	response to other organism	90	5	23.31	385	1.00000	5.3e-08	1.00000
GO:0055065	metal ion homeostasis	112	6	29.01	424	1.00000	7.1e-20	1.00000
GO:0055074	calcium ion homeostasis	112	6	29.01	425	1.00000	7.1e-20	1.00000
GO:0055080	cation homeostasis	112	6	29.01	426	1.00000	7.1e-20	1.00000
GO:0060255	regulation of macromolecule metabolic pr...	2340	524	606.12	369	0.99998	0.00157	1.00000
GO:0061061	muscle structure development	374	13	96.88	546	1.00000	1.1e-19	1.00000
GO:0070887	cellular response to chemical stimulus	332	46	86	394	1.00000	5.0e-08	1.00000
GO:0071310	cellular response to organic substance	332	46	86	395	1.00000	5.0e-08	1.00000
GO:0071345	cellular response to cytokine stimulus	332	46	86	396	1.00000	5.0e-08	1.00000
GO:0072358	cardiovascular system development	293	13	75.89	547	1.00000	4.8e-20	1.00000
GO:0072359	circulatory system development	409	21	105.94	548	1.00000	8.2e-27	1.00000
GO:0072376	protein activation cascade	87	2	22.54	454	1.00000	7.7e-08	1.00000
GO:0072503	cellular divalent inorganic cation homeo...	112	6	29.01	427	1.00000	7.1e-20	1.00000
GO:0072507	divalent inorganic cation homeostasis	112	6	29.01	428	1.00000	7.1e-20	1.00000
GO:0090066	regulation of anatomical structure size	71	1	18.39	440	1.00000	4.2e-06	1.00000
GO:0097479	synaptic vesicle localization	313	42	81.07	406	1.00000	2.6e-06	1.00000
GO:0097480	establishment of synaptic vesicle locali...	313	42	81.07	407	1.00000	2.6e-06	1.00000
GO:0097746	regulation of blood vessel diameter	71	1	18.39	441	1.00000	4.2e-06	1.00000
GO:0097756	negative regulation of blood vessel diam...	71	1	18.39	442	1.00000	4.2e-06	1.00000
GO:0098542	defense response to other organism	90	5	23.31	386	1.00000	5.3e-08	1.00000
GO:0098771	inorganic ion homeostasis	112	6	29.01	429	1.00000	7.1e-20	1.00000
GO:0098916	anterograde trans-synaptic signaling	938	104	242.97	549	1.00000	7.0e-26	1.00000
GO:0099003	vesicle-mediated transport in synapse	313	42	81.07	408	1.00000	2.6e-06	1.00000
GO:0099504	synaptic vesicle cycle	313	42	81.07	409	1.00000	2.6e-06	1.00000
GO:0099531	presynaptic process involved in chemical...	492	77	127.44	416	1.00000	5.0e-08	1.00000
GO:0099536	synaptic signaling	938	104	242.97	550	1.00000	7.0e-26	1.00000
GO:0099537	trans-synaptic signaling	938	104	242.97	551	1.00000	7.0e-26	1.00000
GO:0099643	signal release from synapse	492	77	127.44	417	1.00000	5.0e-08	1.00000
GO:1901565	organonitrogen compound catabolic proces...	138	25	35.75	328	0.98819	0.00014	1.00000
GO:1902652	secondary alcohol metabolic process	140	34	36.26	275	0.69964	0.00023	1.00000
GO:1903506	regulation of nucleic acid-templated tra...	2340	524	606.12	370	0.99998	0.00157	1.00000
GO:1903522	regulation of blood circulation	71	1	18.39	443	1.00000	4.2e-06	1.00000
GO:2000112	regulation of cellular macromolecule bio...	2340	524	606.12	371	0.99998	0.00157	1.00000
GO:2001141	regulation of RNA biosynthetic process	2340	524	606.12	372	0.99998	0.00157	1.00000
GO:0001508	action potential	91	0	23.57	552	1.00000	6.3e-14	1.00000
GO:0009308	amine metabolic process	14	0	3.63	553	1.00000	0.00482	1.00000
GO:0010565	regulation of cellular ketone metabolic ...	14	0	3.63	554	1.00000	0.00482	1.00000
GO:0019226	transmission of nerve impulse	91	0	23.57	555	1.00000	6.3e-14	1.00000
GO:0033238	regulation of cellular amine metabolic p...	14	0	3.63	556	1.00000	0.00482	1.00000
GO:0035637	multicellular organismal signaling	91	0	23.57	557	1.00000	6.3e-14	1.00000
GO:0042180	cellular ketone metabolic process	14	0	3.63	558	1.00000	0.00482	1.00000
GO:0042391	regulation of membrane potential	91	0	23.57	559	1.00000	6.3e-14	1.00000
GO:0044106	cellular amine metabolic process	14	0	3.63	560	1.00000	0.00482	1.00000
GO:0098870	action potential propagation	91	0	23.57	561	1.00000	6.3e-14	1.00000

## Sheet: GO_full_cluster2
GO.ID	Term	Annotated	Significant	Expected	Rank in classicFisher	classicFisher	classicKS	elimKS
GO:0006412	translation	789	71	103.85	483	0.99991	4.0e-16	1.9e-16
GO:0032989	cellular component morphogenesis	1207	168	158.87	162	0.22415	4.0e-16	4.0e-16
GO:0006874	cellular calcium ion homeostasis	112	24	14.74	50	0.01017	3.7e-15	3.7e-15
GO:0009948	anterior/posterior axis specification	184	16	24.22	416	0.97697	8.2e-12	8.2e-12
GO:0007379	segment specification	248	31	32.64	331	0.64991	9.9e-12	9.9e-12
GO:0007049	cell cycle	2260	260	297.46	450	0.99408	1.1e-11	1.1e-11
GO:0007270	neuron-neuron synaptic transmission	136	27	17.9	77	0.01819	1.1e-10	1.1e-10
GO:0006457	protein folding	358	35	47.12	423	0.97992	1.3e-09	1.3e-09
GO:0009790	embryo development	255	26	33.56	399	0.93752	6.4e-09	6.4e-09
GO:0006909	phagocytosis	83	14	10.92	142	0.19755	6.8e-09	6.8e-09
GO:0006119	oxidative phosphorylation	155	10	20.4	457	0.99765	4.1e-08	4.1e-08
GO:0006812	cation transport	1084	169	142.68	49	0.00991	1.0e-07	1.0e-07
GO:0006144	purine nucleobase metabolic process	269	38	35.41	222	0.34523	4.0e-07	4.0e-07
GO:0006928	movement of cell or subcellular componen...	747	139	98.32	12	1.2e-05	4.9e-07	4.9e-07
GO:0009566	fertilization	142	22	18.69	179	0.23730	8.2e-07	8.2e-07
GO:0007155	cell adhesion	1654	262	217.7	33	0.00062	1.0e-06	1.0e-06
GO:0007399	nervous system development	1273	183	167.55	109	0.10247	1.1e-06	1.1e-06
GO:0006898	receptor-mediated endocytosis	254	26	33.43	394	0.93461	2.2e-06	2.2e-06
GO:0000398	mRNA splicing, via spliceosome	456	32	60.02	491	0.99999	5.3e-06	5.3e-06
GO:0006869	lipid transport	269	47	35.41	83	0.02531	7.3e-06	7.3e-06
GO:0002376	immune system process	2558	389	336.69	35	0.00081	1.5e-08	1.1e-05
GO:0007398	ectoderm development	1437	214	189.14	86	0.02639	1.3e-05	1.3e-05
GO:0006631	fatty acid metabolic process	282	43	37.12	134	0.16950	2.0e-07	2.0e-05
GO:0007283	spermatogenesis	326	46	42.91	192	0.32873	4.0e-05	4.0e-05
GO:0006637	acyl-CoA metabolic process	38	2	5	411	0.96841	5.2e-05	5.2e-05
GO:0019724	B cell mediated immunity	206	19	27.11	406	0.96774	6.7e-05	6.7e-05
GO:0022904	respiratory electron transport chain	476	57	62.65	367	0.79892	6.9e-05	6.9e-05
GO:0007507	heart development	226	33	29.75	186	0.28741	0.00012	0.00012
GO:0009636	response to toxic substance	152	37	20.01	19	0.00013	0.00014	0.00014
GO:0019227	neuronal action potential propagation	91	13	11.98	257	0.42105	0.00015	0.00015
GO:0006367	transcription initiation from RNA polyme...	173	8	22.77	488	0.99995	0.00016	0.00016
GO:0005975	carbohydrate metabolic process	1346	166	177.16	371	0.83325	0.00028	0.00018
GO:0016072	rRNA metabolic process	137	9	18.03	452	0.99560	0.00018	0.00018
GO:0007166	cell surface receptor signaling pathway	2546	424	335.11	7	5.1e-08	0.00022	0.00022
GO:0006644	phospholipid metabolic process	400	62	52.65	105	0.09537	0.00022	0.00022
GO:0048731	system development	2068	318	272.19	37	0.00123	4.4e-06	0.00027
GO:0006915	apoptotic process	1171	179	154.13	72	0.01674	0.00039	0.00039
GO:0006310	DNA recombination	168	9	22.11	465	0.99974	0.00044	0.00044
GO:0007059	chromosome segregation	263	27	34.62	397	0.93570	0.00045	0.00045
GO:0044238	primary metabolic process	14126	1644	1859.28	522	1.00000	7.6e-10	0.00046
GO:0007492	endoderm development	67	7	8.82	365	0.79566	0.00048	0.00048
GO:0007601	visual perception	500	69	65.81	227	0.35454	0.00063	0.00063
GO:0005996	monosaccharide metabolic process	277	31	36.46	377	0.85747	0.00067	0.00067
GO:0006096	glycolytic process	129	16	16.98	319	0.64002	0.00073	0.00073
GO:0006508	proteolysis	1868	213	245.87	448	0.99212	0.00084	0.00084
GO:0050896	response to stimulus	7360	1127	968.73	4	5.7e-11	1.7e-08	0.00084
GO:0007498	mesoderm development	1296	211	170.58	30	0.00051	0.00085	0.00085
GO:0051169	nuclear transport	163	18	21.45	370	0.82003	0.00103	0.00103
GO:0071704	organic substance metabolic process	14115	1646	1857.84	518	1.00000	3.3e-10	0.00105
GO:0006281	DNA repair	357	18	46.99	495	1.00000	0.00108	0.00108
GO:0044281	small molecule metabolic process	1947	285	256.27	85	0.02535	1.5e-11	0.00124
GO:0007596	blood coagulation	223	34	29.35	143	0.20230	0.00143	0.00143
GO:0006635	fatty acid beta-oxidation	39	6	5.13	247	0.40883	0.00168	0.00168
GO:0043170	macromolecule metabolic process	10502	1139	1382.29	523	1.00000	1.5e-09	0.00245
GO:0007292	female gamete generation	121	21	15.93	121	0.11130	0.00270	0.00270
GO:0006325	chromatin organization	486	50	63.97	418	0.97792	0.00307	0.00307
GO:0006633	fatty acid biosynthetic process	39	1	5.13	453	0.99595	0.00373	0.00373
GO:0006378	mRNA polyadenylation	88	4	11.58	458	0.99807	0.00374	0.00374
GO:0034097	response to cytokine	444	60	58.44	263	0.43386	0.00383	0.00383
GO:0006968	cellular defense response	341	65	44.88	38	0.00126	0.00386	0.00386
GO:0007517	muscle organ development	374	59	49.23	102	0.07891	0.00456	0.00456
GO:0045321	leukocyte activation	178	26	23.43	190	0.31492	0.00456	0.00456
GO:0007165	signal transduction	6003	949	790.12	3	3.5e-12	3.8e-05	0.00461
GO:0006956	complement activation	87	16	11.45	110	0.10260	0.00482	0.00482
GO:0006497	protein lipidation	44	3	5.79	400	0.94106	0.00507	0.00507
GO:0006936	muscle contraction	486	98	63.97	10	9.0e-06	0.00558	0.00558
GO:0006366	transcription from RNA polymerase II pro...	3205	327	421.85	499	1.00000	0.00147	0.00600
GO:0002504	antigen processing and presentation of p...	60	10	7.9	180	0.26046	0.00703	0.00703
GO:0009605	response to external stimulus	313	47	41.2	137	0.18493	0.00712	0.00712
GO:0006521	regulation of cellular amino acid metabo...	14	0	1.84	524	1.00000	0.00781	0.00781
GO:0006473	protein acetylation	62	4	8.16	413	0.97074	0.00784	0.00784
GO:0071702	organic substance transport	3162	386	416.19	405	0.95925	0.02324	0.00839
GO:0006858	extracellular transport	205	36	26.98	94	0.04255	0.00890	0.00890
GO:0006520	cellular amino acid metabolic process	643	112	84.63	36	0.00108	0.00348	0.00934
GO:0006418	tRNA aminoacylation for protein translat...	80	10	10.53	313	0.61946	0.00943	0.00943
GO:0006139	nucleobase-containing compound metabolic...	6350	631	835.8	525	1.00000	1.2e-08	0.00949
GO:0006732	coenzyme metabolic process	277	26	36.46	422	0.97888	5.8e-08	0.01050
GO:1901360	organic cyclic compound metabolic proces...	6680	690	879.23	521	1.00000	2.4e-07	0.01075
GO:0019882	antigen processing and presentation	104	15	13.69	235	0.39391	0.00047	0.01109
GO:0006955	immune response	611	83	80.42	236	0.39543	0.00044	0.01185
GO:0071705	nitrogen compound transport	2823	334	371.57	446	0.98867	0.01261	0.01261
GO:0006636	unsaturated fatty acid biosynthetic proc...	9	0	1.18	526	1.00000	0.01264	0.01264
GO:0033559	unsaturated fatty acid metabolic process	9	0	1.18	527	1.00000	0.01264	0.01264
GO:0051641	cellular localization	2742	326	360.91	432	0.98403	0.01954	0.01367
GO:0051649	establishment of localization in cell	2742	326	360.91	433	0.98403	0.01954	0.01367
GO:0007186	G-protein coupled receptor signaling pat...	930	164	122.41	15	4.6e-05	0.01422	0.01422
GO:0016054	organic acid catabolic process	177	34	23.3	66	0.01450	0.00030	0.01519
GO:0046395	carboxylic acid catabolic process	177	34	23.3	67	0.01450	0.00030	0.01519
GO:0006897	endocytosis	733	99	96.48	245	0.40656	0.00115	0.01535
GO:0098657	import into cell	733	99	96.48	246	0.40656	0.00115	0.01535
GO:0009063	cellular amino acid catabolic process	138	28	18.16	64	0.01237	0.01561	0.01561
GO:1901565	organonitrogen compound catabolic proces...	138	28	18.16	65	0.01237	0.01561	0.01561
GO:0008202	steroid metabolic process	303	52	39.88	87	0.02654	0.01896	0.01896
GO:0019221	cytokine-mediated signaling pathway	332	44	43.7	275	0.50512	0.01911	0.01911
GO:0070887	cellular response to chemical stimulus	332	44	43.7	276	0.50512	0.01911	0.01911
GO:0071310	cellular response to organic substance	332	44	43.7	277	0.50512	0.01911	0.01911
GO:0071345	cellular response to cytokine stimulus	332	44	43.7	278	0.50512	0.01911	0.01911
GO:0034341	response to interferon-gamma	131	19	17.24	230	0.36173	0.01999	0.01999
GO:0045087	innate immune response	131	19	17.24	231	0.36173	0.01999	0.01999
GO:0051186	cofactor metabolic process	313	33	41.2	393	0.93189	2.5e-07	0.02029
GO:0016192	vesicle-mediated transport	1760	239	231.65	188	0.30607	0.00390	0.02216
GO:0033036	macromolecule localization	2930	360	385.65	398	0.93721	0.02936	0.02272
GO:0001501	skeletal system development	275	47	36.2	92	0.03567	0.02283	0.02283
GO:0016071	mRNA metabolic process	694	44	91.35	507	1.00000	6.0e-07	0.02299
GO:0006952	defense response	541	93	71.21	39	0.00399	0.00086	0.02353
GO:0006886	intracellular protein transport	2634	313	346.69	424	0.98249	0.02484	0.02484
GO:0015031	protein transport	2634	313	346.69	425	0.98249	0.02484	0.02484
GO:0015833	peptide transport	2634	313	346.69	426	0.98249	0.02484	0.02484
GO:0034613	cellular protein localization	2634	313	346.69	427	0.98249	0.02484	0.02484
GO:0042886	amide transport	2634	313	346.69	428	0.98249	0.02484	0.02484
GO:0045184	establishment of protein localization	2634	313	346.69	429	0.98249	0.02484	0.02484
GO:0070727	cellular macromolecule localization	2634	313	346.69	430	0.98249	0.02484	0.02484
GO:0044282	small molecule catabolic process	180	34	23.69	78	0.01840	0.00059	0.02577
GO:0009187	cyclic nucleotide metabolic process	113	25	14.87	43	0.00582	0.02636	0.02636
GO:0008152	metabolic process	14918	1780	1963.53	515	1.00000	3.5e-08	0.02846
GO:0050877	nervous system process	2063	322	271.53	28	0.00043	0.00018	0.02941
GO:0006865	amino acid transport	113	18	14.87	164	0.22705	0.02959	0.02959
GO:0015711	organic anion transport	113	18	14.87	165	0.22705	0.02959	0.02959
GO:0015849	organic acid transport	113	18	14.87	166	0.22705	0.02959	0.02959
GO:0046942	carboxylic acid transport	113	18	14.87	167	0.22705	0.02959	0.02959
GO:0016310	phosphorylation	1858	240	244.55	318	0.63847	0.00015	0.03004
GO:0006461	protein complex assembly	161	17	21.19	378	0.86541	0.03036	0.03036
GO:0022607	cellular component assembly	161	17	21.19	379	0.86541	0.03036	0.03036
GO:0043933	macromolecular complex subunit organizat...	161	17	21.19	380	0.86541	0.03036	0.03036
GO:0044085	cellular component biogenesis	161	17	21.19	381	0.86541	0.03036	0.03036
GO:0065003	macromolecular complex assembly	161	17	21.19	382	0.86541	0.03036	0.03036
GO:0070271	protein complex biogenesis	161	17	21.19	383	0.86541	0.03036	0.03036
GO:0071822	protein complex subunit organization	161	17	21.19	384	0.86541	0.03036	0.03036
GO:0002274	myeloid leukocyte activation	150	21	19.74	255	0.41618	0.03184	0.03184
GO:0042116	macrophage activation	150	21	19.74	256	0.41618	0.03184	0.03184
GO:0030101	natural killer cell activation	40	7	5.26	183	0.26887	0.03202	0.03202
GO:0046649	lymphocyte activation	40	7	5.26	184	0.26887	0.03202	0.03202
GO:0009653	anatomical structure morphogenesis	1498	228	197.17	48	0.00924	4.9e-14	0.03244
GO:0007276	gamete generation	481	69	63.31	176	0.23728	4.3e-06	0.03258
GO:0032504	multicellular organism reproduction	481	69	63.31	177	0.23728	4.3e-06	0.03258
GO:0048609	multicellular organismal reproductive pr...	481	69	63.31	178	0.23728	4.3e-06	0.03258
GO:0019953	sexual reproduction	529	72	69.63	237	0.39829	1.0e-05	0.03258
GO:0044703	multi-organism reproductive process	529	72	69.63	238	0.39829	1.0e-05	0.03258
GO:0006820	anion transport	319	45	41.99	206	0.33170	0.03366	0.03366
GO:0006468	protein phosphorylation	1630	223	214.54	185	0.27134	0.03496	0.03496
GO:0008104	protein localization	2670	319	351.43	421	0.97814	0.03505	0.03505
GO:0046907	intracellular transport	2634	313	346.69	431	0.98249	0.02484	0.03582
GO:0016043	cellular component organization	1882	227	247.71	395	0.93522	7.4e-16	0.03584
GO:0071840	cellular component organization or bioge...	1882	227	247.71	396	0.93522	7.4e-16	0.03584
GO:0006950	response to stress	1557	197	204.93	351	0.74179	2.2e-05	0.03821
GO:0007169	transmembrane receptor protein tyrosine ...	422	64	55.54	124	0.12492	0.03835	0.03835
GO:1901564	organonitrogen compound metabolic proces...	7176	881	944.52	456	0.99630	1.2e-06	0.04023
GO:0019538	protein metabolic process	6114	721	804.73	482	0.99990	8.8e-06	0.04030
GO:0003008	system process	2497	405	328.66	9	1.9e-06	0.00449	0.04376
GO:0051704	multi-organism process	619	85	81.47	226	0.35324	8.0e-05	0.04427
GO:0006807	nitrogen compound metabolic process	12448	1402	1638.42	528	1.00000	6.4e-09	0.04463
GO:0006793	phosphorus metabolic process	2482	337	326.68	181	0.26796	2.2e-07	0.04471
GO:0001525	angiogenesis	293	61	38.57	20	0.00017	0.04600	0.04600
GO:0001568	blood vessel development	293	61	38.57	21	0.00017	0.04600	0.04600
GO:0001944	vasculature development	293	61	38.57	22	0.00017	0.04600	0.04600
GO:0048514	blood vessel morphogenesis	293	61	38.57	23	0.00017	0.04600	0.04600
GO:0048646	anatomical structure formation involved ...	293	61	38.57	24	0.00017	0.04600	0.04600
GO:0072358	cardiovascular system development	293	61	38.57	25	0.00017	0.04600	0.04600
GO:0044283	small molecule biosynthetic process	286	43	37.64	141	0.19478	0.00435	0.04620
GO:0006629	lipid metabolic process	1488	229	195.85	41	0.00555	7.4e-07	0.04662
GO:0006796	phosphate-containing compound metabolic ...	2444	335	321.68	149	0.20869	1.8e-06	0.04901
GO:0019637	organophosphate metabolic process	767	104	100.95	234	0.38673	2.6e-11	0.04942
GO:0006753	nucleoside phosphate metabolic process	416	51	54.75	349	0.72960	2.5e-08	0.04976
GO:0009117	nucleotide metabolic process	416	51	54.75	350	0.72960	2.5e-08	0.04976
GO:0072359	circulatory system development	409	78	53.83	29	0.00044	0.00488	0.05073
GO:1901615	organic hydroxy compound metabolic proce...	142	28	18.69	76	0.01788	0.05103	0.05103
GO:0006996	organelle organization	543	50	71.47	460	0.99838	0.00133	0.05506
GO:0006839	mitochondrial transport	57	0	7.5	529	1.00000	0.05739	0.05739
GO:0007005	mitochondrion organization	57	0	7.5	530	1.00000	0.05739	0.05739
GO:0006066	alcohol metabolic process	140	28	18.43	68	0.01492	0.06421	0.06421
GO:0008203	cholesterol metabolic process	140	28	18.43	69	0.01492	0.06421	0.06421
GO:0016125	sterol metabolic process	140	28	18.43	70	0.01492	0.06421	0.06421
GO:1902652	secondary alcohol metabolic process	140	28	18.43	71	0.01492	0.06421	0.06421
GO:0055086	nucleobase-containing small molecule met...	749	95	98.58	338	0.66939	3.6e-09	0.06736
GO:0006355	regulation of transcription, DNA-templat...	2340	255	307.99	468	0.99978	0.06811	0.06811
GO:0006357	regulation of transcription from RNA pol...	2340	255	307.99	469	0.99978	0.06811	0.06811
GO:0009889	regulation of biosynthetic process	2340	255	307.99	470	0.99978	0.06811	0.06811
GO:0010468	regulation of gene expression	2340	255	307.99	471	0.99978	0.06811	0.06811
GO:0010556	regulation of macromolecule biosynthetic...	2340	255	307.99	472	0.99978	0.06811	0.06811
GO:0031326	regulation of cellular biosynthetic proc...	2340	255	307.99	473	0.99978	0.06811	0.06811
GO:0051252	regulation of RNA metabolic process	2340	255	307.99	474	0.99978	0.06811	0.06811
GO:0060255	regulation of macromolecule metabolic pr...	2340	255	307.99	475	0.99978	0.06811	0.06811
GO:1903506	regulation of nucleic acid-templated tra...	2340	255	307.99	476	0.99978	0.06811	0.06811
GO:2000112	regulation of cellular macromolecule bio...	2340	255	307.99	477	0.99978	0.06811	0.06811
GO:2001141	regulation of RNA biosynthetic process	2340	255	307.99	478	0.99978	0.06811	0.06811
GO:0006354	DNA-templated transcription, elongation	76	6	10	403	0.94582	0.07103	0.07103
GO:0006368	transcription elongation from RNA polyme...	76	6	10	404	0.94582	0.07103	0.07103
GO:0006260	DNA replication	270	23	35.54	449	0.99347	0.07175	0.07175
GO:0051171	regulation of nitrogen compound metaboli...	2389	260	314.44	480	0.99983	0.06182	0.07202
GO:0031323	regulation of cellular metabolic process	2397	261	315.5	479	0.99983	0.06199	0.07220
GO:0009299	mRNA transcription	65	1	8.56	481	0.99990	0.07244	0.07244
GO:0019219	regulation of nucleobase-containing comp...	2375	260	312.6	464	0.99974	0.07333	0.07333
GO:0006486	protein glycosylation	455	61	59.89	267	0.45933	0.07697	0.07697
GO:0009100	glycoprotein metabolic process	455	61	59.89	268	0.45933	0.07697	0.07697
GO:0009101	glycoprotein biosynthetic process	455	61	59.89	269	0.45933	0.07697	0.07697
GO:0043413	macromolecule glycosylation	455	61	59.89	270	0.45933	0.07697	0.07697
GO:0070085	glycosylation	455	61	59.89	271	0.45933	0.07697	0.07697
GO:1901137	carbohydrate derivative biosynthetic pro...	455	61	59.89	272	0.45933	0.07697	0.07697
GO:0045333	cellular respiration	530	64	69.76	364	0.79047	2.1e-05	0.07775
GO:1901566	organonitrogen compound biosynthetic pro...	1413	162	185.98	420	0.97794	2.8e-08	0.08075
GO:0080090	regulation of primary metabolic process	2410	264	317.21	467	0.99975	0.07144	0.08286
GO:0019222	regulation of metabolic process	2418	265	318.26	466	0.99975	0.07162	0.08304
GO:0016053	organic acid biosynthetic process	199	31	26.19	135	0.18088	0.00779	0.08832
GO:0046394	carboxylic acid biosynthetic process	199	31	26.19	136	0.18088	0.00779	0.08832
GO:0008652	cellular amino acid biosynthetic process	160	30	21.06	88	0.02798	0.08968	0.08968
GO:0009607	response to biotic stimulus	90	13	11.85	239	0.40487	0.10111	0.10111
GO:0009617	response to bacterium	90	13	11.85	240	0.40487	0.10111	0.10111
GO:0042742	defense response to bacterium	90	13	11.85	241	0.40487	0.10111	0.10111
GO:0043207	response to external biotic stimulus	90	13	11.85	242	0.40487	0.10111	0.10111
GO:0051707	response to other organism	90	13	11.85	243	0.40487	0.10111	0.10111
GO:0098542	defense response to other organism	90	13	11.85	244	0.40487	0.10111	0.10111
GO:0006370	7-methylguanosine mRNA capping	9	1	1.18	345	0.71927	0.10208	0.10208
GO:0009452	7-methylguanosine RNA capping	9	1	1.18	346	0.71927	0.10208	0.10208
GO:0036260	RNA capping	9	1	1.18	347	0.71927	0.10208	0.10208
GO:0006006	glucose metabolic process	64	7	8.42	353	0.75458	0.10294	0.10294
GO:0006094	gluconeogenesis	64	7	8.42	354	0.75458	0.10294	0.10294
GO:0016051	carbohydrate biosynthetic process	64	7	8.42	355	0.75458	0.10294	0.10294
GO:0019318	hexose metabolic process	64	7	8.42	356	0.75458	0.10294	0.10294
GO:0019319	hexose biosynthetic process	64	7	8.42	357	0.75458	0.10294	0.10294
GO:0046364	monosaccharide biosynthetic process	64	7	8.42	358	0.75458	0.10294	0.10294
GO:0044260	cellular macromolecule metabolic process	8052	879	1059.82	516	1.00000	3.4e-06	0.10364
GO:0032787	monocarboxylic acid metabolic process	413	59	54.36	182	0.26804	6.1e-09	0.10403
GO:0008206	bile acid metabolic process	2	0	0.26	531	1.00000	0.10552	0.10552
GO:0009112	nucleobase metabolic process	336	44	44.22	291	0.53924	1.1e-06	0.10571
GO:1901135	carbohydrate derivative metabolic proces...	758	87	99.77	392	0.92833	0.00448	0.10593
GO:0006396	RNA processing	629	43	82.79	497	1.00000	7.7e-07	0.11756
GO:0006397	mRNA processing	629	43	82.79	498	1.00000	7.7e-07	0.11756
GO:0006403	RNA localization	75	7	9.87	386	0.87955	0.11984	0.11984
GO:0000910	cytokinesis	207	32	27.25	138	0.18819	0.12220	0.12220
GO:0022402	cell cycle process	207	32	27.25	139	0.18819	0.12220	0.12220
GO:0051301	cell division	207	32	27.25	140	0.18819	0.12220	0.12220
GO:0006811	ion transport	1407	217	185.19	44	0.00622	1.6e-05	0.12954
GO:0019740	nitrogen utilization	2	0	0.26	532	1.00000	0.13990	0.13990
GO:0006124	ferredoxin metabolic process	8	1	1.05	339	0.67671	0.14099	0.14099
GO:0000003	reproduction	551	72	72.52	292	0.54605	0.00043	0.14292
GO:0022414	reproductive process	551	72	72.52	293	0.54605	0.00043	0.14292
GO:0006907	pinocytosis	13	1	1.71	376	0.84041	0.14524	0.14524
GO:0001505	regulation of neurotransmitter levels	492	63	64.76	304	0.61395	0.14893	0.14893
GO:0006836	neurotransmitter transport	492	63	64.76	305	0.61395	0.14893	0.14893
GO:0007269	neurotransmitter secretion	492	63	64.76	306	0.61395	0.14893	0.14893
GO:0023061	signal release	492	63	64.76	307	0.61395	0.14893	0.14893
GO:0099531	presynaptic process involved in chemical...	492	63	64.76	308	0.61395	0.14893	0.14893
GO:0099643	signal release from synapse	492	63	64.76	309	0.61395	0.14893	0.14893
GO:0006797	polyphosphate metabolic process	8	0	1.05	533	1.00000	0.15350	0.15350
GO:0006798	polyphosphate catabolic process	8	0	1.05	534	1.00000	0.15350	0.15350
GO:0005976	polysaccharide metabolic process	486	60	63.97	348	0.72420	0.15562	0.15562
GO:0032940	secretion by cell	738	93	97.14	342	0.69260	0.15598	0.15598
GO:0046903	secretion	738	93	97.14	343	0.69260	0.15598	0.15598
GO:0090304	nucleic acid metabolic process	4647	449	611.64	519	1.00000	5.6e-07	0.16411
GO:0051180	vitamin transport	180	35	23.69	63	0.01107	0.16426	0.16426
GO:0006206	pyrimidine nucleobase metabolic process	109	12	14.35	362	0.78711	0.16930	0.16930
GO:0072527	pyrimidine-containing compound metabolic...	109	12	14.35	363	0.78711	0.16930	0.16930
GO:0006766	vitamin metabolic process	68	7	8.95	369	0.80812	0.17291	0.17291
GO:0007178	transmembrane receptor protein serine/th...	99	9	13.03	391	0.91743	0.17496	0.17496
GO:0006099	tricarboxylic acid cycle	58	7	7.63	333	0.65565	0.18037	0.18037
GO:0006101	citrate metabolic process	58	7	7.63	334	0.65565	0.18037	0.18037
GO:0009060	aerobic respiration	58	7	7.63	335	0.65565	0.18037	0.18037
GO:0072350	tricarboxylic acid metabolic process	58	7	7.63	336	0.65565	0.18037	0.18037
GO:0050794	regulation of cellular process	8195	1177	1078.64	16	4.6e-05	0.00875	0.18055
GO:0006479	protein methylation	26	7	3.42	95	0.04629	0.18934	0.18934
GO:0008213	protein alkylation	26	7	3.42	96	0.04629	0.18934	0.18934
GO:0032259	methylation	26	7	3.42	97	0.04629	0.18934	0.18934
GO:0043414	macromolecule methylation	26	7	3.42	98	0.04629	0.18934	0.18934
GO:0008643	carbohydrate transport	107	15	14.08	264	0.43887	0.19352	0.19352
GO:0009110	vitamin biosynthetic process	35	6	4.61	189	0.31006	0.20480	0.20480
GO:0010467	gene expression	4552	438	599.14	520	1.00000	6.8e-07	0.20747
GO:0019693	ribose phosphate metabolic process	303	26	39.88	451	0.99514	1.1e-07	0.20776
GO:0006733	oxidoreduction coenzyme metabolic proces...	148	16	19.48	372	0.83397	0.00381	0.20916
GO:0019362	pyridine nucleotide metabolic process	148	16	19.48	373	0.83397	0.00381	0.20916
GO:0046496	nicotinamide nucleotide metabolic proces...	148	16	19.48	374	0.83397	0.00381	0.20916
GO:0072524	pyridine-containing compound metabolic p...	148	16	19.48	375	0.83397	0.00381	0.20916
GO:0006081	cellular aldehyde metabolic process	19	0	2.5	535	1.00000	0.21039	0.21039
GO:0006098	pentose-phosphate shunt	19	0	2.5	536	1.00000	0.21039	0.21039
GO:0006739	NADP metabolic process	19	0	2.5	537	1.00000	0.21039	0.21039
GO:0019682	glyceraldehyde-3-phosphate metabolic pro...	19	0	2.5	538	1.00000	0.21039	0.21039
GO:0051156	glucose 6-phosphate metabolic process	19	0	2.5	539	1.00000	0.21039	0.21039
GO:0016070	RNA metabolic process	4143	403	545.31	517	1.00000	6.4e-06	0.21063
GO:0007034	vacuolar transport	30	0	3.95	540	1.00000	0.21488	0.21488
GO:0007041	lysosomal transport	30	0	3.95	541	1.00000	0.21488	0.21488
GO:0050789	regulation of biological process	8312	1199	1094.04	14	1.6e-05	0.00968	0.22093
GO:0043574	peroxisomal transport	26	0	3.42	542	1.00000	0.22536	0.22536
GO:0009059	macromolecule biosynthetic process	4679	479	615.86	513	1.00000	4.2e-05	0.22745
GO:0034645	cellular macromolecule biosynthetic proc...	4679	479	615.86	514	1.00000	4.2e-05	0.22745
GO:0007167	enzyme linked receptor protein signaling...	521	73	68.57	187	0.29962	0.23731	0.23731
GO:0010941	regulation of cell death	247	37	32.51	154	0.22225	0.23931	0.23931
GO:0042981	regulation of apoptotic process	247	37	32.51	155	0.22225	0.23931	0.23931
GO:0043066	negative regulation of apoptotic process	247	37	32.51	156	0.22225	0.23931	0.23931
GO:0043067	regulation of programmed cell death	247	37	32.51	157	0.22225	0.23931	0.23931
GO:0043069	negative regulation of programmed cell d...	247	37	32.51	158	0.22225	0.23931	0.23931
GO:0048519	negative regulation of biological proces...	247	37	32.51	159	0.22225	0.23931	0.23931
GO:0048523	negative regulation of cellular process	247	37	32.51	160	0.22225	0.23931	0.23931
GO:0060548	negative regulation of cell death	247	37	32.51	161	0.22225	0.23931	0.23931
GO:0007259	JAK-STAT cascade	127	17	16.72	279	0.50981	0.23994	0.23994
GO:0097696	STAT cascade	127	17	16.72	280	0.50981	0.23994	0.23994
GO:0044249	cellular biosynthetic process	4901	517	645.08	508	1.00000	0.00020	0.25339
GO:0006082	organic acid metabolic process	1085	169	142.81	61	0.01024	1.9e-07	0.26006
GO:0043436	oxoacid metabolic process	1085	169	142.81	62	0.01024	1.9e-07	0.26006
GO:0009987	cellular process	18642	2428	2453.69	387	0.88178	1.1e-06	0.26838
GO:0007605	sensory perception of sound	83	11	10.92	289	0.53916	0.27488	0.27488
GO:0050954	sensory perception of mechanical stimulu...	83	11	10.92	290	0.53916	0.27488	0.27488
GO:0001678	cellular glucose homeostasis	64	8	8.42	310	0.61804	0.30062	0.30062
GO:0033500	carbohydrate homeostasis	64	8	8.42	311	0.61804	0.30062	0.30062
GO:0042593	glucose homeostasis	64	8	8.42	312	0.61804	0.30062	0.30062
GO:0019725	cellular homeostasis	176	32	23.17	89	0.03525	1.6e-08	0.30074
GO:0048878	chemical homeostasis	176	32	23.17	90	0.03525	1.6e-08	0.30074
GO:0055082	cellular chemical homeostasis	176	32	23.17	91	0.03525	1.6e-08	0.30074
GO:0006109	regulation of carbohydrate metabolic pro...	23	4	3.03	229	0.35895	0.30880	0.30880
GO:0009058	biosynthetic process	4953	523	651.92	509	1.00000	0.00019	0.31253
GO:0044237	cellular metabolic process	11375	1333	1497.19	510	1.00000	9.0e-05	0.31744
GO:0007274	neuromuscular synaptic transmission	58	12	7.63	101	0.07240	0.32048	0.32048
GO:1901576	organic substance biosynthetic process	4911	515	646.39	511	1.00000	0.00013	0.32357
GO:0002520	immune system development	166	28	21.85	106	0.09926	0.33313	0.33313
GO:0030097	hemopoiesis	166	28	21.85	107	0.09926	0.33313	0.33313
GO:0048534	hematopoietic or lymphoid organ developm...	166	28	21.85	108	0.09926	0.33313	0.33313
GO:0015931	nucleobase-containing compound transport	114	9	15	415	0.97169	0.34968	0.34968
GO:1901575	organic substance catabolic process	455	68	59.89	126	0.14367	0.00157	0.35207
GO:0006817	phosphate ion transport	32	4	4.21	316	0.62281	0.35335	0.35335
GO:0015698	inorganic anion transport	32	4	4.21	317	0.62281	0.35335	0.35335
GO:0030879	mammary gland development	13	0	1.71	543	1.00000	0.36439	0.36439
GO:0048732	gland development	13	0	1.71	544	1.00000	0.36439	0.36439
GO:0044267	cellular protein metabolic process	3515	438	462.65	390	0.91329	6.0e-05	0.37004
GO:0007600	sensory perception	667	101	87.79	100	0.07195	0.00350	0.38311
GO:0006259	DNA metabolic process	695	58	91.48	490	0.99998	0.00620	0.38559
GO:0007160	cell-matrix adhesion	137	20	18.03	220	0.34521	0.38992	0.38992
GO:0031589	cell-substrate adhesion	137	20	18.03	221	0.34521	0.38992	0.38992
GO:0003013	circulatory system process	146	24	19.22	127	0.14682	0.40737	0.40737
GO:0008015	blood circulation	146	24	19.22	128	0.14682	0.40737	0.40737
GO:0019722	calcium-mediated signaling	242	31	31.85	302	0.59354	0.41480	0.41480
GO:0009056	catabolic process	458	68	60.28	130	0.15689	0.00220	0.41891
GO:0044248	cellular catabolic process	329	52	43.3	104	0.09145	0.07243	0.42833
GO:0042221	response to chemical	599	97	78.84	75	0.01726	0.00010	0.43797
GO:0010033	response to organic substance	447	60	58.83	266	0.45601	0.00544	0.43939
GO:0019236	response to pheromone	3	0	0.39	545	1.00000	0.44039	0.44039
GO:0065007	biological regulation	8809	1279	1159.45	8	1.4e-06	0.00036	0.44620
GO:0019752	carboxylic acid metabolic process	1077	169	141.76	46	0.00780	1.1e-07	0.44729
GO:0009111	vitamin catabolic process	3	0	0.39	546	1.00000	0.45266	0.45266
GO:0006401	RNA catabolic process	125	14	16.45	361	0.77955	0.46004	0.46004
GO:0050828	regulation of liquid surface tension	10	5	1.32	42	0.00558	0.46319	0.46319
GO:0007606	sensory perception of chemical stimulus	21	3	2.76	288	0.53502	0.46425	0.46425
GO:0006605	protein targeting	305	38	40.14	337	0.66794	0.46485	0.46485
GO:0035556	intracellular signal transduction	800	113	105.3	153	0.22032	0.46967	0.46967
GO:0019932	second-messenger-mediated signaling	249	33	32.77	286	0.51150	0.47007	0.47007
GO:0031123	RNA 3'-end processing	92	4	12.11	461	0.99876	0.00223	0.47265
GO:0031124	mRNA 3'-end processing	92	4	12.11	462	0.99876	0.00223	0.47265
GO:0050909	sensory perception of taste	16	2	2.11	330	0.64197	0.47273	0.47273
GO:0000165	MAPK cascade	435	60	57.26	232	0.36830	0.49565	0.49565
GO:0023014	signal transduction by protein phosphory...	435	60	57.26	233	0.36830	0.49565	0.49565
GO:0006091	generation of precursor metabolites and ...	885	110	116.48	360	0.75859	0.00046	0.52750
GO:0055114	oxidation-reduction process	795	100	104.64	344	0.70525	0.00152	0.53333
GO:0015980	energy derivation by oxidation of organi...	756	94	99.51	352	0.74190	0.01138	0.53443
GO:0007502	digestive tract mesoderm development	16	0	2.11	547	1.00000	0.53815	0.53815
GO:0035295	tube development	16	0	2.11	548	1.00000	0.53815	0.53815
GO:0048565	digestive tract development	16	0	2.11	549	1.00000	0.53815	0.53815
GO:0055123	digestive system development	16	0	2.11	550	1.00000	0.53815	0.53815
GO:0006887	exocytosis	574	74	75.55	303	0.59579	0.57524	0.57524
GO:0006725	cellular aromatic compound metabolic pro...	6386	639	840.53	551	1.00000	2.2e-08	0.58424
GO:0046483	heterocycle metabolic process	6386	639	840.53	552	1.00000	2.2e-08	0.58424
GO:0034660	ncRNA metabolic process	317	29	41.72	447	0.98940	0.00126	0.58477
GO:0006778	porphyrin-containing compound metabolic ...	38	8	5	122	0.11824	0.61816	0.61816
GO:0033013	tetrapyrrole metabolic process	38	8	5	123	0.11824	0.61816	0.61816
GO:0006353	DNA-templated transcription, termination	29	2	3.82	388	0.91006	0.64157	0.64157
GO:0006369	termination of RNA polymerase II transcr...	29	2	3.82	389	0.91006	0.64157	0.64157
GO:0006399	tRNA metabolic process	185	21	24.35	366	0.79756	0.40413	0.64499
GO:0019233	sensory perception of pain	35	11	4.61	40	0.00405	0.64613	0.64613
GO:0065008	regulation of biological quality	1002	151	131.88	93	0.03962	0.00958	0.64944
GO:0048513	animal organ development	711	116	93.58	47	0.00801	0.01344	0.65436
GO:0006464	cellular protein modification process	2791	381	367.36	150	0.21632	0.44240	0.65463
GO:0036211	protein modification process	2791	381	367.36	151	0.21632	0.44240	0.65463
GO:0043412	macromolecule modification	2791	381	367.36	152	0.21632	0.44240	0.65463
GO:0044262	cellular carbohydrate metabolic process	228	30	30.01	287	0.53055	0.66823	0.66823
GO:0005977	glycogen metabolic process	226	30	29.75	281	0.50989	0.69579	0.69579
GO:0006073	cellular glucan metabolic process	226	30	29.75	282	0.50989	0.69579	0.69579
GO:0006112	energy reserve metabolic process	226	30	29.75	283	0.50989	0.69579	0.69579
GO:0044042	glucan metabolic process	226	30	29.75	284	0.50989	0.69579	0.69579
GO:0044264	cellular polysaccharide metabolic proces...	226	30	29.75	285	0.50989	0.69579	0.69579
GO:0009057	macromolecule catabolic process	141	18	18.56	295	0.59316	0.69785	0.69785
GO:0019439	aromatic compound catabolic process	141	18	18.56	296	0.59316	0.69785	0.69785
GO:0034655	nucleobase-containing compound catabolic...	141	18	18.56	297	0.59316	0.69785	0.69785
GO:0044265	cellular macromolecule catabolic process	141	18	18.56	298	0.59316	0.69785	0.69785
GO:0044270	cellular nitrogen compound catabolic pro...	141	18	18.56	299	0.59316	0.69785	0.69785
GO:0046700	heterocycle catabolic process	141	18	18.56	300	0.59316	0.69785	0.69785
GO:1901361	organic cyclic compound catabolic proces...	141	18	18.56	301	0.59316	0.69785	0.69785
GO:0006471	protein ADP-ribosylation	26	4	3.42	265	0.45291	0.70284	0.70284
GO:0042592	homeostatic process	186	37	24.48	45	0.00636	1.1e-08	0.70837
GO:0006810	transport	4927	657	648.5	224	0.35168	0.00273	0.74885
GO:0051234	establishment of localization	4927	657	648.5	225	0.35168	0.00273	0.74885
GO:0007268	chemical synaptic transmission	938	145	123.46	79	0.02074	0.11114	0.75058
GO:0098916	anterograde trans-synaptic signaling	938	145	123.46	80	0.02074	0.11114	0.75058
GO:0099536	synaptic signaling	938	145	123.46	81	0.02074	0.11114	0.75058
GO:0099537	trans-synaptic signaling	938	145	123.46	82	0.02074	0.11114	0.75058
GO:0003018	vascular process in circulatory system	71	11	9.35	194	0.32941	0.77744	0.77744
GO:0019229	regulation of vasoconstriction	71	11	9.35	195	0.32941	0.77744	0.77744
GO:0035150	regulation of tube size	71	11	9.35	196	0.32941	0.77744	0.77744
GO:0035296	regulation of tube diameter	71	11	9.35	197	0.32941	0.77744	0.77744
GO:0042310	vasoconstriction	71	11	9.35	198	0.32941	0.77744	0.77744
GO:0044057	regulation of system process	71	11	9.35	199	0.32941	0.77744	0.77744
GO:0050880	regulation of blood vessel size	71	11	9.35	200	0.32941	0.77744	0.77744
GO:0051239	regulation of multicellular organismal p...	71	11	9.35	201	0.32941	0.77744	0.77744
GO:0090066	regulation of anatomical structure size	71	11	9.35	202	0.32941	0.77744	0.77744
GO:0097746	regulation of blood vessel diameter	71	11	9.35	203	0.32941	0.77744	0.77744
GO:0097756	negative regulation of blood vessel diam...	71	11	9.35	204	0.32941	0.77744	0.77744
GO:1903522	regulation of blood circulation	71	11	9.35	205	0.32941	0.77744	0.77744
GO:0051179	localization	4988	666	656.53	207	0.33558	0.00418	0.80861
GO:0034641	cellular nitrogen compound metabolic pro...	7039	693	926.48	553	1.00000	2.0e-10	0.81259
GO:0044271	cellular nitrogen compound biosynthetic ...	4001	400	526.62	512	1.00000	5.9e-05	0.82760
GO:0006809	nitric oxide biosynthetic process	7	2	0.92	168	0.23255	0.83220	0.83220
GO:0007263	nitric oxide mediated signal transductio...	7	2	0.92	169	0.23255	0.83220	0.83220
GO:0046209	nitric oxide metabolic process	7	2	0.92	170	0.23255	0.83220	0.83220
GO:0072593	reactive oxygen species metabolic proces...	7	2	0.92	171	0.23255	0.83220	0.83220
GO:1903409	reactive oxygen species biosynthetic pro...	7	2	0.92	172	0.23255	0.83220	0.83220
GO:2001057	reactive nitrogen species metabolic proc...	7	2	0.92	173	0.23255	0.83220	0.83220
GO:0032501	multicellular organismal process	4680	748	615.99	5	2.8e-10	5.7e-05	0.84250
GO:0019220	regulation of phosphate metabolic proces...	8	1	1.05	340	0.67671	0.85459	0.85459
GO:0051174	regulation of phosphorus metabolic proce...	8	1	1.05	341	0.67671	0.85459	0.85459
GO:0005984	disaccharide metabolic process	2	0	0.26	554	1.00000	0.86612	0.86612
GO:0009311	oligosaccharide metabolic process	2	0	0.26	555	1.00000	0.86612	0.86612
GO:0016079	synaptic vesicle exocytosis	313	44	41.2	208	0.34294	0.86762	0.86762
GO:0017156	calcium ion regulated exocytosis	313	44	41.2	209	0.34294	0.86762	0.86762
GO:0045055	regulated exocytosis	313	44	41.2	210	0.34294	0.86762	0.86762
GO:0048489	synaptic vesicle transport	313	44	41.2	211	0.34294	0.86762	0.86762
GO:0051640	organelle localization	313	44	41.2	212	0.34294	0.86762	0.86762
GO:0051648	vesicle localization	313	44	41.2	213	0.34294	0.86762	0.86762
GO:0051650	establishment of vesicle localization	313	44	41.2	214	0.34294	0.86762	0.86762
GO:0051656	establishment of organelle localization	313	44	41.2	215	0.34294	0.86762	0.86762
GO:0097479	synaptic vesicle localization	313	44	41.2	216	0.34294	0.86762	0.86762
GO:0097480	establishment of synaptic vesicle locali...	313	44	41.2	217	0.34294	0.86762	0.86762
GO:0099003	vesicle-mediated transport in synapse	313	44	41.2	218	0.34294	0.86762	0.86762
GO:0099504	synaptic vesicle cycle	313	44	41.2	219	0.34294	0.86762	0.86762
GO:0006790	sulfur compound metabolic process	276	43	36.33	125	0.13531	0.18052	0.87660
GO:0007249	I-kappaB kinase/NF-kappaB signaling	108	16	14.22	223	0.34593	0.88400	0.88400
GO:0032502	developmental process	3628	548	477.52	17	0.00012	8.7e-08	0.89292
GO:0006308	DNA catabolic process	16	4	2.11	129	0.14969	0.92611	0.92611
GO:0003002	regionalization	379	55	49.88	174	0.23701	3.3e-08	0.94455
GO:0007389	pattern specification process	379	55	49.88	175	0.23701	3.3e-08	0.94455
GO:0048856	anatomical structure development	3580	541	471.2	18	0.00013	4.6e-09	0.94563
GO:0007275	multicellular organism development	2298	359	302.47	26	0.00018	0.00040	0.94667
GO:0033554	cellular response to stress	547	48	72	463	0.99950	0.02669	0.98417
GO:0007154	cell communication	6457	1025	849.88	1	7.6e-14	8.6e-05	0.98427
GO:0023052	signaling	6451	1021	849.09	2	2.0e-13	7.7e-05	0.98488
GO:0007254	JNK cascade	190	30	25.01	131	0.16596	0.98601	0.98601
GO:0031098	stress-activated protein kinase signalin...	190	30	25.01	132	0.16596	0.98601	0.98601
GO:0051403	stress-activated MAPK cascade	190	30	25.01	133	0.16596	0.98601	0.98601
GO:0009950	dorsal/ventral axis specification	65	19	8.56	31	0.00051	0.98966	0.98966
GO:0009953	dorsal/ventral pattern formation	65	19	8.56	32	0.00051	0.98966	0.98966
GO:0007267	cell-cell signaling	1474	249	194.01	13	1.4e-05	0.20743	0.98968
GO:0003006	developmental process involved in reprod...	35	5	4.61	273	0.49611	0.99306	0.99306
GO:0007530	sex determination	35	5	4.61	274	0.49611	0.99306	0.99306
GO:0009798	axis specification	241	31	31.72	294	0.58382	1.1e-06	0.99448
GO:0000375	RNA splicing, via transesterification re...	456	32	60.02	492	0.99999	5.3e-06	1.00000
GO:0000377	RNA splicing, via transesterification re...	456	32	60.02	493	0.99999	5.3e-06	1.00000
GO:0001508	action potential	91	13	11.98	258	0.42105	0.00015	1.00000
GO:0001775	cell activation	178	26	23.43	191	0.31492	0.00456	1.00000
GO:0002250	adaptive immune response	206	19	27.11	407	0.96774	6.7e-05	1.00000
GO:0002252	immune effector process	293	35	38.57	359	0.75685	8.1e-05	1.00000
GO:0002253	activation of immune response	87	16	11.45	111	0.10260	0.00482	1.00000
GO:0002443	leukocyte mediated immunity	206	19	27.11	408	0.96774	6.7e-05	1.00000
GO:0002449	lymphocyte mediated immunity	206	19	27.11	409	0.96774	6.7e-05	1.00000
GO:0002460	adaptive immune response based on somati...	206	19	27.11	410	0.96774	6.7e-05	1.00000
GO:0002682	regulation of immune system process	87	16	11.45	112	0.10260	0.00482	1.00000
GO:0002684	positive regulation of immune system pro...	87	16	11.45	113	0.10260	0.00482	1.00000
GO:0003012	muscle system process	486	98	63.97	11	9.0e-06	0.00558	1.00000
GO:0006090	pyruvate metabolic process	129	16	16.98	320	0.64002	0.00073	1.00000
GO:0006163	purine nucleotide metabolic process	284	26	37.38	434	0.98551	1.5e-08	1.00000
GO:0006165	nucleoside diphosphate phosphorylation	129	16	16.98	321	0.64002	0.00073	1.00000
GO:0006351	transcription, DNA-templated	3205	327	421.85	500	1.00000	0.00147	1.00000
GO:0006352	DNA-templated transcription, initiation	173	8	22.77	489	0.99995	0.00016	1.00000
GO:0006518	peptide metabolic process	789	71	103.85	484	0.99991	4.0e-16	1.00000
GO:0006757	ATP generation from ADP	129	16	16.98	322	0.64002	0.00073	1.00000
GO:0006873	cellular ion homeostasis	112	24	14.74	51	0.01017	3.7e-15	1.00000
GO:0006875	cellular metal ion homeostasis	112	24	14.74	52	0.01017	3.7e-15	1.00000
GO:0006959	humoral immune response	87	16	11.45	114	0.10260	0.00482	1.00000
GO:0006974	cellular response to DNA damage stimulus	357	18	46.99	496	1.00000	0.00108	1.00000
GO:0007599	hemostasis	223	34	29.35	144	0.20230	0.00143	1.00000
GO:0008150	biological_process	24183	3183	3183	556	1.00000	1.00000	1.00000
GO:0008219	cell death	1171	179	154.13	73	0.01674	0.00039	1.00000
GO:0008380	RNA splicing	456	32	60.02	494	0.99999	5.3e-06	1.00000
GO:0008610	lipid biosynthetic process	39	1	5.13	454	0.99595	0.00373	1.00000
GO:0009062	fatty acid catabolic process	39	6	5.13	248	0.40883	0.00168	1.00000
GO:0009123	nucleoside monophosphate metabolic proce...	284	26	37.38	435	0.98551	1.5e-08	1.00000
GO:0009126	purine nucleoside monophosphate metaboli...	284	26	37.38	436	0.98551	1.5e-08	1.00000
GO:0009132	nucleoside diphosphate metabolic process	129	16	16.98	323	0.64002	0.00073	1.00000
GO:0009135	purine nucleoside diphosphate metabolic ...	129	16	16.98	324	0.64002	0.00073	1.00000
GO:0009141	nucleoside triphosphate metabolic proces...	284	26	37.38	437	0.98551	1.5e-08	1.00000
GO:0009144	purine nucleoside triphosphate metabolic...	284	26	37.38	438	0.98551	1.5e-08	1.00000
GO:0009150	purine ribonucleotide metabolic process	284	26	37.38	439	0.98551	1.5e-08	1.00000
GO:0009161	ribonucleoside monophosphate metabolic p...	284	26	37.38	440	0.98551	1.5e-08	1.00000
GO:0009167	purine ribonucleoside monophosphate meta...	284	26	37.38	441	0.98551	1.5e-08	1.00000
GO:0009179	purine ribonucleoside diphosphate metabo...	129	16	16.98	325	0.64002	0.00073	1.00000
GO:0009185	ribonucleoside diphosphate metabolic pro...	129	16	16.98	326	0.64002	0.00073	1.00000
GO:0009199	ribonucleoside triphosphate metabolic pr...	284	26	37.38	442	0.98551	1.5e-08	1.00000
GO:0009205	purine ribonucleoside triphosphate metab...	284	26	37.38	443	0.98551	1.5e-08	1.00000
GO:0009259	ribonucleotide metabolic process	284	26	37.38	444	0.98551	1.5e-08	1.00000
GO:0009611	response to wounding	223	34	29.35	145	0.20230	0.00143	1.00000
GO:0009888	tissue development	2366	368	311.42	27	0.00021	0.00023	1.00000
GO:0009952	anterior/posterior pattern specification	184	16	24.22	417	0.97697	8.2e-12	1.00000
GO:0010876	lipid localization	269	47	35.41	84	0.02531	7.3e-06	1.00000
GO:0012501	programmed cell death	1171	179	154.13	74	0.01674	0.00039	1.00000
GO:0016042	lipid catabolic process	39	6	5.13	249	0.40883	0.00168	1.00000
GO:0016052	carbohydrate catabolic process	129	16	16.98	327	0.64002	0.00073	1.00000
GO:0018130	heterocycle biosynthetic process	3205	327	421.85	501	1.00000	0.00147	1.00000
GO:0019226	transmission of nerve impulse	91	13	11.98	259	0.42105	0.00015	1.00000
GO:0019395	fatty acid oxidation	39	6	5.13	250	0.40883	0.00168	1.00000
GO:0019438	aromatic compound biosynthetic process	3205	327	421.85	502	1.00000	0.00147	1.00000
GO:0022610	biological adhesion	1654	262	217.7	34	0.00062	1.0e-06	1.00000
GO:0022900	electron transport chain	476	57	62.65	368	0.79892	6.9e-05	1.00000
GO:0030003	cellular cation homeostasis	112	24	14.74	53	0.01017	3.7e-15	1.00000
GO:0030258	lipid modification	39	6	5.13	251	0.40883	0.00168	1.00000
GO:0032774	RNA biosynthetic process	3205	327	421.85	503	1.00000	0.00147	1.00000
GO:0034440	lipid oxidation	39	6	5.13	252	0.40883	0.00168	1.00000
GO:0034654	nucleobase-containing compound biosynthe...	3205	327	421.85	504	1.00000	0.00147	1.00000
GO:0035282	segmentation	248	31	32.64	332	0.64991	9.9e-12	1.00000
GO:0035383	thioester metabolic process	38	2	5	412	0.96841	5.2e-05	1.00000
GO:0035637	multicellular organismal signaling	91	13	11.98	260	0.42105	0.00015	1.00000
GO:0042060	wound healing	223	34	29.35	146	0.20230	0.00143	1.00000
GO:0042157	lipoprotein metabolic process	44	3	5.79	401	0.94106	0.00507	1.00000
GO:0042158	lipoprotein biosynthetic process	44	3	5.79	402	0.94106	0.00507	1.00000
GO:0042391	regulation of membrane potential	91	13	11.98	261	0.42105	0.00015	1.00000
GO:0043038	amino acid activation	80	10	10.53	314	0.61946	0.00943	1.00000
GO:0043039	tRNA aminoacylation	80	10	10.53	315	0.61946	0.00943	1.00000
GO:0043043	peptide biosynthetic process	789	71	103.85	485	0.99991	4.0e-16	1.00000
GO:0043543	protein acylation	62	4	8.16	414	0.97074	0.00784	1.00000
GO:0043603	cellular amide metabolic process	789	71	103.85	486	0.99991	4.0e-16	1.00000
GO:0043604	amide biosynthetic process	789	71	103.85	487	0.99991	4.0e-16	1.00000
GO:0043631	RNA polyadenylation	88	4	11.58	459	0.99807	0.00374	1.00000
GO:0044242	cellular lipid catabolic process	39	6	5.13	253	0.40883	0.00168	1.00000
GO:0044255	cellular lipid metabolic process	682	105	89.77	99	0.04745	4.1e-08	1.00000
GO:0046031	ADP metabolic process	129	16	16.98	328	0.64002	0.00073	1.00000
GO:0046034	ATP metabolic process	284	26	37.38	445	0.98551	1.5e-08	1.00000
GO:0046939	nucleotide phosphorylation	129	16	16.98	329	0.64002	0.00073	1.00000
GO:0048232	male gamete generation	326	46	42.91	193	0.32873	4.0e-05	1.00000
GO:0048518	positive regulation of biological proces...	87	16	11.45	115	0.10260	0.00482	1.00000
GO:0048583	regulation of response to stimulus	87	16	11.45	116	0.10260	0.00482	1.00000
GO:0048584	positive regulation of response to stimu...	87	16	11.45	117	0.10260	0.00482	1.00000
GO:0048869	cellular developmental process	1207	168	158.87	163	0.22415	4.0e-16	1.00000
GO:0050776	regulation of immune response	87	16	11.45	118	0.10260	0.00482	1.00000
GO:0050778	positive regulation of immune response	87	16	11.45	119	0.10260	0.00482	1.00000
GO:0050801	ion homeostasis	112	24	14.74	54	0.01017	3.7e-15	1.00000
GO:0050817	coagulation	223	34	29.35	147	0.20230	0.00143	1.00000
GO:0050878	regulation of body fluid levels	223	34	29.35	148	0.20230	0.00143	1.00000
GO:0050953	sensory perception of light stimulus	500	69	65.81	228	0.35454	0.00063	1.00000
GO:0051276	chromosome organization	486	50	63.97	419	0.97792	0.00307	1.00000
GO:0051716	cellular response to stimulus	6318	967	831.58	6	4.1e-09	1.1e-05	1.00000
GO:0055065	metal ion homeostasis	112	24	14.74	55	0.01017	3.7e-15	1.00000
GO:0055074	calcium ion homeostasis	112	24	14.74	56	0.01017	3.7e-15	1.00000
GO:0055080	cation homeostasis	112	24	14.74	57	0.01017	3.7e-15	1.00000
GO:0061061	muscle structure development	374	59	49.23	103	0.07891	0.00456	1.00000
GO:0072329	monocarboxylic acid catabolic process	39	6	5.13	254	0.40883	0.00168	1.00000
GO:0072330	monocarboxylic acid biosynthetic process	39	1	5.13	455	0.99595	0.00373	1.00000
GO:0072376	protein activation cascade	87	16	11.45	120	0.10260	0.00482	1.00000
GO:0072503	cellular divalent inorganic cation homeo...	112	24	14.74	58	0.01017	3.7e-15	1.00000
GO:0072507	divalent inorganic cation homeostasis	112	24	14.74	59	0.01017	3.7e-15	1.00000
GO:0072521	purine-containing compound metabolic pro...	550	64	72.39	385	0.87273	2.7e-08	1.00000
GO:0097659	nucleic acid-templated transcription	3205	327	421.85	505	1.00000	0.00147	1.00000
GO:0098771	inorganic ion homeostasis	112	24	14.74	60	0.01017	3.7e-15	1.00000
GO:0098870	action potential propagation	91	13	11.98	262	0.42105	0.00015	1.00000
GO:1901362	organic cyclic compound biosynthetic pro...	3205	327	421.85	506	1.00000	0.00147	1.00000
GO:0009308	amine metabolic process	14	0	1.84	557	1.00000	0.00781	1.00000
GO:0010565	regulation of cellular ketone metabolic ...	14	0	1.84	558	1.00000	0.00781	1.00000
GO:0033238	regulation of cellular amine metabolic p...	14	0	1.84	559	1.00000	0.00781	1.00000
GO:0042180	cellular ketone metabolic process	14	0	1.84	560	1.00000	0.00781	1.00000
GO:0044106	cellular amine metabolic process	14	0	1.84	561	1.00000	0.00781	1.00000

## Sheet: GO_full_cluster3
GO.ID	Term	Annotated	Significant	Expected	Rank in classicFisher	classicFisher	classicKS	elimKS
GO:0006412	translation	789	148	269.92	532	1.00000	< 1e-30	< 1e-30
GO:0000398	mRNA splicing, via spliceosome	456	89	156	501	1.00000	4.9e-14	4.9e-14
GO:0006119	oxidative phosphorylation	155	23	53.03	499	1.00000	1.2e-12	1.2e-12
GO:0007049	cell cycle	2260	659	773.15	498	1.00000	3.3e-13	2.7e-12
GO:0006357	regulation of transcription from RNA pol...	2340	643	800.51	507	1.00000	1.3e-11	1.3e-11
GO:0006139	nucleobase-containing compound metabolic...	6350	1697	2172.33	533	1.00000	< 1e-30	2.5e-10
GO:0022904	respiratory electron transport chain	476	123	162.84	467	0.99997	1.5e-09	1.5e-09
GO:0051169	nuclear transport	163	32	55.76	476	0.99999	2.1e-09	2.1e-09
GO:0006457	protein folding	358	81	122.47	493	1.00000	5.2e-09	5.2e-09
GO:0044238	primary metabolic process	14126	4291	4832.5	534	1.00000	< 1e-30	9.1e-08
GO:0007379	segment specification	248	84	84.84	268	0.56891	1.6e-07	1.6e-07
GO:0006898	receptor-mediated endocytosis	254	72	86.89	395	0.98086	5.0e-07	5.0e-07
GO:0002504	antigen processing and presentation of p...	60	11	20.53	439	0.99794	7.0e-07	7.0e-07
GO:0006418	tRNA aminoacylation for protein translat...	80	15	27.37	442	0.99928	4.2e-06	4.2e-06
GO:0006325	chromatin organization	486	128	166.26	463	0.99993	1.8e-05	1.8e-05
GO:0006807	nitrogen compound metabolic process	12448	3715	4258.46	535	1.00000	< 1e-30	2.2e-05
GO:0006144	purine nucleobase metabolic process	269	92	92.02	259	0.52439	2.4e-05	2.4e-05
GO:0019724	B cell mediated immunity	206	54	70.47	418	0.99464	2.8e-05	2.8e-05
GO:0006260	DNA replication	270	61	92.37	477	0.99999	3.7e-05	3.7e-05
GO:0006631	fatty acid metabolic process	282	88	96.47	314	0.87178	5.8e-06	3.8e-05
GO:0006461	protein complex assembly	161	32	55.08	469	0.99998	4.6e-05	4.6e-05
GO:0006378	mRNA polyadenylation	88	15	30.1	458	0.99990	5.2e-05	5.2e-05
GO:0016072	rRNA metabolic process	137	35	46.87	404	0.98869	8.5e-05	8.5e-05
GO:0005996	monosaccharide metabolic process	277	76	94.76	417	0.99365	0.00012	0.00012
GO:0009636	response to toxic substance	152	50	52	280	0.66316	0.00021	0.00021
GO:0008652	cellular amino acid biosynthetic process	160	47	54.74	340	0.91711	0.00025	0.00025
GO:0006473	protein acetylation	62	12	21.21	437	0.99674	0.00029	0.00029
GO:0016070	RNA metabolic process	4143	1108	1417.32	536	1.00000	1.6e-25	0.00031
GO:0006968	cellular defense response	341	114	116.66	277	0.63969	0.00031	0.00031
GO:0006367	transcription initiation from RNA polyme...	173	42	59.18	440	0.99824	0.00033	0.00033
GO:0006281	DNA repair	357	89	122.13	465	0.99995	0.00048	0.00048
GO:0006099	tricarboxylic acid cycle	58	9	19.84	448	0.99960	0.00049	0.00049
GO:0043170	macromolecule metabolic process	10502	3141	3592.73	537	1.00000	< 1e-30	0.00053
GO:0009948	anterior/posterior axis specification	184	75	62.95	175	0.03701	0.00061	0.00061
GO:0009790	embryo development	255	84	87.24	282	0.68807	0.00068	0.00068
GO:0071704	organic substance metabolic process	14115	4281	4828.74	538	1.00000	< 1e-30	0.00070
GO:0019219	regulation of nucleobase-containing comp...	2375	650	812.49	521	1.00000	4.0e-12	0.00076
GO:0019882	antigen processing and presentation	104	21	35.58	445	0.99944	4.8e-09	0.00088
GO:0000910	cytokinesis	207	56	70.81	405	0.98899	0.00095	0.00095
GO:0006874	cellular calcium ion homeostasis	112	52	38.32	126	0.00487	0.00103	0.00103
GO:0006644	phospholipid metabolic process	400	134	136.84	276	0.63689	0.00108	0.00108
GO:0006635	fatty acid beta-oxidation	39	10	13.34	331	0.90548	0.00110	0.00110
GO:0006486	protein glycosylation	455	133	155.66	408	0.99022	0.00153	0.00153
GO:0010467	gene expression	4552	1161	1557.24	539	1.00000	< 1e-30	0.00226
GO:0006403	RNA localization	75	12	25.66	457	0.99988	0.00235	0.00235
GO:0006109	regulation of carbohydrate metabolic pro...	23	3	7.87	423	0.99467	0.00243	0.00243
GO:0009063	cellular amino acid catabolic process	138	42	47.21	305	0.84806	0.00269	0.00269
GO:0006732	coenzyme metabolic process	277	78	94.76	399	0.98705	6.2e-05	0.00282
GO:0007283	spermatogenesis	326	121	111.52	195	0.14585	0.00302	0.00302
GO:0006897	endocytosis	733	237	250.76	312	0.87045	0.00176	0.00382
GO:0006812	cation transport	1084	514	370.84	14	3.1e-20	0.00401	0.00401
GO:0043066	negative regulation of apoptotic process	247	66	84.5	424	0.99544	0.00478	0.00478
GO:0048731	system development	2068	802	707.46	83	3.1e-06	0.00486	0.00486
GO:0006096	glycolytic process	129	38	44.13	315	0.89246	0.00513	0.00513
GO:0008203	cholesterol metabolic process	140	48	47.89	255	0.52434	0.00562	0.00562
GO:0008152	metabolic process	14918	4569	5103.45	540	1.00000	< 1e-30	0.00740
GO:0007492	endoderm development	67	25	22.92	244	0.33792	0.00871	0.00871
GO:0006886	intracellular protein transport	2634	860	901.09	377	0.96515	0.00968	0.00968
GO:0007059	chromosome segregation	263	88	89.97	275	0.62436	0.01219	0.01219
GO:1901360	organic cyclic compound metabolic proces...	6680	1810	2285.23	541	1.00000	< 1e-30	0.01262
GO:0006915	apoptotic process	1171	387	400.6	300	0.81317	0.00985	0.01309
GO:0008219	cell death	1171	387	400.6	301	0.81317	0.00985	0.01309
GO:0012501	programmed cell death	1171	387	400.6	302	0.81317	0.00985	0.01309
GO:0009566	fertilization	142	86	48.58	33	1.2e-10	0.01527	0.01527
GO:1901576	organic substance biosynthetic process	4911	1320	1680.05	542	1.00000	5.3e-30	0.01571
GO:0009058	biosynthetic process	4953	1334	1694.42	543	1.00000	7.2e-30	0.01572
GO:0006637	acyl-CoA metabolic process	38	16	13	211	0.19483	0.01699	0.01699
GO:0035383	thioester metabolic process	38	16	13	212	0.19483	0.01699	0.01699
GO:0007507	heart development	226	79	77.31	252	0.43093	0.01850	0.01850
GO:0005975	carbohydrate metabolic process	1346	443	460.47	307	0.85602	0.00101	0.01851
GO:0007399	nervous system development	1273	480	435.49	124	0.00397	0.01886	0.01886
GO:0006909	phagocytosis	83	45	28.39	100	0.00014	0.02073	0.02073
GO:0007276	gamete generation	481	174	164.55	206	0.19213	0.00056	0.02102
GO:0032504	multicellular organism reproduction	481	174	164.55	207	0.19213	0.00056	0.02102
GO:0048609	multicellular organismal reproductive pr...	481	174	164.55	208	0.19213	0.00056	0.02102
GO:1901566	organonitrogen compound biosynthetic pro...	1413	335	483.39	544	1.00000	< 1e-30	0.02106
GO:0044249	cellular biosynthetic process	4901	1319	1676.63	545	1.00000	1.2e-29	0.02389
GO:0006605	protein targeting	305	88	104.34	394	0.98068	0.02469	0.02469
GO:0006996	organelle organization	543	139	185.76	479	1.00000	2.2e-06	0.02559
GO:0006839	mitochondrial transport	57	11	19.5	432	0.99573	0.02762	0.02762
GO:0007005	mitochondrion organization	57	11	19.5	433	0.99573	0.02762	0.02762
GO:0006869	lipid transport	269	99	92.02	215	0.20079	0.03122	0.03122
GO:0010876	lipid localization	269	99	92.02	216	0.20079	0.03122	0.03122
GO:0044237	cellular metabolic process	11375	3316	3891.39	546	1.00000	< 1e-30	0.03160
GO:0006396	RNA processing	629	126	215.18	530	1.00000	5.6e-17	0.03371
GO:0006397	mRNA processing	629	126	215.18	531	1.00000	5.6e-17	0.03371
GO:0044283	small molecule biosynthetic process	286	85	97.84	358	0.95407	2.7e-05	0.03392
GO:0006354	DNA-templated transcription, elongation	76	19	26	385	0.96806	0.03464	0.03464
GO:0006368	transcription elongation from RNA polyme...	76	19	26	386	0.96806	0.03464	0.03464
GO:0006928	movement of cell or subcellular componen...	747	336	255.55	40	4.0e-10	0.03655	0.03655
GO:0007270	neuron-neuron synaptic transmission	136	75	46.53	64	4.3e-07	0.04083	0.04083
GO:0002520	immune system development	166	48	56.79	345	0.93795	0.04203	0.04203
GO:0030097	hemopoiesis	166	48	56.79	346	0.93795	0.04203	0.04203
GO:0048534	hematopoietic or lymphoid organ developm...	166	48	56.79	347	0.93795	0.04203	0.04203
GO:0044260	cellular macromolecule metabolic process	8052	2286	2754.59	547	1.00000	< 1e-30	0.04328
GO:0006520	cellular amino acid metabolic process	643	215	219.97	281	0.67635	7.4e-05	0.04528
GO:0009059	macromolecule biosynthetic process	4679	1247	1600.69	548	1.00000	4.6e-30	0.04973
GO:0034645	cellular macromolecule biosynthetic proc...	4679	1247	1600.69	549	1.00000	4.6e-30	0.04973
GO:0008202	steroid metabolic process	303	100	103.66	285	0.69206	0.00094	0.05242
GO:0044271	cellular nitrogen compound biosynthetic ...	4001	1062	1368.74	550	1.00000	8.0e-26	0.05360
GO:0006206	pyrimidine nucleobase metabolic process	109	30	37.29	349	0.94461	0.05615	0.05615
GO:0072527	pyrimidine-containing compound metabolic...	109	30	37.29	350	0.94461	0.05615	0.05615
GO:0006497	protein lipidation	44	13	15.05	296	0.78974	0.05739	0.05739
GO:0042157	lipoprotein metabolic process	44	13	15.05	297	0.78974	0.05739	0.05739
GO:0042158	lipoprotein biosynthetic process	44	13	15.05	298	0.78974	0.05739	0.05739
GO:0016043	cellular component organization	1882	704	643.83	120	0.00134	0.00059	0.06011
GO:0071840	cellular component organization or bioge...	1882	704	643.83	121	0.00134	0.00059	0.06011
GO:0032989	cellular component morphogenesis	1207	539	412.91	25	8.2e-15	0.06013	0.06013
GO:0048869	cellular developmental process	1207	539	412.91	26	8.2e-15	0.06013	0.06013
GO:0009112	nucleobase metabolic process	336	110	114.95	292	0.73465	3.0e-05	0.06553
GO:0007398	ectoderm development	1437	549	491.6	104	0.00060	0.06698	0.06698
GO:0006082	organic acid metabolic process	1085	340	371.18	396	0.98148	8.3e-10	0.06778
GO:0043436	oxoacid metabolic process	1085	340	371.18	397	0.98148	8.3e-10	0.06778
GO:0033036	macromolecule localization	2930	973	1002.35	326	0.89269	0.02203	0.06795
GO:0002376	immune system process	2558	977	875.09	85	4.5e-06	0.01918	0.06796
GO:0019752	carboxylic acid metabolic process	1077	339	368.44	387	0.97598	2.3e-09	0.06856
GO:0009110	vitamin biosynthetic process	35	10	11.97	299	0.80983	0.06940	0.06940
GO:0006766	vitamin metabolic process	68	18	23.26	344	0.93249	0.07018	0.07018
GO:0032787	monocarboxylic acid metabolic process	413	126	141.29	354	0.95171	5.0e-08	0.07149
GO:1901615	organic hydroxy compound metabolic proce...	142	48	48.58	270	0.57230	0.00351	0.07225
GO:0008206	bile acid metabolic process	2	0	0.68	551	1.00000	0.07245	0.07245
GO:0006351	transcription, DNA-templated	3205	910	1096.43	522	1.00000	4.1e-12	0.08258
GO:0006366	transcription from RNA polymerase II pro...	3205	910	1096.43	523	1.00000	4.1e-12	0.08258
GO:0018130	heterocycle biosynthetic process	3205	910	1096.43	524	1.00000	4.1e-12	0.08258
GO:0019438	aromatic compound biosynthetic process	3205	910	1096.43	525	1.00000	4.1e-12	0.08258
GO:0032774	RNA biosynthetic process	3205	910	1096.43	526	1.00000	4.1e-12	0.08258
GO:0034654	nucleobase-containing compound biosynthe...	3205	910	1096.43	527	1.00000	4.1e-12	0.08258
GO:0097659	nucleic acid-templated transcription	3205	910	1096.43	528	1.00000	4.1e-12	0.08258
GO:1901362	organic cyclic compound biosynthetic pro...	3205	910	1096.43	529	1.00000	4.1e-12	0.08258
GO:0007178	transmembrane receptor protein serine/th...	99	33	33.87	274	0.61023	0.08490	0.08490
GO:1901564	organonitrogen compound metabolic proces...	7176	2290	2454.91	494	1.00000	8.7e-12	0.08751
GO:0015931	nucleobase-containing compound transport	114	29	39	398	0.98300	0.08934	0.08934
GO:0019740	nitrogen utilization	2	0	0.68	552	1.00000	0.09105	0.09105
GO:0006950	response to stress	1557	517	532.65	303	0.81363	0.00203	0.09710
GO:0006310	DNA recombination	168	59	57.47	251	0.43022	0.09742	0.09742
GO:0007034	vacuolar transport	30	5	10.26	414	0.99054	0.09797	0.09797
GO:0007041	lysosomal transport	30	5	10.26	415	0.99054	0.09797	0.09797
GO:1901575	organic substance catabolic process	455	130	155.66	435	0.99589	2.5e-05	0.10027
GO:0019538	protein metabolic process	6114	1952	2091.6	478	0.99999	1.6e-07	0.10083
GO:0016053	organic acid biosynthetic process	199	60	68.08	329	0.90195	0.00025	0.10386
GO:0046394	carboxylic acid biosynthetic process	199	60	68.08	330	0.90195	0.00025	0.10386
GO:0006633	fatty acid biosynthetic process	39	13	13.34	271	0.60534	0.10451	0.10451
GO:0008610	lipid biosynthetic process	39	13	13.34	272	0.60534	0.10451	0.10451
GO:0072330	monocarboxylic acid biosynthetic process	39	13	13.34	273	0.60534	0.10451	0.10451
GO:0009888	tissue development	2366	913	809.41	71	1.5e-06	0.05077	0.10509
GO:0006797	polyphosphate metabolic process	8	1	2.74	375	0.96492	0.10592	0.10592
GO:0006798	polyphosphate catabolic process	8	1	2.74	376	0.96492	0.10592	0.10592
GO:0009056	catabolic process	458	131	156.68	434	0.99581	2.2e-05	0.10831
GO:0044248	cellular catabolic process	329	93	112.55	416	0.99128	0.00042	0.10974
GO:1901135	carbohydrate derivative metabolic proces...	758	197	259.31	495	1.00000	1.3e-09	0.11638
GO:0019693	ribose phosphate metabolic process	303	64	103.66	496	1.00000	1.1e-10	0.11816
GO:0006733	oxidoreduction coenzyme metabolic proces...	148	41	50.63	369	0.96271	0.01206	0.12059
GO:0019362	pyridine nucleotide metabolic process	148	41	50.63	370	0.96271	0.01206	0.12059
GO:0046496	nicotinamide nucleotide metabolic proces...	148	41	50.63	371	0.96271	0.01206	0.12059
GO:0072524	pyridine-containing compound metabolic p...	148	41	50.63	372	0.96271	0.01206	0.12059
GO:0071705	nitrogen compound transport	2823	918	965.75	388	0.97944	0.00352	0.12122
GO:0006081	cellular aldehyde metabolic process	19	3	6.5	389	0.98000	0.12174	0.12174
GO:0006098	pentose-phosphate shunt	19	3	6.5	390	0.98000	0.12174	0.12174
GO:0006739	NADP metabolic process	19	3	6.5	391	0.98000	0.12174	0.12174
GO:0019682	glyceraldehyde-3-phosphate metabolic pro...	19	3	6.5	392	0.98000	0.12174	0.12174
GO:0051156	glucose 6-phosphate metabolic process	19	3	6.5	393	0.98000	0.12174	0.12174
GO:0006907	pinocytosis	13	4	4.45	286	0.70131	0.12510	0.12510
GO:0034341	response to interferon-gamma	131	50	44.82	209	0.19283	0.13213	0.13213
GO:0045087	innate immune response	131	50	44.82	210	0.19283	0.13213	0.13213
GO:0071702	organic substance transport	3162	1043	1081.72	348	0.94286	0.01173	0.13624
GO:0044281	small molecule metabolic process	1947	613	666.07	436	0.99635	5.6e-17	0.14076
GO:0009057	macromolecule catabolic process	141	39	48.24	359	0.96039	0.14929	0.14929
GO:0019439	aromatic compound catabolic process	141	39	48.24	360	0.96039	0.14929	0.14929
GO:0034655	nucleobase-containing compound catabolic...	141	39	48.24	361	0.96039	0.14929	0.14929
GO:0044265	cellular macromolecule catabolic process	141	39	48.24	362	0.96039	0.14929	0.14929
GO:0044270	cellular nitrogen compound catabolic pro...	141	39	48.24	363	0.96039	0.14929	0.14929
GO:0046700	heterocycle catabolic process	141	39	48.24	364	0.96039	0.14929	0.14929
GO:1901361	organic cyclic compound catabolic proces...	141	39	48.24	365	0.96039	0.14929	0.14929
GO:0007186	G-protein coupled receptor signaling pat...	930	405	318.15	42	1.1e-09	0.15161	0.15161
GO:0007292	female gamete generation	121	47	41.39	197	0.16320	0.17447	0.17447
GO:0006858	extracellular transport	205	108	70.13	57	3.8e-08	0.17913	0.17913
GO:0007498	mesoderm development	1296	519	443.36	84	3.8e-06	0.18560	0.18560
GO:0016071	mRNA metabolic process	694	150	237.42	518	1.00000	2.0e-15	0.19364
GO:0044267	cellular protein metabolic process	3515	1051	1202.48	500	1.00000	3.1e-13	0.20103
GO:0007502	digestive tract mesoderm development	16	2	5.47	400	0.98854	0.20569	0.20569
GO:0035295	tube development	16	2	5.47	401	0.98854	0.20569	0.20569
GO:0048565	digestive tract development	16	2	5.47	402	0.98854	0.20569	0.20569
GO:0055123	digestive system development	16	2	5.47	403	0.98854	0.20569	0.20569
GO:0006399	tRNA metabolic process	185	43	63.29	447	0.99957	0.00244	0.20679
GO:0006401	RNA catabolic process	125	36	42.76	339	0.91665	0.21898	0.21898
GO:0090304	nucleic acid metabolic process	4647	1229	1589.74	553	1.00000	< 1e-30	0.21930
GO:0050896	response to stimulus	7360	2906	2517.85	9	3.6e-30	0.11808	0.22243
GO:0072359	circulatory system development	409	167	139.92	122	0.00287	0.22429	0.22429
GO:0006308	DNA catabolic process	16	3	5.47	353	0.94861	0.23422	0.23422
GO:0008643	carbohydrate transport	107	35	36.6	279	0.66305	0.23682	0.23682
GO:0009653	anatomical structure morphogenesis	1498	676	512.47	15	1.2e-19	0.24383	0.24383
GO:0003006	developmental process involved in reprod...	35	9	11.97	327	0.89461	0.24883	0.24883
GO:0007530	sex determination	35	9	11.97	328	0.89461	0.24883	0.24883
GO:0006353	DNA-templated transcription, termination	29	6	9.92	373	0.96336	0.25426	0.25426
GO:0006369	termination of RNA polymerase II transcr...	29	6	9.92	374	0.96336	0.25426	0.25426
GO:0019233	sensory perception of pain	35	14	11.97	235	0.28887	0.26285	0.26285
GO:0006370	7-methylguanosine mRNA capping	9	2	3.08	309	0.86889	0.28713	0.28713
GO:0009452	7-methylguanosine RNA capping	9	2	3.08	310	0.86889	0.28713	0.28713
GO:0036260	RNA capping	9	2	3.08	311	0.86889	0.28713	0.28713
GO:0019725	cellular homeostasis	176	72	60.21	177	0.03717	0.01010	0.31454
GO:0048878	chemical homeostasis	176	72	60.21	178	0.03717	0.01010	0.31454
GO:0055082	cellular chemical homeostasis	176	72	60.21	179	0.03717	0.01010	0.31454
GO:0001678	cellular glucose homeostasis	64	20	21.89	289	0.73329	0.31856	0.31856
GO:0033500	carbohydrate homeostasis	64	20	21.89	290	0.73329	0.31856	0.31856
GO:0042593	glucose homeostasis	64	20	21.89	291	0.73329	0.31856	0.31856
GO:0006259	DNA metabolic process	695	174	237.76	497	1.00000	3.8e-07	0.32751
GO:0006479	protein methylation	26	9	8.89	264	0.55607	0.33254	0.33254
GO:0008213	protein alkylation	26	9	8.89	265	0.55607	0.33254	0.33254
GO:0032259	methylation	26	9	8.89	266	0.55607	0.33254	0.33254
GO:0043414	macromolecule methylation	26	9	8.89	267	0.55607	0.33254	0.33254
GO:0006521	regulation of cellular amino acid metabo...	14	9	4.79	165	0.02081	0.33263	0.33263
GO:0009308	amine metabolic process	14	9	4.79	166	0.02081	0.33263	0.33263
GO:0010565	regulation of cellular ketone metabolic ...	14	9	4.79	167	0.02081	0.33263	0.33263
GO:0033238	regulation of cellular amine metabolic p...	14	9	4.79	168	0.02081	0.33263	0.33263
GO:0042180	cellular ketone metabolic process	14	9	4.79	169	0.02081	0.33263	0.33263
GO:0044106	cellular amine metabolic process	14	9	4.79	170	0.02081	0.33263	0.33263
GO:0034660	ncRNA metabolic process	317	78	108.45	462	0.99992	1.5e-06	0.33624
GO:0051171	regulation of nitrogen compound metaboli...	2389	659	817.28	506	1.00000	1.7e-11	0.33665
GO:0080090	regulation of primary metabolic process	2410	661	824.46	520	1.00000	4.2e-12	0.33680
GO:0006810	transport	4927	1855	1685.53	50	7.7e-09	0.03793	0.34123
GO:0051234	establishment of localization	4927	1855	1685.53	51	7.7e-09	0.03793	0.34123
GO:0051716	cellular response to stimulus	6318	2556	2161.39	5	< 1e-30	0.28372	0.34147
GO:0042592	homeostatic process	186	77	63.63	171	0.02407	0.00889	0.34387
GO:0006865	amino acid transport	113	46	38.66	188	0.08811	0.34654	0.34654
GO:0015711	organic anion transport	113	46	38.66	189	0.08811	0.34654	0.34654
GO:0015849	organic acid transport	113	46	38.66	190	0.08811	0.34654	0.34654
GO:0046942	carboxylic acid transport	113	46	38.66	191	0.08811	0.34654	0.34654
GO:0051179	localization	4988	1877	1706.39	49	7.2e-09	0.04764	0.35466
GO:0007154	cell communication	6457	2691	2208.94	2	< 1e-30	0.35628	0.35628
GO:0006629	lipid metabolic process	1488	508	509.04	260	0.53368	3.1e-07	0.35759
GO:0023052	signaling	6451	2689	2206.89	1	< 1e-30	0.35773	0.35773
GO:0005976	polysaccharide metabolic process	486	175	166.26	217	0.21255	0.36045	0.36045
GO:0006468	protein phosphorylation	1630	583	557.62	192	0.08963	0.38002	0.38002
GO:0007166	cell surface receptor signaling pathway	2546	1082	870.99	13	2.4e-20	0.38035	0.38035
GO:0016310	phosphorylation	1858	629	635.62	278	0.64075	0.00117	0.38199
GO:0048856	anatomical structure development	3580	1409	1224.72	31	1.8e-12	0.03261	0.39100
GO:0016192	vesicle-mediated transport	1760	611	602.1	237	0.32982	0.07111	0.39516
GO:0007165	signal transduction	6003	2478	2053.63	3	< 1e-30	0.40838	0.40838
GO:0030101	natural killer cell activation	40	19	13.68	183	0.05641	0.42310	0.42310
GO:0046649	lymphocyte activation	40	19	13.68	184	0.05641	0.42310	0.42310
GO:0009187	cyclic nucleotide metabolic process	113	62	38.66	86	5.2e-06	0.43310	0.43310
GO:0006464	cellular protein modification process	2791	916	954.8	355	0.95258	0.05130	0.43769
GO:0036211	protein modification process	2791	916	954.8	356	0.95258	0.05130	0.43769
GO:0043412	macromolecule modification	2791	916	954.8	357	0.95258	0.05130	0.43769
GO:0050794	regulation of cellular process	8195	3064	2803.51	27	5.8e-14	0.71153	0.44054
GO:0007155	cell adhesion	1654	789	565.83	6	< 1e-30	0.44667	0.44667
GO:0022610	biological adhesion	1654	789	565.83	7	< 1e-30	0.44667	0.44667
GO:0006952	defense response	541	194	185.08	219	0.21949	0.00281	0.44749
GO:0009607	response to biotic stimulus	90	41	30.79	159	0.01666	0.45062	0.45062
GO:0009617	response to bacterium	90	41	30.79	160	0.01666	0.45062	0.45062
GO:0042742	defense response to bacterium	90	41	30.79	161	0.01666	0.45062	0.45062
GO:0043207	response to external biotic stimulus	90	41	30.79	162	0.01666	0.45062	0.45062
GO:0051707	response to other organism	90	41	30.79	163	0.01666	0.45062	0.45062
GO:0098542	defense response to other organism	90	41	30.79	164	0.01666	0.45062	0.45062
GO:0006753	nucleoside phosphate metabolic process	416	126	142.31	367	0.96120	1.9e-06	0.45165
GO:0009117	nucleotide metabolic process	416	126	142.31	368	0.96120	1.9e-06	0.45165
GO:0050789	regulation of biological process	8312	3127	2843.53	20	4.2e-16	0.67416	0.45968
GO:0019637	organophosphate metabolic process	767	249	262.39	308	0.85882	2.3e-08	0.46422
GO:0007169	transmembrane receptor protein tyrosine ...	422	164	144.37	172	0.02460	0.46554	0.46554
GO:0055086	nucleobase-containing small molecule met...	749	236	256.23	352	0.94833	2.8e-06	0.47804
GO:0006820	anion transport	319	156	109.13	56	3.7e-08	0.48090	0.48090
GO:0006636	unsaturated fatty acid biosynthetic proc...	9	4	3.08	246	0.37136	0.48352	0.48352
GO:0033559	unsaturated fatty acid metabolic process	9	4	3.08	247	0.37136	0.48352	0.48352
GO:0051180	vitamin transport	180	76	61.58	158	0.01503	0.48354	0.48354
GO:0042221	response to chemical	599	254	204.92	95	1.5e-05	0.17143	0.48380
GO:0006793	phosphorus metabolic process	2482	865	849.09	225	0.24536	0.00034	0.48759
GO:0034097	response to cytokine	444	203	151.89	62	2.7e-07	0.48922	0.48922
GO:0051641	cellular localization	2742	927	938.04	283	0.68861	0.17912	0.49300
GO:0051649	establishment of localization in cell	2742	927	938.04	284	0.68861	0.17912	0.49300
GO:0010033	response to organic substance	447	204	152.92	63	3.0e-07	0.49399	0.49399
GO:0006955	immune response	611	250	209.02	103	0.00028	0.18265	0.50711
GO:0006124	ferredoxin metabolic process	8	3	2.74	261	0.55320	0.50821	0.50821
GO:0032502	developmental process	3628	1421	1241.14	32	7.3e-12	0.05746	0.51233
GO:0006790	sulfur compound metabolic process	276	115	94.42	138	0.00568	0.53980	0.53980
GO:0033554	cellular response to stress	547	150	187.13	454	0.99976	0.00142	0.54028
GO:0001525	angiogenesis	293	137	100.24	87	5.4e-06	0.54060	0.54060
GO:0001568	blood vessel development	293	137	100.24	88	5.4e-06	0.54060	0.54060
GO:0001944	vasculature development	293	137	100.24	89	5.4e-06	0.54060	0.54060
GO:0048514	blood vessel morphogenesis	293	137	100.24	90	5.4e-06	0.54060	0.54060
GO:0048646	anatomical structure formation involved ...	293	137	100.24	91	5.4e-06	0.54060	0.54060
GO:0072358	cardiovascular system development	293	137	100.24	92	5.4e-06	0.54060	0.54060
GO:0001508	action potential	91	61	31.13	34	1.7e-10	0.55425	0.55425
GO:0019226	transmission of nerve impulse	91	61	31.13	35	1.7e-10	0.55425	0.55425
GO:0019227	neuronal action potential propagation	91	61	31.13	36	1.7e-10	0.55425	0.55425
GO:0035637	multicellular organismal signaling	91	61	31.13	37	1.7e-10	0.55425	0.55425
GO:0042391	regulation of membrane potential	91	61	31.13	38	1.7e-10	0.55425	0.55425
GO:0098870	action potential propagation	91	61	31.13	39	1.7e-10	0.55425	0.55425
GO:0008104	protein localization	2670	877	913.41	351	0.94510	0.01867	0.55689
GO:0007254	JNK cascade	190	61	65	293	0.75376	0.55877	0.55877
GO:0031098	stress-activated protein kinase signalin...	190	61	65	294	0.75376	0.55877	0.55877
GO:0051403	stress-activated MAPK cascade	190	61	65	295	0.75376	0.55877	0.55877
GO:0006811	ion transport	1407	662	481.33	10	8.7e-25	0.01672	0.57634
GO:0007167	enzyme linked receptor protein signaling...	521	197	178.23	180	0.04485	0.57647	0.57647
GO:0065007	biological regulation	8809	3375	3013.56	11	2.0e-24	0.86555	0.58679
GO:0009987	cellular process	18642	6269	6377.42	455	0.99977	6.9e-09	0.58993
GO:0034641	cellular nitrogen compound metabolic pro...	7039	1835	2408.04	554	1.00000	< 1e-30	0.62765
GO:0006508	proteolysis	1868	691	639.04	125	0.00466	0.63582	0.63582
GO:0003002	regionalization	379	137	129.66	222	0.22683	5.5e-05	0.63854
GO:0007389	pattern specification process	379	137	129.66	223	0.22683	5.5e-05	0.63854
GO:0007275	multicellular organism development	2298	874	786.15	97	3.0e-05	0.01743	0.63908
GO:0006006	glucose metabolic process	64	24	21.89	238	0.33194	0.64941	0.64941
GO:0006094	gluconeogenesis	64	24	21.89	239	0.33194	0.64941	0.64941
GO:0016051	carbohydrate biosynthetic process	64	24	21.89	240	0.33194	0.64941	0.64941
GO:0019318	hexose metabolic process	64	24	21.89	241	0.33194	0.64941	0.64941
GO:0019319	hexose biosynthetic process	64	24	21.89	242	0.33194	0.64941	0.64941
GO:0046364	monosaccharide biosynthetic process	64	24	21.89	243	0.33194	0.64941	0.64941
GO:0007259	JAK-STAT cascade	127	48	43.45	220	0.22240	0.65445	0.65445
GO:0097696	STAT cascade	127	48	43.45	221	0.22240	0.65445	0.65445
GO:0019953	sexual reproduction	529	209	180.97	139	0.00573	0.02308	0.65483
GO:0044703	multi-organism reproductive process	529	209	180.97	140	0.00573	0.02308	0.65483
GO:0000165	MAPK cascade	435	149	148.81	253	0.51068	0.65867	0.65867
GO:0023014	signal transduction by protein phosphory...	435	149	148.81	254	0.51068	0.65867	0.65867
GO:0001775	cell activation	178	87	60.89	98	3.6e-05	0.66078	0.66078
GO:0045321	leukocyte activation	178	87	60.89	99	3.6e-05	0.66078	0.66078
GO:0031323	regulation of cellular metabolic process	2397	662	820.01	505	1.00000	2.0e-11	0.68195
GO:0019222	regulation of metabolic process	2418	664	827.2	519	1.00000	5.0e-12	0.68217
GO:0007274	neuromuscular synaptic transmission	58	29	19.84	155	0.00939	0.68423	0.68423
GO:0048513	animal organ development	711	296	243.23	96	1.8e-05	0.69715	0.69715
GO:0019221	cytokine-mediated signaling pathway	332	162	113.58	52	2.5e-08	0.69930	0.69930
GO:0070887	cellular response to chemical stimulus	332	162	113.58	53	2.5e-08	0.69930	0.69930
GO:0071310	cellular response to organic substance	332	162	113.58	54	2.5e-08	0.69930	0.69930
GO:0071345	cellular response to cytokine stimulus	332	162	113.58	55	2.5e-08	0.69930	0.69930
GO:0006796	phosphate-containing compound metabolic ...	2444	849	836.09	234	0.28798	0.00045	0.71641
GO:0050877	nervous system process	2063	904	705.75	12	1.9e-21	0.71856	0.71856
GO:0002252	immune effector process	293	105	100.24	236	0.29706	0.01058	0.75228
GO:0002253	activation of immune response	87	51	29.76	72	2.7e-06	0.75717	0.75717
GO:0002682	regulation of immune system process	87	51	29.76	73	2.7e-06	0.75717	0.75717
GO:0002684	positive regulation of immune system pro...	87	51	29.76	74	2.7e-06	0.75717	0.75717
GO:0006956	complement activation	87	51	29.76	75	2.7e-06	0.75717	0.75717
GO:0006959	humoral immune response	87	51	29.76	76	2.7e-06	0.75717	0.75717
GO:0048518	positive regulation of biological proces...	87	51	29.76	77	2.7e-06	0.75717	0.75717
GO:0048583	regulation of response to stimulus	87	51	29.76	78	2.7e-06	0.75717	0.75717
GO:0048584	positive regulation of response to stimu...	87	51	29.76	79	2.7e-06	0.75717	0.75717
GO:0050776	regulation of immune response	87	51	29.76	80	2.7e-06	0.75717	0.75717
GO:0050778	positive regulation of immune response	87	51	29.76	81	2.7e-06	0.75717	0.75717
GO:0072376	protein activation cascade	87	51	29.76	82	2.7e-06	0.75717	0.75717
GO:0003008	system process	2497	1139	854.22	4	< 1e-30	0.76872	0.76872
GO:0007600	sensory perception	667	318	228.18	28	2.5e-13	0.78014	0.78014
GO:0009299	mRNA transcription	65	24	22.24	245	0.36592	0.78049	0.78049
GO:0007605	sensory perception of sound	83	37	28.39	173	0.03186	0.78116	0.78116
GO:0050954	sensory perception of mechanical stimulu...	83	37	28.39	174	0.03186	0.78116	0.78116
GO:0007601	visual perception	500	247	171.05	29	1.2e-12	0.78470	0.78470
GO:0050953	sensory perception of light stimulus	500	247	171.05	30	1.2e-12	0.78470	0.78470
GO:0006778	porphyrin-containing compound metabolic ...	38	16	13	213	0.19483	0.78678	0.78678
GO:0033013	tetrapyrrole metabolic process	38	16	13	214	0.19483	0.78678	0.78678
GO:0035556	intracellular signal transduction	800	286	273.68	199	0.18498	0.78772	0.78772
GO:0007517	muscle organ development	374	178	127.95	60	5.1e-08	0.80051	0.80051
GO:0061061	muscle structure development	374	178	127.95	61	5.1e-08	0.80051	0.80051
GO:0002274	myeloid leukocyte activation	150	73	51.31	101	0.00017	0.80278	0.80278
GO:0042116	macrophage activation	150	73	51.31	102	0.00017	0.80278	0.80278
GO:0050828	regulation of liquid surface tension	10	5	3.42	224	0.23139	0.80480	0.80480
GO:0001501	skeletal system development	275	114	94.08	154	0.00707	0.80799	0.80799
GO:0019236	response to pheromone	3	1	1.03	287	0.71526	0.81223	0.81223
GO:0007268	chemical synaptic transmission	938	433	320.89	21	8.2e-15	0.81343	0.81343
GO:0098916	anterograde trans-synaptic signaling	938	433	320.89	22	8.2e-15	0.81343	0.81343
GO:0099536	synaptic signaling	938	433	320.89	23	8.2e-15	0.81343	0.81343
GO:0099537	trans-synaptic signaling	938	433	320.89	24	8.2e-15	0.81343	0.81343
GO:0044282	small molecule catabolic process	180	53	61.58	341	0.92525	6.7e-05	0.81848
GO:0065008	regulation of biological quality	1002	468	342.78	19	5.0e-17	0.76623	0.81972
GO:0009111	vitamin catabolic process	3	1	1.03	288	0.71526	0.82043	0.82043
GO:0006817	phosphate ion transport	32	12	10.95	249	0.41116	0.82586	0.82586
GO:0015698	inorganic anion transport	32	12	10.95	250	0.41116	0.82586	0.82586
GO:0032501	multicellular organismal process	4680	1941	1601.03	8	< 1e-30	0.82329	0.82802
GO:0032940	secretion by cell	738	292	252.47	106	0.00116	0.82892	0.82892
GO:0046903	secretion	738	292	252.47	107	0.00116	0.82892	0.82892
GO:0006887	exocytosis	574	213	196.37	187	0.07603	0.83200	0.83200
GO:0001505	regulation of neurotransmitter levels	492	219	168.31	65	1.1e-06	0.83452	0.83452
GO:0006836	neurotransmitter transport	492	219	168.31	66	1.1e-06	0.83452	0.83452
GO:0007269	neurotransmitter secretion	492	219	168.31	67	1.1e-06	0.83452	0.83452
GO:0023061	signal release	492	219	168.31	68	1.1e-06	0.83452	0.83452
GO:0099531	presynaptic process involved in chemical...	492	219	168.31	69	1.1e-06	0.83452	0.83452
GO:0099643	signal release from synapse	492	219	168.31	70	1.1e-06	0.83452	0.83452
GO:0003012	muscle system process	486	262	166.26	17	2.0e-19	0.84311	0.84311
GO:0006936	muscle contraction	486	262	166.26	18	2.0e-19	0.84311	0.84311
GO:0006809	nitric oxide biosynthetic process	7	4	2.39	200	0.18700	0.84586	0.84586
GO:0007263	nitric oxide mediated signal transductio...	7	4	2.39	201	0.18700	0.84586	0.84586
GO:0046209	nitric oxide metabolic process	7	4	2.39	202	0.18700	0.84586	0.84586
GO:0072593	reactive oxygen species metabolic proces...	7	4	2.39	203	0.18700	0.84586	0.84586
GO:1903409	reactive oxygen species biosynthetic pro...	7	4	2.39	204	0.18700	0.84586	0.84586
GO:2001057	reactive nitrogen species metabolic proc...	7	4	2.39	205	0.18700	0.84586	0.84586
GO:0007606	sensory perception of chemical stimulus	21	11	7.18	186	0.06630	0.85487	0.85487
GO:0003018	vascular process in circulatory system	71	35	24.29	142	0.00612	0.85701	0.85701
GO:0019229	regulation of vasoconstriction	71	35	24.29	143	0.00612	0.85701	0.85701
GO:0035150	regulation of tube size	71	35	24.29	144	0.00612	0.85701	0.85701
GO:0035296	regulation of tube diameter	71	35	24.29	145	0.00612	0.85701	0.85701
GO:0042310	vasoconstriction	71	35	24.29	146	0.00612	0.85701	0.85701
GO:0044057	regulation of system process	71	35	24.29	147	0.00612	0.85701	0.85701
GO:0050880	regulation of blood vessel size	71	35	24.29	148	0.00612	0.85701	0.85701
GO:0051239	regulation of multicellular organismal p...	71	35	24.29	149	0.00612	0.85701	0.85701
GO:0090066	regulation of anatomical structure size	71	35	24.29	150	0.00612	0.85701	0.85701
GO:0097746	regulation of blood vessel diameter	71	35	24.29	151	0.00612	0.85701	0.85701
GO:0097756	negative regulation of blood vessel diam...	71	35	24.29	152	0.00612	0.85701	0.85701
GO:1903522	regulation of blood circulation	71	35	24.29	153	0.00612	0.85701	0.85701
GO:0006471	protein ADP-ribosylation	26	11	8.89	226	0.24975	0.85949	0.85949
GO:0006725	cellular aromatic compound metabolic pro...	6386	1713	2184.65	555	1.00000	< 1e-30	0.86035
GO:0046483	heterocycle metabolic process	6386	1713	2184.65	556	1.00000	< 1e-30	0.86035
GO:0051186	cofactor metabolic process	313	93	107.08	366	0.96099	0.00042	0.86113
GO:0030879	mammary gland development	13	6	4.45	227	0.26342	0.86226	0.86226
GO:0048732	gland development	13	6	4.45	228	0.26342	0.86226	0.86226
GO:0050909	sensory perception of taste	16	9	5.47	185	0.05844	0.88741	0.88741
GO:0007267	cell-cell signaling	1474	666	504.26	16	1.5e-19	0.89565	0.89565
GO:0019932	second-messenger-mediated signaling	249	106	85.18	123	0.00356	0.92786	0.92786
GO:0019722	calcium-mediated signaling	242	102	82.79	141	0.00594	0.92983	0.92983
GO:0009605	response to external stimulus	313	159	107.08	41	9.4e-10	0.93170	0.93170
GO:0009950	dorsal/ventral axis specification	65	29	22.24	181	0.05247	0.95055	0.95055
GO:0009953	dorsal/ventral pattern formation	65	29	22.24	182	0.05247	0.95055	0.95055
GO:0009798	axis specification	241	102	82.45	137	0.00514	0.05759	0.95604
GO:0031123	RNA 3'-end processing	92	17	31.47	452	0.99973	9.8e-05	0.96000
GO:0031124	mRNA 3'-end processing	92	17	31.47	453	0.99973	9.8e-05	0.96000
GO:0007596	blood coagulation	223	118	76.29	43	6.6e-09	0.96044	0.96044
GO:0007599	hemostasis	223	118	76.29	44	6.6e-09	0.96044	0.96044
GO:0009611	response to wounding	223	118	76.29	45	6.6e-09	0.96044	0.96044
GO:0042060	wound healing	223	118	76.29	46	6.6e-09	0.96044	0.96044
GO:0050817	coagulation	223	118	76.29	47	6.6e-09	0.96044	0.96044
GO:0050878	regulation of body fluid levels	223	118	76.29	48	6.6e-09	0.96044	0.96044
GO:0006091	generation of precursor metabolites and ...	885	252	302.76	461	0.99991	4.3e-08	0.96070
GO:0007160	cell-matrix adhesion	137	72	46.87	93	7.5e-06	0.96088	0.96088
GO:0031589	cell-substrate adhesion	137	72	46.87	94	7.5e-06	0.96088	0.96088
GO:0055114	oxidation-reduction process	795	224	271.97	460	0.99991	1.6e-07	0.96300
GO:0015980	energy derivation by oxidation of organi...	756	214	258.63	456	0.99982	3.0e-06	0.96468
GO:0044262	cellular carbohydrate metabolic process	228	84	78	218	0.21933	0.97057	0.97057
GO:0005977	glycogen metabolic process	226	82	77.31	229	0.27618	0.97165	0.97165
GO:0006073	cellular glucan metabolic process	226	82	77.31	230	0.27618	0.97165	0.97165
GO:0006112	energy reserve metabolic process	226	82	77.31	231	0.27618	0.97165	0.97165
GO:0044042	glucan metabolic process	226	82	77.31	232	0.27618	0.97165	0.97165
GO:0044264	cellular polysaccharide metabolic proces...	226	82	77.31	233	0.27618	0.97165	0.97165
GO:0003013	circulatory system process	146	82	49.95	58	4.3e-08	0.97533	0.97533
GO:0008015	blood circulation	146	82	49.95	59	4.3e-08	0.97533	0.97533
GO:0019220	regulation of phosphate metabolic proces...	8	3	2.74	262	0.55320	0.97715	0.97715
GO:0051174	regulation of phosphorus metabolic proce...	8	3	2.74	263	0.55320	0.97715	0.97715
GO:0016079	synaptic vesicle exocytosis	313	133	107.08	108	0.00132	0.97897	0.97897
GO:0017156	calcium ion regulated exocytosis	313	133	107.08	109	0.00132	0.97897	0.97897
GO:0045055	regulated exocytosis	313	133	107.08	110	0.00132	0.97897	0.97897
GO:0048489	synaptic vesicle transport	313	133	107.08	111	0.00132	0.97897	0.97897
GO:0051640	organelle localization	313	133	107.08	112	0.00132	0.97897	0.97897
GO:0051648	vesicle localization	313	133	107.08	113	0.00132	0.97897	0.97897
GO:0051650	establishment of vesicle localization	313	133	107.08	114	0.00132	0.97897	0.97897
GO:0051656	establishment of organelle localization	313	133	107.08	115	0.00132	0.97897	0.97897
GO:0097479	synaptic vesicle localization	313	133	107.08	116	0.00132	0.97897	0.97897
GO:0097480	establishment of synaptic vesicle locali...	313	133	107.08	117	0.00132	0.97897	0.97897
GO:0099003	vesicle-mediated transport in synapse	313	133	107.08	118	0.00132	0.97897	0.97897
GO:0099504	synaptic vesicle cycle	313	133	107.08	119	0.00132	0.97897	0.97897
GO:0051704	multi-organism process	619	250	211.76	105	0.00068	0.18216	0.98288
GO:0043574	peroxisomal transport	26	10	8.89	248	0.39348	0.98823	0.98823
GO:0007249	I-kappaB kinase/NF-kappaB signaling	108	42	36.95	198	0.17692	0.98983	0.98983
GO:0000003	reproduction	551	215	188.5	156	0.00956	0.09814	0.99608
GO:0022414	reproductive process	551	215	188.5	157	0.00956	0.09814	0.99608
GO:0005984	disaccharide metabolic process	2	2	0.68	193	0.11702	0.99802	0.99802
GO:0009311	oligosaccharide metabolic process	2	2	0.68	194	0.11702	0.99802	0.99802
GO:0000375	RNA splicing, via transesterification re...	456	89	156	502	1.00000	4.9e-14	1.00000
GO:0000377	RNA splicing, via transesterification re...	456	89	156	503	1.00000	4.9e-14	1.00000
GO:0002250	adaptive immune response	206	54	70.47	419	0.99464	2.8e-05	1.00000
GO:0002443	leukocyte mediated immunity	206	54	70.47	420	0.99464	2.8e-05	1.00000
GO:0002449	lymphocyte mediated immunity	206	54	70.47	421	0.99464	2.8e-05	1.00000
GO:0002460	adaptive immune response based on somati...	206	54	70.47	422	0.99464	2.8e-05	1.00000
GO:0006066	alcohol metabolic process	140	48	47.89	256	0.52434	0.00562	1.00000
GO:0006090	pyruvate metabolic process	129	38	44.13	316	0.89246	0.00513	1.00000
GO:0006101	citrate metabolic process	58	9	19.84	449	0.99960	0.00049	1.00000
GO:0006163	purine nucleotide metabolic process	284	61	97.16	481	1.00000	1.7e-11	1.00000
GO:0006165	nucleoside diphosphate phosphorylation	129	38	44.13	317	0.89246	0.00513	1.00000
GO:0006352	DNA-templated transcription, initiation	173	42	59.18	441	0.99824	0.00033	1.00000
GO:0006355	regulation of transcription, DNA-templat...	2340	643	800.51	508	1.00000	1.3e-11	1.00000
GO:0006518	peptide metabolic process	789	148	269.92	557	1.00000	< 1e-30	1.00000
GO:0006757	ATP generation from ADP	129	38	44.13	318	0.89246	0.00513	1.00000
GO:0006873	cellular ion homeostasis	112	52	38.32	127	0.00487	0.00103	1.00000
GO:0006875	cellular metal ion homeostasis	112	52	38.32	128	0.00487	0.00103	1.00000
GO:0006974	cellular response to DNA damage stimulus	357	89	122.13	466	0.99995	0.00048	1.00000
GO:0008150	biological_process	24183	8273	8273	558	1.00000	1.00000	1.00000
GO:0008380	RNA splicing	456	89	156	504	1.00000	4.9e-14	1.00000
GO:0009060	aerobic respiration	58	9	19.84	450	0.99960	0.00049	1.00000
GO:0009062	fatty acid catabolic process	39	10	13.34	332	0.90548	0.00110	1.00000
GO:0009100	glycoprotein metabolic process	455	133	155.66	409	0.99022	0.00153	1.00000
GO:0009101	glycoprotein biosynthetic process	455	133	155.66	410	0.99022	0.00153	1.00000
GO:0009123	nucleoside monophosphate metabolic proce...	284	61	97.16	482	1.00000	1.7e-11	1.00000
GO:0009126	purine nucleoside monophosphate metaboli...	284	61	97.16	483	1.00000	1.7e-11	1.00000
GO:0009132	nucleoside diphosphate metabolic process	129	38	44.13	319	0.89246	0.00513	1.00000
GO:0009135	purine nucleoside diphosphate metabolic ...	129	38	44.13	320	0.89246	0.00513	1.00000
GO:0009141	nucleoside triphosphate metabolic proces...	284	61	97.16	484	1.00000	1.7e-11	1.00000
GO:0009144	purine nucleoside triphosphate metabolic...	284	61	97.16	485	1.00000	1.7e-11	1.00000
GO:0009150	purine ribonucleotide metabolic process	284	61	97.16	486	1.00000	1.7e-11	1.00000
GO:0009161	ribonucleoside monophosphate metabolic p...	284	61	97.16	487	1.00000	1.7e-11	1.00000
GO:0009167	purine ribonucleoside monophosphate meta...	284	61	97.16	488	1.00000	1.7e-11	1.00000
GO:0009179	purine ribonucleoside diphosphate metabo...	129	38	44.13	321	0.89246	0.00513	1.00000
GO:0009185	ribonucleoside diphosphate metabolic pro...	129	38	44.13	322	0.89246	0.00513	1.00000
GO:0009199	ribonucleoside triphosphate metabolic pr...	284	61	97.16	489	1.00000	1.7e-11	1.00000
GO:0009205	purine ribonucleoside triphosphate metab...	284	61	97.16	490	1.00000	1.7e-11	1.00000
GO:0009259	ribonucleotide metabolic process	284	61	97.16	491	1.00000	1.7e-11	1.00000
GO:0009889	regulation of biosynthetic process	2340	643	800.51	509	1.00000	1.3e-11	1.00000
GO:0009952	anterior/posterior pattern specification	184	75	62.95	176	0.03701	0.00061	1.00000
GO:0010468	regulation of gene expression	2340	643	800.51	510	1.00000	1.3e-11	1.00000
GO:0010556	regulation of macromolecule biosynthetic...	2340	643	800.51	511	1.00000	1.3e-11	1.00000
GO:0010941	regulation of cell death	247	66	84.5	425	0.99544	0.00478	1.00000
GO:0015031	protein transport	2634	860	901.09	378	0.96515	0.00968	1.00000
GO:0015833	peptide transport	2634	860	901.09	379	0.96515	0.00968	1.00000
GO:0016042	lipid catabolic process	39	10	13.34	333	0.90548	0.00110	1.00000
GO:0016052	carbohydrate catabolic process	129	38	44.13	323	0.89246	0.00513	1.00000
GO:0016054	organic acid catabolic process	177	52	60.55	342	0.92639	2.3e-05	1.00000
GO:0016125	sterol metabolic process	140	48	47.89	257	0.52434	0.00562	1.00000
GO:0019395	fatty acid oxidation	39	10	13.34	334	0.90548	0.00110	1.00000
GO:0022402	cell cycle process	207	56	70.81	406	0.98899	0.00095	1.00000
GO:0022607	cellular component assembly	161	32	55.08	470	0.99998	4.6e-05	1.00000
GO:0022900	electron transport chain	476	123	162.84	468	0.99997	1.5e-09	1.00000
GO:0030003	cellular cation homeostasis	112	52	38.32	129	0.00487	0.00103	1.00000
GO:0030258	lipid modification	39	10	13.34	335	0.90548	0.00110	1.00000
GO:0031326	regulation of cellular biosynthetic proc...	2340	643	800.51	512	1.00000	1.3e-11	1.00000
GO:0034440	lipid oxidation	39	10	13.34	336	0.90548	0.00110	1.00000
GO:0034613	cellular protein localization	2634	860	901.09	380	0.96515	0.00968	1.00000
GO:0035282	segmentation	248	84	84.84	269	0.56891	1.6e-07	1.00000
GO:0042886	amide transport	2634	860	901.09	381	0.96515	0.00968	1.00000
GO:0042981	regulation of apoptotic process	247	66	84.5	426	0.99544	0.00478	1.00000
GO:0043038	amino acid activation	80	15	27.37	443	0.99928	4.2e-06	1.00000
GO:0043039	tRNA aminoacylation	80	15	27.37	444	0.99928	4.2e-06	1.00000
GO:0043043	peptide biosynthetic process	789	148	269.92	559	1.00000	< 1e-30	1.00000
GO:0043067	regulation of programmed cell death	247	66	84.5	427	0.99544	0.00478	1.00000
GO:0043069	negative regulation of programmed cell d...	247	66	84.5	428	0.99544	0.00478	1.00000
GO:0043413	macromolecule glycosylation	455	133	155.66	411	0.99022	0.00153	1.00000
GO:0043543	protein acylation	62	12	21.21	438	0.99674	0.00029	1.00000
GO:0043603	cellular amide metabolic process	789	148	269.92	560	1.00000	< 1e-30	1.00000
GO:0043604	amide biosynthetic process	789	148	269.92	561	1.00000	< 1e-30	1.00000
GO:0043631	RNA polyadenylation	88	15	30.1	459	0.99990	5.2e-05	1.00000
GO:0043933	macromolecular complex subunit organizat...	161	32	55.08	471	0.99998	4.6e-05	1.00000
GO:0044085	cellular component biogenesis	161	32	55.08	472	0.99998	4.6e-05	1.00000
GO:0044242	cellular lipid catabolic process	39	10	13.34	337	0.90548	0.00110	1.00000
GO:0044255	cellular lipid metabolic process	682	222	233.31	304	0.83320	3.5e-08	1.00000
GO:0045184	establishment of protein localization	2634	860	901.09	382	0.96515	0.00968	1.00000
GO:0045333	cellular respiration	530	132	181.31	480	1.00000	3.6e-12	1.00000
GO:0046031	ADP metabolic process	129	38	44.13	324	0.89246	0.00513	1.00000
GO:0046034	ATP metabolic process	284	61	97.16	492	1.00000	1.7e-11	1.00000
GO:0046395	carboxylic acid catabolic process	177	52	60.55	343	0.92639	2.3e-05	1.00000
GO:0046907	intracellular transport	2634	860	901.09	383	0.96515	0.00968	1.00000
GO:0046939	nucleotide phosphorylation	129	38	44.13	325	0.89246	0.00513	1.00000
GO:0048232	male gamete generation	326	121	111.52	196	0.14585	0.00302	1.00000
GO:0048519	negative regulation of biological proces...	247	66	84.5	429	0.99544	0.00478	1.00000
GO:0048523	negative regulation of cellular process	247	66	84.5	430	0.99544	0.00478	1.00000
GO:0050801	ion homeostasis	112	52	38.32	130	0.00487	0.00103	1.00000
GO:0051252	regulation of RNA metabolic process	2340	643	800.51	513	1.00000	1.3e-11	1.00000
GO:0051276	chromosome organization	486	128	166.26	464	0.99993	1.8e-05	1.00000
GO:0051301	cell division	207	56	70.81	407	0.98899	0.00095	1.00000
GO:0055065	metal ion homeostasis	112	52	38.32	131	0.00487	0.00103	1.00000
GO:0055074	calcium ion homeostasis	112	52	38.32	132	0.00487	0.00103	1.00000
GO:0055080	cation homeostasis	112	52	38.32	133	0.00487	0.00103	1.00000
GO:0060255	regulation of macromolecule metabolic pr...	2340	643	800.51	514	1.00000	1.3e-11	1.00000
GO:0060548	negative regulation of cell death	247	66	84.5	431	0.99544	0.00478	1.00000
GO:0065003	macromolecular complex assembly	161	32	55.08	473	0.99998	4.6e-05	1.00000
GO:0070085	glycosylation	455	133	155.66	412	0.99022	0.00153	1.00000
GO:0070271	protein complex biogenesis	161	32	55.08	474	0.99998	4.6e-05	1.00000
GO:0070727	cellular macromolecule localization	2634	860	901.09	384	0.96515	0.00968	1.00000
GO:0071822	protein complex subunit organization	161	32	55.08	475	0.99998	4.6e-05	1.00000
GO:0072329	monocarboxylic acid catabolic process	39	10	13.34	338	0.90548	0.00110	1.00000
GO:0072350	tricarboxylic acid metabolic process	58	9	19.84	451	0.99960	0.00049	1.00000
GO:0072503	cellular divalent inorganic cation homeo...	112	52	38.32	134	0.00487	0.00103	1.00000
GO:0072507	divalent inorganic cation homeostasis	112	52	38.32	135	0.00487	0.00103	1.00000
GO:0072521	purine-containing compound metabolic pro...	550	153	188.15	446	0.99950	1.6e-08	1.00000
GO:0098657	import into cell	733	237	250.76	313	0.87045	0.00176	1.00000
GO:0098771	inorganic ion homeostasis	112	52	38.32	136	0.00487	0.00103	1.00000
GO:1901137	carbohydrate derivative biosynthetic pro...	455	133	155.66	413	0.99022	0.00153	1.00000
GO:1901565	organonitrogen compound catabolic proces...	138	42	47.21	306	0.84806	0.00269	1.00000
GO:1902652	secondary alcohol metabolic process	140	48	47.89	258	0.52434	0.00562	1.00000
GO:1903506	regulation of nucleic acid-templated tra...	2340	643	800.51	515	1.00000	1.3e-11	1.00000
GO:2000112	regulation of cellular macromolecule bio...	2340	643	800.51	516	1.00000	1.3e-11	1.00000
GO:2001141	regulation of RNA biosynthetic process	2340	643	800.51	517	1.00000	1.3e-11	1.00000

## Sheet: GO_full_cluster4
GO.ID	Term	Annotated	Significant	Expected	Rank in classicFisher	classicFisher	classicKS	elimKS
GO:0006874	cellular calcium ion homeostasis	112	3	3.42	199	0.66944	7.1e-22	7.1e-22
GO:0032989	cellular component morphogenesis	1207	43	36.88	136	0.16704	2.1e-19	2.1e-19
GO:0007270	neuron-neuron synaptic transmission	136	10	4.16	110	0.00904	2.4e-16	2.4e-16
GO:0006812	cation transport	1084	43	33.13	119	0.04936	4.7e-16	4.7e-16
GO:0006928	movement of cell or subcellular componen...	747	14	22.83	291	0.98369	2.5e-15	2.5e-15
GO:0006412	translation	789	4	24.11	395	1.00000	2.7e-15	1.2e-14
GO:0006909	phagocytosis	83	0	2.54	423	1.00000	2.0e-13	2.0e-13
GO:0009566	fertilization	142	1	4.34	300	0.98797	1.9e-11	1.9e-11
GO:0006631	fatty acid metabolic process	282	3	8.62	303	0.99245	2.4e-13	2.9e-11
GO:0002376	immune system process	2558	54	78.17	349	0.99915	1.4e-15	4.1e-11
GO:0007049	cell cycle	2260	68	69.06	188	0.57330	3.7e-10	9.2e-11
GO:0007155	cell adhesion	1654	68	50.54	108	0.00781	1.6e-10	1.6e-10
GO:0009636	response to toxic substance	152	0	4.64	424	1.00000	7.6e-10	7.6e-10
GO:0006457	protein folding	358	1	10.94	382	0.99999	9.0e-10	9.0e-10
GO:0006644	phospholipid metabolic process	400	0	12.22	425	1.00000	1.9e-09	1.9e-09
GO:0006144	purine nucleobase metabolic process	269	2	8.22	324	0.99784	2.6e-09	2.6e-09
GO:0022904	respiratory electron transport chain	476	5	14.55	347	0.99902	5.7e-08	5.7e-08
GO:0007283	spermatogenesis	326	11	9.96	169	0.41208	8.6e-08	8.6e-08
GO:0006119	oxidative phosphorylation	155	0	4.74	426	1.00000	1.0e-07	1.0e-07
GO:0006869	lipid transport	269	13	8.22	127	0.07074	3.6e-07	3.6e-07
GO:0009948	anterior/posterior axis specification	184	26	5.62	63	8.4e-11	5.1e-07	5.1e-07
GO:0006936	muscle contraction	486	22	14.85	115	0.04445	7.9e-07	7.9e-07
GO:0006898	receptor-mediated endocytosis	254	2	7.76	319	0.99671	8.1e-07	8.1e-07
GO:0009187	cyclic nucleotide metabolic process	113	0	3.45	427	1.00000	2.5e-06	2.5e-06
GO:0008203	cholesterol metabolic process	140	1	4.28	295	0.98719	3.3e-06	3.3e-06
GO:0006968	cellular defense response	341	8	10.42	215	0.82138	3.9e-06	3.9e-06
GO:0007186	G-protein coupled receptor signaling pat...	930	37	28.42	126	0.06242	3.9e-06	3.9e-06
GO:0007059	chromosome segregation	263	3	8.04	299	0.98791	6.1e-06	6.1e-06
GO:0051649	establishment of localization in cell	2742	34	83.79	409	1.00000	0.00111	7.5e-06
GO:0007379	segment specification	248	67	7.58	45	< 1e-30	8.1e-06	8.1e-06
GO:0008652	cellular amino acid biosynthetic process	160	0	4.89	428	1.00000	1.1e-05	1.1e-05
GO:0019227	neuronal action potential propagation	91	6	2.78	120	0.06014	1.2e-05	1.2e-05
GO:0006637	acyl-CoA metabolic process	38	0	1.16	429	1.00000	1.9e-05	1.9e-05
GO:0002504	antigen processing and presentation of p...	60	0	1.83	430	1.00000	2.2e-05	2.2e-05
GO:0007166	cell surface receptor signaling pathway	2546	140	77.8	60	2.9e-12	6.4e-06	4.2e-05
GO:0051169	nuclear transport	163	0	4.98	431	1.00000	4.6e-05	4.6e-05
GO:0006635	fatty acid beta-oxidation	39	0	1.19	432	1.00000	6.4e-05	6.4e-05
GO:0006915	apoptotic process	1171	23	35.78	304	0.99272	9.4e-05	9.4e-05
GO:0019724	B cell mediated immunity	206	1	6.3	327	0.99837	0.00012	0.00012
GO:0006520	cellular amino acid metabolic process	643	3	19.65	390	1.00000	1.4e-07	0.00015
GO:0006629	lipid metabolic process	1488	21	45.47	385	0.99999	8.3e-18	0.00015
GO:0009790	embryo development	255	54	7.79	50	7.0e-30	0.00019	0.00019
GO:0050896	response to stimulus	7360	272	224.91	86	9.8e-05	1.5e-12	0.00024
GO:0006096	glycolytic process	129	2	3.94	233	0.90813	0.00032	0.00032
GO:0007165	signal transduction	6003	253	183.44	65	3.8e-09	1.1e-06	0.00042
GO:0006418	tRNA aminoacylation for protein translat...	80	0	2.44	433	1.00000	0.00046	0.00046
GO:0030101	natural killer cell activation	40	0	1.22	434	1.00000	0.00047	0.00047
GO:0009063	cellular amino acid catabolic process	138	1	4.22	292	0.98637	0.00051	0.00051
GO:0006858	extracellular transport	205	7	6.26	171	0.43691	0.00053	0.00053
GO:0007292	female gamete generation	121	5	3.7	158	0.31122	0.00053	0.00053
GO:0005996	monosaccharide metabolic process	277	5	8.46	261	0.92828	0.00054	0.00054
GO:0007601	visual perception	500	37	15.28	72	8.0e-07	0.00055	0.00055
GO:0034341	response to interferon-gamma	131	1	4	289	0.98304	0.00069	0.00069
GO:0006310	DNA recombination	168	0	5.13	435	1.00000	0.00090	0.00090
GO:0006956	complement activation	87	0	2.66	436	1.00000	0.00104	0.00104
GO:0006886	intracellular protein transport	2634	31	80.49	411	1.00000	0.00142	0.00142
GO:0019221	cytokine-mediated signaling pathway	332	7	10.15	220	0.88424	0.00194	0.00194
GO:0006897	endocytosis	733	11	22.4	321	0.99776	8.1e-06	0.00205
GO:0042116	macrophage activation	150	0	4.58	437	1.00000	0.00240	0.00240
GO:0006955	immune response	611	6	18.67	362	0.99985	4.2e-06	0.00248
GO:0007596	blood coagulation	223	9	6.81	142	0.24400	0.00254	0.00254
GO:0050877	nervous system process	2063	96	63.04	84	2.2e-05	1.1e-06	0.00273
GO:0006461	protein complex assembly	161	0	4.92	438	1.00000	0.00283	0.00283
GO:0009605	response to external stimulus	313	12	9.56	148	0.25150	0.00289	0.00289
GO:0000910	cytokinesis	207	1	6.33	332	0.99842	0.00291	0.00291
GO:0006468	protein phosphorylation	1630	36	49.81	294	0.98666	0.00297	0.00297
GO:0005975	carbohydrate metabolic process	1346	48	41.13	135	0.14989	0.00582	0.00334
GO:0016072	rRNA metabolic process	137	2	4.19	260	0.92484	0.00353	0.00353
GO:0019882	antigen processing and presentation	104	0	3.18	439	1.00000	1.2e-06	0.00356
GO:0007600	sensory perception	667	41	20.38	83	2.0e-05	0.00120	0.00376
GO:0006508	proteolysis	1868	31	57.08	377	0.99997	0.00408	0.00408
GO:0072359	circulatory system development	409	42	12.5	62	7.9e-12	0.01172	0.00464
GO:0006367	transcription initiation from RNA polyme...	173	2	5.29	286	0.97033	0.00478	0.00478
GO:1901564	organonitrogen compound metabolic proces...	7176	100	219.29	440	1.00000	4.9e-10	0.00510
GO:0000398	mRNA splicing, via spliceosome	456	3	13.93	365	0.99992	0.00625	0.00625
GO:0008202	steroid metabolic process	303	5	9.26	274	0.95645	6.0e-07	0.00745
GO:0006865	amino acid transport	113	0	3.45	441	1.00000	0.00798	0.00798
GO:0006497	protein lipidation	44	0	1.34	442	1.00000	0.00854	0.00854
GO:0007399	nervous system development	1273	168	38.9	36	< 1e-30	0.00916	0.00916
GO:0001525	angiogenesis	293	24	8.95	77	1.3e-05	0.00974	0.00974
GO:0051716	cellular response to stimulus	6318	254	193.07	71	2.8e-07	4.3e-07	0.00997
GO:0007492	endoderm development	67	10	2.05	85	3.4e-05	0.01228	0.01228
GO:0006521	regulation of cellular amino acid metabo...	14	0	0.43	443	1.00000	0.01235	0.01235
GO:0009308	amine metabolic process	14	0	0.43	444	1.00000	0.01235	0.01235
GO:0010565	regulation of cellular ketone metabolic ...	14	0	0.43	445	1.00000	0.01235	0.01235
GO:0033238	regulation of cellular amine metabolic p...	14	0	0.43	446	1.00000	0.01235	0.01235
GO:0042180	cellular ketone metabolic process	14	0	0.43	447	1.00000	0.01235	0.01235
GO:0044106	cellular amine metabolic process	14	0	0.43	448	1.00000	0.01235	0.01235
GO:0051234	establishment of localization	4927	96	150.56	400	1.00000	8.7e-06	0.01272
GO:0016043	cellular component organization	1882	47	57.51	267	0.94107	3.8e-18	0.01337
GO:0071840	cellular component organization or bioge...	1882	47	57.51	268	0.94107	3.8e-18	0.01337
GO:0008104	protein localization	2670	31	81.59	419	1.00000	0.00152	0.01550
GO:0006281	DNA repair	357	1	10.91	380	0.99999	0.01636	0.01636
GO:0006974	cellular response to DNA damage stimulus	357	1	10.91	381	0.99999	0.01636	0.01636
GO:0006996	organelle organization	543	4	16.59	370	0.99996	0.01654	0.01654
GO:0006473	protein acetylation	62	0	1.89	449	1.00000	0.01727	0.01727
GO:0043543	protein acylation	62	0	1.89	450	1.00000	0.01727	0.01727
GO:0051179	localization	4988	98	152.43	394	1.00000	7.7e-06	0.01756
GO:0006325	chromatin organization	486	4	14.85	360	0.99981	0.01831	0.01831
GO:0051276	chromosome organization	486	4	14.85	361	0.99981	0.01831	0.01831
GO:0006636	unsaturated fatty acid biosynthetic proc...	9	0	0.28	451	1.00000	0.01873	0.01873
GO:0033559	unsaturated fatty acid metabolic process	9	0	0.28	452	1.00000	0.01873	0.01873
GO:0051186	cofactor metabolic process	313	2	9.56	355	0.99938	2.1e-07	0.01964
GO:1901566	organonitrogen compound biosynthetic pro...	1413	13	43.18	406	1.00000	4.9e-11	0.01966
[truncated: 457 more rows]

## Sheet: GO_full_cluster5
GO.ID	Term	Annotated	Significant	Expected	Rank in classicFisher	classicFisher	classicKS	elimKS
[truncated: 561 more rows]

[truncated: 7 more sheets: GO_filtered_cluster1, GO_filtered_cluster2, GO_filtered_cluster3, GO_filtered_cluster4, GO_filtered_cluster5, Histone methylation peaks, Genes]
