# Supplementary material for: Epigenetic homogeneity in histone methylation underlies sperm programming for embryonic transcription
Source: Nat Commun. 2020 Jul 13;11:3491. doi: 10.1038/s41467-020-17238-w (PMC7359334; doi:10.1038/s41467-020-17238-w)
Supplement: Supplementary file 7 — Supplementary Data 4 [file 41467_2020_17238_MOESM7_ESM.xlsx]

## Sheet: enrichment values related to fi
	fold_enrichment_chromatinStr_xl_annotations_k27.dat
H3K27me3_all	track	annotation	fold	pvalue
	merged	Heterog	0.9446	0.001
	merged	Subnucl	1.1092	0.001
	merged	Nucl	1.1603	0.001
	fold_enrichment_chromatinStr_xl_annotations_k27hmd0_80.dat
H3K27me3_HMD_0_80	track	annotation	fold	pvalue
	merged	Heterog	0.8746	0.001
	merged	Subnucl	1.1827	0.001
	merged	Nucl	1.5626	0.001
	fold_enrichment_chromatinStr_xl_annotations_k27hmd80.dat
H3K27me3_HMD_80	track	annotation	fold	pvalue
	merged	Heterog	0.9543	0.001
	merged	Subnucl	1.0994	0.001
	merged	Nucl	1.1064	0.001
	fold_enrichment_chromatinStr_xl_annotations_k4.dat
H3K4me3_all	track	annotation	fold	pvalue
	merged	Heterog	0.8845	0.001
	merged	Subnucl	1.1677	0.001
	merged	Nucl	1.4741	0.001
	fold_enrichment_chromatinStr_xl_annotations_k4hmd0_80.dat
H3K4me3_HMD_0_80	track	annotation	fold	pvalue
	merged	Heterog	0.8599	0.001
	merged	Subnucl	1.206	0.001
	merged	Nucl	1.5751	0.001
	fold_enrichment_chromatinStr_xl_annotations_k4hmd80.dat
H3K4me3_HMD_80	track	annotation	fold	pvalue
	merged	Heterog	0.9478	0.001
	merged	Subnucl	1.0714	0.001
	merged	Nucl	1.2113	0.001
						RATIO	RATIO
	K4_HMD80	K4_HMD_all	K4_HMD_0_80			K4_ratio_HMD80_over_all	K4_ratio_HMD80_over_HMD0_80
Heterog	0.9478	0.8845	0.8599			1.07157	1.10222
Subnucl	1.0714	1.1677	1.206			0.91753	0.888391
Nucl	1.2113	1.4741	1.5751			0.821722	0.769031
						RATIO	RATIO
	K27_HMD80	K27_HMD_all	K27_HMD_0_80			K27_ratio_HMD80_over_all	K27_ratio_HMD80_over_HMD0_80
Heterog	0.9543	0.9446	0.8746			1.01027	1.09113
Subnucl	1.0994	1.1092	1.1827			0.991165	0.929568
Nucl	1.1064	1.1603	1.5626			0.953546	0.708051
gat_chromatinStr_xl_annotations_k27hmd0_80.txt
track	annotation	observed	expected	CI95low	CI95high	stddev	fold	l2fold	pvalue	qvalue	track_nsegments	track_size	track_density	annotation_nsegments	annotation_size	annotation_density	overlap_nsegments	overlap_size	overlap_density	percent_overlap_nsegments_track	percent_overlap_size_track	percent_overlap_nsegments_annotation	percent_overlap_size_annotation
merged	Heterog	5813641	6.64703e+06	6600881	6687168	26391.4	0.8746	-0.1933	0.001	0.001	15322	9928963	0.386	1677484	1727208959	67.1	17193	5813641	0.226	112.211	58.5523	1.0249	0.3366
merged	Subnucl	2903281	2.45471e+06	2409291	2501054	27421.7	1.1827	0.2421	0.001	0.001	15322	9928963	0.386	868030	622145863	24.2	7988	2903281	0.113	52.1342	29.2405	0.9202	0.4667
merged	Nucl	1870375	1.19694e+06	1178618	1214685	11317.3	1.5626	0.644	0.001	0.001	15322	9928963	0.386	1366880	319960947	12.4	11504	1870375	0.0727	75.0816	18.8376	0.8416	0.5846
gat_chromatinStr_xl_annotations_k27hmd80.txt
track	annotation	observed	expected	CI95low	CI95high	stddev	fold	l2fold	pvalue	qvalue	track_nsegments	track_size	track_density	annotation_nsegments	annotation_size	annotation_density	overlap_nsegments	overlap_size	overlap_density	percent_overlap_nsegments_track	percent_overlap_size_track	percent_overlap_nsegments_annotation	percent_overlap_size_annotation
merged	Heterog	45641602	47827857	47611072	48026269	124005	0.9543	-0.0675	0.001	0.001	40527	71930881	2.8	1677484	1727208959	67.1	78248	45641602	1.77	193.076	63.452	4.6646	2.6425
merged	Subnucl	19634000	1.7859e+07	17641872	18075835	126279	1.0994	0.1367	0.001	0.001	40527	71930881	2.8	868030	622145863	24.2	36113	19634000	0.763	89.1085	27.2956	4.1603	3.1559
merged	Nucl	9913063	8.95955e+06	8850886	9057254	60949.7	1.1064	0.1459	0.001	0.001	40527	71930881	2.8	1366880	319960947	12.4	50791	9913063	0.385	125.326	13.7814	3.7158	3.0982
gat_chromatinStr_xl_annotations_k4hmd0_80.txt
track	annotation	observed	expected	CI95low	CI95high	stddev	fold	l2fold	pvalue	qvalue	track_nsegments	track_size	track_density	annotation_nsegments	annotation_size	annotation_density	overlap_nsegments	overlap_size	overlap_density	percent_overlap_nsegments_track	percent_overlap_size_track	percent_overlap_nsegments_annotation	percent_overlap_size_annotation
merged	Heterog	6324126	7.35438e+06	7317058	7391302	23130.9	0.8599	-0.2177	0.001	0.001	28684	11085979	0.431	1677484	1727208959	67.1	27010	6324126	0.246	94.164	57.0462	1.6101	0.3661
merged	Subnucl	3313740	2.7478e+06	2706983	2784860	24124	1.206	0.2702	0.001	0.001	28684	11085979	0.431	868030	622145863	24.2	13203	3313740	0.129	46.0291	29.8913	1.521	0.5326
merged	Nucl	2252133	1.42987e+06	1412417	1446349	10371	1.5751	0.6554	0.001	0.001	28684	11085979	0.431	1366880	319960947	12.4	16452	2252133	0.0875	57.356	20.3151	1.2036	0.7039
gat_chromatinStr_xl_annotations_k4hmd80.txt
track	annotation	observed	expected	CI95low	CI95high	stddev	fold	l2fold	pvalue	qvalue	track_nsegments	track_size	track_density	annotation_nsegments	annotation_size	annotation_density	overlap_nsegments	overlap_size	overlap_density	percent_overlap_nsegments_track	percent_overlap_size_track	percent_overlap_nsegments_annotation	percent_overlap_size_annotation
merged	Heterog	2643397	2.78903e+06	2762827	2816435	15689.9	0.9478	-0.0774	0.001	0.001	7331	4194192	0.163	1677484	1727208959	67.1	8246	2643397	0.103	112.481	63.0252	0.4916	0.153
merged	Subnucl	1097573	1.02445e+06	996227	1049931	16163.6	1.0714	0.0995	0.001	0.001	7331	4194192	0.163	868030	622145863	24.2	3385	1097573	0.0427	46.1738	26.1689	0.39	0.1764
merged	Nucl	662406	546845	534450	556749	6899.38	1.2113	0.2766	0.001	0.001	7331	4194192	0.163	1366880	319960947	12.4	4411	662406	0.0257	60.1691	15.7934	0.3227	0.207
gat_genomic_xl_annotations_k27hmd80.txt
track	annotation	observed	expected	CI95low	CI95high	stddev	fold	l2fold	pvalue	qvalue	track_nsegments	track_size	track_density	annotation_nsegments	annotation_size	annotation_density	overlap_nsegments	overlap_size	overlap_density	percent_overlap_nsegments_track	percent_overlap_size_track	percent_overlap_nsegments_annotation	percent_overlap_size_annotation
merged	introns	16047163	1.90636e+07	18778332	19375650	189352	0.8418	-0.2485	0.001	0.001	40527	71930881	2.8	239564	697170612	27.1	13013	16047163	0.624	32.1095	22.3091	5.432	2.3018
merged	gene_body	18219358	2.09544e+07	20625322	21282361	197391	0.8695	-0.2018	0.001	0.001	40527	71930881	2.8	22897	761075309	29.6	10190	18219358	0.708	25.1437	25.329	44.5036	2.3939
merged	intergenic	53711523	5.09765e+07	50648520	51305559	197402	1.0537	0.0754	0.001	0.001	40527	71930881	2.8	31314	1812277237	70.4	33430	53711523	2.09	82.4882	74.671	106.757	2.9638
merged	exons	2200023	1.92901e+06	1858484	1991261	40081.8	1.1405	0.1897	0.001	0.001	40527	71930881	2.8	267211	65155175	2.53	7096	2200023	0.0855	17.5093	3.0585	2.6556	3.3766
merged	tss	5161604	1.6636e+06	1583700	1740992	45570	3.1027	1.6335	0.001	0.001	40527	71930881	2.8	27617	56975593	2.21	3893	5161604	0.201	9.6059	7.1758	14.0964	9.0593
merged	enhancer	814817	204952	192281	217803	7749.44	3.9756	1.9912	0.001	0.001	40527	71930881	2.8	23993	5890578	0.229	3160	814817	0.0317	7.7973	1.1328	13.1705	13.8325
gat_genomic_xl_annotations_k27lostEggTr.txt
track	annotation	observed	expected	CI95low	CI95high	stddev	fold	l2fold	pvalue	qvalue	track_nsegments	track_size	track_density	annotation_nsegments	annotation_size	annotation_density	overlap_nsegments	overlap_size	overlap_density	percent_overlap_nsegments_track	percent_overlap_size_track	percent_overlap_nsegments_annotation	percent_overlap_size_annotation
merged	exons	503071	858753	825954	893979	18928.6	0.5858	-0.7715	0.001	0.001	42635	36284184	1.41	267211	65155175	2.53	2688	503071	0.0195	6.3047	1.3865	1.0059	0.7721
merged	gene_body	7290526	9.30992e+06	9185054	9427553	74177.7	0.7831	-0.3527	0.001	0.001	42635	36284184	1.41	22897	761075309	29.6	8749	7290526	0.283	20.5207	20.0928	38.2102	0.9579
merged	introns	6798015	8.4672e+06	8347696	8585552	70766.8	0.8029	-0.3168	0.001	0.001	42635	36284184	1.41	239564	697170612	27.1	9513	6798015	0.264	22.3127	18.7355	3.971	0.9751
merged	intergenic	28993658	2.69743e+07	26856631	27099130	74177.7	1.0749	0.1042	0.001	0.001	42635	36284184	1.41	31314	1812277237	70.4	34632	28993658	1.13	81.229	79.9072	110.596	1.5998
merged	tss	1164710	752178	713133	795949	25097.5	1.5484	0.6308	0.001	0.001	42635	36284184	1.41	27617	56975593	2.21	1813	1164710	0.0453	4.2524	3.21	6.5648	2.0442
merged	enhancer	187345	88825.9	81615	96530	4864.97	2.1091	1.0766	0.001	0.001	42635	36284184	1.41	23993	5890578	0.229	900	187345	0.00728	2.1109	0.5163	3.7511	3.1804
gat_genomic_xl_annotations_k27retainedEggTr.txt
track	annotation	observed	expected	CI95low	CI95high	stddev	fold	l2fold	pvalue	qvalue	track_nsegments	track_size	track_density	annotation_nsegments	annotation_size	annotation_density	overlap_nsegments	overlap_size	overlap_density	percent_overlap_nsegments_track	percent_overlap_size_track	percent_overlap_nsegments_annotation	percent_overlap_size_annotation
merged	introns	10979920	1.28949e+07	12578068	13180935	176886	0.8515	-0.2319	0.001	0.001	13214	45575660	1.77	239564	697170612	27.1	6640	10979920	0.427	50.2497	24.0916	2.7717	1.5749
merged	gene_body	12830803	1.41733e+07	13876085	14505595	180149	0.9053	-0.1436	0.001	0.001	13214	45575660	1.77	22897	761075309	29.6	4416	12830803	0.499	33.4191	28.1528	19.2864	1.6859
merged	intergenic	32744857	31402325	31070065	31699575	180151	1.0428	0.0604	0.001	0.001	13214	45575660	1.77	31314	1812277237	70.4	11367	32744857	1.27	86.0224	71.8472	36.3001	1.8068
merged	exons	1873077	1.30446e+06	1249229	1367612	36395.9	1.4359	0.522	0.001	0.001	13214	45575660	1.77	267211	65155175	2.53	5310	1873077	0.0728	40.1847	4.1098	1.9872	2.8748
merged	tss	4301063	1.12041e+06	1056960	1187461	39556.2	3.8388	1.9407	0.001	0.001	13214	45575660	1.77	27617	56975593	2.21	2665	4301063	0.167	20.168	9.4372	9.6499	7.549
merged	enhancer	694866	141753	129463	153626	7166.11	4.9019	2.2933	0.001	0.001	13214	45575660	1.77	23993	5890578	0.229	2588	694866	0.027	19.5853	1.5246	10.7865	11.7962
gat_genomic_xl_annotations_k4hmd80.txt
track	annotation	observed	expected	CI95low	CI95high	stddev	fold	l2fold	pvalue	qvalue	track_nsegments	track_size	track_density	annotation_nsegments	annotation_size	annotation_density	overlap_nsegments	overlap_size	overlap_density	percent_overlap_nsegments_track	percent_overlap_size_track	percent_overlap_nsegments_annotation	percent_overlap_size_annotation
merged	intergenic	2065813	2.62708e+06	2595335	2659478	21334.6	0.7864	-0.3468	0.001	0.001	7331	4194192	0.163	31314	1812277237	70.4	6032	2065813	0.0803	82.2807	49.2541	19.2629	0.114
merged	introns	1159226	1.41063e+06	1377154	1444753	21208.5	0.8218	-0.2832	0.001	0.001	7331	4194192	0.163	239564	697170612	27.1	5332	1159226	0.045	72.7322	27.6388	2.2257	0.1663
merged	gene_body	2128379	1.56711e+06	1534714	1598857	21334.6	1.3582	0.4416	0.001	0.001	7331	4194192	0.163	22897	761075309	29.6	5266	2128379	0.0827	71.8319	50.7459	22.9986	0.2797
merged	exons	991076	159796	147933	172910	7083.59	6.2021	2.6328	0.001	0.001	7331	4194192	0.163	267211	65155175	2.53	5491	991076	0.0385	74.9011	23.6297	2.0549	1.5211
merged	enhancer	178957	12264.4	10003	14953	1517.85	14.5905	3.867	0.001	0.001	7331	4194192	0.163	23993	5890578	0.229	938	178957	0.00695	12.795	4.2668	3.9095	3.038
merged	tss	2926244	137208	123921	149909	7591.86	21.3269	4.4146	0.001	0.001	7331	4194192	0.163	27617	56975593	2.21	4743	2926244	0.114	64.6979	69.769	17.1742	5.136
gat_genomic_xl_annotations_k4lostBlastula.txt
track	annotation	observed	expected	CI95low	CI95high	stddev	fold	l2fold	pvalue	qvalue	track_nsegments	track_size	track_density	annotation_nsegments	annotation_size	annotation_density	overlap_nsegments	overlap_size	overlap_density	percent_overlap_nsegments_track	percent_overlap_size_track	percent_overlap_nsegments_annotation	percent_overlap_size_annotation
merged	introns	1729706	2.1875e+06	2152185	2227274	22750.9	0.7907	-0.3388	0.001	0.001	22854	7590668	0.295	239564	697170612	27.1	7963	1729706	0.0672	34.8429	22.7873	3.324	0.2481
merged	intergenic	4966770	5.18123e+06	5138922	5218972	24416.5	0.9586	-0.061	0.001	0.001	22854	7590668	0.295	31314	1812277237	70.4	17365	4966770	0.193	75.9823	65.4326	55.4544	0.2741
merged	gene_body	2623898	2.40944e+06	2371696	2451746	24416.5	1.089	0.123	0.001	0.001	22854	7590668	0.295	22897	761075309	29.6	8494	2623898	0.102	37.1664	34.5674	37.0966	0.3448
merged	exons	909628	225818	214423	237427	7084.92	4.0281	2.0101	0.001	0.001	22854	7590668	0.295	267211	65155175	2.53	5499	909628	0.0353	24.0614	11.9835	2.0579	1.3961
merged	tss	2377049	192217	177442	206025	8758.75	12.3664	3.6284	0.001	0.001	22854	7590668	0.295	27617	56975593	2.21	5688	2377049	0.0924	24.8884	31.3154	20.596	4.172
merged	enhancer	304339	21984.6	18852	25316	1974.28	13.8427	3.7911	0.001	0.001	22854	7590668	0.295	23993	5890578	0.229	1677	304339	0.0118	7.3379	4.0094	6.9895	5.1665
gat_genomic_xl_annotations_k4lostEggTr.txt
track	annotation	observed	expected	CI95low	CI95high	stddev	fold	l2fold	pvalue	qvalue	track_nsegments	track_size	track_density	annotation_nsegments	annotation_size	annotation_density	overlap_nsegments	overlap_size	overlap_density	percent_overlap_nsegments_track	percent_overlap_size_track	percent_overlap_nsegments_annotation	percent_overlap_size_annotation
merged	introns	386211	432496	418961	445241	7946.73	0.893	-0.1633	0.001	0.0015	8715	1936341	0.0752	239564	697170612	27.1	1904	386211	0.015	21.8474	19.9454	0.7948	0.0554
merged	gene_body	457910	475842	462497	488701	8320.65	0.9623	-0.0554	0.032	0.032	8715	1936341	0.0752	22897	761075309	29.6	2008	457910	0.0178	23.0407	23.6482	8.7697	0.0602
merged	intergenic	1478431	1.4605e+06	1447640	1473844	8320.65	1.0123	0.0176	0.031	0.032	8715	1936341	0.0752	31314	1812277237	70.4	6813	1478431	0.0575	78.1756	76.3518	21.757	0.0816
merged	exons	73041	43972.4	39620	48443	2661.13	1.661	0.7321	0.001	0.0015	8715	1936341	0.0752	267211	65155175	2.53	565	73041	0.00284	6.4831	3.7721	0.2114	0.1121
merged	tss	86765	38838.9	34505	43862	2818.06	2.2339	1.1596	0.001	0.0015	8715	1936341	0.0752	27617	56975593	2.21	380	86765	0.00337	4.3603	4.4809	1.376	0.1523
merged	enhancer	38766	5206.13	3805	6598	853.51	7.445	2.8963	0.001	0.0015	8715	1936341	0.0752	23993	5890578	0.229	251	38766	0.00151	2.8801	2.002	1.0461	0.6581
gat_genomic_xl_annotations_k4retainedBlastula.txt
track	annotation	observed	expected	CI95low	CI95high	stddev	fold	l2fold	pvalue	qvalue	track_nsegments	track_size	track_density	annotation_nsegments	annotation_size	annotation_density	overlap_nsegments	overlap_size	overlap_density	percent_overlap_nsegments_track	percent_overlap_size_track	percent_overlap_nsegments_annotation	percent_overlap_size_annotation
merged	introns	1889617	2.55822e+06	2507820	2603897	28712.7	0.7386	-0.437	0.001	0.001	13161	7689503	0.299	239564	697170612	27.1	9134	1889617	0.0734	69.402	24.574	3.8128	0.271
merged	intergenic	3680762	4.84688e+06	4796545	4895198	30391.7	0.7594	-0.3971	0.001	0.001	13161	7689503	0.299	31314	1812277237	70.4	10427	3680762	0.143	79.2265	47.8674	33.2982	0.2031
merged	gene_body	4008741	2.84263e+06	2794305	2892958	30391.7	1.4102	0.4959	0.001	0.001	13161	7689503	0.299	22897	761075309	29.6	9694	4008741	0.156	73.657	52.1326	42.3374	0.5267
merged	exons	2160767	290277	273065	304048	9737.21	7.4438	2.896	0.001	0.001	13161	7689503	0.299	267211	65155175	2.53	10653	2160767	0.084	80.9437	28.1002	3.9867	3.3163
merged	enhancer	536460	24772.2	20610	29095	2432.71	21.6549	4.4366	0.001	0.001	13161	7689503	0.299	23993	5890578	0.229	2756	536460	0.0208	20.9407	6.9765	11.4867	9.1071
merged	tss	5614574	250840	232129	271137	11120.4	22.383	4.4843	0.001	0.001	13161	7689503	0.299	27617	56975593	2.21	9504	5614574	0.218	72.2134	73.0161	34.4136	9.8543
gat_genomic_xl_annotations_k4retainedEggTr.txt
track	annotation	observed	expected	CI95low	CI95high	stddev	fold	l2fold	pvalue	qvalue	track_nsegments	track_size	track_density	annotation_nsegments	annotation_size	annotation_density	overlap_nsegments	overlap_size	overlap_density	percent_overlap_nsegments_track	percent_overlap_size_track	percent_overlap_nsegments_annotation	percent_overlap_size_annotation
merged	introns	3233112	4.31007e+06	4258034	4364806	34090	0.7501	-0.4148	0.001	0.001	27300	13343830	0.519	239564	697170612	27.1	15193	3233112	0.126	55.652	24.2293	6.3419	0.4637
merged	intergenic	7169101	8.57143e+06	8512868	8627410	35326.6	0.8364	-0.2577	0.001	0.001	27300	13343830	0.519	31314	1812277237	70.4	20979	7169101	0.279	76.8462	53.726	66.9956	0.3956
merged	gene_body	6174729	4.7724e+06	4716420	4830962	35326.6	1.2938	0.3717	0.001	0.001	27300	13343830	0.519	22897	761075309	29.6	16180	6174729	0.24	59.2674	46.274	70.6643	0.8113
merged	exons	2997354	471488	451655	491930	11882.9	6.3572	2.6684	0.001	0.001	27300	13343830	0.519	267211	65155175	2.53	15587	2997354	0.116	57.0952	22.4625	5.8332	4.6003
merged	enhancer	802033	41600.6	36563	46340	2905.8	19.2789	4.269	0.001	0.001	27300	13343830	0.519	23993	5890578	0.229	4182	802033	0.0312	15.3187	6.0105	17.4301	13.6155
merged	tss	7904858	404215	383448	426821	13344.2	19.556	4.2895	0.001	0.001	27300	13343830	0.519	27617	56975593	2.21	14812	7904858	0.307	54.2564	59.2398	53.6336	13.8741
gat_genomic_xl_annotations_nucl.txt
track	annotation	observed	expected	CI95low	CI95high	stddev	fold	l2fold	pvalue	qvalue	track_nsegments	track_size	track_density	annotation_nsegments	annotation_size	annotation_density	overlap_nsegments	overlap_size	overlap_density	percent_overlap_nsegments_track	percent_overlap_size_track	percent_overlap_nsegments_annotation	percent_overlap_size_annotation
merged	introns	85293070	8.74313e+07	87163615	87667951	156065	0.9755	-0.0357	0.001	0.001	1366880	319960947	12.4	239564	697170612	27.1	404335	85293070	3.31	29.5809	26.6573	168.78	12.2342
merged	gene_body	94911091	9.56217e+07	95371312	95887646	160710	0.9926	-0.0108	0.001	0.001	1366880	319960947	12.4	22897	761075309	29.6	421016	94911091	3.69	30.8012	29.6633	1838.74	12.4707
merged	intergenic	225049856	223542502	223261423	223816310	164062	1.0067	0.0097	0.001	0.001	1366880	319960947	12.4	31314	1812277237	70.4	952755	225049856	8.75	69.7029	70.3367	3042.58	12.4181
merged	tss	8127499	7.33114e+06	7275359	7381351	35489.1	1.1086	0.1488	0.001	0.001	1366880	319960947	12.4	27617	56975593	2.21	41067	8127499	0.316	3.0044	2.5402	148.702	14.2649
merged	exons	9807038	8.3446e+06	8290505	8400575	34292.5	1.1753	0.233	0.001	0.001	1366880	319960947	12.4	267211	65155175	2.53	85597	9807038	0.381	6.2622	3.0651	32.0335	15.0518
merged	enhancer	1016617	781200	770377	793685	6920.85	1.3014	0.38	0.001	0.001	1366880	319960947	12.4	23993	5890578	0.229	8980	1016617	0.0395	0.657	0.3177	37.4276	17.2584
gat_genomic_xl_annotations_subnucl.txt
track	annotation	observed	expected	CI95low	CI95high	stddev	fold	l2fold	pvalue	qvalue	track_nsegments	track_size	track_density	annotation_nsegments	annotation_size	annotation_density	overlap_nsegments	overlap_size	overlap_density	percent_overlap_nsegments_track	percent_overlap_size_track	percent_overlap_nsegments_annotation	percent_overlap_size_annotation
merged	intergenic	429728293	434454141	433391340	435493345	625315	0.9891	-0.0158	0.001	0.001	868030	622145863	24.2	31314	1812277237	70.4	605194	429728293	16.7	69.7204	69.072	1932.66	23.7121
merged	introns	174502436	171593003	170583109	172561121	599789	1.017	0.0243	0.001	0.001	868030	622145863	24.2	239564	697170612	27.1	312533	174502436	6.78	36.0049	28.0485	130.459	25.0301
merged	gene_body	192417570	187363821	186262872	188366229	622911	1.027	0.0384	0.001	0.001	868030	622145863	24.2	22897	761075309	29.6	275206	192417570	7.48	31.7047	30.928	1201.93	25.2823
merged	tss	15381169	1.39625e+07	13806053	14115429	96886.2	1.1016	0.1396	0.001	0.001	868030	622145863	24.2	27617	56975593	2.21	26085	15381169	0.598	3.0051	2.4723	94.4527	26.9961
merged	enhancer	1622160	1.4403e+06	1414080	1465737	16098.8	1.1263	0.1715	0.001	0.001	868030	622145863	24.2	23993	5890578	0.229	8572	1622160	0.063	0.9875	0.2607	35.7271	27.5382
merged	exons	18263679	1.61136e+07	15973534	16280315	98949.5	1.1334	0.1807	0.001	0.001	868030	622145863	24.2	267211	65155175	2.53	93887	18263679	0.71	10.8161	2.9356	35.1359	28.031

## Sheet: hmd and peaksize ranges boxplot
note: n_tot= number of elements in set
Figure_5_boxplot_H3K27me3_HMD_sperm_EggT.txt
	Sperm	Retained	Lost
Min.	25.7895	43.5443	25.7895
1st Qu.	78.1573	106.567	74.4127
Median	96.6673	140.087	89.7753
Mean	115.826	182.374	95.191
3rd Qu.	124.409	209.943	109.482
Max.	971.685	971.685	924.157
NA's	1	43.5443	1
n_tot	55854	13214	42635
Figure_5_boxplot_H3K27me3_HMD_sperm_EggTrGMN.txt
	Sperm	Retained	Lost
Min.	25.7895	52.9382	25.7895
1st Qu.	78.1573	184.94	76.9174
Median	96.6673	277.007	93.9476
Mean	115.826	299.794	101.893
3rd Qu.	124.409	391.708	117.313
Max.	971.685	968.165	971.685
NA's	1	52.9382	1
n_tot	55854	3930	51919
Figure_5_boxplot_H3K27me3_peak_sizes_sperm_EggTrGMN.txt
	Sperm	Retained	Lost
Min.	104	106	104
1st Qu.	354	2733.25	334
Median	726	5005.5	660
Mean	1465.62	6023.85	1120.71
3rd Qu.	1629	7890	1367
Max.	45491	45491	25708
n_tot	55854	3930	51919
Figure_5_boxplot_H3K4me3_HMD_sperm_EggTr.txt
	Sperm	Retained	Lost
Min.	9.63721	13.7674	9.63721
1st Qu.	44.046	50.6445	28.244
Median	58.8447	64.6054	40.5648
Mean	61.2406	67.0352	43.0578
3rd Qu.	75.8798	80.3101	53.1694
Max.	722.791	722.791	378.605
n_tot	36020	27300	8715
Figure_5_boxplot_H3K4me3_HMD_sperm_EggTrGMN.txt
	Sperm	Retained	Lost
Min.	9.63721	13.7674	9.63721
1st Qu.	44.046	53.4082	33.0419
Median	58.8447	67.2727	44.7442
Mean	61.2406	69.2716	46.7577
3rd Qu.	75.8798	82.5344	56.7907
Max.	722.791	722.791	378.605
n_tot	36020	23156	12859
Figure_5_boxplot_H3K4me3_HMD_sperm_St7_St7EggTr.txt
	Sperm	Retained_B	Lost_B	Retained_BR	Lost_BR
Min.	9.63721	10.1003	9.63721	15.2183	13.7674
1st Qu.	44.046	58.6114	38.4679	59.0592	45.3061
Median	58.8447	71.2957	50.9395	71.4513	57.3643
Mean	61.2406	72.9559	54.4823	73.3173	61.4562
3rd Qu.	75.8798	85.3295	66.6029	85.4207	73.3521
Max.	722.791	275.349	722.791	216.837	722.791
n_tot	36020	13161	22854	12841	14459
Figure_5_boxplot_H3K4me3_peak_sizes_sperm_EggTr.txt
	Sperm	Retained	Lost
Min.	85	85	85
1st Qu.	179	241.75	125
Median	365	476	177
Mean	424.233	488.785	222.185
3rd Qu.	619	678	271
Max.	2626	2600	2626
n_tot	36020	27300	8715
Figure_5_boxplot_H3K4me3_peak_sizes_sperm_EggTrGMN.txt
	Sperm	Retained	Lost
Min.	85	85	85
1st Qu.	179	285	132
Median	365	518	194
Mean	424.233	519.669	252.486
3rd Qu.	619	703	314
Max.	2626	2600	2626
n_tot	36020	23156	12859
Figure_5_boxplot_H3K4me3_peak_sizes_sperm_St7_St7EggT.txt
	Sperm	Retained_B	Lost_B	Retained_BR	Lost_BR
Min.	85	85	85	85	85
1st Qu.	179	404	148	412	179
Median	365	594	247	598	337
Mean	424.233	584.264	332.137	589.285	399.531
3rd Qu.	619	750	458.75	753	563
Max.	2626	2600	2626	2600	2481
n_tot	36020	13161	22854	12841	14459

## Sheet: hmd and peaksize pval
Two-sample Kolmogorov-Smirnov test - one side ()		sperm vs retained	sperm vs retained alternative		sperm vs lost	sperm vs lost alternative
HMD_H3K4me3		D^+ = 0.11227, p-value < 2.2e-16	greater		D^- = 0.3519, p-value < 2.2e-1	less
peaksize_H3K4me3		D^+ = 0.11968, p-value < 2.2e-16	greater		D^- = 0.37462, p-value < 2.2e-16	less
HMD_H3K27me3		D^+ = 0.36912, p-value < 2.2e-16	greater		D^- = 0.11448, p-value < 2.2e-16	less
peaksize_H3K27me3		D^+ = 0.38957, p-value < 2.2e-16	greater		D^- = 0.12071, p-value < 2.2e-16	less
Two-sample Kolmogorov-Smirnov test - one side ()		sperm vs retained_B	sperm vs retained alternative		sperm vs lost_B	sperm vs lost alternative		sperm vs retained_BR			sperm vs lost_BR
HMD_H3K4me3		D^+ = 0.24693, p-value < 2.2e-16	greater		D^- = 0.14231, p-value < 2.2e-16	less		D^+ = 0.25404, p-value < 2.2e-16	greater		D^- = 0.03665, p-value = 9.168e-13	less
peaksize_H3K4me3		D^+ = 0.28721, p-value < 2.2e-16	greater		D^- = 0.16529, p-value < 2.2e-16	less		D^+ = 0.29536, p-value < 2.2e-16	greater		D^- = 0.057158, p-value < 2.2e-16	less

## Sheet: List_genes_cluster_1
1110054O05RIK_Amin201106_XENLA_00046324
2610001J05RIK_XeXenL6RMv10002024m
4930452B06RIK_Quigley201112_XENLA_00014214
4930525M21RIK_Ismailoglu201203_XENLA_00054158
A1L1D1_XENTR_Kwon201107_XENLA_00064404
A4IHV8_XENTR_Audic201207_XENLA_00005061
A4IHV8_XENTR_Taira201203_XENLA_tissue_00236022
A4IIA5_XENTR_Taira201203_XENLA_stage_00083136
A4IIE0_XENTR_TeperekTkacz201202_XENLA_00043763
A7MC59_XENTR_XeXenL6RMv10025590m
A7MC70_XENTR_Kwon201107_XENLA_00082978
A8KBE1_XENTR_Taira201203_XENLA_tissue_00077407
A8KBE1_XENTR_XeXenL6RMv10013069m
A8KBE1_XENTR_XeXenL6RMv10029027m
A8KBF4_XENTR_Kwon201107_XENLA_00011770
A9ULQ4_XENTR_Horb201201_XENLA_00011019
A9ULQ4_XENTR_XeXenL6RMv10005968m
AADAT_Park201106_XENLA_00071512
AAK1_Kwon201107_XENLA_00100720
AAK1_Taira201203_XENLA_stage_00144388
AAK1_Taira201203_XENLA_tissue_00041055
AAMP_Horb201201_XENLA_00006440
AAMP_Quigley201207_XENLA_00112752
AARS_Ismailoglu201203_XENLA_00011563
AASS_Taira201203_XENLA_tissue_00067578
AATF_Taira201203_XENLA_stage_00209301
AB019557.1
AB037146.1
AB040073.1
AB096099.1
AB164678.1
AB254828.1
AB371428.1
AB371429.1
AB499903.2
ABAT_Taira201203_XENLA_stage_00026276
ABCA5_Taira201203_XENLA_tissue_00078642
ABCB7_Ismailoglu201203_XENLA_00060033
ABCC4_Taira201203_XENLA_tissue_00082592
ABCC5_Taira201203_XENLA_tissue_00159166
ABCD1_Kwon201107_XENLA_00113389
ABCD4_Park201106_XENLA_00137241
ABCE1_Quigley201207_XENLA_00014958
ABCF1_Park201106_XENLA_00054273
ABCF3_TeperekTkacz201206_XENLA_00124728
ABCG2_TC415692
ABHD10_Taira201203_XENLA_stage_00006096
ABHD12B_Taira201203_XENLA_tissue_00067223
ABHD12_Taira201203_XENLA_tissue_00185340
ABHD13_TeperekTkacz201206_XENLA_00081066
ABHD16A_Taira201203_XENLA_tissue_00064945
ABHD16A_XeXenL6RMv10045281m
ABHD4_Taira201203_XENLA_stage_00022928
ABHD4_XeXenL6RMv10043273m
ABI1_Ismailoglu201203_XENLA_00004411
ABI1_TeperekTkacz201206_XENLA_00131653
ABI2_Taira201203_XENLA_tissue_00026980
ABI2_TeperekTkacz201202_XENLA_00015596
ABR_TC415391
ACAA1_XeXenL6RMv10053086m
ACAA2_Quigley201112_XENLA_00076351
ACAA2_Taira201203_XENLA_stage_00070760
ACADL_TC416619
ACADM_XeXenL6RMv10018409m
ACAP2_XeXenL6RMv10019056m
ACAP3_Kwon201107_XENLA_00059556
ACAP3_Taira201203_XENLA_tissue_00009150
ACAP3_Taira201203_XENLA_tissue_00043270
ACAT2_Kwon201107_XENLA_00052091
ACBD3_Amin201106_XENLA_00039921
ACBD4_Taira201203_XENLA_tissue_00217255
ACBD6_Taira201203_XENLA_stage_00008878
ACBD6_Taira201203_XENLA_stage_00209524
ACER2_Taira201203_XENLA_tissue_00213557
ACER3_Kwon201107_XENLA_00111490
ACER3_Quigley201207_XENLA_00017255
ACN9_Taira201203_XENLA_stage_00214581
ACO1_Kwon201107_XENLA_00016874
ACOT7_Kwon201107_XENLA_00057327
ACOXL_TeperekTkacz201202_XENLA_00111757
ACP2_Taira201203_XENLA_stage_00198464
ACP2_TeperekTkacz201206_XENLA_00019077
ACRC_TC455182
ACSF2_Park201106_XENLA_00119376
ACSL1_Taira201203_XENLA_stage_00205997
ACSL3_TC452557
ACSL3_XeXenL6RMv10022446m
ACTR1A_Taira201203_XENLA_tissue_00003384
ACTR2_Quigley201207_XENLA_00105415
ACTR2_TC428047
ACTR3_TC448184
ACVR1B_Quigley201207_XENLA_00012309
ADAD2_Taira201203_XENLA_tissue_00122762
ADAL_Amin201106_XENLA_00089299
ADAM10_Kwon201107_XENLA_00013520
ADAM17_XeXenL6RMv10006643m
ADAM17_XeXenL6RMv10037001m
ADAM7_Taira201203_XENLA_tissue_00171040
ADAM9_Horb201201_XENLA_00194757
ADAM9_Taira201203_XENLA_stage_00111657
ADAM9_XeXenL6RMv10023912m
ADAMTS17_Taira201203_XENLA_tissue_00116799
ADAMTS6_Kwon201107_XENLA_00044858
ADARB1_Ismailoglu201203_XENLA_00032226
ADAR_Kwon201107_XENLA_00087749
ADCK3_Taira201203_XENLA_tissue_00102523
ADCY9_Quigley201207_XENLA_00036522
ADC_TeperekTkacz201202_XENLA_00077034
ADD1_Ismailoglu201203_XENLA_00073042
ADD3_TeperekTkacz201206_XENLA_00020584
ADH1_Taira201203_XENLA_tissue_00186542
ADI1_Taira201203_XENLA_stage_00218113
ADIPOR1_TeperekTkacz201206_XENLA_00021028
ADIPOR1_XeXenL6RMv10042395m
ADNP2_Taira201203_XENLA_tissue_00067257
ADNP_Taira201203_XENLA_tissue_00203852
ADORA2B_Taira201203_XENLA_tissue_00008158
ADPRHL2_Taira201203_XENLA_tissue_00166013
ADPRH_Taira201203_XENLA_stage_00065906
ADRM1_Kwon201107_XENLA_00132159
ADSS_Taira201203_XENLA_stage_00019972
AEBP1_Taira201203_XENLA_tissue_00076809
AF062738.1
AF096301.1
AF119790.1
AF127040.1
AF127041.1
AF172855.1
AF223427.1
AF281071.1
AF283692.1
AF348328.1
AF393655.1
AF465262.1
AF468651.1
AF549894.1
AF549901.1
AF549923.1
AF549929.1
AF549985.1
AF550005.1
AFAP1L1_Taira201203_XENLA_tissue_00183484
AFF1_Taira201203_XENLA_tissue_00129030
AFG3L1P_Taira201203_XENLA_tissue_00071695
AFMID_Taira201203_XENLA_stage_00166797
AFTPH_Kwon201107_XENLA_00044059
AFTPH_Taira201203_XENLA_tissue_00031869
AFTPH_Taira201203_XENLA_tissue_00132643
AGBL5_Ismailoglu201203_XENLA_00009693
AGFG1_TC425960
AGGF1_Ismailoglu201203_XENLA_00041751
AGGF1_Taira201203_XENLA_stage_00063114
AGGF1_Taira201203_XENLA_tissue_00271316
AGL_Ismailoglu201203_XENLA_00007191
AGPAT1_TC415197
AGPAT1_XeXenL6RMv10053424m
AGPAT4_Taira201203_XENLA_stage_00191377
AGPAT4_Taira201203_XENLA_tissue_00112203
AGPS_Amin201106_XENLA_00077967
AH002508.1
AHCYL1_Taira201203_XENLA_tissue_00107620
AHCYL2_Ismailoglu201203_XENLA_00074420
AHI1_Quigley201207_XENLA_00031399
AHR_Taira201203_XENLA_tissue_00196384
AHR_Taira201203_XENLA_tissue_00274374
AIFM1_Taira201203_XENLA_tissue_00006155
AIFM2_XeXenL6RMv10016945m
AIM1_Taira201203_XENLA_tissue_00176210
AIMP1_Ismailoglu201203_XENLA_00072967
AIMP1_XeXenL6RMv10049591m
AJ009289.1
AJ009294.1
AJ009316.1
AJ277829.1
AJ297516.2
AJ867218.1
AK3_Horb201201_XENLA_00213834
AK3_Taira201203_XENLA_stage_00061016
AKAP11_Kwon201107_XENLA_00078440
AKAP11_Taira201203_XENLA_tissue_00021951
AKAP8L_Ismailoglu201203_XENLA_00007976
AKAP8L_Taira201203_XENLA_tissue_00208687
AKAP9_Kwon201107_XENLA_00056338
AKD1_Quigley201112_XENLA_00091923
AKD1_Quigley201207_XENLA_00103300
AKIRIN1_Ismailoglu201203_XENLA_00035673
AKIRIN1_TC458147
AKR1A1_TC421584
AKR7A2_Taira201203_XENLA_stage_00091169
AKTIP_Taira201203_XENLA_tissue_00290353
AKTIP_TeperekTkacz201202_XENLA_00146081
ALDH18A1_Kwon201107_XENLA_00076166
ALDH1A2_Ismailoglu201203_XENLA_00002724
ALDH1L2_Kwon201107_XENLA_00043551
ALDH1L2_XeXenL6RMv10025425m
ALDH2_Kwon201107_XENLA_00098201
ALDH2_Taira201203_XENLA_tissue_00230677
ALDH4A1_Quigley201207_XENLA_00103820
ALDH4A1_XeXenL6RMv10029826m
ALDH6A1_Kwon201107_XENLA_00068942
ALG11_Taira201203_XENLA_tissue_00012135
ALG12_Taira201203_XENLA_stage_00145413
ALG14_Taira201203_XENLA_tissue_00252594
ALG3_Taira201203_XENLA_stage_00164379
ALG5_Park201106_XENLA_00165019
ALG5_XeXenL6RMv10041264m
ALG6_Ismailoglu201203_XENLA_00002072
ALG6_Kwon201107_XENLA_00079690
ALG8_TeperekTkacz201202_XENLA_00107449
ALG9_Kwon201107_XENLA_00116953
ALKBH5_XeXenL6RMv10017219m
ALKBH7_Quigley201207_XENLA_00028242
ALKBH8_Kwon201107_XENLA_00104454
ALYREF_Taira201203_XENLA_stage_00206936
AM419010.1
AMACR_Taira201203_XENLA_stage_00207647
AMFR_TC414109
AMMECR1_TeperekTkacz201202_XENLA_00118640
AMMECR1_XeXenL6RMv10000436m
AMMECR1_XeXenL6RMv10047770m
ANAPC1_Taira201203_XENLA_tissue_00084583
ANAPC7_Ismailoglu201203_XENLA_00049513
ANAPC7_TC416242
ANGPTL5_Taira201203_XENLA_tissue_00135377
ANKFY1_XeXenL6RMv10025850m
ANKHD1_Taira201203_XENLA_stage_00064224
ANKHD1_XeXenL6RMv10001485m
ANKLE2_TeperekTkacz201206_XENLA_00081957
ANKMY1_Taira201203_XENLA_tissue_00116529
ANKMY2_Taira201203_XENLA_tissue_00192427
ANKRD10_Park201106_XENLA_00012721
ANKRD11_Kwon201107_XENLA_00081966
ANKRD11_Taira201203_XENLA_tissue_00005508
ANKRD13C_XeXenL6RMv10003397m
ANKRD13C_XeXenL6RMv10025119m
ANKRD16_Amin201106_XENLA_00089088
ANKRD28_TeperekTkacz201206_XENLA_00062988
ANKRD32_Taira201203_XENLA_tissue_00140172
ANKRD37_Taira201203_XENLA_stage_00132389
ANKRD37_Taira201203_XENLA_stage_00171503
ANKRD40_Kwon201107_XENLA_00069585
ANKRD40_Taira201203_XENLA_tissue_00280238
ANKRD45_TC444674
ANKRD50_Kwon201107_XENLA_00011321
ANKRD50_Taira201203_XENLA_tissue_00046017
ANKRD52_Park201106_XENLA_00058054
ANKRD54_mgEST_Xl4jul2012_1013105165
ANKRD57_Taira201203_XENLA_tissue_00018102
ANKS1A_Quigley201112_XENLA_00132574
ANLN_XeXenL6RMv10030039m
ANO10_Taira201203_XENLA_stage_00139855
ANO8_Ismailoglu201203_XENLA_00052696
ANP32A_TeperekTkacz201206_XENLA_00067524
ANP32A_TeperekTkacz201206_XENLA_00131603
ANP32C_Taira201203_XENLA_stage_00098599
ANP32C_Taira201203_XENLA_stage_00104609
ANTXR2_Taira201203_XENLA_tissue_00070542
ANUBL1_Taira201203_XENLA_tissue_00036858
ANXA11_TC416778
ANXA3_Taira201203_XENLA_tissue_00062048
ANXA4_Quigley201207_XENLA_00092601
ANXA4_Taira201203_XENLA_stage_00130182
ANXA7_Ismailoglu201203_XENLA_00022565
ANXA7_Kwon201107_XENLA_00105928
AP1AR_Taira201203_XENLA_stage_00156032
AP1AR_Taira201203_XENLA_stage_00197353
AP1AR_Taira201203_XENLA_tissue_00257554
AP1B1_XeXenL6RMv10037707m
AP1G1_Kwon201107_XENLA_00053778
AP1G2_Taira201203_XENLA_tissue_00208147
AP1M1_mgEST_Xl4jul2012_1013251634
AP1S2_TeperekTkacz201202_XENLA_00025051
AP1S3_Taira201203_XENLA_tissue_00171706
AP2A1_Audic201207_XENLA_00006720
AP2A2_XeXenL6RMv10020597m
AP2B1_Kwon201107_XENLA_00101821
AP2B1_XeXenL6RMv10053283m
AP2M1_Taira201203_XENLA_tissue_00046459
AP2M1_TeperekTkacz201206_XENLA_00127292
AP2S1_Taira201203_XENLA_tissue_00100647
AP3D1_Ismailoglu201203_XENLA_00044687
AP3S1_XeXenL6RMv10019455m
AP3S1_XeXenL6RMv10049193m
AP4E1_Kwon201107_XENLA_00044788
APCDD1_Ismailoglu201203_XENLA_00069127
APC_Kwon201107_XENLA_00101680
API5_TC440009
API5_TeperekTkacz201206_XENLA_00017329
APITD1_Ismailoglu201203_XENLA_00036256
APLF_Ismailoglu201203_XENLA_00028948
APLF_TeperekTkacz201206_XENLA_00108850
APLP2_Taira201203_XENLA_tissue_00117889
APOOL_Ismailoglu201203_XENLA_00007164
APOOL_Taira201203_XENLA_tissue_00115488
APOO_Taira201203_XENLA_stage_00099079
APPL1_Kwon201107_XENLA_00094452
APP_Taira201203_XENLA_stage_00024704
APP_Taira201203_XENLA_stage_00170644
APP_Taira201203_XENLA_stage_00187735
APRT_Taira201203_XENLA_stage_00097773
AQR_Taira201203_XENLA_tissue_00079877
ARAF_TC414920
ARCN1_XeXenL6RMv10054542m
ARF3B_TC420155
ARF4_XeXenL6RMv10008152m
ARF6_TC428398
ARF6_Taira201203_XENLA_stage_00105325
ARFGAP1_Taira201203_XENLA_tissue_00273495
ARFGAP2_Ismailoglu201203_XENLA_00034259
ARFGAP3_TC415946
ARFGEF1_Ismailoglu201203_XENLA_00063402
ARFGEF2_Ismailoglu201203_XENLA_00026602
ARFGEF2_XeXenL6RMv10045062m
ARFIP1_Kwon201107_XENLA_00071677
ARFIP1_Taira201203_XENLA_stage_00050794
ARFRP1_XeXenL6RMv10020148m
ARG2_XeXenL6RMv10031934m
ARHGAP10_Kwon201107_XENLA_00006536
ARHGAP12_Horb201201_XENLA_00053218
ARHGAP12_TC415833
ARHGAP17_Quigley201207_XENLA_00025427
ARHGAP17_TeperekTkacz201206_XENLA_00110647
ARHGAP20_Taira201203_XENLA_stage_00061590
ARHGAP20_Taira201203_XENLA_stage_00119484
ARHGAP20_Taira201203_XENLA_tissue_00103991
ARHGAP21_Taira201203_XENLA_stage_00017976
ARHGAP29_Kwon201107_XENLA_00037086
ARHGAP35_TeperekTkacz201202_XENLA_00124163
ARHGAP5_Taira201203_XENLA_stage_00054002
ARHGEF10_Taira201203_XENLA_tissue_00009936
ARHGEF10_Taira201203_XENLA_tissue_00042823
ARHGEF18_Kwon201107_XENLA_00002718
ARHGEF40_Taira201203_XENLA_stage_00200091
ARHGEF7_Taira201203_XENLA_stage_00038313
ARHGEF7_Taira201203_XENLA_stage_00201933
ARID1B_Horb201201_XENLA_00042006
ARID1B_Park201106_XENLA_00145039
ARID1B_Taira201203_XENLA_tissue_00068039
ARID3A_Quigley201112_XENLA_00014818
ARID3B_Ismailoglu201203_XENLA_00026291
ARID3B_Taira201203_XENLA_stage_00207445
ARL15_Taira201203_XENLA_stage_00003322
ARL15_Taira201203_XENLA_stage_00056422
ARL1_TeperekTkacz201202_XENLA_00148386
ARL2_Taira201203_XENLA_stage_00025043
ARL3.1_TC423332
ARL4A_Ismailoglu201203_XENLA_00029295
ARL5A_Taira201203_XENLA_tissue_00002276
ARL5B_Ismailoglu201203_XENLA_00051178
ARL6IP1_Taira201203_XENLA_tissue_00255859
ARL6IP5_Taira201203_XENLA_stage_00098541
ARL8A_Taira201203_XENLA_stage_00114525
ARL8A_Taira201203_XENLA_tissue_00153140
ARL8B_Taira201203_XENLA_tissue_00041400
ARMC10_Taira201203_XENLA_tissue_00220804
ARMC1_Taira201203_XENLA_tissue_00197944
ARMC4_Quigley201112_XENLA_00112795
ARNTL2_Taira201203_XENLA_tissue_00086288
ARNTL2_Taira201203_XENLA_tissue_00129126
ARNT_Taira201203_XENLA_tissue_00263221
ARPC1A_Quigley201112_XENLA_00032846
ARPC1A_XeXenL6RMv10012079m
ARPC1B_TC420962
ARPC2_TC421049
ARPC2_TC421351
ARPC4_XeXenL6RMv10039340m
ARPC5L_Ismailoglu201203_XENLA_00069524
ARPC5_Kwon201107_XENLA_00033172
ARPC5_mgEST_Xl4jul2012_1013155978
ARPP19_Ismailoglu201203_XENLA_00026685
ARPP19_Taira201203_XENLA_stage_00203815
ARRB1_Taira201203_XENLA_tissue_00065952
ARRB2_XeXenL6RMv10004122m
ARSB_Kwon201107_XENLA_00086515
ARV1_Kwon201107_XENLA_00075453
ARV1_Taira201203_XENLA_stage_00067382
ARV1_Taira201203_XENLA_tissue_00093254
ASAH1_Kwon201107_XENLA_00016678
ASAP1_Horb201201_XENLA_00167195
ASAP1_Taira201203_XENLA_stage_00193196
ASB13_Ismailoglu201203_XENLA_00042582
ASB7_TeperekTkacz201202_XENLA_00094332
ASCC1_Taira201203_XENLA_tissue_00234894
ASF1B_XeXenL6RMv10044458m
ASH2L_Kwon201107_XENLA_00108365
ASH2L_Taira201203_XENLA_tissue_00265023
ASL_Taira201203_XENLA_stage_00122131
ASMTL_Horb201201_XENLA_00090197
ASMTL_TC435354
ASNSD1_Kwon201107_XENLA_00117654
ASPHD2_Taira201203_XENLA_tissue_00226856
ASPHD2_Taira201203_XENLA_tissue_00238136
ASPH_Taira201203_XENLA_tissue_00187530
ASXL1_Audic201207_XENLA_00006193
ASXL2_Taira201203_XENLA_tissue_00084948
ASXL3_Kwon201107_XENLA_00044079
ATAD1_Kwon201107_XENLA_00112312
ATAD1_TeperekTkacz201202_XENLA_00069021
ATAD2B_XeXenL6RMv10037080m
ATAD2_Taira201203_XENLA_stage_00093814
ATAD3A_Kwon201107_XENLA_00082714
ATAD5_Taira201203_XENLA_stage_00201699
ATAD5_Taira201203_XENLA_tissue_00133240
ATAT1_Ismailoglu201203_XENLA_00063616
ATAT1_XeXenL6RMv10051812m
ATF1_Ismailoglu201203_XENLA_00012457
ATF1_Taira201203_XENLA_stage_00104650
ATF2_Ismailoglu201203_XENLA_00051577
ATF2_Kwon201107_XENLA_00007738
ATF6B_Kwon201107_XENLA_00054784
ATF6B_Kwon201107_XENLA_00132986
ATF6_Ismailoglu201203_XENLA_00056228
ATF7IP2_Taira201203_XENLA_tissue_00153201
ATG16L1_Horb201201_XENLA_00049596
ATG2B_Ismailoglu201203_XENLA_00012041
ATG3_XeXenL6RMv10050857m
ATG4A_Taira201203_XENLA_stage_00059442
ATG4B_Taira201203_XENLA_tissue_00268259
ATG4C_XeXenL6RMv10049639m
ATG4C_mgEST_Xl4jul2012_1013254253
ATG5_Ismailoglu201203_XENLA_00072854
ATG5_Taira201203_XENLA_tissue_00074494
ATL1_Taira201203_XENLA_tissue_00288267
ATL2_Ismailoglu201203_XENLA_00049659
ATL2_Taira201203_XENLA_tissue_00256982
ATMIN_Taira201203_XENLA_stage_00038018
ATP10D_Horb201201_XENLA_00008024
ATP11B_Taira201203_XENLA_stage_00198281
ATP11B_Taira201203_XENLA_tissue_00115418
ATP11C_Quigley201112_XENLA_00081351
ATP11C_Taira201203_XENLA_tissue_00051932
ATP13A1_XeXenL6RMv10033316m
ATP13A3_Ismailoglu201203_XENLA_00030530
ATP1B3_Taira201203_XENLA_tissue_00195358
ATP2B4_Taira201203_XENLA_tissue_00228256
ATP2C1_TeperekTkacz201206_XENLA_00031790
ATP2C1_XeXenL6RMv10012258m
ATP5A1_TC428730
ATP5B_Quigley201207_XENLA_00066847
ATP5C1_XeXenL6RMv10035007m
ATP5D_Quigley201112_XENLA_00114601
ATP5D_TC439757
ATP5F1_Ismailoglu201203_XENLA_00024203
ATP5F1_Taira201203_XENLA_tissue_00182819
ATP5G1_Taira201203_XENLA_tissue_00208577
ATP5G1_mgEST_Xl4jul2012_1013090663
ATP5G3_Taira201203_XENLA_stage_00090535
ATP5G3_Taira201203_XENLA_stage_00127715
ATP5H_Quigley201207_XENLA_00066471
ATP5J2_Ismailoglu201203_XENLA_00003473
ATP5J2_Ismailoglu201203_XENLA_00069627
ATP5J2_Taira201203_XENLA_stage_00088487
ATP5L_TC446682
ATP5O_Ismailoglu201203_XENLA_00071820
ATP5O_Taira201203_XENLA_tissue_00257633
ATP5SL_Amin201106_XENLA_00031966
ATP6AP1.2_TeperekTkacz201202_XENLA_00134199
ATP6V0A1_Kwon201107_XENLA_00135364
ATP6V0A1_TeperekTkacz201202_XENLA_00084727
ATP6V0C_Kwon201107_XENLA_00123849
ATP6V0E2_TC423857
ATP6V1A_Ismailoglu201203_XENLA_00058718
ATP6V1B2_XeXenL6RMv10007826m
ATP6V1C1_Ismailoglu201203_XENLA_00029435
ATP6V1D_TC422528
ATP6V1E1_Amin201106_XENLA_00083579
ATP6V1E1_Quigley201112_XENLA_00009154
ATP6V1F_Kwon201107_XENLA_00049108
ATP6V1G1_Kwon201107_XENLA_00091304
ATP6V1G1_mgEST_Xl4jul2012_1013086348
ATP6V1H_TeperekTkacz201206_XENLA_00086830
ATP8A1_Taira201203_XENLA_tissue_00191365
ATP9B_Taira201203_XENLA_stage_00155450
ATPIF1_Kwon201107_XENLA_00137696
ATPIF1_Park201106_XENLA_00054467
ATRIP_Kwon201107_XENLA_00095882
ATRX_Ismailoglu201203_XENLA_00011322
ATRX_XeXenL6RMv10054493m
ATXN2L_XeXenL6RMv10004198m
ATXN2_TeperekTkacz201206_XENLA_00103699
ATXN7L1_Taira201203_XENLA_stage_00060545
ATXN7L3_Taira201203_XENLA_stage_00126240
ATXN7_Taira201203_XENLA_stage_00176887
AUP1_TeperekTkacz201206_XENLA_00055345
AURKB_XeXenL6RMv10038346m
AVL9_Kwon201107_XENLA_00053442
AVL9_Taira201203_XENLA_tissue_00202970
AVPI1_Taira201203_XENLA_tissue_00001122
AXDND1_Quigley201207_XENLA_00052350
AXIN1_Taira201203_XENLA_stage_00091118
AY032847.1
AY039214.1
AY124705.1
AY168926.1
AY183756.1
AY198408.1
AY198409.1
AY211396.1
AY218797.1
AY233267.1
AY316185.1
AY316188.1
AY316195.1
AY382836.1
AY541696.1
AY601665.1
AY635783.1
AY901989.1
AZI2_Ismailoglu201203_XENLA_00054062
AZI2_Kwon201107_XENLA_00064651
AZI2_Kwon201107_XENLA_00113945
AZI2_TeperekTkacz201202_XENLA_00056810
AZIN1_TeperekTkacz201206_XENLA_00066226
B0BLZ3_XENTR_Kwon201107_XENLA_00046398
B0BLZ3_XENTR_Taira201203_XENLA_stage_00045508
B0BLZ3_XENTR_Taira201203_XENLA_tissue_00127398
B0BM85_XENTR_TeperekTkacz201206_XENLA_00089367
B0JYW4_XENTR_Ismailoglu201203_XENLA_00030582
B0JZZ7_XENTR_Taira201203_XENLA_stage_00039715
B0JZZ7_XENTR_TeperekTkacz201206_XENLA_00107489
B1WBL3_XENTR_Taira201203_XENLA_stage_00027340
B1WBL3_XENTR_Taira201203_XENLA_tissue_00122768
B3GALT6_Quigley201112_XENLA_00026983
B3GALT6_XeXenL6RMv10049346m
B3GALTL_Ismailoglu201203_XENLA_00000161
B3GNT1_Taira201203_XENLA_tissue_00110630
B3GNT2_Kwon201107_XENLA_00085118
B3GNT2_Quigley201207_XENLA_00044268
B4GALT3_Taira201203_XENLA_tissue_00196633
B4GALT7_Amin201106_XENLA_00060637
B4GALT7_XeXenL6RMv10039369m
B5DED7_XENTR_Ismailoglu201203_XENLA_00056174
B5DED7_XENTR_Taira201203_XENLA_tissue_00051843
BACE1_Taira201203_XENLA_tissue_00134555
BACH1_Taira201203_XENLA_stage_00045475
BAG3_TC415550
BAG3_mgEST_Xl4jul2012_1013253683
BAG4_Ismailoglu201203_XENLA_00020758
BAG4_Taira201203_XENLA_stage_00188158
BAG4_Taira201203_XENLA_tissue_00272421
BAG5_Taira201203_XENLA_stage_00151503
BAG6_Audic201207_XENLA_00001419
BAHD1_Taira201203_XENLA_stage_00001207
BAHD1_Taira201203_XENLA_tissue_00142084
BAIAP2L1_Audic201207_XENLA_00000757
BAIAP2L1_Taira201203_XENLA_tissue_00001858
BAIAP2_Kwon201107_XENLA_00068568
BAK1_Ismailoglu201203_XENLA_00064213
BAK1_Kwon201107_XENLA_00119441
BAMBI_Taira201203_XENLA_tissue_00105522
BANF1_Ismailoglu201203_XENLA_00066377
BANF1_TeperekTkacz201206_XENLA_00096415
BAP1_Audic201207_XENLA_00001413
BAP1_Ismailoglu201203_XENLA_00039005
BAPX_Taira201203_XENLA_tissue_00032634
BAPX_XeXenL6RMv10011636m
BAX_Taira201203_XENLA_stage_00179496
BAZ1B_Ismailoglu201203_XENLA_00015846
BAZ1B_Ismailoglu201203_XENLA_00031266
BAZ1B_Kwon201107_XENLA_00101615
BAZ1B_Taira201203_XENLA_stage_00126340
BBOX1_Taira201203_XENLA_stage_00069557
BBS1_Chung201110_XENLA_00087429
BC030336_TC421420
BC030336_TC439984
BC041186.1
BC041290.1
BC041512.1
BC041531.1
BC041553.1
BC041718.1
BC041724.1
BC041740.1
BC041752.1
BC042259.1
BC042280.1
BC043785.1
BC043796.1
BC043811.1
BC043867.1
BC043892.1
BC043902.1
BC043904.1
BC043996.1
BC044020.1
BC044067.1
BC044081.1
BC044113.1
BC044125.1
BC044280.1
BC044281.1
BC044308.1
BC044676.1
BC044680.1
BC044957.1
BC044999.1
BC045018.1
BC045053.1
BC045061.1
BC045088.1
BC045121.1
BC045237.1
BC045250.1
BC046255.1
BC046371.1
BC046718.1
BC046725.1
BC046856.1
BC046870.1
BC046952.1
BC049007.1
BC049175.1
BC049291.1
BC049390.1
BC049830.1
BC052100.1
BC053781.1
BC054261.1
BC054311.1
BC054333.1
BC054972.1
BC056003.1
BC056031.1
BC056116.1
BC059293.1
BC060019.1
BC060438.1
BC060492.1
BC061934.1
BC063270.1
BC063723.1
BC068704.1
BC068716.1
BC068724.1
BC068840.1
BC068845.1
BC068855.1
BC068903.1
BC068938.1
BC068965.1
BC070540.1
BC070556.1
BC070575.1
BC070644.1
BC070646.1
BC070661.1
BC070862.1
BC070870.1
BC070979.1
BC070993.1
BC071019.1
BC071022.1
BC071050.1
BC071056.1
BC071057.1
BC071059.1
BC071062.1
BC071128.1
BC071132.1
BC071154.1
BC071157.1
BC072066.1
BC072188.1
BC072231.1
BC072238.1
BC072240.1
BC072249.1
BC072256.1
BC072278.1
BC072375.1
BC072382.1
BC072764.1
BC072805.1
BC072868.1
BC072888.1
BC072926.1
BC072960.1
BC073009.1
BC073010.1
BC073017.1
BC073037.1
BC073049.1
BC073068.1
BC073080.1
BC073105.1
BC073120.1
BC073181.1
BC073316.1
BC073381.1
BC073455.1
BC073460.1
BC073485.1
BC073489.1
BC073512.1
BC073515.1
BC073548.1
BC073563.1
BC073566.1
BC073580.1
BC073619.1
BC073627.1
BC073639.1
BC073674.1
BC073689.1
BC073707.1
BC073718.1
BC074118.1
BC074138.1
BC074197.1
BC074216.1
BC074217.1
BC074310.1
BC074332.1
BC074346.1
BC074380.1
BC074437.1
BC074474.1
BC074487.1
BC075128.1
BC075191.1
BC075192.1
BC075236.1
BC075246.1
BC075606.1
BC076722.1
BC076796.1
BC076823.1
BC076842.1
BC076849.1
BC077169.1
BC077185.1
BC077207.1
BC077250.1
BC077252.1
BC077266.1
BC077281.1
BC077291.1
BC077345.1
BC077368.1
BC077377.1
BC077382.1
BC077411.1
BC077488.1
BC077493.1
BC077531.1
BC077538.1
BC077628.1
BC077748.1
BC077766.1
BC077892.1
BC077899.1
BC077928.1
BC077932.1
BC077963.1
BC077981.1
BC078017.1
BC078039.1
BC078067.1
BC078070.1
BC078082.1
BC078487.1
BC078506.1
BC078572.1
BC078587.1
BC078603.1
BC079707.1
BC079723.1
BC079730.1
BC079751.1
BC079779.1
BC079828.1
BC079978.1
BC080049.1
BC080165.1
BC080166.1
BC080412.1
BC080417.1
BC080991.1
BC081018.1
BC081038.1
BC081043.1
BC081094.1
BC081095.1
BC081097.1
BC081100.1
BC081105.1
BC081116.1
BC081195.1
BC081250.1
BC081256.1
BC081258.1
BC082209.1
BC082361.1
BC082417.1
BC082532.1
BC082623.1
BC082665.1
BC082672.1
BC082683.1
BC082687.1
BC082689.1
BC082693.1
BC082855.1
BC082881.1
BC082918.1
BC083004.1
BC083027.1
BC084088.1
BC084093.1
BC084096.1
BC084260.1
BC084339.1
BC084367.1
BC084425.1
BC084431.1
BC084653.1
BC084760.1
BC084786.1
BC084840.1
BC084847.1
BC084849.1
BC084887.1
BC084959.1
BC085072.1
BC085076.1
BC085082.1
BC085227.1
BC086268.1
BC086462.1
BC087337.1
BC087348.1
BC087375.1
BC087379.1
BC087420.1
BC087442.1
BC087457.1
BC087472.1
BC087475.1
BC087499.1
BC087516.1
BC087524.1
BC088823.1
BC088824.1
BC088902.1
BC089048.1
BC089088.1
BC089125.1
BC089192.1
BC089275.1
BC089300.1
BC090190.1
BC090200.1
BC091719.1
BC092024.1
BC092025.1
BC092029.1
BC092108.1
BC092152.1
BC092155.1
BC092315.1
BC092326.1
BC093488.1
BC093492.1
BC094096.1
BC094111.1
BC094135.1
BC094137.1
BC094182.1
BC094198.1
BC094199.1
BC094205.1
BC094487.1
BC095927.1
BC097503.1
BC097523.1
BC097557.1
BC097558.1
BC097583.1
BC097636.1
BC097662.1
BC097677.1
BC097709.1
BC097738.1
BC097767.1
BC097808.1
BC097828.1
BC097847.1
BC097855.1
BC097868.1
BC098073.1
BC098968.1
BC098970.1
BC098977.1
BC098991.1
BC099032.1
BC099261.1
BC099273.1
BC099282.1
BC099290.1
BC099309.1
BC099335.1
BC099355.1
BC100176.1
BC100178.1
BC100181.1
BC100188.1
BC106198.1
BC106205.1
BC106251.1
BC106253.1
BC106273.1
BC106275.1
BC106281.1
BC106286.1
BC106302.1
BC106325.1
BC106345.1
BC106445.1
BC106459.1
BC106481.1
BC106486.1
BC106488.1
BC106499.1
BC106505.1
BC106507.1
BC106516.1
BC106526.1
BC106530.1
BC106565.1
BC106567.1
BC106606.1
BC106632.1
BC106649.1
BC108437.1
BC108439.1
BC108448.1
BC108454.1
BC108484.1
BC108614.1
BC108617.1
BC108779.1
BC108780.1
BC108784.1
BC108801.1
BC108814.1
BC108815.1
BC108867.1
BC108868.1
BC110720.1
BC110753.1
BC110777.1
BC110784.1
BC110919.1
BC110928.1
BC110981.1
BC112949.1
BC112960.1
BC121192.1
BC122473.1
BC122477.1
BC122480.1
BC122489.1
BC122496.1
BC122515.1
BC123141.1
BC123145.1
BC123173.1
BC123220.1
BC123228.1
BC123257.1
BC123291.1
BC123322.1
BC123372.1
BC123908.1
BC124855.1
BC124956.1
BC126005.1
BC126017.1
BC126029.1
BC126043.1
BC127434.1
BC128672.1
BC128916.1
BC128920.1
BC128937.1
BC128965.1
BC128983.1
BC129512.1
BC129634.1
BC129648.1
BC129652.1
BC129663.1
BC129710.1
BC129768.1
BC130041.1
BC130043.1
BC130055.1
BC130067.1
BC130079.1
BC130112.1
BC130115.1
BC130121.1
BC130127.1
BC130177.1
BC130178.1
BC133178.1
BC133187.1
BC133212.1
BC133231.1
BC133243.1
BC133750.1
BC133759.1
BC133760.1
BC133780.1
BC133805.1
BC134812.1
BC139497.1
BC141734.1
BC152709.1
BC152715.1
BC153770.1
BC153784.1
BC154979.1
BC155882.1
BC155927.1
BC157410.1
BC157421.1
BC157426.1
BC157438.1
BC157439.1
BC157447.1
BC157487.1
BC157492.1
BC157499.1
BC157501.1
BC157718.1
BC157725.1
BC157732.1
BC157747.1
BC159342.1
BC159344.1
BC160689.1
BC160720.1
BC160737.1
BC160783.1
BC161684.1
BC161691.1
BC161720.1
BC167493.1
BC167500.1
BC167503.1
BC169651.1
BC169721.1
BC169775.1
BC169881.1
BC169885.1
BC170128.1
BC170181.1
BC170436.1
BCAM_Amin201106_XENLA_00030423
BCKDHB_Kwon201107_XENLA_00029753
BCKDHB_Park201106_XENLA_00148098
BCKDHB_TC444316
BCKDHB_mgEST_Xl4jul2012_1013095438
BCKDK_Taira201203_XENLA_tissue_00009790
BCL2L12_Taira201203_XENLA_stage_00014796
BCL2L12_Taira201203_XENLA_tissue_00180298
BCL2L1_Taira201203_XENLA_tissue_00285924
BCL2L2-PABPN1_Kwon201107_XENLA_00062467
BCL7B_Ismailoglu201203_XENLA_00026733
BCL7B_Kwon201107_XENLA_00067870
BCL9_Ismailoglu201203_XENLA_00045496
BCR_Quigley201112_XENLA_00025339
BCR_Taira201203_XENLA_stage_00156432
BDH1_Ismailoglu201203_XENLA_00053022
BECN1_Taira201203_XENLA_tissue_00027244
BEND4_Taira201203_XENLA_stage_00047126
BEND4_Taira201203_XENLA_stage_00203525
BET1L_Taira201203_XENLA_tissue_00067939
BET1_Kwon201107_XENLA_00083691
BET1_Taira201203_XENLA_tissue_00117180
BHLHE40_Taira201203_XENLA_tissue_00019254
BICD1_Taira201203_XENLA_stage_00209093
BICD1_Taira201203_XENLA_tissue_00027478
BIN3_Quigley201207_XENLA_00036024
BIRC5.2_Taira201203_XENLA_stage_00105475
BIRC5.2_Taira201203_XENLA_stage_00203305
BIVM_Taira201203_XENLA_tissue_00018127
BIVM_XeXenL6RMv10031451m
BLK_Ismailoglu201203_XENLA_00003727
BLMH_Ismailoglu201203_XENLA_00047989
BLM_Taira201203_XENLA_tissue_00168837
BLOC1S1_Horb201201_XENLA_00037067
BMF_Kwon201107_XENLA_00054128
BMP2K_TeperekTkacz201206_XENLA_00050108
BMP2_Taira201203_XENLA_tissue_00185370
BMP3_Taira201203_XENLA_tissue_00102059
BMP3_XeXenL6RMv10041989m
BMS1_Ismailoglu201203_XENLA_00001927
BN000061.1
BNIP1_Taira201203_XENLA_tissue_00232169
BNIP2_Taira201203_XENLA_stage_00076754
BNIP2_Taira201203_XENLA_tissue_00101366
BNIP3L_TC418289
BOD1_Taira201203_XENLA_tissue_00279051
BOLA1_Taira201203_XENLA_tissue_00087913
BOLA3_TC461266
BPGM_mgEST_Xl4jul2012_1013104806
BPHL_Taira201203_XENLA_tissue_00256999
BPTF_Kwon201107_XENLA_00012872
BRCA1_Kwon201107_XENLA_00002739
BRCA2_Horb201201_XENLA_00217588
BRD1_Quigley201207_XENLA_00037168
BRD4_Kwon201107_XENLA_00077503
BRD7_Taira201203_XENLA_stage_00012700
BRD8_Taira201203_XENLA_stage_00113401
BRE_Ismailoglu201203_XENLA_00020596
BRF2_XENTR_Kwon201107_XENLA_00098939
BRF2_XENTR_TC417984
BRIP1_Taira201203_XENLA_stage_00086855
BRK1_Quigley201112_XENLA_00013504
BRMS1L_Taira201203_XENLA_tissue_00255920
BRP44L_Ismailoglu201203_XENLA_00011760
BRP44_TeperekTkacz201202_XENLA_00085719
BRPF1_TC462127
BRPF3_Ismailoglu201203_XENLA_00011067
BRWD1_Taira201203_XENLA_stage_00089619
BRWD3_TeperekTkacz201206_XENLA_00060865
BSCL2_Ismailoglu201203_XENLA_00059510
BSCL2_TeperekTkacz201206_XENLA_00038403
BSDC1_TC436165
BSDC1_Taira201203_XENLA_tissue_00158136
BTAF1_Park201106_XENLA_00154073
BTBD10_Quigley201207_XENLA_00036934
BTBD2_XeXenL6RMv10000096m
BTBD7_Taira201203_XENLA_stage_00199638
BTBD8_Kwon201107_XENLA_00118037
BTBD9_Taira201203_XENLA_tissue_00280148
BTF3L4_TC448523
BTF3L4_XeXenL6RMv10008663m
BTG1_TC466408
BTG2_Taira201203_XENLA_stage_00047238
BTRC_Audic201207_XENLA_00001305
BTRC_Quigley201207_XENLA_00046278
BTRC_TC416932
BUB3_Ismailoglu201203_XENLA_00024155
BUB3_Ismailoglu201203_XENLA_00055179
BUB3_Taira201203_XENLA_stage_00011078
BUD13_Quigley201112_XENLA_00022124
BUD31_Taira201203_XENLA_stage_00084047
BX547998.1_Taira201203_XENLA_stage_00168529
C10ORF118_XeXenL6RMv10007230m
C10ORF137_TeperekTkacz201202_XENLA_00052207
C10ORF26_Taira201203_XENLA_stage_00054630
C10ORF27_Taira201203_XENLA_tissue_00012264
C10ORF28_Taira201203_XENLA_tissue_00112515
C10ORF67_Quigley201112_XENLA_00109028
C10ORF76_TC428623
C10ORF88_Taira201203_XENLA_tissue_00098874
C11H3ORF14_Park201106_XENLA_00160658
C11ORF10_TC452171
C11ORF10_XeXenL6RMv10002185m
C11ORF2_TC415679
C11ORF30_TeperekTkacz201206_XENLA_00066060
C11ORF30_XeXenL6RMv10022081m
C11ORF46_TC419341
C11ORF46_Taira201203_XENLA_stage_00106903
C11ORF49_TeperekTkacz201202_XENLA_00090536
C11ORF54_Audic201207_XENLA_00002870
C11ORF57_Ismailoglu201203_XENLA_00032958
C11ORF58_TC422546
C11ORF58_TeperekTkacz201202_XENLA_00013604
C11ORF58_TeperekTkacz201202_XENLA_00069313
C11ORF70_Ismailoglu201203_XENLA_00053883
C11ORF74_Taira201203_XENLA_tissue_00264652
C12ORF10_Ismailoglu201203_XENLA_00019753
C12ORF23_TC416039
C12ORF23_Taira201203_XENLA_stage_00202785
C12ORF32_Park201106_XENLA_00025811
C12ORF45_Taira201203_XENLA_tissue_00115817
C12ORF49_Kwon201107_XENLA_00001044
C12ORF49_Taira201203_XENLA_stage_00131365
C12ORF55_Kwon201107_XENLA_00088444
C12ORF5_Taira201203_XENLA_stage_00182556
C12ORF66_Kwon201107_XENLA_00128474
C12ORF66_Taira201203_XENLA_stage_00032382
C14ORF101_Ismailoglu201203_XENLA_00049865
C14ORF109_Audic201207_XENLA_00002838
C14ORF109_Taira201203_XENLA_tissue_00275070
C14ORF126_TeperekTkacz201206_XENLA_00073971
C14ORF135_XeXenL6RMv10037599m
C14ORF147_Kwon201107_XENLA_00130431
C14ORF147_Taira201203_XENLA_tissue_00045146
C14ORF28_Taira201203_XENLA_tissue_00124755
C14ORF43_Taira201203_XENLA_stage_00012374
C14ORF43_Taira201203_XENLA_stage_00192349
C14ORF49_TC464806
C14ORF93_Taira201203_XENLA_tissue_00179520
C15ORF17_Kwon201107_XENLA_00007218
C15ORF23_Ismailoglu201203_XENLA_00045514
C15ORF23_XeXenL6RMv10037030m
C15ORF24_Ismailoglu201203_XENLA_00055288
C15ORF27_Taira201203_XENLA_tissue_00180768
C15ORF61_Taira201203_XENLA_stage_00189416
C15ORF63_Quigley201207_XENLA_00051473
C15ORF63_XeXenL6RMv10027836m
C16ORF59_Taira201203_XENLA_stage_00029530
C16ORF62_TeperekTkacz201202_XENLA_00080362
C16ORF70_Audic201207_XENLA_00005607
C16ORF72_Ismailoglu201203_XENLA_00071190
C16ORF72_Taira201203_XENLA_stage_00013318
C16ORF87_Taira201203_XENLA_tissue_00261745
C16ORF93_Taira201203_XENLA_tissue_00121415
C17ORF28_Kwon201107_XENLA_00054226
C17ORF39_Quigley201207_XENLA_00013239
C17ORF39_Quigley201207_XENLA_00061638
C17ORF42_Ismailoglu201203_XENLA_00026265
C17ORF49_Ismailoglu201203_XENLA_00004959
C17ORF49_Quigley201207_XENLA_00039827
C17ORF53_Taira201203_XENLA_tissue_00033619
C17ORF53_TeperekTkacz201202_XENLA_00032413
C17ORF56_Taira201203_XENLA_tissue_00215994
C17ORF59_Amin201106_XENLA_00008369
C17ORF62_Kwon201107_XENLA_00048576
C17ORF63_Kwon201107_XENLA_00006610
C17ORF63_Taira201203_XENLA_stage_00160536
C17ORF75_Ismailoglu201203_XENLA_00047366
C18ORF21_Taira201203_XENLA_stage_00110760
C18ORF25_Ismailoglu201203_XENLA_00058570
C18ORF25_Taira201203_XENLA_tissue_00272901
C18ORF32_Horb201201_XENLA_00219942
C18ORF32_Taira201203_XENLA_tissue_00226716
C19ORF24_TeperekTkacz201202_XENLA_00094441
C19ORF26_TeperekTkacz201202_XENLA_00119152
C19ORF42_Kwon201107_XENLA_00021366
C19ORF43_Park201106_XENLA_00010591
C19ORF43_Park201106_XENLA_00021612
C19ORF47_Taira201203_XENLA_stage_00155044
C19ORF50_TC435087
C19ORF51_XeXenL6RMv10041911m
C19ORF53_Taira201203_XENLA_stage_00211774
C19ORF63_Kwon201107_XENLA_00079922
C19ORF6_Taira201203_XENLA_tissue_00062016
C19ORF70_Kwon201107_XENLA_00106085
C19ORF79_mgEST_Xl4jul2012_1013114285
C1D_Ismailoglu201203_XENLA_00057531
C1GALT1C1_Kwon201107_XENLA_00117070
C1GALT1_Quigley201207_XENLA_00091977
C1GALT1_Taira201203_XENLA_tissue_00107249
C1ORF112_Taira201203_XENLA_tissue_00054455
C1ORF114_TeperekTkacz201206_XENLA_00052017
C1ORF131_Park201106_XENLA_00100893
C1ORF172_XeXenL6RMv10027492m
C1ORF228_Ismailoglu201203_XENLA_00064283
C1ORF43_TeperekTkacz201206_XENLA_00056307
C1ORF85_Ismailoglu201203_XENLA_00053721
C1ORF9_Kwon201107_XENLA_00050612
C1ORF9_Taira201203_XENLA_tissue_00070116
C20ORF111_Ismailoglu201203_XENLA_00035080
C20ORF194_Ismailoglu201203_XENLA_00051667
C20ORF24_Kwon201107_XENLA_00049937
C20ORF24_Taira201203_XENLA_tissue_00023970
C20ORF26_Quigley201207_XENLA_00020027
C20ORF29_Taira201203_XENLA_stage_00078730
C20ORF30_Taira201203_XENLA_tissue_00086137
C20ORF4_Ismailoglu201203_XENLA_00059293
C20ORF72_Taira201203_XENLA_stage_00018680
C20ORF7_Horb201201_XENLA_00184709
C21ORF2_Taira201203_XENLA_tissue_00285871
C21ORF59_Ismailoglu201203_XENLA_00061472
C21ORF59_Ismailoglu201203_XENLA_00071833
C21ORF91_TeperekTkacz201206_XENLA_00130586
C22H12ORF62_Taira201203_XENLA_tissue_00009022
C22ORF13_Ismailoglu201203_XENLA_00056589
C22ORF13_Taira201203_XENLA_stage_00057929
C22ORF13_mgEST_Xl4jul2012_1013156738
C22ORF23_TC435520
C22ORF28_Ismailoglu201203_XENLA_00066335
C22ORF28_XeXenL6RMv10002642m
C2CD2L_Taira201203_XENLA_tissue_00151015
C2ORF29_TeperekTkacz201206_XENLA_00042683
C2ORF42_Taira201203_XENLA_tissue_00084121
C2ORF42_Taira201203_XENLA_tissue_00184332
C2ORF43_Park201106_XENLA_00071007
C2ORF43_Taira201203_XENLA_tissue_00152195
C2ORF44_Taira201203_XENLA_stage_00205509
C2ORF47_Taira201203_XENLA_tissue_00185448
C2ORF49_Kwon201107_XENLA_00029507
C2ORF56_XeXenL6RMv10017558m
C2ORF63_Quigley201207_XENLA_00040172
C2ORF69_Taira201203_XENLA_stage_00181070
C2ORF73_Taira201203_XENLA_tissue_00040173
C2ORF76_TeperekTkacz201206_XENLA_00082314
C2ORF88_Taira201203_XENLA_tissue_00124396
C2ORF88_XeXenL6RMv10022520m
C3ORF17_Taira201203_XENLA_tissue_00248477
C3ORF33_Taira201203_XENLA_tissue_00036828
C3ORF37_Ismailoglu201203_XENLA_00032560
C3ORF58_Taira201203_XENLA_tissue_00286580
C3ORF77_Taira201203_XENLA_tissue_00028057
C4ORF27_TC433403
C4ORF29_TC417926
C4ORF34_Ismailoglu201203_XENLA_00041401
C4ORF34_TeperekTkacz201202_XENLA_00072396
C4ORF46_Audic201207_XENLA_00000737
C5ORF15_Quigley201207_XENLA_00070580
C5ORF28_Taira201203_XENLA_tissue_00127625
C5ORF35_Ismailoglu201203_XENLA_00074052
C5ORF42_Quigley201207_XENLA_00110848
C5ORF42_Taira201203_XENLA_stage_00110953
C5ORF44_Kwon201107_XENLA_00054179
C6ORF120_TC466099
C6ORF125_Ismailoglu201203_XENLA_00031769
C6ORF136_Taira201203_XENLA_stage_00201799
C6ORF162_Kwon201107_XENLA_00104431
C6ORF174_Taira201203_XENLA_tissue_00134897
C6ORF211_Kwon201107_XENLA_00066777
C6ORF47_Kwon201107_XENLA_00076346
C6ORF57_Kwon201107_XENLA_00088393
C6ORF57_TC434502
C6ORF62_Quigley201112_XENLA_00053917
C6ORF62_XeXenL6RMv10003531m
C6ORF70_XeXenL6RMv10026248m
C7ORF26_Taira201203_XENLA_tissue_00202825
C7ORF30_Taira201203_XENLA_stage_00182459
C7ORF42_Audic201207_XENLA_00002089
C7ORF42_Ismailoglu201203_XENLA_00035248
C7ORF46_TC450347
C7ORF55_TeperekTkacz201202_XENLA_00021410
C7ORF57_Taira201203_XENLA_stage_00080314
C7ORF59_Amin201106_XENLA_00091354
C7ORF60_Kwon201107_XENLA_00091249
C7ORF70_Taira201203_XENLA_stage_00093535
C8ORF42_Kwon201107_XENLA_00092459
C8ORF4_Taira201203_XENLA_tissue_00256270
C8ORF76_Kwon201107_XENLA_00079072
C8ORF83_Ismailoglu201203_XENLA_00062268
C8ORF83_Taira201203_XENLA_stage_00172951
C9ORF102_Taira201203_XENLA_stage_00212126
C9ORF135_Quigley201207_XENLA_00080455
C9ORF16_Taira201203_XENLA_stage_00158851
C9ORF171_TC427659
C9ORF174_Taira201203_XENLA_tissue_00284587
C9ORF30_Taira201203_XENLA_stage_00017858
C9ORF30_Taira201203_XENLA_tissue_00066296
C9ORF3_Taira201203_XENLA_tissue_00050915
C9ORF41_Taira201203_XENLA_stage_00068814
C9ORF41_Taira201203_XENLA_stage_00124562
C9ORF68_Kwon201107_XENLA_00129424
C9ORF72_Taira201203_XENLA_tissue_00168358
C9ORF85_Park201106_XENLA_00128556
C9ORF85_Taira201203_XENLA_stage_00177986
C9ORF86_Ismailoglu201203_XENLA_00048802
C9ORF89_Taira201203_XENLA_tissue_00085105
C9ORF93_Taira201203_XENLA_stage_00083904
C9ORF96_XeXenL6RMv10053725m
C9ORF9_XeXenL6RMv10010760m
CA5B_TeperekTkacz201202_XENLA_00017823
CAB39L_TC426397
CAB39_Ismailoglu201203_XENLA_00060388
CABIN1_Ismailoglu201203_XENLA_00059530
CABIN1_Taira201203_XENLA_tissue_00155052
CABLES1_Taira201203_XENLA_tissue_00212454
CABLES2_Kwon201107_XENLA_00032193
CABLES2_Taira201203_XENLA_tissue_00095911
CACNA2D2_Taira201203_XENLA_stage_00001983
CACYBP_Taira201203_XENLA_tissue_00041183
CALCOCO1_XeXenL6RMv10012505m
CALU_Taira201203_XENLA_stage_00040803
CAMK2D_Ismailoglu201203_XENLA_00038533
CAMK2D_Taira201203_XENLA_tissue_00153371
CAMK2N2_TC454157
CAMLG_Ismailoglu201203_XENLA_00062035
CAMSAP1_Kwon201107_XENLA_00069747
CAMSAP3_Quigley201207_XENLA_00090333
CAMTA1_Quigley201207_XENLA_00022774
CANT1_Ismailoglu201203_XENLA_00012815
CANT1_Park201106_XENLA_00069877
CAP1_Ismailoglu201203_XENLA_00005575
CAPN3_Taira201203_XENLA_tissue_00075504
CAPN3_XeXenL6RMv10041363m
CAPN7_Taira201203_XENLA_tissue_00140601
CAPNS2_Taira201203_XENLA_stage_00102180
CAPNS2_Taira201203_XENLA_stage_00178395
CAPRIN1_TC426229
CAPSL_Kwon201107_XENLA_00076183
CAPSL_Taira201203_XENLA_tissue_00172444
CAPZA2_Taira201203_XENLA_stage_00194628
CAPZA2_XeXenL6RMv10000627m
CAPZA2_XeXenL6RMv10051132m
CAPZB_TC464280
CAPZB_Taira201203_XENLA_stage_00139399
CARHSP1_Quigley201207_XENLA_00074625
CARKD_Taira201203_XENLA_stage_00065729
CARKD_XeXenL6RMv10040566m
CASC3_Ismailoglu201203_XENLA_00026282
CASC3_Taira201203_XENLA_tissue_00174531
CASC4_Taira201203_XENLA_stage_00194363
CASC4_Taira201203_XENLA_tissue_00227329
CASKIN2_Taira201203_XENLA_tissue_00019258
CASKIN2_XeXenL6RMv10026770m
CASP2_Taira201203_XENLA_tissue_00222813
CASP3_Ismailoglu201203_XENLA_00051348
CASP3_Taira201203_XENLA_stage_00193306
CASP3_Taira201203_XENLA_tissue_00100984
CASP8AP2_Kwon201107_XENLA_00129217
CAST_Taira201203_XENLA_tissue_00178236
CAT.2_Kwon201107_XENLA_00137220
CAT.2_TeperekTkacz201206_XENLA_00073173
CAV2_Taira201203_XENLA_stage_00056430
CAV2_Taira201203_XENLA_stage_00194938
CBFB_Kwon201107_XENLA_00119374
CBFB_TC435839
CBLB_Taira201203_XENLA_tissue_00216352
CBLL1_Taira201203_XENLA_stage_00155887
CBLN1_Taira201203_XENLA_tissue_00121916
CBX2_Taira201203_XENLA_stage_00102474
CBX6_TeperekTkacz201202_XENLA_00015108
CBX7_Taira201203_XENLA_tissue_00134866
CBY1_Kwon201107_XENLA_00033993
CBY1_TeperekTkacz201206_XENLA_00084543
CCDC103_Quigley201207_XENLA_00053465
CCDC104_Quigley201207_XENLA_00043737
CCDC111_Ismailoglu201203_XENLA_00030748
CCDC112_Quigley201207_XENLA_00039428
CCDC113_Quigley201207_XENLA_00109739
CCDC113_XeXenL6RMv10006624m
CCDC120_Taira201203_XENLA_stage_00091316
CCDC120_Taira201203_XENLA_stage_00212590
CCDC124_Taira201203_XENLA_tissue_00189705
CCDC124_TeperekTkacz201206_XENLA_00008291
CCDC125_Taira201203_XENLA_tissue_00119545
CCDC126_Taira201203_XENLA_stage_00006368
CCDC126_Taira201203_XENLA_stage_00063186
CCDC127_Taira201203_XENLA_tissue_00061679
CCDC12_TeperekTkacz201202_XENLA_00084997
CCDC130_Ismailoglu201203_XENLA_00066710
CCDC130_Taira201203_XENLA_stage_00203166
CCDC135_Quigley201112_XENLA_00124219
CCDC135_Quigley201207_XENLA_00000176
CCDC146_Quigley201207_XENLA_00007226
CCDC146_XeXenL6RMv10022308m
CCDC148_Ismailoglu201203_XENLA_00029390
CCDC149_Kwon201107_XENLA_00055608
CCDC150_Taira201203_XENLA_tissue_00043415
CCDC157_Quigley201207_XENLA_00010279
CCDC158_Kwon201107_XENLA_00069282
CCDC15_Quigley201207_XENLA_00049446
CCDC15_Taira201203_XENLA_tissue_00003493
CCDC169_Kwon201107_XENLA_00022602
CCDC169_Taira201203_XENLA_stage_00016816
CCDC18_Kwon201107_XENLA_00021233
CCDC18_Kwon201107_XENLA_00055492
CCDC24_Quigley201207_XENLA_00004304
CCDC25_Taira201203_XENLA_stage_00014208
CCDC25_Taira201203_XENLA_tissue_00019074
CCDC28B_Quigley201112_XENLA_00047910
CCDC28B_Taira201203_XENLA_tissue_00218051
CCDC39_Taira201203_XENLA_tissue_00074120
CCDC41_Taira201203_XENLA_tissue_00260260
CCDC41_TeperekTkacz201206_XENLA_00022245
CCDC42_Taira201203_XENLA_tissue_00032695
CCDC43_Taira201203_XENLA_stage_00204615
CCDC47_Quigley201207_XENLA_00014165
CCDC58_XeXenL6RMv10023951m
CCDC64_Taira201203_XENLA_stage_00148166
CCDC6_XeXenL6RMv10051480m
CCDC71L_Kwon201107_XENLA_00018072
CCDC85C_Taira201203_XENLA_tissue_00009705
CCDC88A_Kwon201107_XENLA_00116102
CCDC90A_Taira201203_XENLA_stage_00202592
CCDC90A_XeXenL6RMv10033393m
CCDC94_Kwon201107_XENLA_00026461
CCDC97_TC419542
CCDC99_Kwon201107_XENLA_00050984
CCHCR1_Taira201203_XENLA_stage_00043009
CCNA1_XeXenL6RMv10000530m
CCNA1_XeXenL6RMv10048928m
CCNB2_TeperekTkacz201206_XENLA_00003154
CCNB2_TeperekTkacz201206_XENLA_00074420
CCNB3_TeperekTkacz201206_XENLA_00066838
CCNB3_XeXenL6RMv10054269m
CCND2_Kwon201107_XENLA_00078055
CCND2_TeperekTkacz201206_XENLA_00018307
CCNE1_Taira201203_XENLA_stage_00027807
CCNE1_Taira201203_XENLA_stage_00088940
CCNE2_Taira201203_XENLA_stage_00085885
CCNE2_XeXenL6RMv10009987m
CCNF_Ismailoglu201203_XENLA_00056054
CCNF_Kwon201107_XENLA_00121218
CCNF_Taira201203_XENLA_tissue_00127083
CCNG2_Kwon201107_XENLA_00057383
CCNG2_TC418937
CCNH_Taira201203_XENLA_stage_00096640
CCNH_Taira201203_XENLA_tissue_00076644
CCNI_Ismailoglu201203_XENLA_00025416
CCNJ_Taira201203_XENLA_tissue_00121322
CCNK_Chung201110_XENLA_00031077
CCNL1_Taira201203_XENLA_stage_00161139
CCNL1_Taira201203_XENLA_tissue_00095396
CCNO_Quigley201207_XENLA_00056419
CCNT1_Kwon201107_XENLA_00015849
CCNT1_Taira201203_XENLA_stage_00123987
CCNT1_Taira201203_XENLA_tissue_00282715
CCNY_Quigley201112_XENLA_00096872
CCP110_Kwon201107_XENLA_00109951
CCRN4L_Kwon201107_XENLA_00062870
CCRN4L_Taira201203_XENLA_tissue_00177987
CCT2_Taira201203_XENLA_stage_00074203
CCT4_Taira201203_XENLA_stage_00189248
CCT4_TeperekTkacz201206_XENLA_00062981
CCT5_Taira201203_XENLA_stage_00000574
CCT6A_Taira201203_XENLA_tissue_00172392
CCT6A_XeXenL6RMv10027669m
CCT8_XeXenL6RMv10045047m
CCZ1B_Taira201203_XENLA_tissue_00171887
CCZ1B_Taira201203_XENLA_tissue_00275712
CD200_Taira201203_XENLA_tissue_00109635
CD2AP_Kwon201107_XENLA_00092484
CD2BP2_TeperekTkacz201206_XENLA_00055681
CD59_mgEST_Xl4jul2012_1013089689
CD63_mgEST_Xl4jul2012_1013086069
CD81_Kwon201107_XENLA_00062484
CD82_Kwon201107_XENLA_00017100
CD82_TC428676
CD99L2_Taira201203_XENLA_stage_00140090
CD99L2_Taira201203_XENLA_tissue_00200688
CD99L2_Taira201203_XENLA_tissue_00249233
CD99_Taira201203_XENLA_stage_00076255
CD9_Quigley201207_XENLA_00007051
CD9_TC426129
CDADC1_Taira201203_XENLA_stage_00112031
CDAN1_Park201106_XENLA_00007698
CDAN1_TeperekTkacz201206_XENLA_00038913
CDC123_mgEST_Xl4jul2012_1013087356
CDC16_Taira201203_XENLA_stage_00033032
CDC20_mgEST_Xl4jul2012_1013251007
CDC23_Ismailoglu201203_XENLA_00026346
CDC23_XeXenL6RMv10011288m
CDC25C_Taira201203_XENLA_tissue_00177528
CDC27_XeXenL6RMv10055638m
CDC34_Taira201203_XENLA_tissue_00252495
CDC34_XeXenL6RMv10021119m
CDC37L1_Taira201203_XENLA_stage_00008261
CDC37_Amin201106_XENLA_00012329
CDC37_XeXenL6RMv10044024m
CDC40_Taira201203_XENLA_stage_00010697
CDC40_XeXenL6RMv10020803m
CDC42BPB_Ismailoglu201203_XENLA_00032996
CDC42BPB_Kwon201107_XENLA_00019124
CDC42EP4_Taira201203_XENLA_tissue_00193914
CDC42SE2_Kwon201107_XENLA_00053174
CDC42SE2_TeperekTkacz201202_XENLA_00102016
CDC73_mgEST_Xl4jul2012_1013254388
CDCA2_Taira201203_XENLA_stage_00064576
CDCA3_Taira201203_XENLA_stage_00038040
CDCA4_Quigley201207_XENLA_00083769
CDCA4_TeperekTkacz201202_XENLA_00147844
CDCA5_Audic201207_XENLA_00004392
CDCA8_Ismailoglu201203_XENLA_00025953
CDK10_Taira201203_XENLA_stage_00000581
CDK10_Taira201203_XENLA_stage_00020140
CDK11B_Taira201203_XENLA_tissue_00023137
CDK12_Taira201203_XENLA_stage_00116346
CDK17_Horb201201_XENLA_00067472
CDK18_TC440073
CDK2_TC444842
CDK2_XeXenL6RMv10044052m
CDK5RAP1_Taira201203_XENLA_stage_00076032
CDK5RAP2_mgEST_Xl4jul2012_1013097498
CDK5RAP3_Taira201203_XENLA_tissue_00046666
CDK9_TC419359
CDKAL1_Kwon201107_XENLA_00025551
CDKAL1_Kwon201107_XENLA_00050575
CDKN1B_Taira201203_XENLA_stage_00019878
CDKN1B_TeperekTkacz201202_XENLA_00048317
CDKN2AIPNL_Chung201110_XENLA_00067636
CDKN2AIPNL_TeperekTkacz201206_XENLA_00084534
CDKN2AIP_TC428435
CDKN2AIP_Taira201203_XENLA_tissue_00251040
CDKN2AIP_TeperekTkacz201202_XENLA_00032461
CDR2_Quigley201207_XENLA_00001869
CDR2_Taira201203_XENLA_tissue_00156353
CDS2_Amin201106_XENLA_00051600
CDS2_Quigley201112_XENLA_00014264
CDS2_TeperekTkacz201206_XENLA_00029328
CDT1_Ismailoglu201203_XENLA_00068388
CDT1_TeperekTkacz201206_XENLA_00080563
CDV3_Taira201203_XENLA_tissue_00086486
CDV3_Taira201203_XENLA_tissue_00228854
CEBPD_Taira201203_XENLA_stage_00115531
CEBPZ_XeXenL6RMv10017559m
CELF1_Ismailoglu201203_XENLA_00026390
CELSR2_Taira201203_XENLA_tissue_00013378
CENPC1_Taira201203_XENLA_tissue_00287659
CENPE_XeXenL6RMv10031216m
CENPJ_Taira201203_XENLA_tissue_00078731
CENPO_Taira201203_XENLA_tissue_00104255
CENPP_Amin201106_XENLA_00086343
CENPP_XeXenL6RMv10039957m
CENPT_Taira201203_XENLA_stage_00078138
CENPV_Quigley201207_XENLA_00119696
CENPV_TC456841
CEP120_TeperekTkacz201202_XENLA_00103536
CEP152_Quigley201207_XENLA_00100527
CEP164_Kwon201107_XENLA_00044934
CEP164_Taira201203_XENLA_stage_00208266
CEP19_Quigley201207_XENLA_00070696
CEP350_Ismailoglu201203_XENLA_00072906
CEP350_Taira201203_XENLA_tissue_00042690
CEP350_XeXenL6RMv10045726m
CEP41_Quigley201207_XENLA_00052785
CEP44_XeXenL6RMv10039601m
CEP57L1_Taira201203_XENLA_tissue_00087099
CEP57_XeXenL6RMv10041539m
CEP68_Park201106_XENLA_00073241
CEP76_Kwon201107_XENLA_00071392
CEP76_Taira201203_XENLA_stage_00121185
CEP95_Ismailoglu201203_XENLA_00060228
CEPT1_XeXenL6RMv10032364m
CERCAM_Taira201203_XENLA_stage_00198009
CERCAM_Taira201203_XENLA_tissue_00129832
CERK_Kwon201107_XENLA_00051491
CERK_XeXenL6RMv10026323m
CERS3_Kwon201107_XENLA_00014470
CERS5_Ismailoglu201203_XENLA_00019866
CERS5_TC418783
CERS5_Taira201203_XENLA_tissue_00199429
CETN3_Quigley201112_XENLA_00068098
CETN3_TeperekTkacz201202_XENLA_00076449
CFL1_Ismailoglu201203_XENLA_00021186
CGRRF1_Taira201203_XENLA_tissue_00024325
CHAF1A_Taira201203_XENLA_tissue_00040952
CHAMP1_Ismailoglu201203_XENLA_00020922
CHCHD10_Ismailoglu201203_XENLA_00045476
CHCHD2_Ismailoglu201203_XENLA_00070602
CHCHD4_Ismailoglu201203_XENLA_00072147
CHCHD4_Park201106_XENLA_00092664
CHD1_Kwon201107_XENLA_00052443
CHD1_Taira201203_XENLA_stage_00205657
CHD2_Taira201203_XENLA_stage_00145178
CHD3_XeXenL6RMv10005066m
CHD6_Taira201203_XENLA_stage_00005497
CHD9_Taira201203_XENLA_stage_00074513
CHEK1_Kwon201107_XENLA_00068479
CHEK1_Taira201203_XENLA_tissue_00099550
CHERP_Kwon201107_XENLA_00033350
CHFR_Taira201203_XENLA_tissue_00097981
CHGA_Taira201203_XENLA_tissue_00107783
CHKA_Park201106_XENLA_00025589
CHMP1A_Ismailoglu201203_XENLA_00007994
CHMP2A_Ismailoglu201203_XENLA_00027920
CHMP2B_Taira201203_XENLA_tissue_00053947
CHMP2B_XeXenL6RMv10012639m
CHMP4B_Ismailoglu201203_XENLA_00047664
CHMP5_Taira201203_XENLA_stage_00103632
CHMP5_Veenstra201204_XENLA_00011086
CHMP6_Ismailoglu201203_XENLA_00047055
CHMP6_XeXenL6RMv10045503m
CHMP7_Taira201203_XENLA_tissue_00254550
CHM_Taira201203_XENLA_tissue_00095776
CHM_Taira201203_XENLA_tissue_00203254
CHN1_Park201106_XENLA_00037189
CHN2_Taira201203_XENLA_tissue_00138490
CHPF_Ismailoglu201203_XENLA_00043658
CHPF_Taira201203_XENLA_stage_00004207
CHPT1_Kwon201107_XENLA_00061805
CHPT1_Kwon201107_XENLA_00106227
CHPT1_Kwon201107_XENLA_00111854
CHRAC1_Taira201203_XENLA_stage_00217033
CHST11_Taira201203_XENLA_tissue_00223171
CHST12_Taira201203_XENLA_tissue_00132134
CHST14_XeXenL6RMv10037035m
CHST15_Park201106_XENLA_00093728
CIAO1_Park201106_XENLA_00064192
CIDEA_Kwon201107_XENLA_00095493
CIDEC_Kwon201107_XENLA_00017710
CIITA_Kwon201107_XENLA_00020546
CINP_Kwon201107_XENLA_00038636
CINP_Taira201203_XENLA_tissue_00041651
CKAP2_Taira201203_XENLA_stage_00070693
CKAP5_Taira201203_XENLA_tissue_00037020
CKB_Quigley201207_XENLA_00004911
CKS1B_XeXenL6RMv10045645m
CKS2_Taira201203_XENLA_tissue_00050384
CLASP1_TC413555
CLCC1_Ismailoglu201203_XENLA_00072595
CLCN3_Kwon201107_XENLA_00080783
CLEC16A_TeperekTkacz201206_XENLA_00036087
CLGN_Taira201203_XENLA_tissue_00235788
CLINT1_Quigley201207_XENLA_00100205
CLK2_Ismailoglu201203_XENLA_00060748
CLMN_Taira201203_XENLA_tissue_00170283
CLN6_Ismailoglu201203_XENLA_00006759
CLN8_Taira201203_XENLA_tissue_00100330
CLN8_Taira201203_XENLA_tissue_00212079
CLNS1A_Taira201203_XENLA_tissue_00187445
CLOCK_Taira201203_XENLA_tissue_00025459
CLOCK_Taira201203_XENLA_tissue_00261468
CLPP_Ismailoglu201203_XENLA_00038599
CLPP_TeperekTkacz201206_XENLA_00005120
CLPTM1L_XeXenL6RMv10031350m
CLPTM1_Taira201203_XENLA_stage_00140819
CLTCL1_Taira201203_XENLA_tissue_00008430
CLTC_Taira201203_XENLA_tissue_00052811
CMC1_Park201106_XENLA_00118231
CMC1_Taira201203_XENLA_tissue_00194078
CMIP_TC432673
CMPK1_XeXenL6RMv10037292m
CMTM6_Taira201203_XENLA_tissue_00259222
CMTM7_XeXenL6RMv10027952m
CNDP2_TC420374
CNIH4_Taira201203_XENLA_stage_00137006
CNIH4_Taira201203_XENLA_tissue_00183779
CNIH4_XeXenL6RMv10024331m
CNIH_Quigley201207_XENLA_00107325
CNIH_Taira201203_XENLA_tissue_00197513
CNN3_Ismailoglu201203_XENLA_00022312
CNN3_TeperekTkacz201206_XENLA_00098792
CNNM2_Kwon201107_XENLA_00006905
CNNM4_Kwon201107_XENLA_00124548
CNOT10_Taira201203_XENLA_tissue_00058478
CNOT1_Ismailoglu201203_XENLA_00068439
CNOT1_Taira201203_XENLA_stage_00062227
CNOT4_Taira201203_XENLA_stage_00090492
CNOT6L_Ismailoglu201203_XENLA_00021125
CNOT6L_XeXenL6RMv10025092m
CNOT8_mgEST_Xl4jul2012_1013156785
CNPPD1_Taira201203_XENLA_tissue_00155479
CNPY1_mgEST_Xl4jul2012_1013099380
CNPY2_Taira201203_XENLA_stage_00093565
CNPY2_Taira201203_XENLA_stage_00191845
CNPY2_Taira201203_XENLA_tissue_00250295
CNP_Taira201203_XENLA_tissue_00255954
COA5_TeperekTkacz201206_XENLA_00077591
COASY_Ismailoglu201203_XENLA_00028760
COG3_Audic201207_XENLA_00003103
COG3_Taira201203_XENLA_tissue_00170487
COG6_Ismailoglu201203_XENLA_00055590
COG6_Taira201203_XENLA_stage_00170993
COG6_XeXenL6RMv10000007m
COG7_Kwon201107_XENLA_00057651
COG7_XeXenL6RMv10030509m
COIL_Kwon201107_XENLA_00077305
COL4A3BP_Ismailoglu201203_XENLA_00026100
COMMD10_Taira201203_XENLA_tissue_00239408
COMMD1_TeperekTkacz201206_XENLA_00006804
COMMD2_Taira201203_XENLA_stage_00179659
COMMD4_Taira201203_XENLA_tissue_00044493
COMMD8_Taira201203_XENLA_stage_00128323
COMMD8_Taira201203_XENLA_tissue_00154691
COMMD9_Taira201203_XENLA_stage_00203013
COMMD9_Taira201203_XENLA_tissue_00272341
COMP_Taira201203_XENLA_stage_00032131
COMP_Taira201203_XENLA_tissue_00055609
COPA_Ismailoglu201203_XENLA_00015943
COPA_Quigley201207_XENLA_00110632
COPA_XeXenL6RMv10054160m
COPB2_Taira201203_XENLA_stage_00007515
COPE_Quigley201207_XENLA_00036250
COPE_XeXenL6RMv10036817m
COPG_TC415526
COPS3_XeXenL6RMv10015640m
COPS4_TC420282
COPS5_XeXenL6RMv10053991m
COPS7B_TeperekTkacz201206_XENLA_00035875
COPS8_TeperekTkacz201206_XENLA_00045038
COPZ1_TC426281
COPZ1_TeperekTkacz201206_XENLA_00127965
COQ10A_Quigley201207_XENLA_00096393
COQ10A_XeXenL6RMv10051676m
COQ6_Kwon201107_XENLA_00126295
COQ7_XeXenL6RMv10014351m
COQ9_Kwon201107_XENLA_00063400
COQ9_Taira201203_XENLA_tissue_00190988
CORO7_Park201106_XENLA_00153762
COTL1_Ismailoglu201203_XENLA_00055117
COX15_Kwon201107_XENLA_00041746
COX15_XeXenL6RMv10013788m
COX18_Kwon201107_XENLA_00001999
COX18_Taira201203_XENLA_tissue_00170712
COX5B.1_TC443541
COX5B.1_Taira201203_XENLA_stage_00108487
COX7A2L_Park201106_XENLA_00170231
COX7B_XeXenL6RMv10054496m
COX7C_TC463779
CPEB2_Taira201203_XENLA_tissue_00001146
CPEB3_Kwon201107_XENLA_00135205
CPEB3_Taira201203_XENLA_tissue_00203988
CPOX_XeXenL6RMv10012673m
CPPED1_Kwon201107_XENLA_00016492
CPSF2_TeperekTkacz201206_XENLA_00006549
CPSF3L_Ismailoglu201203_XENLA_00068337
CPSF3_Taira201203_XENLA_tissue_00047839
CPSF3_Taira201203_XENLA_tissue_00202945
CPT2_TeperekTkacz201206_XENLA_00026874
CRAMP1L_Kwon201107_XENLA_00052998
CRAT.2_Ismailoglu201203_XENLA_00025120
CRAT.2_XeXenL6RMv10032775m
CRB3_Taira201203_XENLA_stage_00066074
CRBN_TeperekTkacz201206_XENLA_00112553
CRCP_TC424789
CREB1_TeperekTkacz201206_XENLA_00038971
CREB1_XeXenL6RMv10033699m
CREB5_Taira201203_XENLA_tissue_00221779
CREBBP_Ismailoglu201203_XENLA_00005832
CREBL2_Ismailoglu201203_XENLA_00002543
CREBL2_Taira201203_XENLA_tissue_00050485
CRELD2_Taira201203_XENLA_tissue_00157751
CREM_mgEST_Xl4jul2012_1013105681
CRIPT_XeXenL6RMv10027870m
CRKL_TC433340
CRK_TeperekTkacz201206_XENLA_00084163
CRLF3_Taira201203_XENLA_stage_00168876
CRLS1_Amin201106_XENLA_00031284
CRLS1_TeperekTkacz201202_XENLA_00018283
CRTC1_Taira201203_XENLA_tissue_00128988
CRTC1_Taira201203_XENLA_tissue_00137039
CRTC3_Ismailoglu201203_XENLA_00008431
CRY2_TC416752
CRYGN_Taira201203_XENLA_tissue_00050459
CRYZL1_Ismailoglu201203_XENLA_00060068
CRYZL1_TeperekTkacz201202_XENLA_00063698
CSDC2_Taira201203_XENLA_stage_00200783
CSDE1_XeXenL6RMv10021097m
CSNK1A1_XeXenL6RMv10036981m
CSNK1D_XeXenL6RMv10041139m
CSNK1G1_TC427333
CSNK1G2_TC415230
CSNK2A2_Taira201203_XENLA_tissue_00072873
CSPG4_TeperekTkacz201202_XENLA_00095261
CSPG4_XeXenL6RMv10007374m
CSPP1_Taira201203_XENLA_stage_00019035
CSRNP2_Quigley201112_XENLA_00129009
CSRNP2_Taira201203_XENLA_tissue_00260069
CSRNP2_TeperekTkacz201206_XENLA_00003322
CSTF3_TC415200
CS_Ismailoglu201203_XENLA_00053900
CS_TC449139
CS_Taira201203_XENLA_stage_00043082
CTDSP2_Quigley201207_XENLA_00082721
CTDSP2_Taira201203_XENLA_stage_00206711
CTDSPL2_Kwon201107_XENLA_00050807
CTDSPL2_Taira201203_XENLA_stage_00218248
CTH_Quigley201112_XENLA_00104366
CTNNA1_Chung201110_XENLA_00043174
CTNNAL1_Ismailoglu201203_XENLA_00036954
CTNNBIP1_TC422679
CTNNBL1_Kwon201107_XENLA_00095044
CTNNBL1_XeXenL6RMv10004190m
CTPS2_TeperekTkacz201206_XENLA_00058486
CTR9_Kwon201107_XENLA_00035437
CTR9_XeXenL6RMv10014569m
CTSA_TeperekTkacz201206_XENLA_00044864
CTSB_Taira201203_XENLA_stage_00023777
CTSC_XeXenL6RMv10044178m
CTSD_Ismailoglu201203_XENLA_00052197
CTTNBP2NL_Taira201203_XENLA_stage_00146565
CTU1_Ismailoglu201203_XENLA_00031834
CU464201.1_Taira201203_XENLA_tissue_00077358
CUL2_XeXenL6RMv10026888m
CUL3_Audic201207_XENLA_00005422
CUL3_XeXenL6RMv10037587m
CUL4A_Park201106_XENLA_00027772
CWC15_Kwon201107_XENLA_00073126
CWF19L1_XeXenL6RMv10004595m
CXADR_Taira201203_XENLA_stage_00185832
CXADR_Taira201203_XENLA_tissue_00073335
CXCR7_Taira201203_XENLA_stage_00023110
CXORF22_Taira201203_XENLA_tissue_00020019
CXORF23_Ismailoglu201203_XENLA_00012746
CXORF23_Taira201203_XENLA_stage_00112188
CXORF57_XeXenL6RMv10034145m
CYB561D2_Taira201203_XENLA_stage_00132541
CYB5A_TC465570
CYB5A_Taira201203_XENLA_stage_00083412
CYB5R4_Taira201203_XENLA_tissue_00098077
CYCS_Ismailoglu201203_XENLA_00008486
CYCT_mgEST_Xl4jul2012_1013157123
CYFIP1_Kwon201107_XENLA_00012624
CYFIP1_Quigley201207_XENLA_00038534
CYP20A1_Taira201203_XENLA_stage_00031986
CYP27B1_XeXenL6RMv10004453m
CYP2R1_Ismailoglu201203_XENLA_00043328
CYP2R1_Kwon201107_XENLA_00125484
CYP39A1_Taira201203_XENLA_tissue_00160966
CYP4B1.2_Taira201203_XENLA_tissue_00131525
CYP51A1_Taira201203_XENLA_stage_00116374
CYP7B1_Taira201203_XENLA_tissue_00205470
CYTH1_XeXenL6RMv10025693m
D31837.1
D31895.1
DAD1_TC435518
DAD1_Taira201203_XENLA_tissue_00015037
DAG1_Taira201203_XENLA_stage_00143549
DAGLB_Taira201203_XENLA_stage_00041544
DAGLB_XeXenL6RMv10016276m
DALRD3_XeXenL6RMv10051054m
DAPK3_Taira201203_XENLA_stage_00112913
DARS_TC418870
DAZAP1_Quigley201207_XENLA_00072633
DAZAP1_TeperekTkacz201206_XENLA_00126413
DAZAP1_XeXenL6RMv10016672m
DAZAP2_Quigley201112_XENLA_00027377
DBF4B_Kwon201107_XENLA_00076573
DBF4_Taira201203_XENLA_stage_00092611
DBN1_Taira201203_XENLA_stage_00084758
DBN1_Taira201203_XENLA_tissue_00134478
DBNL_Ismailoglu201203_XENLA_00063543
DBR1_Kwon201107_XENLA_00037654
DBR1_TeperekTkacz201206_XENLA_00084710
DCAF10_Ismailoglu201203_XENLA_00007937
DCAF10_XeXenL6RMv10014121m
DCAF12_Kwon201107_XENLA_00120083
DCAF13_mgEST_Xl4jul2012_1013099101
DCAF15_Ismailoglu201203_XENLA_00046429
DCAF15_TeperekTkacz201206_XENLA_00015480
DCAF17_Taira201203_XENLA_tissue_00230424
DCAF4_Taira201203_XENLA_stage_00187955
DCAF4_Taira201203_XENLA_tissue_00209468
DCAF6_Horb201201_XENLA_00089614
DCAF7_Taira201203_XENLA_tissue_00209220
DCAKD_Kwon201107_XENLA_00024766
DCAKD_Taira201203_XENLA_stage_00079534
DCBLD2_Ismailoglu201203_XENLA_00062365
DCBLD2_Taira201203_XENLA_stage_00194809
DCK.1_Taira201203_XENLA_tissue_00178703
DCK.2_Taira201203_XENLA_tissue_00198050
DCLK1_XeXenL6RMv10015898m
DCLRE1A_Kwon201107_XENLA_00057880
DCLRE1C_Kwon201107_XENLA_00094902
DCP2_Ismailoglu201203_XENLA_00050785
DCP2_TeperekTkacz201206_XENLA_00071459
DCTD_Ismailoglu201203_XENLA_00005785
DCTN4_TC416852
DCTN4_TeperekTkacz201202_XENLA_00113696
DCTN5_Taira201203_XENLA_tissue_00015352
DCTN5_XeXenL6RMv10024024m
DCT_Taira201203_XENLA_tissue_00285518
DCUN1D1_Quigley201207_XENLA_00015691
DCUN1D1_TC421455
DCUN1D3_Taira201203_XENLA_stage_00077304
DDA1_TC436347
DDA1_TC463589
DDB2_Ismailoglu201203_XENLA_00031453
DDHD1_Kwon201107_XENLA_00022901
DDHD1_Kwon201107_XENLA_00116270
DDHD1_Taira201203_XENLA_tissue_00128266
DDI2_Quigley201207_XENLA_00024016
DDIT4_Taira201203_XENLA_tissue_00155885
DDT_TC430630
DDX10_XeXenL6RMv10043134m
DDX19B_XeXenL6RMv10003757m
DDX1_mgEST_Xl4jul2012_1013097734
DDX20_TeperekTkacz201202_XENLA_00091475
DDX21_Ismailoglu201203_XENLA_00013839
DDX21_Kwon201107_XENLA_00094499
DDX21_XeXenL6RMv10038472m
DDX23_Quigley201207_XENLA_00077291
DDX23_Taira201203_XENLA_tissue_00073553
DDX26B_Kwon201107_XENLA_00091475
DDX27_Taira201203_XENLA_stage_00001583
DDX39A_Ismailoglu201203_XENLA_00028905
DDX39B_Taira201203_XENLA_stage_00193450
DDX41_Ismailoglu201203_XENLA_00036113
DDX42_Ismailoglu201203_XENLA_00034290
DDX43_Kwon201107_XENLA_00063530
DDX46_Taira201203_XENLA_stage_00167964
DDX47_Ismailoglu201203_XENLA_00070042
DDX47_XeXenL6RMv10023605m
DDX52_Taira201203_XENLA_stage_00195842
DDX54_Ismailoglu201203_XENLA_00056035
DDX55_Ismailoglu201203_XENLA_00011431
DDX56_Taira201203_XENLA_stage_00060133
DDX59_TeperekTkacz201206_XENLA_00005752
DDX59_TeperekTkacz201206_XENLA_00034677
DDX6_Quigley201207_XENLA_00021981
DEDD2_TC414102
DEF8_Kwon201107_XENLA_00055885
DEGS1_XeXenL6RMv10004350m
DEGS1_XeXenL6RMv10024333m
DENND1B_Kwon201107_XENLA_00056924
DENND1B_Taira201203_XENLA_tissue_00160070
DENND4A_Park201106_XENLA_00094627
DENND4C_Taira201203_XENLA_tissue_00226740
DEPDC1_Taira201203_XENLA_tissue_00026150
DEPDC4_Taira201203_XENLA_stage_00056350
DEPDC5_Ismailoglu201203_XENLA_00040316
DEPDC5_Ismailoglu201203_XENLA_00060365
DEPDC5_Taira201203_XENLA_tissue_00072955
DERL1_Taira201203_XENLA_stage_00099088
DERL1_Taira201203_XENLA_stage_00186335
DERL1_XeXenL6RMv10007774m
DFFA_Ismailoglu201203_XENLA_00029622
DFFB_Kwon201107_XENLA_00082009
DFFB_XeXenL6RMv10009476m
DFNA5_Taira201203_XENLA_stage_00195344
DGCR14_Kwon201107_XENLA_00083644
DGCR14_Taira201203_XENLA_stage_00027631
DGCR14_Taira201203_XENLA_tissue_00130007
[truncated: 6,863 more rows]

## Sheet: List_genes_cluster_2
2310033E01RIK_Taira201203_XENLA_tissue_00122414
2410127L17RIK_Taira201203_XENLA_stage_00100181
42SP50_Taira201203_XENLA_tissue_00108571
6430571L13RIK_Taira201203_XENLA_tissue_00146024
A2LD1_Park201106_XENLA_00144051
A2LD1_Taira201203_XENLA_tissue_00181971
A4IHQ5_XENTR_Quigley201112_XENLA_00123512
A4IIA5_XENTR_Kwon201107_XENLA_00043720
A7MC59_XENTR_XeXenL6RMv10023807m
A8WGI7_XENTR_Taira201203_XENLA_tissue_00020503
A930018P22RIK_TC437436
A9UMH2_XENTR_XeXenL6RMv10055257m
AACS_XeXenL6RMv10014863m
AAMP_TC414898
AARSD1_Taira201203_XENLA_tissue_00124689
AASDH_Taira201203_XENLA_stage_00129507
AB007597.1
AB021738.1
AB021739.1
AB108425.1
AB109102.1
AB109103.1
AB219841.1
AB280760.1
AB378486.1
AB591378.1
AB599713.1
AB602929.1
ABCA3_Taira201203_XENLA_tissue_00020963
ABCA3_XeXenL6RMv10023502m
ABCB1_TC413943
ABCB6_Ismailoglu201203_XENLA_00013826
ABCB8_Ismailoglu201203_XENLA_00024236
ABCC3_Taira201203_XENLA_tissue_00213758
ABCC3_XeXenL6RMv10015342m
ABCD3_Taira201203_XENLA_stage_00215963
ABCE1_mgEST_Xl4jul2012_1013250784
ABCF3_TeperekTkacz201206_XENLA_00037570
ABCG5_Taira201203_XENLA_tissue_00202538
ABHD12_TeperekTkacz201202_XENLA_00134896
ABI2_Kwon201107_XENLA_00083949
ABI3BP_Taira201203_XENLA_tissue_00176557
ABL1_TeperekTkacz201206_XENLA_00107985
ABL1_XeXenL6RMv10024230m
ABRA_Horb201201_XENLA_00020445
ABRA_XeXenL6RMv10020177m
ABTB1_Quigley201207_XENLA_00001220
ABTB1_XeXenL6RMv10051638m
ABTB2_XeXenL6RMv10028928m
AC007390.5.1_TC432927
AC027045.1_Taira201203_XENLA_stage_00188689
ACACA_TeperekTkacz201202_XENLA_00087996
ACACA_XeXenL6RMv10013344m
ACACA_XeXenL6RMv10013345m
ACAD10_Taira201203_XENLA_tissue_00236804
ACAD10_XeXenL6RMv10040202m
ACAP2_Horb201201_XENLA_00075276
ACHE_Taira201203_XENLA_stage_00032929
ACLY_XeXenL6RMv10040872m
ACO2_XeXenL6RMv10001080m
ACOT11_TeperekTkacz201206_XENLA_00025946
ACOT11_XeXenL6RMv10027435m
ACOT7_Taira201203_XENLA_tissue_00268756
ACOT8_Taira201203_XENLA_tissue_00054054
ACPL2_XeXenL6RMv10038585m
ACSF2_Taira201203_XENLA_tissue_00170686
ACSF3_Amin201106_XENLA_00072481
ACSF3_XeXenL6RMv10052295m
ACSL1_Audic201207_XENLA_00006896
ACSL1_Ismailoglu201203_XENLA_00070358
ACSL4_Kwon201107_XENLA_00012165
ACSL4_Taira201203_XENLA_tissue_00136859
ACSL5_Taira201203_XENLA_tissue_00173172
ACSS2.2_XeXenL6RMv10043498m
ACTL6A_Quigley201207_XENLA_00059478
ACTN1_Chung201110_XENLA_00071555
ACTN3_Horb201201_XENLA_00022810
ACTN4_TC413971
ACVR1C_Kwon201107_XENLA_00103455
ACVR1C_Taira201203_XENLA_tissue_00068159
ACVR1C_XeXenL6RMv10045584m
ACVR1_TC414854
ACVR2A_Quigley201207_XENLA_00093631
ADAM10_TC417549
ADAM12_Taira201203_XENLA_tissue_00087040
ADAM21_TC417575
ADAM23_TC452451
ADAM23_Taira201203_XENLA_tissue_00019175
ADAM23_Taira201203_XENLA_tissue_00158058
ADAMTS13_Taira201203_XENLA_tissue_00127491
ADAMTS14_Taira201203_XENLA_stage_00176747
ADAMTS14_Taira201203_XENLA_tissue_00002658
ADAMTS14_XeXenL6RMv10013147m
ADAMTS16_TeperekTkacz201206_XENLA_00036057
ADAMTS16_XeXenL6RMv10015994m
ADAMTS17_Kwon201107_XENLA_00054496
ADAMTS18_XeXenL6RMv10025329m
ADAMTS19_XeXenL6RMv10033741m
ADAMTS3_Taira201203_XENLA_tissue_00150200
ADAMTS3_XeXenL6RMv10000176m
ADAMTS4_Taira201203_XENLA_tissue_00137026
ADAMTS5_XeXenL6RMv10003321m
ADAMTS7_Park201106_XENLA_00065231
ADAMTS7_Taira201203_XENLA_tissue_00270640
ADAMTS7_XeXenL6RMv10012211m
ADAMTSL3_Taira201203_XENLA_tissue_00011350
ADAMTSL3_Taira201203_XENLA_tissue_00289942
ADAMTSL3_XeXenL6RMv10042561m
ADAMTSL4_Taira201203_XENLA_tissue_00122776
ADAMTSL4_XeXenL6RMv10015727m
ADAMTSL5_Taira201203_XENLA_tissue_00236184
ADAP1_Taira201203_XENLA_tissue_00256244
ADAR_XeXenL6RMv10035508m
ADCK1_TC417997
ADCK1_Taira201203_XENLA_stage_00047338
ADCY1_Taira201203_XENLA_stage_00076469
ADCY1_Taira201203_XENLA_tissue_00237270
ADCY4_Kwon201107_XENLA_00003850
ADCY6_Taira201203_XENLA_tissue_00139565
ADCY7_TeperekTkacz201206_XENLA_00071212
ADCY8_Taira201203_XENLA_tissue_00007243
ADCYAP1R1__TC418045
ADI1_Park201106_XENLA_00173007
ADIPOQ_Taira201203_XENLA_stage_00067228
ADIPOR2_Taira201203_XENLA_stage_00060307
ADMP2_Ismailoglu201203_XENLA_00055348
ADPGK_XeXenL6RMv10042524m
ADRA1D_Audic201207_XENLA_00003569
ADRA1D_Taira201203_XENLA_stage_00184950
ADRM1_Kwon201107_XENLA_00063773
ADSSL1_Taira201203_XENLA_tissue_00200283
AES_Kwon201107_XENLA_00122411
AES_Kwon201107_XENLA_00126763
AF009820.1
AF015454.2
AF048816.1
AF061833.1
AF130453.1
AF154558.1
AF170332.1
AF170340.1
AF182340.1
AF203107.1
AF238222.1
AF247679.1
AF257320.1
AF308810.1
AF358133.1
AF359435.1
AF387815.1
AF416482.1
AF416869.1
AF467919.1
AF495661.1
AF549902.1
AF550000.1
AF550002.1
AF550008.1
AFAP1_XeXenL6RMv10042296m
AFF2_Kwon201107_XENLA_00096199
AFF2_Taira201203_XENLA_stage_00075929
AFF3_Kwon201107_XENLA_00095067
AFF3_XeXenL6RMv10046716m
AFG3L1P_Taira201203_XENLA_tissue_00188115
AFM_Taira201203_XENLA_tissue_00031875
AG1_Quigley201207_XENLA_00029258
AGAP1_Taira201203_XENLA_stage_00184485
AGAP1_Taira201203_XENLA_tissue_00021122
AGFG1_Quigley201207_XENLA_00044156
AGK_XeXenL6RMv10040338m
AGMAT_Taira201203_XENLA_stage_00084225
AGMO_Ismailoglu201203_XENLA_00024260
AGPAT4_Taira201203_XENLA_tissue_00026721
AGPAT5_Ismailoglu201203_XENLA_00041197
AGPAT5_Kwon201107_XENLA_00049441
AGPS_Ismailoglu201203_XENLA_00066908
AGR2_Kwon201107_XENLA_00107901
AGTR2_Amin201106_XENLA_00031235
AGT_XeXenL6RMv10048668m
AGXT2L1_Taira201203_XENLA_tissue_00069532
AGXT2L1_Taira201203_XENLA_tissue_00139205
AHCY_TC418222
AHNAK_TC443234
AHSA1_TC420707
AIDA_Taira201203_XENLA_stage_00011178
AIF1L_Taira201203_XENLA_tissue_00047121
AIM1_Taira201203_XENLA_tissue_00134114
AIMP1_TC422049
AJ009284.1
AJ514937.1
AJ971476.1
AK1_Taira201203_XENLA_tissue_00153679
AK2_Kwon201107_XENLA_00118828
AK2_XeXenL6RMv10025306m
AK5_Taira201203_XENLA_tissue_00115430
AKAP12_Ismailoglu201203_XENLA_00003654
AKIRIN2_TeperekTkacz201202_XENLA_00112111
AKIRIN2_TeperekTkacz201202_XENLA_00131725
AKIRIN2_TeperekTkacz201206_XENLA_00031580
AKR1C2_TC422315
AKR1CL1_Kwon201107_XENLA_00117307
AKT1_Park201106_XENLA_00030716
AKT1_XeXenL6RMv10038256m
AL590867.1_XeXenL6RMv10014536m
AL929195.1_Audic201207_XENLA_00005687
AL929195.1_Quigley201112_XENLA_00027565
ALAS1_XeXenL6RMv10000959m
ALCAM_XeXenL6RMv10025272m
ALDH1A2_XeXenL6RMv10046039m
ALDH1A3_Taira201203_XENLA_tissue_00200295
ALDH1A3_XeXenL6RMv10010337m
ALDH1L2_TeperekTkacz201206_XENLA_00087991
ALDH5A1_Taira201203_XENLA_tissue_00085776
ALDH5A1_Taira201203_XENLA_tissue_00171698
ALDH6A1_XeXenL6RMv10050338m
ALDH9A1_Taira201203_XENLA_stage_00118337
ALDH9A1_Taira201203_XENLA_tissue_00158270
ALG10_TeperekTkacz201202_XENLA_00064843
ALG14_Quigley201207_XENLA_00053143
ALG14_TC440603
ALG2_Audic201207_XENLA_00001739
ALOX5_Ismailoglu201203_XENLA_00036266
ALOX5_mgEST_Xl4jul2012_1013115377
ALOXE3_TeperekTkacz201206_XENLA_00047611
ALPK3_Taira201203_XENLA_tissue_00079434
ALPK3_Taira201203_XENLA_tissue_00248706
ALPK3_XeXenL6RMv10040996m
ALX4_Taira201203_XENLA_stage_00104506
AMBP_XeXenL6RMv10026061m
AMD1_Taira201203_XENLA_tissue_00206356
AMDHD2_XeXenL6RMv10043746m
AMOTL2_TeperekTkacz201206_XENLA_00108531
AMOTL2_XeXenL6RMv10009153m
AMPD2_XeXenL6RMv10023459m
AMPD3_Kwon201107_XENLA_00011888
AMPD3_TC460790
AMPD3_XeXenL6RMv10022220m
AMT_Ismailoglu201203_XENLA_00006561
ANAPC10_TC423055
ANGEL2_Taira201203_XENLA_stage_00066320
ANGPT2_Taira201203_XENLA_tissue_00109126
ANGPT4_Taira201203_XENLA_stage_00132334
ANGPTL3_Taira201203_XENLA_tissue_00097264
ANK1_Taira201203_XENLA_tissue_00149022
ANK3_Taira201203_XENLA_tissue_00230421
ANKDD1A_Taira201203_XENLA_tissue_00107532
ANKDD1A_XeXenL6RMv10054115m
ANKFN1_Ismailoglu201203_XENLA_00072942
ANKFN1_Kwon201107_XENLA_00087415
ANKFN1_Taira201203_XENLA_stage_00087398
ANKFN1_Taira201203_XENLA_tissue_00288772
ANKHD1_XeXenL6RMv10002737m
ANKIB1_Taira201203_XENLA_stage_00095750
ANKIB1_XeXenL6RMv10008536m
ANKLE2_XeXenL6RMv10027582m
ANKRD11_XeXenL6RMv10017789m
ANKRD12_Ismailoglu201203_XENLA_00024291
ANKRD12_Taira201203_XENLA_tissue_00273832
ANKRD22_Chung201110_XENLA_00030895
ANKRD24_Quigley201112_XENLA_00094647
ANKRD24_TeperekTkacz201206_XENLA_00101752
ANKRD26_Quigley201112_XENLA_00049892
ANKRD26_Quigley201207_XENLA_00103831
ANKRD27_Ismailoglu201203_XENLA_00064548
ANKRD33B_XeXenL6RMv10033740m
ANKRD54_Kwon201107_XENLA_00132427
ANKRD54_TC447673
ANKRD57_Taira201203_XENLA_tissue_00275092
ANKRD5_Kwon201107_XENLA_00021559
ANKRD5_Taira201203_XENLA_tissue_00242078
ANKRD65_XeXenL6RMv10054365m
ANKS1A_TeperekTkacz201206_XENLA_00019666
ANKS1A_XeXenL6RMv10003482m
ANKS3_TeperekTkacz201206_XENLA_00109365
ANKS6_Taira201203_XENLA_tissue_00170669
ANKS6_XeXenL6RMv10016001m
ANKUB1_Taira201203_XENLA_tissue_00069206
ANKUB1_XeXenL6RMv10001329m
ANO3_XeXenL6RMv10038268m
ANO5_Quigley201207_XENLA_00113715
ANO5_XeXenL6RMv10022219m
ANXA2_TC439934
ANXA3_Taira201203_XENLA_tissue_00243888
ANXA3_mgEST_Xl4jul2012_1013086347
AOC2_Taira201203_XENLA_tissue_00192624
AP1G1_Audic201207_XENLA_00001871
AP1G2_Taira201203_XENLA_tissue_00119517
AP1M2_XeXenL6RMv10002353m
AP2M1_Taira201203_XENLA_stage_00034604
AP2S1_Taira201203_XENLA_stage_00075064
AP3B2_Taira201203_XENLA_tissue_00155338
AP3D1_Kwon201107_XENLA_00011375
APBB3_Taira201203_XENLA_tissue_00076275
APCS_Taira201203_XENLA_tissue_00159571
APEH_Quigley201207_XENLA_00027267
APOA1BP_Ismailoglu201203_XENLA_00008294
APOA1BP_TC432712
APOB_Taira201203_XENLA_tissue_00269281
APOE_XeXenL6RMv10030360m
APPBP2_XeXenL6RMv10011258m
APPL2_TeperekTkacz201202_XENLA_00121382
AQP12A_TC422013
AQP9_Taira201203_XENLA_stage_00051722
AQPEP_Taira201203_XENLA_tissue_00159807
AQPEP_XeXenL6RMv10019453m
ARC2_Horb201201_XENLA_00079306
ARC_XeXenL6RMv10031701m
ARF1L_Taira201203_XENLA_stage_00151447
ARF1L_XeXenL6RMv10048987m
ARF5_XeXenL6RMv10002256m
ARFGAP1_Taira201203_XENLA_stage_00079800
ARFGAP1_Taira201203_XENLA_tissue_00174124
ARFGAP2_Taira201203_XENLA_tissue_00098954
ARFIP1_Taira201203_XENLA_stage_00086722
ARFIP1_Taira201203_XENLA_stage_00115069
ARGLU1_Ismailoglu201203_XENLA_00011605
ARHGAP11A.1_Taira201203_XENLA_stage_00165942
ARHGAP19_Kwon201107_XENLA_00009066
ARHGAP1_Taira201203_XENLA_stage_00088291
ARHGAP23_XeXenL6RMv10046436m
ARHGAP25_Ismailoglu201203_XENLA_00072264
ARHGAP27_Taira201203_XENLA_stage_00070031
ARHGAP28_Taira201203_XENLA_stage_00191767
ARHGAP28_XeXenL6RMv10013611m
ARHGAP31_Ismailoglu201203_XENLA_00018121
ARHGAP35_Taira201203_XENLA_stage_00183480
ARHGAP35_TeperekTkacz201206_XENLA_00063302
ARHGAP39_Taira201203_XENLA_stage_00027608
ARHGAP39_Taira201203_XENLA_tissue_00120894
ARHGAP39_XeXenL6RMv10050617m
ARHGAP4_Taira201203_XENLA_tissue_00101690
ARHGEF12_Ismailoglu201203_XENLA_00008099
ARHGEF12_Taira201203_XENLA_stage_00182324
ARHGEF16_Kwon201107_XENLA_00081468
ARHGEF16_Kwon201107_XENLA_00100782
ARHGEF1_Quigley201112_XENLA_00114919
ARHGEF1_Taira201203_XENLA_tissue_00064870
ARHGEF1_Taira201203_XENLA_tissue_00080988
ARHGEF1_Taira201203_XENLA_tissue_00225260
ARHGEF26_Kwon201107_XENLA_00058862
ARHGEF2_TC453506
ARHGEF3.2_Quigley201207_XENLA_00104481
ARHGEF37_Kwon201107_XENLA_00009461
ARHGEF4_Taira201203_XENLA_tissue_00007418
ARHGEF4_Taira201203_XENLA_tissue_00040708
ARHGEF4_XeXenL6RMv10054641m
ARHGEF6_Ismailoglu201203_XENLA_00007008
ARHGEF6_XeXenL6RMv10028634m
ARHGEF9_Taira201203_XENLA_tissue_00231302
ARID1A_XeXenL6RMv10029457m
ARID3A_Taira201203_XENLA_stage_00204415
ARID4B_XeXenL6RMv10036512m
ARL4A_TeperekTkacz201206_XENLA_00053893
ARL4C_Taira201203_XENLA_tissue_00267617
ARL5B_Ismailoglu201203_XENLA_00026566
ARL5B_Taira201203_XENLA_tissue_00042775
ARL5C_mgEST_Xl4jul2012_1013155957
ARL6IP5_Taira201203_XENLA_tissue_00078929
ARL6IP5_Taira201203_XENLA_tissue_00197693
ARL6IP6_Park201106_XENLA_00126560
ARL6IP6_Taira201203_XENLA_stage_00212115
ARL6_XeXenL6RMv10012665m
ARL9_Taira201203_XENLA_tissue_00204478
ARMC1_Kwon201107_XENLA_00133102
ARMC1_TC462895
ARMC8_Amin201106_XENLA_00045897
ARMC9_Taira201203_XENLA_stage_00186705
ARNTL_TC416134
ARPC1A_Taira201203_XENLA_tissue_00089077
ARPC5L_Taira201203_XENLA_tissue_00201579
ARRDC2_Taira201203_XENLA_tissue_00151224
ARRDC4_Taira201203_XENLA_stage_00072579
ARRDC4_Taira201203_XENLA_tissue_00204219
ARSJ_Park201106_XENLA_00131347
ARVCF_Ismailoglu201203_XENLA_00010150
ARVCF_Kwon201107_XENLA_00024713
ARX_XeXenL6RMv10045083m
ASB13_Taira201203_XENLA_tissue_00250538
ASB18_Taira201203_XENLA_tissue_00263437
ASB1_Taira201203_XENLA_tissue_00034093
ASB2_Taira201203_XENLA_tissue_00147378
ASB2_XeXenL6RMv10023113m
ASB7_Kwon201107_XENLA_00049214
ASB7_TC463026
ASB9_Kwon201107_XENLA_00037184
ASCL1_Taira201203_XENLA_tissue_00277820
ASS1_XeXenL6RMv10024238m
ASTE1_Ismailoglu201203_XENLA_00002959
ASTE1_XeXenL6RMv10047408m
ASTN1_XeXenL6RMv10000577m
ASTN2_Taira201203_XENLA_tissue_00157211
ASXL1_Audic201207_XENLA_00000497
ASXL1_Taira201203_XENLA_stage_00111089
ATCAY_XeXenL6RMv10013511m
ATE1_TC414321
ATE1_Taira201203_XENLA_tissue_00204493
ATF6_Taira201203_XENLA_stage_00032922
ATF7IP_Taira201203_XENLA_tissue_00108141
ATF7_Taira201203_XENLA_stage_00169302
ATG13_Quigley201207_XENLA_00076598
ATG13_Taira201203_XENLA_tissue_00181819
ATG14_Park201106_XENLA_00008993
ATG14_Park201106_XENLA_00072893
ATG2B_Ismailoglu201203_XENLA_00068382
ATG9B_Taira201203_XENLA_tissue_00277240
ATIC_TC418871
ATP10B_XeXenL6RMv10000669m
ATP11A_XeXenL6RMv10032557m
ATP11B_Ismailoglu201203_XENLA_00044310
ATP11C_XeXenL6RMv10002574m
ATP13A-LIKE_Taira201203_XENLA_stage_00178850
ATP1A1_Kwon201107_XENLA_00098229
ATP1B1_Park201106_XENLA_00031877
ATP2A1_TC446943
ATP2A1_XeXenL6RMv10002631m
ATP2A1_XeXenL6RMv10006291m
ATP2C1_Kwon201107_XENLA_00078285
ATP4A_Ismailoglu201203_XENLA_00006035
ATP5F1_Kwon201107_XENLA_00024059
ATP5G1_Taira201203_XENLA_stage_00151478
ATP5G1_Taira201203_XENLA_tissue_00273659
ATP5J_Ismailoglu201203_XENLA_00012315
ATP6AP1L_Taira201203_XENLA_tissue_00087566
ATP6AP2_Chung201110_XENLA_00063279
ATP6AP2_Taira201203_XENLA_tissue_00123571
ATP6V0B_Amin201106_XENLA_00090799
ATP6V0C_XeXenL6RMv10043745m
ATP6V0E1_Taira201203_XENLA_tissue_00167882
ATP6V0E2_Taira201203_XENLA_stage_00147962
ATP6V1G3_Quigley201112_XENLA_00112932
ATP6V1G3_Taira201203_XENLA_stage_00108569
ATP6V1H_Kwon201107_XENLA_00087108
ATP8A2_Taira201203_XENLA_tissue_00062896
ATP8B1_TeperekTkacz201202_XENLA_00095786
ATP8B1_XeXenL6RMv10044845m
ATPAF1_Taira201203_XENLA_stage_00015277
ATRIP_Ismailoglu201203_XENLA_00014770
ATRNL1_Taira201203_XENLA_stage_00163400
ATRNL1_XeXenL6RMv10022718m
ATRX_Taira201203_XENLA_stage_00198299
ATRX_Taira201203_XENLA_tissue_00222135
ATXN1_XeXenL6RMv10032275m
ATXN3_Ismailoglu201203_XENLA_00038795
ATXN3_Kwon201107_XENLA_00071643
AURKAIP1_XeXenL6RMv10024649m
AUTS2_Ismailoglu201203_XENLA_00026807
AUTS2_Taira201203_XENLA_tissue_00256568
AVEN_Ismailoglu201203_XENLA_00022316
AVEN_XeXenL6RMv10022201m
AVPR1B_XeXenL6RMv10005211m
AXIN2_Taira201203_XENLA_tissue_00022037
AXIN2_Taira201203_XENLA_tissue_00033830
AXL_Kwon201107_XENLA_00055400
AY130967.1
AY190598.1
AY260730.1
AY260734.1
AY283437.1
AY310906.1
AY674871.1
AY836769.1
AY894836.1
AZI1_Ismailoglu201203_XENLA_00021686
B0BMG0_XENTR_Taira201203_XENLA_stage_00089237
B0BMG0_XENTR_Taira201203_XENLA_tissue_00042092
B1H3E3_XENTR_Taira201203_XENLA_stage_00011456
B1H3E3_XENTR_Taira201203_XENLA_tissue_00015317
B1WBK9_XENTR_Taira201203_XENLA_tissue_00119258
B3GALNT2_TC420087
B3GALT4_Quigley201207_XENLA_00070669
B3GALT6_TeperekTkacz201206_XENLA_00062730
B3GAT1_Taira201203_XENLA_stage_00116448
B3GNT6_Taira201203_XENLA_stage_00180611
B3GNT6_XeXenL6RMv10033090m
B3GNT7_Park201106_XENLA_00027038
B4GALNT1_XeXenL6RMv10024767m
B4GALNT4_Amin201106_XENLA_00065895
B4GALNT4_XeXenL6RMv10000775m
B4GALNT4_XeXenL6RMv10021171m
B4GALT1.1_TeperekTkacz201202_XENLA_00027461
B4GALT1.1_XeXenL6RMv10041536m
B4GALT3_XeXenL6RMv10035221m
B4GALT4_Amin201106_XENLA_00058163
B4GALT5_Taira201203_XENLA_stage_00070295
B4GALT6_Kwon201107_XENLA_00021266
B4GALT6_Kwon201107_XENLA_00132945
B4GALT6_Taira201203_XENLA_stage_00055152
B9D1_Taira201203_XENLA_stage_00071964
BAALC_Taira201203_XENLA_tissue_00141429
BAF-L_TC461436
BAF-L_XeXenL6RMv10010550m
BAG1_Chung201110_XENLA_00014075
BAG1_Ismailoglu201203_XENLA_00043760
BAG1_mgEST_Xl4jul2012_1013107212
BAHCC1_Taira201203_XENLA_tissue_00024270
BAHCC1_XeXenL6RMv10006018m
BAHCC1_XeXenL6RMv10044804m
BAI1_Kwon201107_XENLA_00041211
BAI1_Taira201203_XENLA_stage_00058592
BAI1_Taira201203_XENLA_tissue_00074555
BAI2_XeXenL6RMv10041786m
BAP1_TeperekTkacz201206_XENLA_00074748
BARX1_Kwon201107_XENLA_00027265
BAZ1A_Taira201203_XENLA_tissue_00091551
BAZ2A_Quigley201207_XENLA_00095554
BAZ2B_Taira201203_XENLA_tissue_00142076
BBS10_Ismailoglu201203_XENLA_00007710
BBS12_Taira201203_XENLA_stage_00208347
BBS5_Taira201203_XENLA_tissue_00111775
BBS7_Taira201203_XENLA_tissue_00024729
BBX_Ismailoglu201203_XENLA_00021089
BBX_TeperekTkacz201206_XENLA_00019928
BC041195.1
BC041232.1
BC041270.1
BC041283.1
BC041311.1
BC041321.1
BC041513.1
BC041714.1
BC041739.1
BC042228.1
BC042289.1
BC042314.1
BC043636.1
BC043730.1
BC043817.1
BC043842.1
BC043865.1
BC043951.1
BC043980.1
BC044000.1
BC044003.1
BC044049.1
BC044069.1
BC044114.1
BC044266.1
BC044274.1
BC044278.1
BC044284.1
BC044295.1
BC044299.1
BC045066.1
BC045244.1
BC046378.1
BC046679.1
BC046735.1
BC046860.1
BC046862.1
BC046863.1
BC047263.1
BC047981.1
BC054149.1
BC054197.1
BC054296.1
BC054314.1
BC055990.1
BC055994.1
BC056110.1
BC057214.1
BC057698.1
BC057743.1
BC059289.1
BC059309.1
BC059339.1
BC060475.1
BC066554.1
BC068619.1
BC068652.1
BC068904.1
BC068944.1
BC070688.1
BC070703.1
BC070767.1
BC070844.1
BC070847.1
BC070976.1
BC071052.1
BC071054.1
BC071143.1
BC072050.1
BC072106.1
BC072124.1
BC072126.1
BC072217.1
BC072282.1
BC072283.1
BC072378.1
BC072827.1
BC072874.1
BC072994.1
BC073063.1
BC073071.1
BC073084.1
BC073089.1
BC073090.1
BC073102.1
BC073196.1
BC073253.1
BC073275.1
BC073328.1
BC073344.1
BC073352.1
BC073423.1
BC073482.1
BC073483.1
BC073499.1
BC073543.1
BC073545.1
BC073551.1
BC073554.1
BC073564.1
BC073599.1
BC073641.1
BC073649.1
BC073680.1
BC073734.1
BC074101.1
BC074153.1
BC074166.1
BC074211.1
BC074214.1
BC074258.1
BC074269.1
BC074282.1
BC074347.1
BC074386.1
BC074447.1
BC074471.1
BC075156.1
BC075181.1
BC076812.1
BC076870.1
BC077233.1
BC077270.1
BC077401.1
BC077449.1
BC077453.1
BC077487.1
BC077506.1
BC077544.1
BC077640.1
BC077644.1
BC077701.1
BC077744.1
BC077804.1
BC077832.1
BC077849.1
BC077930.1
BC077968.1
BC078005.1
BC078051.1
BC078092.1
BC078491.1
BC078497.1
BC078605.1
BC079740.1
BC079771.1
BC079773.1
BC079803.1
BC079820.1
BC080069.1
BC080114.1
BC080124.1
BC080320.1
BC080322.1
BC080836.1
BC081060.1
BC081063.1
BC081113.1
BC081143.1
BC081181.1
BC081183.1
BC082401.1
BC082415.1
BC082432.1
BC082441.1
BC082650.1
BC082688.1
BC082701.1
BC082714.1
BC082860.1
BC084125.1
BC084409.1
BC084422.1
BC084639.1
BC084790.1
BC084889.1
BC084953.1
BC084974.1
BC085028.1
BC085034.1
BC085051.1
BC085069.1
BC085228.1
BC086275.1
BC086289.1
BC086298.1
BC087290.1
BC087327.1
BC087388.1
BC087441.1
BC087511.1
BC087617.1
BC088825.1
BC089124.1
BC089171.1
BC089286.1
BC090251.1
BC091650.1
BC091706.1
BC091713.1
BC091721.1
BC091724.1
BC092116.1
BC092388.1
BC093544.1
BC093562.1
BC093569.1
BC094086.1
BC094097.1
BC094102.1
BC094132.1
BC094160.1
BC094196.1
BC094203.1
BC094209.1
BC094262.1
BC094268.1
BC094441.1
BC094493.1
BC097579.1
BC097634.1
BC097658.1
BC097812.1
BC097884.1
BC097896.1
BC097928.1
BC098074.1
BC098954.1
BC098956.1
BC098995.1
BC099001.1
BC099059.1
BC099244.1
BC099260.1
BC099329.1
BC099340.1
BC100166.1
BC100197.1
BC100198.1
BC100231.1
BC106247.1
BC106254.1
BC106264.1
BC106317.1
BC106328.1
BC106354.1
BC106392.1
BC106453.1
BC106489.1
BC106522.1
BC106554.1
BC106559.1
BC106575.1
BC106579.1
BC106607.1
BC106608.1
BC106675.1
BC106685.1
BC108478.1
BC108553.1
BC108643.1
BC108748.1
BC108750.1
BC108755.1
BC108826.1
BC108833.1
BC108837.1
BC110723.1
BC110730.1
BC110741.1
BC110923.1
BC110966.1
BC110970.1
BC110973.1
BC122470.1
BC122474.1
BC123106.1
BC124853.1
BC124910.1
BC124912.1
BC124919.1
BC125996.1
BC126006.1
BC126009.1
BC126032.1
BC126038.1
BC127426.1
BC127436.1
BC128930.1
BC128935.1
BC128982.1
BC129513.1
BC129515.1
BC129625.1
BC129632.1
BC129646.1
BC129666.1
BC129675.1
BC129745.1
BC129788.1
BC130095.1
BC130107.1
BC130124.1
BC130174.1
BC130183.1
BC130189.1
BC130190.1
BC130195.1
BC130207.1
BC133230.1
BC133233.1
BC133244.1
BC133793.1
BC134822.1
BC139486.1
BC139495.1
BC141745.1
BC141748.1
BC146630.1
BC146638.1
BC146639.1
BC152714.1
BC153774.1
BC153780.1
BC154975.1
BC155362.1
BC155888.1
BC155897.1
BC155933.1
BC155944.1
BC157405.1
BC157420.1
BC157468.1
BC157497.1
BC160670.1
BC160671.1
BC160713.1
BC160749.1
BC161679.1
BC161688.1
BC161699.1
BC166055.1
BC168522.1
BC169584.1
BC169746.1
BC169769.1
BC169791.1
BC169936.1
BC170035.1
BC170076.1
BC170163.1
BC170286.1
BC170378.1
BC170388.1
BC170512.1
BCAS3_Taira201203_XENLA_tissue_00234896
BCL10_Taira201203_XENLA_tissue_00219266
BCL10_Taira201203_XENLA_tissue_00286194
BCL11AA_Park201106_XENLA_00042533
BCL2L13_TeperekTkacz201206_XENLA_00027791
BCL7A_Audic201207_XENLA_00004872
BCORL1_Taira201203_XENLA_stage_00189108
BDAG1_Taira201203_XENLA_tissue_00254705
BEND3_Horb201201_XENLA_00173539
BEND3_TeperekTkacz201202_XENLA_00060252
BEND3_TeperekTkacz201206_XENLA_00105498
BEST3_XeXenL6RMv10029436m
BFAR_Kwon201107_XENLA_00023924
BHLHA9_Taira201203_XENLA_stage_00184681
BHLHE23_Taira201203_XENLA_tissue_00085128
BHLHE41_TeperekTkacz201202_XENLA_00057958
BICD1_Taira201203_XENLA_tissue_00138029
BIRC6_Ismailoglu201203_XENLA_00025195
BIRC7_Taira201203_XENLA_stage_00131693
BIX1.2_TeperekTkacz201206_XENLA_00087088
BIX1.2_XeXenL6RMv10039493m
BK006572.1
BLCAP_Ismailoglu201203_XENLA_00064332
BLM_Kwon201107_XENLA_00080530
BLOC1S2_TC431754
BLOC1S3_Audic201207_XENLA_00004812
BLVRA_Taira201203_XENLA_tissue_00241292
BLVRB_Taira201203_XENLA_stage_00169730
BLVRB_Taira201203_XENLA_tissue_00137182
BMP2K_Amin201106_XENLA_00084570
BMPER_TC418159
BNC1_Amin201106_XENLA_00022339
BNC1_Taira201203_XENLA_stage_00100297
BNC1_Taira201203_XENLA_tissue_00197464
BNC1_XeXenL6RMv10042569m
BNIP1_Taira201203_XENLA_tissue_00182873
BOD1_XeXenL6RMv10048977m
BOLA1_Taira201203_XENLA_tissue_00032961
BOP1_Chung201110_XENLA_00040022
BPGM_TC421182
BPTF_Kwon201107_XENLA_00090595
BRAP_XeXenL6RMv10040203m
BRCA2_XeXenL6RMv10004419m
BRD3_TeperekTkacz201206_XENLA_00129692
BRD8_Ismailoglu201203_XENLA_00064132
BRF1_Audic201207_XENLA_00003971
BRK1_TeperekTkacz201202_XENLA_00009229
BRMS1L_Chung201110_XENLA_00002138
BRMS1L_Quigley201207_XENLA_00034574
BROX_Amin201106_XENLA_00029195
BRP44L_TC425508
BRPF1_TeperekTkacz201206_XENLA_00033493
BSCL2_TC416609
BSCL2_Taira201203_XENLA_stage_00156592
BSND_Taira201203_XENLA_tissue_00077591
BSND_Taira201203_XENLA_tissue_00169650
BSN_Taira201203_XENLA_tissue_00140766
BTBD10_XeXenL6RMv10002595m
BTBD11_XeXenL6RMv10036882m
BTBD11_XeXenL6RMv10047449m
BTBD1_Taira201203_XENLA_tissue_00165953
BTBD3_XeXenL6RMv10055391m
BTBD9_Taira201203_XENLA_tissue_00094798
BTF3_XeXenL6RMv10034209m
BTG1_Kwon201107_XENLA_00128384
BTN1A1_Taira201203_XENLA_tissue_00121483
BTN1A1_XeXenL6RMv10023322m
BTN2A1_Amin201106_XENLA_00077557
BTN2A1_XeXenL6RMv10002214m
BTRC_Amin201106_XENLA_00048959
BX323820.1_Taira201203_XENLA_tissue_00097835
BX323820.1_Taira201203_XENLA_tissue_00143788
BZW1_XENTR_XeXenL6RMv10042723m
C10ORF2_Taira201203_XENLA_stage_00116936
C10ORF2_Taira201203_XENLA_tissue_00094259
C10ORF54_Taira201203_XENLA_tissue_00089507
C10ORF58_Taira201203_XENLA_stage_00056415
C10ORF58_Taira201203_XENLA_tissue_00185811
C10ORF96_Taira201203_XENLA_tissue_00111585
C11ORF41_XeXenL6RMv10014887m
C11ORF51_Quigley201207_XENLA_00062730
C12ORF23_Ismailoglu201203_XENLA_00058322
C12ORF32_Taira201203_XENLA_tissue_00112697
C12ORF49_Taira201203_XENLA_stage_00130446
C13H6ORF108_Taira201203_XENLA_stage_00155747
C13ORF27_Taira201203_XENLA_stage_00205317
C13ORF27_Taira201203_XENLA_tissue_00250157
C14ORF102_Ismailoglu201203_XENLA_00049086
C14ORF164_XeXenL6RMv10007892m
C14ORF166_Kwon201107_XENLA_00096524
C14ORF49_Horb201201_XENLA_00147419
C14ORF49_XeXenL6RMv10023098m
C15ORF17_Quigley201112_XENLA_00125437
C15ORF27_Ismailoglu201203_XENLA_00061507
C15ORF29_Taira201203_XENLA_tissue_00000136
C16ORF13_Amin201106_XENLA_00077403
C16ORF13_Taira201203_XENLA_stage_00085999
C16ORF57_Taira201203_XENLA_tissue_00066510
C16ORF58_Ismailoglu201203_XENLA_00022307
C16ORF59_Taira201203_XENLA_tissue_00145934
C16ORF79_Taira201203_XENLA_stage_00166933
C16ORF7_Kwon201107_XENLA_00061503
C16ORF91_Amin201106_XENLA_00094273
C16ORF91_Ismailoglu201203_XENLA_00057174
C17ORF103_Kwon201107_XENLA_00067892
C17ORF103_Taira201203_XENLA_stage_00169541
C17ORF103_Taira201203_XENLA_stage_00207606
C17ORF105_Quigley201112_XENLA_00063368
C17ORF105_Taira201203_XENLA_stage_00133968
C17ORF62_XeXenL6RMv10006466m
C17ORF80_Park201106_XENLA_00032455
C17ORF85_Amin201106_XENLA_00051323
C17ORF85_Taira201203_XENLA_stage_00180040
C18ORF1_Taira201203_XENLA_tissue_00229348
C19ORF10_XeXenL6RMv10001322m
C19ORF20_Taira201203_XENLA_stage_00078284
C19ORF21_Taira201203_XENLA_tissue_00036292
C19ORF40_Quigley201207_XENLA_00076241
C19ORF44_Kwon201107_XENLA_00023340
C19ORF47_Ismailoglu201203_XENLA_00000520
C19ORF68_TeperekTkacz201202_XENLA_00114277
C19ORF68_XeXenL6RMv10041607m
C1ORF170_Amin201106_XENLA_00089146
C1ORF194_Taira201203_XENLA_tissue_00097456
C1ORF201_Quigley201112_XENLA_00133197
C1ORF38_Taira201203_XENLA_tissue_00134464
C1ORF43_Ismailoglu201203_XENLA_00059882
C1QL3_Taira201203_XENLA_tissue_00001288
C1QL3_XeXenL6RMv10031851m
C1QL4_Taira201203_XENLA_tissue_00269586
C1QTNF4_Taira201203_XENLA_tissue_00265712
C1R_Taira201203_XENLA_tissue_00026337
C20H6ORF115_Taira201203_XENLA_tissue_00135249
C20ORF11_Chung201110_XENLA_00017237
C20ORF194_Chung201110_XENLA_00049933
C20ORF194_Horb201201_XENLA_00075993
C20ORF194_Park201106_XENLA_00043948
C20ORF194_Taira201203_XENLA_stage_00155046
C20ORF194_Taira201203_XENLA_tissue_00056760
C20ORF194_Taira201203_XENLA_tissue_00215186
C20ORF194_TeperekTkacz201202_XENLA_00128566
C20ORF194_TeperekTkacz201206_XENLA_00119321
C21ORF59_Taira201203_XENLA_stage_00198873
C22H12ORF62_Taira201203_XENLA_stage_00176535
C22H12ORF62_TeperekTkacz201206_XENLA_00111971
C22ORF32_Taira201203_XENLA_stage_00101841
C2CD2_Chung201110_XENLA_00003809
C2ORF28_Taira201203_XENLA_stage_00196116
C2ORF29_XeXenL6RMv10045447m
C2ORF40_TC421716
C2ORF42_Taira201203_XENLA_tissue_00205490
C2ORF42_XeXenL6RMv10019839m
C2ORF47_Ismailoglu201203_XENLA_00006927
C2ORF49_Ismailoglu201203_XENLA_00061889
C2ORF50_Audic201207_XENLA_00004698
C2ORF50_Taira201203_XENLA_tissue_00114430
C2ORF61_Taira201203_XENLA_stage_00136956
C2ORF62_Chung201110_XENLA_00005573
C2ORF62_Quigley201207_XENLA_00088102
C2ORF71_XeXenL6RMv10025192m
C2ORF77_TeperekTkacz201206_XENLA_00068940
C2_Taira201203_XENLA_tissue_00223946
C3ORF19_XeXenL6RMv10027877m
C3ORF24_TC437305
C3ORF32_Quigley201207_XENLA_00076031
C3ORF58_Ismailoglu201203_XENLA_00074382
C4ORF32_Taira201203_XENLA_tissue_00271737
C4ORF49_Audic201207_XENLA_00004880
C5ORF30_Kwon201107_XENLA_00062679
C5ORF43_Taira201203_XENLA_stage_00086965
C5ORF43_Taira201203_XENLA_tissue_00116538
C6ORF103_Taira201203_XENLA_tissue_00058229
C6ORF105_Taira201203_XENLA_tissue_00213139
C6ORF105_Taira201203_XENLA_tissue_00244283
C6ORF136_Taira201203_XENLA_stage_00083816
C6ORF191_Taira201203_XENLA_tissue_00025472
C6ORF191_Taira201203_XENLA_tissue_00187874
C6ORF203_Kwon201107_XENLA_00013098
C6ORF204_Kwon201107_XENLA_00043041
C6ORF58_Taira201203_XENLA_tissue_00017777
C6ORF62_TeperekTkacz201206_XENLA_00044325
C6ORF97_Taira201203_XENLA_stage_00026615
C7ORF16_Taira201203_XENLA_stage_00171784
C7ORF16_Taira201203_XENLA_tissue_00230652
C7ORF23_Kwon201107_XENLA_00060623
C7ORF25_TC419489
C7ORF25_Taira201203_XENLA_stage_00092151
C7ORF42_Taira201203_XENLA_tissue_00101669
C7ORF44_Taira201203_XENLA_tissue_00168122
C7ORF58_TC452397
C7ORF62_Taira201203_XENLA_tissue_00146146
C7ORF63_Taira201203_XENLA_tissue_00135333
C7ORF63_XeXenL6RMv10031848m
C7ORF63_XeXenL6RMv10031849m
C7_Taira201203_XENLA_stage_00168497
C8B_XeXenL6RMv10009908m
C8G_Taira201203_XENLA_stage_00104479
C8G_Taira201203_XENLA_tissue_00277605
C8ORF33_Park201106_XENLA_00093638
C9ORF116_XeXenL6RMv10039511m
C9ORF172_XeXenL6RMv10026073m
C9ORF4_Taira201203_XENLA_tissue_00006007
C9ORF5_Quigley201207_XENLA_00050448
C9ORF7_Taira201203_XENLA_stage_00097346
C9ORF82_TC463066
CA14_Ismailoglu201203_XENLA_00030232
CA4B_XeXenL6RMv10011253m
CA7_Taira201203_XENLA_stage_00014056
CAB39_TeperekTkacz201206_XENLA_00086305
CABP4_Taira201203_XENLA_tissue_00232609
CACNA1E_Taira201203_XENLA_tissue_00013876
CACNA1E_XeXenL6RMv10047177m
CACNA1H_Park201106_XENLA_00075292
CACNA1H_Taira201203_XENLA_tissue_00004728
CACNA1H_Taira201203_XENLA_tissue_00214045
CACNA1H_Taira201203_XENLA_tissue_00286142
CACNA1I_Kwon201107_XENLA_00011667
CACNA2D2_Taira201203_XENLA_stage_00032418
CACNA2D4_Park201106_XENLA_00022909
CACNA2D4_Taira201203_XENLA_tissue_00231181
CACNB1_Taira201203_XENLA_stage_00214026
CACNB1_Taira201203_XENLA_tissue_00259659
CACNB2_Taira201203_XENLA_tissue_00090271
CACNB2_XeXenL6RMv10036753m
CACNB3_Taira201203_XENLA_tissue_00223735
CACNB4_Park201106_XENLA_00132648
CACNG1_Taira201203_XENLA_stage_00054825
CACNG1_Taira201203_XENLA_stage_00088812
CACNG2_Taira201203_XENLA_tissue_00235688
CACNG4_Park201106_XENLA_00109133
CACNG5_XeXenL6RMv10046967m
CADM1_Kwon201107_XENLA_00130885
CADM2_Taira201203_XENLA_tissue_00081033
CADPS2_Ismailoglu201203_XENLA_00029986
CAD_TC431150
CALCOCO1_TC417643
CALD1_Taira201203_XENLA_tissue_00121421
CAMK1G_Taira201203_XENLA_tissue_00000013
CAMK1_TeperekTkacz201206_XENLA_00099072
CAMKK2_Kwon201107_XENLA_00039249
CAMKMT_TeperekTkacz201202_XENLA_00018813
CAMTA1_XeXenL6RMv10047670m
CANX_Kwon201107_XENLA_00131741
CAP2_Taira201203_XENLA_tissue_00240272
CAPN1_Horb201201_XENLA_00118349
CAPN1_Ismailoglu201203_XENLA_00040827
CAPN1_XeXenL6RMv10039475m
CAPN2_Ismailoglu201203_XENLA_00064036
CAPN2_Taira201203_XENLA_tissue_00278391
CAPN9_Taira201203_XENLA_tissue_00032492
CAPNS2_Quigley201207_XENLA_00001081
CAPRIN2_Ismailoglu201203_XENLA_00039539
CARD11_Ismailoglu201203_XENLA_00063512
CARD11_XeXenL6RMv10029864m
CARD9_XeXenL6RMv10055163m
CARM1P1_Taira201203_XENLA_tissue_00258116
CARM1P1_XeXenL6RMv10002312m
CARM1_Taira201203_XENLA_tissue_00202722
CARS2_Taira201203_XENLA_stage_00099087
CASC4_XeXenL6RMv10012218m
CASC5_Horb201201_XENLA_00047622
CASC5_TeperekTkacz201206_XENLA_00071420
CASKIN1_Ismailoglu201203_XENLA_00001220
CASKIN1_XeXenL6RMv10017489m
CASKIN1_XeXenL6RMv10053915m
CASK_TC414618
CASK_Taira201203_XENLA_stage_00154982
CASK_XeXenL6RMv10040953m
CASQ2_Taira201203_XENLA_stage_00090414
CASR_XeXenL6RMv10054167m
CASS4_Taira201203_XENLA_stage_00086262
CBFB_Taira201203_XENLA_tissue_00104359
CBL_Taira201203_XENLA_stage_00106152
CBL_XeXenL6RMv10043890m
CBS_Ismailoglu201203_XENLA_00053352
CBX1_Park201106_XENLA_00108975
CBX3_Ismailoglu201203_XENLA_00032368
CBX3_mgEST_Xl4jul2012_1013250700
CC2D1B_TC414248
CC2D1B_Taira201203_XENLA_tissue_00030963
CCDC108_Taira201203_XENLA_tissue_00150249
CCDC109B_Taira201203_XENLA_stage_00187661
CCDC11_Taira201203_XENLA_stage_00123259
CCDC138_Taira201203_XENLA_tissue_00140127
CCDC151_Taira201203_XENLA_stage_00152250
CCDC165_XeXenL6RMv10043500m
CCDC22_Amin201106_XENLA_00046231
CCDC33_Horb201201_XENLA_00121659
CCDC33_Quigley201112_XENLA_00063919
CCDC33_Taira201203_XENLA_stage_00115860
CCDC50_Ismailoglu201203_XENLA_00063044
CCDC55_Ismailoglu201203_XENLA_00022925
CCDC55_Taira201203_XENLA_stage_00171055
CCDC61_XeXenL6RMv10023294m
CCDC61_mgEST_Xl4jul2012_1013092244
CCDC63_Quigley201112_XENLA_00064656
CCDC66_Kwon201107_XENLA_00011808
CCDC66_Kwon201107_XENLA_00075473
CCDC67_Quigley201112_XENLA_00028146
CCDC67_Quigley201207_XENLA_00025966
CCDC68_Park201106_XENLA_00025414
CCDC68_XeXenL6RMv10002633m
CCDC6_TeperekTkacz201206_XENLA_00080302
CCDC78_Quigley201112_XENLA_00097853
CCDC78_Quigley201207_XENLA_00020172
CCDC82_Quigley201207_XENLA_00045545
CCDC82_Quigley201207_XENLA_00082502
CCDC88C_Ismailoglu201203_XENLA_00034890
CCDC96_Taira201203_XENLA_tissue_00137059
CCDC9_Taira201203_XENLA_stage_00026541
CCM2_Park201106_XENLA_00033300
CCM2_Quigley201207_XENLA_00012294
CCNA2_XeXenL6RMv10036576m
CCNB1.2_Quigley201207_XENLA_00033085
CCNB1.2_Taira201203_XENLA_tissue_00082055
CCNB1IP1_XeXenL6RMv10028372m
CCNB1_Ismailoglu201203_XENLA_00062425
CCNB2_Taira201203_XENLA_stage_00209118
CCNB3_Taira201203_XENLA_stage_00109663
CCNB3_Taira201203_XENLA_tissue_00270943
CCND2_Ismailoglu201203_XENLA_00060579
CCNI_TC446126
CCNI_mgEST_Xl4jul2012_1013251457
CCNK_Taira201203_XENLA_stage_00134830
CCNO_Kwon201107_XENLA_00131867
CCNT2_Ismailoglu201203_XENLA_00036867
CCNY_Park201106_XENLA_00089632
CCPG1_Kwon201107_XENLA_00031652
CCPG1_Taira201203_XENLA_tissue_00215749
CCR3_Taira201203_XENLA_tissue_00124614
CCT2_XeXenL6RMv10029432m
CCT8_TC419329
CD151_Taira201203_XENLA_tissue_00013107
CD247_TC422665
CD247_Taira201203_XENLA_tissue_00046560
CD276_Ismailoglu201203_XENLA_00038712
CD276_Taira201203_XENLA_tissue_00034453
CD79A_Taira201203_XENLA_tissue_00047254
CD79A_Taira201203_XENLA_tissue_00107704
CDA_Quigley201207_XENLA_00062314
CDC14A_Taira201203_XENLA_stage_00147231
CDC20B_Quigley201207_XENLA_00092219
CDC20B_Taira201203_XENLA_tissue_00032617
CDC25C_Ismailoglu201203_XENLA_00006370
CDC27_XeXenL6RMv10011570m
CDC37_Taira201203_XENLA_tissue_00127949
CDC42BPA_XeXenL6RMv10010846m
CDC42EP1_Taira201203_XENLA_tissue_00015066
CDC42EP1_Taira201203_XENLA_tissue_00236605
CDC42EP2_Taira201203_XENLA_stage_00040660
CDC42EP4_XeXenL6RMv10011686m
CDC45_TeperekTkacz201206_XENLA_00038287
CDC5L_TC415512
CDC6_Ismailoglu201203_XENLA_00008230
CDC6_Ismailoglu201203_XENLA_00014592
CDC6_TC417298
CDC73_mgEST_Xl4jul2012_1013254387
CDCA5_Taira201203_XENLA_tissue_00182617
CDCA7_XeXenL6RMv10009637m
CDH11_Taira201203_XENLA_stage_00110415
CDH18_Taira201203_XENLA_stage_00050454
CDH18_XeXenL6RMv10038213m
CDH23_Taira201203_XENLA_tissue_00216771
CDH23_XeXenL6RMv10040344m
CDH23_XeXenL6RMv10040346m
CDH24_Taira201203_XENLA_tissue_00227720
CDH24_XeXenL6RMv10014275m
CDH2_Quigley201207_XENLA_00033897
CDH2_Quigley201207_XENLA_00113305
CDH4_Ismailoglu201203_XENLA_00053367
CDH4_XeXenL6RMv10030643m
CDH5_Park201106_XENLA_00162097
CDK14_Chung201110_XENLA_00010829
CDK14_Park201106_XENLA_00099964
CDK18_Taira201203_XENLA_tissue_00213877
CDK1_Ismailoglu201203_XENLA_00012327
CDK20_Taira201203_XENLA_tissue_00179722
CDK2_TC417342
CDK5RAP3_XeXenL6RMv10046419m
CDK5_Park201106_XENLA_00126686
CDK7_Quigley201112_XENLA_00104810
CDK8_TeperekTkacz201206_XENLA_00043019
CDK9_XeXenL6RMv10002412m
CDKL2_Quigley201207_XENLA_00022994
CDKL2_Taira201203_XENLA_tissue_00219702
CDKL5_Taira201203_XENLA_tissue_00105135
CDKL5_Taira201203_XENLA_tissue_00270012
CDKN1B_Taira201203_XENLA_tissue_00012951
CDKN2D_TeperekTkacz201206_XENLA_00013107
CDNF_Taira201203_XENLA_tissue_00074281
CDNF_XeXenL6RMv10009446m
CECR1_Taira201203_XENLA_tissue_00130405
CECR2_Taira201203_XENLA_stage_00146439
CECR2_XeXenL6RMv10024178m
CECR2_XeXenL6RMv10051579m
CELF1_TC433080
CELF1_Taira201203_XENLA_tissue_00280216
CENPA_Taira201203_XENLA_stage_00086611
CENPA_TeperekTkacz201202_XENLA_00122001
CENPL_XeXenL6RMv10006381m
CEP112_Kwon201107_XENLA_00020703
CEP135_Quigley201207_XENLA_00066430
CEP192_TeperekTkacz201206_XENLA_00020536
CEP192_XeXenL6RMv10022091m
CEP290_XeXenL6RMv10010892m
CEP350_Ismailoglu201203_XENLA_00030044
CEP55_Taira201203_XENLA_stage_00086832
CEP57_Taira201203_XENLA_stage_00133655
CEP63_XeXenL6RMv10033568m
CEP85_Kwon201107_XENLA_00001405
CEP85_Kwon201107_XENLA_00067703
CEP89_Quigley201207_XENLA_00032908
CEP89_Quigley201207_XENLA_00091902
CEPT1_XeXenL6RMv10044565m
CER1_Taira201203_XENLA_stage_00197476
CERKL_Quigley201207_XENLA_00034984
CERS2_Taira201203_XENLA_tissue_00205992
CERS2_XeXenL6RMv10031719m
CERS3_Ismailoglu201203_XENLA_00062632
CERS3_TC416003
CERS6_Taira201203_XENLA_tissue_00008431
CETN1_TC416375
CFH_Taira201203_XENLA_tissue_00227402
CFH_Taira201203_XENLA_tissue_00265320
CFH_XeXenL6RMv10024418m
CGNL1_Kwon201107_XENLA_00090685
CGNL1_XeXenL6RMv10046045m
CGN_Ismailoglu201203_XENLA_00061420
CGREF1_Taira201203_XENLA_tissue_00149205
CHCHD3_Taira201203_XENLA_tissue_00020998
CHCHD7_Taira201203_XENLA_tissue_00162751
CHD3_Taira201203_XENLA_stage_00049223
CHD5_Horb201201_XENLA_00168124
CHD5_Taira201203_XENLA_tissue_00011083
CHD7_TC454280
CHD7_Taira201203_XENLA_stage_00101833
CHD8_Quigley201207_XENLA_00042769
CHD8_XeXenL6RMv10028341m
CHD8_XeXenL6RMv10046295m
CHIC2_TeperekTkacz201206_XENLA_00007936
CHIC2_XeXenL6RMv10042869m
CHKB_Taira201203_XENLA_stage_00070066
CHN2_XeXenL6RMv10017901m
CHODL_Taira201203_XENLA_stage_00210801
CHORDC1_Taira201203_XENLA_tissue_00092843
CHRM5_XeXenL6RMv10022203m
CHRNA2_Taira201203_XENLA_tissue_00265687
CHRNA4_XeXenL6RMv10020680m
CHRNB4_XeXenL6RMv10040663m
CHST12_Taira201203_XENLA_tissue_00148004
CHST8_TeperekTkacz201206_XENLA_00075025
CHURC1_Amin201106_XENLA_00035644
CIB1_TC427239
CIDEA_TC419755
CILP2_XeXenL6RMv10028080m
CIRBP_Ismailoglu201203_XENLA_00056176
CIRBP_Taira201203_XENLA_tissue_00147455
CIRBP_XeXenL6RMv10004232m
CIRH1A_Kwon201107_XENLA_00123950
CITED4_Taira201203_XENLA_tissue_00203706
CITED4_XeXenL6RMv10024805m
CKAP2_Ismailoglu201203_XENLA_00049577
CLASP1_XeXenL6RMv10045537m
CLASRP_Horb201201_XENLA_00037811
CLCN3_Ismailoglu201203_XENLA_00041872
CLDN15.2_Taira201203_XENLA_tissue_00183302
CLDN23_TeperekTkacz201202_XENLA_00127239
CLDN3_TC463063
CLDN6.2_Ismailoglu201203_XENLA_00016351
CLDN6.2_Taira201203_XENLA_stage_00177893
CLEC4M_Kwon201107_XENLA_00071816
CLIC4_Amin201106_XENLA_00018108
CLIC4_Taira201203_XENLA_tissue_00189771
CLIP4_Taira201203_XENLA_stage_00210013
CLIP4_XeXenL6RMv10025193m
CLK3_Taira201203_XENLA_stage_00046517
CLMN_Kwon201107_XENLA_00004983
CLOCK_Kwon201107_XENLA_00001834
CLP1_TC413956
CLPTM1_Ismailoglu201203_XENLA_00063556
CLPX_Ismailoglu201203_XENLA_00024636
CLPX_Ismailoglu201203_XENLA_00033266
CLSPN_TeperekTkacz201206_XENLA_00070530
CLSTN1_Amin201106_XENLA_00053124
CLTA_Chung201110_XENLA_00053205
CLTA_Taira201203_XENLA_stage_00182710
CLTA_Taira201203_XENLA_stage_00195234
CLTA_XeXenL6RMv10026053m
CLTCL1_Taira201203_XENLA_stage_00073559
CLUAP1_Taira201203_XENLA_tissue_00255479
CLYBL_TeperekTkacz201202_XENLA_00036297
CMPK1_XeXenL6RMv10046349m
CMYA5_Taira201203_XENLA_tissue_00060884
CMYA5_Taira201203_XENLA_tissue_00174523
CMYA5_Taira201203_XENLA_tissue_00231400
CNBP_Taira201203_XENLA_tissue_00044469
CNBP_XeXenL6RMv10041521m
CNGA3_XeXenL6RMv10043424m
CNKSR1_Ismailoglu201203_XENLA_00015796
CNKSR2_Taira201203_XENLA_stage_00061569
CNN1_Ismailoglu201203_XENLA_00072446
CNN3_XeXenL6RMv10005057m
CNOT1_XeXenL6RMv10021626m
CNOT2_XeXenL6RMv10029443m
CNOT3_XeXenL6RMv10052761m
CNOT8_XeXenL6RMv10046560m
CNO_Taira201203_XENLA_tissue_00009347
CNO_TeperekTkacz201206_XENLA_00008515
CNPPD1_Ismailoglu201203_XENLA_00074495
CNR1_Amin201106_XENLA_00074550
CNR2_Taira201203_XENLA_tissue_00051261
CNTLN_TC445038
CNTLN_Taira201203_XENLA_tissue_00074590
CNTLN_Taira201203_XENLA_tissue_00290330
CNTLN_XeXenL6RMv10012240m
CNTNAP4_Taira201203_XENLA_tissue_00171242
CNTNAP5_Ismailoglu201203_XENLA_00027688
CNTRL_XeXenL6RMv10019945m
COCH_Taira201203_XENLA_tissue_00050370
COL11A2P_XeXenL6RMv10017401m
COL1A1A_Taira201203_XENLA_tissue_00238759
COL1A1_mgEST_Xl4jul2012_1013250855
COL20A1_XeXenL6RMv10020682m
COL22A1_Audic201207_XENLA_00005472
COL25A1.2_Taira201203_XENLA_tissue_00033999
COL25A1.2_Taira201203_XENLA_tissue_00246516
COL25A1.2_XeXenL6RMv10023869m
COL27A1_Taira201203_XENLA_tissue_00124543
COL28A1_TC437815
COL28A1_Taira201203_XENLA_tissue_00131542
COL6A2_XeXenL6RMv10001347m
COL6A3_Taira201203_XENLA_tissue_00108605
COL6A3_Taira201203_XENLA_tissue_00136598
COL6A3_XeXenL6RMv10037639m
COL6A6_Amin201106_XENLA_00068061
COL6A6_XeXenL6RMv10047403m
COL8A2_Taira201203_XENLA_tissue_00259819
COL9A3_Taira201203_XENLA_tissue_00275770
COLEC12_Audic201207_XENLA_00004116
COMMD5_Ismailoglu201203_XENLA_00019627
COMMD6_Taira201203_XENLA_stage_00051032
COMMD6_TeperekTkacz201202_XENLA_00024054
COPB2_XeXenL6RMv10013886m
COPS3_TC430959
COPS6_XeXenL6RMv10038342m
COPS7B_Ismailoglu201203_XENLA_00020274
COPS8_Taira201203_XENLA_stage_00072192
COPS8_TeperekTkacz201206_XENLA_00039311
COQ10A_XeXenL6RMv10039873m
CORO1C_Audic201207_XENLA_00000026
CORO1C_TeperekTkacz201202_XENLA_00157224
COTL1_Taira201203_XENLA_stage_00169294
COX16_Horb201201_XENLA_00042265
COX5A_Taira201203_XENLA_stage_00197080
CPAMD8_Ismailoglu201203_XENLA_00019119
CPAMD8_Taira201203_XENLA_tissue_00042073
CPD_Taira201203_XENLA_tissue_00231268
CPEB1_XeXenL6RMv10039223m
CPLX1_Taira201203_XENLA_stage_00080312
CPLX1_mgEST_Xl4jul2012_1013110312
CPLX3_Taira201203_XENLA_stage_00007570
CPLX4_Taira201203_XENLA_stage_00153804
CPLX4_XeXenL6RMv10042007m
CPM_XeXenL6RMv10029425m
CPNE1_Taira201203_XENLA_stage_00025410
CPO_Taira201203_XENLA_tissue_00102959
CPSF1_TeperekTkacz201206_XENLA_00123054
CPSF4L_Taira201203_XENLA_tissue_00206925
CPSF4_TeperekTkacz201202_XENLA_00046609
CPT1A_Taira201203_XENLA_stage_00055736
CPT1B_TC450229
CPVL_TC433405
CRABP1_Taira201203_XENLA_tissue_00245523
CRABP2_Taira201203_XENLA_stage_00059187
CRADD.1_TeperekTkacz201202_XENLA_00009703
CRADD_Chung201110_XENLA_00060865
CRAMP1L_Amin201106_XENLA_00026525
CRAMP1L_Quigley201112_XENLA_00014990
CRAMP1L_Quigley201207_XENLA_00037541
CRAMP1L_TeperekTkacz201202_XENLA_00135074
CRAT.1_TeperekTkacz201206_XENLA_00123030
CRB2_Amin201106_XENLA_00020344
CREB5_XeXenL6RMv10024120m
CREG1_TeperekTkacz201202_XENLA_00045100
CREG2_Taira201203_XENLA_tissue_00241908
CRIP3_mgEST_Xl4jul2012_1013117583
CRISPLD2_Taira201203_XENLA_tissue_00204573
CRNKL1_Taira201203_XENLA_tissue_00235795
CROT_XeXenL6RMv10008717m
CRTC3_TeperekTkacz201206_XENLA_00122756
CRY1_TC416338
CRYBA2_TC423529
CRYBA2_Taira201203_XENLA_stage_00211292
CRYBB1_TC448999
CSF2RB_Taira201203_XENLA_tissue_00161107
CSF2RB_Taira201203_XENLA_tissue_00279771
CSF3R_TC413930
CSF3R_XeXenL6RMv10050680m
CSK_Ismailoglu201203_XENLA_00012635
CSK_Taira201203_XENLA_stage_00077262
CSK_Taira201203_XENLA_tissue_00176177
CSNK1G1_XeXenL6RMv10039232m
CSNK1G3_Ismailoglu201203_XENLA_00000057
CSNK2B_TC425941
CSNK2B_mgEST_Xl4jul2012_1013086090
CSRNP3_Taira201203_XENLA_tissue_00202408
CSRNP3_XeXenL6RMv10016153m
CSRP2_TeperekTkacz201206_XENLA_00030344
CSRP2_XeXenL6RMv10054969m
CST7_Taira201203_XENLA_tissue_00035304
CSTB_Taira201203_XENLA_stage_00096490
CT094_XENTR_Taira201203_XENLA_tissue_00026193
CT573389.2_Taira201203_XENLA_stage_00203943
CT573389.2_Taira201203_XENLA_tissue_00090880
CTBP1_Audic201207_XENLA_00000116
CTBS_Taira201203_XENLA_tissue_00158889
CTCF_Ismailoglu201203_XENLA_00032120
CTCF_Taira201203_XENLA_stage_00213880
CTDSPL2_TC441339
CTF1_Taira201203_XENLA_stage_00037290
CTIF_Quigley201207_XENLA_00061435
CTIF_TeperekTkacz201206_XENLA_00110578
CTIF_XeXenL6RMv10037683m
CTNNA1_XeXenL6RMv10035774m
CTNNA2_Taira201203_XENLA_tissue_00186435
CTNNB1_Quigley201207_XENLA_00108430
CTNNB1_TC414915
CTNNB1_TC415029
CTPS_Ismailoglu201203_XENLA_00039586
CTSO_XeXenL6RMv10054022m
CTTNBP2_Taira201203_XENLA_tissue_00062596
CTXN2_Taira201203_XENLA_tissue_00027682
CTXN2_Taira201203_XENLA_tissue_00252688
CU571384.2_Taira201203_XENLA_tissue_00031287
CU694254.1_Kwon201107_XENLA_00107056
CU928218.1_Taira201203_XENLA_tissue_00170077
CU928218.1_Taira201203_XENLA_tissue_00200386
CUBN_Ismailoglu201203_XENLA_00005488
CUBN_Ismailoglu201203_XENLA_00039246
CUL4A_XeXenL6RMv10032566m
CUL9_Taira201203_XENLA_tissue_00111598
CUTA_Ismailoglu201203_XENLA_00010805
CUX1_Kwon201107_XENLA_00001136
CUX1_XeXenL6RMv10040930m
CUZD1_TC457936
CWC15_XeXenL6RMv10018539m
CWC22_Ismailoglu201203_XENLA_00027296
CWC25_TeperekTkacz201202_XENLA_00018281
CXORF21_XeXenL6RMv10029207m
CXORF40A_Ismailoglu201203_XENLA_00001404
CXORF40A_XeXenL6RMv10006079m
CXORF57_XeXenL6RMv10045091m
CYB5B_Taira201203_XENLA_stage_00012142
CYB5B_Taira201203_XENLA_stage_00052296
CYB5B_XeXenL6RMv10011728m
CYB5D2_Taira201203_XENLA_stage_00166104
CYB5R3_Ismailoglu201203_XENLA_00070278
CYBB_XeXenL6RMv10029203m
CYCS_Taira201203_XENLA_stage_00209721
CYHR1_TC421929
CYHR1_Taira201203_XENLA_stage_00010301
CYHR1_Taira201203_XENLA_stage_00051905
CYLD_Taira201203_XENLA_stage_00042537
CYP11A1_XeXenL6RMv10039275m
CYP1A1_Audic201207_XENLA_00001997
CYP1B1_XeXenL6RMv10037521m
CYP27A1_XeXenL6RMv10030909m
CYP27C1_XeXenL6RMv10007439m
CYP2C18_Amin201106_XENLA_00051665
CYP2U1_TC463885
CYP2U1_XeXenL6RMv10036573m
CYP2W1_Ismailoglu201203_XENLA_00043003
CYP2W1_XeXenL6RMv10009435m
CYP7A1_Taira201203_XENLA_tissue_00074613
CYP7A1_XeXenL6RMv10035198m
CYR61_Park201106_XENLA_00160194
CYR61_TC418588
CYR61_XeXenL6RMv10048008m
CYTH2_Taira201203_XENLA_stage_00199886
CYTH4_Kwon201107_XENLA_00069559
CYTIP_Taira201203_XENLA_tissue_00125203
CYTIP_Taira201203_XENLA_tissue_00157912
CYTIP_XeXenL6RMv10045585m
CYTL1_Taira201203_XENLA_tissue_00253658
CYYR1_TC425151
DAAM2_Park201106_XENLA_00101842
DAB1_Taira201203_XENLA_stage_00060669
DAO_Taira201203_XENLA_tissue_00002221
DAPK2_Taira201203_XENLA_tissue_00017857
DAPK2_XeXenL6RMv10041008m
DAPK3_TeperekTkacz201206_XENLA_00065726
DAP_Taira201203_XENLA_tissue_00090826
DARS_XeXenL6RMv10049140m
DAXX_Taira201203_XENLA_tissue_00056339
DAZAP2_TC414633
DBH_Park201106_XENLA_00014556
DBH_XeXenL6RMv10017693m
DBP_Taira201203_XENLA_tissue_00046974
DBP_Taira201203_XENLA_tissue_00113221
DBR1_Kwon201107_XENLA_00112625
DBT_Kwon201107_XENLA_00065143
DBX1_Taira201203_XENLA_stage_00053297
DCAF11_Kwon201107_XENLA_00110495
DCAF12_Taira201203_XENLA_tissue_00187916
DCAF5_Kwon201107_XENLA_00136553
DCAF5_XeXenL6RMv10011850m
DCAF5_XeXenL6RMv10041344m
DCAF6_Taira201203_XENLA_tissue_00203547
DCBLD1_TC448859
DCBLD1_XeXenL6RMv10041477m
DCLK1_XeXenL6RMv10046173m
DCN_TC414741
DCN_TC415817
DCP1B_Quigley201207_XENLA_00111046
DCP1B_Taira201203_XENLA_stage_00150596
DCP2_TC421759
DCT_Taira201203_XENLA_tissue_00052266
DCUN1D2_Amin201106_XENLA_00057373
DDAH1_Amin201106_XENLA_00068419
DDB2_XeXenL6RMv10007079m
DDC_Taira201203_XENLA_tissue_00089201
DDIT3_XeXenL6RMv10027265m
DDOST_TeperekTkacz201206_XENLA_00070082
DDX11_TeperekTkacz201202_XENLA_00067254
DDX18_Taira201203_XENLA_tissue_00180860
DDX19B_Taira201203_XENLA_tissue_00105021
DDX24_mgEST_Xl4jul2012_1013087002
DDX3X_Taira201203_XENLA_tissue_00096936
DDX3X_Taira201203_XENLA_tissue_00141907
DDX52_XeXenL6RMv10013420m
DDX58_Taira201203_XENLA_tissue_00058860
DDX58_XeXenL6RMv10012251m
DDX5_Quigley201207_XENLA_00036650
DDX5_Quigley201207_XENLA_00065058
DDX5_TC429861
DDX6_Chung201110_XENLA_00035885
DECR2_Taira201203_XENLA_stage_00161300
DEF6_TC417418
DEGS3_Ismailoglu201203_XENLA_00004766
DEK_Ismailoglu201203_XENLA_00015000
DEM1_Kwon201107_XENLA_00048102
DENND1B_TeperekTkacz201206_XENLA_00072424
DENND2A_Park201106_XENLA_00110761
DENND2A_XeXenL6RMv10046866m
DENND2C_Taira201203_XENLA_stage_00125967
DENND5A_XeXenL6RMv10051836m
DENND5B_Taira201203_XENLA_tissue_00088860
DENND5B_XeXenL6RMv10004904m
DEPDC1B_Ismailoglu201203_XENLA_00004507
DEPDC1_Quigley201207_XENLA_00007453
DES.1_Audic201207_XENLA_00001461
DES.1_Taira201203_XENLA_stage_00148754
DES.2_TC421940
DGAT2L6_Taira201203_XENLA_tissue_00103536
DGAT2L6_XeXenL6RMv10019402m
DGKA_Taira201203_XENLA_tissue_00166771
DGKA_XeXenL6RMv10035467m
DGKH_Ismailoglu201203_XENLA_00015820
DGKQ_XeXenL6RMv10003591m
DGKZ_Taira201203_XENLA_tissue_00001048
DHCR24_TC418678
DHRS7B_XeXenL6RMv10041796m
DHX16_TC451848
DHX29_Taira201203_XENLA_tissue_00116914
DHX40_TeperekTkacz201206_XENLA_00028072
DICER1_Taira201203_XENLA_tissue_00236126
DIMT1_TeperekTkacz201206_XENLA_00101714
DIRAS2_Taira201203_XENLA_tissue_00005832
DIRAS3_Taira201203_XENLA_tissue_00235335
DIXDC1_Chung201110_XENLA_00086115
DIXDC1_Horb201201_XENLA_00035216
DKEY-16N15.6_XeXenL6RMv10012607m
DKK3_TC460715
DLC_XeXenL6RMv10050350m
DLG4_XeXenL6RMv10024394m
DLGAP2_Ismailoglu201203_XENLA_00040973
DLK2_Taira201203_XENLA_stage_00162714
DLK2_TeperekTkacz201206_XENLA_00059625
DMD.1_Taira201203_XENLA_tissue_00042920
DMPK_Taira201203_XENLA_tissue_00054977
DMTF1_Taira201203_XENLA_stage_00098176
DMXL1_Kwon201107_XENLA_00103248
DMXL1_Kwon201107_XENLA_00112441
DNAH11_Taira201203_XENLA_tissue_00273453
DNAH14_Quigley201112_XENLA_00004183
DNAH5_Taira201203_XENLA_tissue_00062233
DNAHC11_Quigley201112_XENLA_00004353
DNAJA1_Ismailoglu201203_XENLA_00052639
DNAJA1_Taira201203_XENLA_stage_00157315
DNAJB4_Ismailoglu201203_XENLA_00004172
DNAJB4_Taira201203_XENLA_tissue_00009435
DNAJB9_Taira201203_XENLA_tissue_00270171
DNAJC11_Amin201106_XENLA_00018402
DNAJC14_Quigley201207_XENLA_00077843
DNAJC14_Taira201203_XENLA_stage_00031364
DNAJC14_Taira201203_XENLA_stage_00093738
DNAJC16_XeXenL6RMv10032592m
DNAJC17_Taira201203_XENLA_stage_00110716
DNASE2B_Taira201203_XENLA_tissue_00129893
DNHD1_Chung201110_XENLA_00012912
DNHD1_Quigley201112_XENLA_00003909
DNHD1_Quigley201112_XENLA_00023963
DNHD1_Quigley201112_XENLA_00060976
DNHD1_Quigley201112_XENLA_00062510
DNHD1_XeXenL6RMv10011649m
DNLZ_Taira201203_XENLA_tissue_00255377
DNM2_Taira201203_XENLA_tissue_00052668
DNMBP_Taira201203_XENLA_stage_00154040
DNMBP_Taira201203_XENLA_tissue_00122733
DNMBP_XeXenL6RMv10004522m
DNMT1_Park201106_XENLA_00077484
DNPEP_Taira201203_XENLA_tissue_00088578
DNPEP_Taira201203_XENLA_tissue_00263900
DOC2A_Taira201203_XENLA_tissue_00082054
DOC2A_Taira201203_XENLA_tissue_00219864
DOCK10_XeXenL6RMv10006025m
DOCK2_XeXenL6RMv10001505m
DOCK3_Taira201203_XENLA_tissue_00185380
DOCK3_XeXenL6RMv10048705m
DOK1_TeperekTkacz201206_XENLA_00085829
DOK2_Taira201203_XENLA_tissue_00064203
DOK2_Taira201203_XENLA_tissue_00133591
DOK6_Horb201201_XENLA_00103938
DOPEY1_Quigley201207_XENLA_00088534
DPEPE_Taira201203_XENLA_stage_00092716
DPF1_XeXenL6RMv10052260m
DPM2_Taira201203_XENLA_stage_00190251
DPP10_Taira201203_XENLA_tissue_00173168
DPP4_Kwon201107_XENLA_00015056
DPP9_Taira201203_XENLA_tissue_00199689
DPY19L3_Ismailoglu201203_XENLA_00073394
DPY30_TeperekTkacz201202_XENLA_00070824
DPY30_TeperekTkacz201206_XENLA_00050656
DQ096857.1
DQ096862.1
DQ096930.1
DQ096974.1
DQ412631.1
DQ412632.1
DQ465004.1
DQ646918.1
DQ831006.1
DRD1_XeXenL6RMv10011507m
DRD2_XeXenL6RMv10000303m
DRG2_Taira201203_XENLA_stage_00139897
DROSHA_Ismailoglu201203_XENLA_00040794
DRP2_XeXenL6RMv10050435m
DSCR3_Amin201106_XENLA_00090671
DSCR3_Taira201203_XENLA_tissue_00017267
DSP_XeXenL6RMv10045964m
DTHD1_Taira201203_XENLA_stage_00046152
DTWD2_Kwon201107_XENLA_00134692
DUPD1_TC423209
DUPD1_Taira201203_XENLA_stage_00038734
DUS1L_Ismailoglu201203_XENLA_00074309
DUS1L_Taira201203_XENLA_stage_00095053
DUS3L_Taira201203_XENLA_stage_00116332
DUS3L_TeperekTkacz201206_XENLA_00102096
DUSP14_Taira201203_XENLA_tissue_00052821
DUSP14_mgEST_Xl4jul2012_1013253116
DUSP19_Taira201203_XENLA_tissue_00083791
DUSP1_Taira201203_XENLA_stage_00096961
DUSP1_XeXenL6RMv10033068m
DUSP26_Taira201203_XENLA_tissue_00288420
DUSP3_Taira201203_XENLA_tissue_00216596
DVL3_Park201106_XENLA_00043094
DYNC1I1_Horb201201_XENLA_00125712
DYNC1I1_Park201106_XENLA_00164943
DYNC1LI1_Kwon201107_XENLA_00079536
DYNC2LI1_Amin201106_XENLA_00077171
DYNC2LI1_XeXenL6RMv10010121m
DYNLRB1_Ismailoglu201203_XENLA_00034145
DYRK1A.2_Kwon201107_XENLA_00132122
DYRK1A_XeXenL6RMv10007453m
DYRK2_Taira201203_XENLA_tissue_00255751
DYRK2_XeXenL6RMv10029408m
DYX1C1_Ismailoglu201203_XENLA_00057155
DYX1C1_Taira201203_XENLA_tissue_00146215
E1BS81_CHICK_Taira201203_XENLA_stage_00209685
E1BVY3_CHICK_XeXenL6RMv10026214m
E1BYU7_CHICK_Taira201203_XENLA_tissue_00112627
E1BZ53_CHICK_Chung201110_XENLA_00017744
E1C2T7_CHICK_Ismailoglu201203_XENLA_00013639
E1C2T7_CHICK_Kwon201107_XENLA_00098926
E1C4G2_CHICK_Taira201203_XENLA_tissue_00064690
E1C4N9_CHICK_Taira201203_XENLA_tissue_00017475
E1C9E7_CHICK_XeXenL6RMv10024093m
E230028L10RIK_Ismailoglu201203_XENLA_00035721
E2F3_Taira201203_XENLA_stage_00199763
E4F1_Taira201203_XENLA_tissue_00073026
EBF4_Taira201203_XENLA_tissue_00199635
ECE2_Taira201203_XENLA_stage_00082842
ECHDC3_Kwon201107_XENLA_00015560
ECT2_Kwon201107_XENLA_00000759
ECT2_TC414200
EDAR_XeXenL6RMv10029197m
EDA_Taira201203_XENLA_stage_00034869
EDC3_TC417526
EDC4_Kwon201107_XENLA_00046733
EDC4_Kwon201107_XENLA_00116833
EDEM3_Kwon201107_XENLA_00073308
EDF1_Taira201203_XENLA_stage_00211440
EDNRB2_Taira201203_XENLA_tissue_00211322
EEF1A2_XeXenL6RMv10025171m
EEF1G_Ismailoglu201203_XENLA_00046627
EEF2.1_TeperekTkacz201206_XENLA_00014162
EEF2K_Quigley201207_XENLA_00106307
EFCAB4A_Taira201203_XENLA_tissue_00175608
EFCAB4B_Horb201201_XENLA_00044472
EFEMP2_Park201106_XENLA_00159971
EFNA2_Amin201106_XENLA_00006907
EFNA5B_XeXenL6RMv10018455m
EFR3B_Taira201203_XENLA_stage_00012143
EFR3B_XeXenL6RMv10004864m
EFTUD1_Taira201203_XENLA_stage_00022136
EFTUD1_Taira201203_XENLA_stage_00080149
EGFL6_Taira201203_XENLA_stage_00133186
EGFL7_XeXenL6RMv10039516m
EGFLAM_XeXenL6RMv10042847m
EGFR_Quigley201112_XENLA_00120646
EGFR_XeXenL6RMv10028034m
EGFR_XeXenL6RMv10051551m
EGF_Taira201203_XENLA_tissue_00221727
EGF_XeXenL6RMv10021979m
EGLN2_TC421045
EHBP1_Ismailoglu201203_XENLA_00002345
EHD3_Ismailoglu201203_XENLA_00028775
EHD3_XeXenL6RMv10010852m
EHMT1_Kwon201107_XENLA_00007336
EIF2C1_Ismailoglu201203_XENLA_00025161
EIF2C3_Ismailoglu201203_XENLA_00020992
EIF2C3_Ismailoglu201203_XENLA_00041407
EIF2S3_Kwon201107_XENLA_00065293
EIF3C_Quigley201207_XENLA_00049260
EIF3D_Kwon201107_XENLA_00013805
EIF3D_Taira201203_XENLA_stage_00140651
EIF3G_TC439989
EIF3G_TC450026
EIF3G_XeXenL6RMv10017291m
EIF3J_TeperekTkacz201206_XENLA_00042234
EIF3J_XeXenL6RMv10016143m
EIF3L_TC419121
EIF3S6IP_Taira201203_XENLA_stage_00118217
EIF4EBP2_Taira201203_XENLA_stage_00118813
EIF4E_XeXenL6RMv10030272m
EIF4G1_Kwon201107_XENLA_00035089
ELAC2_Quigley201207_XENLA_00033268
ELAC2_XeXenL6RMv10007980m
ELAVL2_TeperekTkacz201206_XENLA_00076489
ELFN2_Taira201203_XENLA_stage_00193536
ELL3_XeXenL6RMv10001161m
ELOVL3_Taira201203_XENLA_stage_00181939
ELOVL3_Taira201203_XENLA_tissue_00235939
ELOVL5_Ismailoglu201203_XENLA_00033305
ELOVL6_Park201106_XENLA_00078367
ELOVL7_mgEST_Xl4jul2012_1013087191
EMG1_TC450028
EMID1_Taira201203_XENLA_stage_00171528
EML5_Horb201201_XENLA_00151335
EML5_Taira201203_XENLA_stage_00108427
EML6_Taira201203_XENLA_stage_00017192
EMP2_TeperekTkacz201206_XENLA_00023495
EMP3_mgEST_Xl4jul2012_1013099281
ENDOD1_Taira201203_XENLA_tissue_00034646
ENO1_XeXenL6RMv10014857m
ENPP6_Ismailoglu201203_XENLA_00023968
ENPP6_Taira201203_XENLA_tissue_00107969
ENTPD1_Taira201203_XENLA_tissue_00084614
ENTPD1_Taira201203_XENLA_tissue_00217399
ENTPD2_Horb201201_XENLA_00090440
EP300_Kwon201107_XENLA_00074050
EP400NL_Ismailoglu201203_XENLA_00014935
EP400NL_Taira201203_XENLA_tissue_00012169
EP400NL_Taira201203_XENLA_tissue_00270983
EP400_Ismailoglu201203_XENLA_00029741
EPAS1_Taira201203_XENLA_stage_00151684
EPB41L1_Amin201106_XENLA_00063981
EPB41L4A_Chung201110_XENLA_00084559
EPB41L4B_Taira201203_XENLA_tissue_00128871
EPB41L4B_TeperekTkacz201202_XENLA_00016822
EPB49_Taira201203_XENLA_tissue_00187164
EPB49_XeXenL6RMv10009373m
EPC2_Ismailoglu201203_XENLA_00054998
EPHA6_Taira201203_XENLA_tissue_00204655
EPHX1_Ismailoglu201203_XENLA_00006318
EPHX2_Taira201203_XENLA_tissue_00061853
EPHX3_Taira201203_XENLA_tissue_00269621
EPS8L2_Audic201207_XENLA_00001550
EPS8L3_mgEST_Xl4jul2012_1013114833
EPS8_XeXenL6RMv10042400m
EPYC_Taira201203_XENLA_tissue_00052079
ERBB4_Kwon201107_XENLA_00000125
ERCC3_Taira201203_XENLA_stage_00133188
ERGIC3_TC418835
ERH_Taira201203_XENLA_stage_00072958
ERMP1_XeXenL6RMv10001395m
ERN1_Kwon201107_XENLA_00023743
ERN2_XeXenL6RMv10024020m
ERP27_Taira201203_XENLA_tissue_00076112
ESCO2_TeperekTkacz201202_XENLA_00042108
ESPN_TeperekTkacz201206_XENLA_00120354
ESR1_Taira201203_XENLA_tissue_00031988
ESR2_Taira201203_XENLA_tissue_00138078
ETAA1_Taira201203_XENLA_stage_00010736
ETV1_XeXenL6RMv10017388m
ETV6_Ismailoglu201203_XENLA_00007897
ETV6_Taira201203_XENLA_stage_00184749
EU124653.1
EU363497.1
EU746496.1
EU816560.1
EXD2_XeXenL6RMv10041342m
EXD3_XeXenL6RMv10014049m
EXOC6B_XeXenL6RMv10018462m
EXOSC10_Taira201203_XENLA_tissue_00164897
EXOSC2_Ismailoglu201203_XENLA_00059213
EXOSC2_TeperekTkacz201206_XENLA_00015264
EXTL2_Ismailoglu201203_XENLA_00069813
EXTL2_Taira201203_XENLA_tissue_00108427
EYA1_Kwon201107_XENLA_00020498
EYA4_Park201106_XENLA_00136946
EYA4_XeXenL6RMv10023230m
EZH1_Taira201203_XENLA_tissue_00184954
EZH2_Ismailoglu201203_XENLA_00066348
EZH2_XeXenL6RMv10038910m
F1NI97_CHICK_Taira201203_XENLA_stage_00200934
F1NMS4_CHICK_Ismailoglu201203_XENLA_00037882
F1NNY7_CHICK_Ismailoglu201203_XENLA_00035866
F1NP55_CHICK_Kwon201107_XENLA_00035472
F1NYA9_CHICK_Taira201203_XENLA_stage_00109831
F2_Audic201207_XENLA_00007601
F3_Kwon201107_XENLA_00096452
F3_Taira201203_XENLA_tissue_00201338
F3_mgEST_Xl4jul2012_1013111288
F5_XeXenL6RMv10042910m
F6PHS3_XENTR_Taira201203_XENLA_stage_00091059
F6PLV4_XENTR_XeXenL6RMv10051010m
F6QW97_XENTR_Taira201203_XENLA_tissue_00201853
F6S5R2_XENTR_XeXenL6RMv10030904m
F6S7Z2_XENTR_Taira201203_XENLA_tissue_00020290
F6S8W3_XENTR_Taira201203_XENLA_tissue_00215700
F6S8W3_XENTR_XeXenL6RMv10024174m
F6T2H8_XENTR_Taira201203_XENLA_tissue_00051204
F6TRJ6_XENTR_XeXenL6RMv10040341m
F6UJ51_XENTR_Taira201203_XENLA_tissue_00001840
F6UJ51_XENTR_XeXenL6RMv10028350m
F6UML9_XENTR_Taira201203_XENLA_tissue_00145480
F6UML9_XENTR_XeXenL6RMv10009626m
F6VI72_XENTR_XeXenL6RMv10043763m
F6VX86_XENTR_Taira201203_XENLA_stage_00169840
F6WC80_XENTR_Taira201203_XENLA_tissue_00051472
F6WC80_XENTR_XeXenL6RMv10012595m
F6WKH6_XENTR_XeXenL6RMv10010635m
F6WPM2_XENTR_Taira201203_XENLA_stage_00179703
F6WPM2_XENTR_Taira201203_XENLA_tissue_00032877
F6WSR4_XENTR_TC419278
F6WSR4_XENTR_Taira201203_XENLA_stage_00080643
F6WVR6_XENTR_Taira201203_XENLA_tissue_00156865
F6XB77_XENTR_Taira201203_XENLA_tissue_00023655
F6XB77_XENTR_Taira201203_XENLA_tissue_00085306
F6XB77_XENTR_XeXenL6RMv10040664m
F6Y0H2_XENTR_XeXenL6RMv10052612m
F6Y8V2_XENTR_Ismailoglu201203_XENLA_00049058
F6YIE1_XENTR_XeXenL6RMv10002240m
F6YIL7_XENTR_Taira201203_XENLA_tissue_00098756
F6YKD3_XENTR_Taira201203_XENLA_tissue_00187634
F6YKD3_XENTR_XeXenL6RMv10041349m
F6YRD4_XENTR_XeXenL6RMv10037810m
F6ZK28_XENTR_Taira201203_XENLA_tissue_00035689
F6ZSG3_XENTR_XeXenL6RMv10007287m
F7A8E3_XENTR_Kwon201107_XENLA_00065108
F7ALI0_XENTR_Ismailoglu201203_XENLA_00038943
F7BE52_XENTR_Taira201203_XENLA_tissue_00112606
F7BRU0_XENTR_Taira201203_XENLA_tissue_00039320
F7C223_XENTR_Taira201203_XENLA_tissue_00055090
F7C223_XENTR_Taira201203_XENLA_tissue_00057969
F7C223_XENTR_Taira201203_XENLA_tissue_00244369
F7C223_XENTR_XeXenL6RMv10018501m
F7CJV7_XENTR_XeXenL6RMv10030775m
F7CTK5_XENTR_Taira201203_XENLA_tissue_00034036
F7CTK5_XENTR_Taira201203_XENLA_tissue_00111078
F7D1W8_XENTR_Quigley201207_XENLA_00083067
F7DJY3_XENTR_Horb201201_XENLA_00176644
F7DJY3_XENTR_XeXenL6RMv10018515m
F7DP94_XENTR_Taira201203_XENLA_tissue_00217714
F7DXA1_XENTR_Taira201203_XENLA_tissue_00055820
F7DXA1_XENTR_XeXenL6RMv10026812m
F7EGR0_XENTR_Taira201203_XENLA_stage_00149705
F7EQI6_XENTR_Taira201203_XENLA_tissue_00012706
F7EQI6_XENTR_Taira201203_XENLA_tissue_00272851
F7_Taira201203_XENLA_tissue_00079385
FAAH.3_Taira201203_XENLA_tissue_00095314
FAHD1_Kwon201107_XENLA_00119391
FAIM_Quigley201207_XENLA_00006503
FAM101A_Amin201106_XENLA_00027700
FAM101A_Ismailoglu201203_XENLA_00035891
FAM105A_Taira201203_XENLA_tissue_00258961
FAM107B_Veenstra201204_XENLA_00016034
FAM110A_Taira201203_XENLA_tissue_00106949
FAM110B_TeperekTkacz201206_XENLA_00077937
FAM115A_TeperekTkacz201206_XENLA_00002548
FAM115C_Taira201203_XENLA_stage_00208815
FAM116A_XeXenL6RMv10008151m
FAM117B_Kwon201107_XENLA_00114167
FAM118B_Kwon201107_XENLA_00103875
FAM118B_Taira201203_XENLA_tissue_00084194
FAM120A_XeXenL6RMv10048984m
FAM120B_Ismailoglu201203_XENLA_00017186
FAM120B_Taira201203_XENLA_tissue_00155182
FAM120B_XeXenL6RMv10025539m
FAM123A_Taira201203_XENLA_tissue_00240252
FAM123A_Taira201203_XENLA_tissue_00266255
FAM132A_Taira201203_XENLA_tissue_00094707
FAM134A_Kwon201107_XENLA_00073699
FAM134C_XeXenL6RMv10007498m
FAM135A_Taira201203_XENLA_stage_00025045
FAM135A_Taira201203_XENLA_tissue_00261191
FAM13A_Kwon201107_XENLA_00073252
FAM13A_Taira201203_XENLA_tissue_00150631
FAM13B_Taira201203_XENLA_tissue_00292155
FAM150B_Taira201203_XENLA_tissue_00035394
FAM154B_Chung201110_XENLA_00066068
FAM160A1_Quigley201112_XENLA_00060582
FAM160A1_XeXenL6RMv10015911m
FAM163A_XeXenL6RMv10045724m
FAM168B_Taira201203_XENLA_tissue_00267554
FAM171A1_Kwon201107_XENLA_00003758
FAM171A1_Taira201203_XENLA_tissue_00135792
FAM174A_Kwon201107_XENLA_00089141
FAM176A_Taira201203_XENLA_tissue_00166343
FAM177A1_Ismailoglu201203_XENLA_00038549
FAM178A_Taira201203_XENLA_stage_00185387
FAM179A_Park201106_XENLA_00161210
[truncated: 5,492 more rows]

## Sheet: List_genes_cluster_3
3110056O03RIK_XeXenL6RMv10028008m
42SP43_Taira201203_XENLA_tissue_00252887
A0JM76_XENTR_Taira201203_XENLA_tissue_00076630
A1CF_XeXenL6RMv10016363m
A4IHH3_XENTR_Kwon201107_XENLA_00124282
A4IHH3_XENTR_XeXenL6RMv10046205m
A4IHH3_XENTR_XeXenL6RMv10046206m
A4IHQ5_XENTR_XeXenL6RMv10020797m
A8KBE1_XENTR_Chung201110_XENLA_00055193
A9JS03_XENTR_XeXenL6RMv10042677m
A9JTN1_XENTR_Ismailoglu201203_XENLA_00054465
A9JTP1_XENTR_Taira201203_XENLA_tissue_00077494
AADACL4_Taira201203_XENLA_tissue_00276844
AADAC_Taira201203_XENLA_tissue_00124668
AADAT_Ismailoglu201203_XENLA_00028123
AATK_Taira201203_XENLA_tissue_00199004
AATK_XeXenL6RMv10045498m
AB014463.1
AB016717.1
AB022672.1
AB032943.1
AB034701.1
AB075972.1
AB085631.1
AB108427.1
AB250090.1
AB250387.2
AB280748.1
AB280755.1
AB385868.1
AB458409.1
AB591376.1
AB591377.1
AB602928.1
ABCA1_Amin201106_XENLA_00074635
ABCA1_XeXenL6RMv10008559m
ABCA1_XeXenL6RMv10054261m
ABCA2_Taira201203_XENLA_tissue_00007733
ABCA3_Park201106_XENLA_00004925
ABCA5_XeXenL6RMv10001020m
ABCA9_TeperekTkacz201202_XENLA_00146861
ABCB11_Taira201203_XENLA_tissue_00172716
ABCB11_XeXenL6RMv10017295m
ABCC10_TeperekTkacz201206_XENLA_00006275
ABCC1_Taira201203_XENLA_tissue_00158699
ABCC2_Taira201203_XENLA_tissue_00187272
ABCC3_Horb201201_XENLA_00026474
ABCC3_Quigley201207_XENLA_00081501
ABCC3_XeXenL6RMv10049234m
ABCC4_Ismailoglu201203_XENLA_00000241
ABCC4_XeXenL6RMv10026435m
ABCC6_Taira201203_XENLA_stage_00015017
ABCC6_XeXenL6RMv10032148m
ABCC9_Amin201106_XENLA_00009876
ABCC9_Kwon201107_XENLA_00129469
ABCE1_TeperekTkacz201206_XENLA_00056859
ABCG4_Taira201203_XENLA_tissue_00018417
ABCG4_XeXenL6RMv10012393m
ABCG4_XeXenL6RMv10043885m
ABCG5_Taira201203_XENLA_tissue_00243105
ABHD14B_Ismailoglu201203_XENLA_00018649
ABHD1_Taira201203_XENLA_stage_00008324
ABHD2_XeXenL6RMv10050317m
ABI1_Horb201201_XENLA_00200082
ABI1_XeXenL6RMv10022916m
ABI2_Taira201203_XENLA_tissue_00069629
ABI3BP_XeXenL6RMv10000551m
ABI3_Taira201203_XENLA_tissue_00171542
ABI3_Taira201203_XENLA_tissue_00284668
ABI3_XeXenL6RMv10034630m
ABL1_XeXenL6RMv10014945m
ABLIM1_Taira201203_XENLA_tissue_00043731
ABLIM1_Taira201203_XENLA_tissue_00209512
ABLIM2_Taira201203_XENLA_tissue_00093728
ABLIM3_Taira201203_XENLA_tissue_00090221
ABLIM3_XeXenL6RMv10036985m
ABRA_Taira201203_XENLA_tissue_00120865
ABR_Ismailoglu201203_XENLA_00011078
ABT1_Taira201203_XENLA_tissue_00090061
ABTB2_Taira201203_XENLA_tissue_00181737
AC004017.1_Horb201201_XENLA_00090258
AC100775.1_Quigley201112_XENLA_00019922
AC147142.1_Taira201203_XENLA_stage_00152439
ACAA2_TeperekTkacz201206_XENLA_00121195
ACACA_XeXenL6RMv10009790m
ACACA_XeXenL6RMv10047831m
ACAD9_XeXenL6RMv10020352m
ACAP2_Taira201203_XENLA_stage_00144169
ACAP2_Taira201203_XENLA_tissue_00059887
ACAP3_Taira201203_XENLA_stage_00045015
ACBD3_Taira201203_XENLA_stage_00172874
ACBD3_Taira201203_XENLA_tissue_00216239
ACBD3_TeperekTkacz201206_XENLA_00063610
ACCN2_XeXenL6RMv10024521m
ACCN4_Taira201203_XENLA_tissue_00058882
ACCN4_Taira201203_XENLA_tissue_00081843
ACCN4_XeXenL6RMv10019878m
ACE2_Taira201203_XENLA_tissue_00250814
ACER1_Taira201203_XENLA_tissue_00221017
ACE_Taira201203_XENLA_tissue_00273411
ACHE_Taira201203_XENLA_stage_00066047
ACHE_XeXenL6RMv10013232m
ACLY_TC465907
ACOT7_XeXenL6RMv10047700m
ACOT8_XeXenL6RMv10007611m
ACP1_Kwon201107_XENLA_00018375
ACP5_Audic201207_XENLA_00003517
ACP6_Taira201203_XENLA_stage_00053100
ACPL2_Taira201203_XENLA_stage_00012634
ACPL2_XeXenL6RMv10037588m
ACPP_Ismailoglu201203_XENLA_00011371
ACPP_Taira201203_XENLA_tissue_00144118
ACSBG1_XeXenL6RMv10042485m
ACSBG2_Kwon201107_XENLA_00053601
ACSBG2_Quigley201112_XENLA_00035115
ACSBG2_XeXenL6RMv10026201m
ACSL5_Taira201203_XENLA_tissue_00023527
ACSM3_Taira201203_XENLA_tissue_00109815
ACSS1_Taira201203_XENLA_stage_00208921
ACSS1_Taira201203_XENLA_tissue_00088495
ACSS2.1_Chung201110_XENLA_00019812
ACSS2.1_TC448028
ACSS2.2_Taira201203_XENLA_tissue_00194662
ACSS3_Kwon201107_XENLA_00074967
ACTN2_XeXenL6RMv10050923m
ACTN3_TC443007
ACTN3_TC448953
ACTN3_Taira201203_XENLA_tissue_00059890
ACTR5_Ismailoglu201203_XENLA_00011518
ACTR5_Taira201203_XENLA_stage_00065779
ACVR2B_XeXenL6RMv10011755m
ACVRL1_XeXenL6RMv10048318m
ADAM11_Taira201203_XENLA_stage_00065064
ADAM11_Taira201203_XENLA_stage_00077263
ADAM12_XeXenL6RMv10025026m
ADAM12_XeXenL6RMv10025831m
ADAM17_TeperekTkacz201202_XENLA_00029799
ADAM28_Taira201203_XENLA_tissue_00221945
ADAM28_Taira201203_XENLA_tissue_00257019
ADAMTS10_Taira201203_XENLA_stage_00046540
ADAMTS13_Taira201203_XENLA_tissue_00192446
ADAMTS14_XeXenL6RMv10030716m
ADAMTS15_Taira201203_XENLA_tissue_00001205
ADAMTS16_XeXenL6RMv10015991m
ADAMTS17_Taira201203_XENLA_tissue_00232031
ADAMTS18_Horb201201_XENLA_00149254
ADAMTS18_Taira201203_XENLA_stage_00095763
ADAMTS19_XeXenL6RMv10033230m
ADAMTS19_XeXenL6RMv10045090m
ADAMTS20_Amin201106_XENLA_00050850
ADAMTS20_Taira201203_XENLA_tissue_00123488
ADAMTS20_Taira201203_XENLA_tissue_00133516
ADAMTS20_Taira201203_XENLA_tissue_00279413
ADAMTS2_XeXenL6RMv10001476m
ADAMTS3_TeperekTkacz201206_XENLA_00052476
ADAMTS5_Taira201203_XENLA_tissue_00056456
ADAMTS5_Taira201203_XENLA_tissue_00232178
ADAMTS6_Ismailoglu201203_XENLA_00054703
ADAMTS6_XeXenL6RMv10036787m
ADAMTS9_Taira201203_XENLA_stage_00020436
ADAMTS9_Taira201203_XENLA_stage_00167305
ADAMTSL1_Kwon201107_XENLA_00110510
ADAMTSL4_Horb201201_XENLA_00160741
ADAMTSL4_Taira201203_XENLA_tissue_00013731
ADAMTSL4_Taira201203_XENLA_tissue_00101397
ADAMTSL5_Taira201203_XENLA_tissue_00045964
ADAMTSL5_Taira201203_XENLA_tissue_00075538
ADAP2_Horb201201_XENLA_00035402
ADAP2_Taira201203_XENLA_tissue_00213875
ADAP2_Taira201203_XENLA_tissue_00221938
ADAP2_XeXenL6RMv10016601m
ADARB2_XeXenL6RMv10031986m
ADAR_Horb201201_XENLA_00150924
ADAR_TeperekTkacz201206_XENLA_00085089
ADA_XeXenL6RMv10032675m
ADCK2_Ismailoglu201203_XENLA_00043005
ADCK2_Ismailoglu201203_XENLA_00068827
ADCK2_XeXenL6RMv10019932m
ADCK5_XeXenL6RMv10047471m
ADCY3_Taira201203_XENLA_tissue_00057132
ADCY4_Ismailoglu201203_XENLA_00017662
ADCY4_XeXenL6RMv10013988m
ADCY6_Taira201203_XENLA_tissue_00208565
ADCY7_TeperekTkacz201206_XENLA_00089436
ADCY9_TeperekTkacz201202_XENLA_00029581
ADD2_XeXenL6RMv10003098m
ADD3_TeperekTkacz201206_XENLA_00095826
ADD3_XeXenL6RMv10027739m
ADH1C_Taira201203_XENLA_tissue_00199273
ADH5_XeXenL6RMv10043849m
ADH7_mgEST_Xl4jul2012_1013094861
ADHFE1_Horb201201_XENLA_00167266
ADM_Taira201203_XENLA_tissue_00180970
ADNP2_Taira201203_XENLA_stage_00120272
ADRA2B_XeXenL6RMv10022910m
ADRA2C_TC459189
ADRA2C_XeXenL6RMv10049471m
ADRM1_TeperekTkacz201206_XENLA_00130484
ADSL_Taira201203_XENLA_tissue_00264506
ADSSL1_Taira201203_XENLA_stage_00062878
AEBP1_Park201106_XENLA_00127850
AEBP1_XeXenL6RMv10015583m
AF026894.1
AF027183.1
AF032385.1
AF036547.1
AF043188.1
AF061980.1
AF061983.1
AF072455.1
AF085280.1
AF170275.1
AF170330.1
AF172400.1
AF176665.1
AF181559.1
AF198450.1
AF204924.1
AF212299.1
AF218794.1
AF220426.1
AF233636.1
AF246463.1
AF257334.1
AF278538.1
AF279245.1
AF279246.1
AF288422.1
AF323749.1
AF323750.1
AF393653.2
AF401352.1
AF412332.1
AF440802.1
AF440804.1
AF440805.1
AF440806.1
AF440807.1
AF440810.1
AF440813.1
AF440814.1
AF440815.1
AF440816.1
AF485330.1
AF498369.1
AF532599.1
AF544021.1
AF549889.1
AF549892.1
AF549952.1
AF549967.1
AF549990.1
AFAP1L1_Taira201203_XENLA_tissue_00269371
AFAP1L2_Taira201203_XENLA_tissue_00045730
AFAP1L2_Taira201203_XENLA_tissue_00060516
AFAP1_Taira201203_XENLA_tissue_00123052
AFAP1_XeXenL6RMv10048289m
AFF3_Taira201203_XENLA_tissue_00192859
AGAP2_Horb201201_XENLA_00116027
AGBL1_Ismailoglu201203_XENLA_00041602
AGBL2_Quigley201112_XENLA_00060158
AGBL5_Taira201203_XENLA_stage_00165215
AGL_Taira201203_XENLA_stage_00065276
AGL_Taira201203_XENLA_tissue_00038269
AGMO_Ismailoglu201203_XENLA_00039356
AGPAT2_Taira201203_XENLA_tissue_00248521
AGPAT6_Kwon201107_XENLA_00107900
AGPAT6_Taira201203_XENLA_stage_00066460
AGPHD1_TC421569
AGR2_Taira201203_XENLA_stage_00104699
AGRN_Taira201203_XENLA_stage_00135882
AGRN_XeXenL6RMv10009852m
AGRP_XeXenL6RMv10043301m
AGTPBP1_XeXenL6RMv10025811m
AGXT2_Taira201203_XENLA_tissue_00264738
AGXT_Taira201203_XENLA_tissue_00130648
AH010077.2
AHI1_Park201106_XENLA_00014399
AHI1_TeperekTkacz201206_XENLA_00047049
AHI1_XeXenL6RMv10034082m
AHNAK_TeperekTkacz201206_XENLA_00076230
AHSG_Taira201203_XENLA_tissue_00039051
AIFM3_Audic201207_XENLA_00006361
AIFM3_Taira201203_XENLA_tissue_00133575
AIM1L_Horb201201_XENLA_00034560
AIM1L_Horb201201_XENLA_00210285
AIRE_TC467775
AJ009279.1
AJ009287.1
AJ009290.1
AJ009291.1
AJ222795.1
AJ251846.1
AJ421626.1
AJ428932.1
AJ831375.1
AK4_Taira201203_XENLA_tissue_00119590
AKAP10_Taira201203_XENLA_tissue_00173250
AKAP11_Taira201203_XENLA_tissue_00054062
AKAP12_Amin201106_XENLA_00036666
AKAP12_Ismailoglu201203_XENLA_00049050
AKAP12_Taira201203_XENLA_tissue_00172113
AKAP9_Horb201201_XENLA_00213737
AKAP9_Quigley201112_XENLA_00088637
AKD1_Chung201110_XENLA_00008886
AKIRIN2_XeXenL6RMv10051492m
AKNA_Taira201203_XENLA_tissue_00087627
AKR1A1_Taira201203_XENLA_tissue_00068726
AKR1C2_Quigley201207_XENLA_00014857
AKR7A2_Horb201201_XENLA_00138847
AKT1S1_TC422778
AKT1S1_mgEST_Xl4jul2012_1013087895
AKT1_TeperekTkacz201202_XENLA_00015318
AL590867.1_XeXenL6RMv10017794m
AL590867.1_XeXenL6RMv10049846m
AL732488.1_Taira201203_XENLA_tissue_00044282
AL732488.1_XeXenL6RMv10042322m
AL929195.1_TC456522
AL929327.3_XeXenL6RMv10028683m
ALDH18A1_Kwon201107_XENLA_00030010
ALDH1A1_Kwon201107_XENLA_00134418
ALDH1A1_Taira201203_XENLA_stage_00091892
ALDH1B1_Taira201203_XENLA_tissue_00225663
ALDH1B1_XeXenL6RMv10018227m
ALDH1L1_Quigley201207_XENLA_00081019
ALDH3A2_XeXenL6RMv10053287m
ALDH7A1_Kwon201107_XENLA_00036682
ALDOA_XeXenL6RMv10013257m
ALDOC_Amin201106_XENLA_00086139
ALDOC_XeXenL6RMv10041218m
ALG9_Ismailoglu201203_XENLA_00037314
ALK_Taira201203_XENLA_tissue_00049464
ALLC_Taira201203_XENLA_tissue_00099766
ALLC_Taira201203_XENLA_tissue_00256943
ALOX5AP_Amin201106_XENLA_00042295
ALPK1_Taira201203_XENLA_stage_00120314
ALPK1_Taira201203_XENLA_tissue_00035476
ALPK2_Taira201203_XENLA_stage_00173956
ALPK2_Taira201203_XENLA_tissue_00084935
ALPL_Park201106_XENLA_00158582
ALS2CR12_XeXenL6RMv10042735m
ALS2CR8_Taira201203_XENLA_tissue_00048490
AM419008.1
AMBRA1_Taira201203_XENLA_stage_00016319
AMIGO1_Taira201203_XENLA_stage_00161167
AMIGO2_Taira201203_XENLA_tissue_00052285
AMN_Taira201203_XENLA_stage_00001768
AMOTL1_Taira201203_XENLA_tissue_00151547
AMPD1_Taira201203_XENLA_tissue_00149856
AMPD3_XeXenL6RMv10050066m
ANAPC13.1_Taira201203_XENLA_tissue_00142106
ANGEL1_Kwon201107_XENLA_00049978
ANGPT1_Taira201203_XENLA_tissue_00050517
ANGPT1_Taira201203_XENLA_tissue_00260892
ANGPT2_XeXenL6RMv10040599m
ANGPTL1_Taira201203_XENLA_tissue_00264022
ANGPTL2_XeXenL6RMv10020767m
ANGPTL5_XeXenL6RMv10019318m
ANGPTL6_Amin201106_XENLA_00074561
ANK1_Taira201203_XENLA_tissue_00253411
ANK1_XeXenL6RMv10038522m
ANK2_Taira201203_XENLA_tissue_00072290
ANK2_Taira201203_XENLA_tissue_00254991
ANK3_XeXenL6RMv10051479m
ANKAR_Taira201203_XENLA_tissue_00014833
ANKDD1A_XeXenL6RMv10001122m
ANKDD1B_Quigley201112_XENLA_00012577
ANKDD1B_XeXenL6RMv10020732m
ANKFN1_Quigley201112_XENLA_00131045
ANKFN1_Taira201203_XENLA_stage_00002851
ANKFN1_XeXenL6RMv10023517m
ANKFY1_TC439449
ANKFY1_XeXenL6RMv10055669m
ANKIB1_XeXenL6RMv10004271m
ANKK1_Taira201203_XENLA_tissue_00190558
ANKK1_XeXenL6RMv10039621m
ANKLE2_Amin201106_XENLA_00027387
ANKRD10A_Taira201203_XENLA_tissue_00049873
ANKRD10A_Taira201203_XENLA_tissue_00175456
ANKRD13B_XeXenL6RMv10005193m
ANKRD13D_Taira201203_XENLA_tissue_00008391
ANKRD17_TeperekTkacz201206_XENLA_00079863
ANKRD28_XeXenL6RMv10037511m
ANKRD2_Taira201203_XENLA_stage_00205595
ANKRD2_XeXenL6RMv10015489m
ANKRD34B_XeXenL6RMv10010528m
ANKRD35_Kwon201107_XENLA_00057384
ANKRD35_Taira201203_XENLA_tissue_00139349
ANKRD40_Ismailoglu201203_XENLA_00037902
ANKRD46_Park201106_XENLA_00088936
ANKRD50_XeXenL6RMv10016768m
ANKRD52_Taira201203_XENLA_tissue_00021905
ANKRD52_XeXenL6RMv10039876m
ANKRD55_Taira201203_XENLA_tissue_00193270
ANKRD65_XeXenL6RMv10054366m
ANKRD6_XeXenL6RMv10005389m
ANKS1B_XeXenL6RMv10051256m
ANO1_Taira201203_XENLA_stage_00175005
ANO1_XeXenL6RMv10037237m
ANO2_Taira201203_XENLA_tissue_00187628
ANO2_Taira201203_XENLA_tissue_00248513
ANO4_Taira201203_XENLA_tissue_00015648
ANO6_XeXenL6RMv10016462m
ANO7_XeXenL6RMv10019243m
ANTXR1_Taira201203_XENLA_tissue_00171680
ANTXR1_XeXenL6RMv10003125m
ANTXR2_Taira201203_XENLA_stage_00088108
ANXA11_Taira201203_XENLA_tissue_00267886
ANXA13_Taira201203_XENLA_tissue_00204793
ANXA1_Kwon201107_XENLA_00099291
ANXA1_XeXenL6RMv10039286m
ANXA4_Taira201203_XENLA_tissue_00039636
ANXA5_Ismailoglu201203_XENLA_00064069
ANXA6_Taira201203_XENLA_tissue_00224582
ANXA7_Ismailoglu201203_XENLA_00069573
ANXA9_Taira201203_XENLA_tissue_00120816
AOC2_Taira201203_XENLA_tissue_00062598
AOX1_Ismailoglu201203_XENLA_00018532
AOX1_Quigley201112_XENLA_00049525
AOX1_XeXenL6RMv10020829m
AP001496.1_TC440055
AP001496.1_XeXenL6RMv10044040m
AP1S1_TC430479
AP1S2_Taira201203_XENLA_stage_00149985
AP2A1_TC440240
AP2A1_TeperekTkacz201206_XENLA_00015701
AP2A1_mgEST_Xl4jul2012_1013098942
AP2A2_TC451213
AP3B1_Kwon201107_XENLA_00113917
AP3B2_Taira201203_XENLA_tissue_00150586
AP4B1_Park201106_XENLA_00006491
AP4E1_XeXenL6RMv10055544m
AP4M1_Taira201203_XENLA_tissue_00069134
APBA1_Taira201203_XENLA_stage_00193781
APBA1_Taira201203_XENLA_tissue_00017363
APBA1_Taira201203_XENLA_tissue_00127909
APBA1_TeperekTkacz201206_XENLA_00083190
APBA2_XeXenL6RMv10017873m
APBA3_Taira201203_XENLA_tissue_00034345
APBB1IP_Taira201203_XENLA_tissue_00084349
APBB1IP_XeXenL6RMv10000887m
APC2_XeXenL6RMv10051303m
APCS_XeXenL6RMv10005540m
APC_Kwon201107_XENLA_00106194
APC_Taira201203_XENLA_stage_00084702
APC_XeXenL6RMv10047609m
APIP_Kwon201107_XENLA_00046947
APIP_XeXenL6RMv10005171m
APLNR_TC437685
APLN_TeperekTkacz201206_XENLA_00013087
APLN_XeXenL6RMv10028843m
APLP1_Taira201203_XENLA_tissue_00157277
APOA1_TC422344
APOA1_Taira201203_XENLA_stage_00037851
APOA4_Taira201203_XENLA_tissue_00126257
APOA4_Taira201203_XENLA_tissue_00204359
APOA5_XeXenL6RMv10038061m
APOBEC2_Taira201203_XENLA_tissue_00127375
APOBEC2_XeXenL6RMv10043583m
APOBEC4_Taira201203_XENLA_tissue_00116421
APOBEC4_XeXenL6RMv10031594m
APOB_Taira201203_XENLA_tissue_00001811
APOB_Taira201203_XENLA_tissue_00265347
APOE_Taira201203_XENLA_tissue_00197966
APOLD1_Ismailoglu201203_XENLA_00053237
APOM_Taira201203_XENLA_tissue_00131404
APOO_Taira201203_XENLA_tissue_00127562
APRT_Taira201203_XENLA_stage_00194614
AQP2_Taira201203_XENLA_tissue_00031957
AQP3_Audic201207_XENLA_00006854
AQP3_Taira201203_XENLA_tissue_00036133
AQP3_mgEST_Xl4jul2012_1013110614
AQP7_Taira201203_XENLA_tissue_00165105
AQP8_Taira201203_XENLA_tissue_00047333
AQP8_Taira201203_XENLA_tissue_00212114
AQP8_XeXenL6RMv10023964m
AQP9_Taira201203_XENLA_tissue_00111095
AQPEP_Taira201203_XENLA_tissue_00113722
AQPEP_XeXenL6RMv10049190m
ARAP3_Taira201203_XENLA_tissue_00039551
ARAP3_Taira201203_XENLA_tissue_00133342
ARAP3_XeXenL6RMv10000412m
ARFGAP3_Quigley201207_XENLA_00088314
ARFGEF2_TeperekTkacz201206_XENLA_00111123
ARFGEF2_XeXenL6RMv10032677m
ARHGAP11A.2_Kwon201107_XENLA_00099593
ARHGAP11A.2_Taira201203_XENLA_stage_00061917
ARHGAP11A.2_Taira201203_XENLA_stage_00151104
ARHGAP12_Quigley201112_XENLA_00047517
ARHGAP23_Taira201203_XENLA_tissue_00023515
ARHGAP25_Taira201203_XENLA_tissue_00057451
ARHGAP25_Taira201203_XENLA_tissue_00166226
ARHGAP27_Taira201203_XENLA_tissue_00015001
ARHGAP27_Taira201203_XENLA_tissue_00258630
ARHGAP28_XeXenL6RMv10041441m
ARHGAP32_Taira201203_XENLA_stage_00179207
ARHGAP32_Taira201203_XENLA_stage_00184517
ARHGAP33_Taira201203_XENLA_tissue_00179920
ARHGAP33_XeXenL6RMv10006512m
ARHGAP33_XeXenL6RMv10026157m
ARHGAP40_Kwon201107_XENLA_00135616
ARHGAP42_XeXenL6RMv10018551m
ARHGAP44_Taira201203_XENLA_stage_00053072
ARHGAP44_Taira201203_XENLA_stage_00059726
ARHGAP44_XeXenL6RMv10047016m
ARHGAP6_Chung201110_XENLA_00017798
ARHGAP6_XeXenL6RMv10023004m
ARHGAP9_Taira201203_XENLA_tissue_00004561
ARHGAP9_Taira201203_XENLA_tissue_00022560
ARHGAP9_Taira201203_XENLA_tissue_00212909
ARHGDIB_XeXenL6RMv10034598m
ARHGDIG_XeXenL6RMv10015658m
ARHGEF10L_Amin201106_XENLA_00047664
ARHGEF11_Ismailoglu201203_XENLA_00016023
ARHGEF11_Taira201203_XENLA_stage_00182000
ARHGEF11_Taira201203_XENLA_tissue_00031508
ARHGEF15_Kwon201107_XENLA_00074987
ARHGEF16_Taira201203_XENLA_stage_00110970
ARHGEF16_XeXenL6RMv10007701m
ARHGEF17_Ismailoglu201203_XENLA_00004066
ARHGEF26_Amin201106_XENLA_00073317
ARHGEF26_Ismailoglu201203_XENLA_00036931
ARHGEF2_Quigley201207_XENLA_00112023
ARHGEF2_Taira201203_XENLA_tissue_00146553
ARHGEF33_Taira201203_XENLA_tissue_00099148
ARHGEF38_Ismailoglu201203_XENLA_00059966
ARHGEF38_XeXenL6RMv10049600m
ARHGEF40_Taira201203_XENLA_tissue_00006408
ARHGEF40_Taira201203_XENLA_tissue_00144294
ARHGEF9_Taira201203_XENLA_tissue_00213351
ARHGEF9_Taira201203_XENLA_tissue_00217204
ARID1B_Taira201203_XENLA_tissue_00207606
ARID1B_XeXenL6RMv10037047m
ARID2_TC414557
ARID2_TeperekTkacz201206_XENLA_00003961
ARID2_XeXenL6RMv10016463m
ARID4B_Park201106_XENLA_00033475
ARID4B_Taira201203_XENLA_tissue_00032328
ARID4B_Taira201203_XENLA_tissue_00068439
ARID4B_XeXenL6RMv10017712m
ARIH2_XeXenL6RMv10022120m
ARL11_Taira201203_XENLA_stage_00211864
ARL11_Taira201203_XENLA_tissue_00149632
ARL11_Taira201203_XENLA_tissue_00292878
ARL1_TC423034
ARL3.2_Park201106_XENLA_00012233
ARL3.2_Taira201203_XENLA_tissue_00112330
ARL4A_TeperekTkacz201206_XENLA_00034429
ARL5C_Taira201203_XENLA_tissue_00166439
ARMC3_Taira201203_XENLA_tissue_00175046
ARNT_Taira201203_XENLA_tissue_00244689
ARPC1B_Taira201203_XENLA_tissue_00063686
ARRB1_TC419651
ARRB1_Taira201203_XENLA_tissue_00264242
ARRDC2_Taira201203_XENLA_tissue_00120449
ARRDC3_Park201106_XENLA_00079969
ARSA.2_TC431477
ARSD_Kwon201107_XENLA_00135293
ARSH_Taira201203_XENLA_stage_00013332
ARSJ_Audic201207_XENLA_00001467
ARSJ_Taira201203_XENLA_tissue_00009517
ARSJ_XeXenL6RMv10055199m
ARTN_XeXenL6RMv10033375m
ARVCF_Taira201203_XENLA_stage_00069278
ASAH2_mgEST_Xl4jul2012_1013111521
ASAP1_Taira201203_XENLA_stage_00103678
ASAP1_XeXenL6RMv10033943m
ASAP3_Taira201203_XENLA_tissue_00179552
ASB16_XeXenL6RMv10000217m
ASCC2_Taira201203_XENLA_tissue_00180857
ASF1A_Taira201203_XENLA_stage_00183252
ASL_XeXenL6RMv10017528m
ASNSD1_Taira201203_XENLA_stage_00112371
ASPA_Taira201203_XENLA_tissue_00112451
ASPHD2_Ismailoglu201203_XENLA_00027967
ASPH_Amin201106_XENLA_00022043
ASPH_Park201106_XENLA_00028887
ASPH_Taira201203_XENLA_tissue_00156779
ASPH_XeXenL6RMv10047559m
ASPN_XeXenL6RMv10035180m
ASPRV1_XeXenL6RMv10032162m
ASTE1_Taira201203_XENLA_stage_00022186
ASTN1_Taira201203_XENLA_stage_00135573
ASTN1_XeXenL6RMv10034807m
ASXL3_XeXenL6RMv10039986m
ATAD2B_Ismailoglu201203_XENLA_00006893
ATAD2B_Taira201203_XENLA_stage_00012814
ATAD2_Amin201106_XENLA_00083797
ATAD2_Taira201203_XENLA_stage_00096505
ATAT1_Taira201203_XENLA_tissue_00021674
ATF3_Taira201203_XENLA_tissue_00091862
ATF4_Taira201203_XENLA_stage_00156086
ATF4_Taira201203_XENLA_tissue_00161212
ATF7IP_Taira201203_XENLA_stage_00182069
ATF7IP_Taira201203_XENLA_tissue_00007618
ATF7IP_Taira201203_XENLA_tissue_00272132
ATG13_Taira201203_XENLA_stage_00152344
ATG13_XeXenL6RMv10037247m
ATG16L1_Ismailoglu201203_XENLA_00036547
ATG2B_Taira201203_XENLA_tissue_00134800
ATG3_Taira201203_XENLA_tissue_00109670
ATG3_XeXenL6RMv10042908m
ATHL1_Ismailoglu201203_XENLA_00062029
ATL1_Ismailoglu201203_XENLA_00040791
ATL1_XeXenL6RMv10035951m
ATL3_Taira201203_XENLA_tissue_00259143
ATN1_XeXenL6RMv10012516m
ATN1_XeXenL6RMv10031811m
ATP10B_Horb201201_XENLA_00148585
ATP10B_Kwon201107_XENLA_00075608
ATP10B_TC445004
ATP10B_TeperekTkacz201202_XENLA_00053468
ATP10B_TeperekTkacz201202_XENLA_00059864
ATP10B_TeperekTkacz201206_XENLA_00082509
ATP10D_Taira201203_XENLA_tissue_00138154
ATP12A_XeXenL6RMv10046748m
ATP13A4_Taira201203_XENLA_stage_00193620
ATP1A1_Ismailoglu201203_XENLA_00051285
ATP1B3_Taira201203_XENLA_tissue_00250854
ATP1B3_TeperekTkacz201206_XENLA_00036575
ATP1B4_Taira201203_XENLA_stage_00021468
ATP2B2_Taira201203_XENLA_tissue_00112168
ATP2C1_XeXenL6RMv10014148m
ATP5G3_XeXenL6RMv10024625m
ATP5I_Taira201203_XENLA_tissue_00211959
ATP5S_Taira201203_XENLA_tissue_00163358
ATP6V0A2_XeXenL6RMv10008354m
ATP6V0D1_XeXenL6RMv10043300m
ATP6V1C1_XeXenL6RMv10011129m
ATP6V1C1_XeXenL6RMv10020197m
ATP6V1C2_Chung201110_XENLA_00010921
ATP6V1C2_TC445121
ATP6V1C2_XeXenL6RMv10053552m
ATP6V1G3_Taira201203_XENLA_stage_00209508
ATP7B_Chung201110_XENLA_00067075
ATP7B_Horb201201_XENLA_00029698
ATP7B_Horb201201_XENLA_00153921
ATP7B_Horb201201_XENLA_00197604
ATP7B_Horb201201_XENLA_00219468
ATP7B_XeXenL6RMv10049014m
ATP8B1_Chung201110_XENLA_00026570
ATP8B1_TeperekTkacz201202_XENLA_00156826
ATP8B1_TeperekTkacz201206_XENLA_00080306
ATP8B3_Horb201201_XENLA_00049409
ATP8B3_Taira201203_XENLA_stage_00034661
ATP8B3_XeXenL6RMv10053039m
ATP8B4_TeperekTkacz201206_XENLA_00001216
ATP8B4_TeperekTkacz201206_XENLA_00124572
ATP8B4_XeXenL6RMv10003689m
ATRNL1_Amin201106_XENLA_00027442
ATRNL1_Park201106_XENLA_00071428
ATRN_Park201106_XENLA_00120008
ATRN_TeperekTkacz201202_XENLA_00031289
ATRN_TeperekTkacz201202_XENLA_00110870
ATRN_TeperekTkacz201206_XENLA_00096418
ATXN1_Taira201203_XENLA_tissue_00130396
ATXN2_XeXenL6RMv10021748m
ATXN3_Ismailoglu201203_XENLA_00002194
ATXN7L3_Taira201203_XENLA_stage_00163844
AURKAIP1_Taira201203_XENLA_stage_00102470
AURKA_Taira201203_XENLA_stage_00023879
AUTS2_Taira201203_XENLA_tissue_00148963
AVIL_Taira201203_XENLA_tissue_00170107
AVIL_XeXenL6RMv10004447m
AVPR2.2_XeXenL6RMv10032986m
AVPR2_Taira201203_XENLA_stage_00186272
AVPR2_Taira201203_XENLA_tissue_00087122
AVPR2_Taira201203_XENLA_tissue_00229498
AW549877_Taira201203_XENLA_tissue_00291967
AWAT1_Ismailoglu201203_XENLA_00016280
AWAT1_Ismailoglu201203_XENLA_00037814
AXL_XeXenL6RMv10033084m
AY046531.1
AY046532.1
AY052765.1
AY121371.1
AY197550.1
AY204553.1
AY278679.1
AY289207.1
AY293302.1
AY316183.1
AY316186.1
AY316193.1
AY371498.1
AY508954.1
AY573380.1
AY646196.1
AY727861.1
AY902464.1
AZI1_Ismailoglu201203_XENLA_00055597
B0BMG0_XENTR_Taira201203_XENLA_stage_00044907
B0BMM6_XENTR_Ismailoglu201203_XENLA_00072305
B0JYZ8_XENTR_Taira201203_XENLA_stage_00184144
B1H2V9_XENTR_Taira201203_XENLA_tissue_00242447
B1H378_XENTR_Veenstra201204_XENLA_00017871
B1H378_XENTR_XeXenL6RMv10017799m
B1H3G5_XENTR_TeperekTkacz201206_XENLA_00017239
B1H3G5_XENTR_TeperekTkacz201206_XENLA_00034255
B1WBK9_XENTR_XeXenL6RMv10055105m
B3GNT3_TeperekTkacz201202_XENLA_00105717
B3GNT9_Taira201203_XENLA_tissue_00292762
B4F746_XENTR_Ismailoglu201203_XENLA_00027616
B4F746_XENTR_XeXenL6RMv10005447m
B4F747_XENTR_Taira201203_XENLA_tissue_00213480
B4GALNT2_Taira201203_XENLA_tissue_00044260
B4GALNT2_Taira201203_XENLA_tissue_00142481
B4GALNT2_Taira201203_XENLA_tissue_00246370
B4GALNT2_XeXenL6RMv10043576m
B4GALNT3_Quigley201112_XENLA_00114104
B4GALNT4_Ismailoglu201203_XENLA_00006211
B4GALNT4_XeXenL6RMv10048526m
B4GALT2_TeperekTkacz201206_XENLA_00030875
B4GALT2_XeXenL6RMv10000842m
B4GALT2_XeXenL6RMv10021134m
B9D1_XeXenL6RMv10054080m
BAALC_Taira201203_XENLA_tissue_00136260
BAAT_Taira201203_XENLA_tissue_00102192
BABAM1_Taira201203_XENLA_tissue_00247684
BABAM1_XeXenL6RMv10013683m
BABAM1_XeXenL6RMv10028569m
BACE1_Taira201203_XENLA_tissue_00155149
BACH1_XeXenL6RMv10037259m
BACH2_TeperekTkacz201206_XENLA_00125178
BACH2_TeperekTkacz201206_XENLA_00131263
BACH2_XeXenL6RMv10045673m
BAG2_TC454761
BAG6_Ismailoglu201203_XENLA_00027794
BAI1_Ismailoglu201203_XENLA_00057931
BAI1_Kwon201107_XENLA_00006719
BAI1_Kwon201107_XENLA_00017476
BAI1_Taira201203_XENLA_tissue_00007944
BAI3_Taira201203_XENLA_tissue_00184670
BAIAP2L2_Taira201203_XENLA_tissue_00212934
BAIAP2L2_Taira201203_XENLA_tissue_00273754
BAIAP3_Taira201203_XENLA_tissue_00142722
BAP1_TeperekTkacz201206_XENLA_00112832
BATF3_XeXenL6RMv10036855m
BAZ1A_Taira201203_XENLA_tissue_00229394
BAZ2B_Taira201203_XENLA_tissue_00219937
BBS1_Chung201110_XENLA_00017638
BBX_TeperekTkacz201206_XENLA_00017102
BBX_XeXenL6RMv10045700m
BC030336_XeXenL6RMv10019494m
BC041221.1
BC041272.1
BC041287.1
BC041295.1
BC041316.1
BC041508.1
BC041522.1
BC041530.1
BC042305.1
BC042930.1
BC043628.1
BC043639.1
BC043640.1
BC043745.1
BC043748.1
BC043752.1
BC043774.1
BC043831.1
BC043957.1
BC044072.1
BC045062.1
BC045084.1
BC045099.1
BC045104.1
BC045211.1
BC045251.1
BC046267.1
BC046682.1
BC046684.1
BC046688.1
BC046690.1
BC046739.1
BC046749.1
BC046944.1
BC048022.1
BC048220.1
BC049289.1
BC049292.1
BC053756.1
BC054264.1
BC054331.1
BC054332.1
BC054980.1
BC054998.1
BC056004.1
BC056859.1
BC058326.1
BC059325.1
BC059329.1
BC060382.1
BC060385.1
BC060397.1
BC060749.1
BC061935.1
BC063720.1
BC068645.1
BC068668.1
BC068764.1
BC068854.1
BC068952.1
BC068953.1
BC070543.1
BC070605.1
BC070642.1
BC070662.1
BC070672.1
BC070734.1
BC070872.1
BC070990.1
BC071135.1
BC071147.1
BC072029.1
BC072136.1
BC072152.1
BC072227.1
BC072234.1
BC072235.1
BC072246.1
BC072262.1
BC072267.1
BC072290.1
BC072298.1
BC072776.1
BC072948.1
BC073001.1
BC073005.1
BC073072.1
BC073231.1
BC073274.1
BC073343.1
BC073487.1
BC073505.1
BC073547.1
BC074103.1
BC074120.1
BC074192.1
BC074228.1
BC074378.1
BC074389.1
BC074401.1
BC074427.1
BC074436.1
BC074443.1
BC074469.1
BC074491.1
BC075170.1
BC075211.1
BC076744.1
BC076770.1
BC076785.1
BC076859.1
BC077065.1
BC077324.1
BC077402.1
BC077421.1
BC077440.1
BC077525.1
BC077560.1
BC077585.1
BC077867.1
BC078015.1
BC078049.1
BC078063.1
BC078138.1
BC078469.1
BC078472.1
BC078479.1
BC078485.1
BC078489.1
BC078498.1
BC078532.1
BC078607.1
BC078609.1
BC079755.1
BC079797.1
BC079825.1
BC079827.1
BC080062.1
BC080130.1
BC080416.1
BC081198.1
BC081205.1
BC081244.1
BC081279.1
BC082223.1
BC082224.1
BC082458.1
BC082627.1
BC082659.1
BC082670.1
BC082894.1
BC083016.1
BC084156.1
BC084304.1
BC084337.1
BC084346.1
BC084389.1
BC084395.1
BC084401.1
BC084436.1
BC084437.1
BC084441.1
BC084599.1
BC084623.1
BC084624.1
BC084743.1
BC084878.1
BC084886.1
BC084951.1
BC085024.1
BC085026.1
BC085054.1
BC085060.1
BC085199.1
BC085225.1
BC086276.1
BC086465.1
BC086466.1
BC086469.1
BC087344.1
BC087398.1
BC087467.1
BC087471.1
BC087523.1
BC088743.1
BC088974.1
BC089140.1
BC089143.1
BC089182.1
BC089251.1
BC089258.1
BC091726.1
BC092021.1
BC092104.1
BC092128.1
BC092244.1
BC092304.1
BC092332.1
BC092333.1
BC092341.1
BC093536.1
BC093555.1
BC093575.1
BC093579.1
BC094071.1
BC094077.1
BC094095.1
BC094119.1
BC094120.1
BC094123.1
BC094175.1
BC094176.1
BC094179.1
BC094181.1
BC094194.1
BC094204.1
BC094269.1
BC096441_Taira201203_XENLA_tissue_00140409
BC096441_Taira201203_XENLA_tissue_00292392
BC097534.1
BC097580.1
BC097631.1
BC097683.1
BC097685.1
BC097752.1
BC097783.1
BC097818.1
BC097825.1
BC097827.1
BC097830.1
BC097864.1
BC097871.1
BC097872.1
BC097905.1
BC097910.1
BC098972.1
BC098973.1
BC098997.1
BC099038.1
BC099044.1
BC099243.1
BC099265.1
BC099280.1
BC099310.1
BC099323.1
BC099347.1
BC099357.1
BC099364.1
BC100162.1
BC106219.1
BC106257.1
BC106360.1
BC106364.1
BC106408.1
BC106469.1
BC106480.1
BC106520.1
BC106527.1
BC106661.1
BC106662.1
BC108440.1
BC108446.1
BC108473.1
BC108625.1
BC108746.1
BC108823.1
BC108834.1
BC108836.1
BC108839.1
BC108862.1
BC110976.1
BC116461.1
BC123196.1
BC123275.1
BC124842.1
BC124844.1
BC124857.1
BC124874.1
BC128676.1
BC128684.1
BC128687.1
BC128912.1
BC128959.1
BC129049.1
BC129509.1
BC129518.1
BC129608.1
BC129616.1
BC129706.1
BC129709.1
BC129782.1
BC130061.1
BC130066.1
BC130068.1
BC130083.1
BC130091.1
BC130163.1
BC130187.1
BC133197.1
BC133250.1
BC133251.1
BC133259.1
BC133742.1
BC133788.1
BC133794.1
BC134816.1
BC141746.1
BC141760.1
BC141765.1
BC142545.1
BC142562.1
BC142583.1
BC146628.1
BC146637.1
BC153760.1
BC153768.1
BC153805.1
BC153810.1
BC153813.1
BC155356.1
BC155883.1
BC155932.1
BC155948.1
BC157395.1
BC157412.1
BC157424.1
BC157474.1
BC157480.1
BC157483.1
BC157491.1
BC157495.1
BC157727.1
BC157737.1
BC160685.1
BC160705.1
BC160736.1
BC161708.1
BC167485.1
BC168523.1
BC169724.1
BC169986.1
BC170151.1
BC170155.1
BC170244.1
BC170354.1
BC170407.1
BC170438.1
BCAM_Taira201203_XENLA_tissue_00275796
BCAM_XeXenL6RMv10030367m
BCAN_Taira201203_XENLA_tissue_00250968
BCAR3_Park201106_XENLA_00171986
BCAR3_XeXenL6RMv10012860m
BCAS4_TC430349
BCAT2_Taira201203_XENLA_stage_00070542
BCL10_Taira201203_XENLA_tissue_00018338
BCL11A_Taira201203_XENLA_tissue_00160715
BCL11A_XeXenL6RMv10053670m
BCL2L13_TeperekTkacz201206_XENLA_00041416
BCL2L14_Quigley201207_XENLA_00073295
BCL2_Taira201203_XENLA_tissue_00240277
BCL3_Taira201203_XENLA_tissue_00277306
BCL3_XeXenL6RMv10015181m
BCL3_XeXenL6RMv10030372m
BCL9L_XeXenL6RMv10054525m
BCMO1_Taira201203_XENLA_tissue_00139380
BCR_Taira201203_XENLA_stage_00194471
BCR_XeXenL6RMv10049707m
BDAG1_Taira201203_XENLA_tissue_00076509
BECN1_XeXenL6RMv10037453m
BEND7_Ismailoglu201203_XENLA_00017743
BEND7_Taira201203_XENLA_tissue_00081551
BEND7_XeXenL6RMv10009231m
BEST1_Taira201203_XENLA_tissue_00234640
BEST2_Kwon201107_XENLA_00088689
BEST3_Taira201203_XENLA_tissue_00047157
BEST3_XeXenL6RMv10023788m
BEST4_Taira201203_XENLA_tissue_00151395
BET1L_Taira201203_XENLA_stage_00050518
BFSP2_Taira201203_XENLA_tissue_00264262
BFSP2_XeXenL6RMv10016695m
BGN_XeXenL6RMv10010633m
BGN_XeXenL6RMv10019751m
BHLHA15_Taira201203_XENLA_tissue_00187559
BHLHA9_Taira201203_XENLA_stage_00137392
BHLHE41_Taira201203_XENLA_tissue_00111615
BICC1_TeperekTkacz201206_XENLA_00085349
BICC1__Taira201203_XENLA_stage_00156541
BICD1_XeXenL6RMv10033145m
BICD1_XeXenL6RMv10033486m
BIN2_Taira201203_XENLA_tissue_00043825
BIN2_mgEST_Xl4jul2012_1013116732
BIRC5.1_XeXenL6RMv10053193m
BIVM_Taira201203_XENLA_stage_00092269
BIX1.2_TC420565
BIX1.2_TC420866
BK004977.1
BLNK_CHICK_XeXenL6RMv10021946m
BLNK_Taira201203_XENLA_tissue_00155009
BLOC1S2_Kwon201107_XENLA_00020783
BLVRA_XeXenL6RMv10048353m
BLZF1_Ismailoglu201203_XENLA_00058864
BMF_Kwon201107_XENLA_00038289
BMF_Taira201203_XENLA_tissue_00152162
BMP10_Amin201106_XENLA_00078413
BMP10_XeXenL6RMv10003133m
BMP15_Taira201203_XENLA_tissue_00184249
BMP1_Ismailoglu201203_XENLA_00004373
BMP1_Ismailoglu201203_XENLA_00015773
BMP1_XeXenL6RMv10009366m
BMP2K_Horb201201_XENLA_00116498
BMP2K_Kwon201107_XENLA_00079162
BMP2K_TC431865
BMP2K_TeperekTkacz201202_XENLA_00072713
BMP6_XeXenL6RMv10039159m
BMP7.2_Taira201203_XENLA_stage_00129077
BMP8_Chung201110_XENLA_00011210
BMP8_XeXenL6RMv10033422m
BMPR1B_XeXenL6RMv10018232m
BMPR2_Taira201203_XENLA_tissue_00128374
BMS1_Ismailoglu201203_XENLA_00004086
BNC2_Park201106_XENLA_00053045
BNC2_Park201106_XENLA_00098184
BNC2_Park201106_XENLA_00133548
BNC2_Taira201203_XENLA_tissue_00049996
BNC2_Taira201203_XENLA_tissue_00112293
BNC2_Taira201203_XENLA_tissue_00266826
BOD1L_TC465928
BOD1L_mgEST_Xl4jul2012_1013120687
BOK_Amin201106_XENLA_00036606
BOK_Quigley201207_XENLA_00027012
BPI_Taira201203_XENLA_stage_00006959
BPNT1_XeXenL6RMv10029821m
BPTF_Kwon201107_XENLA_00117481
BRAF_TC415932
BRCA2_Quigley201112_XENLA_00021334
BRCA2_TeperekTkacz201206_XENLA_00048213
BRD1_Kwon201107_XENLA_00080740
BRD1_Taira201203_XENLA_stage_00171295
BRD1_Taira201203_XENLA_tissue_00215767
BRD2_Ismailoglu201203_XENLA_00069249
BRD3_TC414388
BRD3_XeXenL6RMv10040711m
BRD4_Taira201203_XENLA_stage_00136414
BRD4_XeXenL6RMv10052447m
BRD7_Kwon201107_XENLA_00003720
BRDT_XeXenL6RMv10012839m
BRDT_XeXenL6RMv10012840m
BRE_Taira201203_XENLA_stage_00079549
BROX_TeperekTkacz201206_XENLA_00067018
BROX_XeXenL6RMv10014214m
BRPF1_Chung201110_XENLA_00044129
BRPF1_Quigley201207_XENLA_00035678
BRPF1_Quigley201207_XENLA_00085297
BRPF1_XeXenL6RMv10039932m
BRSK2_Kwon201107_XENLA_00021943
BRSK2_Taira201203_XENLA_tissue_00154971
BRSK2_Taira201203_XENLA_tissue_00168145
BSG_Taira201203_XENLA_stage_00157358
BSN_Taira201203_XENLA_stage_00065235
BSN_XeXenL6RMv10035190m
BTBD11_Amin201106_XENLA_00075252
BTBD11_XeXenL6RMv10003908m
BTBD11_XeXenL6RMv10036885m
BTBD19_Kwon201107_XENLA_00096237
BTBD19_Kwon201107_XENLA_00119467
BTBD8_Taira201203_XENLA_tissue_00187704
BTC_Ismailoglu201203_XENLA_00014476
BTD_XeXenL6RMv10037512m
BTG5_TC416839
BUB3_TC415687
BUD31_Taira201203_XENLA_tissue_00138278
BX000999.6_Ismailoglu201203_XENLA_00000418
BX000999.6_Ismailoglu201203_XENLA_00002015
BX640547.1_XeXenL6RMv10021857m
BZRAP1_TC445197
BZRAP1_TeperekTkacz201206_XENLA_00096763
BZRAP1_XeXenL6RMv10033045m
BZRAP1_XeXenL6RMv10033046m
BZW2_XeXenL6RMv10003155m
C10ORF27_XeXenL6RMv10026038m
C10ORF32_Taira201203_XENLA_tissue_00180388
C10ORF81_Taira201203_XENLA_tissue_00179798
C11ORF41_Quigley201112_XENLA_00052550
C11ORF41_Taira201203_XENLA_stage_00019029
C11ORF51_Park201106_XENLA_00115824
C11ORF54_Taira201203_XENLA_tissue_00245837
C11ORF67_Ismailoglu201203_XENLA_00022263
C11ORF96_TC431915
C11ORF9_Park201106_XENLA_00126190
C11ORF9_Taira201203_XENLA_tissue_00189291
C11ORF9_XeXenL6RMv10052586m
C12ORF23_Taira201203_XENLA_tissue_00039290
C12ORF63_Ismailoglu201203_XENLA_00065360
C12ORF63_mgEST_Xl4jul2012_1013112829
C12ORF73_Taira201203_XENLA_stage_00205890
C12ORF73_Taira201203_XENLA_tissue_00285494
C14ORF109_Taira201203_XENLA_stage_00117053
C14ORF164_XeXenL6RMv10048185m
C14ORF166B_Taira201203_XENLA_tissue_00194733
C14ORF166B_XeXenL6RMv10020065m
C14ORF49_XeXenL6RMv10032920m
C14ORF79_Kwon201107_XENLA_00031984
C14ORF79_Kwon201107_XENLA_00080557
C14ORF79_Kwon201107_XENLA_00126542
C14ORF79_Taira201203_XENLA_tissue_00117266
C15ORF42_TeperekTkacz201202_XENLA_00152804
C16ORF11_Taira201203_XENLA_tissue_00017631
C16ORF11_Taira201203_XENLA_tissue_00063200
C16ORF45_Taira201203_XENLA_tissue_00209371
C16ORF58_XeXenL6RMv10043698m
C16ORF79_Taira201203_XENLA_stage_00140227
C16ORF79_XeXenL6RMv10035696m
C16ORF7_Kwon201107_XENLA_00027642
C16ORF96_Chung201110_XENLA_00004327
C17ORF56_Ismailoglu201203_XENLA_00056981
C17ORF59_Taira201203_XENLA_stage_00041508
C17ORF59_mgEST_Xl4jul2012_1013253200
C17ORF63_Kwon201107_XENLA_00099229
C17ORF80_Park201106_XENLA_00076384
C17ORF98_Taira201203_XENLA_tissue_00188892
C18ORF1_Taira201203_XENLA_tissue_00133789
C18ORF32_Taira201203_XENLA_tissue_00226079
C18ORF54_XeXenL6RMv10051381m
C18ORF8_Taira201203_XENLA_tissue_00066111
C19ORF26_XeXenL6RMv10051340m
C19ORF43_Ismailoglu201203_XENLA_00001521
C19ORF53_Quigley201112_XENLA_00077485
C19ORF53_TC440561
C19ORF66_XeXenL6RMv10022145m
C1ORF112_Kwon201107_XENLA_00062934
C1ORF114_XeXenL6RMv10042432m
C1ORF124_XeXenL6RMv10010831m
C1ORF173_Taira201203_XENLA_tissue_00045477
C1ORF194_Horb201201_XENLA_00040179
C1ORF194_Taira201203_XENLA_tissue_00264807
C1ORF194_XeXenL6RMv10007345m
C1ORF212_Taira201203_XENLA_tissue_00190514
C1ORF31_TeperekTkacz201206_XENLA_00019160
C1ORF38_Taira201203_XENLA_tissue_00098507
C1ORF38_XeXenL6RMv10040798m
C1ORF43_TeperekTkacz201206_XENLA_00031060
C1ORF55_Amin201106_XENLA_00009508
C1QBP_Ismailoglu201203_XENLA_00069245
C1QL1_Taira201203_XENLA_tissue_00275395
C1QL4_Taira201203_XENLA_stage_00067689
C1QTNF1_Taira201203_XENLA_tissue_00036798
C1QTNF1_Taira201203_XENLA_tissue_00055875
C1QTNF1_XeXenL6RMv10041097m
C1QTNF2_Taira201203_XENLA_tissue_00131432
C1QTNF5_Park201106_XENLA_00076583
C20ORF118_Taira201203_XENLA_tissue_00151533
C20ORF123_Taira201203_XENLA_tissue_00135104
C20ORF123_Taira201203_XENLA_tissue_00241065
C20ORF123_XeXenL6RMv10005937m
C20ORF151_Taira201203_XENLA_stage_00108353
C20ORF151_XeXenL6RMv10030628m
C20ORF196_mgEST_Xl4jul2012_1013102899
C20ORF27_XeXenL6RMv10022958m
C20ORF27_XeXenL6RMv10041960m
C20ORF85_Taira201203_XENLA_tissue_00156214
C21ORF62_Kwon201107_XENLA_00135552
C21ORF62_Taira201203_XENLA_tissue_00036745
C21ORF62_Taira201203_XENLA_tissue_00143326
C21ORF63_Taira201203_XENLA_tissue_00166825
C21ORF63_XeXenL6RMv10031459m
C22ORF25_Ismailoglu201203_XENLA_00071518
C22ORF25_Taira201203_XENLA_tissue_00197249
C2CD3_Horb201201_XENLA_00078304
C2CD3_TC462336
C2CD3_XeXenL6RMv10029281m
C2CD4C__Taira201203_XENLA_tissue_00226176
C2ORF40_Taira201203_XENLA_tissue_00142541
C2ORF44_XeXenL6RMv10037078m
C2ORF61_XeXenL6RMv10032034m
C2ORF67_Taira201203_XENLA_tissue_00203646
C2ORF71_Taira201203_XENLA_tissue_00250306
C2_Taira201203_XENLA_tissue_00126376
C3ORF23_Ismailoglu201203_XENLA_00043528
C3ORF39_TC469066
C3ORF49_Taira201203_XENLA_stage_00040759
C3ORF49_Taira201203_XENLA_stage_00216668
C3ORF49_XeXenL6RMv10008845m
C3ORF52_Taira201203_XENLA_tissue_00064259
C3ORF64_mgEST_Xl4jul2012_1013098248
C3ORF77_Kwon201107_XENLA_00065081
C3ORF77_Kwon201107_XENLA_00120144
C3ORF77_Taira201203_XENLA_tissue_00088901
C3_XeXenL6RMv10004109m
C3_XeXenL6RMv10012282m
C4ORF21_Kwon201107_XENLA_00004452
C4ORF37_Horb201201_XENLA_00076770
C4ORF44_Taira201203_XENLA_tissue_00044291
C4ORF48_Taira201203_XENLA_tissue_00105511
C5AR1_XeXenL6RMv10041241m
C5ORF22_XeXenL6RMv10014565m
C5ORF24_XeXenL6RMv10049520m
C5ORF30_Taira201203_XENLA_tissue_00121847
C5ORF42_Amin201106_XENLA_00047719
C5ORF42_Amin201106_XENLA_00073381
C5ORF42_TeperekTkacz201202_XENLA_00117668
C5ORF48_Taira201203_XENLA_stage_00209890
C6.2_Taira201203_XENLA_tissue_00109770
C6ORF118_Quigley201112_XENLA_00125403
C6ORF174_Taira201203_XENLA_stage_00033884
C6ORF186_XeXenL6RMv10020804m
C6ORF204_Kwon201107_XENLA_00127040
C6ORF97_XeXenL6RMv10044186m
C7ORF23_Kwon201107_XENLA_00066121
C7ORF43_XeXenL6RMv10038333m
C7ORF58_Kwon201107_XENLA_00127262
C8A_Taira201203_XENLA_tissue_00124533
C8ORF34_TC450334
C9ORF103_Ismailoglu201203_XENLA_00003187
C9ORF156_Taira201203_XENLA_stage_00209438
C9ORF167_Taira201203_XENLA_tissue_00228154
C9ORF30_Taira201203_XENLA_stage_00120670
C9ORF3_Taira201203_XENLA_stage_00196409
C9ORF84_Ismailoglu201203_XENLA_00061798
C9ORF84_Ismailoglu201203_XENLA_00070691
C9ORF89_XeXenL6RMv10008248m
C9ORF91_Taira201203_XENLA_tissue_00103879
CA11_Taira201203_XENLA_tissue_00123346
CA12_Kwon201107_XENLA_00099771
CA13_XeXenL6RMv10024278m
CA13_XeXenL6RMv10027903m
CA14_XeXenL6RMv10011805m
CA1_XeXenL6RMv10024277m
CA2_Taira201203_XENLA_tissue_00200489
CA5B_TeperekTkacz201202_XENLA_00045572
CA6_Taira201203_XENLA_stage_00018491
CA7_Taira201203_XENLA_stage_00065574
CA7_TeperekTkacz201202_XENLA_00075957
CAB39L_Chung201110_XENLA_00060493
CABP5_Taira201203_XENLA_tissue_00081394
CABZ01056802.1_TeperekTkacz201206_XENLA_00130340
CABZ01071283.1_TC448478
CABZ01072954.1_Taira201203_XENLA_tissue_00099262
CABZ01072954.1_Taira201203_XENLA_tissue_00204571
CABZ01085657.1_Ismailoglu201203_XENLA_00022201
CABZ01086835.1_Taira201203_XENLA_stage_00051150
CABZ01086835.1_XeXenL6RMv10019215m
CACHD1_Quigley201112_XENLA_00090388
CACNA1B_Taira201203_XENLA_tissue_00230693
CACNA1E_Ismailoglu201203_XENLA_00000925
CACNA1E_XeXenL6RMv10014933m
CACNA1E_XeXenL6RMv10020590m
CACNA1G_XeXenL6RMv10039773m
CACNA1H_Park201106_XENLA_00046224
CACNA1H_XeXenL6RMv10041092m
CACNA1R_Ismailoglu201203_XENLA_00011285
CACNA2D1_Taira201203_XENLA_tissue_00282112
CACNA2D1_XeXenL6RMv10006529m
CACNB1_Taira201203_XENLA_stage_00137915
CACNB2_Taira201203_XENLA_tissue_00191705
CACNB4_XeXenL6RMv10042997m
CACNG3_Kwon201107_XENLA_00110248
CACNG3_XeXenL6RMv10053914m
CACNG6_XeXenL6RMv10041790m
CACNG7_XeXenL6RMv10004254m
CADM1_Taira201203_XENLA_stage_00168814
CADM2_XeXenL6RMv10002468m
CADPS_Taira201203_XENLA_stage_00130634
CADPS_Taira201203_XENLA_stage_00141792
CADPS_Taira201203_XENLA_stage_00142077
CAD_Ismailoglu201203_XENLA_00029316
CALB2_TC443730
CALB2_TeperekTkacz201206_XENLA_00046421
CALCOCO2_Ismailoglu201203_XENLA_00022139
CALCOCO2_XeXenL6RMv10035590m
CALCRL_Kwon201107_XENLA_00088962
CALCRL_Taira201203_XENLA_stage_00105945
CALCR_XeXenL6RMv10021365m
CALM1_Taira201203_XENLA_tissue_00166443
CALML4_XeXenL6RMv10012195m
CAMK1G_XeXenL6RMv10022936m
CAMK1_Park201106_XENLA_00073231
CAMK1_XeXenL6RMv10039337m
CAMK1_XeXenL6RMv10039929m
CAMK2B_Taira201203_XENLA_stage_00072905
CAMK2B_Taira201203_XENLA_tissue_00101848
CAMK2B_Taira201203_XENLA_tissue_00284836
CAMK2N2_Taira201203_XENLA_tissue_00266631
CAMK2N2_Taira201203_XENLA_tissue_00290174
CAMP_Taira201203_XENLA_tissue_00048663
CAMSAP1L1_Kwon201107_XENLA_00072947
CAMSAP1L1_Taira201203_XENLA_tissue_00080892
CAMSAP1_Taira201203_XENLA_stage_00117537
CAMSAP1_Taira201203_XENLA_tissue_00130215
CAMTA1_Horb201201_XENLA_00201628
CAMTA1_Taira201203_XENLA_tissue_00045676
CAMTA2_Audic201207_XENLA_00000574
CAP2_Amin201106_XENLA_00045161
CAP2_Kwon201107_XENLA_00044151
CAPG_Taira201203_XENLA_tissue_00147234
CAPN14_Kwon201107_XENLA_00024802
CAPN14_Kwon201107_XENLA_00062739
CAPN14_Taira201203_XENLA_stage_00196369
CAPN14_XeXenL6RMv10010853m
CAPN2_Ismailoglu201203_XENLA_00038538
CAPN2_Quigley201112_XENLA_00006671
CAPN3_TC421562
CAPN3_Taira201203_XENLA_tissue_00129839
CAPN7_XeXenL6RMv10047399m
CAPN8_Ismailoglu201203_XENLA_00047992
CAPN8_TeperekTkacz201206_XENLA_00036923
CAPN8_XeXenL6RMv10014207m
CAPRIN1_XeXenL6RMv10007082m
CAPS2_Taira201203_XENLA_stage_00151193
CAPSL_Taira201203_XENLA_tissue_00183467
CAPZA2_mgEST_Xl4jul2012_1013254125
CARD11_Chung201110_XENLA_00035248
CARD11_Taira201203_XENLA_stage_00193033
CARD11_XeXenL6RMv10015842m
CARD11_XeXenL6RMv10022536m
CARD11_XeXenL6RMv10023068m
CARD11_XeXenL6RMv10025508m
CARD14_Taira201203_XENLA_tissue_00156174
CARD18_Taira201203_XENLA_tissue_00207258
CARHSP1_Ismailoglu201203_XENLA_00069516
CARKD_XeXenL6RMv10021913m
CARM1P1_Taira201203_XENLA_tissue_00116186
CARNS1_XeXenL6RMv10051435m
CARS2_TC452371
CASC3_Ismailoglu201203_XENLA_00046212
CASD1_Amin201106_XENLA_00068480
CASD1_Taira201203_XENLA_stage_00112211
CASD1_XeXenL6RMv10003880m
CASKIN1_Taira201203_XENLA_tissue_00176329
CASKIN2_Taira201203_XENLA_tissue_00051419
CASP7_Taira201203_XENLA_tissue_00116883
CASP8AP2_Taira201203_XENLA_tissue_00263155
CAST_Taira201203_XENLA_tissue_00205715
CAT.1_Amin201106_XENLA_00029949
CAT1_Taira201203_XENLA_stage_00047296
CAT1_Taira201203_XENLA_stage_00084823
CAV3.1_Taira201203_XENLA_tissue_00279171
CBLB_Park201106_XENLA_00026143
CBLB_Taira201203_XENLA_tissue_00003949
CBL_Chung201110_XENLA_00013258
CBL_XeXenL6RMv10043889m
CBL_XeXenL6RMv10052493m
CBX1_TeperekTkacz201206_XENLA_00048060
CBX3_Ismailoglu201203_XENLA_00068614
CC2D2A_Taira201203_XENLA_tissue_00205918
CC2D2A_Taira201203_XENLA_tissue_00265502
CCAR1_XeXenL6RMv10008317m
CCBE1_XeXenL6RMv10029483m
CCDC102A_Ismailoglu201203_XENLA_00010291
CCDC106_Taira201203_XENLA_tissue_00261251
CCDC106_XeXenL6RMv10041590m
CCDC125_TC468704
CCDC125_XeXenL6RMv10010526m
CCDC129_Taira201203_XENLA_stage_00048849
CCDC134_Ismailoglu201203_XENLA_00050608
CCDC136_Taira201203_XENLA_stage_00169220
CCDC136_XeXenL6RMv10040764m
CCDC13_Ismailoglu201203_XENLA_00060076
CCDC13_TeperekTkacz201206_XENLA_00051097
CCDC13_XeXenL6RMv10024482m
CCDC141_Kwon201107_XENLA_00096652
CCDC141_Taira201203_XENLA_stage_00087988
CCDC141_XeXenL6RMv10023049m
CCDC141_XeXenL6RMv10023050m
CCDC141_XeXenL6RMv10040163m
CCDC153_Chung201110_XENLA_00000566
CCDC165_Taira201203_XENLA_tissue_00188942
CCDC17_Quigley201207_XENLA_00040903
CCDC17_XeXenL6RMv10044631m
CCDC19_XeXenL6RMv10020888m
CCDC34_Kwon201107_XENLA_00130226
CCDC43_TC422585
CCDC59_Ismailoglu201203_XENLA_00068993
CCDC65_Taira201203_XENLA_tissue_00076266
CCDC71_Taira201203_XENLA_tissue_00237775
CCDC80_TeperekTkacz201202_XENLA_00054693
CCDC83_XeXenL6RMv10041896m
CCDC87_Quigley201207_XENLA_00060471
CCDC87_XeXenL6RMv10053145m
CCDC88C_Taira201203_XENLA_tissue_00112009
CCDC99_Taira201203_XENLA_stage_00129174
CCDC99_Taira201203_XENLA_tissue_00250759
CCKAR_Taira201203_XENLA_tissue_00093996
CCKBR__Taira201203_XENLA_tissue_00210650
CCKBR__XeXenL6RMv10013939m
CCL20_Taira201203_XENLA_tissue_00210005
CCL20_XeXenL6RMv10022460m
CCL5_Taira201203_XENLA_tissue_00291669
CCL7_TC433669
CCNB1.2_Ismailoglu201203_XENLA_00057298
CCNDX_Taira201203_XENLA_stage_00138680
CCNE2_Taira201203_XENLA_stage_00208822
CCNG1_XeXenL6RMv10009072m
CCNK_Taira201203_XENLA_stage_00157229
CCNK_XeXenL6RMv10053762m
CCNL1_XeXenL6RMv10041397m
CCNT1_Taira201203_XENLA_stage_00026376
CCNT2_TeperekTkacz201206_XENLA_00069891
CCNYL1_Ismailoglu201203_XENLA_00055981
CCNY_Kwon201107_XENLA_00104280
CCZ1B_XeXenL6RMv10043091m
CD109_Taira201203_XENLA_tissue_00266117
CD14_XeXenL6RMv10009074m
CD200R1_Taira201203_XENLA_tissue_00278531
CD200_Kwon201107_XENLA_00015433
CD226_Taira201203_XENLA_tissue_00287896
CD248_Taira201203_XENLA_tissue_00166141
CD248_XeXenL6RMv10017364m
CD274_XeXenL6RMv10001387m
CD274_XeXenL6RMv10054463m
CD28_XeXenL6RMv10053605m
CD34_Taira201203_XENLA_stage_00056024
CD34_Taira201203_XENLA_tissue_00117567
CD36_Taira201203_XENLA_tissue_00179221
CD36_XeXenL6RMv10038849m
CD3E_Taira201203_XENLA_tissue_00041006
CD40LG_Taira201203_XENLA_tissue_00158077
CD40_Taira201203_XENLA_tissue_00230839
CD44_Park201106_XENLA_00112102
CD44_Taira201203_XENLA_tissue_00118930
CD72_Taira201203_XENLA_stage_00178449
CD86_TC453712
CD86_Taira201203_XENLA_tissue_00281298
CDAN1_Park201106_XENLA_00009997
CDAN1_TeperekTkacz201206_XENLA_00124262
CDA_Park201106_XENLA_00030427
CDC25C_Ismailoglu201203_XENLA_00044266
CDC42BPA_Taira201203_XENLA_tissue_00138605
CDC42BPB_Audic201207_XENLA_00002472
CDC42BPB_XeXenL6RMv10013061m
CDC42EP1_Taira201203_XENLA_tissue_00292375
CDC73_TeperekTkacz201206_XENLA_00079419
CDCA5_Kwon201107_XENLA_00034236
CDCA9_TC422567
CDH15_Ismailoglu201203_XENLA_00033995
CDH16_XeXenL6RMv10016881m
CDH20_Kwon201107_XENLA_00107057
CDH20_Taira201203_XENLA_stage_00015064
CDH20_Taira201203_XENLA_stage_00196999
CDH23_Taira201203_XENLA_tissue_00008317
CDH24_Taira201203_XENLA_tissue_00184604
CDH24_XeXenL6RMv10048218m
CDH26_Taira201203_XENLA_tissue_00239701
CDH26_XeXenL6RMv10024677m
CDH5_Taira201203_XENLA_tissue_00197602
CDH6_Ismailoglu201203_XENLA_00022643
CDH6_XeXenL6RMv10025796m
CDH7_XeXenL6RMv10012013m
CDH8_XeXenL6RMv10043766m
CDHR1_XeXenL6RMv10013898m
CDHR3_Taira201203_XENLA_tissue_00199219
CDHR5_Taira201203_XENLA_tissue_00205497
CDHR5_Taira201203_XENLA_tissue_00254732
CDHR5_Taira201203_XENLA_tissue_00291308
CDK13_Kwon201107_XENLA_00107424
CDK15_XeXenL6RMv10042768m
CDK16_Taira201203_XENLA_tissue_00223089
CDK17_Kwon201107_XENLA_00107950
CDK18_Ismailoglu201203_XENLA_00011398
CDK18_Ismailoglu201203_XENLA_00066775
CDK1_Taira201203_XENLA_stage_00113188
CDK4_Ismailoglu201203_XENLA_00030337
CDK5RAP2_mgEST_Xl4jul2012_1013113903
CDKL4_Park201106_XENLA_00027967
CDKN1A_Taira201203_XENLA_tissue_00143446
CDKN1A_XeXenL6RMv10016973m
CDO1_Taira201203_XENLA_tissue_00138595
CDO1_TeperekTkacz201206_XENLA_00040703
CDR2L_Ismailoglu201203_XENLA_00036285
CDS2_Quigley201207_XENLA_00090844
CDS2_XeXenL6RMv10003136m
CDX1_TeperekTkacz201206_XENLA_00124177
CDX4_Horb201201_XENLA_00139468
CDX4_Taira201203_XENLA_stage_00037387
CDYL_XeXenL6RMv10009167m
CEBPE_Taira201203_XENLA_tissue_00284240
CEBPG_Quigley201207_XENLA_00053798
CEBPZ_Taira201203_XENLA_stage_00156349
CECR2_XeXenL6RMv10018703m
CELA3A_XeXenL6RMv10053002m
CELF1_XeXenL6RMv10014910m
CELF2_XeXenL6RMv10026535m
CELSR1_Kwon201107_XENLA_00006925
CELSR3_Kwon201107_XENLA_00040247
CELSR3_Kwon201107_XENLA_00055012
CELSR3_XeXenL6RMv10022103m
CEL_TC437310
CENPF_TeperekTkacz201202_XENLA_00026492
CENPF_XeXenL6RMv10025451m
CENPI_XeXenL6RMv10050457m
CENPK_Ismailoglu201203_XENLA_00033593
CEP104_Kwon201107_XENLA_00008117
CEP152_XeXenL6RMv10042612m
CEP152_XeXenL6RMv10042613m
CEP170_Kwon201107_XENLA_00116982
CEP170_Park201106_XENLA_00009105
CEP170_Taira201203_XENLA_tissue_00195619
CEP170_XeXenL6RMv10049356m
CEP63_Taira201203_XENLA_tissue_00025075
CEP63_Taira201203_XENLA_tissue_00107049
CEP85L_XeXenL6RMv10041879m
CEP95_Ismailoglu201203_XENLA_00066642
CERS2_Taira201203_XENLA_tissue_00027576
CERS6_Taira201203_XENLA_tissue_00238031
CERS6_XeXenL6RMv10017293m
CFB_XeXenL6RMv10053441m
CFD_Taira201203_XENLA_tissue_00030912
CFD_Taira201203_XENLA_tissue_00045322
CFHR2_Taira201203_XENLA_tissue_00033430
CFH_TeperekTkacz201206_XENLA_00005002
CFI_Audic201207_XENLA_00002220
CFI_Taira201203_XENLA_tissue_00091106
CFL2_XeXenL6RMv10031539m
CFLAR_Quigley201207_XENLA_00021488
CFTR_Taira201203_XENLA_tissue_00156958
CFTR_XeXenL6RMv10000631m
CGA_Taira201203_XENLA_stage_00017221
CHAF1B_Horb201201_XENLA_00119169
CHAT_XeXenL6RMv10013905m
CHCHD3_XeXenL6RMv10021867m
CHCHD6_Taira201203_XENLA_tissue_00020859
CHD3_Ismailoglu201203_XENLA_00000455
CHD3_Ismailoglu201203_XENLA_00005314
CHD3_Ismailoglu201203_XENLA_00037363
CHD4_Quigley201207_XENLA_00005373
CHD5_XeXenL6RMv10047711m
CHD6_Park201106_XENLA_00043844
CHD6_Taira201203_XENLA_stage_00075577
CHD6_TeperekTkacz201206_XENLA_00039125
CHD7_Ismailoglu201203_XENLA_00036720
CHD7_Quigley201207_XENLA_00022131
CHD7_Taira201203_XENLA_stage_00058983
CHD7_XeXenL6RMv10055135m
CHD9_XeXenL6RMv10043314m
CHERP_Taira201203_XENLA_tissue_00059819
CHGB_XeXenL6RMv10024773m
CHIA_XeXenL6RMv10017673m
CHMP1B_Taira201203_XENLA_tissue_00033350
CHMP4C_Kwon201107_XENLA_00136383
CHMP4C_Taira201203_XENLA_stage_00217126
CHMP4C_Taira201203_XENLA_tissue_00290120
CHMP7_Taira201203_XENLA_stage_00067807
CHN2_Taira201203_XENLA_tissue_00176246
CHN2_Taira201203_XENLA_tissue_00268129
CHN2_XeXenL6RMv10034969m
CHODL_TC446048
CHODL_XeXenL6RMv10041280m
CHRAC1_Taira201203_XENLA_stage_00074829
CHRDL1_Taira201203_XENLA_tissue_00040696
CHRD_XeXenL6RMv10014175m
CHRNA2_Chung201110_XENLA_00001289
CHRNA2_Chung201110_XENLA_00088320
CHRNA2_Quigley201112_XENLA_00133311
CHST11_XeXenL6RMv10025420m
CHST13_Taira201203_XENLA_tissue_00245236
CHST1_TeperekTkacz201206_XENLA_00095228
CHST3_Taira201203_XENLA_tissue_00059346
CHST4_Audic201207_XENLA_00003178
CHST4_XeXenL6RMv10019670m
CHST6_Taira201203_XENLA_stage_00004197
CHSY3_XeXenL6RMv10008914m
CHTF18_XeXenL6RMv10001648m
CHTOP_Ismailoglu201203_XENLA_00024515
CHTOP_Taira201203_XENLA_stage_00022403
CIB2_Taira201203_XENLA_stage_00133257
CIB3_Taira201203_XENLA_tissue_00146656
CIDEB_Taira201203_XENLA_tissue_00003547
CIDEB_Taira201203_XENLA_tissue_00035857
CIITA_Taira201203_XENLA_tissue_00095677
CILP2_Taira201203_XENLA_tissue_00182547
CILP_Taira201203_XENLA_stage_00204118
CILP_XeXenL6RMv10001130m
CISH_Taira201203_XENLA_stage_00199617
CISH_Taira201203_XENLA_tissue_00172578
CISH_XeXenL6RMv10004803m
CIT_XeXenL6RMv10013590m
CKAP4_Ismailoglu201203_XENLA_00020307
CKAP5_XeXenL6RMv10036592m
CKMT1B_Taira201203_XENLA_stage_00069915
CKMT1B_XeXenL6RMv10001168m
CKM_Taira201203_XENLA_stage_00040661
CLCF1_Ismailoglu201203_XENLA_00028516
CLCF1_TeperekTkacz201206_XENLA_00060027
CLCN2_Taira201203_XENLA_tissue_00146000
CLCN2_Taira201203_XENLA_tissue_00222616
CLCN2_Taira201203_XENLA_tissue_00280631
CLCN3_Kwon201107_XENLA_00072492
CLCN4_XeXenL6RMv10024994m
CLCN5_Taira201203_XENLA_stage_00035730
CLCN6_XeXenL6RMv10047852m
CLDN15.2_Taira201203_XENLA_tissue_00229781
CLDN16_Taira201203_XENLA_tissue_00241605
CLDN16_XeXenL6RMv10047109m
CLDN2_Taira201203_XENLA_tissue_00282373
CLDN2_XeXenL6RMv10050406m
CLDN4_TeperekTkacz201206_XENLA_00076449
CLDN6.1_TC423400
CLEC10A_TC465418
CLEC10A_XeXenL6RMv10023383m
CLEC11A_TC438682
CLEC11A_Taira201203_XENLA_tissue_00058991
CLEC14A_XeXenL6RMv10031542m
CLEC16A_Kwon201107_XENLA_00034121
CLEC16A_TeperekTkacz201206_XENLA_00116310
CLEC19A_Amin201106_XENLA_00002265
CLEC19A_Taira201203_XENLA_tissue_00018015
CLEC4E_Taira201203_XENLA_stage_00114035
CLGN_Taira201203_XENLA_stage_00121063
CLGN_TeperekTkacz201202_XENLA_00083494
CLGN_XeXenL6RMv10034024m
CLIC1_Kwon201107_XENLA_00132286
CLIC3_Taira201203_XENLA_tissue_00171466
CLINT1_Taira201203_XENLA_tissue_00188030
CLIP2_Horb201201_XENLA_00016214
CLIP2_Horb201201_XENLA_00134851
CLIP2_Park201106_XENLA_00126827
CLIP3_Taira201203_XENLA_stage_00145623
CLIP4_Taira201203_XENLA_stage_00104457
CLIP4_XeXenL6RMv10042344m
CLMN_Kwon201107_XENLA_00118433
CLMP_Taira201203_XENLA_stage_00114774
CLMP_Taira201203_XENLA_tissue_00246188
CLPTM1L_Taira201203_XENLA_tissue_00109289
CLRN1_Taira201203_XENLA_tissue_00123259
CLSTN1_XeXenL6RMv10020554m
CLSTN2_XeXenL6RMv10014844m
CLSTN3_XeXenL6RMv10012522m
CLUL1_Taira201203_XENLA_tissue_00084239
CLUL1_Taira201203_XENLA_tissue_00141495
CLVS1_Taira201203_XENLA_stage_00117133
CMPK2_XeXenL6RMv10049251m
CMTM3_Taira201203_XENLA_tissue_00026850
CMTM5_Taira201203_XENLA_stage_00156654
CNDP2_XeXenL6RMv10031071m
CNGA1_TC450266
CNGA1_XeXenL6RMv10003569m
CNGA2_XeXenL6RMv10050476m
CNGA3_Taira201203_XENLA_tissue_00055896
CNGA3_Taira201203_XENLA_tissue_00226685
CNGA3_Taira201203_XENLA_tissue_00267648
CNGB1_Taira201203_XENLA_stage_00163499
CNGB1_XeXenL6RMv10043562m
CNGB3_Taira201203_XENLA_tissue_00145788
CNIH2_Taira201203_XENLA_stage_00084327
CNIH2_Taira201203_XENLA_tissue_00040243
CNIH2_Taira201203_XENLA_tissue_00147675
CNIH_Taira201203_XENLA_tissue_00050014
CNKSR1_Taira201203_XENLA_tissue_00100299
CNKSR2_Taira201203_XENLA_stage_00101409
CNKSR3_XeXenL6RMv10041976m
CNN2_TC422916
CNNM1_Taira201203_XENLA_tissue_00077775
CNNM1_Taira201203_XENLA_tissue_00119720
CNOT2_Taira201203_XENLA_stage_00062447
CNOT4_XeXenL6RMv10032187m
CNOT7_Kwon201107_XENLA_00045615
CNPY1_Taira201203_XENLA_tissue_00138515
CNRIP1_TeperekTkacz201206_XENLA_00111534
CNTD2_Taira201203_XENLA_stage_00203706
CNTFR_Park201106_XENLA_00066240
CNTFR_Taira201203_XENLA_tissue_00154409
CNTNAP2_Taira201203_XENLA_stage_00191568
CNTNAP2_Taira201203_XENLA_stage_00200320
CNTNAP2_Taira201203_XENLA_tissue_00250029
CNTNAP4_Horb201201_XENLA_00072765
COBLL1_Kwon201107_XENLA_00074861
COG4_XeXenL6RMv10029953m
COG7_XeXenL6RMv10023527m
COL11A1_Taira201203_XENLA_stage_00146260
COL11A1_Taira201203_XENLA_tissue_00141031
COL11A1_XeXenL6RMv10002247m
COL11A2P_Taira201203_XENLA_stage_00031940
COL11A2P_XeXenL6RMv10049563m
COL12A1_XeXenL6RMv10048432m
COL13A1_Amin201106_XENLA_00086501
COL13A1_Park201106_XENLA_00024069
COL14A1_Ismailoglu201203_XENLA_00048437
COL14A1_Ismailoglu201203_XENLA_00053201
COL14A1_Taira201203_XENLA_stage_00009051
COL16A1_Taira201203_XENLA_tissue_00119729
COL16A1_Taira201203_XENLA_tissue_00182136
COL16A1_Taira201203_XENLA_tissue_00277292
COL17A1_Quigley201207_XENLA_00041639
COL17A1_Taira201203_XENLA_tissue_00022099
COL17A1_Taira201203_XENLA_tissue_00154389
COL17A1_TeperekTkacz201202_XENLA_00120867
COL18A1_Taira201203_XENLA_tissue_00091087
COL18A1_Taira201203_XENLA_tissue_00199669
COL18A1_XeXenL6RMv10008492m
COL19A1_XeXenL6RMv10044935m
COL20A1_Taira201203_XENLA_tissue_00269156
COL22A1_Taira201203_XENLA_stage_00078895
COL22A1_Taira201203_XENLA_stage_00085429
COL22A1_XeXenL6RMv10035636m
COL25A1.2_Ismailoglu201203_XENLA_00072948
COL25A1_Taira201203_XENLA_tissue_00281887
COL27A1_Taira201203_XENLA_tissue_00118071
COL4A2_Taira201203_XENLA_tissue_00016076
COL4A2_XeXenL6RMv10040563m
COL5A3_XeXenL6RMv10020987m
COL5A3_XeXenL6RMv10022142m
COL6A1_Taira201203_XENLA_tissue_00232172
COL6A1_XeXenL6RMv10001349m
COL6A3_XeXenL6RMv10021071m
COL6A6_Taira201203_XENLA_tissue_00141635
COL8A1_TC445437
COL8A1_XeXenL6RMv10026858m
COL9A2_Audic201207_XENLA_00003874
COL9A3_Taira201203_XENLA_tissue_00173453
COLEC10_XeXenL6RMv10043451m
COLQ_Amin201106_XENLA_00097396
COMT.2_Taira201203_XENLA_stage_00100006
COMT_Quigley201112_XENLA_00055921
COPZ2_Park201106_XENLA_00148710
COPZ2_XeXenL6RMv10035576m
CORIN_Amin201106_XENLA_00007567
CORIN_XeXenL6RMv10003571m
CORIN_XeXenL6RMv10037908m
CORO1A_Quigley201112_XENLA_00098287
CORO1A_XeXenL6RMv10041673m
CORO2B_Kwon201107_XENLA_00095308
CORO6_Taira201203_XENLA_tissue_00046411
COX11_TC444847
COX11_XeXenL6RMv10040629m
COX16_Taira201203_XENLA_stage_00040351
COX4I1_TC425519
COX4I2_Taira201203_XENLA_tissue_00167626
COX5B.1_Taira201203_XENLA_stage_00149989
COX5B.2_Taira201203_XENLA_tissue_00083969
COX5B.2_TeperekTkacz201202_XENLA_00087620
COX6A1_Taira201203_XENLA_tissue_00064346
COX6A2_mgEST_Xl4jul2012_1013118127
COX7A1_Amin201106_XENLA_00052378
COX7C_TeperekTkacz201206_XENLA_00044089
COX8A_Amin201106_XENLA_00091514
CPA1_TC420719
CPB1_TC435174
CPB2_Taira201203_XENLA_tissue_00218171
CPD_Horb201201_XENLA_00108810
CPD_Quigley201112_XENLA_00001072
CPD_Quigley201207_XENLA_00069575
CPLX4_Taira201203_XENLA_tissue_00020940
CPLX4_Taira201203_XENLA_tissue_00188396
CPN1_XeXenL6RMv10013791m
CPNE1_Ismailoglu201203_XENLA_00005301
CPNE1_Taira201203_XENLA_tissue_00155893
CPNE2_XeXenL6RMv10037229m
CPNE3_Taira201203_XENLA_tissue_00237083
CPNE3_XeXenL6RMv10002527m
CPNE9_Ismailoglu201203_XENLA_00002391
CPOX_Quigley201112_XENLA_00088355
CPPED1_Kwon201107_XENLA_00045752
CPS1_Taira201203_XENLA_tissue_00202847
CPS1_XeXenL6RMv10034513m
CPT1A_Taira201203_XENLA_tissue_00189696
CPT2_XeXenL6RMv10055302m
CR855327.1_TeperekTkacz201206_XENLA_00094225
CR855996.1_XeXenL6RMv10016238m
CRABP2_Taira201203_XENLA_stage_00159894
CRABP2_Taira201203_XENLA_tissue_00241645
CRAC1_XENTR_Ismailoglu201203_XENLA_00061523
CRAC1_XENTR_Kwon201107_XENLA_00097936
CRADD.1_Ismailoglu201203_XENLA_00012903
CRADD.1_Taira201203_XENLA_tissue_00012584
CRAMP1L_XeXenL6RMv10023499m
CRAT.1_XeXenL6RMv10014654m
CRAT.2_TeperekTkacz201206_XENLA_00010763
CRB1_Taira201203_XENLA_tissue_00156593
CRB1_XeXenL6RMv10029317m
CRB2_Amin201106_XENLA_00084912
CRCP_XeXenL6RMv10042104m
CREB3L1_Taira201203_XENLA_tissue_00174580
CREB5_Amin201106_XENLA_00049420
CREBBP_TC419760
CRELD2_Kwon201107_XENLA_00060233
CRHR1.2_Audic201207_XENLA_00002822
CRHR1.2_Taira201203_XENLA_tissue_00153699
CRHR2_Ismailoglu201203_XENLA_00074134
CRHR2_XeXenL6RMv10028868m
CRIM1_XeXenL6RMv10052901m
CRISP1_Taira201203_XENLA_stage_00073281
CRISP1_Taira201203_XENLA_stage_00158055
CRISP2_Taira201203_XENLA_stage_00205003
CRISPLD1_XeXenL6RMv10020206m
CRISPLD1_XeXenL6RMv10029744m
CRISPLD2_Taira201203_XENLA_tissue_00049653
CRLF1_Taira201203_XENLA_tissue_00246048
CRLF1_XeXenL6RMv10031917m
CRNKL1_XeXenL6RMv10003500m
CRTAM_Taira201203_XENLA_tissue_00242988
CRTC1_Kwon201107_XENLA_00079140
CRX_Ismailoglu201203_XENLA_00054319
CRX_Taira201203_XENLA_tissue_00009715
CRYAB_Taira201203_XENLA_tissue_00183585
CRYBA4_Taira201203_XENLA_stage_00176156
CRYBA4_XeXenL6RMv10001461m
CRYBB2_XeXenL6RMv10027121m
CRYBG3_XeXenL6RMv10012669m
CRYGB_TC441581
CRYGB_Taira201203_XENLA_tissue_00202648
CRYGB_XeXenL6RMv10053056m
CRYGC_Taira201203_XENLA_tissue_00248604
CRYGN_Taira201203_XENLA_tissue_00232659
CRYM_Park201106_XENLA_00129866
CSAD_Taira201203_XENLA_tissue_00051525
CSDA_mgEST_Xl4jul2012_1013087207
CSE1L_XeXenL6RMv10045061m
CSF3_Taira201203_XENLA_tissue_00182729
CSGALNACT2_Park201106_XENLA_00152931
CSMD1_Ismailoglu201203_XENLA_00013571
CSMD1_XeXenL6RMv10000308m
CSMD3_Kwon201107_XENLA_00128031
CSMD3_XeXenL6RMv10005523m
CSNK1E_XeXenL6RMv10038787m
CSNK1E_XeXenL6RMv10040726m
CSNK2A1_Ismailoglu201203_XENLA_00027853
CSNK2A1_Ismailoglu201203_XENLA_00050346
CSNK2A2_mgEST_Xl4jul2012_1013254732
CSPG4_Taira201203_XENLA_stage_00057312
CSPG5_Taira201203_XENLA_stage_00152546
CSRNP3_Taira201203_XENLA_tissue_00117926
CSRNP3_XeXenL6RMv10027204m
CST7_Kwon201107_XENLA_00100026
CST7_Taira201203_XENLA_tissue_00099475
CTAGE5_Taira201203_XENLA_tissue_00009577
CTBP1_Ismailoglu201203_XENLA_00073694
CTBP2_Taira201203_XENLA_tissue_00193111
CTBP2_XeXenL6RMv10036309m
CTBS_Taira201203_XENLA_tissue_00114247
CTC1_TeperekTkacz201202_XENLA_00123746
CTDSPL_Taira201203_XENLA_tissue_00198541
CTDSPL_XeXenL6RMv10028872m
CTF1_mgEST_Xl4jul2012_1013156437
CTGFL_XeXenL6RMv10051790m
CTGFL_mgEST_Xl4jul2012_1013108729
CTHRC1_XeXenL6RMv10011134m
CTIF_Taira201203_XENLA_tissue_00046434
CTNNBL1_Kwon201107_XENLA_00123323
CTNND1_TC445619
CTNND1_TC467843
CTNND1_XeXenL6RMv10034322m
CTPS2_Taira201203_XENLA_tissue_00002350
CTSE_XeXenL6RMv10005212m
CTSE_XeXenL6RMv10006170m
CTSH_Taira201203_XENLA_tissue_00053557
CTSL1_XeXenL6RMv10019185m
CTSS_TC444742
CTSS_TeperekTkacz201206_XENLA_00123638
CTSS_XeXenL6RMv10013219m
CTTNBP2_Ismailoglu201203_XENLA_00024399
CTTNBP2_Taira201203_XENLA_tissue_00152949
CTXN1_Taira201203_XENLA_tissue_00234424
CU182107.1_Park201106_XENLA_00163740
CU611050.1_Horb201201_XENLA_00048275
CU659670.1_Quigley201112_XENLA_00077271
CU694254.1_Ismailoglu201203_XENLA_00053006
CUBN_Ismailoglu201203_XENLA_00037357
[truncated: 8,063 more rows]

## Sheet: List_genes_cluster_4
A8E4W8_XENTR_Taira201203_XENLA_tissue_00070512
A8E4W8_XENTR_Taira201203_XENLA_tissue_00186307
AAAS_Taira201203_XENLA_stage_00146674
AB250389.1
ABCA8_Taira201203_XENLA_tissue_00082894
ABCC12_Audic201207_XENLA_00005721
ABCD1_TC419351
ABHD2_XeXenL6RMv10011422m
ABHD3_Taira201203_XENLA_stage_00081752
ACACB_Taira201203_XENLA_stage_00182608
ACACB_Taira201203_XENLA_tissue_00044660
ACADM_XeXenL6RMv10049896m
ACADS_Taira201203_XENLA_tissue_00043475
ACADS_TeperekTkacz201206_XENLA_00019704
ACAN_Taira201203_XENLA_tissue_00123322
ACLY_XeXenL6RMv10001050m
ACTR10_XeXenL6RMv10019579m
ACTR8_Taira201203_XENLA_stage_00148932
ACVR2A_Ismailoglu201203_XENLA_00045978
ACVR2A_Kwon201107_XENLA_00029183
ACVR2B_XeXenL6RMv10011828m
ADAMTS3_XeXenL6RMv10050724m
ADAMTS8_Kwon201107_XENLA_00092225
ADAMTS8_TeperekTkacz201202_XENLA_00053588
ADAMTSL1_XeXenL6RMv10010219m
ADCK3_TC416905
ADCK3_XeXenL6RMv10006240m
ADCK5_Taira201203_XENLA_stage_00180084
ADCY6_Kwon201107_XENLA_00129627
ADCY6_Taira201203_XENLA_tissue_00172231
ADCY6_XeXenL6RMv10009400m
ADCYAP1_Taira201203_XENLA_tissue_00084734
ADO_Kwon201107_XENLA_00090225
ADO_Quigley201207_XENLA_00097433
ADO_XeXenL6RMv10055244m
ADPRHL2_Ismailoglu201203_XENLA_00053067
ADRA2A_XeXenL6RMv10032306m
ADRBK2_XeXenL6RMv10024759m
AEN_Ismailoglu201203_XENLA_00028077
AES_Taira201203_XENLA_stage_00189346
AES_Taira201203_XENLA_stage_00209886
AF013612.1
AF042812.1
AF051785.1
AF079561.1
AF081350.1
AF090829.1
AF132853.1
AF233632.1
AF233633.1
AF237766.1
AF244546.1
AF257333.1
AF257351.1
AF288471.1
AF307009.1
AF382190.1
AF440825.1
AF549917.1
AF549932.1
AF550004.1
AFF4_Quigley201207_XENLA_00034604
AFF4_TC415906
AFF4_XeXenL6RMv10022484m
AFF4_XeXenL6RMv10030401m
AGAP2_XeXenL6RMv10024762m
AGA_Ismailoglu201203_XENLA_00068568
AGBL1_Taira201203_XENLA_tissue_00043616
AGXT_Taira201203_XENLA_tissue_00226987
AJ319668.1
AJ319749.1
AK3_Taira201203_XENLA_stage_00043770
AKAP13_Horb201201_XENLA_00182715
AKAP13_XeXenL6RMv10011403m
AKAP14_Taira201203_XENLA_stage_00000630
AKAP14_Taira201203_XENLA_tissue_00094250
AL732488.1_Taira201203_XENLA_tissue_00163526
AL929195.1_Quigley201207_XENLA_00115106
ALAD_Taira201203_XENLA_stage_00141508
ALAD_Taira201203_XENLA_tissue_00029438
ALDH1L2_Park201106_XENLA_00150322
ALDH3B1_TeperekTkacz201202_XENLA_00088317
ALDH7A1_Amin201106_XENLA_00094031
ALDH7A1_XeXenL6RMv10032086m
ALG10_Ismailoglu201203_XENLA_00061373
ALG10_Taira201203_XENLA_tissue_00242877
AM712310.1
AMD1_TeperekTkacz201206_XENLA_00081663
AMELX_Taira201203_XENLA_tissue_00102426
AMFR_Ismailoglu201203_XENLA_00008213
AMMECR1L_Taira201203_XENLA_tissue_00208111
ANAPC16_XeXenL6RMv10047274m
ANGEL2_XeXenL6RMv10010405m
ANKHD1_Taira201203_XENLA_tissue_00282610
ANKLE1_Kwon201107_XENLA_00013466
ANKLE1_Kwon201107_XENLA_00026010
ANKRD13A_Taira201203_XENLA_tissue_00116375
ANKRD13B_Taira201203_XENLA_tissue_00133725
ANKRD17_Taira201203_XENLA_tissue_00260118
ANKRD17_XeXenL6RMv10050721m
ANKRD58_Taira201203_XENLA_tissue_00240046
ANP32C_Taira201203_XENLA_tissue_00117211
ANP32E_TeperekTkacz201206_XENLA_00031849
ANP32E_TeperekTkacz201206_XENLA_00037640
ANPEP_TC414163
ANPEP_Taira201203_XENLA_tissue_00278549
AP3S2_Taira201203_XENLA_stage_00097146
APLP2_Taira201203_XENLA_tissue_00252884
APOPT1_Taira201203_XENLA_tissue_00068937
ARAP1_XeXenL6RMv10036084m
ARHGAP24_Amin201106_XENLA_00091239
ARHGAP24_XeXenL6RMv10004569m
ARHGAP26_Kwon201107_XENLA_00112156
ARHGAP6_XeXenL6RMv10026110m
ARHGEF18_Kwon201107_XENLA_00018706
ARHGEF19_Audic201207_XENLA_00000606
ARHGEF19_Quigley201207_XENLA_00022263
ARHGEF1_Taira201203_XENLA_tissue_00126635
ARHGEF25_Taira201203_XENLA_stage_00123077
ARHGEF5_Ismailoglu201203_XENLA_00003102
ARHGEF5_Ismailoglu201203_XENLA_00023575
ARHGEF5_Park201106_XENLA_00113341
ARHGEF5_TeperekTkacz201202_XENLA_00028635
ARID3C_XeXenL6RMv10026635m
ARID4A_XeXenL6RMv10019582m
ARID5B_Kwon201107_XENLA_00132721
ARID5B_Taira201203_XENLA_stage_00114393
ARID5B_XeXenL6RMv10055246m
ARIH1_TeperekTkacz201206_XENLA_00064265
ARIH1_TeperekTkacz201206_XENLA_00130100
ARL6IP4_TC422365
ARSI_Taira201203_XENLA_tissue_00161007
AR_Taira201203_XENLA_tissue_00137580
AS3MT_Amin201106_XENLA_00092715
AS3MT_Ismailoglu201203_XENLA_00058122
ASB12.2_XeXenL6RMv10048635m
ASB12_Ismailoglu201203_XENLA_00005909
ASB5_Amin201106_XENLA_00051474
ASPG_Taira201203_XENLA_stage_00151345
ASUN_XeXenL6RMv10050711m
ATG4A_Taira201203_XENLA_tissue_00013018
ATG4B_Taira201203_XENLA_stage_00058195
ATG4B_Taira201203_XENLA_tissue_00042169
ATP10A_Taira201203_XENLA_tissue_00121727
ATP10B_Quigley201112_XENLA_00076714
ATP10B_XeXenL6RMv10009322m
ATP1A1_Quigley201207_XENLA_00009023
ATP1A2_Park201106_XENLA_00028614
ATP1A2_XeXenL6RMv10026122m
ATP4B_TC421748
ATP4B_XeXenL6RMv10044371m
ATP5B_XeXenL6RMv10009678m
ATP6V0A1_Audic201207_XENLA_00007069
ATP6V0B_TeperekTkacz201206_XENLA_00080308
ATP6V0B_TeperekTkacz201206_XENLA_00132051
ATRN_Quigley201112_XENLA_00012125
ATRN_Quigley201112_XENLA_00012309
ATRN_TeperekTkacz201206_XENLA_00090921
AURKA_Taira201203_XENLA_tissue_00161856
AY100020.1
AY221506.1
AY280865.1
AY331399.1
AY649372.1
B0JYW4_XENTR_Ismailoglu201203_XENLA_00036595
B4GALNT1_XeXenL6RMv10032467m
BAG2_Taira201203_XENLA_stage_00037296
BAG5_XeXenL6RMv10036448m
BAIAP2L1_Kwon201107_XENLA_00036955
BBIP1_Quigley201207_XENLA_00101159
BBIP1_XeXenL6RMv10032304m
BBIP1_XeXenL6RMv10032456m
BBS4_Quigley201207_XENLA_00015747
BC043791.1
BC044268.1
BC044314.1
BC044964.1
BC045073.1
BC046263.1
BC047955.1
BC054293.1
BC059322.1
BC061656.1
BC061668.1
BC068970.1
BC070573.1
BC070621.1
BC070674.1
BC070799.1
BC071053.1
BC071098.1
BC071133.1
BC072229.1
BC072255.1
BC072832.1
BC072985.1
BC073040.1
BC073076.1
BC073282.1
BC073288.1
BC073378.1
BC073571.1
BC074106.1
BC074111.1
BC074355.1
BC074414.1
BC075125.1
BC076741.1
BC076766.1
BC077591.1
BC077759.1
BC078022.1
BC078064.1
BC078545.1
BC079700.1
BC079753.1
BC079824.1
BC080027.1
BC080066.1
BC080127.1
BC080319.1
BC080324.1
BC080404.1
BC081096.1
BC082379.1
BC082530.1
BC082814.1
BC082835.1
BC082878.1
BC082934.1
BC084075.1
BC084153.1
BC084199.1
BC084602.1
BC084844.1
BC084943.1
BC085030.1
BC085040.1
BC085222.1
BC087358.1
BC089168.1
BC091640.1
BC092032.1
BC092303.1
BC092387.1
BC093532.1
BC093563.1
BC097553.1
BC097816.1
BC097901.1
BC106209.1
BC106639.1
BC106645.1
BC108481.1
BC108822.1
BC108824.1
BC110935.1
BC122510.1
BC123273.1
BC123360.1
BC124879.1
BC128671.1
BC129051.1
BC129544.1
BC129744.1
BC133180.1
BC133217.1
BC133272.1
BC141766.1
BC142543.1
BC150165.1
BC155357.1
BC155963.1
BC155968.1
BC158208.1
BC158214.1
BC160785.1
BC160810.1
BC170295.1
BCAP31_Taira201203_XENLA_stage_00114523
BCDIN3D_Taira201203_XENLA_stage_00028054
BCL2L1_XeXenL6RMv10003848m
BCL9L_Kwon201107_XENLA_00019702
BCOR_Ismailoglu201203_XENLA_00046820
BCOR_XeXenL6RMv10016381m
BDP1_Kwon201107_XENLA_00016978
BDP1_TC444843
BDP1_TeperekTkacz201206_XENLA_00035127
BEND4_Taira201203_XENLA_tissue_00013479
BEND5_Kwon201107_XENLA_00006013
BLMH_Quigley201207_XENLA_00049270
BMI1_Ismailoglu201203_XENLA_00021445
BMP2K_XeXenL6RMv10041179m
BMP7.1_XeXenL6RMv10005646m
BMPR1A_TC417631
BOD1L_Taira201203_XENLA_tissue_00162640
BOD1L_Taira201203_XENLA_tissue_00252880
BOK_Taira201203_XENLA_stage_00132959
BPIFB2_Taira201203_XENLA_tissue_00091259
BPIFB2_XeXenL6RMv10004077m
BPIFC_Taira201203_XENLA_tissue_00072362
BPIFC_XeXenL6RMv10004080m
BRI3BP_Ismailoglu201203_XENLA_00061383
BRMS1_Taira201203_XENLA_tissue_00262700
BSG_Taira201203_XENLA_stage_00064779
BST1_XeXenL6RMv10027378m
BTBD17_Taira201203_XENLA_tissue_00038344
BX322792.2_Taira201203_XENLA_tissue_00224739
BZW1_XENTR_TC425801
C10ORF107_Taira201203_XENLA_tissue_00208301
C10ORF26_Taira201203_XENLA_stage_00078102
C10ORF35_Kwon201107_XENLA_00010986
C10ORF35_Taira201203_XENLA_stage_00094933
C10ORF54_Kwon201107_XENLA_00093938
C10ORF54_Taira201203_XENLA_tissue_00094495
C12ORF43_XeXenL6RMv10007022m
C12ORF4_Taira201203_XENLA_stage_00189365
C14ORF166B_Ismailoglu201203_XENLA_00062013
C14ORF166B_Park201106_XENLA_00122034
C14ORF166B_XeXenL6RMv10006971m
C14ORF21_Taira201203_XENLA_stage_00153436
C15ORF42_Taira201203_XENLA_tissue_00182252
C16ORF48_Quigley201112_XENLA_00038706
C16ORF48_Quigley201207_XENLA_00104155
C16ORF61_Taira201203_XENLA_stage_00209722
C19ORF12_Amin201106_XENLA_00085784
C19ORF12_mgEST_Xl4jul2012_1013097876
C19ORF20_Taira201203_XENLA_tissue_00207776
C19ORF2_Taira201203_XENLA_tissue_00153592
C1ORF124_Taira201203_XENLA_stage_00049792
C1ORF124_Taira201203_XENLA_stage_00163974
C1ORF158_Horb201201_XENLA_00200937
C1ORF173_XeXenL6RMv10049890m
C1ORF21_Taira201203_XENLA_stage_00159558
C1ORF27_TeperekTkacz201206_XENLA_00056544
C1ORF50_Ismailoglu201203_XENLA_00017633
C1ORF50_Kwon201107_XENLA_00097620
C1ORF95_Taira201203_XENLA_tissue_00212676
C20ORF152_Taira201203_XENLA_tissue_00226983
C20ORF201_TC429922
C20ORF43_Kwon201107_XENLA_00100579
C20ORF54_Taira201203_XENLA_stage_00114022
C20ORF54_XeXenL6RMv10003832m
C2CD4C_XeXenL6RMv10009817m
C330018D20RIK_Taira201203_XENLA_tissue_00161250
C330018D20RIK_Taira201203_XENLA_tissue_00220050
C4ORF27_TeperekTkacz201202_XENLA_00080095
C4ORF33_Taira201203_XENLA_tissue_00141244
C5ORF44_Taira201203_XENLA_tissue_00240339
C6ORF165_Quigley201207_XENLA_00073406
C6ORF165_Taira201203_XENLA_tissue_00274554
C7ORF11_Ismailoglu201203_XENLA_00010783
C7ORF43_Taira201203_XENLA_tissue_00162593
C8ORF42_Kwon201107_XENLA_00016773
C8ORF42_Taira201203_XENLA_stage_00008544
C8ORF45_TeperekTkacz201202_XENLA_00014292
C8ORF45_XeXenL6RMv10004040m
C9ORF114_Kwon201107_XENLA_00062378
C9ORF114_Taira201203_XENLA_stage_00014491
C9ORF167_Park201106_XENLA_00005602
C9ORF172_Taira201203_XENLA_tissue_00152750
C9ORF172_XeXenL6RMv10029615m
C9ORF86_Taira201203_XENLA_tissue_00059086
C9ORF86_XeXenL6RMv10029613m
CACNA1A_XeXenL6RMv10000873m
CACNA1D_Ismailoglu201203_XENLA_00022700
CACNA1D_Quigley201112_XENLA_00112240
CACNA1I_XeXenL6RMv10009736m
CACNA1S_XeXenL6RMv10051156m
CACNA2D1_Taira201203_XENLA_tissue_00154939
CACYBP_Kwon201107_XENLA_00103554
CACYBP_Taira201203_XENLA_tissue_00219249
CADM1_Audic201207_XENLA_00006807
CADM1_Kwon201107_XENLA_00136188
CADM2_Ismailoglu201203_XENLA_00008762
CAMK2A_Park201106_XENLA_00032606
CAMK2D_Taira201203_XENLA_tissue_00170305
CAMK2G_TC435668
CAMK2G_Taira201203_XENLA_stage_00019183
CAPN13_Park201106_XENLA_00019507
CAPN13_Taira201203_XENLA_stage_00025002
CAPN13_Taira201203_XENLA_stage_00116462
CAPN13_Taira201203_XENLA_tissue_00064277
CAPN7_Ismailoglu201203_XENLA_00017652
CAPN7_Quigley201112_XENLA_00007402
CAPZB_XeXenL6RMv10010984m
CASP10_Taira201203_XENLA_stage_00063759
CASS4_XeXenL6RMv10005639m
CAT2_Park201106_XENLA_00162883
CAT2_TC458252
CAT2_XeXenL6RMv10042098m
CBX8_Taira201203_XENLA_tissue_00048004
CC2D1A_XeXenL6RMv10043191m
CC2D2A_Quigley201112_XENLA_00099134
CC2D2A_XeXenL6RMv10027374m
CCAR1_Ismailoglu201203_XENLA_00059612
CCDC127_Ismailoglu201203_XENLA_00023706
CCDC12_Taira201203_XENLA_tissue_00081086
CCDC134_Taira201203_XENLA_tissue_00162218
CCDC50_Kwon201107_XENLA_00065707
CCDC51_Taira201203_XENLA_tissue_00162324
CCDC64B_Taira201203_XENLA_stage_00100661
CCDC64_TeperekTkacz201202_XENLA_00114894
CCDC84_Taira201203_XENLA_stage_00192321
CCDC84_Taira201203_XENLA_tissue_00257984
CCDC96_XeXenL6RMv10021412m
CCM2_Horb201201_XENLA_00160411
CCNB1_TC446757
CCND1_Taira201203_XENLA_stage_00086849
CCT7_TeperekTkacz201206_XENLA_00108176
CD180_Taira201203_XENLA_tissue_00188878
CD276_Ismailoglu201203_XENLA_00064797
CD276_Taira201203_XENLA_tissue_00136536
CD34_Park201106_XENLA_00084109
CD38_XeXenL6RMv10027379m
CD53_TC422346
CD53_Taira201203_XENLA_tissue_00025895
CD53_Taira201203_XENLA_tissue_00157570
CD8A_TC438658
CD97_XeXenL6RMv10051176m
CDC14B_Kwon201107_XENLA_00137907
CDC14B_Taira201203_XENLA_stage_00072211
CDC40_Taira201203_XENLA_tissue_00287324
CDC42BPA_Taira201203_XENLA_tissue_00009900
CDC42BPA_Taira201203_XENLA_tissue_00034271
CDC42EP3_Audic201207_XENLA_00003369
CDC42EP3_Taira201203_XENLA_tissue_00097802
CDC42SE1_Taira201203_XENLA_tissue_00133151
CDC42_XeXenL6RMv10026574m
CDC42_mgEST_Xl4jul2012_1013253962
CDH13_Taira201203_XENLA_tissue_00288388
CDH19_Taira201203_XENLA_tissue_00285089
CDH23_Ismailoglu201203_XENLA_00025716
CDH23_Ismailoglu201203_XENLA_00067252
CDH23_Kwon201107_XENLA_00011924
CDH23_Kwon201107_XENLA_00098737
CDH23_XeXenL6RMv10044755m
CDK12_Park201106_XENLA_00002804
CDK13_Ismailoglu201203_XENLA_00021201
CDK16_Taira201203_XENLA_stage_00127772
CDK17_mgEST_Xl4jul2012_1013119687
CDK20_Taira201203_XENLA_tissue_00116903
CDK2AP1_TeperekTkacz201206_XENLA_00071110
CDK5R1_Audic201207_XENLA_00007059
CDK8_Amin201106_XENLA_00096835
CDYL2_Taira201203_XENLA_stage_00019598
CEBPG_TC418024
CELSR1_TeperekTkacz201206_XENLA_00131319
CEP78_Taira201203_XENLA_tissue_00242738
CEP97_Ismailoglu201203_XENLA_00072700
CERK_Taira201203_XENLA_stage_00144082
CFDP1_Ismailoglu201203_XENLA_00066661
CFP_Amin201106_XENLA_00097696
CHMP1B_Kwon201107_XENLA_00008541
CHRD_Horb201201_XENLA_00200238
CHRD_Veenstra201204_XENLA_00009947
CHRNA1.2_Taira201203_XENLA_stage_00215947
CIB1_XeXenL6RMv10023740m
CIT_Ismailoglu201203_XENLA_00057229
CKB_Taira201203_XENLA_tissue_00168294
CLCN2_XeXenL6RMv10014176m
CLDN15.2_Taira201203_XENLA_tissue_00040735
CLDN1_Horb201201_XENLA_00015537
CLIP1_Ismailoglu201203_XENLA_00010354
CLIP1_Ismailoglu201203_XENLA_00012973
CMYA5_Taira201203_XENLA_tissue_00036319
CMYA5_Taira201203_XENLA_tissue_00221156
CMYA5_Taira201203_XENLA_tissue_00256258
CNGA3_Taira201203_XENLA_tissue_00243091
CNNM2_Ismailoglu201203_XENLA_00000820
CNNM3_Taira201203_XENLA_tissue_00141916
CNNM4_TeperekTkacz201202_XENLA_00134894
CNOT3_TC428805
CNP_Kwon201107_XENLA_00039497
CNTN2_Taira201203_XENLA_tissue_00252927
CNTN4_XeXenL6RMv10035057m
CNTN5_Kwon201107_XENLA_00024687
CNTN5_Taira201203_XENLA_tissue_00063375
CNTNAP4_XeXenL6RMv10042619m
COL12A1_XeXenL6RMv10054916m
COL14A1_Taira201203_XENLA_stage_00063149
COL4A3BP_Kwon201107_XENLA_00011397
COL4A3BP_Kwon201107_XENLA_00085598
COLEC12_Taira201203_XENLA_stage_00049521
COMMD3_Kwon201107_XENLA_00016974
COMMD3_Taira201203_XENLA_stage_00020553
COPB2_XeXenL6RMv10009392m
COPG_XeXenL6RMv10033538m
CORIN_Taira201203_XENLA_tissue_00142156
CORO6_Amin201106_XENLA_00043993
COX6A1_TeperekTkacz201206_XENLA_00038399
COX7A2_Kwon201107_XENLA_00123915
COX7A2_Taira201203_XENLA_stage_00196276
CPEB2_Taira201203_XENLA_tissue_00022504
CPE_Taira201203_XENLA_tissue_00292820
CRISP2_Taira201203_XENLA_stage_00132167
CROCC_TeperekTkacz201206_XENLA_00048683
CRYBB2_Taira201203_XENLA_tissue_00075359
CRYBB2_XeXenL6RMv10024755m
CRYBG3_XeXenL6RMv10009828m
CSDA_XeXenL6RMv10047311m
CSF3_Taira201203_XENLA_tissue_00037455
CSF3_XeXenL6RMv10046481m
CSPG5_XeXenL6RMv10040019m
CTCF_Ismailoglu201203_XENLA_00056964
CTSB_XeXenL6RMv10003817m
CTSL2_Taira201203_XENLA_stage_00009600
CTSL2_XeXenL6RMv10036431m
CTTN_XeXenL6RMv10007099m
CTXN3_Audic201207_XENLA_00007467
CXCR3_Taira201203_XENLA_tissue_00225788
CYB561_Taira201203_XENLA_stage_00116998
CYB561_Taira201203_XENLA_tissue_00156452
CYB5R3_Taira201203_XENLA_tissue_00259498
CYP17A1_Taira201203_XENLA_stage_00032173
CYP1B1_Taira201203_XENLA_stage_00017348
CYP1B1_XeXenL6RMv10002001m
D2HGDH_Taira201203_XENLA_tissue_00258941
D86075.1
DAND5_XeXenL6RMv10054837m
DCAF7_TC425811
DCDC2_Taira201203_XENLA_stage_00113051
DCP1A_Taira201203_XENLA_stage_00173446
DCTN1_Taira201203_XENLA_tissue_00217122
DCTN3_Quigley201207_XENLA_00011041
DCTN3_Quigley201207_XENLA_00033017
DDX25_Taira201203_XENLA_stage_00003857
DDX39A_TC454185
DENND4C_Taira201203_XENLA_tissue_00261288
DENR_Kwon201107_XENLA_00035746
DEPDC1B_Taira201203_XENLA_tissue_00020071
DET1_Taira201203_XENLA_stage_00142655
DET1_Taira201203_XENLA_tissue_00233815
DGKD_XeXenL6RMv10038635m
DHRS3_XeXenL6RMv10001795m
DHX30_Taira201203_XENLA_stage_00049429
DHX30_XeXenL6RMv10040011m
DHX37_Taira201203_XENLA_tissue_00161483
DIO2_XeXenL6RMv10026034m
DKFZP761E198_XeXenL6RMv10001836m
DLG5_Taira201203_XENLA_stage_00093578
DLG5_XeXenL6RMv10031152m
DLGAP4_Ismailoglu201203_XENLA_00029429
DLGAP4_Taira201203_XENLA_tissue_00119799
DLGAP4_Taira201203_XENLA_tissue_00165370
DLX4_Chung201110_XENLA_00066783
DMRT1_Taira201203_XENLA_tissue_00075724
DMRT2_Quigley201207_XENLA_00045787
DNAH9_Park201106_XENLA_00064187
DNAH9_TeperekTkacz201202_XENLA_00089380
DNAI1_XeXenL6RMv10026632m
DNAJA2_TeperekTkacz201206_XENLA_00107904
DNAJB12_XeXenL6RMv10047278m
DNAJB1_Park201106_XENLA_00101765
DOCK8_Kwon201107_XENLA_00103479
DOCK8_XeXenL6RMv10052398m
DOPEY2_TC413460
DPM3_mgEST_Xl4jul2012_1013113345
DQ096932.1
DQ096951.1
DRG1_Ismailoglu201203_XENLA_00029570
DRG1_Taira201203_XENLA_stage_00042462
DST_XeXenL6RMv10041725m
DYRK2_TeperekTkacz201202_XENLA_00003361
DYRK3_Kwon201107_XENLA_00062824
EBF1__Taira201203_XENLA_tissue_00177049
EDA2R_Kwon201107_XENLA_00038902
EDN2_Taira201203_XENLA_tissue_00291311
EF139240.1
EFEMP1_Taira201203_XENLA_tissue_00252074
EFEMP1_XeXenL6RMv10036407m
EFNA1_Taira201203_XENLA_stage_00176886
EGLN1_Ismailoglu201203_XENLA_00070225
EGLN1_Kwon201107_XENLA_00017035
EGR4_Taira201203_XENLA_tissue_00063403
EIF2AK3_Kwon201107_XENLA_00040387
EIF2B1_Taira201203_XENLA_tissue_00146176
EIF2C2_Horb201201_XENLA_00030047
EIF2S3_XeXenL6RMv10009778m
EIF4A3_XeXenL6RMv10050077m
EIF4B_XeXenL6RMv10030441m
EIF5_Amin201106_XENLA_00034773
EIF5_XeXenL6RMv10036458m
EIF5_XeXenL6RMv10036459m
ELK1_TeperekTkacz201202_XENLA_00072479
ELK1_XeXenL6RMv10054765m
EMILIN3_Taira201203_XENLA_stage_00138191
EMR1_XeXenL6RMv10012527m
EP400NL_Kwon201107_XENLA_00069333
EPB41L1_Taira201203_XENLA_stage_00003965
EPB41L1_Taira201203_XENLA_tissue_00201564
EPB41L3_Taira201203_XENLA_tissue_00019691
EPB41L3_Taira201203_XENLA_tissue_00197332
EPB42_Taira201203_XENLA_tissue_00199163
EPB42_Taira201203_XENLA_tissue_00215094
EPC2_Taira201203_XENLA_tissue_00041732
EPHA3_Taira201203_XENLA_tissue_00077309
EPHA3_XeXenL6RMv10012648m
EPHB1_Taira201203_XENLA_tissue_00099067
EPPK1_Park201106_XENLA_00031152
EPPK1_Park201106_XENLA_00034203
EPPK1_Park201106_XENLA_00153787
EPRS_XeXenL6RMv10014225m
ERBB2IP_Park201106_XENLA_00072440
ERBB2IP_TeperekTkacz201206_XENLA_00009582
ESAM_Taira201203_XENLA_tissue_00032145
ETV7_Taira201203_XENLA_tissue_00116811
EU379568.1
F1NTL1_CHICK_Quigley201112_XENLA_00061889
F6R1H8_XENTR_Park201106_XENLA_00073617
F6R1H8_XENTR_Taira201203_XENLA_stage_00039335
F6RQE5_XENTR_Taira201203_XENLA_tissue_00245292
F6RU66_XENTR_XeXenL6RMv10046477m
F6SK42_XENTR_XeXenL6RMv10046472m
F6T1R3_XENTR_TC456837
F6T3Z3_XENTR_Taira201203_XENLA_tissue_00050248
F6T3Z3_XENTR_XeXenL6RMv10036762m
F6XR86_XENTR_Taira201203_XENLA_tissue_00130918
F6XR86_XENTR_XeXenL6RMv10025855m
F6YIZ4_XENTR_Taira201203_XENLA_tissue_00234288
F6Z0Q8_XENTR_Kwon201107_XENLA_00106336
F6ZK28_XENTR_Park201106_XENLA_00059455
F6ZK28_XENTR_Park201106_XENLA_00154522
F6ZMM6_XENTR_Taira201203_XENLA_tissue_00225019
F6ZMM6_XENTR_XeXenL6RMv10036086m
F7A4M9_XENTR_XeXenL6RMv10026182m
F7CXE9_XENTR_Ismailoglu201203_XENLA_00020699
F7EEN4_XENTR_Taira201203_XENLA_tissue_00146128
F7EG55_XENTR_Taira201203_XENLA_tissue_00268996
F7EI34_XENTR_XeXenL6RMv10009793m
FAAH.1_TC418891
FAAH.1_Taira201203_XENLA_tissue_00110530
FAAH.3_Taira201203_XENLA_tissue_00070780
FABP7_Taira201203_XENLA_stage_00202192
FAM108C1_Ismailoglu201203_XENLA_00042392
FAM110A_Kwon201107_XENLA_00037466
FAM120C_TC461763
FAM120C_XeXenL6RMv10009839m
FAM123B_Taira201203_XENLA_stage_00109544
FAM175A_Ismailoglu201203_XENLA_00059128
FAM210B_Ismailoglu201203_XENLA_00068855
FAM46D_Taira201203_XENLA_stage_00153839
FAM55C_Taira201203_XENLA_tissue_00286244
FAM63A_Ismailoglu201203_XENLA_00016062
FAM63A_Kwon201107_XENLA_00076019
FAM65A_Taira201203_XENLA_tissue_00064441
FAM73B_Park201106_XENLA_00120496
FAM73B_Park201106_XENLA_00152075
FAM82A1_Ismailoglu201203_XENLA_00007114
FAM83B_Park201106_XENLA_00033824
FAM83B_Park201106_XENLA_00149425
FAM83B_Park201106_XENLA_00176611
FAM83B_Taira201203_XENLA_stage_00007163
FAM96B_Ismailoglu201203_XENLA_00064062
FASTKD5_Ismailoglu201203_XENLA_00026441
FAT2_Chung201110_XENLA_00030896
FBN2_Ismailoglu201203_XENLA_00073396
FBN2_XeXenL6RMv10032072m
FBXL4_Taira201203_XENLA_tissue_00102115
FBXL4_XeXenL6RMv10001794m
FBXO21_Taira201203_XENLA_stage_00157954
FBXO21_XeXenL6RMv10021849m
FBXO41_Taira201203_XENLA_tissue_00157372
FBXO41_XeXenL6RMv10000920m
FCHSD1_Taira201203_XENLA_tissue_00125278
FCHSD2_XeXenL6RMv10018714m
FDFT1_Taira201203_XENLA_stage_00076027
FERMT1_Amin201106_XENLA_00058758
FEZ2_Taira201203_XENLA_stage_00030981
FEZ2_Taira201203_XENLA_stage_00097806
FEZ2_Taira201203_XENLA_tissue_00174759
FEZ2_Taira201203_XENLA_tissue_00227861
FGD5_Taira201203_XENLA_tissue_00066956
FGF12_Taira201203_XENLA_stage_00129990
FGF12_Taira201203_XENLA_tissue_00177753
FGF2_XeXenL6RMv10043524m
FGFBP1_Taira201203_XENLA_stage_00173899
FGFBP2_Taira201203_XENLA_tissue_00003936
FGFR1OP2_Audic201207_XENLA_00000867
FGFR1OP2_TC421824
FILIP1L_Park201106_XENLA_00115793
FILIP1L_Taira201203_XENLA_tissue_00265056
FILIP1_Taira201203_XENLA_tissue_00134160
FJ492184.1
FKBP15_Park201106_XENLA_00132149
FKBP1A_Ismailoglu201203_XENLA_00009890
FLAD1_TeperekTkacz201206_XENLA_00007077
FLVCR1_Kwon201107_XENLA_00012510
FMNL1_Taira201203_XENLA_tissue_00166137
FMNL1_XeXenL6RMv10008088m
FN3KRP_Taira201203_XENLA_tissue_00278309
FOLR4_TC423251
FOLR4_XeXenL6RMv10050657m
FOXK2_XeXenL6RMv10005000m
FOXN4_Taira201203_XENLA_stage_00110142
FRK_Quigley201112_XENLA_00084883
FRYL_Kwon201107_XENLA_00123335
FRYL_Park201106_XENLA_00123232
FUT11_Kwon201107_XENLA_00056000
FYTTD1_Taira201203_XENLA_stage_00074620
GAA_Ismailoglu201203_XENLA_00008258
GABRD_Taira201203_XENLA_tissue_00241730
GADD45GIP1_Taira201203_XENLA_stage_00195338
GALNT10_Taira201203_XENLA_stage_00128146
GALNT13_XeXenL6RMv10035120m
GALNT14_Taira201203_XENLA_tissue_00090235
GAST_Taira201203_XENLA_tissue_00050352
GCDH_Taira201203_XENLA_stage_00014566
GDF9_Taira201203_XENLA_tissue_00210555
GDF9_XeXenL6RMv10030405m
GEMC1_Ismailoglu201203_XENLA_00022335
GET4_Taira201203_XENLA_tissue_00235544
GFOD2_Kwon201107_XENLA_00076611
GFOD2_XeXenL6RMv10035077m
GGPS1_Taira201203_XENLA_tissue_00134382
GHDC_Taira201203_XENLA_tissue_00036430
GHDC_Taira201203_XENLA_tissue_00209698
GIGYF2_Kwon201107_XENLA_00028914
GIPC1_Kwon201107_XENLA_00127871
GIT1_Ismailoglu201203_XENLA_00037337
GIT1_Taira201203_XENLA_tissue_00000468
GIT2_Taira201203_XENLA_stage_00064621
GJB2_Taira201203_XENLA_tissue_00095040
GLIS2_Audic201207_XENLA_00000197
GLIS3_XeXenL6RMv10027535m
GLOD5_Ismailoglu201203_XENLA_00024350
GLT25D2_Ismailoglu201203_XENLA_00053072
GLT25D2_Taira201203_XENLA_stage_00021038
GM20499_Taira201203_XENLA_tissue_00103574
GNA11_Amin201106_XENLA_00051408
GNA11_XeXenL6RMv10019561m
GNAQ_TC416470
GNAQ_XeXenL6RMv10034300m
GNPDA1_Taira201203_XENLA_stage_00065752
GNRHR2_Taira201203_XENLA_tissue_00168929
GPD1L_Taira201203_XENLA_tissue_00051984
GPD1L_XeXenL6RMv10001110m
GPR20_Taira201203_XENLA_tissue_00264538
GPT_Taira201203_XENLA_stage_00198183
GRAMD3_XeXenL6RMv10032087m
GRAMD4_Taira201203_XENLA_stage_00137418
GRB10_Taira201203_XENLA_tissue_00097534
GRB7_Taira201203_XENLA_tissue_00259788
GREB1L_XeXenL6RMv10001087m
GRIA4A_XeXenL6RMv10046577m
GRIA4_Taira201203_XENLA_stage_00067876
GRPEL1_TC461697
GRPEL1_XeXenL6RMv10021408m
GS17_Taira201203_XENLA_stage_00110783
GS17_Taira201203_XENLA_stage_00136612
GSX1_Quigley201112_XENLA_00012058
GTF2H3_TC450194
GUCY1A2_XeXenL6RMv10046587m
GULP1_Taira201203_XENLA_tissue_00153864
H2AFJ_Ismailoglu201203_XENLA_00071456
H2AY_CHICK_Taira201203_XENLA_tissue_00087552
HABP4_Ismailoglu201203_XENLA_00062557
HABP4_Taira201203_XENLA_stage_00060073
HAP1_Taira201203_XENLA_tissue_00240791
HCRT_Taira201203_XENLA_stage_00132201
HDAC10_Quigley201112_XENLA_00123136
HDLBP_XeXenL6RMv10038651m
HEATR2_Taira201203_XENLA_stage_00176147
HECTD1_Taira201203_XENLA_tissue_00077682
HGF_XeXenL6RMv10026587m
HIATL1_Ismailoglu201203_XENLA_00008269
HIP1R_TC414191
HIP1R_XeXenL6RMv10029682m
HIVEP1_Taira201203_XENLA_stage_00097178
HIVEP1_XeXenL6RMv10024665m
HIVEP3_Taira201203_XENLA_tissue_00055670
HK1_XeXenL6RMv10016819m
HMCN1_Taira201203_XENLA_tissue_00013823
HMCN1_Taira201203_XENLA_tissue_00059270
HMCN1_Taira201203_XENLA_tissue_00127599
HMCN1_Taira201203_XENLA_tissue_00135243
HMCN1_Taira201203_XENLA_tissue_00227337
HMCN1_Taira201203_XENLA_tissue_00276551
HNRNPA0_Kwon201107_XENLA_00032740
HOMER1_XeXenL6RMv10046491m
HOXA1_Taira201203_XENLA_stage_00188200
HOXA3_Amin201106_XENLA_00022950
HOXA6_Taira201203_XENLA_stage_00043090
HOXA6_XeXenL6RMv10034989m
HOXA7_Taira201203_XENLA_stage_00116210
HOXA9_Taira201203_XENLA_stage_00062250
HOXA9_Taira201203_XENLA_stage_00171901
HPN_XeXenL6RMv10033012m
HPS1_Audic201207_XENLA_00004653
HPS1_Taira201203_XENLA_tissue_00013725
HQ437679.1
HS6ST1_Kwon201107_XENLA_00073067
HS6ST1_Taira201203_XENLA_stage_00190112
HSBP1__Taira201203_XENLA_stage_00126250
HSDL1_Kwon201107_XENLA_00043443
HSPA4_TC416380
HSPA4_TC425879
HSPA4_XeXenL6RMv10022486m
HTT_XeXenL6RMv10045605m
HYOU1_Taira201203_XENLA_stage_00172743
IDH2_XeXenL6RMv10011457m
IER2_Kwon201107_XENLA_00013969
IFNG_Taira201203_XENLA_tissue_00211034
IGF2R_Taira201203_XENLA_tissue_00131109
IGF2R_XeXenL6RMv10002073m
IGSF10_XeXenL6RMv10040144m
IGSF9_Ismailoglu201203_XENLA_00007001
IKBIP_Ismailoglu201203_XENLA_00062907
IKZF3_Taira201203_XENLA_tissue_00022234
IKZF3_Taira201203_XENLA_tissue_00174107
IL11_Taira201203_XENLA_tissue_00269743
IL11_XeXenL6RMv10054323m
IL1RAP_XeXenL6RMv10038456m
IQSEC2_Chung201110_XENLA_00038231
IQSEC2_Horb201201_XENLA_00017101
IQSEC2_TeperekTkacz201202_XENLA_00114506
IQSEC2_TeperekTkacz201206_XENLA_00050574
IQSEC2_TeperekTkacz201206_XENLA_00095462
IRF10_Taira201203_XENLA_tissue_00080201
IRX5_TC420013
IST1_TC419578
ITPKB_XeXenL6RMv10006243m
JAKMIP1_Taira201203_XENLA_tissue_00110319
JAZF1_Ismailoglu201203_XENLA_00048242
JF274977.1
JF274978.1
JF274979.1
JF274981.1
JMJD1C_Taira201203_XENLA_stage_00207735
JMJD1C_Taira201203_XENLA_tissue_00008806
JMJD1C_XeXenL6RMv10055243m
JMY_TeperekTkacz201206_XENLA_00049832
JMY_XeXenL6RMv10046489m
JN639649.1
JQ001861.1
KAT2A_Taira201203_XENLA_stage_00210858
KAZN_Taira201203_XENLA_tissue_00283041
KBTBD3_Ismailoglu201203_XENLA_00061009
KCNAB1_Taira201203_XENLA_tissue_00082092
KCNG4_Taira201203_XENLA_tissue_00139119
KCNH4_Quigley201112_XENLA_00016709
KCNH4_Taira201203_XENLA_tissue_00069527
KCNH4_Taira201203_XENLA_tissue_00077031
KCNH6_Taira201203_XENLA_tissue_00248489
KCNJ3_XeXenL6RMv10035125m
KCNK1_Quigley201112_XENLA_00025069
KCNK1_XeXenL6RMv10004997m
KCNMA1_Taira201203_XENLA_stage_00130150
KCNV2_Taira201203_XENLA_tissue_00169705
KCTD10_Taira201203_XENLA_tissue_00043642
KCTD12_XeXenL6RMv10024973m
KCTD3_Kwon201107_XENLA_00054093
KCTD3_XeXenL6RMv10010394m
KDM3A_TC413898
KDM3A_XeXenL6RMv10036770m
KDM5C_TeperekTkacz201206_XENLA_00006051
KHDRBS2_XeXenL6RMv10041735m
KIAA0232_Quigley201207_XENLA_00094729
KIAA1033_Kwon201107_XENLA_00023774
KIAA1033_XeXenL6RMv10031750m
KIAA1199_Amin201106_XENLA_00048943
KIAA1199_Taira201203_XENLA_tissue_00082329
KIAA1199_XeXenL6RMv10023729m
KIAA1267_Ismailoglu201203_XENLA_00032817
KIAA1524_Taira201203_XENLA_stage_00074222
KIAA1826_TeperekTkacz201202_XENLA_00137394
KIAA1826_XeXenL6RMv10046579m
KIF1A_XeXenL6RMv10038654m
KIF3A_Quigley201112_XENLA_00034185
KIF3A_XeXenL6RMv10022473m
KIF5C_Taira201203_XENLA_stage_00181666
KLC1_Quigley201112_XENLA_00058728
KLHL11_Quigley201207_XENLA_00063789
KLHL20_Taira201203_XENLA_tissue_00278444
KLHL22_Taira201203_XENLA_tissue_00048588
KLHL25_Taira201203_XENLA_stage_00213192
KLHL29_Taira201203_XENLA_stage_00039162
KLHL31_Audic201207_XENLA_00001035
KLK15_Taira201203_XENLA_tissue_00217774
KLK15_XeXenL6RMv10003238m
KRT5.2_Taira201203_XENLA_tissue_00124839
KRTCAP2_TC444776
KRT_TeperekTkacz201206_XENLA_00049303
KRT_XeXenL6RMv10001064m
L3MBTL1_Taira201203_XENLA_tissue_00078151
LACTB_Ismailoglu201203_XENLA_00046270
LACTB_Taira201203_XENLA_tissue_00153674
LAMP5_Taira201203_XENLA_tissue_00108332
LAP3_Ismailoglu201203_XENLA_00040097
LAP3_Ismailoglu201203_XENLA_00051512
LCT.2_XeXenL6RMv10030969m
LDB2_Taira201203_XENLA_tissue_00071871
LDB2_Taira201203_XENLA_tissue_00095316
LEAP2_Taira201203_XENLA_tissue_00248973
LEPRE1_Kwon201107_XENLA_00111697
LEPREL1_Amin201106_XENLA_00064177
LGI4_Taira201203_XENLA_tissue_00208303
LGI4_XeXenL6RMv10033010m
LHFPL5_Taira201203_XENLA_tissue_00222078
LIMD2_TC414696
LIMK2_Taira201203_XENLA_tissue_00011691
LIN9_Ismailoglu201203_XENLA_00019645
LINGO2_Taira201203_XENLA_tissue_00050278
LMO4.2_XeXenL6RMv10029643m
LMO7_Taira201203_XENLA_tissue_00103662
LMX1B.1_TeperekTkacz201206_XENLA_00028202
LNP1_Taira201203_XENLA_tissue_00198092
LOC728026_Chung201110_XENLA_00018687
LPCAT2_Taira201203_XENLA_stage_00166568
LPL_Taira201203_XENLA_tissue_00173691
LRCH3_Ismailoglu201203_XENLA_00009770
LRRC30_Taira201203_XENLA_stage_00055529
LRRC32.1_Kwon201107_XENLA_00075143
LRRC41_Kwon201107_XENLA_00025204
LRRC43_Chung201110_XENLA_00055048
LRRC43_XeXenL6RMv10029702m
LRRC4B_Park201106_XENLA_00008830
LRRC61_Taira201203_XENLA_stage_00097593
LRRN1_Taira201203_XENLA_tissue_00210885
LRSAM1_Audic201207_XENLA_00006032
LRSAM1_XeXenL6RMv10029620m
LSM10_Ismailoglu201203_XENLA_00050376
LSM10_Taira201203_XENLA_stage_00078616
LSM3_XeXenL6RMv10038694m
LYST_Kwon201107_XENLA_00128423
LYST_Park201106_XENLA_00155452
LYST_Taira201203_XENLA_stage_00213188
M38130.1
MAGI1_Ismailoglu201203_XENLA_00003337
MAGI1_Ismailoglu201203_XENLA_00054294
MAGI1_TeperekTkacz201206_XENLA_00062423
MAK_Quigley201207_XENLA_00028992
MAN2B2_Ismailoglu201203_XENLA_00028113
MAP2K4_Kwon201107_XENLA_00063484
MAP3K14_Taira201203_XENLA_tissue_00173966
MAP3K14_XeXenL6RMv10008087m
MAP4K3_Ismailoglu201203_XENLA_00031754
MAP4K3_Ismailoglu201203_XENLA_00035452
MAP4K3_Quigley201112_XENLA_00016746
MAP4K3_XeXenL6RMv10005669m
MAPK10_Taira201203_XENLA_stage_00149442
MAPK11_Taira201203_XENLA_tissue_00131257
MAPK12_Quigley201207_XENLA_00044858
MAPT_Taira201203_XENLA_tissue_00117075
MARCH3_TC419850
MARCKSL1_TeperekTkacz201202_XENLA_00040316
MARK3_Ismailoglu201203_XENLA_00048710
MARK3_Taira201203_XENLA_stage_00015416
MAST2_Taira201203_XENLA_tissue_00263108
MAST2_XeXenL6RMv10050656m
MAST4_Kwon201107_XENLA_00041275
MAST4_Taira201203_XENLA_tissue_00126736
MAST4_XeXenL6RMv10036773m
MATR3_Ismailoglu201203_XENLA_00007946
MBD5_Taira201203_XENLA_stage_00142778
MC3R_Taira201203_XENLA_tissue_00001139
MCCC2_Taira201203_XENLA_tissue_00273787
MCCC2_XeXenL6RMv10030679m
MCOLN2_Taira201203_XENLA_tissue_00086010
MDM1_XeXenL6RMv10013054m
MEAF6_Taira201203_XENLA_stage_00065260
MED15_Taira201203_XENLA_stage_00175835
MED18_Taira201203_XENLA_tissue_00029861
MED1_XENTR_Kwon201107_XENLA_00103450
MEG10_XENTR_Taira201203_XENLA_tissue_00158272
MEG10_XENTR_XeXenL6RMv10032080m
MESDC1_Quigley201207_XENLA_00006147
MESDC2_TeperekTkacz201206_XENLA_00101447
MESPB_Taira201203_XENLA_stage_00085596
MESPB_TeperekTkacz201206_XENLA_00069338
METRNL_XeXenL6RMv10004991m
METTL18_Taira201203_XENLA_tissue_00048665
METTL21D_Kwon201107_XENLA_00077232
MFAP2_Amin201106_XENLA_00076701
MFGE8_Kwon201107_XENLA_00122424
MFGE8_TC415547
MGAT3_Park201106_XENLA_00111212
MICU1_Kwon201107_XENLA_00059576
MID1IP1_Quigley201207_XENLA_00094445
MIER2_Taira201203_XENLA_stage_00170710
MINOS1_XeXenL6RMv10010985m
MIPEP_TC452002
MIPEP_XeXenL6RMv10042258m
MIXER_TeperekTkacz201206_XENLA_00068172
MKNK1_Taira201203_XENLA_stage_00034891
MLLT1_Taira201203_XENLA_tissue_00234992
MLL_Kwon201107_XENLA_00028273
MLL_Kwon201107_XENLA_00108093
MMAB_Taira201203_XENLA_stage_00160144
MMP17_XeXenL6RMv10027560m
MNS1_Taira201203_XENLA_stage_00090960
MNS1_XeXenL6RMv10031169m
MORC3_Kwon201107_XENLA_00080564
MORC3_XeXenL6RMv10003227m
MOV10L1_Kwon201107_XENLA_00057524
MPPED1_Taira201203_XENLA_tissue_00142764
MPPED1_XeXenL6RMv10003979m
MRC1_XeXenL6RMv10036755m
MRC2_Ismailoglu201203_XENLA_00069949
MRC2_TeperekTkacz201202_XENLA_00026284
MRC2_TeperekTkacz201206_XENLA_00016484
MRPL48_Taira201203_XENLA_stage_00070251
MRPS28_Kwon201107_XENLA_00066632
MRPS28_Taira201203_XENLA_stage_00005731
MRPS5_Kwon201107_XENLA_00022513
MSI1_Taira201203_XENLA_stage_00208498
MSL3_XeXenL6RMv10026104m
MTMR8_Taira201203_XENLA_stage_00023050
MTSS1_Chung201110_XENLA_00011962
MTSS1_Chung201110_XENLA_00020142
MVK_Ismailoglu201203_XENLA_00027109
MXI1_Taira201203_XENLA_stage_00119850
MXI1_TeperekTkacz201202_XENLA_00012864
MYB_Taira201203_XENLA_tissue_00181151
MYB_XeXenL6RMv10005077m
MYCBP2_Horb201201_XENLA_00194418
MYH15_TC416781
MYH7B_XeXenL6RMv10017252m
MYL12B_Ismailoglu201203_XENLA_00058882
MYL12B_Taira201203_XENLA_tissue_00288579
MYL9_Taira201203_XENLA_tissue_00097702
MYLK2_XeXenL6RMv10003844m
MYLK3_Park201106_XENLA_00081360
MYLK3_Park201106_XENLA_00115317
MYO10_Taira201203_XENLA_tissue_00173387
MYO18B_XeXenL6RMv10024760m
MYO1D_XeXenL6RMv10008086m
MYO1F_Taira201203_XENLA_tissue_00005612
MYO1H_Taira201203_XENLA_tissue_00286958
MYO1H_XeXenL6RMv10024725m
MYO6_Taira201203_XENLA_stage_00168947
MYO6_Taira201203_XENLA_tissue_00099095
MYO9A_Ismailoglu201203_XENLA_00068911
MYO9A_XeXenL6RMv10025756m
MYOCD_Kwon201107_XENLA_00118405
MYT1L_Taira201203_XENLA_tissue_00232397
MYT1L_XeXenL6RMv10043164m
MYT1_Kwon201107_XENLA_00111389
N4BP2L1_Park201106_XENLA_00067737
NACC1_Ismailoglu201203_XENLA_00005213
NACC1_XeXenL6RMv10000870m
NA_Amin201106_XENLA_00005068
NA_Amin201106_XENLA_00025829
NA_Amin201106_XENLA_00041776
NA_Amin201106_XENLA_00057794
NA_Amin201106_XENLA_00080706
NA_Amin201106_XENLA_00093098
NA_Chung201110_XENLA_00014361
NA_Chung201110_XENLA_00084222
NA_Horb201201_XENLA_00009421
NA_Horb201201_XENLA_00011045
NA_Horb201201_XENLA_00041181
NA_Horb201201_XENLA_00045708
NA_Horb201201_XENLA_00082935
NA_Horb201201_XENLA_00093984
NA_Horb201201_XENLA_00154818
NA_Horb201201_XENLA_00162365
NA_Horb201201_XENLA_00183967
NA_Horb201201_XENLA_00195160
NA_Horb201201_XENLA_00210881
NA_Ismailoglu201203_XENLA_00001001
NA_Ismailoglu201203_XENLA_00005959
NA_Ismailoglu201203_XENLA_00012632
NA_Ismailoglu201203_XENLA_00015683
NA_Ismailoglu201203_XENLA_00015916
NA_Ismailoglu201203_XENLA_00020629
NA_Ismailoglu201203_XENLA_00025628
NA_Ismailoglu201203_XENLA_00041193
NA_Ismailoglu201203_XENLA_00047141
NA_Ismailoglu201203_XENLA_00048125
NA_Ismailoglu201203_XENLA_00049856
NA_Ismailoglu201203_XENLA_00050276
NA_Ismailoglu201203_XENLA_00059973
NA_Ismailoglu201203_XENLA_00064687
NA_Ismailoglu201203_XENLA_00067267
NA_Ismailoglu201203_XENLA_00068318
NA_Ismailoglu201203_XENLA_00070928
NA_Kwon201107_XENLA_00018103
NA_Kwon201107_XENLA_00033987
NA_Kwon201107_XENLA_00064264
NA_Kwon201107_XENLA_00070549
NA_Kwon201107_XENLA_00078339
NA_Kwon201107_XENLA_00094823
NA_Kwon201107_XENLA_00098296
NA_Kwon201107_XENLA_00100509
NA_Kwon201107_XENLA_00104499
NA_Kwon201107_XENLA_00111797
NA_Kwon201107_XENLA_00132368
NA_Kwon201107_XENLA_00135516
NA_Kwon201107_XENLA_00136572
NA_Park201106_XENLA_00014931
NA_Park201106_XENLA_00025435
NA_Park201106_XENLA_00049550
NA_Park201106_XENLA_00056356
NA_Park201106_XENLA_00059996
NA_Park201106_XENLA_00074910
NA_Park201106_XENLA_00084277
NA_Park201106_XENLA_00090509
NA_Park201106_XENLA_00124912
NA_Park201106_XENLA_00137699
NA_Park201106_XENLA_00150241
NA_Quigley201112_XENLA_00019407
NA_Quigley201112_XENLA_00035914
NA_Quigley201112_XENLA_00042412
NA_Quigley201112_XENLA_00111372
NA_Quigley201112_XENLA_00125509
NA_Quigley201207_XENLA_00064306
NA_Quigley201207_XENLA_00075522
NA_Quigley201207_XENLA_00111662
NA_Quigley201207_XENLA_00121433
NA_TC413872
NA_TC424902
NA_TC427409
NA_TC430704
NA_TC432186
NA_TC434684
NA_TC436364
NA_TC437525
NA_TC442513
NA_TC447811
NA_TC450639
NA_Taira201203_XENLA_stage_00023161
NA_Taira201203_XENLA_stage_00042420
NA_Taira201203_XENLA_stage_00044836
NA_Taira201203_XENLA_stage_00055401
NA_Taira201203_XENLA_stage_00091690
NA_Taira201203_XENLA_stage_00096762
NA_Taira201203_XENLA_stage_00102823
NA_Taira201203_XENLA_stage_00107098
NA_Taira201203_XENLA_stage_00108215
NA_Taira201203_XENLA_stage_00121779
NA_Taira201203_XENLA_stage_00149014
NA_Taira201203_XENLA_stage_00150649
NA_Taira201203_XENLA_stage_00154286
NA_Taira201203_XENLA_stage_00162649
NA_Taira201203_XENLA_stage_00175057
NA_Taira201203_XENLA_stage_00208282
NA_Taira201203_XENLA_stage_00210259
NA_Taira201203_XENLA_stage_00211654
NA_Taira201203_XENLA_stage_00218515
NA_Taira201203_XENLA_tissue_00016375
NA_Taira201203_XENLA_tissue_00019708
NA_Taira201203_XENLA_tissue_00038059
NA_Taira201203_XENLA_tissue_00041462
NA_Taira201203_XENLA_tissue_00044461
NA_Taira201203_XENLA_tissue_00061444
NA_Taira201203_XENLA_tissue_00062839
NA_Taira201203_XENLA_tissue_00068125
NA_Taira201203_XENLA_tissue_00070200
NA_Taira201203_XENLA_tissue_00073446
NA_Taira201203_XENLA_tissue_00076498
NA_Taira201203_XENLA_tissue_00086002
NA_Taira201203_XENLA_tissue_00092688
NA_Taira201203_XENLA_tissue_00094796
NA_Taira201203_XENLA_tissue_00099382
NA_Taira201203_XENLA_tissue_00100067
NA_Taira201203_XENLA_tissue_00106583
NA_Taira201203_XENLA_tissue_00110760
NA_Taira201203_XENLA_tissue_00112948
NA_Taira201203_XENLA_tissue_00134119
NA_Taira201203_XENLA_tissue_00138616
NA_Taira201203_XENLA_tissue_00138729
NA_Taira201203_XENLA_tissue_00140977
NA_Taira201203_XENLA_tissue_00152361
NA_Taira201203_XENLA_tissue_00159890
NA_Taira201203_XENLA_tissue_00160059
NA_Taira201203_XENLA_tissue_00161670
NA_Taira201203_XENLA_tissue_00168408
NA_Taira201203_XENLA_tissue_00168612
NA_Taira201203_XENLA_tissue_00172457
NA_Taira201203_XENLA_tissue_00173796
NA_Taira201203_XENLA_tissue_00174785
NA_Taira201203_XENLA_tissue_00187107
NA_Taira201203_XENLA_tissue_00194531
NA_Taira201203_XENLA_tissue_00215093
NA_Taira201203_XENLA_tissue_00222194
NA_Taira201203_XENLA_tissue_00223241
NA_Taira201203_XENLA_tissue_00227818
NA_Taira201203_XENLA_tissue_00233216
NA_Taira201203_XENLA_tissue_00239623
NA_Taira201203_XENLA_tissue_00246314
NA_Taira201203_XENLA_tissue_00247769
NA_Taira201203_XENLA_tissue_00254390
NA_Taira201203_XENLA_tissue_00261741
NA_Taira201203_XENLA_tissue_00273688
NA_Taira201203_XENLA_tissue_00273839
NA_Taira201203_XENLA_tissue_00281010
NA_TeperekTkacz201202_XENLA_00053747
NA_TeperekTkacz201202_XENLA_00076715
NA_TeperekTkacz201202_XENLA_00134437
NA_TeperekTkacz201206_XENLA_00025552
NA_TeperekTkacz201206_XENLA_00086916
NA_TeperekTkacz201206_XENLA_00095044
NA_TeperekTkacz201206_XENLA_00100248
NA_TeperekTkacz201206_XENLA_00106752
NA_TeperekTkacz201206_XENLA_00107693
NA_TeperekTkacz201206_XENLA_00119456
NA_TeperekTkacz201206_XENLA_00121458
NA_TeperekTkacz201206_XENLA_00122513
NA_Veenstra201204_XENLA_00007743
NA_XeXenL6RMv10000275m
NA_XeXenL6RMv10001800m
NA_XeXenL6RMv10001830m
NA_XeXenL6RMv10002712m
NA_XeXenL6RMv10003914m
NA_XeXenL6RMv10003917m
NA_XeXenL6RMv10004542m
NA_XeXenL6RMv10005013m
NA_XeXenL6RMv10006302m
NA_XeXenL6RMv10008105m
NA_XeXenL6RMv10009786m
NA_XeXenL6RMv10010983m
NA_XeXenL6RMv10011079m
NA_XeXenL6RMv10011088m
NA_XeXenL6RMv10011095m
NA_XeXenL6RMv10011431m
NA_XeXenL6RMv10016846m
NA_XeXenL6RMv10017184m
NA_XeXenL6RMv10019788m
NA_XeXenL6RMv10021423m
NA_XeXenL6RMv10021838m
NA_XeXenL6RMv10023702m
NA_XeXenL6RMv10023705m
NA_XeXenL6RMv10025780m
NA_XeXenL6RMv10029687m
NA_XeXenL6RMv10031172m
NA_XeXenL6RMv10032462m
NA_XeXenL6RMv10032476m
NA_XeXenL6RMv10037863m
NA_XeXenL6RMv10037901m
NA_XeXenL6RMv10038653m
NA_XeXenL6RMv10038999m
NA_XeXenL6RMv10039850m
NA_XeXenL6RMv10040030m
NA_XeXenL6RMv10040052m
NA_XeXenL6RMv10042228m
NA_XeXenL6RMv10044385m
NA_XeXenL6RMv10046479m
NA_XeXenL6RMv10047265m
NA_XeXenL6RMv10048827m
NA_XeXenL6RMv10050165m
NA_XeXenL6RMv10052384m
NA_XeXenL6RMv10052414m
NA_XeXenL6RMv10054327m
NA_XeXenL6RMv10054839m
NA_mgEST_Xl4jul2012_1013090496
NA_mgEST_Xl4jul2012_1013112919
NA_mgEST_Xl4jul2012_1013118513
NBEAL2_Ismailoglu201203_XENLA_00032989
NBEAL2_Park201106_XENLA_00070836
NBEAL2_Quigley201112_XENLA_00121381
NBEAL2_Quigley201207_XENLA_00076744
NCAPH2_Taira201203_XENLA_tissue_00145834
NDOR1_XeXenL6RMv10054752m
NDUFA1_Taira201203_XENLA_stage_00202245
NDUFA3_Kwon201107_XENLA_00107952
NDUFA3_Taira201203_XENLA_stage_00085183
NDUFB6_Taira201203_XENLA_stage_00164887
NEIL3_Taira201203_XENLA_stage_00160979
NEO1_Taira201203_XENLA_stage_00089455
NEO1_Taira201203_XENLA_stage_00103751
NFKB1_XeXenL6RMv10050775m
NFX1_Horb201201_XENLA_00198047
NFX1_Quigley201112_XENLA_00099600
NGF_Park201106_XENLA_00123467
NIT2_Taira201203_XENLA_tissue_00030887
NKAP_XeXenL6RMv10031189m
NKRF_Ismailoglu201203_XENLA_00029285
NLK.2_TeperekTkacz201202_XENLA_00052628
NLN_Ismailoglu201203_XENLA_00023410
NLRC4_Taira201203_XENLA_stage_00044876
NLRP3_XeXenL6RMv10011013m
NM_001085581.1
NM_001085724.1
NM_001085759.1
NM_001085760.1
NM_001085770.1
NM_001085779.1
NM_001085850.1
NM_001085898.1
NM_001085933.1
NM_001085957.1
NM_001086019.1
NM_001086032.1
NM_001086097.1
NM_001086108.1
NM_001086132.1
NM_001086167.1
NM_001086178.1
NM_001086235.1
NM_001086293.1
NM_001086320.1
NM_001086335.1
NM_001086353.1
NM_001086393.1
NM_001086433.1
NM_001086434.1
NM_001086455.1
NM_001086461.1
NM_001086477.1
NM_001086481.1
NM_001086516.1
NM_001086523.1
NM_001086610.1
NM_001086639.1
NM_001086647.1
NM_001086768.1
NM_001086796.1
NM_001086801.1
NM_001086825.1
NM_001086837.1
NM_001086852.1
NM_001086881.1
NM_001086894.1
NM_001086917.1
NM_001086977.1
NM_001087010.1
NM_001087097.1
NM_001087107.1
NM_001087150.1
NM_001087226.1
NM_001087245.1
NM_001087296.1
NM_001087382.1
NM_001087391.1
NM_001087438.1
NM_001087450.1
NM_001087550.1
NM_001087625.1
NM_001087722.1
NM_001087833.1
NM_001088130.1
NM_001088172.1
NM_001088253.1
NM_001088521.1
NM_001088871.1
NM_001088897.1
NM_001088971.1
NM_001089007.1
NM_001089061.1
NM_001089073.1
NM_001089103.1
NM_001089747.1
NM_001089764.1
NM_001089881.1
NM_001090031.1
NM_001090083.1
NM_001090203.1
NM_001090242.1
NM_001090273.1
NM_001090301.1
NM_001090457.1
NM_001090477.1
NM_001090615.1
NM_001090787.1
NM_001090872.1
NM_001090991.1
NM_001091017.1
NM_001091027.1
NM_001091053.1
NM_001091085.1
NM_001091127.1
NM_001091145.1
NM_001091212.1
NM_001091270.1
NM_001091297.1
NM_001091336.1
NM_001091419.1
NM_001091439.1
NM_001091457.1
NM_001091460.1
NM_001091477.1
NM_001091597.1
NM_001091622.1
NM_001091623.1
NM_001091627.1
NM_001091630.1
NM_001091721.1
NM_001091795.1
NM_001091797.1
NM_001091808.1
NM_001091869.1
NM_001091893.1
NM_001091898.1
NM_001091940.1
NM_001091971.1
NM_001092039.1
NM_001092044.1
NM_001092086.1
NM_001092099.1
NM_001092134.1
NM_001092156.1
NM_001092270.1
NM_001092305.1
NM_001092364.1
NM_001092369.1
NM_001092408.1
NM_001092421.1
NM_001092446.1
NM_001092477.1
NM_001092693.1
NM_001092704.1
NM_001092778.1
NM_001092788.1
NM_001092792.1
NM_001092815.1
NM_001092828.1
NM_001092830.1
NM_001092914.1
NM_001092932.1
NM_001092961.1
NM_001093004.1
NM_001093006.1
NM_001093046.1
NM_001093163.1
NM_001093191.1
NM_001093211.1
NM_001093377.1
NM_001093440.1
NM_001093443.1
NM_001093465.1
NM_001093470.1
NM_001093513.1
NM_001093521.1
NM_001093566.1
NM_001093589.1
NM_001093593.1
NM_001093618.1
NM_001093627.1
NM_001093648.1
NM_001093664.1
NM_001093678.1
NM_001093793.1
NM_001093888.1
NM_001093918.1
NM_001094050.1
NM_001094082.1
NM_001094084.1
NM_001094183.1
NM_001094216.1
NM_001094229.1
NM_001094272.1
NM_001094285.1
NM_001094374.1
NM_001094399.1
NM_001094464.1
NM_001094486.1
NM_001094526.1
NM_001094589.1
NM_001094598.1
NM_001094608.1
NM_001094682.1
NM_001094730.1
NM_001094768.1
NM_001094787.1
NM_001094816.1
NM_001094822.1
NM_001094891.1
NM_001094896.1
NM_001094923.1
NM_001094927.1
NM_001094950.1
NM_001094968.1
NM_001094997.1
NM_001095012.1
NM_001095021.1
NM_001095106.1
NM_001095138.1
NM_001095176.1
NM_001095263.1
NM_001095276.1
NM_001095284.1
NM_001095306.1
NM_001095324.1
NM_001095329.1
NM_001095342.1
NM_001095417.1
NM_001095478.1
NM_001095492.1
NM_001095511.1
NM_001095521.1
NM_001095603.1
NM_001095714.1
NM_001095726.1
NM_001095887.1
NM_001095895.1
NM_001095925.1
NM_001095972.1
NM_001096042.1
NM_001096157.1
NM_001096272.1
NM_001096306.1
NM_001096308.1
NM_001096318.1
NM_001096356.1
NM_001096460.1
NM_001096462.1
NM_001096463.1
NM_001096469.1
NM_001096475.1
NM_001096565.1
NM_001096574.1
NM_001096579.1
NM_001096585.1
NM_001096627.1
NM_001096632.1
NM_001096634.1
NM_001096733.1
NM_001096786.1
NM_001096796.1
NM_001096908.1
NM_001096941.1
NM_001096989.1
NM_001097041.1
NM_001097093.1
NM_001097115.1
NM_001097677.1
NM_001097679.1
NM_001097735.1
NM_001097790.1
NM_001097849.1
NM_001097859.1
NM_001097894.1
NM_001097925.1
NM_001097949.1
NM_001097962.1
NM_001097968.1
NM_001098675.1
NM_001098680.1
NM_001098684.1
NM_001098687.1
NM_001099881.1
NM_001099903.1
NM_001101777.1
NM_001110728.1
NM_001112810.1
NM_001112846.1
NM_001112854.1
NM_001112896.1
NM_001127791.1
NM_001127853.1
NM_001127874.1
NM_001134784.1
NM_001159282.1
NM_001170449.2
NM_001174024.1
NM_001174035.1
NOC4L_TeperekTkacz201202_XENLA_00077567
NOS1_TeperekTkacz201202_XENLA_00156019
NOS1_XeXenL6RMv10021848m
NOT_Taira201203_XENLA_stage_00067522
NPAS4_XeXenL6RMv10050824m
NPLOC4_Ismailoglu201203_XENLA_00058088
NPLOC4_Taira201203_XENLA_tissue_00194908
NPY2R_Taira201203_XENLA_tissue_00078882
NP_001004861.1_Taira201203_XENLA_tissue_00211186
NP_001016935.1_Kwon201107_XENLA_00006401
NP_001016935.1_TeperekTkacz201206_XENLA_00105971
NP_001017322.1_Taira201203_XENLA_stage_00076677
NP_001072809.1_Kwon201107_XENLA_00114541
NP_001096230.1_Taira201203_XENLA_tissue_00244574
NP_001096342.1_TC416967
NP_001106434.1_Taira201203_XENLA_stage_00089540
NP_001106434.1_Taira201203_XENLA_tissue_00205642
NP_001106621.1_Taira201203_XENLA_tissue_00112885
NP_001107550.1_Taira201203_XENLA_tissue_00037322
NP_001119976.1_Ismailoglu201203_XENLA_00001405
NP_001120467.1_Taira201203_XENLA_stage_00154707
NP_001120480.1_XeXenL6RMv10044365m
NP_001120584.1_Taira201203_XENLA_tissue_00099295
NP_001122112.1_Kwon201107_XENLA_00035331
NR1D1_Kwon201107_XENLA_00126652
NR2C2_XeXenL6RMv10038705m
NR3C1_Taira201203_XENLA_stage_00163674
NRBF2_Chung201110_XENLA_00046992
NRBF2_Horb201201_XENLA_00038600
NRBF2_Ismailoglu201203_XENLA_00011835
NRBF2_XeXenL6RMv10038534m
NRG1_Taira201203_XENLA_stage_00078339
NRG1_Taira201203_XENLA_tissue_00053658
NT5C2_Taira201203_XENLA_tissue_00184896
NT5C3L_Ismailoglu201203_XENLA_00029255
NUAK2_Taira201203_XENLA_stage_00028776
NUTF2_mgEST_Xl4jul2012_1013087345
ODF3_XeXenL6RMv10034754m
OGFOD2_Kwon201107_XENLA_00004725
OIT3_XeXenL6RMv10047284m
ONECUT3_Taira201203_XENLA_tissue_00283695
OR6F1_Taira201203_XENLA_tissue_00164362
ORC4_Taira201203_XENLA_tissue_00266376
OXT_Taira201203_XENLA_stage_00199952
OXT_XeXenL6RMv10017972m
PAK1IP1_Ismailoglu201203_XENLA_00068648
PALM_Park201106_XENLA_00093966
PANX2_XeXenL6RMv10054706m
PAPD4_Ismailoglu201203_XENLA_00005635
PAPSS1_TC438816
PAPSS1_Taira201203_XENLA_tissue_00030764
PAQR8_Taira201203_XENLA_tissue_00259219
PARP1_Quigley201207_XENLA_00041886
PATZ1_Kwon201107_XENLA_00068444
PATZ1_Taira201203_XENLA_tissue_00044911
PCDH19_Taira201203_XENLA_tissue_00230375
PCDH8.2_Taira201203_XENLA_stage_00037370
PCDH8.2_Taira201203_XENLA_stage_00108205
PCK1_TC416345
PCMTD2_Taira201203_XENLA_stage_00206796
PDCD4_TC418181
PDCD4_TeperekTkacz201202_XENLA_00006676
PDE11A_XeXenL6RMv10009652m
PDE4DIP_Ismailoglu201203_XENLA_00036763
PDE4DIP_Taira201203_XENLA_tissue_00232274
PDLIM5_Taira201203_XENLA_tissue_00158556
PDLIM5_Taira201203_XENLA_tissue_00182959
PDZRN3_Taira201203_XENLA_tissue_00119540
PEX11A_Taira201203_XENLA_tissue_00258545
PFKFB4_TC416441
PFKFB4_Taira201203_XENLA_stage_00019750
PGRMC1_Taira201203_XENLA_tissue_00246336
PHAX_Ismailoglu201203_XENLA_00010317
PHF15_Taira201203_XENLA_stage_00187524
PHF17_Taira201203_XENLA_stage_00085411
PHF21A_XeXenL6RMv10007118m
PHF3_XeXenL6RMv10041741m
PHOX2B_XeXenL6RMv10050188m
PHPT1_Taira201203_XENLA_stage_00047966
PIK3AP1_Taira201203_XENLA_tissue_00127264
PIK3AP1_Taira201203_XENLA_tissue_00163644
PITPNM2_Taira201203_XENLA_stage_00030334
PITPNM2_XeXenL6RMv10029672m
PKN1_XeXenL6RMv10051173m
PLA2G12B_Taira201203_XENLA_stage_00050337
PLA2G4A_Ismailoglu201203_XENLA_00051021
PLCB1_XeXenL6RMv10036423m
PLCB4_Chung201110_XENLA_00078040
PLCD3_Taira201203_XENLA_tissue_00162912
PLCD3_XeXenL6RMv10008090m
PLCE1_XeXenL6RMv10055713m
PLEC_Amin201106_XENLA_00094970
PLEKHF1_Taira201203_XENLA_tissue_00235379
PLEKHM2_Park201106_XENLA_00042349
PLEKHO1_Taira201203_XENLA_stage_00123081
PLIN2_Taira201203_XENLA_tissue_00051921
PLIN2_Taira201203_XENLA_tissue_00128088
PLOD3_XeXenL6RMv10045623m
PLXNA2_Taira201203_XENLA_tissue_00207814
PLXNB3_Taira201203_XENLA_stage_00017314
PMEPA1_TeperekTkacz201206_XENLA_00004914
PMVK_Ismailoglu201203_XENLA_00054474
PNPLA1_Taira201203_XENLA_tissue_00121861
PNPLA3_Taira201203_XENLA_tissue_00167790
PNPLA3_TeperekTkacz201202_XENLA_00153231
POGLUT1_XeXenL6RMv10017844m
POGZ_XeXenL6RMv10012948m
POLE3_Taira201203_XENLA_stage_00180694
POLR2H_Taira201203_XENLA_stage_00021904
POLR2H_Taira201203_XENLA_stage_00170345
POMGNT1_Kwon201107_XENLA_00096319
PPAP2C_XeXenL6RMv10019550m
PPAPDC2_Kwon201107_XENLA_00034820
PPAPDC2_Taira201203_XENLA_tissue_00037117
PPIF_Ismailoglu201203_XENLA_00038393
PPIF_Taira201203_XENLA_tissue_00153476
PPIH_Kwon201107_XENLA_00136236
PPIH_TC439020
PRADC1_Ismailoglu201203_XENLA_00064068
PRDM2_XeXenL6RMv10001799m
PREX2_Park201106_XENLA_00168835
PRKAB1_Ismailoglu201203_XENLA_00032351
PRKCD_XeXenL6RMv10035168m
PRKCZ_Horb201201_XENLA_00064745
PRKCZ_Ismailoglu201203_XENLA_00062377
PROC_Taira201203_XENLA_tissue_00131529
PRODH_TC416406
PROSAPIP1_Ismailoglu201203_XENLA_00000746
PROX1_Taira201203_XENLA_stage_00161509
PRPF31_Taira201203_XENLA_stage_00196652
PRPF4_Taira201203_XENLA_tissue_00176797
PRRC1_Taira201203_XENLA_stage_00110954
PRRC1_Taira201203_XENLA_stage_00206719
PRRC1_Taira201203_XENLA_tissue_00141195
PRRX2_Taira201203_XENLA_tissue_00140951
PRUNE_Taira201203_XENLA_tissue_00087285
PRUNE_XeXenL6RMv10051150m
PRX_Taira201203_XENLA_tissue_00174082
PSAT1_TeperekTkacz201202_XENLA_00044132
PSD3_Ismailoglu201203_XENLA_00057278
PSD3_Taira201203_XENLA_tissue_00168946
PSD3_XeXenL6RMv10010416m
PSMA3_Ismailoglu201203_XENLA_00027840
PSMB4_Quigley201207_XENLA_00005073
PSMD3_Taira201203_XENLA_stage_00101855
PSMD4_XeXenL6RMv10021432m
PTGES3_TC418567
PTGES3_TeperekTkacz201202_XENLA_00018013
PTGES_Taira201203_XENLA_tissue_00168282
PTGES_Taira201203_XENLA_tissue_00182953
PTH2R_Ismailoglu201203_XENLA_00032063
PTH2R_Taira201203_XENLA_stage_00045792
PTH2R_Taira201203_XENLA_tissue_00202064
PTH_XeXenL6RMv10004605m
PTP4A1_Quigley201207_XENLA_00105024
PTPN14_Kwon201107_XENLA_00101059
PTPN23_Kwon201107_XENLA_00088122
PTPN23_Kwon201107_XENLA_00111482
PTPN23_Taira201203_XENLA_stage_00144661
PTPRA_TC414856
PTPRM_Taira201203_XENLA_tissue_00264721
PUM2_XeXenL6RMv10044285m
PUS1_Taira201203_XENLA_stage_00031232
PXN__Taira201203_XENLA_stage_00123904
PYGO2_Quigley201207_XENLA_00077489
Q5ZL59_CHICK_Park201106_XENLA_00042951
Q90769_CHICK_TC456012
Q9W6F3_CHICK_Kwon201107_XENLA_00049212
RAB11FIP5_Kwon201107_XENLA_00118291
RAB28_Audic201207_XENLA_00000923
RAB28_Taira201203_XENLA_stage_00028740
RAB35_TeperekTkacz201202_XENLA_00091930
RAB44_Taira201203_XENLA_tissue_00118163
RAB44_Taira201203_XENLA_tissue_00147125
RAB5C_Taira201203_XENLA_tissue_00199799
RAB8B_TC438958
RABGGTB_Chung201110_XENLA_00006184
RABL2B_Taira201203_XENLA_tissue_00079787
RAD50_XeXenL6RMv10020649m
RAE1_TC436887
RAE1_Taira201203_XENLA_tissue_00072588
RAP1B_TeperekTkacz201206_XENLA_00078326
RAP2B_TC445189
RAP2C_TC419162
RASSF5_Taira201203_XENLA_tissue_00146892
RB1CC1_Kwon201107_XENLA_00008558
RBM20_Taira201203_XENLA_tissue_00141533
RBM20_XeXenL6RMv10032301m
RBM38_Taira201203_XENLA_stage_00140731
RBM38_TeperekTkacz201206_XENLA_00010663
RCC1_Taira201203_XENLA_stage_00210126
RCC1_XeXenL6RMv10032058m
RCVRN.2_XeXenL6RMv10054317m
RDH7_XeXenL6RMv10009665m
REV3L_Taira201203_XENLA_tissue_00041360
REV3L_XeXenL6RMv10036108m
REXO1_Ismailoglu201203_XENLA_00022248
RFX3_Taira201203_XENLA_stage_00156999
RFX5_Ismailoglu201203_XENLA_00022207
RFX5_Taira201203_XENLA_tissue_00080866
RFX5_XeXenL6RMv10012955m
RGS12_Quigley201112_XENLA_00021078
RGS19_Taira201203_XENLA_stage_00018806
RGS19_TeperekTkacz201206_XENLA_00040057
RGS1_TC421476
RHCG_Ismailoglu201203_XENLA_00032156
RIF1_XeXenL6RMv10043006m
RLTPR_XeXenL6RMv10035073m
RMND5A_XeXenL6RMv10036768m
RNF113A_Quigley201207_XENLA_00030737
RNF121_XeXenL6RMv10040054m
RNF14_TeperekTkacz201206_XENLA_00089205
RNF183_Taira201203_XENLA_tissue_00025606
RNF185_Ismailoglu201203_XENLA_00029803
RNF185_Taira201203_XENLA_stage_00194514
RNF208_XeXenL6RMv10054747m
RNF220.1_Taira201203_XENLA_tissue_00054546
RNF220.1_Taira201203_XENLA_tissue_00203243
RNF223_Quigley201207_XENLA_00061013
RNF223_XeXenL6RMv10029631m
RP1L1_XeXenL6RMv10047329m
RPL12_TC430656
RPL12_XeXenL6RMv10029619m
RPL18_XeXenL6RMv10042219m
RPLP0_Ismailoglu201203_XENLA_00057431
RPRM_Taira201203_XENLA_stage_00182274
RPS10_Taira201203_XENLA_stage_00132484
RPS12_Taira201203_XENLA_stage_00101797
RPS12_Taira201203_XENLA_stage_00181430
RPS6KC1_Taira201203_XENLA_stage_00195180
RRP15_Taira201203_XENLA_stage_00018124
RSRC2_Taira201203_XENLA_stage_00183976
RSRC2_Taira201203_XENLA_stage_00218280
RTN4R_XeXenL6RMv10006982m
RTP3_Taira201203_XENLA_tissue_00032263
RTP4_Taira201203_XENLA_tissue_00262206
RUFY3_Taira201203_XENLA_tissue_00053853
S100P_Taira201203_XENLA_tissue_00132296
S100P_XeXenL6RMv10021418m
SAP30L_TeperekTkacz201206_XENLA_00063735
SAR1B_Taira201203_XENLA_tissue_00262400
SASH3_Taira201203_XENLA_tissue_00007576
SASH3_Taira201203_XENLA_tissue_00181183
SBF2_Kwon201107_XENLA_00029696
SBF2_TeperekTkacz201202_XENLA_00047572
SBF2_XeXenL6RMv10004617m
SBNO1_TC460864
SBNO1_Veenstra201204_XENLA_00007944
SCAP_Kwon201107_XENLA_00126971
SCAP_XeXenL6RMv10025774m
SCLT1_XeXenL6RMv10020639m
SCN5A_Amin201106_XENLA_00048575
SCRIB.1_Taira201203_XENLA_tissue_00137913
SCRIB.1_Taira201203_XENLA_tissue_00210974
SDC1_Taira201203_XENLA_tissue_00034114
SDHA_TC417263
SEC22B_TC421567
SEC24A_Quigley201207_XENLA_00006479
SEC31A_TC432631
SELENBP1_Taira201203_XENLA_tissue_00172719
SELENBP1_Taira201203_XENLA_tissue_00237108
SELK_XeXenL6RMv10019759m
SEMA3C_Park201106_XENLA_00071967
SEMA4B_Taira201203_XENLA_stage_00035982
SENP6_Taira201203_XENLA_tissue_00114314
SENP8_TC418942
SEPT8_Kwon201107_XENLA_00120103
SEPT8_TC417029
SEPT8_Taira201203_XENLA_tissue_00247050
SERINC5_TC452414
SERINC5_XeXenL6RMv10046498m
SERPINC1_Taira201203_XENLA_stage_00015755
SESN2_TeperekTkacz201202_XENLA_00014063
SESN2_TeperekTkacz201206_XENLA_00019754
SETBP1_Taira201203_XENLA_stage_00198853
SETBP1_XeXenL6RMv10009815m
SETD1B_Ismailoglu201203_XENLA_00009572
SETD8_TC418791
SETD8_TC418847
SF3B5_Ismailoglu201203_XENLA_00027918
SFRPX_Quigley201112_XENLA_00110009
SFSWAP_Taira201203_XENLA_stage_00118254
SGIP1_XeXenL6RMv10036187m
SGSM1_Horb201201_XENLA_00211078
SGSM1_TC468644
SGSM1_XeXenL6RMv10024749m
SH2D1B_Taira201203_XENLA_tissue_00085108
SH2D1B_Taira201203_XENLA_tissue_00277781
SH2D4A_Taira201203_XENLA_tissue_00092845
SH3GLB1_Ismailoglu201203_XENLA_00060442
SH3GLB1_Taira201203_XENLA_stage_00154163
SHC2_XeXenL6RMv10016834m
SHC4_Taira201203_XENLA_tissue_00163702
SHISA7_Chung201110_XENLA_00003715
SHISA7_XeXenL6RMv10054321m
SHISA9_XeXenL6RMv10043526m
SHOX_Taira201203_XENLA_tissue_00242881
SHROOM1_Ismailoglu201203_XENLA_00047689
SHROOM1_Kwon201107_XENLA_00037636
SHROOM1_Taira201203_XENLA_tissue_00028117
SIAE_Kwon201107_XENLA_00078398
SIAE_TC418757
SI_CH211-110P13.9_Kwon201107_XENLA_00018627
SI_CH211-110P13.9_Taira201203_XENLA_tissue_00171187
SI_CH211-210G13.5_Amin201106_XENLA_00033559
SLC10A4_Taira201203_XENLA_stage_00212003
SLC12A2_Quigley201207_XENLA_00020738
SLC1A1_XeXenL6RMv10027531m
SLC20A2_Taira201203_XENLA_tissue_00279506
SLC25A22_Horb201201_XENLA_00077183
SLC25A22_Taira201203_XENLA_stage_00213759
SLC25A34_Taira201203_XENLA_stage_00204320
SLC25A34_XeXenL6RMv10021835m
SLC25A36_TC418342
SLC25A43_Taira201203_XENLA_tissue_00227251
SLC26A10_XeXenL6RMv10032469m
SLC26A3.2_Taira201203_XENLA_tissue_00078569
SLC26A3.2_XeXenL6RMv10026622m
SLC2A1_TeperekTkacz201206_XENLA_00099336
SLC2A1_XeXenL6RMv10002046m
SLC30A5_XeXenL6RMv10046500m
SLC31A1_Park201106_XENLA_00027707
SLC31A1_XeXenL6RMv10029624m
SLC34A3_Taira201203_XENLA_stage_00005265
SLC35D2_Audic201207_XENLA_00000778
SLC44A5_XeXenL6RMv10049895m
SLC45A4_Taira201203_XENLA_tissue_00221334
SLC4A4_Taira201203_XENLA_tissue_00053409
SLC50A1_Park201106_XENLA_00131543
SLC6A6_Taira201203_XENLA_tissue_00192297
SLC6A6_XeXenL6RMv10038697m
SLC7A4_TC413818
SLC9B2_TeperekTkacz201206_XENLA_00124464
SLC9B2_XeXenL6RMv10050767m
SLCO3A1_Taira201203_XENLA_tissue_00032160
SLCO3A1_XeXenL6RMv10011398m
SLITRK4_XeXenL6RMv10006289m
SMARCAL1_Taira201203_XENLA_tissue_00014292
SMARCB1_XeXenL6RMv10011096m
SMARCC1_Quigley201112_XENLA_00092705
SMARCC1_Taira201203_XENLA_tissue_00267750
SMC3_Quigley201207_XENLA_00019700
SMCR7L_TeperekTkacz201202_XENLA_00007644
SMN2_Taira201203_XENLA_tissue_00020235
SMNDC1_Taira201203_XENLA_stage_00103591
SMNDC1_Taira201203_XENLA_tissue_00206047
SMO_XeXenL6RMv10055574m
SMYD2_TC448898
SMYD5_Taira201203_XENLA_stage_00003659
SMYD5_Taira201203_XENLA_tissue_00063173
SNAP25_Taira201203_XENLA_tissue_00250407
SNCG_TeperekTkacz201202_XENLA_00051979
SNPH_Kwon201107_XENLA_00017875
SNX27_Kwon201107_XENLA_00054417
SNX3_XeXenL6RMv10053531m
SOD2_Kwon201107_XENLA_00078494
SORBS1_Taira201203_XENLA_tissue_00212731
SORCS3_Taira201203_XENLA_tissue_00151198
SOWAHA_Ismailoglu201203_XENLA_00046172
SOWAHA_Taira201203_XENLA_stage_00033865
SOWAHA_Taira201203_XENLA_tissue_00053317
SOWAHA_Taira201203_XENLA_tissue_00171312
SOX11_TeperekTkacz201202_XENLA_00040805
SOX11_XeXenL6RMv10055264m
SOX5_Park201106_XENLA_00057940
SP5L_Ismailoglu201203_XENLA_00016609
SPAG6_Kwon201107_XENLA_00114456
SPAG6_Quigley201207_XENLA_00083691
SPAG9_Ismailoglu201203_XENLA_00009478
SPAG9_Taira201203_XENLA_tissue_00245524
SPATA13_Taira201203_XENLA_tissue_00266774
SPATA4_Kwon201107_XENLA_00114411
SPATA4_Quigley201207_XENLA_00104708
SPCS3_Ismailoglu201203_XENLA_00042194
SPHK2_Taira201203_XENLA_stage_00058096
SPHK2_XeXenL6RMv10042218m
SPRY4_Taira201203_XENLA_tissue_00000609
SPRY4_XeXenL6RMv10030390m
SPSB1_XeXenL6RMv10050636m
SREK1_Taira201203_XENLA_tissue_00211048
SRSF3_TC464740
ST6GALNAC3_Park201106_XENLA_00116653
ST8SIA6_Taira201203_XENLA_tissue_00035697
ST8SIA6_XeXenL6RMv10036758m
STAC2_Taira201203_XENLA_tissue_00012876
STAC2_XeXenL6RMv10046458m
STAG3_Taira201203_XENLA_tissue_00108850
STAM_TeperekTkacz201206_XENLA_00098634
STARD10_XeXenL6RMv10036085m
STARD3NL_Kwon201107_XENLA_00076872
STARD3NL_Taira201203_XENLA_tissue_00158831
STARD3_Ismailoglu201203_XENLA_00044389
STARD8_Park201106_XENLA_00169366
STAT2_Ismailoglu201203_XENLA_00068907
STK25_XeXenL6RMv10038646m
STK3_Kwon201107_XENLA_00122547
STMN2_Taira201203_XENLA_tissue_00118469
STOX1_Taira201203_XENLA_stage_00121654
STX10_TC421152
SULT2B1_Taira201203_XENLA_tissue_00219711
SUN1_TC448659
SUN1_XeXenL6RMv10044382m
SUPV3L1_Taira201203_XENLA_stage_00023208
SUPV3L1_XeXenL6RMv10016821m
SV2B_Taira201203_XENLA_stage_00146268
SV2B_XeXenL6RMv10011401m
SWAP70_Taira201203_XENLA_stage_00019824
SWAP70_XeXenL6RMv10004615m
SYCP1_Taira201203_XENLA_tissue_00285849
SYTL1_Taira201203_XENLA_stage_00125395
SZT2_TeperekTkacz201202_XENLA_00062065
TAB1_Taira201203_XENLA_stage_00122792
TACO1_XeXenL6RMv10008104m
TADA2B_TC420051
TAF6_mgEST_Xl4jul2012_1013097439
TAF9B_Taira201203_XENLA_tissue_00217457
TAGLN2_Ismailoglu201203_XENLA_00042214
TANC2_Quigley201112_XENLA_00075160
TAOK2_TeperekTkacz201206_XENLA_00125286
TAOK2_XeXenL6RMv10019800m
TAPT1_Park201106_XENLA_00175433
TBC1D12_Kwon201107_XENLA_00041790
TBC1D14_Taira201203_XENLA_stage_00206244
TBC1D17_Ismailoglu201203_XENLA_00056028
TBC1D22A_Park201106_XENLA_00113235
TBC1D22A_XeXenL6RMv10048863m
TBC1D23_Ismailoglu201203_XENLA_00001447
TBCD_Quigley201112_XENLA_00021034
TBCD_Quigley201207_XENLA_00057839
TBRG4_TC439340
TBRG4_XeXenL6RMv10040005m
TBX22_Taira201203_XENLA_stage_00041824
TBX22_XeXenL6RMv10023717m
TCF7L2_Amin201106_XENLA_00039401
TCTEX1D2_Taira201203_XENLA_tissue_00144696
TDH_Taira201203_XENLA_tissue_00068075
TDRD9_Ismailoglu201203_XENLA_00067222
TECPR1_Taira201203_XENLA_tissue_00087330
TECPR1_XeXenL6RMv10032958m
TECR_Kwon201107_XENLA_00086609
TECTB_Ismailoglu201203_XENLA_00020023
TECTB_XeXenL6RMv10032463m
TERF2IP_Taira201203_XENLA_stage_00160295
TESC_Taira201203_XENLA_tissue_00228399
TESC_Taira201203_XENLA_tissue_00269074
TFPT_Taira201203_XENLA_stage_00001699
TGFB2_Taira201203_XENLA_tissue_00161534
TGIF1_TC440215
TGIF2_Taira201203_XENLA_stage_00033613
TGM6_Taira201203_XENLA_tissue_00130386
THBS2_Taira201203_XENLA_tissue_00181065
THBS2_XeXenL6RMv10016848m
THBS3_Park201106_XENLA_00151380
[truncated: 204 more rows]

## Sheet: List_genes_cluster_5
AACS_Taira201203_XENLA_stage_00157021
AB125669.1
AB280757.1
ABCA8_Taira201203_XENLA_tissue_00146087
ABHD10_Kwon201107_XENLA_00021997
ACACA_Ismailoglu201203_XENLA_00065065
ACADVL_TeperekTkacz201202_XENLA_00090896
ACAN_XeXenL6RMv10011418m
ACAT2_Ismailoglu201203_XENLA_00020582
ACOX2_XeXenL6RMv10001686m
ACTR8_Kwon201107_XENLA_00011805
ADAT1_Taira201203_XENLA_tissue_00200709
ADNP_Ismailoglu201203_XENLA_00016699
AF081576.1
AF137073.1
AF233630.1
AF275252.1
AF440822.1
AF440823.1
AF440826.1
AF549940.1
AF549972.1
AGBL1_Taira201203_XENLA_tissue_00126707
AGBL4_Kwon201107_XENLA_00034597
AGBL4_Taira201203_XENLA_tissue_00269553
AGTR1_Taira201203_XENLA_tissue_00221309
AHCTF1_Taira201203_XENLA_tissue_00226835
AHCYL2_Kwon201107_XENLA_00047311
AHDC1_XeXenL6RMv10001773m
AIFM2_XeXenL6RMv10038673m
AJ243595.1
AJ555189.1
AK4_Taira201203_XENLA_tissue_00271501
AK4_XeXenL6RMv10006853m
AKAP1_XeXenL6RMv10045691m
ALAS2_Taira201203_XENLA_tissue_00274376
ALDH1L2_Park201106_XENLA_00083454
ALDH1L2_XeXenL6RMv10031749m
ALMS1_Kwon201107_XENLA_00074666
ALMS1_Taira201203_XENLA_stage_00008116
ALOX5_Taira201203_XENLA_tissue_00221371
AMPH_Taira201203_XENLA_stage_00036698
ANAPC16_Taira201203_XENLA_tissue_00115883
ANK1_Amin201106_XENLA_00018901
ANK1_XeXenL6RMv10029553m
ANKRD29_Taira201203_XENLA_tissue_00063885
ANKRD29_Taira201203_XENLA_tissue_00065980
ANKRD34A_XeXenL6RMv10018040m
ANKRD9_Taira201203_XENLA_tissue_00238668
AOAH_Taira201203_XENLA_tissue_00146429
AP2S1_Kwon201107_XENLA_00116677
AP3M2_Quigley201207_XENLA_00040706
AP4E1_Amin201106_XENLA_00066994
ARAF_Kwon201107_XENLA_00001085
ARAP2_Kwon201107_XENLA_00013625
ARAP2_Taira201203_XENLA_tissue_00005897
ARAP2_XeXenL6RMv10042065m
ARHGAP26_Ismailoglu201203_XENLA_00047852
ARHGAP26_Taira201203_XENLA_tissue_00114291
ARHGAP31_Taira201203_XENLA_tissue_00190577
ARHGAP42_Park201106_XENLA_00082310
ARHGEF15_XeXenL6RMv10045622m
ARHGEF17_Taira201203_XENLA_tissue_00240710
ARHGEF17_XeXenL6RMv10035095m
ARHGEF18_Taira201203_XENLA_tissue_00123893
ARHGEF1_Ismailoglu201203_XENLA_00049775
ARID3C_mgEST_Xl4jul2012_1013118667
ARID4A_XeXenL6RMv10030180m
ARSA.1_Taira201203_XENLA_tissue_00036005
ASB6_Ismailoglu201203_XENLA_00053527
ASTL_XeXenL6RMv10007109m
ATF1_Horb201201_XENLA_00096943
ATF4_Taira201203_XENLA_stage_00190171
ATP10B_Park201106_XENLA_00041976
ATP10B_XeXenL6RMv10009323m
ATP1A1_Quigley201207_XENLA_00018621
ATP1A3_Taira201203_XENLA_tissue_00233839
ATP1B3_Taira201203_XENLA_stage_00145192
ATP8A1_Ismailoglu201203_XENLA_00065396
ATP8A1_Kwon201107_XENLA_00041997
ATP8A1_XeXenL6RMv10050183m
ATRN_Quigley201207_XENLA_00064436
ATRN_TeperekTkacz201206_XENLA_00088271
ATXN1L_XeXenL6RMv10043515m
AY293304.1
AY340103.1
B2RZ03_XENTR_Ismailoglu201203_XENLA_00027801
B2RZ03_XENTR_Taira201203_XENLA_tissue_00077504
B3GNT4_Kwon201107_XENLA_00003149
B3GNT4_Taira201203_XENLA_tissue_00214216
B3GNT4_TeperekTkacz201206_XENLA_00074457
BAI2_Taira201203_XENLA_tissue_00129768
BARX1_Kwon201107_XENLA_00125476
BBX_XeXenL6RMv10002710m
BC041716.1
BC042231.1
BC043735.1
BC043783.1
BC043871.1
BC044313.1
BC044708.1
BC047956.1
BC049002.1
BC054321.1
BC068866.1
BC071051.1
BC072344.1
BC072361.1
BC072828.1
BC073025.1
BC073326.1
BC073479.1
BC073567.1
BC073601.1
BC074212.1
BC076748.1
BC076824.1
BC077496.1
BC077779.1
BC078085.1
BC079810.1
BC079829.1
BC080168.1
BC080437.1
BC081202.1
BC081260.1
BC082405.1
BC082433.1
BC082531.1
BC082917.1
BC087620.1
BC088741.1
BC088966.1
BC093582.1
BC097630.1
BC097770.1
BC097895.1
BC097904.1
BC099286.1
BC099337.1
BC099348.1
BC099369.1
BC100177.1
BC106495.1
BC106619.1
BC108468.1
BC108620.1
BC108626.1
BC108631.1
BC108887.1
BC126018.1
BC129067.1
BC129789.1
BC130110.1
BC134828.1
BC139850.1
BC141747.1
BC153759.1
BC157494.1
BC160712.1
BC166130.1
BCAR1_Horb201201_XENLA_00046410
BCKDK_Quigley201207_XENLA_00076638
BCKDK_TC435048
BCL2L1_Taira201203_XENLA_stage_00012086
BCL2L2_Kwon201107_XENLA_00110479
BCL2L2_XeXenL6RMv10007899m
BCL7A_XeXenL6RMv10004951m
BEND3_TeperekTkacz201206_XENLA_00082694
BEND4_Taira201203_XENLA_tissue_00031184
BEND5_Taira201203_XENLA_tissue_00186759
BK001354.1
BMI1_Audic201207_XENLA_00000581
BNIPL_TC453944
BOK_Kwon201107_XENLA_00009820
BRCA2_Horb201201_XENLA_00112111
BRCA2_Horb201201_XENLA_00214076
BRCA2_TeperekTkacz201202_XENLA_00036015
BRCA2_TeperekTkacz201206_XENLA_00118714
BX248496.2_XeXenL6RMv10028349m
BX323820.1_XeXenL6RMv10055578m
C10ORF26_XeXenL6RMv10003901m
C12ORF45_Taira201203_XENLA_tissue_00160511
C14ORF147_Taira201203_XENLA_tissue_00282211
C14ORF149_Park201106_XENLA_00127845
C14ORF38_Taira201203_XENLA_tissue_00149444
C14ORF38_XeXenL6RMv10030168m
C17ORF28_XeXenL6RMv10051997m
C1ORF187_Horb201201_XENLA_00087250
C1ORF187_Park201106_XENLA_00142456
C1QBP_XeXenL6RMv10007404m
C1QTNF3_Taira201203_XENLA_stage_00187057
C20ORF160_Taira201203_XENLA_tissue_00119630
C20ORF160_XeXenL6RMv10003839m
C21ORF91_Taira201203_XENLA_stage_00122264
C21ORF91_Taira201203_XENLA_tissue_00008703
C2ORF89_Taira201203_XENLA_tissue_00288088
C2ORF89_XeXenL6RMv10008706m
C8ORF48_Ismailoglu201203_XENLA_00027829
CA10_Taira201203_XENLA_tissue_00154800
CAB39_XeXenL6RMv10037739m
CABIN1__XeXenL6RMv10011091m
CABZ01071283.1_Ismailoglu201203_XENLA_00041809
CADM2_Ismailoglu201203_XENLA_00043673
CADM2_Taira201203_XENLA_tissue_00036797
CADPS2_Amin201106_XENLA_00000918
CADPS2_Kwon201107_XENLA_00079216
CAMK2G_Taira201203_XENLA_tissue_00099902
CASQ1_XeXenL6RMv10026120m
CBWD2_TC418575
CBX4_TC422384
CBX8_XeXenL6RMv10031163m
CC2D1A_Park201106_XENLA_00165295
CCBE1_Taira201203_XENLA_tissue_00160948
CCDC106_Taira201203_XENLA_tissue_00119263
CCDC106_XeXenL6RMv10018099m
CCDC36_Taira201203_XENLA_tissue_00004773
CCDC60_Quigley201207_XENLA_00053951
CCDC69_XeXenL6RMv10047196m
CCDC85A_Taira201203_XENLA_tissue_00097600
CCDC85A_Taira201203_XENLA_tissue_00144770
CCND1_XeXenL6RMv10007102m
CCNE1_mgEST_Xl4jul2012_1013086132
CD79A_Taira201203_XENLA_tissue_00047359
CD79A_Taira201203_XENLA_tissue_00059141
CDC20_XeXenL6RMv10000292m
CDC34_XeXenL6RMv10016829m
CDC42_TeperekTkacz201202_XENLA_00129439
CDCA7_Taira201203_XENLA_stage_00211711
CDH2_XeXenL6RMv10050112m
CDH2_mgEST_Xl4jul2012_1013100588
CDH9_Taira201203_XENLA_tissue_00092277
CDH9_XeXenL6RMv10004989m
CDK17_XeXenL6RMv10031754m
CDON_Ismailoglu201203_XENLA_00029466
CDR2L_Ismailoglu201203_XENLA_00043618
CDR2L_Taira201203_XENLA_stage_00086167
CEACAM8_Taira201203_XENLA_tissue_00054363
CECR2_Taira201203_XENLA_tissue_00076220
CENPE_Kwon201107_XENLA_00011161
CEP104_Park201106_XENLA_00134531
CEP135_Chung201110_XENLA_00064764
CEP41_XeXenL6RMv10055562m
CGN_Taira201203_XENLA_tissue_00093466
CH25H_Taira201203_XENLA_tissue_00088709
CHCHD4_TC422281
CHD7_Quigley201112_XENLA_00016086
CHST1_Taira201203_XENLA_stage_00141613
CHST1_XeXenL6RMv10007111m
CHST3_Taira201203_XENLA_stage_00047275
CHST6_Taira201203_XENLA_tissue_00251245
CHURC1_Quigley201112_XENLA_00023008
CIC_Taira201203_XENLA_tissue_00281877
CIDEC_Kwon201107_XENLA_00125568
CIR1_Taira201203_XENLA_stage_00034598
CLCN7_TC415436
CLVS2_Taira201203_XENLA_tissue_00275883
CMTM8_Quigley201207_XENLA_00049952
CMTM8_Taira201203_XENLA_tissue_00173802
CNFN.1_Park201106_XENLA_00033552
CNFN.2_TC461456
CNFN.2_XeXenL6RMv10050172m
CNN1_TC416168
CNST_Taira201203_XENLA_tissue_00287857
COL10A1_Taira201203_XENLA_tissue_00107879
COL4A5_Taira201203_XENLA_tissue_00253687
COMMD2_Taira201203_XENLA_stage_00148497
COMMD3_Horb201201_XENLA_00196938
COPG2_TC414972
CPA3_Taira201203_XENLA_tissue_00017058
CPA3_Taira201203_XENLA_tissue_00231194
CPA3_XeXenL6RMv10010442m
CPA3_XeXenL6RMv10010443m
CPNE5_Taira201203_XENLA_stage_00068871
CPNE7_XeXenL6RMv10022471m
CP_Taira201203_XENLA_tissue_00070438
CP_XeXenL6RMv10010446m
CRABP2_TeperekTkacz201206_XENLA_00064863
CREBZF_Quigley201207_XENLA_00069717
CREBZF_TeperekTkacz201202_XENLA_00049390
CRELD1_Kwon201107_XENLA_00060507
CRHR1.1_Taira201203_XENLA_tissue_00171260
CRY2_Taira201203_XENLA_stage_00052852
CRYBB3_TC450396
CRYBB3_Taira201203_XENLA_tissue_00050351
CTDSP1_XeXenL6RMv10049129m
CTTN_XeXenL6RMv10016437m
CUZD1.2_Taira201203_XENLA_tissue_00279162
CUZD1.2_XeXenL6RMv10047300m
DAAM1_Quigley201207_XENLA_00114014
DACT1_Kwon201107_XENLA_00013348
DBC1_mgEST_Xl4jul2012_1013111815
DCAF15_XeXenL6RMv10043194m
DCDC2_Taira201203_XENLA_tissue_00236570
DCUN1D5_TeperekTkacz201202_XENLA_00112772
DCX_XeXenL6RMv10047774m
DDIT4_Taira201203_XENLA_stage_00198975
DDIT4_TeperekTkacz201206_XENLA_00057525
DDX17_TeperekTkacz201206_XENLA_00093339
DDX17_XeXenL6RMv10009709m
DDX42_Kwon201107_XENLA_00040931
DEAF1_Taira201203_XENLA_stage_00075631
DEDD2_Quigley201112_XENLA_00039209
DEDD2_Taira201203_XENLA_stage_00200744
DHX33_Audic201207_XENLA_00001595
DHX37_XeXenL6RMv10000505m
DHX38_Taira201203_XENLA_stage_00092298
DIABLO_Taira201203_XENLA_stage_00039339
DIP2B_XeXenL6RMv10050123m
DKFZP761E198_TeperekTkacz201206_XENLA_00054808
DLC1_Ismailoglu201203_XENLA_00041561
DLC1_Taira201203_XENLA_tissue_00010449
DLC1_XeXenL6RMv10011343m
DMRT3_XeXenL6RMv10052391m
DMRTA2_Taira201203_XENLA_tissue_00288329
DMXL2_Taira201203_XENLA_tissue_00213898
DMXL2_XeXenL6RMv10055548m
DNA2_Taira201203_XENLA_stage_00072037
DNAJB9_XeXenL6RMv10015261m
DNAJC22_Taira201203_XENLA_tissue_00240422
DNAJC22_XeXenL6RMv10024981m
DNAJC6_Kwon201107_XENLA_00012057
DOLPP1_Taira201203_XENLA_stage_00125648
DPP8_Taira201203_XENLA_stage_00141357
DQ096896.1
DQ096923.1
DQ096948.1
DRD1C_Taira201203_XENLA_tissue_00125443
DSC3_Taira201203_XENLA_tissue_00038392
DUS2L_Horb201201_XENLA_00073044
DUSP10_Taira201203_XENLA_tissue_00289870
DUSP4_Taira201203_XENLA_stage_00062887
EBF4_Taira201203_XENLA_tissue_00034945
EDC3_Taira201203_XENLA_tissue_00062756
EF431893.1
ELAVL2_Taira201203_XENLA_stage_00127470
ELMO1_Taira201203_XENLA_stage_00135316
ELMO1_Taira201203_XENLA_tissue_00084276
ELOVL1_TC416212
EMILIN2_Taira201203_XENLA_tissue_00043921
EMILIN2_Taira201203_XENLA_tissue_00245446
ENC1.2_Taira201203_XENLA_stage_00052113
ENPEP_XeXenL6RMv10044404m
ENTPD2_XeXenL6RMv10031374m
EPDR1_Taira201203_XENLA_tissue_00132210
EPN3_Taira201203_XENLA_tissue_00006351
EPS15_Ismailoglu201203_XENLA_00068589
EPS15_Taira201203_XENLA_tissue_00276075
ERF_Ismailoglu201203_XENLA_00052305
ERI1_Ismailoglu201203_XENLA_00066168
ESR-5_Ismailoglu201203_XENLA_00047472
ESR-5_Taira201203_XENLA_stage_00204299
ESRRB_XeXenL6RMv10020070m
F6QKT0_XENTR_Taira201203_XENLA_stage_00102231
F6QY47_XENTR_XeXenL6RMv10002805m
F6S813_XENTR_XeXenL6RMv10009689m
F6SHL8_XENTR_Taira201203_XENLA_tissue_00020017
F6XR86_XENTR_Amin201106_XENLA_00029974
F6XR86_XENTR_XeXenL6RMv10055673m
F6ZRI3_XENTR_XeXenL6RMv10007104m
F6ZVL9_XENTR_Ismailoglu201203_XENLA_00024649
F6ZVL9_XENTR_Park201106_XENLA_00054635
F6ZVL9_XENTR_Taira201203_XENLA_stage_00184593
F6ZVL9_XENTR_XeXenL6RMv10006880m
F7C6Z8_XENTR_Taira201203_XENLA_tissue_00240266
F7C6Z8_XENTR_XeXenL6RMv10047353m
F7E5N7_XENTR_XeXenL6RMv10001722m
FAAH.3_Taira201203_XENLA_tissue_00100251
FAAH2_Taira201203_XENLA_tissue_00072052
FAAH2_XeXenL6RMv10050444m
FADD_Taira201203_XENLA_stage_00181697
FAF1_Ismailoglu201203_XENLA_00018303
FAM108A1_Park201106_XENLA_00030286
FAM108A1_XeXenL6RMv10005583m
FAM108C1_XeXenL6RMv10023728m
FAM108C1_mgEST_Xl4jul2012_1013254663
FAM188A_Taira201203_XENLA_tissue_00134331
FAM26E_Taira201203_XENLA_tissue_00142771
FAM3C_Quigley201207_XENLA_00003656
FAM3C_Taira201203_XENLA_tissue_00285856
FAM83H_Quigley201112_XENLA_00014320
FAM83H_Quigley201207_XENLA_00119579
FANCI_Ismailoglu201203_XENLA_00014005
FAT2_Park201106_XENLA_00027818
FAT2_Quigley201207_XENLA_00067523
FBXW5_Quigley201112_XENLA_00055401
FEZF1_TC421149
FGF6_Ismailoglu201203_XENLA_00001204
FGFR3_Kwon201107_XENLA_00018621
FGFR3_Kwon201107_XENLA_00101351
FJ571597.1
FJ571598.1
FJ571600.1
FKBP1A_TC467437
FLNC_Taira201203_XENLA_stage_00125455
FLNC_XeXenL6RMv10055576m
FNDC3A.2_TC413577
FOXD1_XeXenL6RMv10010503m
FRYL_Taira201203_XENLA_tissue_00178912
FRYL_XeXenL6RMv10037898m
GABARAPL2_TC430294
GCC1_Taira201203_XENLA_stage_00123113
GCN1L1_Ismailoglu201203_XENLA_00015824
GCN1L1_Taira201203_XENLA_tissue_00111316
GCNT1_Taira201203_XENLA_tissue_00003376
GDF9_Quigley201112_XENLA_00049847
GGH_XeXenL6RMv10004041m
GGPS1_Kwon201107_XENLA_00065333
GLB1L2_Quigley201207_XENLA_00117517
GLDN_Taira201203_XENLA_tissue_00113726
GLDN_XeXenL6RMv10055547m
GLI3_Horb201201_XENLA_00012438
GLI3_Veenstra201204_XENLA_00000500
GLIS3_TeperekTkacz201206_XENLA_00030850
GLS2_Park201106_XENLA_00065791
GM17492_XeXenL6RMv10051738m
GNPDA1_Park201106_XENLA_00150173
GNPTAB_Taira201203_XENLA_stage_00009154
GOLGB1_Kwon201107_XENLA_00067845
GOLGB1_Taira201203_XENLA_tissue_00086121
GPAM_Park201106_XENLA_00160458
GPR135_Taira201203_XENLA_tissue_00203830
GPR141_Taira201203_XENLA_tissue_00273497
GPR155_Taira201203_XENLA_stage_00082333
GRIK5_Taira201203_XENLA_stage_00029880
GRIK5_Taira201203_XENLA_tissue_00224903
GRIK5_XeXenL6RMv10044420m
GRIN2C_XeXenL6RMv10039762m
GRK1_XeXenL6RMv10044373m
GRK5_Taira201203_XENLA_stage_00047083
GRK5_XeXenL6RMv10021225m
GRXCR1_TeperekTkacz201206_XENLA_00017559
GSK3A_TC425134
GSK3A_XeXenL6RMv10006875m
GTDC1_Kwon201107_XENLA_00016859
GTPBP1_mgEST_Xl4jul2012_1013094452
GTSE1_Taira201203_XENLA_tissue_00163259
GUCY1A2_XeXenL6RMv10046586m
GUCY2D_Taira201203_XENLA_tissue_00053669
GULP1_XeXenL6RMv10022501m
GVINP1_Taira201203_XENLA_tissue_00060536
GYG1_XeXenL6RMv10010444m
GYLTL1B_Kwon201107_XENLA_00076271
H6PD_Kwon201107_XENLA_00134182
HARS_Park201106_XENLA_00177823
HAUS6_Kwon201107_XENLA_00003870
HAUS6_Taira201203_XENLA_stage_00040873
HDC_XeXenL6RMv10003666m
HEATR5B_Kwon201107_XENLA_00124919
HELLS_XeXenL6RMv10013547m
HERC6_XeXenL6RMv10002209m
HES5.1_Taira201203_XENLA_stage_00130495
HES7.1_Taira201203_XENLA_stage_00017246
HESX1_TC423712
HEXIM1_Taira201203_XENLA_stage_00027316
HIST1H2AA_Ismailoglu201203_XENLA_00022867
HLTF_Horb201201_XENLA_00183064
HLTF_Taira201203_XENLA_tissue_00117282
HMCN1_Taira201203_XENLA_tissue_00025828
HMGCR_Kwon201107_XENLA_00067393
HMGCR_XeXenL6RMv10044370m
HMHA1_Taira201203_XENLA_tissue_00139333
HNF1A_Taira201203_XENLA_tissue_00210101
HNF4G_XeXenL6RMv10051823m
HNRNPAB_Taira201203_XENLA_stage_00039134
HOMEZ_Taira201203_XENLA_stage_00031273
HPS3_Taira201203_XENLA_stage_00008369
HPS3_XeXenL6RMv10010445m
HS2ST1_TC416725
HSD17B6_Amin201106_XENLA_00047281
HTRA1_XeXenL6RMv10047297m
ICT1_XeXenL6RMv10051999m
IGDCC3_Taira201203_XENLA_tissue_00179588
IGDCC3_XeXenL6RMv10030580m
IGDCC4_Taira201203_XENLA_tissue_00206042
IK_TeperekTkacz201206_XENLA_00055757
IL17RD_Taira201203_XENLA_stage_00043203
IL1RAP_Taira201203_XENLA_tissue_00054489
IMP3_mgEST_Xl4jul2012_1013088693
IMPDH1_Ismailoglu201203_XENLA_00039639
IMPDH1_Taira201203_XENLA_stage_00101243
ING2_Taira201203_XENLA_tissue_00092296
ING3_Taira201203_XENLA_tissue_00113531
INPPL1_XeXenL6RMv10052409m
INTS1_TeperekTkacz201202_XENLA_00006433
IPO7_Taira201203_XENLA_tissue_00247251
IPO9_Kwon201107_XENLA_00087899
IPO9_Kwon201107_XENLA_00109427
IQSEC2_Taira201203_XENLA_stage_00063446
IQSEC2_TeperekTkacz201202_XENLA_00090921
IRF5_Taira201203_XENLA_stage_00196232
IRF5_TeperekTkacz201206_XENLA_00072539
IRF9_Ismailoglu201203_XENLA_00023974
ISL2_Park201106_XENLA_00140379
ITPKC_Taira201203_XENLA_tissue_00266020
JAGN1_Ismailoglu201203_XENLA_00019059
JAK1_Park201106_XENLA_00048503
JAM3_Taira201203_XENLA_tissue_00072679
JKAMP_Taira201203_XENLA_tissue_00078514
JMJD8_Kwon201107_XENLA_00008424
KAT6A_XeXenL6RMv10029556m
KCNA6_Taira201203_XENLA_tissue_00234822
KCNK7_Taira201203_XENLA_stage_00080989
KCTD2_Ismailoglu201203_XENLA_00007603
KCTD2_Taira201203_XENLA_tissue_00148625
KDM5B_Ismailoglu201203_XENLA_00019836
KIAA0232_XeXenL6RMv10021417m
KIAA0319L_Horb201201_XENLA_00030902
KIAA0319L_mgEST_Xl4jul2012_1013091664
KIAA0586_XeXenL6RMv10030176m
KIAA1239_Taira201203_XENLA_tissue_00230894
KIAA1239_XeXenL6RMv10042062m
KIAA1919_Taira201203_XENLA_tissue_00181847
KIF15_Taira201203_XENLA_stage_00156816
KIF1A_TeperekTkacz201202_XENLA_00015017
KIF3A_Quigley201112_XENLA_00043730
KIF5C_Taira201203_XENLA_stage_00203902
KIRREL3_Taira201203_XENLA_tissue_00250917
KLC2_Taira201203_XENLA_tissue_00207127
KLHDC10_TeperekTkacz201202_XENLA_00037058
KLHDC10_TeperekTkacz201202_XENLA_00141678
KLHDC7B_Taira201203_XENLA_tissue_00114761
KLHDC7B_XeXenL6RMv10047310m
KLHL2_Ismailoglu201203_XENLA_00038056
KNTC1_XeXenL6RMv10029691m
KSR1_Taira201203_XENLA_tissue_00021396
LARP4_Taira201203_XENLA_tissue_00282358
LEPREL4_Taira201203_XENLA_stage_00101628
LEPR_Taira201203_XENLA_tissue_00096526
LEPR_XeXenL6RMv10006857m
LETM1_Taira201203_XENLA_stage_00057548
LIG1_Kwon201107_XENLA_00093863
LIG1_Taira201203_XENLA_stage_00035973
LIMCH1_Taira201203_XENLA_stage_00076002
LIPE_XeXenL6RMv10004979m
LMF2_XeXenL6RMv10034757m
LMNB1_Taira201203_XENLA_tissue_00067135
LNX1_Quigley201207_XENLA_00097894
LOC100132731_Taira201203_XENLA_tissue_00037010
LOC390937_Taira201203_XENLA_tissue_00036048
LOC390937_XeXenL6RMv10044423m
LOC440330_XeXenL6RMv10030566m
LPAR5_Taira201203_XENLA_tissue_00272381
LPPR3_Taira201203_XENLA_stage_00080882
LRP1_Kwon201107_XENLA_00064090
LRRC14B_Taira201203_XENLA_tissue_00282608
LRRC1_Kwon201107_XENLA_00134415
LRRC1_Kwon201107_XENLA_00134508
LRRC24_Horb201201_XENLA_00124968
LRRC24_Park201106_XENLA_00134884
LTBP1_Park201106_XENLA_00077953
LURAP1_Kwon201107_XENLA_00036317
LYPD6B_Taira201203_XENLA_stage_00102657
LYPD6_Taira201203_XENLA_tissue_00062148
LYST_Horb201201_XENLA_00058989
LYST_Kwon201107_XENLA_00128341
M94258.1
M96678.1
MAFK_Taira201203_XENLA_tissue_00175427
MAP7D2_Taira201203_XENLA_stage_00045571
MAP7D2_Taira201203_XENLA_tissue_00099299
MAPK8IP1_Taira201203_XENLA_stage_00029303
MAPK8IP1_Taira201203_XENLA_stage_00077215
MARCH4_Taira201203_XENLA_tissue_00000098
MARCH4_XeXenL6RMv10045783m
MARCH8_Taira201203_XENLA_stage_00144257
MARCH8_TeperekTkacz201206_XENLA_00094067
MARK1_TC414091
MAST4_Taira201203_XENLA_tissue_00263042
MCM5_Quigley201207_XENLA_00075980
MCU_Kwon201107_XENLA_00097271
MED8_TC419652
MEG10_XENTR_XeXenL6RMv10048049m
MEGF8_TeperekTkacz201202_XENLA_00155234
MEGF8_TeperekTkacz201206_XENLA_00010415
MEGF8_XeXenL6RMv10004985m
MEGF8_XeXenL6RMv10050167m
MEMO1_XeXenL6RMv10004961m
MESDC1_Quigley201112_XENLA_00024172
MESDC2_Kwon201107_XENLA_00070514
MFN1_Taira201203_XENLA_tissue_00163852
MITD1_Taira201203_XENLA_stage_00169215
MITD1_Taira201203_XENLA_tissue_00116901
MLKL_Taira201203_XENLA_stage_00106514
MLXIP_Taira201203_XENLA_tissue_00028348
MMADHC_Ismailoglu201203_XENLA_00063382
MMP13L_Taira201203_XENLA_tissue_00225166
MMP13_Taira201203_XENLA_tissue_00199570
MMP17_Taira201203_XENLA_stage_00183862
MMP1_XeXenL6RMv10005571m
MMRN2_Taira201203_XENLA_tissue_00243195
MMS19_Taira201203_XENLA_tissue_00058887
MMS19_XeXenL6RMv10013558m
MRC2_Ismailoglu201203_XENLA_00028408
MRC2_Quigley201112_XENLA_00039318
MRC2_Quigley201112_XENLA_00042227
MRC2_TC444769
MRPS23_Taira201203_XENLA_stage_00185436
MST4_TC413890
MT2A_TC460119
MTHFR_XeXenL6RMv10034729m
MUTYH_Taira201203_XENLA_stage_00051705
MYO1A_Ismailoglu201203_XENLA_00051437
MYO6_Kwon201107_XENLA_00026917
MYO9A_Taira201203_XENLA_stage_00022291
MYT1_Kwon201107_XENLA_00025509
NACA.2_Audic201207_XENLA_00004157
NAV1_Audic201207_XENLA_00006776
NAV1_Park201106_XENLA_00149392
NA_Amin201106_XENLA_00040361
NA_Audic201207_XENLA_00003532
NA_Chung201110_XENLA_00064862
NA_Horb201201_XENLA_00093792
NA_Horb201201_XENLA_00208655
NA_Ismailoglu201203_XENLA_00005619
NA_Ismailoglu201203_XENLA_00045519
NA_Ismailoglu201203_XENLA_00049870
NA_Ismailoglu201203_XENLA_00052748
NA_Ismailoglu201203_XENLA_00053603
NA_Ismailoglu201203_XENLA_00053604
NA_Ismailoglu201203_XENLA_00058307
NA_Ismailoglu201203_XENLA_00063841
NA_Kwon201107_XENLA_00027787
NA_Kwon201107_XENLA_00050203
NA_Kwon201107_XENLA_00054230
NA_Kwon201107_XENLA_00055066
NA_Kwon201107_XENLA_00070809
NA_Kwon201107_XENLA_00085207
NA_Kwon201107_XENLA_00097968
NA_Kwon201107_XENLA_00099557
NA_Kwon201107_XENLA_00103357
NA_Kwon201107_XENLA_00112262
NA_Park201106_XENLA_00005275
NA_Park201106_XENLA_00008101
NA_Park201106_XENLA_00147973
NA_Park201106_XENLA_00157325
NA_Park201106_XENLA_00171615
NA_Quigley201112_XENLA_00014409
NA_Quigley201112_XENLA_00029989
NA_Quigley201112_XENLA_00048045
NA_Quigley201112_XENLA_00062676
NA_Quigley201112_XENLA_00066045
NA_Quigley201112_XENLA_00067099
NA_Quigley201112_XENLA_00069036
NA_Quigley201112_XENLA_00075945
NA_Quigley201112_XENLA_00111687
NA_Quigley201112_XENLA_00128830
NA_Quigley201112_XENLA_00133743
NA_Quigley201207_XENLA_00006387
NA_Quigley201207_XENLA_00019564
NA_TC417998
NA_TC436231
NA_TC440664
NA_TC442609
NA_TC458685
NA_TC462545
NA_Taira201203_XENLA_stage_00008620
NA_Taira201203_XENLA_stage_00021334
NA_Taira201203_XENLA_stage_00038823
NA_Taira201203_XENLA_stage_00040717
NA_Taira201203_XENLA_stage_00043758
NA_Taira201203_XENLA_stage_00063883
NA_Taira201203_XENLA_stage_00087396
NA_Taira201203_XENLA_stage_00113350
NA_Taira201203_XENLA_stage_00120580
NA_Taira201203_XENLA_stage_00123664
NA_Taira201203_XENLA_stage_00135127
NA_Taira201203_XENLA_stage_00169147
NA_Taira201203_XENLA_stage_00176974
NA_Taira201203_XENLA_stage_00180899
NA_Taira201203_XENLA_stage_00193432
NA_Taira201203_XENLA_stage_00195535
NA_Taira201203_XENLA_stage_00197069
NA_Taira201203_XENLA_stage_00199206
NA_Taira201203_XENLA_stage_00204637
NA_Taira201203_XENLA_stage_00206344
NA_Taira201203_XENLA_stage_00213011
NA_Taira201203_XENLA_tissue_00002100
NA_Taira201203_XENLA_tissue_00015535
NA_Taira201203_XENLA_tissue_00020565
NA_Taira201203_XENLA_tissue_00026044
NA_Taira201203_XENLA_tissue_00026515
NA_Taira201203_XENLA_tissue_00030574
NA_Taira201203_XENLA_tissue_00043224
NA_Taira201203_XENLA_tissue_00048202
NA_Taira201203_XENLA_tissue_00052265
NA_Taira201203_XENLA_tissue_00053297
NA_Taira201203_XENLA_tissue_00056067
NA_Taira201203_XENLA_tissue_00059797
NA_Taira201203_XENLA_tissue_00062561
NA_Taira201203_XENLA_tissue_00069943
NA_Taira201203_XENLA_tissue_00080172
NA_Taira201203_XENLA_tissue_00091928
NA_Taira201203_XENLA_tissue_00101682
NA_Taira201203_XENLA_tissue_00110121
NA_Taira201203_XENLA_tissue_00115545
NA_Taira201203_XENLA_tissue_00129829
NA_Taira201203_XENLA_tissue_00143517
NA_Taira201203_XENLA_tissue_00152159
NA_Taira201203_XENLA_tissue_00161988
NA_Taira201203_XENLA_tissue_00170316
NA_Taira201203_XENLA_tissue_00183920
NA_Taira201203_XENLA_tissue_00187165
NA_Taira201203_XENLA_tissue_00191502
NA_Taira201203_XENLA_tissue_00193924
NA_Taira201203_XENLA_tissue_00205571
NA_Taira201203_XENLA_tissue_00208297
NA_Taira201203_XENLA_tissue_00215146
NA_Taira201203_XENLA_tissue_00224512
NA_Taira201203_XENLA_tissue_00226206
NA_Taira201203_XENLA_tissue_00227350
NA_Taira201203_XENLA_tissue_00262146
NA_Taira201203_XENLA_tissue_00265297
NA_Taira201203_XENLA_tissue_00265915
NA_Taira201203_XENLA_tissue_00276929
NA_Taira201203_XENLA_tissue_00280057
NA_Taira201203_XENLA_tissue_00285133
NA_Taira201203_XENLA_tissue_00285645
NA_Taira201203_XENLA_tissue_00285831
NA_Taira201203_XENLA_tissue_00285949
NA_Taira201203_XENLA_tissue_00287806
NA_Taira201203_XENLA_tissue_00289889
NA_TeperekTkacz201202_XENLA_00006116
NA_TeperekTkacz201202_XENLA_00007821
NA_TeperekTkacz201202_XENLA_00074935
NA_TeperekTkacz201202_XENLA_00104376
NA_TeperekTkacz201202_XENLA_00140723
NA_TeperekTkacz201202_XENLA_00148454
NA_TeperekTkacz201206_XENLA_00009918
NA_TeperekTkacz201206_XENLA_00062693
NA_TeperekTkacz201206_XENLA_00111418
NA_XeXenL6RMv10000109m
NA_XeXenL6RMv10000119m
NA_XeXenL6RMv10001696m
NA_XeXenL6RMv10005569m
NA_XeXenL6RMv10007326m
NA_XeXenL6RMv10008700m
NA_XeXenL6RMv10008705m
NA_XeXenL6RMv10012622m
NA_XeXenL6RMv10013933m
NA_XeXenL6RMv10015515m
NA_XeXenL6RMv10017106m
NA_XeXenL6RMv10017155m
NA_XeXenL6RMv10017161m
NA_XeXenL6RMv10017689m
NA_XeXenL6RMv10021379m
NA_XeXenL6RMv10023725m
NA_XeXenL6RMv10029603m
NA_XeXenL6RMv10031766m
NA_XeXenL6RMv10031768m
NA_XeXenL6RMv10032482m
NA_XeXenL6RMv10034723m
NA_XeXenL6RMv10035044m
NA_XeXenL6RMv10038731m
NA_XeXenL6RMv10043187m
NA_XeXenL6RMv10050134m
NA_XeXenL6RMv10050181m
NA_XeXenL6RMv10051743m
NA_XeXenL6RMv10051992m
NA_XeXenL6RMv10051995m
NA_mgEST_Xl4jul2012_1013112751
NA_mgEST_Xl4jul2012_1013157436
NBEAL2_Quigley201207_XENLA_00079703
NCDN_XeXenL6RMv10006333m
NDFIP1_Horb201201_XENLA_00051254
NDFIP1_Quigley201207_XENLA_00056281
NDUFB11_Park201106_XENLA_00169438
NEBL_Amin201106_XENLA_00038519
NEBL_Amin201106_XENLA_00078603
NEGR1_Taira201203_XENLA_stage_00197761
NF1_Ismailoglu201203_XENLA_00043166
NFKBIE_Taira201203_XENLA_tissue_00130469
NLRP12_Taira201203_XENLA_tissue_00116163
NMB_Taira201203_XENLA_tissue_00122338
NME6_Taira201203_XENLA_tissue_00149765
NM_001085586.1
NM_001085622.1
NM_001085630.1
NM_001085653.1
NM_001085672.1
NM_001085703.2
NM_001085720.1
NM_001085725.1
NM_001085811.1
NM_001086148.1
NM_001086211.1
NM_001086225.2
NM_001086425.1
NM_001086449.1
NM_001086534.1
NM_001086538.1
NM_001086553.1
NM_001086616.1
NM_001086734.1
NM_001086776.1
NM_001086817.1
NM_001086865.1
NM_001086962.1
NM_001087063.1
NM_001087109.1
NM_001087253.1
NM_001087345.1
NM_001087396.1
NM_001087424.1
NM_001087437.1
NM_001087475.1
NM_001087575.1
NM_001087779.1
NM_001087995.1
NM_001088074.1
NM_001088184.1
NM_001088706.1
NM_001088757.1
NM_001088774.1
NM_001088947.1
NM_001088949.1
NM_001088989.1
NM_001089115.1
NM_001089188.1
NM_001089210.1
NM_001089679.1
NM_001089743.1
NM_001089887.1
NM_001090250.1
NM_001090283.1
NM_001090350.1
NM_001090701.1
NM_001090904.1
NM_001090922.1
NM_001091078.1
NM_001091079.1
NM_001091109.1
NM_001091144.1
NM_001091149.1
NM_001091200.1
NM_001091256.1
NM_001091302.1
NM_001091350.1
NM_001091499.1
NM_001091524.1
NM_001091548.1
NM_001091610.1
NM_001091683.1
NM_001091762.1
NM_001091820.1
NM_001091942.1
NM_001091975.1
NM_001091984.1
NM_001092085.1
NM_001092192.1
NM_001092260.1
NM_001092335.1
NM_001092402.1
NM_001092418.1
NM_001092436.1
NM_001092473.1
NM_001092564.1
NM_001092602.1
NM_001092634.1
NM_001092669.1
NM_001092682.1
NM_001092708.1
NM_001092736.1
NM_001092740.1
NM_001092816.1
NM_001092823.1
NM_001092831.1
NM_001092854.1
NM_001092858.1
NM_001092908.1
NM_001092959.1
NM_001093074.1
NM_001093259.1
NM_001093260.1
NM_001093446.1
NM_001093487.1
NM_001093537.1
NM_001093581.1
NM_001093582.1
NM_001093602.1
NM_001093617.1
NM_001093657.1
NM_001093663.1
NM_001093666.1
NM_001093693.1
NM_001093897.1
NM_001093933.1
NM_001093993.1
NM_001094215.1
NM_001094232.1
NM_001094257.1
NM_001094295.1
NM_001094342.1
NM_001094355.1
NM_001094421.2
NM_001094501.1
NM_001094548.1
NM_001094552.1
NM_001094616.1
NM_001094781.1
NM_001094784.1
NM_001094805.1
NM_001094826.1
NM_001094829.1
NM_001094835.1
NM_001094887.1
NM_001094941.1
NM_001094983.1
NM_001094998.1
NM_001095020.1
NM_001095034.1
NM_001095054.1
NM_001095066.1
NM_001095146.1
NM_001095175.1
NM_001095182.1
NM_001095246.1
NM_001095335.1
NM_001095386.1
NM_001095426.1
NM_001095444.1
NM_001095483.1
NM_001095495.1
NM_001095537.1
NM_001095627.1
NM_001095635.1
NM_001095724.1
NM_001095939.1
NM_001095954.1
NM_001096025.1
NM_001096097.1
NM_001096191.1
NM_001096251.1
NM_001096310.1
NM_001096315.1
NM_001096374.1
NM_001096385.1
NM_001096387.1
NM_001096408.1
NM_001096566.1
NM_001096587.1
NM_001096611.1
NM_001096613.1
NM_001096676.1
NM_001096761.1
NM_001096896.1
NM_001097051.1
NM_001097089.1
NM_001097697.1
NM_001097814.1
NM_001097821.1
NM_001097942.1
NM_001097952.1
NM_001099877.1
NM_001101769.1
NM_001112827.1
NM_001112844.1
NM_001114784.1
NM_001114812.1
NM_001127732.1
NM_001127743.1
NM_001127777.1
NM_001128624.1
NM_001130941.1
NM_001135230.1
NM_001135231.1
NM_001161383.1
NM_001171731.1
NM_001171781.1
NM_001171788.1
NM_001172076.1
NM_001172236.1
NM_001178104.1
NM_001256527.1
NOTCH1_Taira201203_XENLA_tissue_00147870
NOTCH2_Taira201203_XENLA_stage_00011576
NPHP3_Ismailoglu201203_XENLA_00057566
NPY2R_XeXenL6RMv10009331m
NP_001001244.1_Taira201203_XENLA_stage_00129357
NP_001072347.1_XeXenL6RMv10030568m
NP_001072385.1_Taira201203_XENLA_tissue_00081557
NP_001072821.1_Taira201203_XENLA_tissue_00250090
NP_001072821.1_XeXenL6RMv10038642m
NP_001090879.1_Quigley201112_XENLA_00130685
NP_001106550.1_XeXenL6RMv10051742m
NP_001116932.1_Ismailoglu201203_XENLA_00051932
NP_001120164.1_Taira201203_XENLA_tissue_00218523
NP_001120166.1_Taira201203_XENLA_tissue_00249709
NP_001120268.1_Taira201203_XENLA_stage_00003849
NP_001120406.1_XeXenL6RMv10007105m
NP_001120543.1_Taira201203_XENLA_stage_00016916
NP_001135498.1_Taira201203_XENLA_tissue_00099283
NP_001139220.1_Taira201203_XENLA_stage_00049498
NP_001184181.1_Taira201203_XENLA_tissue_00075101
NP_989095.1_Amin201106_XENLA_00047756
NP_989095.1_Taira201203_XENLA_tissue_00054548
NP_989163.1_Horb201201_XENLA_00096768
NRF1_Taira201203_XENLA_stage_00191475
NUDT22_Ismailoglu201203_XENLA_00065481
NUP205_XeXenL6RMv10044405m
NUP85_Taira201203_XENLA_stage_00092631
OBSCN_Amin201106_XENLA_00085251
OLFML1_XeXenL6RMv10014897m
OSBPL9_Kwon201107_XENLA_00003280
OSTM1_Horb201201_XENLA_00105956
OTOL1_Kwon201107_XENLA_00130129
OTOL1_XeXenL6RMv10033536m
OTOP2_Taira201203_XENLA_tissue_00062039
OTOP2_Taira201203_XENLA_tissue_00245473
PAFAH1B3_Ismailoglu201203_XENLA_00021557
PAK1IP1_Audic201207_XENLA_00004877
PANK4_Quigley201207_XENLA_00044835
PAPPA_Park201106_XENLA_00067845
PAPPA_Park201106_XENLA_00164034
PAPPA_Taira201203_XENLA_stage_00069692
PAPPA_Taira201203_XENLA_tissue_00105104
PAPPA_Taira201203_XENLA_tissue_00228825
PAPPA__TC427001
PAX7_Quigley201112_XENLA_00132102
PCBP2_XeXenL6RMv10012493m
PCDHA13_Quigley201207_XENLA_00054861
PDE7B_Taira201203_XENLA_stage_00147033
PDE8B_Quigley201112_XENLA_00019269
PDE8B_XeXenL6RMv10018057m
PDSS2_Ismailoglu201203_XENLA_00058657
PENK_Taira201203_XENLA_tissue_00066176
PEX11G_Kwon201107_XENLA_00041925
PEX11G_Taira201203_XENLA_stage_00154562
PFKM_Taira201203_XENLA_stage_00054849
PGAM1_Taira201203_XENLA_stage_00074092
PGK1_XeXenL6RMv10031190m
PHB2_Taira201203_XENLA_tissue_00281020
PHF21A_TeperekTkacz201206_XENLA_00085951
PHYH_XeXenL6RMv10031254m
PI4K2B_XeXenL6RMv10042041m
PIK3R3_Taira201203_XENLA_stage_00143968
PIRT_Taira201203_XENLA_tissue_00190945
PLA2G12B_Taira201203_XENLA_tissue_00099684
PLCB1_Audic201207_XENLA_00004826
PLK1S1_Taira201203_XENLA_tissue_00193108
PLOD2_Quigley201112_XENLA_00120911
PLOD2_Quigley201207_XENLA_00029462
PLXNB3_XeXenL6RMv10029610m
PM20D2_Kwon201107_XENLA_00061225
PMEPA1_Park201106_XENLA_00154644
PMPCA_Ismailoglu201203_XENLA_00021645
PNPLA1_Taira201203_XENLA_tissue_00268779
POLG_Ismailoglu201203_XENLA_00025719
POLR3GL_Horb201201_XENLA_00115476
POLR3GL_Quigley201112_XENLA_00010404
POU4F1.2_Taira201203_XENLA_tissue_00159942
PPFIA1_Park201106_XENLA_00020638
PPP1R12B_Taira201203_XENLA_tissue_00230622
PPP1R14A_Audic201207_XENLA_00005196
PPP1R14A_Taira201203_XENLA_stage_00158915
PPP1R3B_Kwon201107_XENLA_00073610
PPP5C_TC418685
PRDX6_Taira201203_XENLA_stage_00196898
PREX2_Amin201106_XENLA_00008719
PREX2_Park201106_XENLA_00009099
PREX2_Park201106_XENLA_00132239
PREX2_TC440641
PRIM2_XeXenL6RMv10041733m
PRRT3_Ismailoglu201203_XENLA_00071877
PRRT3_Park201106_XENLA_00154624
PRRT3_Taira201203_XENLA_tissue_00040722
PRRX2_Taira201203_XENLA_tissue_00022628
PRTG_Park201106_XENLA_00158735
PRX_Taira201203_XENLA_tissue_00262886
PSD3_Horb201201_XENLA_00015478
PSEN2_Kwon201107_XENLA_00100599
PSEN2_TC439455
PSMA3_Kwon201107_XENLA_00049190
PSMA3_TeperekTkacz201206_XENLA_00096369
PSMG3_Taira201203_XENLA_tissue_00012564
PTGER1_Taira201203_XENLA_tissue_00268370
PTGER1_XeXenL6RMv10051172m
PTGIR_XeXenL6RMv10002566m
PTGS2_Taira201203_XENLA_stage_00165897
PTPRZ1_XeXenL6RMv10051736m
PTX4_Taira201203_XENLA_stage_00213187
PXDN_Ismailoglu201203_XENLA_00017138
PXN_Ismailoglu201203_XENLA_00005237
Q28G06_XENTR_Taira201203_XENLA_tissue_00026836
QRFPR_Taira201203_XENLA_stage_00126677
QRICH1.2_Park201106_XENLA_00163047
QRICH1.2_Taira201203_XENLA_stage_00159655
RAB11FIP3_XeXenL6RMv10024013m
RAB1A_TeperekTkacz201206_XENLA_00055935
RABAC1_Kwon201107_XENLA_00047257
RABL2B_Taira201203_XENLA_tissue_00050611
RAD50_TeperekTkacz201206_XENLA_00130879
RAP1GAP2_Taira201203_XENLA_tissue_00187570
RASIP1_XeXenL6RMv10054325m
RASSF10_Ismailoglu201203_XENLA_00073308
RAVER2_Taira201203_XENLA_tissue_00013035
RB1CC1_Kwon201107_XENLA_00035335
RBM38_Quigley201207_XENLA_00008460
RBMS2_Taira201203_XENLA_tissue_00076911
RC3H1_Kwon201107_XENLA_00120134
RC3H1_Taira201203_XENLA_stage_00078597
RDH16_Taira201203_XENLA_tissue_00127063
RDH7.2_Taira201203_XENLA_stage_00102191
REEP3_Taira201203_XENLA_tissue_00043719
RELL1_Taira201203_XENLA_tissue_00013548
RFFL_XeXenL6RMv10048069m
RFX1_Ismailoglu201203_XENLA_00040187
RFX3_XeXenL6RMv10027537m
RGNEF_Taira201203_XENLA_tissue_00055849
RGNEF_Taira201203_XENLA_tissue_00196122
RGS2_Taira201203_XENLA_tissue_00199069
RHBDL1_Ismailoglu201203_XENLA_00063360
RHOT2_Taira201203_XENLA_stage_00145881
RILPL1_Audic201207_XENLA_00004479
RILPL1_Taira201203_XENLA_stage_00118750
RLTPR_Taira201203_XENLA_stage_00073865
RLTPR_Taira201203_XENLA_tissue_00179650
RND3B_Taira201203_XENLA_tissue_00087381
RNF11_Amin201106_XENLA_00061466
RNF14_TeperekTkacz201206_XENLA_00014734
RNF34_Kwon201107_XENLA_00111188
ROBO2_Taira201203_XENLA_tissue_00159896
ROCK1_Kwon201107_XENLA_00055967
RP1L1_Taira201203_XENLA_tissue_00034278
RPL19_Ismailoglu201203_XENLA_00017644
RPL19_Quigley201112_XENLA_00016000
RPL24_XeXenL6RMv10055680m
RPL3_Taira201203_XENLA_stage_00071495
RPN1_Ismailoglu201203_XENLA_00010862
RPN2_Ismailoglu201203_XENLA_00048309
RPRD1A_Ismailoglu201203_XENLA_00058077
RRP12_Kwon201107_XENLA_00086750
RTP4_Taira201203_XENLA_tissue_00224646
RWDD1_Taira201203_XENLA_stage_00107266
RWDD1_XeXenL6RMv10055750m
S100Z_Taira201203_XENLA_tissue_00291922
S73388.1
S83518.1
SBF1_XeXenL6RMv10034760m
SBF2_Park201106_XENLA_00151578
SCAPER_TeperekTkacz201206_XENLA_00061234
SCARB1_Taira201203_XENLA_tissue_00203298
SCARB1_Taira201203_XENLA_tissue_00240595
SCARF2_Taira201203_XENLA_tissue_00045228
SCARF2_Taira201203_XENLA_tissue_00151590
SCMH1_XeXenL6RMv10032061m
SCML4_TC467734
SDK2_Taira201203_XENLA_tissue_00160383
SDSL_Taira201203_XENLA_tissue_00225305
SEC14L1_Park201106_XENLA_00088440
SEC14L1_XeXenL6RMv10030557m
SEC31A_Horb201201_XENLA_00068970
SEC31A_TC455005
SEC31A_XeXenL6RMv10043175m
SEL1L3_Taira201203_XENLA_tissue_00031068
SENP1_Taira201203_XENLA_tissue_00020343
SENP1_Taira201203_XENLA_tissue_00216046
SERINC2_Taira201203_XENLA_stage_00141088
SETBP1_Quigley201112_XENLA_00080462
SETD1A_XeXenL6RMv10017163m
SETD1B_Ismailoglu201203_XENLA_00046138
SFRP4_Taira201203_XENLA_tissue_00005667
SFRP4_XeXenL6RMv10002816m
SFT2D1_Taira201203_XENLA_tissue_00098343
SGMS2_Quigley201207_XENLA_00044326
SGMS2_XeXenL6RMv10026623m
SHC2_Taira201203_XENLA_stage_00040535
SHISA3_Taira201203_XENLA_stage_00132428
SIA1_Taira201203_XENLA_stage_00054384
SIA2_Taira201203_XENLA_stage_00178333
SIA2_XeXenL6RMv10017180m
SIA2_XeXenL6RMv10017181m
SIKE1_Quigley201112_XENLA_00029767
SIKE1_XeXenL6RMv10042097m
SIRT4_Taira201203_XENLA_tissue_00285059
SI_DKEY-15I8.3_XeXenL6RMv10009635m
SLC12A3_XeXenL6RMv10017051m
SLC15A4_Taira201203_XENLA_stage_00204290
SLC22A15.1_Park201106_XENLA_00054694
SLC24A1_Taira201203_XENLA_tissue_00174316
SLC26A10_Taira201203_XENLA_tissue_00226670
SLC34A2_Taira201203_XENLA_tissue_00095660
SLC34A2_TeperekTkacz201206_XENLA_00119036
SLC35C1_Quigley201207_XENLA_00092997
SLC35E2B_Kwon201107_XENLA_00102870
SLC41A2_XeXenL6RMv10031747m
SLC4A4_Taira201203_XENLA_tissue_00262166
SMARCA2_Kwon201107_XENLA_00021577
SMNDC1_XeXenL6RMv10032298m
SNAPC2_Taira201203_XENLA_stage_00016857
SNCA_Taira201203_XENLA_tissue_00089415
SOCS3_XeXenL6RMv10053534m
SOX6_XeXenL6RMv10045563m
SP3_Ismailoglu201203_XENLA_00048208
SP3_Quigley201207_XENLA_00068498
SP3_XeXenL6RMv10009639m
SP9_Taira201203_XENLA_tissue_00169645
SPATA13_Taira201203_XENLA_tissue_00123439
SPATS2_Ismailoglu201203_XENLA_00072838
SPEG_XeXenL6RMv10035368m
SPRED2_XeXenL6RMv10047232m
SPRY3_Taira201203_XENLA_tissue_00152873
SPSB4_Taira201203_XENLA_tissue_00114126
SRD5A2_Taira201203_XENLA_tissue_00234710
SRXN1_Taira201203_XENLA_tissue_00024015
SSRP1_Taira201203_XENLA_stage_00104832
SSRP1_Taira201203_XENLA_stage_00197834
ST3GAL4_Taira201203_XENLA_stage_00060760
ST3GAL4_Taira201203_XENLA_tissue_00147452
STAG3_Taira201203_XENLA_tissue_00006235
STK38_TC447253
STK38_Taira201203_XENLA_tissue_00244603
STYK1_Taira201203_XENLA_stage_00091999
SUN2_Taira201203_XENLA_tissue_00112431
SUPT4H1_Ismailoglu201203_XENLA_00003917
SYN1_Quigley201207_XENLA_00041060
SYT2_Taira201203_XENLA_tissue_00161023
TACR3_Taira201203_XENLA_tissue_00007169
TAF9B_TeperekTkacz201206_XENLA_00127095
TBC1D1_Taira201203_XENLA_tissue_00282856
TBCA_Quigley201207_XENLA_00046257
TBCD_TeperekTkacz201202_XENLA_00086397
TBX22_Taira201203_XENLA_stage_00163016
TCHP_Ismailoglu201203_XENLA_00004918
TEDDM1_XeXenL6RMv10044541m
TFAP2B_Taira201203_XENLA_stage_00086114
TFAP2D_Taira201203_XENLA_tissue_00040590
TGFB2_XeXenL6RMv10014230m
TGM4_Taira201203_XENLA_tissue_00048467
TGM4_XeXenL6RMv10047349m
TGS1_Taira201203_XENLA_tissue_00076017
TH_XeXenL6RMv10045845m
TIMELESS_Horb201201_XENLA_00064711
TINAGL1_Taira201203_XENLA_tissue_00010635
TLN2_XeXenL6RMv10025753m
TM4SF18_Taira201203_XENLA_stage_00031055
TM4SF4_Taira201203_XENLA_tissue_00188554
TM9SF2_TC416312
TMEM107_Kwon201107_XENLA_00001957
TMEM107_Taira201203_XENLA_tissue_00110918
TMEM132E_TeperekTkacz201206_XENLA_00099936
TMEM174_Taira201203_XENLA_tissue_00137150
TMEM174_XeXenL6RMv10010507m
TMEM178.1_Park201106_XENLA_00136669
TMEM184A_Audic201207_XENLA_00007452
TMEM184A_Ismailoglu201203_XENLA_00021216
TMEM184A_XeXenL6RMv10001681m
TMEM231_Quigley201207_XENLA_00037735
TMEM33_Taira201203_XENLA_stage_00087226
TMEM38B_TC422122
TMEM41B_Taira201203_XENLA_stage_00213373
TMEM68_Quigley201112_XENLA_00087994
TMEM74B_XeXenL6RMv10003827m
TMEM8A_Chung201110_XENLA_00005663
TMOD4_Taira201203_XENLA_tissue_00105094
TMPRSS5_XeXenL6RMv10002672m
TN3_Veenstra201204_XENLA_00016164
TN3_Veenstra201204_XENLA_00028726
TNFAIP8L3_Ismailoglu201203_XENLA_00030698
TNFAIP8L3_Taira201203_XENLA_tissue_00092649
TNKS2_XeXenL6RMv10044408m
TNNI3K_XeXenL6RMv10049883m
TPRN_Quigley201112_XENLA_00064495
TPTE2_XeXenL6RMv10024708m
TREX2_Taira201203_XENLA_tissue_00193419
TREX2_XeXenL6RMv10035084m
TRPM1_XeXenL6RMv10015208m
TSC22D3_Taira201203_XENLA_tissue_00204824
TSC22D3_Taira201203_XENLA_tissue_00270474
TSHB_Taira201203_XENLA_tissue_00012603
TSHZ2_Taira201203_XENLA_tissue_00273938
TSHZ2_XeXenL6RMv10000141m
TSPAN2_Taira201203_XENLA_stage_00025283
TSPAN2_XeXenL6RMv10042074m
TSPAN33_Taira201203_XENLA_tissue_00251348
TTC25_Ismailoglu201203_XENLA_00007458
TTC39A_Taira201203_XENLA_stage_00010365
TTLL12_XeXenL6RMv10003984m
U17599.1
UBE2A_Taira201203_XENLA_stage_00121229
UBE2A_Taira201203_XENLA_tissue_00240574
UBE2H_Taira201203_XENLA_tissue_00270214
UGT2B4_Taira201203_XENLA_tissue_00152330
UHRF1_Ismailoglu201203_XENLA_00052733
UHRF1_mgEST_Xl4jul2012_1013091228
UROC1_XeXenL6RMv10038687m
UROS_Ismailoglu201203_XENLA_00025436
USP45_Taira201203_XENLA_stage_00060081
USP4_Taira201203_XENLA_stage_00212709
UTP15_XeXenL6RMv10010501m
VANGL1_Taira201203_XENLA_stage_00107524
VAV2_TC415019
VPS11_TeperekTkacz201206_XENLA_00048394
VSIG1_Taira201203_XENLA_tissue_00016657
VSIG8_Chung201110_XENLA_00010375
VSTM2L_XeXenL6RMv10004191m
WASF2_TeperekTkacz201206_XENLA_00052446
WDR27_Chung201110_XENLA_00038690
WDR27_Quigley201112_XENLA_00105107
WDR41_Ismailoglu201203_XENLA_00022397
WDR90_Taira201203_XENLA_tissue_00253405
WDR90_XeXenL6RMv10030563m
WFS1_Kwon201107_XENLA_00018319
WHSC1_Kwon201107_XENLA_00092454
WIPF1_Taira201203_XENLA_tissue_00150159
WIPF1_Taira201203_XENLA_tissue_00153542
WNT16_XeXenL6RMv10051732m
WNT8A_TeperekTkacz201206_XENLA_00098609
WSB1_XeXenL6RMv10045686m
WWC1_Horb201201_XENLA_00008892
WWC1_Park201106_XENLA_00037194
WWC1_XeXenL6RMv10001687m
WWTR1_Taira201203_XENLA_stage_00030635
WWTR1_Taira201203_XENLA_stage_00167225
X64760.1
XA-1_Park201106_XENLA_00093980
XB-GENE-5727111_Taira201203_XENLA_tissue_00004213
XB-GENE-5807237_XeXenL6RMv10009671m
XB-GENE-5874358_Quigley201207_XENLA_00118905
XB-GENE-5899917_Taira201203_XENLA_tissue_00168001
XB-GENE-5965587_XeXenL6RMv10055683m
XB-GENE-956264_Taira201203_XENLA_tissue_00109141
XIAP_Quigley201207_XENLA_00004298
XKR4_Taira201203_XENLA_tissue_00022410
XNF7_Quigley201207_XENLA_00032766
XNF7_Quigley201207_XENLA_00061512
XPOT_Ismailoglu201203_XENLA_00017865
XRN2_XeXenL6RMv10035129m
YBX1_Taira201203_XENLA_stage_00182784
YBX1_TeperekTkacz201202_XENLA_00121891
ZAK_Taira201203_XENLA_tissue_00145376
ZAR1_Taira201203_XENLA_tissue_00051060
ZBED6_Taira201203_XENLA_tissue_00116978
ZBED6_Taira201203_XENLA_tissue_00124358
ZBTB11_Park201106_XENLA_00130591
ZBTB11_XeXenL6RMv10007405m
ZBTB37_Taira201203_XENLA_stage_00143802
ZBTB39_Taira201203_XENLA_stage_00188213
ZBTB40_XeXenL6RMv10026580m
ZC2HC1A_Taira201203_XENLA_stage_00158850
ZC3HC1_Taira201203_XENLA_stage_00087837
ZEB2_Ismailoglu201203_XENLA_00018247
ZFHX4_Taira201203_XENLA_stage_00002170
ZFYVE20_Taira201203_XENLA_stage_00038382
ZFYVE20_XeXenL6RMv10038708m
ZG16_Taira201203_XENLA_tissue_00248313
ZG16_Taira201203_XENLA_tissue_00283580
ZG16_XeXenL6RMv10051756m
ZMYND8_Kwon201107_XENLA_00012223
ZMYND8_Kwon201107_XENLA_00096474
ZMYND8_Quigley201112_XENLA_00006981
ZNF217_Taira201203_XENLA_stage_00066772
ZNF229_Taira201203_XENLA_stage_00210631
ZNF384_Kwon201107_XENLA_00136225
ZNF384_Taira201203_XENLA_stage_00040253
ZNF397_Kwon201107_XENLA_00071464
ZNF397_Taira201203_XENLA_tissue_00232981
ZNF420_Taira201203_XENLA_tissue_00260028
ZNF574_Taira201203_XENLA_stage_00011081
ZNF574_Taira201203_XENLA_tissue_00067825
ZNF618_Ismailoglu201203_XENLA_00053704
ZNF628_Kwon201107_XENLA_00058136
ZNF628_Taira201203_XENLA_stage_00097466
ZNF684_Kwon201107_XENLA_00132112
ZNF710_XeXenL6RMv10023736m
ZNF865_Ismailoglu201203_XENLA_00052836
ZNRD1_XeXenL6RMv10055585m
ZUFSP_Kwon201107_XENLA_00103024
ZW10_XeXenL6RMv10002671m

## Sheet: List_genes_cluster_6
AATK_Taira201203_XENLA_tissue_00053009
AATK_Taira201203_XENLA_tissue_00098234
AB046535.1
AB088399.1
AB088400.1
ABCC12_Taira201203_XENLA_stage_00025569
ABLIM3_Taira201203_XENLA_tissue_00202494
ABTB2_Park201106_XENLA_00081856
ACCS_TeperekTkacz201206_XENLA_00050913
ACER2_XeXenL6RMv10017596m
ACMSD_Taira201203_XENLA_tissue_00005471
ACMSD_Taira201203_XENLA_tissue_00086282
ACMSD_XeXenL6RMv10030979m
ACOT12_Taira201203_XENLA_tissue_00281730
ADAMTS2_Taira201203_XENLA_tissue_00002413
ADAMTS9_Park201106_XENLA_00070628
ADAMTS9_Park201106_XENLA_00134117
ADAMTS9_Park201106_XENLA_00139534
ADCYAP1_Taira201203_XENLA_tissue_00098714
ADD2_Taira201203_XENLA_tissue_00100730
ADMP_Taira201203_XENLA_stage_00069727
ADORA2A_TC419598
ADORA2B_Taira201203_XENLA_stage_00116299
ADRA1D_XeXenL6RMv10010925m
ADRA2C_Taira201203_XENLA_tissue_00225632
ADRA2C_XeXenL6RMv10044210m
ADRB1_Park201106_XENLA_00067312
ADRB2_Taira201203_XENLA_tissue_00258486
AF008594.1
AF035446.1
AF035529.1
AF064601.1
AF072382.1
AF154557.1
AF157558.1
AF167980.1
AF173940.1
AF179300.1
AF183571.1
AF186464.1
AF212198.2
AF213685.1
AF288453.1
AF297713.1
AF549908.1
AFAP1_Ismailoglu201203_XENLA_00060747
AFF3_XeXenL6RMv10046201m
AGAP2_mgEST_Xl4jul2012_1013121274
AGPAT3_Ismailoglu201203_XENLA_00061042
AGRN_Quigley201112_XENLA_00054624
AGRN_Quigley201112_XENLA_00079738
AGRN_Taira201203_XENLA_tissue_00124619
AH005463.1
AHDC1_Taira201203_XENLA_stage_00218082
AJ000667.1
AJ249843.1
AJ314827.1
AJAP1_Taira201203_XENLA_tissue_00046241
AK1_XeXenL6RMv10044725m
AK5_Taira201203_XENLA_tissue_00249503
AKAP13_Taira201203_XENLA_tissue_00009970
AKAP2_Taira201203_XENLA_tissue_00072043
AKAP2_Taira201203_XENLA_tissue_00248241
ALDH1A3_XeXenL6RMv10044226m
ALDH3A2_Ismailoglu201203_XENLA_00038007
ALDH3A2_Taira201203_XENLA_tissue_00152279
ALDOC_XeXenL6RMv10029015m
ALPK1_Quigley201112_XENLA_00034762
ALX1_Kwon201107_XENLA_00030220
ALX1_XeXenL6RMv10030488m
AMOTL1_Quigley201207_XENLA_00067195
AMOTL1_XeXenL6RMv10041546m
AMOT_Taira201203_XENLA_stage_00054202
ANK3_Taira201203_XENLA_tissue_00130016
ANKRD63_Taira201203_XENLA_stage_00047877
ANKS1B_Taira201203_XENLA_tissue_00053294
ANKS1B_Taira201203_XENLA_tissue_00054094
ANP32B_TeperekTkacz201206_XENLA_00043215
ANXA2_Taira201203_XENLA_tissue_00130897
AP1S3_Horb201201_XENLA_00127363
AP1S3_Quigley201207_XENLA_00098945
AP3B2_Taira201203_XENLA_tissue_00174379
AP3B2_XeXenL6RMv10039222m
APBB2_Taira201203_XENLA_tissue_00073431
APBB2_Taira201203_XENLA_tissue_00101545
APCDD1_Taira201203_XENLA_stage_00202221
ARHGAP10_Kwon201107_XENLA_00137162
ARHGAP25_XeXenL6RMv10016529m
ARHGAP32_Taira201203_XENLA_tissue_00164630
ARHGAP42_Quigley201112_XENLA_00083256
ARHGAP4_Taira201203_XENLA_tissue_00012118
ARHGEF25_Taira201203_XENLA_tissue_00284332
ARHGEF26_Kwon201107_XENLA_00118301
ARHGEF26_Taira201203_XENLA_tissue_00097019
ARHGEF26_XeXenL6RMv10054389m
ARHGEF7_Taira201203_XENLA_tissue_00192022
ARPC1B_TC421064
ARX_Taira201203_XENLA_stage_00204739
ASAP2_Taira201203_XENLA_tissue_00047478
ASAP2_Taira201203_XENLA_tissue_00125021
ASB2_Taira201203_XENLA_stage_00146207
ASCL1_TC419820
ASCL2_Taira201203_XENLA_stage_00036627
ASCL2_Taira201203_XENLA_stage_00127621
ASPSCR1_Ismailoglu201203_XENLA_00058998
ATIC_Taira201203_XENLA_tissue_00111927
ATOH1_Taira201203_XENLA_stage_00186101
ATOH1_Taira201203_XENLA_tissue_00262497
ATOX1_Park201106_XENLA_00036536
ATP11A_Audic201207_XENLA_00003445
ATP2C2_Chung201110_XENLA_00010370
ATR_Taira201203_XENLA_tissue_00159722
AVPR1A_Taira201203_XENLA_tissue_00079821
AY112700.1
AY204552.1
AY204554.1
AY244474.1
AY260733.1
AY686698.1
AY757358.1
AY796189.1
B3GALT2_Taira201203_XENLA_tissue_00266993
B3GALTL_Ismailoglu201203_XENLA_00054293
B3GNT7_Kwon201107_XENLA_00055505
B4GALT1.1_Taira201203_XENLA_tissue_00134970
B4GALT1.2_Taira201203_XENLA_stage_00034933
B4GALT1.2_Taira201203_XENLA_tissue_00049033
B4GALT2_mgEST_Xl4jul2012_1013112455
BACE2_TC433931
BAI2_Taira201203_XENLA_tissue_00273071
BAI3_Taira201203_XENLA_tissue_00028755
BAI3_Taira201203_XENLA_tissue_00142633
BAIAP2_Taira201203_XENLA_tissue_00236698
BAMBI_Taira201203_XENLA_stage_00025201
BARHL2_TC422105
BARHL2_Taira201203_XENLA_stage_00094721
BARHL2_Taira201203_XENLA_tissue_00058906
BASP1_Taira201203_XENLA_tissue_00155122
BC041298.1
BC041319.1
BC042229.1
BC043734.1
BC043851.1
BC044008.1
BC044955.1
BC044959.1
BC045038.1
BC045261.1
BC045272.1
BC047971.1
BC049389.1
BC055960.1
BC055963.1
BC055969.1
BC059299.1
BC059340.1
BC059962.1
BC064685.1
BC068631.1
BC068632.1
BC070634.1
BC070776.1
BC070800.1
BC070863.1
BC072130.1
BC072179.1
BC072381.1
BC072940.1
BC073029.1
BC073066.1
BC073121.1
BC073334.1
BC073530.1
BC073605.1
BC074454.1
BC075241.1
BC077259.1
BC077452.1
BC077463.1
BC077758.1
BC077761.1
BC077764.1
BC077821.1
BC077847.1
BC077870.1
BC077953.1
BC077962.1
BC078036.1
BC078136.1
BC078581.1
BC078601.1
BC079761.1
BC079821.1
BC080120.1
BC080434.1
BC081219.1
BC082847.1
BC083044.1
BC084113.1
BC084133.1
BC084297.1
BC084350.1
BC084413.1
BC084780.1
BC084805.1
BC085043.1
BC085058.1
BC085198.1
BC085223.1
BC086294.1
BC087312.1
BC087374.1
BC088794.1
BC088942.1
BC093552.1
BC093570.1
BC094189.1
BC097501.1
BC097609.1
BC097697.1
BC099026.1
BC100184.1
BC106383.1
BC106400.1
BC106476.1
BC106568.1
BC108431.1
BC108573.1
BC108828.1
BC108871.1
BC108883.1
BC111544.1
BC116460.1
BC123263.1
BC124885.1
BC124962.1
BC128936.1
BC129056.1
BC129574.1
BC130101.1
BC133227.1
BC141729.1
BC142549.1
BC142578.1
BC153761.1
BC153778.1
BC153787.1
BC153798.1
BC157458.1
BC159340.1
BC160776.1
BC169982.1
BC170176.1
BC170226.1
BC170265.1
BC170471.1
BC170513.1
BCAR3_Ismailoglu201203_XENLA_00023261
BCL11B_Taira201203_XENLA_stage_00042817
BCL2_Taira201203_XENLA_tissue_00194907
BCL9L_Ismailoglu201203_XENLA_00021414
BCLAF1_Taira201203_XENLA_tissue_00191350
BCLAF1_XeXenL6RMv10050051m
BCORL1_Taira201203_XENLA_tissue_00142986
BDKRB2_Taira201203_XENLA_tissue_00236230
BHLHE22_Ismailoglu201203_XENLA_00004135
BHLHE22_Taira201203_XENLA_stage_00061742
BHLHE23_Taira201203_XENLA_tissue_00098859
BICC1_TC414994
BIN1_Taira201203_XENLA_stage_00084400
BIN1_Taira201203_XENLA_tissue_00146183
BIRC7_Ismailoglu201203_XENLA_00065996
BMP5_Taira201203_XENLA_tissue_00266615
BOC_Taira201203_XENLA_stage_00161776
BSPRY_XeXenL6RMv10055078m
BTBD6_Taira201203_XENLA_stage_00150387
BVES_Kwon201107_XENLA_00065561
BVES_Taira201203_XENLA_tissue_00030824
BVES_Taira201203_XENLA_tissue_00147023
C10ORF140_Taira201203_XENLA_stage_00058717
C10ORF140_Taira201203_XENLA_stage_00100761
C10ORF140_Taira201203_XENLA_stage_00133722
C12ORF34_Taira201203_XENLA_stage_00115592
C12ORF34_Taira201203_XENLA_stage_00129868
C12ORF34_Taira201203_XENLA_stage_00141057
C12ORF51_Kwon201107_XENLA_00027898
C12ORF52_Ismailoglu201203_XENLA_00045173
C13ORF15_Ismailoglu201203_XENLA_00060718
C15ORF43_Amin201106_XENLA_00049715
C1ORF187_Taira201203_XENLA_stage_00079488
C1QL3_Taira201203_XENLA_tissue_00173519
C1QL3_XeXenL6RMv10041406m
C20ORF151_Quigley201112_XENLA_00093004
C20ORF3_Kwon201107_XENLA_00134610
C2CD2_Taira201203_XENLA_stage_00130528
C2ORF88_Taira201203_XENLA_tissue_00083294
C3ORF70_Taira201203_XENLA_tissue_00042564
C3ORF70_Taira201203_XENLA_tissue_00224699
C4BPA_Ismailoglu201203_XENLA_00020514
C4BPA_Taira201203_XENLA_tissue_00139004
C5ORF32_Taira201203_XENLA_stage_00006111
C5ORF32_Taira201203_XENLA_tissue_00275263
C6ORF186_Park201106_XENLA_00131660
C8ORF34_Chung201110_XENLA_00022590
C8ORF4_TeperekTkacz201206_XENLA_00046206
C8ORF84_Taira201203_XENLA_stage_00073878
C8ORF84_XeXenL6RMv10011657m
C9ORF89_Taira201203_XENLA_stage_00187175
C9ORF89_Taira201203_XENLA_tissue_00254736
CA10_Taira201203_XENLA_stage_00123986
CA2_Taira201203_XENLA_tissue_00061349
CA2_Taira201203_XENLA_tissue_00124895
CA8_Park201106_XENLA_00008890
CABP7_Taira201203_XENLA_tissue_00097147
CACNA1B_Taira201203_XENLA_stage_00028108
CACNA1G_Kwon201107_XENLA_00090538
CACNG4_XeXenL6RMv10046965m
CACNG4_XeXenL6RMv10051896m
CACNG4_mgEST_Xl4jul2012_1013119715
CADM4_TC421963
CADM4_Taira201203_XENLA_tissue_00010263
CADPS2_Taira201203_XENLA_stage_00061138
CALCA_Taira201203_XENLA_tissue_00087825
CALCA_Taira201203_XENLA_tissue_00100522
CAMK2N2_Taira201203_XENLA_tissue_00157035
CAMSAP1L1_Kwon201107_XENLA_00044227
CANX_XeXenL6RMv10042178m
CARTPT_Taira201203_XENLA_stage_00068987
CAST_Taira201203_XENLA_tissue_00193477
CASZ1_Taira201203_XENLA_tissue_00192630
CBFA2T2_Ismailoglu201203_XENLA_00033873
CBLN1_Quigley201207_XENLA_00101732
CBLN1_TeperekTkacz201202_XENLA_00131664
CBLN2_Taira201203_XENLA_stage_00012116
CBLN2_XeXenL6RMv10021464m
CCDC109B_Ismailoglu201203_XENLA_00025656
CCDC165_Taira201203_XENLA_tissue_00013466
CCDC3_Taira201203_XENLA_tissue_00259294
CCDC71L_Ismailoglu201203_XENLA_00019701
CCDC85C_Taira201203_XENLA_stage_00090049
CCDC85C_TeperekTkacz201202_XENLA_00006752
CCDC88A_Ismailoglu201203_XENLA_00013841
CCDC88A_Taira201203_XENLA_stage_00012023
CCDC9_Kwon201107_XENLA_00088796
CCDC9_Kwon201107_XENLA_00092576
CCND1_TeperekTkacz201206_XENLA_00130368
CCNJ_TeperekTkacz201206_XENLA_00130988
CD274_Taira201203_XENLA_tissue_00005975
CD40_TC446898
CD48__Ismailoglu201203_XENLA_00041215
CD48__Kwon201107_XENLA_00133187
CD74_mgEST_Xl4jul2012_1013155888
CDC14A_Taira201203_XENLA_tissue_00155660
CDC14A_Taira201203_XENLA_tissue_00279700
CDC25B_Taira201203_XENLA_tissue_00210652
CDC25B_TeperekTkacz201206_XENLA_00085260
CDCP1_Taira201203_XENLA_stage_00208640
CDH3_TeperekTkacz201206_XENLA_00049785
CDH4_Kwon201107_XENLA_00087193
CDH7_Kwon201107_XENLA_00002167
CDK5R2_Kwon201107_XENLA_00118437
CDKL1_Audic201207_XENLA_00003075
CDKL1_Taira201203_XENLA_tissue_00043933
CDKN2C_Taira201203_XENLA_tissue_00150266
CDKNX_Taira201203_XENLA_stage_00076174
CDKNX_XeXenL6RMv10048126m
CDO1_Ismailoglu201203_XENLA_00015818
CDON_Taira201203_XENLA_stage_00165885
CDX2_Taira201203_XENLA_stage_00057611
CEBPB_Ismailoglu201203_XENLA_00073346
CELSR1_Taira201203_XENLA_tissue_00116791
CELSR3_XeXenL6RMv10030287m
CERS1_Taira201203_XENLA_tissue_00178819
CGNL1_Ismailoglu201203_XENLA_00052848
CHADL_Taira201203_XENLA_stage_00010173
CHGB_Taira201203_XENLA_tissue_00018299
CHMP1B_Quigley201112_XENLA_00010569
CHRNA4_Taira201203_XENLA_tissue_00091737
CHST13_Park201106_XENLA_00176292
CHST2_XeXenL6RMv10045321m
CHST7_Quigley201112_XENLA_00041268
CHST7_TC431717
CHST7_Taira201203_XENLA_stage_00123875
CHSY1_Chung201110_XENLA_00043123
CKAP4_TeperekTkacz201206_XENLA_00087362
CKAP5_Taira201203_XENLA_stage_00053315
CLDN11_Ismailoglu201203_XENLA_00021368
CLDN5_TC417187
CLDN5_Taira201203_XENLA_stage_00109753
CLIC1_Taira201203_XENLA_stage_00006794
CLIC1_Taira201203_XENLA_tissue_00009068
CLIC5_Ismailoglu201203_XENLA_00066072
CLIC6_Taira201203_XENLA_tissue_00124067
CLIP2_Taira201203_XENLA_tissue_00133293
CLSTN2_Ismailoglu201203_XENLA_00064237
CLTB_Kwon201107_XENLA_00031243
CLTB_Taira201203_XENLA_stage_00179964
CLTB_TeperekTkacz201202_XENLA_00125715
CMPK2_Taira201203_XENLA_tissue_00194149
CNRIP1_Taira201203_XENLA_tissue_00160565
CNTN1_Taira201203_XENLA_tissue_00062101
CNTN1_Taira201203_XENLA_tissue_00134660
COBLL1_Taira201203_XENLA_tissue_00091189
COBLL1_Taira201203_XENLA_tissue_00284548
COL18A1_Taira201203_XENLA_stage_00107324
COL1A1_Taira201203_XENLA_tissue_00280605
COL1A2_Taira201203_XENLA_tissue_00057911
COL24A1_Kwon201107_XENLA_00033895
COL4A6_Taira201203_XENLA_stage_00005588
COL5A2_Park201106_XENLA_00167003
COL6A1_Taira201203_XENLA_stage_00156917
COL6A2_TC414141
COL9A3_Taira201203_XENLA_tissue_00013820
COQ10B_TC448540
COQ10B_Taira201203_XENLA_tissue_00243318
CPEB1_TC415268
CPM_Taira201203_XENLA_tissue_00041079
CPXM2_Ismailoglu201203_XENLA_00066963
CPXM2_XeXenL6RMv10036294m
CPZ_Park201106_XENLA_00106163
CREB3L1_Taira201203_XENLA_stage_00070128
CRELD2_Taira201203_XENLA_tissue_00098512
CRIM1_Taira201203_XENLA_tissue_00072183
CRISPLD1_Amin201106_XENLA_00010138
CRMP1_Ismailoglu201203_XENLA_00005000
CRYBA2_Taira201203_XENLA_stage_00139365
CRYL1_Kwon201107_XENLA_00026918
CSDC2_Taira201203_XENLA_tissue_00123272
CSRNP1_Taira201203_XENLA_stage_00001381
CSRNP1_Taira201203_XENLA_stage_00201928
CTDSP1_TeperekTkacz201202_XENLA_00000631
CTH_Taira201203_XENLA_stage_00093552
CTTNBP2_XeXenL6RMv10052604m
CUEDC1_Taira201203_XENLA_tissue_00037048
CXCL12_Taira201203_XENLA_tissue_00058018
CXCR4_TeperekTkacz201206_XENLA_00003360
CXCR4_TeperekTkacz201206_XENLA_00031747
CXCR7_Taira201203_XENLA_tissue_00229192
CXORF38_Kwon201107_XENLA_00126493
CYFIP1_Ismailoglu201203_XENLA_00056741
CYGB_XeXenL6RMv10036697m
CYP26B1_XeXenL6RMv10021124m
CYP26C1_Taira201203_XENLA_stage_00087131
CYP26C1_Taira201203_XENLA_stage_00132225
CYP2C8.2_Taira201203_XENLA_stage_00096465
CYP2R1_TeperekTkacz201206_XENLA_00062839
D10259.1
DACH1_TC414260
DACH2_XeXenL6RMv10044064m
DARMIN_Taira201203_XENLA_tissue_00249522
DARMIN_XeXenL6RMv10012830m
DCX_Taira201203_XENLA_tissue_00069548
DDAH2_Ismailoglu201203_XENLA_00072273
DDO_XeXenL6RMv10020805m
DDX4_Kwon201107_XENLA_00116667
DENND1A_Taira201203_XENLA_tissue_00094394
DENND2D_TC416185
DENND2D_Taira201203_XENLA_tissue_00177107
DEPDC7_XeXenL6RMv10014879m
DEPDC7_XeXenL6RMv10053783m
DFFB_Park201106_XENLA_00098738
DGKI_Taira201203_XENLA_tissue_00185516
DHH_Ismailoglu201203_XENLA_00066372
DHH_Taira201203_XENLA_stage_00014154
DHH_Taira201203_XENLA_tissue_00262576
DHRS11_Taira201203_XENLA_tissue_00208661
DHTKD1_Taira201203_XENLA_stage_00005828
DIO3_Taira201203_XENLA_stage_00036259
DIO3_XeXenL6RMv10013074m
DIP2A_TeperekTkacz201202_XENLA_00141731
DIRAS1_Taira201203_XENLA_tissue_00178025
DKK1_Amin201106_XENLA_00068887
DKK1_TeperekTkacz201206_XENLA_00075350
DKK3_Taira201203_XENLA_tissue_00157779
DLC1_Quigley201207_XENLA_00096702
DLC_TeperekTkacz201206_XENLA_00071434
DLL1_TC431582
DLL1_Taira201203_XENLA_tissue_00272278
DLL1_TeperekTkacz201206_XENLA_00079988
DLL1_TeperekTkacz201206_XENLA_00113125
DLX1_XeXenL6RMv10025456m
DLX2_Park201106_XENLA_00042638
DLX5A_Taira201203_XENLA_stage_00038919
DLX5_Horb201201_XENLA_00125782
DLX5_Quigley201207_XENLA_00014447
DLX6_Ismailoglu201203_XENLA_00030441
DLX6_XeXenL6RMv10049411m
DMBX1_Ismailoglu201203_XENLA_00074083
DMBX1_Taira201203_XENLA_stage_00105453
DMRT2_Quigley201112_XENLA_00008066
DMRT2_Taira201203_XENLA_tissue_00041735
DMRT2_XeXenL6RMv10052390m
DMRTA2_Taira201203_XENLA_stage_00041379
DNM1_Taira201203_XENLA_tissue_00030072
DNM1_Taira201203_XENLA_tissue_00044171
DOCK4_Kwon201107_XENLA_00059421
DPF2_Ismailoglu201203_XENLA_00022290
DPF3_Taira201203_XENLA_stage_00095404
DPP10_Taira201203_XENLA_tissue_00069712
DPYSL2_Taira201203_XENLA_tissue_00145955
DPYSL3_TC417416
DQ096846.1
DQ096858.1
DRD5_XeXenL6RMv10010352m
DRP2_Taira201203_XENLA_tissue_00032799
DSCAML1_Kwon201107_XENLA_00115551
DSCAML1_TeperekTkacz201202_XENLA_00112016
DTNBP1_Taira201203_XENLA_stage_00050389
DTNBP1_Taira201203_XENLA_tissue_00276500
DUSP22_TC433988
DUSP22_Taira201203_XENLA_tissue_00201176
DUSP4_XeXenL6RMv10042150m
DUSP5_Taira201203_XENLA_tissue_00103341
DYNLL2_Taira201203_XENLA_tissue_00085496
E1BWY5_CHICK_XeXenL6RMv10032289m
E1C2K1_CHICK_Taira201203_XENLA_tissue_00268333
EBF1_Amin201106_XENLA_00005168
EBF2_Taira201203_XENLA_stage_00131856
EDAR_XeXenL6RMv10029133m
EDN1_Taira201203_XENLA_tissue_00223824
EEF1A1O_Taira201203_XENLA_stage_00059873
EF029872.1
EF120478.2
EF127993.1
EFNB2_XeXenL6RMv10041390m
EFS_Taira201203_XENLA_stage_00126745
EGR3_Taira201203_XENLA_tissue_00027912
EGR3_XeXenL6RMv10041305m
EGR4_Taira201203_XENLA_tissue_00069395
EHD2_TC418055
EIF4G2_Ismailoglu201203_XENLA_00063018
ELAVL2_Ismailoglu201203_XENLA_00052003
ELL3_Taira201203_XENLA_tissue_00264973
ELOVL2_Quigley201112_XENLA_00021629
EMP2_Taira201203_XENLA_stage_00125675
EMX1.2_TeperekTkacz201202_XENLA_00144136
EMX2_Park201106_XENLA_00172354
EMX2_XeXenL6RMv10052469m
EMX2_mgEST_Xl4jul2012_1013110611
EN1_Taira201203_XENLA_stage_00166115
ENC1_Kwon201107_XENLA_00080116
ENDOD1_TeperekTkacz201202_XENLA_00085452
EPAS1_Taira201203_XENLA_tissue_00009422
EPB41L1_Horb201201_XENLA_00091328
EPB41L5_Audic201207_XENLA_00006586
EPCAM_Chung201110_XENLA_00062646
EPHB1_Kwon201107_XENLA_00137654
EPHX1_Ismailoglu201203_XENLA_00030182
ERBB3_Taira201203_XENLA_stage_00112795
ERBB3_Taira201203_XENLA_tissue_00099340
ERC2_Kwon201107_XENLA_00060497
ERN1_Kwon201107_XENLA_00119442
ESPN_Taira201203_XENLA_tissue_00173611
ESRP1_XeXenL6RMv10019860m
ESRP1_XeXenL6RMv10030482m
ESYT3_Taira201203_XENLA_tissue_00009397
ESYT3_Taira201203_XENLA_tissue_00066366
ESYT3_TeperekTkacz201202_XENLA_00034568
ETF1_TeperekTkacz201202_XENLA_00112428
ETF1_XeXenL6RMv10042192m
ETS2_Kwon201107_XENLA_00005674
ETS2_Taira201203_XENLA_tissue_00213565
ETV1_XeXenL6RMv10053321m
EU332159.1
EU938006.1
EVI5_Kwon201107_XENLA_00080049
EVI5_Taira201203_XENLA_stage_00004786
EVL_Taira201203_XENLA_stage_00157235
EVX1_TeperekTkacz201202_XENLA_00087137
F1NF72_CHICK_Taira201203_XENLA_stage_00167057
F1NHC8_CHICK_Audic201207_XENLA_00002303
F1NHC8_CHICK_XeXenL6RMv10011949m
F1NVN6_CHICK_XeXenL6RMv10017635m
F1NXM5_CHICK_Taira201203_XENLA_stage_00122276
F2R_Taira201203_XENLA_stage_00134133
F6PZH6_XENTR_Quigley201207_XENLA_00118944
F6QDI1_XENTR_Quigley201112_XENLA_00061904
F6QDI1_XENTR_Taira201203_XENLA_tissue_00278478
F6QDI1_XENTR_XeXenL6RMv10006129m
F6QDI1_XENTR_XeXenL6RMv10029689m
F6QUZ3_XENTR_XeXenL6RMv10018339m
F6RD32_XENTR_Taira201203_XENLA_stage_00136817
F6WPD3_XENTR_Taira201203_XENLA_stage_00203301
F6WQP1_XENTR_Taira201203_XENLA_stage_00202764
F6WQP1_XENTR_XeXenL6RMv10007553m
F6ZEC8_XENTR_XeXenL6RMv10044485m
F6ZF59_XENTR_Park201106_XENLA_00003423
F6ZF59_XENTR_Park201106_XENLA_00043485
F6ZF59_XENTR_XeXenL6RMv10011298m
F7E7C5_XENTR_Amin201106_XENLA_00001604
F7EKX0_XENTR_Taira201203_XENLA_tissue_00052163
FABP4_TC439887
FABP4_Taira201203_XENLA_tissue_00253776
FAM109B_Taira201203_XENLA_tissue_00142280
FAM110B_Kwon201107_XENLA_00068822
FAM110C_Ismailoglu201203_XENLA_00057593
FAM125B_Ismailoglu201203_XENLA_00052157
FAM131A_Ismailoglu201203_XENLA_00017266
FAM13C_Kwon201107_XENLA_00024040
FAM13C_Kwon201107_XENLA_00063505
FAM155A_Ismailoglu201203_XENLA_00064697
FAM155A_XeXenL6RMv10041384m
FAM163A_Ismailoglu201203_XENLA_00040074
FAM163A_XeXenL6RMv10046239m
FAM163B_Taira201203_XENLA_stage_00073099
FAM163B_Taira201203_XENLA_tissue_00264987
FAM189A1_Kwon201107_XENLA_00016217
FAM198B_Taira201203_XENLA_tissue_00160006
FAM198B_Taira201203_XENLA_tissue_00280009
FAM20A_Horb201201_XENLA_00070993
FAM20A_Park201106_XENLA_00172537
FAM20C_Taira201203_XENLA_stage_00187555
FAM20C_Taira201203_XENLA_tissue_00057101
FAM211A_Taira201203_XENLA_tissue_00157927
FAM211B_Ismailoglu201203_XENLA_00059497
FAM211B_Quigley201207_XENLA_00012099
FAM211B_XeXenL6RMv10049713m
FAM38A_Taira201203_XENLA_tissue_00010078
FAM3B_Quigley201207_XENLA_00026046
FAM3B_Quigley201207_XENLA_00027347
FAM46A_Quigley201207_XENLA_00002344
FAM46D_Taira201203_XENLA_tissue_00178631
FAM69A_Ismailoglu201203_XENLA_00034185
FAM69A_Taira201203_XENLA_stage_00151515
FAM69B_XeXenL6RMv10039513m
FAM78B_Amin201106_XENLA_00054064
FAM78B_Amin201106_XENLA_00061786
FAM83G_Park201106_XENLA_00032339
FAM84A_TC461886
FAM84A_Taira201203_XENLA_stage_00061221
FAM92B_Taira201203_XENLA_stage_00025558
FASN_Taira201203_XENLA_stage_00125854
FAT4_XeXenL6RMv10016766m
FBN1_Taira201203_XENLA_tissue_00112556
FBN1_XeXenL6RMv10042614m
FBRSL1_Taira201203_XENLA_tissue_00230828
FBXL7_Taira201203_XENLA_stage_00073365
FBXL7_XeXenL6RMv10039593m
FBXO46_Taira201203_XENLA_tissue_00015711
FBXW7_Quigley201207_XENLA_00059382
FEZF1_Taira201203_XENLA_stage_00135990
FGF10_TC421261
FGF10_Taira201203_XENLA_tissue_00010125
FGF16_Taira201203_XENLA_tissue_00055335
FGF20_Ismailoglu201203_XENLA_00001392
FGF5_Taira201203_XENLA_stage_00060272
FGF8_TeperekTkacz201202_XENLA_00015301
FGF8_TeperekTkacz201206_XENLA_00108265
FGF9_Kwon201107_XENLA_00086225
FGFR2_Quigley201207_XENLA_00116666
FGFR4_Kwon201107_XENLA_00065695
FGL2_Taira201203_XENLA_tissue_00142593
FGRL1_CHICK_Park201106_XENLA_00091305
FHDC1_Taira201203_XENLA_stage_00123499
FHL3_Ismailoglu201203_XENLA_00020633
FIGN_Taira201203_XENLA_tissue_00121085
FJX1_Taira201203_XENLA_stage_00032513
FJX1_Taira201203_XENLA_tissue_00021756
FKBP11_Taira201203_XENLA_stage_00124824
FKBP11_Taira201203_XENLA_stage_00157422
FLI1_TC418639
FLNA_XeXenL6RMv10026601m
FLRT2_Taira201203_XENLA_tissue_00285415
FLVCR1_Quigley201112_XENLA_00049204
FLVCR1_XeXenL6RMv10009465m
FMN2_Kwon201107_XENLA_00099579
FMNL2_Taira201203_XENLA_tissue_00082825
FN1_Ismailoglu201203_XENLA_00054717
FN1_Taira201203_XENLA_stage_00104456
FN1_TeperekTkacz201206_XENLA_00046575
FNBP1_Taira201203_XENLA_stage_00048512
FNBP1_Taira201203_XENLA_stage_00050072
FNBP1_Taira201203_XENLA_tissue_00028127
FOSL1_Park201106_XENLA_00165240
FOSL2_Kwon201107_XENLA_00078674
FOXB1_Taira201203_XENLA_tissue_00272563
FOXD1_XeXenL6RMv10034208m
FOXD2_Ismailoglu201203_XENLA_00073355
FOXF2_TC463276
FOXF2_Taira201203_XENLA_tissue_00257486
FOXF2_XeXenL6RMv10009194m
FOXG1_Taira201203_XENLA_stage_00055345
FOXG1_Taira201203_XENLA_stage_00105996
FOXG1_Taira201203_XENLA_tissue_00074431
FOXG1_Taira201203_XENLA_tissue_00141744
FOXL2_TC463257
FOXQ1_Quigley201207_XENLA_00100994
FOXQ1_Taira201203_XENLA_tissue_00144323
FOXQ1_XeXenL6RMv10010770m
FREM2_Ismailoglu201203_XENLA_00071943
FREM2_Taira201203_XENLA_tissue_00015602
FREM2_XeXenL6RMv10000514m
FREM3_Kwon201107_XENLA_00047049
FREM3_XeXenL6RMv10008722m
FRMD4A_Taira201203_XENLA_tissue_00046683
FRRS1_Ismailoglu201203_XENLA_00012010
FSCN1_XeXenL6RMv10022569m
FSTL1_Taira201203_XENLA_stage_00188856
FSTL5_Taira201203_XENLA_tissue_00028624
FSTL5_Taira201203_XENLA_tissue_00182019
FUT9_Taira201203_XENLA_tissue_00021782
FXN_Taira201203_XENLA_stage_00063457
FYN_TC416966
FZD10_TC415487
FZD10_TeperekTkacz201206_XENLA_00108856
FZD1_Amin201106_XENLA_00096352
FZD4_TeperekTkacz201206_XENLA_00124172
FZD8_TeperekTkacz201202_XENLA_00045724
FZD8_XeXenL6RMv10026881m
FZD8_mgEST_Xl4jul2012_1013156664
GABBR1_Taira201203_XENLA_tissue_00002924
GABRA2_Ismailoglu201203_XENLA_00057736
GABRA2_Taira201203_XENLA_tissue_00091461
GABRB1_Ismailoglu201203_XENLA_00040485
GAD1_Taira201203_XENLA_tissue_00123168
GAD2_Taira201203_XENLA_tissue_00225975
GAD2_XeXenL6RMv10000889m
GAL3ST1_Taira201203_XENLA_stage_00059322
GALK1_Taira201203_XENLA_tissue_00023957
GALNT14_Taira201203_XENLA_tissue_00062467
GALNT5_Horb201201_XENLA_00114366
GALNT5_XeXenL6RMv10037528m
GALNTL4_Amin201106_XENLA_00025601
GALNTL4_Park201106_XENLA_00131605
GAMT_Quigley201207_XENLA_00024528
GARNL3_XeXenL6RMv10055520m
GATA2_TC436966
GATA2_TeperekTkacz201206_XENLA_00049069
GATA3_Taira201203_XENLA_tissue_00212153
GATA3_XeXenL6RMv10025464m
GATA4_TeperekTkacz201206_XENLA_00014772
GATA4_TeperekTkacz201206_XENLA_00058763
GATSL3_XeXenL6RMv10002983m
GBAS_XeXenL6RMv10017540m
GCGR_Taira201203_XENLA_tissue_00062646
GDF10_Taira201203_XENLA_stage_00133363
GDF6_XeXenL6RMv10006126m
GDF7_Quigley201112_XENLA_00075435
GDF7_XeXenL6RMv10002398m
GFI1_XeXenL6RMv10052866m
GLDC_Taira201203_XENLA_stage_00066266
GLDC_Taira201203_XENLA_tissue_00145305
GLI1.2_TeperekTkacz201206_XENLA_00047916
GLI2_Taira201203_XENLA_stage_00090717
GLRA1_Taira201203_XENLA_tissue_00151641
GM11175_Taira201203_XENLA_tissue_00291862
GNA14_TC416138
GNAL_Kwon201107_XENLA_00129293
GNAL_TC414396
GNAO1_Taira201203_XENLA_stage_00054456
GOLGA7B_Kwon201107_XENLA_00083048
GOLGA7B_Taira201203_XENLA_tissue_00131310
GOT2_XeXenL6RMv10021625m
GPAM_XeXenL6RMv10038751m
GPC1_Park201106_XENLA_00169400
GPHB5_Kwon201107_XENLA_00117473
GPHB5_mgEST_Xl4jul2012_1013102807
GPM6A_Kwon201107_XENLA_00071636
GPR124_Taira201203_XENLA_stage_00087531
GPR126_Amin201106_XENLA_00082038
GPR137B_Kwon201107_XENLA_00080525
GPR151_Chung201110_XENLA_00018900
GPR151_XeXenL6RMv10044488m
GPR153_XeXenL6RMv10001226m
GPR157_Taira201203_XENLA_stage_00151313
GPR27_Taira201203_XENLA_stage_00042461
GPR27_XeXenL6RMv10007244m
GPSM3_Kwon201107_XENLA_00018116
GPT2_TC415609
GRASP_Taira201203_XENLA_tissue_00109197
GRB10_XeXenL6RMv10043475m
GREB1L_Taira201203_XENLA_stage_00191944
GRHL1_Quigley201207_XENLA_00040360
GRID2_Ismailoglu201203_XENLA_00030385
GRIN3A_Taira201203_XENLA_tissue_00104559
GRIN3A_XeXenL6RMv10014646m
GRM4_Taira201203_XENLA_stage_00210871
GRM6_Taira201203_XENLA_tissue_00172261
GRM7_Taira201203_XENLA_tissue_00279970
GRPEL2_Kwon201107_XENLA_00016799
GSC_Taira201203_XENLA_stage_00068522
GSTA4_Ismailoglu201203_XENLA_00028542
GSX1_XeXenL6RMv10014015m
GTPBP5_XeXenL6RMv10009641m
H1F0_TC441782
HAND2_Taira201203_XENLA_stage_00072422
HAND2_Taira201203_XENLA_stage_00151811
HAPLN3_TC415680
HAS2_Ismailoglu201203_XENLA_00004296
HAS2_Taira201203_XENLA_stage_00208888
HBEGF_Kwon201107_XENLA_00125248
HDAC5_Kwon201107_XENLA_00046115
HDAC5_XeXenL6RMv10000220m
HDX_XeXenL6RMv10036727m
HEBP1_Taira201203_XENLA_tissue_00160319
HELT_Kwon201107_XENLA_00023247
HELT_TeperekTkacz201206_XENLA_00022404
HES2_Kwon201107_XENLA_00099374
HES2_Taira201203_XENLA_tissue_00260385
HHEX_TeperekTkacz201206_XENLA_00092531
HHEX_XeXenL6RMv10025037m
HIC1_Taira201203_XENLA_tissue_00253600
HIP1R_TC415254
HIST2H3C1.1_Taira201203_XENLA_stage_00209243
HK2_Chung201110_XENLA_00031251
HKDC1_Horb201201_XENLA_00044095
HKDC1_XeXenL6RMv10003090m
HLX_Taira201203_XENLA_tissue_00120083
HMGA2_Taira201203_XENLA_tissue_00024787
HMGB1_TeperekTkacz201206_XENLA_00031233
HMGB2_TeperekTkacz201206_XENLA_00005857
HMP19_Taira201203_XENLA_tissue_00083356
HMX1_XeXenL6RMv10049473m
HMX2_Quigley201112_XENLA_00067850
HMX2_Taira201203_XENLA_tissue_00250729
HMX2_XeXenL6RMv10050586m
HMX3_TC421895
HNF1B_TC445330
HNF1B_XeXenL6RMv10047073m
HNRNPU_Ismailoglu201203_XENLA_00060245
HNRNPU_Taira201203_XENLA_stage_00209095
HOMER2_Amin201106_XENLA_00080577
HOMER3_Ismailoglu201203_XENLA_00024006
HOXA2_Taira201203_XENLA_stage_00097090
HOXA3_Taira201203_XENLA_tissue_00008541
HOXA4_XeXenL6RMv10034990m
HOXA9_Taira201203_XENLA_tissue_00152468
HOXB1_Horb201201_XENLA_00014344
HOXB1_XeXenL6RMv10035579m
HOXB1_XeXenL6RMv10046410m
HOXB3_Taira201203_XENLA_tissue_00054741
HOXB3_Taira201203_XENLA_tissue_00199386
HOXB4_Horb201201_XENLA_00180537
HOXC12_XeXenL6RMv10028292m
HOXC12_XeXenL6RMv10037468m
HOXC13_XeXenL6RMv10037467m
HOXC3_XeXenL6RMv10010309m
HOXC5_Taira201203_XENLA_stage_00151302
HOXC9_Taira201203_XENLA_stage_00139999
HOXC9_Taira201203_XENLA_stage_00150562
HOXD13_Taira201203_XENLA_stage_00065585
HOXD1_Ismailoglu201203_XENLA_00069771
HOXD3_Taira201203_XENLA_tissue_00245209
HOXD3_XeXenL6RMv10027979m
HQ005277.1
HS3ST1_Taira201203_XENLA_stage_00203768
HS3ST2_Taira201203_XENLA_tissue_00131532
HS3ST3A1_TC420639
HS3ST3A1_Taira201203_XENLA_stage_00186798
HS3ST6_Taira201203_XENLA_stage_00218192
HS3ST6_Taira201203_XENLA_tissue_00168978
HS6ST3_Kwon201107_XENLA_00077167
HS6ST3_Taira201203_XENLA_stage_00147953
HSD11B1_Taira201203_XENLA_tissue_00004124
HSD11B1_Taira201203_XENLA_tissue_00277765
HSD17B3_Taira201203_XENLA_tissue_00273976
HSDL2_Kwon201107_XENLA_00106900
HSDL2_TeperekTkacz201202_XENLA_00122262
HSPG2_TeperekTkacz201202_XENLA_00028828
HTR1A_Taira201203_XENLA_tissue_00048383
HTR5A_Taira201203_XENLA_tissue_00159340
HTRA3_Taira201203_XENLA_tissue_00128993
HUNK_Ismailoglu201203_XENLA_00053456
HUNK_TC425816
HUNK_Taira201203_XENLA_tissue_00225069
HVCN1_Kwon201107_XENLA_00054139
ICOSL_Taira201203_XENLA_tissue_00058580
ID2_Taira201203_XENLA_stage_00036077
ID2_Taira201203_XENLA_stage_00093670
ID3_Quigley201207_XENLA_00015961
ID3_Taira201203_XENLA_stage_00110309
ID3_Taira201203_XENLA_stage_00143079
IER5L_Ismailoglu201203_XENLA_00031798
IER5L_Taira201203_XENLA_stage_00031797
IFFO2_Ismailoglu201203_XENLA_00006123
IFFO2_Taira201203_XENLA_tissue_00279623
IFT80_Kwon201107_XENLA_00052466
IGF2BP3_TeperekTkacz201206_XENLA_00096593
IGF2BP3_TeperekTkacz201206_XENLA_00124638
IGFBP5_Ismailoglu201203_XENLA_00071816
IHH_Taira201203_XENLA_tissue_00002661
IL17RD_TeperekTkacz201202_XENLA_00047069
IL17RD_mgEST_Xl4jul2012_1013098482
IL1R1_Quigley201112_XENLA_00118117
INHBA_Horb201201_XENLA_00051812
INHBA_XeXenL6RMv10004481m
INHBB_Taira201203_XENLA_stage_00056253
INHBB_Taira201203_XENLA_stage_00145961
INSM1_Ismailoglu201203_XENLA_00012621
INSM1_Ismailoglu201203_XENLA_00016955
IQGAP2_TC413600
IQSEC3_Ismailoglu201203_XENLA_00046494
IQSEC3_Kwon201107_XENLA_00124081
IRF2BP2_Quigley201207_XENLA_00090070
IRF2BP2_Taira201203_XENLA_tissue_00076727
IRF8_Taira201203_XENLA_tissue_00163454
IRX1_Taira201203_XENLA_stage_00000662
IRX1_Taira201203_XENLA_stage_00191157
IRX2_TC416945
IRX2_Taira201203_XENLA_tissue_00092633
IRX3_Ismailoglu201203_XENLA_00040848
IRX4_Amin201106_XENLA_00087145
IRX4_Taira201203_XENLA_tissue_00129845
IRX4_XeXenL6RMv10025281m
IRX5_Taira201203_XENLA_tissue_00226376
ISL1_Quigley201112_XENLA_00003115
ISL1_XeXenL6RMv10005416m
ISL1_XeXenL6RMv10016290m
ISLR2_Taira201203_XENLA_tissue_00007892
ITFG1_Taira201203_XENLA_tissue_00269916
ITGA3_Kwon201107_XENLA_00042839
ITGA3_Taira201203_XENLA_stage_00003257
ITGA3_Taira201203_XENLA_tissue_00041630
ITGA4_Taira201203_XENLA_stage_00077794
ITGA6_Chung201110_XENLA_00041291
ITGA6_Taira201203_XENLA_tissue_00193984
ITGA8_Taira201203_XENLA_tissue_00226362
ITGB5_Taira201203_XENLA_stage_00176278
ITPKA_Taira201203_XENLA_stage_00130543
ITPR1_Taira201203_XENLA_stage_00009491
IWS1_Park201106_XENLA_00075664
IWS1_Taira201203_XENLA_tissue_00059593
JAG1_Kwon201107_XENLA_00008703
JAM3_Taira201203_XENLA_stage_00015963
JARID2_Taira201203_XENLA_stage_00079952
JF275062.1
JF433082.1
JN034040.1
JN367451.1
JUND.2_XeXenL6RMv10036812m
KAL1_Taira201203_XENLA_tissue_00006024
KANK3_Ismailoglu201203_XENLA_00040019
KCNA1_Taira201203_XENLA_tissue_00288334
KCNAB1_Ismailoglu201203_XENLA_00011130
KCNC2_Taira201203_XENLA_tissue_00006688
KCNC2_Taira201203_XENLA_tissue_00013971
KCNC2_Taira201203_XENLA_tissue_00125839
KCNF1_Taira201203_XENLA_tissue_00145549
KCNF1_XeXenL6RMv10053550m
KCNH4_Quigley201112_XENLA_00023068
KCNH7_Kwon201107_XENLA_00015288
KCNJ11_Taira201203_XENLA_tissue_00027887
KCNJ2_Park201106_XENLA_00007481
KCNK12_XeXenL6RMv10001732m
KCNK5_Taira201203_XENLA_stage_00173307
KCNK5_Taira201203_XENLA_tissue_00223642
KCNN2_Kwon201107_XENLA_00126988
KCNQ4_Taira201203_XENLA_tissue_00053820
KCNQ4_Taira201203_XENLA_tissue_00156868
KCNQ4_Taira201203_XENLA_tissue_00164514
KCNQ4_XeXenL6RMv10015542m
KCNS2_Taira201203_XENLA_tissue_00054035
KCNS2_XeXenL6RMv10020518m
KCNV1_Taira201203_XENLA_tissue_00269842
KCNV1_XeXenL6RMv10020161m
KCP_Taira201203_XENLA_tissue_00271249
KCTD1_Park201106_XENLA_00114897
KCTD1_XeXenL6RMv10005964m
KCTD1_XeXenL6RMv10028106m
KDELR3_Kwon201107_XENLA_00017181
KDELR3_Taira201203_XENLA_tissue_00018163
KDM1A_XeXenL6RMv10004288m
KDM4C_Kwon201107_XENLA_00015236
KDM4C_Taira201203_XENLA_tissue_00176295
KDRL_Amin201106_XENLA_00061397
KHDRBS2_Taira201203_XENLA_tissue_00184384
KHDRBS3_Taira201203_XENLA_stage_00170591
KIAA0182_Taira201203_XENLA_tissue_00020671
KIAA1468_Taira201203_XENLA_tissue_00125169
KIAA1468_XeXenL6RMv10036892m
KIAA1522_Ismailoglu201203_XENLA_00007775
KIAA1704_Taira201203_XENLA_stage_00204817
KIF1B_Taira201203_XENLA_tissue_00106538
KIF1B_XeXenL6RMv10020235m
KIF1C_Taira201203_XENLA_stage_00131528
KIF26A_Audic201207_XENLA_00001762
KIF26A_Taira201203_XENLA_stage_00067054
KIRREL2_Taira201203_XENLA_tissue_00262547
KLB_Taira201203_XENLA_tissue_00033520
KLF13_Kwon201107_XENLA_00093731
KLF13_Taira201203_XENLA_stage_00162586
KLF15_Taira201203_XENLA_tissue_00079541
KLF4_Taira201203_XENLA_tissue_00211202
KL_Taira201203_XENLA_tissue_00230148
KRT2L_XeXenL6RMv10043126m
KSR1_Kwon201107_XENLA_00056160
KSR1_Taira201203_XENLA_tissue_00174851
L25856.1
L25857.1
L36805.1
L43147.1
LAMA1_Horb201201_XENLA_00027299
LAMA5_Kwon201107_XENLA_00108006
LANCL3_Ismailoglu201203_XENLA_00009144
LARP6_Ismailoglu201203_XENLA_00002158
LARP6_Taira201203_XENLA_stage_00039370
LARS2_XeXenL6RMv10038917m
LBH_Taira201203_XENLA_tissue_00217282
LEPROTL1_Ismailoglu201203_XENLA_00008479
LHFPL4_Taira201203_XENLA_tissue_00093565
LHX1_Ismailoglu201203_XENLA_00053692
LHX1_XeXenL6RMv10029814m
LHX2_TC414768
LHX2_TC458243
LHX6_Taira201203_XENLA_tissue_00018013
LHX8_Taira201203_XENLA_tissue_00280029
LHX9_Quigley201112_XENLA_00063059
LHX9_Taira201203_XENLA_stage_00059163
LHX9_Taira201203_XENLA_tissue_00003087
LIF_Taira201203_XENLA_tissue_00291971
LIN28B_Kwon201107_XENLA_00112866
LIN28B_TeperekTkacz201206_XENLA_00005047
LIN54_Taira201203_XENLA_tissue_00095402
LIPG_Kwon201107_XENLA_00009501
LLGL2_Taira201203_XENLA_tissue_00131730
LMO3_XeXenL6RMv10004245m
LMO4.1_XeXenL6RMv10008396m
LMOD1_Amin201106_XENLA_00079112
LMOD1_Taira201203_XENLA_tissue_00252479
LMTK2_Ismailoglu201203_XENLA_00002153
LOC388210_Taira201203_XENLA_tissue_00290965
LOC398404_Taira201203_XENLA_tissue_00192178
LOC398404_XeXenL6RMv10023491m
LONRF3_Ismailoglu201203_XENLA_00009512
LONRF3_Taira201203_XENLA_tissue_00276123
LOXL1_Taira201203_XENLA_tissue_00101201
LOX_Taira201203_XENLA_tissue_00090199
LPAR2_mgEST_Xl4jul2012_1013253059
LPAR4_Kwon201107_XENLA_00136909
LPAR4_Taira201203_XENLA_tissue_00230787
LPIN3_TC415743
LRCH1_Taira201203_XENLA_tissue_00017467
LRP2_Quigley201112_XENLA_00029874
LRRC16B_XeXenL6RMv10048203m
LRRC19_Kwon201107_XENLA_00017775
LRRC33_XeXenL6RMv10033580m
LRRC3B_Kwon201107_XENLA_00005094
LRRN1_Quigley201207_XENLA_00097977
LTBP1_Taira201203_XENLA_stage_00149861
LTB_Taira201203_XENLA_tissue_00237119
LURAP1_Taira201203_XENLA_stage_00051759
LURAP1_XeXenL6RMv10039609m
LYPD6B_Horb201201_XENLA_00126261
M23238.1
M31117.1
MACF1_Taira201203_XENLA_tissue_00043331
MAFA_Taira201203_XENLA_stage_00036677
MAFB_Taira201203_XENLA_tissue_00222808
MAF_Park201106_XENLA_00105254
MAF_XeXenL6RMv10026852m
MAGI3_Taira201203_XENLA_stage_00113800
MALT1_XeXenL6RMv10029469m
MAML3_Taira201203_XENLA_tissue_00058190
MAML3_Taira201203_XENLA_tissue_00066810
MAP1B_XeXenL6RMv10010512m
MAP3K7_TC416114
MAP3K8_Taira201203_XENLA_tissue_00274533
MAP7D1_Quigley201207_XENLA_00041744
MAP7D1_Taira201203_XENLA_stage_00074041
MAP7D2_Taira201203_XENLA_stage_00099773
MAPK4_Taira201203_XENLA_tissue_00283446
MAPK8IP2_Taira201203_XENLA_tissue_00036531
MARCKSL1_Taira201203_XENLA_tissue_00021506
MARCO_Taira201203_XENLA_tissue_00143269
MARK4_Taira201203_XENLA_tissue_00044217
MARK4_Taira201203_XENLA_tissue_00206535
MAST2_Taira201203_XENLA_stage_00031750
MATN2_Taira201203_XENLA_tissue_00095052
MATN2_Taira201203_XENLA_tissue_00262308
MCAM_Taira201203_XENLA_tissue_00222537
MDFIC_Taira201203_XENLA_tissue_00040939
MECOM_Taira201203_XENLA_tissue_00062186
MECOM_Taira201203_XENLA_tissue_00235558
MED13L_Kwon201107_XENLA_00119758
MEF2C_Taira201203_XENLA_tissue_00043154
MEIS1_Taira201203_XENLA_stage_00103676
MEIS1_Taira201203_XENLA_tissue_00275400
MEIS2_Taira201203_XENLA_tissue_00019568
MET_Taira201203_XENLA_tissue_00068082
MFAP3L_Taira201203_XENLA_tissue_00160902
MFSD2B_Taira201203_XENLA_tissue_00040103
MID1_Kwon201107_XENLA_00037875
MLKL_Taira201203_XENLA_tissue_00109795
MLL2_Kwon201107_XENLA_00012137
MLL2_TC454575
MLLT10_Audic201207_XENLA_00000345
MLLT3_Taira201203_XENLA_stage_00062353
MLLT4_Ismailoglu201203_XENLA_00059725
MLPH_Taira201203_XENLA_tissue_00053958
MMD_Taira201203_XENLA_stage_00067557
MMEL1_Ismailoglu201203_XENLA_00069637
MMP24_Taira201203_XENLA_tissue_00119241
MMP25_Taira201203_XENLA_tissue_00240012
MN1_Taira201203_XENLA_stage_00064145
MN1_XeXenL6RMv10006960m
MOBKL2B_Audic201207_XENLA_00005492
MOBKL2B_Taira201203_XENLA_stage_00118957
MOBKL2C_Taira201203_XENLA_stage_00051448
MPRIP_Kwon201107_XENLA_00119889
MPZL2_Kwon201107_XENLA_00038788
MPZL2_TC414539
MRPL14_Taira201203_XENLA_tissue_00088615
MSRB2_Horb201201_XENLA_00018993
MSRB2_Taira201203_XENLA_stage_00094431
MSRB2_mgEST_Xl4jul2012_1013113904
MST1_Taira201203_XENLA_tissue_00037776
MST1_XeXenL6RMv10007924m
MSX1_Taira201203_XENLA_stage_00069333
MSX1_Taira201203_XENLA_stage_00178061
MSX1_TeperekTkacz201206_XENLA_00101938
MSX1_TeperekTkacz201206_XENLA_00125235
MSX2_Taira201203_XENLA_tissue_00136416
MSX2_Taira201203_XENLA_tissue_00227253
MTHFR_Taira201203_XENLA_tissue_00059992
MTMR4_Taira201203_XENLA_tissue_00232247
MTNR1A_Taira201203_XENLA_tissue_00138225
MTNR1A_Taira201203_XENLA_tissue_00254689
MYH9_Quigley201207_XENLA_00061048
MYL6_Taira201203_XENLA_tissue_00183991
MYL9_XeXenL6RMv10003610m
MYLIP_Taira201203_XENLA_stage_00213570
MYO19_Ismailoglu201203_XENLA_00028386
MYO1E.1_Taira201203_XENLA_stage_00157402
MYOC_Taira201203_XENLA_stage_00100992
MYOC_XeXenL6RMv10013979m
MYOD1_Taira201203_XENLA_stage_00164249
MYOD1_Taira201203_XENLA_tissue_00232010
N4BP3_Ismailoglu201203_XENLA_00070240
N4BP3_Taira201203_XENLA_tissue_00273354
NAT9_Taira201203_XENLA_tissue_00079774
NAV3_Taira201203_XENLA_stage_00135646
NA_Amin201106_XENLA_00024763
NA_Amin201106_XENLA_00063535
NA_Audic201207_XENLA_00002657
NA_Audic201207_XENLA_00004537
NA_Audic201207_XENLA_00005505
NA_Audic201207_XENLA_00007474
NA_Audic201207_XENLA_00007685
NA_Horb201201_XENLA_00025685
NA_Horb201201_XENLA_00106618
NA_Ismailoglu201203_XENLA_00013069
NA_Ismailoglu201203_XENLA_00017309
NA_Ismailoglu201203_XENLA_00019747
NA_Ismailoglu201203_XENLA_00031477
NA_Ismailoglu201203_XENLA_00050843
NA_Ismailoglu201203_XENLA_00053333
NA_Ismailoglu201203_XENLA_00060562
NA_Ismailoglu201203_XENLA_00060730
NA_Ismailoglu201203_XENLA_00062340
NA_Ismailoglu201203_XENLA_00069695
NA_Kwon201107_XENLA_00042748
NA_Kwon201107_XENLA_00045965
NA_Kwon201107_XENLA_00075373
NA_Kwon201107_XENLA_00075966
NA_Kwon201107_XENLA_00081813
NA_Kwon201107_XENLA_00117047
NA_Park201106_XENLA_00017916
NA_Park201106_XENLA_00150346
NA_Park201106_XENLA_00155286
NA_Park201106_XENLA_00167026
NA_Park201106_XENLA_00173305
NA_Quigley201207_XENLA_00024635
NA_Quigley201207_XENLA_00046661
NA_Quigley201207_XENLA_00059786
NA_TC419739
NA_TC421680
NA_TC436749
NA_TC445472
NA_Taira201203_XENLA_stage_00027221
NA_Taira201203_XENLA_stage_00039261
NA_Taira201203_XENLA_stage_00042541
NA_Taira201203_XENLA_stage_00042682
NA_Taira201203_XENLA_stage_00047595
NA_Taira201203_XENLA_stage_00056404
NA_Taira201203_XENLA_stage_00066502
NA_Taira201203_XENLA_stage_00073646
NA_Taira201203_XENLA_stage_00076793
NA_Taira201203_XENLA_stage_00089175
NA_Taira201203_XENLA_stage_00092538
NA_Taira201203_XENLA_stage_00096616
NA_Taira201203_XENLA_stage_00106273
NA_Taira201203_XENLA_stage_00113846
NA_Taira201203_XENLA_stage_00120891
NA_Taira201203_XENLA_stage_00142277
NA_Taira201203_XENLA_stage_00159192
NA_Taira201203_XENLA_stage_00178003
NA_Taira201203_XENLA_stage_00178519
NA_Taira201203_XENLA_stage_00183328
NA_Taira201203_XENLA_stage_00200750
NA_Taira201203_XENLA_tissue_00002663
NA_Taira201203_XENLA_tissue_00004236
NA_Taira201203_XENLA_tissue_00019643
NA_Taira201203_XENLA_tissue_00035172
NA_Taira201203_XENLA_tissue_00036536
NA_Taira201203_XENLA_tissue_00047004
NA_Taira201203_XENLA_tissue_00053674
NA_Taira201203_XENLA_tissue_00076628
NA_Taira201203_XENLA_tissue_00084057
NA_Taira201203_XENLA_tissue_00112713
NA_Taira201203_XENLA_tissue_00132064
NA_Taira201203_XENLA_tissue_00141840
NA_Taira201203_XENLA_tissue_00147171
NA_Taira201203_XENLA_tissue_00147397
NA_Taira201203_XENLA_tissue_00155385
NA_Taira201203_XENLA_tissue_00168934
NA_Taira201203_XENLA_tissue_00177974
NA_Taira201203_XENLA_tissue_00193877
NA_Taira201203_XENLA_tissue_00208580
NA_Taira201203_XENLA_tissue_00239066
NA_Taira201203_XENLA_tissue_00243127
NA_Taira201203_XENLA_tissue_00253514
NA_Taira201203_XENLA_tissue_00259403
NA_Taira201203_XENLA_tissue_00265158
NA_Taira201203_XENLA_tissue_00267549
NA_Taira201203_XENLA_tissue_00272408
NA_Taira201203_XENLA_tissue_00274073
NA_Taira201203_XENLA_tissue_00291404
NA_TeperekTkacz201202_XENLA_00008955
NA_TeperekTkacz201202_XENLA_00039118
NA_TeperekTkacz201202_XENLA_00127575
NA_TeperekTkacz201206_XENLA_00127873
NA_XeXenL6RMv10002467m
NA_XeXenL6RMv10006412m
NA_XeXenL6RMv10006460m
NA_XeXenL6RMv10008403m
NA_XeXenL6RMv10009982m
NA_XeXenL6RMv10010032m
NA_XeXenL6RMv10016650m
NA_XeXenL6RMv10016903m
NA_XeXenL6RMv10018178m
NA_XeXenL6RMv10019679m
NA_XeXenL6RMv10020279m
NA_XeXenL6RMv10021670m
NA_XeXenL6RMv10023841m
NA_XeXenL6RMv10024488m
NA_XeXenL6RMv10025563m
NA_XeXenL6RMv10026140m
NA_XeXenL6RMv10029583m
NA_XeXenL6RMv10030645m
NA_XeXenL6RMv10031635m
NA_XeXenL6RMv10035528m
NA_XeXenL6RMv10039015m
NA_XeXenL6RMv10039944m
NA_XeXenL6RMv10040189m
NA_XeXenL6RMv10041066m
NA_XeXenL6RMv10043920m
NA_XeXenL6RMv10044680m
NA_XeXenL6RMv10046240m
NA_XeXenL6RMv10048542m
NA_XeXenL6RMv10048675m
NA_XeXenL6RMv10049228m
NA_XeXenL6RMv10050865m
NA_XeXenL6RMv10051553m
NA_XeXenL6RMv10053723m
NA_XeXenL6RMv10054199m
NCEH1_Park201106_XENLA_00123845
NCEH1_Taira201203_XENLA_tissue_00058155
NCEH1_Taira201203_XENLA_tissue_00147892
NCOR2_Taira201203_XENLA_tissue_00098081
NCOR2_Taira201203_XENLA_tissue_00286631
NCS1_Taira201203_XENLA_stage_00169606
NECAB1_Taira201203_XENLA_tissue_00134420
NECAB2_Taira201203_XENLA_tissue_00148267
NEDD9_Quigley201207_XENLA_00047216
NEFL_Taira201203_XENLA_stage_00208264
NEFL_TeperekTkacz201202_XENLA_00122175
NEFL_XeXenL6RMv10013276m
NELL1_Ismailoglu201203_XENLA_00073105
NELL1_Taira201203_XENLA_tissue_00236493
NELL2_TC413908
NETO1_Taira201203_XENLA_tissue_00273762
NETO2_Taira201203_XENLA_stage_00076071
NEU4_Taira201203_XENLA_tissue_00277453
NEU4_XeXenL6RMv10008900m
NEURL1B_Kwon201107_XENLA_00018003
NEUROD1_Taira201203_XENLA_stage_00062890
NEUROD1_Taira201203_XENLA_stage_00196895
NEUROD4_Taira201203_XENLA_stage_00042487
NEUROG2_Kwon201107_XENLA_00103556
NEUROG2_Taira201203_XENLA_stage_00013851
NEUROG3_Taira201203_XENLA_stage_00139966
NEUROG3_XeXenL6RMv10052704m
NEXN_XeXenL6RMv10054815m
NFATC1_Taira201203_XENLA_tissue_00023740
NFATC1_Taira201203_XENLA_tissue_00155185
NFE2L2_Taira201203_XENLA_tissue_00185210
NFIA_Kwon201107_XENLA_00022353
NFIL3_Quigley201207_XENLA_00114436
NINJ1_Taira201203_XENLA_tissue_00284908
NKD1_Taira201203_XENLA_stage_00054003
NKX1-1_XeXenL6RMv10040720m
NKX2-1_Taira201203_XENLA_tissue_00212764
NKX2-2_XeXenL6RMv10008751m
NKX2-3_Amin201106_XENLA_00011518
NKX2-3_Amin201106_XENLA_00054205
NKX2-3_Taira201203_XENLA_tissue_00221638
NKX2-4_Taira201203_XENLA_stage_00094853
NKX2-6_Park201106_XENLA_00044397
NKX6-2_Taira201203_XENLA_tissue_00121880
NKX6-2_XeXenL6RMv10050576m
NLGN3_Taira201203_XENLA_tissue_00167589
NM_001085557.1
NM_001085561.1
NM_001085583.1
NM_001085592.1
NM_001085598.1
NM_001085609.1
NM_001085616.1
NM_001085631.1
NM_001085639.1
NM_001085647.1
NM_001085654.1
NM_001085657.1
NM_001085675.1
NM_001085677.1
NM_001085678.1
NM_001085701.1
NM_001085704.1
NM_001085714.1
NM_001085717.1
NM_001085726.1
NM_001085738.1
NM_001085743.1
NM_001085751.1
NM_001085768.1
NM_001085789.1
NM_001085793.1
NM_001085801.1
NM_001085802.1
NM_001085807.1
NM_001085820.1
NM_001085830.1
NM_001085834.1
NM_001085848.1
NM_001085853.1
NM_001085867.1
NM_001085876.1
NM_001085879.1
NM_001085880.1
NM_001085883.1
NM_001085884.1
NM_001085897.1
NM_001085944.1
NM_001085959.1
NM_001085992.1
NM_001086000.1
NM_001086005.1
NM_001086026.1
NM_001086055.1
NM_001086066.1
NM_001086082.1
NM_001086084.1
NM_001086104.1
NM_001086110.1
NM_001086112.1
NM_001086129.1
NM_001086133.1
NM_001086136.1
NM_001086288.1
NM_001086340.1
NM_001086349.1
NM_001086361.1
NM_001086363.1
NM_001086396.1
NM_001086456.1
NM_001086489.1
NM_001086492.1
NM_001086519.1
NM_001086520.1
NM_001086522.1
NM_001086529.1
NM_001086594.1
NM_001086606.1
NM_001086611.1
NM_001086816.1
NM_001086824.1
NM_001086838.1
NM_001086968.1
NM_001087019.1
NM_001087056.1
NM_001087099.1
NM_001087145.1
NM_001087146.1
NM_001087240.1
NM_001087265.1
NM_001087319.1
NM_001087358.1
NM_001087373.1
NM_001087381.1
NM_001087456.1
NM_001087538.1
NM_001087546.1
NM_001087603.1
NM_001087605.1
NM_001087613.1
NM_001087635.1
NM_001087664.1
NM_001087672.1
NM_001087716.1
NM_001087724.1
NM_001087738.1
NM_001087744.1
NM_001087783.1
NM_001087801.1
NM_001087809.1
NM_001087873.1
NM_001087902.1
NM_001087911.1
NM_001087933.1
NM_001087952.1
NM_001087983.1
NM_001088036.1
NM_001088060.1
NM_001088114.1
NM_001088148.1
NM_001088150.1
NM_001088162.1
NM_001088164.1
NM_001088212.1
NM_001088214.1
NM_001088222.1
NM_001088283.1
NM_001088333.1
NM_001088341.1
NM_001088367.1
NM_001088399.1
NM_001088433.1
NM_001088464.1
NM_001088739.1
NM_001088787.1
NM_001088831.1
NM_001088953.1
NM_001089117.1
NM_001089609.1
NM_001089623.1
NM_001089635.1
NM_001089667.1
NM_001089785.1
NM_001089811.1
NM_001089872.1
NM_001089949.1
NM_001090118.1
NM_001090141.1
NM_001090163.1
NM_001090201.1
NM_001090259.1
NM_001090271.1
NM_001090277.1
NM_001090281.2
NM_001090332.1
NM_001090364.1
NM_001090383.1
NM_001090425.1
NM_001090433.1
NM_001090435.1
NM_001090451.1
NM_001090453.1
NM_001090469.1
NM_001090546.1
NM_001090558.1
NM_001090574.1
NM_001090580.1
NM_001090691.1
NM_001090737.1
NM_001090793.1
NM_001090856.1
NM_001090866.1
NM_001091074.1
NM_001091097.1
NM_001091103.1
NM_001091192.1
NM_001091243.1
NM_001091271.1
NM_001091452.1
NM_001091461.1
NM_001091486.1
NM_001091544.1
NM_001091564.1
NM_001091612.1
NM_001091634.2
NM_001091635.1
NM_001091655.1
NM_001091659.1
NM_001091667.1
NM_001091707.1
NM_001091836.1
NM_001091886.1
NM_001091996.1
NM_001092038.1
NM_001092066.1
NM_001092068.1
NM_001092127.1
NM_001092191.1
NM_001092243.1
NM_001092248.1
NM_001092256.1
NM_001092258.1
NM_001092295.1
NM_001092351.1
NM_001092357.1
NM_001092414.1
NM_001092450.1
NM_001092500.1
NM_001092503.1
NM_001092526.1
NM_001092546.1
NM_001092559.1
NM_001092583.1
NM_001092626.1
NM_001092695.1
NM_001092700.1
NM_001092713.1
NM_001092719.1
NM_001092721.1
NM_001092759.1
NM_001092761.1
NM_001092765.1
NM_001092787.1
NM_001092799.1
NM_001092878.1
NM_001092922.1
NM_001092943.1
NM_001092952.1
NM_001092972.1
NM_001092979.1
NM_001092981.1
NM_001093081.1
NM_001093085.1
NM_001093114.1
NM_001093119.1
NM_001093128.1
NM_001093323.1
NM_001093328.1
NM_001093333.1
NM_001093360.1
NM_001093366.1
NM_001093430.1
NM_001093477.1
NM_001093551.1
NM_001093616.1
NM_001093796.1
NM_001093817.1
NM_001093870.1
NM_001093893.1
NM_001093922.1
NM_001093945.1
NM_001093962.1
NM_001093976.1
NM_001093997.1
NM_001094011.1
NM_001094026.1
NM_001094058.1
NM_001094085.1
NM_001094104.1
NM_001094110.1
NM_001094120.1
NM_001094175.1
NM_001094196.1
NM_001094200.1
NM_001094238.1
NM_001094247.1
NM_001094310.1
NM_001094326.1
NM_001094348.1
NM_001094349.1
NM_001094370.1
NM_001094457.1
NM_001094478.1
NM_001094599.1
NM_001094602.1
NM_001094627.1
NM_001094635.1
NM_001094693.1
NM_001094719.1
NM_001094749.1
NM_001094750.1
NM_001094836.1
NM_001094860.1
NM_001094870.1
NM_001094902.1
NM_001094906.1
NM_001094988.1
NM_001095007.1
NM_001095014.1
NM_001095046.1
NM_001095069.1
NM_001095105.1
NM_001095158.1
NM_001095186.1
NM_001095469.1
NM_001095470.1
NM_001095513.1
NM_001095524.1
NM_001095525.1
NM_001095527.1
NM_001095576.1
NM_001095592.1
NM_001095596.1
NM_001095602.1
NM_001095604.1
NM_001095605.1
NM_001095615.1
NM_001095666.1
NM_001095727.1
NM_001095731.1
NM_001095760.1
NM_001095783.1
NM_001095801.1
NM_001095906.1
NM_001096005.1
NM_001096017.1
NM_001096089.1
NM_001096162.1
NM_001096205.1
NM_001096206.1
NM_001096242.1
NM_001096254.1
NM_001096264.1
NM_001096266.1
NM_001096363.1
NM_001096377.1
NM_001096388.1
NM_001096403.1
NM_001096429.1
NM_001096454.1
NM_001096464.1
NM_001096489.1
NM_001096502.1
NM_001096530.1
NM_001096542.1
NM_001096545.1
NM_001096555.1
NM_001096617.1
NM_001096671.1
NM_001096688.1
NM_001096743.1
NM_001096770.1
NM_001096823.1
NM_001096870.1
NM_001096884.1
NM_001096969.1
NM_001097002.1
NM_001097043.1
NM_001097055.1
NM_001097070.1
NM_001097099.1
NM_001097134.1
NM_001097687.1
NM_001097706.1
NM_001097761.1
NM_001099880.1
NM_001099890.1
NM_001100923.1
NM_001101736.1
NM_001101743.1
NM_001101757.1
NM_001101787.1
NM_001101791.1
NM_001105583.1
NM_001110719.1
NM_001112897.1
NM_001113429.1
NM_001114193.1
NM_001114825.1
NM_001122597.1
NM_001122875.1
NM_001127775.1
NM_001127780.1
NM_001127804.1
NM_001127827.1
NM_001127840.1
NM_001127849.1
NM_001127884.1
NM_001130940.1
NM_001134785.1
NM_001136173.1
NM_001143900.1
NM_001159682.1
NM_001161389.1
NM_001161894.1
NM_001172167.1
NM_001172191.1
NM_001172195.1
NM_001172214.1
NM_001172238.1
NM_001173404.1
NM_001173995.1
NM_001174014.1
NM_001174036.1
NM_001199223.1
NM_001246233.1
NNT_TC441760
NOD2_Kwon201107_XENLA_00063597
NOD2_Taira201203_XENLA_tissue_00130143
NOS1AP_Kwon201107_XENLA_00052403
NOSTRIN_Taira201203_XENLA_tissue_00036588
NOTUM_Taira201203_XENLA_stage_00135205
NPDC1.2_Taira201203_XENLA_tissue_00217753
NPPC_Taira201203_XENLA_tissue_00055453
NPPC_XeXenL6RMv10040528m
NPTX1_Taira201203_XENLA_tissue_00030814
NPTX1_Taira201203_XENLA_tissue_00198687
NPTX2_XeXenL6RMv10032962m
NPY1R_TC449154
NP_001072333.1_Kwon201107_XENLA_00110974
NP_001072367.1_Taira201203_XENLA_tissue_00166967
NP_001072571.1_Taira201203_XENLA_tissue_00150648
NP_001072692.1_Quigley201112_XENLA_00088367
NP_001072692.1_Quigley201112_XENLA_00094263
NP_001093741.1_TC420391
NP_001096234.1_Park201106_XENLA_00023852
NP_001106514.1_Taira201203_XENLA_tissue_00108827
NP_001106514.1_Taira201203_XENLA_tissue_00219491
NP_001120117.1_Ismailoglu201203_XENLA_00035768
NP_001120522.1_Taira201203_XENLA_stage_00124367
NP_001121426.1_XeXenL6RMv10044138m
NP_001123841.1_Taira201203_XENLA_stage_00153981
NP_001123856.1_XeXenL6RMv10019313m
NP_001135539.1_Taira201203_XENLA_tissue_00168067
NP_001191176.1_XeXenL6RMv10043631m
NR0B2_Amin201106_XENLA_00087129
NR0B2_Taira201203_XENLA_tissue_00286444
NR2E1_Taira201203_XENLA_stage_00214255
NR2F2_Park201106_XENLA_00033217
NR2F2_Taira201203_XENLA_tissue_00255477
NR2F2_XeXenL6RMv10051187m
NR3C1_TC414910
NR3C2_Kwon201107_XENLA_00130985
NR5A2_Taira201203_XENLA_stage_00192953
NR5A2_XeXenL6RMv10029331m
NRD1_XeXenL6RMv10008665m
NRIP3_XeXenL6RMv10051833m
NRN1_TC419405
NRN1_TC419780
NRN1_Taira201203_XENLA_tissue_00041088
NRP2_Taira201203_XENLA_tissue_00090130
NRSN1_Taira201203_XENLA_tissue_00124914
NRXN1_Taira201203_XENLA_tissue_00060007
NRXN1_Taira201203_XENLA_tissue_00181192
NRXN2_Ismailoglu201203_XENLA_00029606
NRXN3_TC431357
NRXN3_Taira201203_XENLA_stage_00149347
NT5DC2_Ismailoglu201203_XENLA_00023651
NTRK2_XeXenL6RMv10040313m
NTSR1_XeXenL6RMv10014157m
NUAK1_Park201106_XENLA_00110602
NUFIP1_TeperekTkacz201202_XENLA_00060473
OCM2_Taira201203_XENLA_stage_00121441
OCT25_Ismailoglu201203_XENLA_00059195
OCT60_Taira201203_XENLA_stage_00011742
OCT91_Ismailoglu201203_XENLA_00065916
ODZ3_Park201106_XENLA_00026117
OLA1_Kwon201107_XENLA_00021671
OLIG2_Taira201203_XENLA_stage_00055386
OLIG2_XeXenL6RMv10027066m
OLIG2_XeXenL6RMv10031467m
OLIG3_Taira201203_XENLA_stage_00040164
ONECUT1_XeXenL6RMv10021537m
ONECUT2_XeXenL6RMv10020760m
OPCML_Taira201203_XENLA_stage_00125006
OSBPL2_Taira201203_XENLA_tissue_00154226
OSCP1_XeXenL6RMv10046142m
OSR1_Park201106_XENLA_00039544
OSR1_Taira201203_XENLA_stage_00176560
OSR2_TeperekTkacz201206_XENLA_00111804
OSTF1_mgEST_Xl4jul2012_1013091394
OTUD7A_Taira201203_XENLA_tissue_00254850
OTX1_Quigley201112_XENLA_00036078
OTX1_Taira201203_XENLA_tissue_00116631
OTX1_XeXenL6RMv10012758m
OTX2_Taira201203_XENLA_stage_00061947
OTX2_XeXenL6RMv10009265m
OVOL2_Ismailoglu201203_XENLA_00015136
OVOL2_Ismailoglu201203_XENLA_00015342
OXTR_Taira201203_XENLA_tissue_00104181
OXTR_Taira201203_XENLA_tissue_00169052
OXTR_XeXenL6RMv10010094m
P2RY10_Taira201203_XENLA_stage_00021742
PAG1_Ismailoglu201203_XENLA_00047033
PAK2_Ismailoglu201203_XENLA_00021733
PAPPA_TeperekTkacz201202_XENLA_00143978
PARD6G_Ismailoglu201203_XENLA_00032340
PARP9_Ismailoglu201203_XENLA_00044643
PARP9_Taira201203_XENLA_tissue_00085283
PARVA_XeXenL6RMv10030591m
PAWR_Kwon201107_XENLA_00069834
PAWR_TeperekTkacz201202_XENLA_00094026
PAX1_Park201106_XENLA_00114317
PAX1_Taira201203_XENLA_stage_00049781
PAX1_XeXenL6RMv10008746m
PAX2_Taira201203_XENLA_stage_00167154
PAX6_Taira201203_XENLA_tissue_00245028
PAX8_Taira201203_XENLA_stage_00088053
PBX1_Ismailoglu201203_XENLA_00067674
PBX1_TeperekTkacz201206_XENLA_00033860
PCDH10_Ismailoglu201203_XENLA_00064558
PCDH10_Taira201203_XENLA_tissue_00126184
PCDH18_Taira201203_XENLA_tissue_00163321
PCDH19_Taira201203_XENLA_tissue_00195057
PCDH1_Amin201106_XENLA_00004727
PCDH1_Horb201201_XENLA_00227765
PCDH7_Chung201110_XENLA_00026284
PCDH7_XeXenL6RMv10014053m
PCDH7_XeXenL6RMv10042024m
PCDH8_Taira201203_XENLA_tissue_00189725
PCDH8_XeXenL6RMv10032431m
PCDH9_Taira201203_XENLA_stage_00184192
PCDH9_XeXenL6RMv10042447m
PCDHA13_TeperekTkacz201206_XENLA_00085315
PCSK1_Taira201203_XENLA_tissue_00250990
PCSK1_XeXenL6RMv10028218m
PDE11A_Taira201203_XENLA_tissue_00110327
PDE3B_Ismailoglu201203_XENLA_00034958
PDE3B_TeperekTkacz201202_XENLA_00139141
PDGFA_Park201106_XENLA_00042282
PDGFA_Taira201203_XENLA_stage_00118847
PDGFD_Taira201203_XENLA_tissue_00087088
PDIA4_Park201106_XENLA_00071791
PDLIM5_Taira201203_XENLA_stage_00073723
PDLIM7_Audic201207_XENLA_00003062
PDXK_XeXenL6RMv10054194m
PEX5_Horb201201_XENLA_00153851
PEX5_TC429833
PEX7_Horb201201_XENLA_00008137
PFKFB3_Taira201203_XENLA_tissue_00086628
PGR_Taira201203_XENLA_tissue_00237382
PGR_XeXenL6RMv10035055m
PHACTR3_Taira201203_XENLA_stage_00073795
PHLDA2_Ismailoglu201203_XENLA_00001795
PHLDA2_Quigley201112_XENLA_00024162
PHLPP1_Taira201203_XENLA_tissue_00156078
PIAS3_TC416747
PIEZO2_Kwon201107_XENLA_00084126
PIEZO2_Taira201203_XENLA_tissue_00054592
PITPNA_Ismailoglu201203_XENLA_00062708
PITPNA_Quigley201207_XENLA_00118629
PITX1_Taira201203_XENLA_stage_00120477
PITX1_Taira201203_XENLA_tissue_00075221
PITX2_XeXenL6RMv10006867m
PKD1L1_Taira201203_XENLA_tissue_00009154
PKDCC.1_Taira201203_XENLA_stage_00008166
PKDCC.1_XeXenL6RMv10013085m
PKDCC.1_mgEST_Xl4jul2012_1013102658
PKDCC.2_Quigley201112_XENLA_00017357
PKDCC.2_Taira201203_XENLA_tissue_00136372
PLCG2_Ismailoglu201203_XENLA_00003607
PLEC_Taira201203_XENLA_tissue_00114558
PLEKHA7_Taira201203_XENLA_tissue_00128803
PLEKHN1_Ismailoglu201203_XENLA_00007733
PLK1_TeperekTkacz201206_XENLA_00065183
PLK2_Taira201203_XENLA_tissue_00181055
PLOD2_TC425298
PLXNA2_Quigley201207_XENLA_00016866
PLXNB1_Park201106_XENLA_00027096
PLXND1_Amin201106_XENLA_00068796
PLXND1_Ismailoglu201203_XENLA_00053341
PLXND1_Park201106_XENLA_00106395
PLXND1_XeXenL6RMv10017814m
PM20D2_XeXenL6RMv10014724m
PMP22_TC415619
PMP2_Taira201203_XENLA_tissue_00089847
PMP2_Taira201203_XENLA_tissue_00103204
PNP_Taira201203_XENLA_stage_00068602
POPDC2_XeXenL6RMv10054179m
POU3F1_Taira201203_XENLA_stage_00022930
POU3F1_Taira201203_XENLA_tissue_00104911
POU3F4_Taira201203_XENLA_tissue_00041713
POU4F2_XeXenL6RMv10038564m
PPDPF_TC433477
PPM1F_Taira201203_XENLA_tissue_00112796
PPM1F_XeXenL6RMv10041065m
PPP1R13L_Kwon201107_XENLA_00060144
PPP1R14A_Ismailoglu201203_XENLA_00021501
PPP1R16B_Taira201203_XENLA_tissue_00045969
PPP1R1A_Horb201201_XENLA_00119154
PPP1R3C.2_Taira201203_XENLA_stage_00018993
PPP1R3C.2_TeperekTkacz201202_XENLA_00097754
PPP1R3C.2_XeXenL6RMv10025866m
PPRC1_Ismailoglu201203_XENLA_00024929
PPRC1_Taira201203_XENLA_stage_00060766
PRCP_Quigley201112_XENLA_00065286
PRDM12_XeXenL6RMv10024233m
PRDM13_XeXenL6RMv10028262m
PRDM14_Ismailoglu201203_XENLA_00001210
PRDM14_Ismailoglu201203_XENLA_00017418
PRDM14_TeperekTkacz201206_XENLA_00130032
PRDM16_Park201106_XENLA_00034558
PRDM2_Kwon201107_XENLA_00100282
PRDM8_Taira201203_XENLA_tissue_00153009
PRDM8_XeXenL6RMv10000268m
PRDX1_Audic201207_XENLA_00005829
PRICKLE2_Taira201203_XENLA_stage_00159348
PRKAR1B_Ismailoglu201203_XENLA_00067569
PRKCBB_Amin201106_XENLA_00055022
PRKCE_Kwon201107_XENLA_00110090
PRKCE_TeperekTkacz201202_XENLA_00011124
PRKCE_XeXenL6RMv10010135m
PRKCE_XeXenL6RMv10027863m
PROCA1_Taira201203_XENLA_tissue_00216103
PRR12_Taira201203_XENLA_stage_00050352
PRR5L_Taira201203_XENLA_tissue_00074495
PRRG4_Ismailoglu201203_XENLA_00057894
PRRG4_Taira201203_XENLA_stage_00084051
PRRT4_Quigley201207_XENLA_00012362
PRRX1_Amin201106_XENLA_00048527
PRRX1_Park201106_XENLA_00120263
PRSS16_Taira201203_XENLA_stage_00199134
PRSS23_Taira201203_XENLA_tissue_00222125
PTCH2_TC413755
PTCHD1_Taira201203_XENLA_tissue_00068123
PTCHD1_Taira201203_XENLA_tissue_00220166
PTCHD4_Ismailoglu201203_XENLA_00012484
PTCHD4_Kwon201107_XENLA_00057895
PTCHD4_Taira201203_XENLA_tissue_00282058
PTF1A_Taira201203_XENLA_stage_00087742
PTGER2_Taira201203_XENLA_tissue_00231410
PTGER3_TC420613
PTGER3_Taira201203_XENLA_tissue_00008866
PTGS2_Taira201203_XENLA_stage_00027957
PTH2R_Taira201203_XENLA_stage_00055277
PTPN11_TC417563
PTPN11_Taira201203_XENLA_tissue_00103333
PTPN12_Taira201203_XENLA_tissue_00019021
PTPN21_Taira201203_XENLA_stage_00188648
PTPN21_Taira201203_XENLA_tissue_00006537
PTPRD_Taira201203_XENLA_tissue_00097892
PTPRM_Taira201203_XENLA_tissue_00156886
PTPRN2_Taira201203_XENLA_tissue_00021161
PTPRN_Taira201203_XENLA_stage_00137245
PTPRN_Taira201203_XENLA_stage_00164518
PTPRN_Taira201203_XENLA_tissue_00030562
PTPRT_Taira201203_XENLA_tissue_00120268
PVRL2_Ismailoglu201203_XENLA_00018751
PVRL2_Kwon201107_XENLA_00029117
PVRL2_TC416997
PVRL3_Taira201203_XENLA_tissue_00019988
PXDC1_Amin201106_XENLA_00051833
PXDC1_TC444576
PXDC1_Taira201203_XENLA_tissue_00046314
Q28DX7_XENTR_Horb201201_XENLA_00210654
Q3MU75_CHICK_Taira201203_XENLA_tissue_00155762
Q5ZIW8_CHICK_Taira201203_XENLA_tissue_00157332
Q8AYA6_CHICK_Kwon201107_XENLA_00126114
Q9IAI5_CHICK_TC441428
QKI_TC425184
QKI__Taira201203_XENLA_tissue_00078090
QSOX1_Kwon201107_XENLA_00123935
RAB11B.2_mgEST_Xl4jul2012_1013100417
RAB15_Quigley201112_XENLA_00127599
RAB20_Taira201203_XENLA_tissue_00094635
RAB27A_Taira201203_XENLA_tissue_00284604
RAB30_Audic201207_XENLA_00004949
RAB33B_TC422019
RAB34_Quigley201112_XENLA_00065316
RAB3A_mgEST_Xl4jul2012_1013156492
RAD9B_Taira201203_XENLA_tissue_00284649
RALGDS_Taira201203_XENLA_stage_00035335
RALGDS_Taira201203_XENLA_tissue_00008966
RALGDS_Taira201203_XENLA_tissue_00231633
RAMP1_Taira201203_XENLA_stage_00198682
RAP1GAP2_Ismailoglu201203_XENLA_00025645
RAPGEF5_Taira201203_XENLA_tissue_00262766
RAPH1_Taira201203_XENLA_stage_00004826
RAPH1_Taira201203_XENLA_stage_00043849
RARG_Taira201203_XENLA_tissue_00051441
RASAL1_Quigley201207_XENLA_00012499
RASD1_TC436259
RASD1_Taira201203_XENLA_stage_00054757
RASD1_Taira201203_XENLA_stage_00204203
RASD1_TeperekTkacz201202_XENLA_00020424
RASGEF1A_Taira201203_XENLA_tissue_00195937
RASGRF1_Kwon201107_XENLA_00115826
RASL10A_Taira201203_XENLA_stage_00085804
RASL10B_Amin201106_XENLA_00007896
RASL10B_Kwon201107_XENLA_00055707
RASL11A_Taira201203_XENLA_tissue_00029315
RASL11A_Taira201203_XENLA_tissue_00126585
RASSF10_Kwon201107_XENLA_00133606
RASSF3_Kwon201107_XENLA_00018395
RASSF3_Kwon201107_XENLA_00059493
RBFOX2_Taira201203_XENLA_stage_00061931
RBMS2_Taira201203_XENLA_tissue_00254727
RBPMS2_Kwon201107_XENLA_00135927
RBPMS2_Taira201203_XENLA_tissue_00276943
RBPMS_Taira201203_XENLA_tissue_00290699
RDH10_Quigley201207_XENLA_00001806
RDH10_Taira201203_XENLA_stage_00175170
RELL1_TC421670
RGMA_TeperekTkacz201206_XENLA_00019990
RGMA_XeXenL6RMv10018767m
RGR_Taira201203_XENLA_tissue_00119742
RGS3_Kwon201107_XENLA_00002548
RGS3_Taira201203_XENLA_stage_00018922
RGS3_Taira201203_XENLA_tissue_00201791
RHBDD2_Park201106_XENLA_00093693
RHBDD2_XeXenL6RMv10021035m
RHBDF1_Quigley201207_XENLA_00049816
RHBDL3_Quigley201112_XENLA_00093597
RHBDL3_Taira201203_XENLA_tissue_00043909
RHOF_TC419322
[truncated: 450 more rows]

## Sheet: GO_full_cluster_1
GO.ID	Term	Annotated	Significant	Expected	Rank in classicFisher	classicFisher	classicKS	elimKS
GO:0007166	cell surface receptor signaling pathway	2546	306	574.52	488	1.00000	< 1e-30	< 1e-30
GO:0007155	cell adhesion	1654	169	373.23	489	1.00000	< 1e-30	< 1e-30
GO:0007498	mesoderm development	1296	121	292.45	490	1.00000	< 1e-30	< 1e-30
GO:0006812	cation transport	1084	121	244.61	491	1.00000	< 1e-30	< 1e-30
GO:0007398	ectoderm development	1437	161	324.27	492	1.00000	3.0e-28	3.0e-28
GO:0007270	neuron-neuron synaptic transmission	136	2	30.69	486	1.00000	7.6e-27	7.6e-27
GO:0007399	nervous system development	1273	149	287.26	493	1.00000	9.5e-26	9.5e-26
GO:0007186	G-protein coupled receptor signaling pat...	930	106	209.86	494	1.00000	1.4e-25	1.4e-25
GO:0006936	muscle contraction	486	17	109.67	495	1.00000	1.1e-23	1.1e-23
GO:0032989	cellular component morphogenesis	1207	196	272.36	456	1.00000	2.0e-23	2.0e-23
GO:0007165	signal transduction	6003	897	1354.6	496	1.00000	< 1e-30	1.2e-22
GO:0006874	cellular calcium ion homeostasis	112	12	25.27	371	0.99963	4.9e-19	4.9e-19
GO:0002376	immune system process	2558	402	577.22	497	1.00000	< 1e-30	5.5e-19
GO:0006928	movement of cell or subcellular componen...	747	103	168.56	462	1.00000	3.3e-18	3.3e-18
GO:0001525	angiogenesis	293	14	66.12	498	1.00000	7.8e-17	7.8e-17
GO:0007601	visual perception	500	43	112.83	499	1.00000	2.4e-16	2.4e-16
GO:0007517	muscle organ development	374	13	84.39	500	1.00000	1.4e-15	1.4e-15
GO:0007267	cell-cell signaling	1474	146	332.61	501	1.00000	1.4e-26	1.3e-14
GO:0007169	transmembrane receptor protein tyrosine ...	422	43	95.23	482	1.00000	2.6e-14	2.6e-14
GO:0007379	segment specification	248	27	55.96	432	1.00000	2.0e-13	2.0e-13
GO:0006968	cellular defense response	341	36	76.95	459	1.00000	4.6e-13	4.6e-13
GO:0006909	phagocytosis	83	10	18.73	348	0.99517	3.4e-11	3.4e-11
GO:0019227	neuronal action potential propagation	91	3	20.53	444	1.00000	4.5e-11	4.5e-11
GO:0009948	anterior/posterior axis specification	184	27	41.52	359	0.99728	6.5e-11	6.5e-11
GO:0007507	heart development	226	25	51	419	1.00000	7.0e-11	7.0e-11
GO:0009566	fertilization	142	15	32.04	403	0.99994	2.4e-10	2.4e-10
GO:0009187	cyclic nucleotide metabolic process	113	7	25.5	434	1.00000	2.6e-10	2.6e-10
GO:0006858	extracellular transport	205	12	46.26	476	1.00000	4.7e-10	4.7e-10
GO:0050877	nervous system process	2063	270	465.52	502	1.00000	9.0e-27	4.9e-10
GO:0009790	embryo development	255	30	57.54	418	1.00000	1.0e-09	1.0e-09
GO:0006631	fatty acid metabolic process	282	63	63.63	275	0.55962	5.0e-09	5.0e-09
GO:0007268	chemical synaptic transmission	938	105	211.66	503	1.00000	8.9e-17	5.4e-09
GO:0001501	skeletal system development	275	23	62.05	475	1.00000	1.3e-08	1.3e-08
GO:0002504	antigen processing and presentation of p...	60	4	13.54	400	0.99978	3.4e-08	3.4e-08
GO:0006820	anion transport	319	31	71.98	461	1.00000	1.2e-10	4.1e-08
GO:0006955	immune response	611	61	137.87	504	1.00000	6.7e-16	4.3e-08
GO:0009605	response to external stimulus	313	23	70.63	483	1.00000	5.8e-13	5.0e-08
GO:0007596	blood coagulation	223	20	50.32	450	1.00000	5.9e-08	5.9e-08
GO:0006869	lipid transport	269	43	60.7	357	0.99716	2.1e-07	2.1e-07
GO:0007269	neurotransmitter secretion	492	76	111.02	407	0.99997	0.00011	4.1e-07
GO:0051180	vitamin transport	180	12	40.62	460	1.00000	4.4e-07	4.4e-07
GO:0006956	complement activation	87	1	19.63	463	1.00000	4.9e-07	4.9e-07
GO:0042742	defense response to bacterium	90	3	20.31	438	1.00000	5.3e-07	5.3e-07
GO:0007292	female gamete generation	121	13	27.3	399	0.99976	7.9e-07	7.9e-07
GO:0019724	B cell mediated immunity	206	12	46.48	477	1.00000	1.1e-06	1.1e-06
GO:0007492	endoderm development	67	5	15.12	398	0.99975	2.0e-06	2.0e-06
GO:0019221	cytokine-mediated signaling pathway	332	44	74.92	414	0.99999	2.1e-06	2.1e-06
GO:0006144	purine nucleobase metabolic process	269	76	60.7	152	0.01668	4.7e-06	4.7e-06
GO:0009636	response to toxic substance	152	36	34.3	255	0.40122	8.4e-06	8.4e-06
GO:0019229	regulation of vasoconstriction	71	0	16.02	505	1.00000	1.5e-05	1.5e-05
GO:0007283	spermatogenesis	326	71	73.56	283	0.65491	1.6e-05	1.6e-05
GO:0050794	regulation of cellular process	8195	1346	1849.24	506	1.00000	< 1e-30	2.4e-05
GO:0042116	macrophage activation	150	18	33.85	384	0.99969	3.6e-05	3.6e-05
GO:0007600	sensory perception	667	56	150.51	507	1.00000	3.6e-23	4.0e-05
GO:0048731	system development	2068	218	466.65	508	1.00000	< 1e-30	5.7e-05
GO:0008015	blood circulation	146	3	32.95	484	1.00000	1.2e-07	7.0e-05
GO:0016079	synaptic vesicle exocytosis	313	39	70.63	420	1.00000	0.00013	0.00013
GO:0008203	cholesterol metabolic process	140	27	31.59	300	0.84949	0.00019	0.00019
GO:0019882	antigen processing and presentation	104	5	23.47	437	1.00000	1.4e-11	0.00023
GO:0007049	cell cycle	2260	642	509.98	32	5.7e-12	0.00032	0.00032
GO:0007605	sensory perception of sound	83	8	18.73	365	0.99938	0.00036	0.00036
GO:0030101	natural killer cell activation	40	5	9.03	330	0.96465	0.00038	0.00038
GO:0006637	acyl-CoA metabolic process	38	6	8.57	314	0.88777	0.00060	0.00060
GO:0019233	sensory perception of pain	35	0	7.9	509	1.00000	0.00063	0.00063
GO:0046395	carboxylic acid catabolic process	177	45	39.94	210	0.20380	0.00159	0.00159
GO:0006865	amino acid transport	113	16	25.5	341	0.99091	0.00164	0.00164
GO:0007274	neuromuscular synaptic transmission	58	2	13.09	413	0.99999	0.00184	0.00184
GO:0006508	proteolysis	1868	404	421.52	304	0.85056	0.00195	0.00195
GO:0006520	cellular amino acid metabolic process	643	149	145.1	254	0.36961	0.00278	0.00278
GO:0008202	steroid metabolic process	303	53	68.37	339	0.98775	2.5e-06	0.00296
GO:0003002	regionalization	379	48	85.52	435	1.00000	8.3e-10	0.00349
GO:0006096	glycolytic process	129	32	29.11	239	0.30192	0.00417	0.00417
GO:0006915	apoptotic process	1171	281	264.24	199	0.12237	0.00611	0.00611
GO:0065007	biological regulation	8809	1409	1987.79	510	1.00000	< 1e-30	0.00641
GO:0007160	cell-matrix adhesion	137	17	30.91	363	0.99917	0.00942	0.00942
GO:0002520	immune system development	166	30	37.46	320	0.93398	0.01048	0.01048
GO:0030097	hemopoiesis	166	30	37.46	321	0.93398	0.01048	0.01048
GO:0048534	hematopoietic or lymphoid organ developm...	166	30	37.46	322	0.93398	0.01048	0.01048
GO:0007059	chromosome segregation	263	81	59.35	128	0.00119	0.01320	0.01320
GO:0009950	dorsal/ventral axis specification	65	4	14.67	401	0.99992	0.01374	0.01374
GO:0009953	dorsal/ventral pattern formation	65	4	14.67	402	0.99992	0.01374	0.01374
GO:0006468	protein phosphorylation	1630	341	367.82	325	0.95403	0.01391	0.01391
GO:0006635	fatty acid beta-oxidation	39	14	8.8	172	0.04074	0.01418	0.01418
GO:0009062	fatty acid catabolic process	39	14	8.8	173	0.04074	0.01418	0.01418
GO:0016042	lipid catabolic process	39	14	8.8	174	0.04074	0.01418	0.01418
GO:0019395	fatty acid oxidation	39	14	8.8	175	0.04074	0.01418	0.01418
GO:0030258	lipid modification	39	14	8.8	176	0.04074	0.01418	0.01418
GO:0034440	lipid oxidation	39	14	8.8	177	0.04074	0.01418	0.01418
GO:0044242	cellular lipid catabolic process	39	14	8.8	178	0.04074	0.01418	0.01418
GO:0072329	monocarboxylic acid catabolic process	39	14	8.8	179	0.04074	0.01418	0.01418
GO:0022900	electron transport chain	476	154	107.41	70	4.7e-07	0.01470	0.01470
GO:0022904	respiratory electron transport chain	476	154	107.41	71	4.7e-07	0.01470	0.01470
GO:0005975	carbohydrate metabolic process	1346	311	303.73	250	0.32329	0.00622	0.01473
GO:0006355	regulation of transcription, DNA-templat...	2340	463	528.03	387	0.99972	0.01764	0.01764
GO:0006357	regulation of transcription from RNA pol...	2340	463	528.03	388	0.99972	0.01764	0.01764
GO:0009889	regulation of biosynthetic process	2340	463	528.03	389	0.99972	0.01764	0.01764
GO:0010468	regulation of gene expression	2340	463	528.03	390	0.99972	0.01764	0.01764
GO:0010556	regulation of macromolecule biosynthetic...	2340	463	528.03	391	0.99972	0.01764	0.01764
GO:0031326	regulation of cellular biosynthetic proc...	2340	463	528.03	392	0.99972	0.01764	0.01764
GO:0051252	regulation of RNA metabolic process	2340	463	528.03	393	0.99972	0.01764	0.01764
GO:0060255	regulation of macromolecule metabolic pr...	2340	463	528.03	394	0.99972	0.01764	0.01764
GO:1903506	regulation of nucleic acid-templated tra...	2340	463	528.03	395	0.99972	0.01764	0.01764
GO:2000112	regulation of cellular macromolecule bio...	2340	463	528.03	396	0.99972	0.01764	0.01764
GO:2001141	regulation of RNA biosynthetic process	2340	463	528.03	397	0.99972	0.01764	0.01764
GO:0019222	regulation of metabolic process	2418	480	545.63	386	0.99970	0.01775	0.01775
GO:0050909	sensory perception of taste	16	0	3.61	511	1.00000	0.01834	0.01834
GO:0080090	regulation of primary metabolic process	2410	479	543.83	382	0.99966	0.01933	0.01933
GO:0007606	sensory perception of chemical stimulus	21	1	4.74	349	0.99536	0.01964	0.01964
GO:0044262	cellular carbohydrate metabolic process	228	35	51.45	361	0.99750	0.01993	0.01993
GO:0031323	regulation of cellular metabolic process	2397	477	540.89	370	0.99960	0.02201	0.02201
GO:0006629	lipid metabolic process	1488	335	335.77	269	0.53046	4.8e-08	0.02286
GO:0009063	cellular amino acid catabolic process	138	31	31.14	272	0.54475	0.02311	0.02311
GO:1901565	organonitrogen compound catabolic proces...	138	31	31.14	273	0.54475	0.02311	0.02311
GO:0005977	glycogen metabolic process	226	35	51	352	0.99694	0.02356	0.02356
GO:0006073	cellular glucan metabolic process	226	35	51	353	0.99694	0.02356	0.02356
GO:0006112	energy reserve metabolic process	226	35	51	354	0.99694	0.02356	0.02356
GO:0044042	glucan metabolic process	226	35	51	355	0.99694	0.02356	0.02356
GO:0044264	cellular polysaccharide metabolic proces...	226	35	51	356	0.99694	0.02356	0.02356
GO:0051171	regulation of nitrogen compound metaboli...	2389	476	539.09	368	0.99955	0.02394	0.02394
GO:0006952	defense response	541	66	122.08	474	1.00000	1.5e-17	0.02415
GO:0005976	polysaccharide metabolic process	486	86	109.67	351	0.99669	0.02551	0.02551
GO:0034341	response to interferon-gamma	131	31	29.56	256	0.41489	0.02632	0.02632
GO:0045087	innate immune response	131	31	29.56	257	0.41489	0.02632	0.02632
GO:0019219	regulation of nucleobase-containing comp...	2375	474	535.93	367	0.99945	0.02690	0.02690
GO:0006457	protein folding	358	130	80.78	55	2.0e-09	0.02750	0.02750
GO:0009798	axis specification	241	31	54.38	404	0.99996	9.6e-07	0.03217
GO:0048513	animal organ development	711	65	160.44	512	1.00000	4.0e-19	0.03876
GO:0045333	cellular respiration	530	180	119.6	53	9.2e-10	0.05073	0.05073
GO:0006809	nitric oxide biosynthetic process	7	0	1.58	513	1.00000	0.05226	0.05226
GO:0007263	nitric oxide mediated signal transductio...	7	0	1.58	514	1.00000	0.05226	0.05226
GO:0046209	nitric oxide metabolic process	7	0	1.58	515	1.00000	0.05226	0.05226
GO:0072593	reactive oxygen species metabolic proces...	7	0	1.58	516	1.00000	0.05226	0.05226
GO:1903409	reactive oxygen species biosynthetic pro...	7	0	1.58	517	1.00000	0.05226	0.05226
GO:2001057	reactive nitrogen species metabolic proc...	7	0	1.58	518	1.00000	0.05226	0.05226
GO:0006636	unsaturated fatty acid biosynthetic proc...	9	2	2.03	279	0.63743	0.05682	0.05682
GO:0033559	unsaturated fatty acid metabolic process	9	2	2.03	280	0.63743	0.05682	0.05682
GO:0006817	phosphate ion transport	32	4	7.22	323	0.95119	0.06799	0.06799
GO:0015698	inorganic anion transport	32	4	7.22	324	0.95119	0.06799	0.06799
GO:0019932	second-messenger-mediated signaling	249	44	56.19	335	0.97594	0.07010	0.07010
GO:0006790	sulfur compound metabolic process	276	51	62.28	326	0.95854	0.01139	0.07043
GO:0006633	fatty acid biosynthetic process	39	11	8.8	223	0.25100	0.07284	0.07284
GO:0008610	lipid biosynthetic process	39	11	8.8	224	0.25100	0.07284	0.07284
GO:0072330	monocarboxylic acid biosynthetic process	39	11	8.8	225	0.25100	0.07284	0.07284
GO:0050828	regulation of liquid surface tension	10	0	2.26	519	1.00000	0.08230	0.08230
GO:0050789	regulation of biological process	8312	1347	1875.64	520	1.00000	< 1e-30	0.08271
GO:0016310	phosphorylation	1858	420	419.27	263	0.49282	0.02172	0.08500
GO:0034097	response to cytokine	444	72	100.19	383	0.99967	3.6e-06	0.08585
GO:0032787	monocarboxylic acid metabolic process	413	95	93.2	258	0.43442	1.7e-09	0.09074
GO:1901615	organic hydroxy compound metabolic proce...	142	27	32.04	311	0.86896	0.00012	0.09170
GO:0008206	bile acid metabolic process	2	0	0.45	521	1.00000	0.09213	0.09213
GO:0006793	phosphorus metabolic process	2482	560	560.07	266	0.51014	0.00033	0.09222
GO:0006796	phosphate-containing compound metabolic ...	2444	554	551.5	262	0.45787	0.00126	0.09394
GO:0006109	regulation of carbohydrate metabolic pro...	23	4	5.19	288	0.79646	0.09464	0.09464
GO:0006521	regulation of cellular amino acid metabo...	14	2	3.16	305	0.85852	0.09587	0.09587
GO:0009308	amine metabolic process	14	2	3.16	306	0.85852	0.09587	0.09587
GO:0010565	regulation of cellular ketone metabolic ...	14	2	3.16	307	0.85852	0.09587	0.09587
GO:0033238	regulation of cellular amine metabolic p...	14	2	3.16	308	0.85852	0.09587	0.09587
GO:0042180	cellular ketone metabolic process	14	2	3.16	309	0.85852	0.09587	0.09587
GO:0044106	cellular amine metabolic process	14	2	3.16	310	0.85852	0.09587	0.09587
GO:0006006	glucose metabolic process	64	12	14.44	289	0.80918	0.10559	0.10559
GO:0006094	gluconeogenesis	64	12	14.44	290	0.80918	0.10559	0.10559
GO:0016051	carbohydrate biosynthetic process	64	12	14.44	291	0.80918	0.10559	0.10559
GO:0019318	hexose metabolic process	64	12	14.44	292	0.80918	0.10559	0.10559
GO:0019319	hexose biosynthetic process	64	12	14.44	293	0.80918	0.10559	0.10559
GO:0046364	monosaccharide biosynthetic process	64	12	14.44	294	0.80918	0.10559	0.10559
GO:0019722	calcium-mediated signaling	242	44	54.61	327	0.95972	0.10815	0.10815
GO:0055086	nucleobase-containing small molecule met...	749	210	169.02	124	0.00022	0.00012	0.11504
GO:0042221	response to chemical	599	109	135.17	350	0.99650	9.2e-09	0.11969
GO:0010033	response to organic substance	447	73	100.87	369	0.99960	6.1e-06	0.12606
GO:0072521	purine-containing compound metabolic pro...	550	173	124.11	83	7.4e-07	2.0e-05	0.13442
GO:0006732	coenzyme metabolic process	277	78	62.51	153	0.01678	0.00120	0.14757
GO:0006119	oxidative phosphorylation	155	66	34.98	58	2.1e-08	0.16861	0.16861
GO:0006163	purine nucleotide metabolic process	284	98	64.09	88	2.7e-06	0.02273	0.16966
GO:0009123	nucleoside monophosphate metabolic proce...	284	98	64.09	89	2.7e-06	0.02273	0.16966
GO:0009126	purine nucleoside monophosphate metaboli...	284	98	64.09	90	2.7e-06	0.02273	0.16966
GO:0009141	nucleoside triphosphate metabolic proces...	284	98	64.09	91	2.7e-06	0.02273	0.16966
GO:0009144	purine nucleoside triphosphate metabolic...	284	98	64.09	92	2.7e-06	0.02273	0.16966
GO:0009150	purine ribonucleotide metabolic process	284	98	64.09	93	2.7e-06	0.02273	0.16966
GO:0009161	ribonucleoside monophosphate metabolic p...	284	98	64.09	94	2.7e-06	0.02273	0.16966
GO:0009167	purine ribonucleoside monophosphate meta...	284	98	64.09	95	2.7e-06	0.02273	0.16966
GO:0009199	ribonucleoside triphosphate metabolic pr...	284	98	64.09	96	2.7e-06	0.02273	0.16966
GO:0009205	purine ribonucleoside triphosphate metab...	284	98	64.09	97	2.7e-06	0.02273	0.16966
GO:0009259	ribonucleotide metabolic process	284	98	64.09	98	2.7e-06	0.02273	0.16966
GO:0046034	ATP metabolic process	284	98	64.09	99	2.7e-06	0.02273	0.16966
GO:0007154	cell communication	6457	954	1457.05	522	1.00000	< 1e-30	0.17489
GO:0007178	transmembrane receptor protein serine/th...	99	25	22.34	238	0.29594	0.17643	0.17643
GO:0051186	cofactor metabolic process	313	85	70.63	169	0.03145	0.00481	0.17646
GO:0007167	enzyme linked receptor protein signaling...	521	68	117.57	458	1.00000	1.3e-09	0.17736
GO:0006310	DNA recombination	168	51	37.91	147	0.01163	0.18123	0.18123
GO:0016053	organic acid biosynthetic process	199	57	44.91	166	0.02645	0.20006	0.20006
GO:0046394	carboxylic acid biosynthetic process	199	57	44.91	167	0.02645	0.20006	0.20006
GO:0006486	protein glycosylation	455	116	102.67	192	0.07463	0.23077	0.23077
GO:0009100	glycoprotein metabolic process	455	116	102.67	193	0.07463	0.23077	0.23077
GO:0009101	glycoprotein biosynthetic process	455	116	102.67	194	0.07463	0.23077	0.23077
GO:0043413	macromolecule glycosylation	455	116	102.67	195	0.07463	0.23077	0.23077
GO:0070085	glycosylation	455	116	102.67	196	0.07463	0.23077	0.23077
GO:1901137	carbohydrate derivative biosynthetic pro...	455	116	102.67	197	0.07463	0.23077	0.23077
GO:0006753	nucleoside phosphate metabolic process	416	111	93.87	164	0.02619	0.00010	0.26266
GO:0009117	nucleotide metabolic process	416	111	93.87	165	0.02619	0.00010	0.26266
GO:0044255	cellular lipid metabolic process	682	185	153.9	137	0.00262	0.00020	0.26518
GO:0019693	ribose phosphate metabolic process	303	104	68.37	87	1.8e-06	0.04377	0.26518
GO:0005996	monosaccharide metabolic process	277	84	62.51	130	0.00162	0.26869	0.26869
GO:0016043	cellular component organization	1882	403	424.68	316	0.89913	8.1e-12	0.27577
GO:0071840	cellular component organization or bioge...	1882	403	424.68	317	0.89913	8.1e-12	0.27577
GO:0006418	tRNA aminoacylation for protein translat...	80	30	18.05	131	0.00179	0.28984	0.28984
GO:0043038	amino acid activation	80	30	18.05	132	0.00179	0.28984	0.28984
GO:0043039	tRNA aminoacylation	80	30	18.05	133	0.00179	0.28984	0.28984
GO:0006644	phospholipid metabolic process	400	122	90.26	118	0.00013	0.29353	0.29353
GO:0006479	protein methylation	26	11	5.87	158	0.01950	0.29627	0.29627
GO:0008213	protein alkylation	26	11	5.87	159	0.01950	0.29627	0.29627
GO:0032259	methylation	26	11	5.87	160	0.01950	0.29627	0.29627
GO:0043414	macromolecule methylation	26	11	5.87	161	0.01950	0.29627	0.29627
GO:0008652	cellular amino acid biosynthetic process	160	46	36.1	171	0.04002	0.31139	0.31139
GO:0000910	cytokinesis	207	53	46.71	202	0.16651	0.31979	0.31979
GO:0022402	cell cycle process	207	53	46.71	203	0.16651	0.31979	0.31979
GO:0051301	cell division	207	53	46.71	204	0.16651	0.31979	0.31979
GO:0030879	mammary gland development	13	1	2.93	328	0.96405	0.32133	0.32133
GO:0048732	gland development	13	1	2.93	329	0.96405	0.32133	0.32133
GO:0055114	oxidation-reduction process	795	229	179.4	111	1.8e-05	0.32816	0.32816
GO:0032501	multicellular organismal process	4680	565	1056.06	523	1.00000	< 1e-30	0.33081
GO:0006839	mitochondrial transport	57	11	12.86	286	0.76917	0.33883	0.33883
GO:0007005	mitochondrion organization	57	11	12.86	287	0.76917	0.33883	0.33883
GO:0044283	small molecule biosynthetic process	286	84	64.54	139	0.00428	0.35616	0.35616
GO:0006907	pinocytosis	13	3	2.93	278	0.58935	0.36289	0.36289
GO:1901135	carbohydrate derivative metabolic proces...	758	220	171.05	110	1.6e-05	0.36089	0.36864
GO:0015980	energy derivation by oxidation of organi...	756	215	170.59	116	7.6e-05	0.37729	0.37729
GO:0006091	generation of precursor metabolites and ...	885	247	199.7	117	8.9e-05	0.16433	0.38151
GO:0006461	protein complex assembly	161	64	36.33	75	7.0e-07	0.39431	0.39431
GO:0022607	cellular component assembly	161	64	36.33	76	7.0e-07	0.39431	0.39431
GO:0043933	macromolecular complex subunit organizat...	161	64	36.33	77	7.0e-07	0.39431	0.39431
GO:0044085	cellular component biogenesis	161	64	36.33	78	7.0e-07	0.39431	0.39431
GO:0065003	macromolecular complex assembly	161	64	36.33	79	7.0e-07	0.39431	0.39431
GO:0070271	protein complex biogenesis	161	64	36.33	80	7.0e-07	0.39431	0.39431
GO:0071822	protein complex subunit organization	161	64	36.33	81	7.0e-07	0.39431	0.39431
GO:0006996	organelle organization	543	155	122.53	125	0.00060	0.39567	0.39567
GO:0006206	pyrimidine nucleobase metabolic process	109	39	24.6	126	0.00116	0.41452	0.41452
GO:0072527	pyrimidine-containing compound metabolic...	109	39	24.6	127	0.00116	0.41452	0.41452
GO:0006325	chromatin organization	486	144	109.67	119	0.00016	0.42247	0.42247
GO:0051276	chromosome organization	486	144	109.67	120	0.00016	0.42247	0.42247
GO:0006898	receptor-mediated endocytosis	254	75	57.32	140	0.00576	0.42442	0.42442
GO:0065008	regulation of biological quality	1002	129	226.11	487	1.00000	1.2e-14	0.43287
GO:0042592	homeostatic process	186	30	41.97	340	0.98835	1.7e-11	0.43563
GO:0006471	protein ADP-ribosylation	26	6	5.87	274	0.55121	0.43713	0.43713
GO:0006124	ferredoxin metabolic process	8	2	1.81	277	0.56941	0.44096	0.44096
GO:0009112	nucleobase metabolic process	336	100	75.82	129	0.00124	1.8e-05	0.44131
GO:0006412	translation	789	284	178.04	23	2.3e-18	0.45964	0.45964
GO:0006518	peptide metabolic process	789	284	178.04	24	2.3e-18	0.45964	0.45964
GO:0043043	peptide biosynthetic process	789	284	178.04	25	2.3e-18	0.45964	0.45964
GO:0043603	cellular amide metabolic process	789	284	178.04	26	2.3e-18	0.45964	0.45964
GO:0043604	amide biosynthetic process	789	284	178.04	27	2.3e-18	0.45964	0.45964
GO:0035556	intracellular signal transduction	800	179	180.52	276	0.56627	0.47732	0.47732
GO:0006778	porphyrin-containing compound metabolic ...	38	8	8.57	281	0.65040	0.50074	0.50074
GO:0033013	tetrapyrrole metabolic process	38	8	8.57	282	0.65040	0.50074	0.50074
GO:0009299	mRNA transcription	65	15	14.67	265	0.50895	0.52250	0.52250
GO:0006811	ion transport	1407	163	317.5	524	1.00000	< 1e-30	0.53411
GO:0019637	organophosphate metabolic process	767	215	173.08	121	0.00019	0.00032	0.54479
GO:0007249	I-kappaB kinase/NF-kappaB signaling	108	22	24.37	285	0.74220	0.54711	0.54711
GO:0006370	7-methylguanosine mRNA capping	9	3	2.03	251	0.33136	0.58287	0.58287
GO:0009452	7-methylguanosine RNA capping	9	3	2.03	252	0.33136	0.58287	0.58287
GO:0036260	RNA capping	9	3	2.03	253	0.33136	0.58287	0.58287
GO:0016192	vesicle-mediated transport	1760	429	397.15	170	0.03248	0.30393	0.58945
GO:0019220	regulation of phosphate metabolic proces...	8	1	1.81	312	0.87078	0.59719	0.59719
GO:0051174	regulation of phosphorus metabolic proce...	8	1	1.81	313	0.87078	0.59719	0.59719
GO:0044281	small molecule metabolic process	1947	511	439.35	114	3.7e-05	8.4e-07	0.61254
GO:0006473	protein acetylation	62	27	13.99	122	0.00019	0.61381	0.61381
GO:0043543	protein acylation	62	27	13.99	123	0.00019	0.61381	0.61381
GO:0016072	rRNA metabolic process	137	55	30.91	100	2.9e-06	0.61543	0.61543
GO:0032502	developmental process	3628	495	818.67	525	1.00000	< 1e-30	0.64656
GO:1901566	organonitrogen compound biosynthetic pro...	1413	452	318.85	28	2.8e-17	0.65037	0.65037
GO:0006897	endocytosis	733	192	165.4	142	0.01045	0.03694	0.65167
GO:0098657	import into cell	733	192	165.4	143	0.01045	0.03694	0.65167
GO:0019725	cellular homeostasis	176	30	39.72	332	0.97095	6.1e-11	0.65412
GO:0048878	chemical homeostasis	176	30	39.72	333	0.97095	6.1e-11	0.65412
GO:0055082	cellular chemical homeostasis	176	30	39.72	334	0.97095	6.1e-11	0.65412
GO:0007259	JAK-STAT cascade	127	33	28.66	212	0.20492	0.66689	0.66689
GO:0097696	STAT cascade	127	33	28.66	213	0.20492	0.66689	0.66689
GO:0001678	cellular glucose homeostasis	64	18	14.44	206	0.17860	0.66715	0.66715
GO:0033500	carbohydrate homeostasis	64	18	14.44	207	0.17860	0.66715	0.66715
GO:0042593	glucose homeostasis	64	18	14.44	208	0.17860	0.66715	0.66715
GO:0010941	regulation of cell death	247	66	55.74	184	0.06961	0.67626	0.67626
GO:0042981	regulation of apoptotic process	247	66	55.74	185	0.06961	0.67626	0.67626
GO:0043066	negative regulation of apoptotic process	247	66	55.74	186	0.06961	0.67626	0.67626
GO:0043067	regulation of programmed cell death	247	66	55.74	187	0.06961	0.67626	0.67626
GO:0043069	negative regulation of programmed cell d...	247	66	55.74	188	0.06961	0.67626	0.67626
GO:0048519	negative regulation of biological proces...	247	66	55.74	189	0.06961	0.67626	0.67626
GO:0048523	negative regulation of cellular process	247	66	55.74	190	0.06961	0.67626	0.67626
GO:0060548	negative regulation of cell death	247	66	55.74	191	0.06961	0.67626	0.67626
GO:0032940	secretion by cell	738	141	166.53	345	0.99099	0.01518	0.67689
GO:0046903	secretion	738	141	166.53	346	0.99099	0.01518	0.67689
GO:0019752	carboxylic acid metabolic process	1077	261	243.03	198	0.09702	6.9e-07	0.68419
GO:0051641	cellular localization	2742	729	618.74	68	8.1e-08	0.65804	0.68445
GO:0051649	establishment of localization in cell	2742	729	618.74	69	8.1e-08	0.65804	0.68445
GO:0006766	vitamin metabolic process	68	19	15.34	205	0.17838	0.69447	0.69447
GO:0006887	exocytosis	574	105	129.53	347	0.99509	0.01533	0.70035
GO:0046907	intracellular transport	2634	723	594.37	43	2.8e-10	0.91845	0.70635
GO:0051169	nuclear transport	163	59	36.78	115	5.2e-05	0.72257	0.72257
GO:0006099	tricarboxylic acid cycle	58	28	13.09	106	1.5e-05	0.73376	0.73376
GO:0006101	citrate metabolic process	58	28	13.09	107	1.5e-05	0.73376	0.73376
GO:0009060	aerobic respiration	58	28	13.09	108	1.5e-05	0.73376	0.73376
GO:0072350	tricarboxylic acid metabolic process	58	28	13.09	109	1.5e-05	0.73376	0.73376
GO:0050896	response to stimulus	7360	1176	1660.82	526	1.00000	< 1e-30	0.73577
GO:0006082	organic acid metabolic process	1085	266	244.84	182	0.06329	1.1e-06	0.73948
GO:0043436	oxoacid metabolic process	1085	266	244.84	183	0.06329	1.1e-06	0.73948
GO:0005984	disaccharide metabolic process	2	0	0.45	527	1.00000	0.74025	0.74025
GO:0009311	oligosaccharide metabolic process	2	0	0.45	528	1.00000	0.74025	0.74025
GO:0044267	cellular protein metabolic process	3515	937	793.18	51	3.7e-10	0.74278	0.74278
GO:0006464	cellular protein modification process	2791	678	629.8	144	0.01123	0.74628	0.74628
GO:0036211	protein modification process	2791	678	629.8	145	0.01123	0.74628	0.74628
GO:0043412	macromolecule modification	2791	678	629.8	146	0.01123	0.74628	0.74628
GO:0006378	mRNA polyadenylation	88	41	19.86	72	5.6e-07	0.76221	0.76221
GO:0043631	RNA polyadenylation	88	41	19.86	73	5.6e-07	0.76221	0.76221
GO:0006497	protein lipidation	44	19	9.93	134	0.00186	0.76931	0.76931
GO:0042157	lipoprotein metabolic process	44	19	9.93	135	0.00186	0.76931	0.76931
GO:0042158	lipoprotein biosynthetic process	44	19	9.93	136	0.00186	0.76931	0.76931
GO:0000165	MAPK cascade	435	98	98.16	267	0.52638	0.78190	0.78190
GO:0023014	signal transduction by protein phosphory...	435	98	98.16	268	0.52638	0.78190	0.78190
GO:0051716	cellular response to stimulus	6318	1018	1425.68	529	1.00000	< 1e-30	0.78651
GO:0051704	multi-organism process	619	109	139.68	362	0.99908	2.7e-07	0.79434
GO:0007276	gamete generation	481	101	108.54	295	0.81159	2.8e-07	0.79515
GO:0032504	multicellular organism reproduction	481	101	108.54	296	0.81159	2.8e-07	0.79515
GO:0048609	multicellular organismal reproductive pr...	481	101	108.54	297	0.81159	2.8e-07	0.79515
GO:0019953	sexual reproduction	529	106	119.37	318	0.92922	1.2e-06	0.79589
GO:0044703	multi-organism reproductive process	529	106	119.37	319	0.92922	1.2e-06	0.79589
GO:0008643	carbohydrate transport	107	33	24.15	168	0.02949	0.83733	0.83733
GO:1901564	organonitrogen compound metabolic proces...	7176	1870	1619.3	29	3.5e-17	0.45989	0.83803
GO:0009110	vitamin biosynthetic process	35	15	7.9	141	0.00594	0.84290	0.84290
GO:0006352	DNA-templated transcription, initiation	173	77	39.04	38	1.2e-10	0.84427	0.84427
GO:0006367	transcription initiation from RNA polyme...	173	77	39.04	39	1.2e-10	0.84427	0.84427
GO:0031123	RNA 3'-end processing	92	42	20.76	84	8.1e-07	0.85313	0.85313
GO:0031124	mRNA 3'-end processing	92	42	20.76	85	8.1e-07	0.85313	0.85313
GO:0019538	protein metabolic process	6114	1588	1379.65	31	1.7e-13	0.58155	0.87984
GO:0006401	RNA catabolic process	125	53	28.21	74	5.9e-07	0.88121	0.88121
GO:0033036	macromolecule localization	2930	776	661.17	67	5.6e-08	0.30974	0.89210
GO:0007254	JNK cascade	190	44	42.87	259	0.45046	0.89910	0.89910
GO:0031098	stress-activated protein kinase signalin...	190	44	42.87	260	0.45046	0.89910	0.89910
GO:0051403	stress-activated MAPK cascade	190	44	42.87	261	0.45046	0.89910	0.89910
GO:0034660	ncRNA metabolic process	317	119	71.53	54	1.0e-09	0.90382	0.90382
GO:0006810	transport	4927	1055	1111.8	337	0.98597	0.00019	0.90489
GO:0051234	establishment of localization	4927	1055	1111.8	338	0.98597	0.00019	0.90489
GO:0006950	response to stress	1557	352	351.34	264	0.49410	7.5e-05	0.90787
GO:0008152	metabolic process	14918	3919	3366.31	1	< 1e-30	0.21657	0.91050
GO:0019740	nitrogen utilization	2	2	0.45	181	0.05091	0.91462	0.91462
GO:0071702	organic substance transport	3162	836	713.52	57	2.1e-08	0.46801	0.91494
GO:0006886	intracellular protein transport	2634	723	594.37	44	2.8e-10	0.91845	0.91845
GO:0015031	protein transport	2634	723	594.37	45	2.8e-10	0.91845	0.91845
GO:0015833	peptide transport	2634	723	594.37	46	2.8e-10	0.91845	0.91845
GO:0034613	cellular protein localization	2634	723	594.37	47	2.8e-10	0.91845	0.91845
GO:0042886	amide transport	2634	723	594.37	48	2.8e-10	0.91845	0.91845
GO:0045184	establishment of protein localization	2634	723	594.37	49	2.8e-10	0.91845	0.91845
GO:0070727	cellular macromolecule localization	2634	723	594.37	50	2.8e-10	0.91845	0.91845
GO:0071705	nitrogen compound transport	2823	768	637.02	52	4.2e-10	0.91629	0.91968
GO:0006354	DNA-templated transcription, elongation	76	35	17.15	101	5.1e-06	0.92964	0.92964
GO:0006368	transcription elongation from RNA polyme...	76	35	17.15	102	5.1e-06	0.92964	0.92964
GO:0051179	localization	4988	1073	1125.56	336	0.97851	0.00025	0.93334
GO:0006605	protein targeting	305	90	68.82	138	0.00276	0.93540	0.93540
GO:0006281	DNA repair	357	137	80.56	35	9.2e-12	0.93616	0.93616
GO:0006974	cellular response to DNA damage stimulus	357	137	80.56	36	9.2e-12	0.93616	0.93616
GO:0008104	protein localization	2670	732	602.5	42	2.7e-10	0.94114	0.94114
GO:0006797	polyphosphate metabolic process	8	5	1.81	154	0.01760	0.94363	0.94363
GO:0006798	polyphosphate catabolic process	8	5	1.81	155	0.01760	0.94363	0.94363
GO:0019236	response to pheromone	3	1	0.68	270	0.53571	0.94496	0.94496
GO:0044282	small molecule catabolic process	180	46	40.62	209	0.19004	0.00278	0.95028
GO:0009111	vitamin catabolic process	3	1	0.68	271	0.53571	0.95086	0.95086
GO:0007502	digestive tract mesoderm development	16	5	3.61	234	0.28418	0.95572	0.95572
GO:0035295	tube development	16	5	3.61	235	0.28418	0.95572	0.95572
GO:0048565	digestive tract development	16	5	3.61	236	0.28418	0.95572	0.95572
GO:0055123	digestive system development	16	5	3.61	237	0.28418	0.95572	0.95572
GO:0006396	RNA processing	629	264	141.94	13	3.3e-28	0.96074	0.96074
GO:0006397	mRNA processing	629	264	141.94	14	3.3e-28	0.96074	0.96074
GO:1901575	organic substance catabolic process	455	143	102.67	104	6.9e-06	0.09703	0.96191
GO:0003006	developmental process involved in reprod...	35	14	7.9	149	0.01549	0.96750	0.96750
GO:0007530	sex determination	35	14	7.9	150	0.01549	0.96750	0.96750
GO:0016070	RNA metabolic process	4143	1125	934.89	30	1.4e-14	0.97227	0.97227
GO:0009056	catabolic process	458	144	103.35	103	6.2e-06	0.11582	0.97337
GO:0009057	macromolecule catabolic process	141	61	31.82	60	3.5e-08	0.97354	0.97354
GO:0019439	aromatic compound catabolic process	141	61	31.82	61	3.5e-08	0.97354	0.97354
GO:0034655	nucleobase-containing compound catabolic...	141	61	31.82	62	3.5e-08	0.97354	0.97354
GO:0044265	cellular macromolecule catabolic process	141	61	31.82	63	3.5e-08	0.97354	0.97354
GO:0044270	cellular nitrogen compound catabolic pro...	141	61	31.82	64	3.5e-08	0.97354	0.97354
GO:0046700	heterocycle catabolic process	141	61	31.82	65	3.5e-08	0.97354	0.97354
GO:1901361	organic cyclic compound catabolic proces...	141	61	31.82	66	3.5e-08	0.97354	0.97354
GO:0044248	cellular catabolic process	329	112	74.24	86	1.1e-06	0.67867	0.97417
GO:0090304	nucleic acid metabolic process	4647	1308	1048.62	16	1.8e-23	0.97446	0.97446
GO:0006259	DNA metabolic process	695	260	156.83	21	2.2e-19	0.97486	0.97486
GO:0006260	DNA replication	270	101	60.93	59	2.2e-08	0.97625	0.97625
GO:0044237	cellular metabolic process	11375	3075	2566.82	6	< 1e-30	0.96950	0.97697
GO:0000375	RNA splicing, via transesterification re...	456	197	102.9	17	4.1e-23	0.97708	0.97708
GO:0000377	RNA splicing, via transesterification re...	456	197	102.9	18	4.1e-23	0.97708	0.97708
GO:0000398	mRNA splicing, via spliceosome	456	197	102.9	19	4.1e-23	0.97708	0.97708
GO:0008380	RNA splicing	456	197	102.9	20	4.1e-23	0.97708	0.97708
GO:0016071	mRNA metabolic process	694	279	156.6	15	3.5e-26	0.97727	0.97727
GO:0044260	cellular macromolecule metabolic process	8052	2166	1816.97	12	9.5e-30	0.98008	0.98008
GO:0033554	cellular response to stress	547	181	123.43	56	7.7e-09	0.98028	0.98028
GO:0006733	oxidoreduction coenzyme metabolic proces...	148	38	33.4	214	0.20738	0.02291	0.98031
GO:0019362	pyridine nucleotide metabolic process	148	38	33.4	215	0.20738	0.02291	0.98031
GO:0046496	nicotinamide nucleotide metabolic proces...	148	38	33.4	216	0.20738	0.02291	0.98031
GO:0072524	pyridine-containing compound metabolic p...	148	38	33.4	217	0.20738	0.02291	0.98031
GO:0006081	cellular aldehyde metabolic process	19	6	4.29	218	0.24407	0.98052	0.98052
GO:0006098	pentose-phosphate shunt	19	6	4.29	219	0.24407	0.98052	0.98052
GO:0006739	NADP metabolic process	19	6	4.29	220	0.24407	0.98052	0.98052
GO:0019682	glyceraldehyde-3-phosphate metabolic pro...	19	6	4.29	221	0.24407	0.98052	0.98052
GO:0051156	glucose 6-phosphate metabolic process	19	6	4.29	222	0.24407	0.98052	0.98052
GO:0006308	DNA catabolic process	16	8	3.61	148	0.01475	0.98399	0.98399
GO:0010467	gene expression	4552	1257	1027.18	22	3.8e-19	0.98573	0.98573
GO:0000003	reproduction	551	116	124.34	298	0.81844	8.7e-05	0.98774
GO:0022414	reproductive process	551	116	124.34	299	0.81844	8.7e-05	0.98774
GO:0044271	cellular nitrogen compound biosynthetic ...	4001	1021	902.84	82	7.3e-07	0.98937	0.98937
GO:0006351	transcription, DNA-templated	3205	737	723.22	226	0.27281	0.98982	0.98982
GO:0006366	transcription from RNA polymerase II pro...	3205	737	723.22	227	0.27281	0.98982	0.98982
GO:0018130	heterocycle biosynthetic process	3205	737	723.22	228	0.27281	0.98982	0.98982
GO:0019438	aromatic compound biosynthetic process	3205	737	723.22	229	0.27281	0.98982	0.98982
GO:0032774	RNA biosynthetic process	3205	737	723.22	230	0.27281	0.98982	0.98982
GO:0034654	nucleobase-containing compound biosynthe...	3205	737	723.22	231	0.27281	0.98982	0.98982
GO:0097659	nucleic acid-templated transcription	3205	737	723.22	232	0.27281	0.98982	0.98982
GO:1901362	organic cyclic compound biosynthetic pro...	3205	737	723.22	233	0.27281	0.98982	0.98982
GO:0043170	macromolecule metabolic process	10502	2792	2369.82	10	< 1e-30	0.99294	0.99034
GO:0009059	macromolecule biosynthetic process	4679	1219	1055.84	40	2.0e-10	0.99195	0.99195
GO:0034645	cellular macromolecule biosynthetic proc...	4679	1219	1055.84	41	2.0e-10	0.99195	0.99195
GO:1901360	organic cyclic compound metabolic proces...	6680	1877	1507.37	11	< 1e-30	0.96312	0.99198
GO:0006139	nucleobase-containing compound metabolic...	6350	1821	1432.91	7	< 1e-30	0.98642	0.99221
GO:0071704	organic substance metabolic process	14115	3731	3185.11	3	< 1e-30	0.48855	0.99225
GO:0044238	primary metabolic process	14126	3736	3187.59	2	< 1e-30	0.47742	0.99234
GO:0006399	tRNA metabolic process	185	66	41.75	113	3.3e-05	0.99245	0.99245
GO:0006725	cellular aromatic compound metabolic pro...	6386	1828	1441.03	8	< 1e-30	0.98680	0.99249
GO:0046483	heterocycle metabolic process	6386	1828	1441.03	9	< 1e-30	0.98680	0.99249
GO:0034641	cellular nitrogen compound metabolic pro...	7039	2065	1588.38	5	< 1e-30	0.98856	0.99370
GO:0044249	cellular biosynthetic process	4901	1285	1105.93	33	7.6e-12	0.99384	0.99384
GO:1901576	organic substance biosynthetic process	4911	1282	1108.19	37	3.0e-11	0.99392	0.99392
GO:0009058	biosynthetic process	4953	1297	1117.67	34	8.4e-12	0.99424	0.99424
GO:0006403	RNA localization	75	34	16.92	105	1.1e-05	0.99446	0.99446
GO:0006807	nitrogen compound metabolic process	12448	3341	2808.95	4	< 1e-30	0.98115	0.99488
GO:0015931	nucleobase-containing compound transport	114	36	25.72	151	0.01654	0.99527	0.99527
GO:0007034	vacuolar transport	30	12	6.77	162	0.02419	0.99689	0.99689
GO:0007041	lysosomal transport	30	12	6.77	163	0.02419	0.99689	0.99689
GO:0006353	DNA-templated transcription, termination	29	12	6.54	156	0.01816	0.99803	0.99803
GO:0006369	termination of RNA polymerase II transcr...	29	12	6.54	157	0.01816	0.99803	0.99803
GO:0043574	peroxisomal transport	26	10	5.87	180	0.04985	0.99816	0.99816
GO:0009987	cellular process	18642	4316	4206.65	112	3.0e-05	0.02776	0.99941
GO:0001505	regulation of neurotransmitter levels	492	76	111.02	408	0.99997	0.00011	1.00000
GO:0001508	action potential	91	3	20.53	445	1.00000	4.5e-11	1.00000
GO:0001568	blood vessel development	293	14	66.12	530	1.00000	7.8e-17	1.00000
GO:0001775	cell activation	178	20	40.17	405	0.99997	1.5e-07	1.00000
GO:0001944	vasculature development	293	14	66.12	531	1.00000	7.8e-17	1.00000
GO:0002250	adaptive immune response	206	12	46.48	478	1.00000	1.1e-06	1.00000
GO:0002252	immune effector process	293	13	66.12	532	1.00000	1.4e-10	1.00000
GO:0002253	activation of immune response	87	1	19.63	464	1.00000	4.9e-07	1.00000
GO:0002274	myeloid leukocyte activation	150	18	33.85	385	0.99969	3.6e-05	1.00000
GO:0002443	leukocyte mediated immunity	206	12	46.48	479	1.00000	1.1e-06	1.00000
GO:0002449	lymphocyte mediated immunity	206	12	46.48	480	1.00000	1.1e-06	1.00000
GO:0002460	adaptive immune response based on somati...	206	12	46.48	481	1.00000	1.1e-06	1.00000
GO:0002682	regulation of immune system process	87	1	19.63	465	1.00000	4.9e-07	1.00000
GO:0002684	positive regulation of immune system pro...	87	1	19.63	466	1.00000	4.9e-07	1.00000
GO:0003008	system process	2497	285	563.46	533	1.00000	< 1e-30	1.00000
GO:0003012	muscle system process	486	17	109.67	534	1.00000	1.1e-23	1.00000
GO:0003013	circulatory system process	146	3	32.95	485	1.00000	1.2e-07	1.00000
GO:0006066	alcohol metabolic process	140	27	31.59	301	0.84949	0.00019	1.00000
GO:0006090	pyruvate metabolic process	129	32	29.11	240	0.30192	0.00417	1.00000
GO:0006165	nucleoside diphosphate phosphorylation	129	32	29.11	241	0.30192	0.00417	1.00000
GO:0006757	ATP generation from ADP	129	32	29.11	242	0.30192	0.00417	1.00000
GO:0006836	neurotransmitter transport	492	76	111.02	409	0.99997	0.00011	1.00000
GO:0006873	cellular ion homeostasis	112	12	25.27	372	0.99963	4.9e-19	1.00000
GO:0006875	cellular metal ion homeostasis	112	12	25.27	373	0.99963	4.9e-19	1.00000
GO:0006959	humoral immune response	87	1	19.63	467	1.00000	4.9e-07	1.00000
GO:0007275	multicellular organism development	2298	262	518.55	535	1.00000	< 1e-30	1.00000
GO:0007389	pattern specification process	379	48	85.52	436	1.00000	8.3e-10	1.00000
GO:0007599	hemostasis	223	20	50.32	451	1.00000	5.9e-08	1.00000
[truncated: 95 more rows]

[truncated: 11 more sheets: GO_full_cluster_2, GO_full_cluster_3, GO_full_cluster_4, GO_full_cluster_5, GO_full_cluster_6, GO_filtered_cluster_1, GO_filtered_cluster_2, GO_filtered_cluster_3, GO_filtered_cluster_4, GO_filtered_cluster_5, GO_filtered_cluster_6]
