# Supplementary material for: Epigenetic homogeneity in histone methylation underlies sperm programming for embryonic transcription
Source: Nat Commun. 2020 Jul 13;11:3491. doi: 10.1038/s41467-020-17238-w (PMC7359334; doi:10.1038/s41467-020-17238-w)
Supplement: Supplementary file 8 — Supplementary Data 5 [file 41467_2020_17238_MOESM8_ESM.xlsx]

## Sheet: K27 heterogenous (0<HMD<80)
2310033E01RIK_Taira201203_XENLA_tissue_00122414
2610001J05RIK_XeXenL6RMv10002024m
A4IHH3_XENTR_XeXenL6RMv10046205m
A8WGI7_XENTR_Taira201203_XENLA_tissue_00020503
A9JTN1_XENTR_Ismailoglu201203_XENLA_00054465
A9UMH2_XENTR_XeXenL6RMv10055257m
AACS_Taira201203_XENLA_stage_00157021
AAK1_Taira201203_XENLA_stage_00144388
AARSD1_Taira201203_XENLA_tissue_00124689
AASS_Taira201203_XENLA_tissue_00067578
AB014463.1
AB022672.1
AB032943.1
AB037146.1
AB096099.1
AB280748.1
AB385868.1
AB458409.1
AB513654.1
AB602928.1
ABCB11_Taira201203_XENLA_tissue_00172716
ABCB1_TC413943
ABCC4_Ismailoglu201203_XENLA_00000241
ABCC6_Taira201203_XENLA_stage_00015017
ABCF3_TeperekTkacz201206_XENLA_00037570
ABHD10_Kwon201107_XENLA_00021997
ABHD12B_Taira201203_XENLA_tissue_00067223
ABHD16A_Taira201203_XENLA_tissue_00064945
ABHD4_XeXenL6RMv10043273m
ABL1_XeXenL6RMv10024230m
ABLIM1_Taira201203_XENLA_tissue_00209512
ABLIM3_Taira201203_XENLA_tissue_00090221
ACAA2_Quigley201112_XENLA_00076351
ACACA_TeperekTkacz201202_XENLA_00087996
ACACA_XeXenL6RMv10047831m
ACAP2_Taira201203_XENLA_stage_00144169
ACAP3_Kwon201107_XENLA_00059556
ACCN2_XeXenL6RMv10024521m
ACCN4_Taira201203_XENLA_tissue_00058882
ACCN4_XeXenL6RMv10019878m
ACER1_Taira201203_XENLA_tissue_00221017
ACO1_Kwon201107_XENLA_00016874
ACOT7_XeXenL6RMv10047700m
ACPP_Taira201203_XENLA_tissue_00144118
ACSL4_Taira201203_XENLA_tissue_00136859
ACSS2.2_XeXenL6RMv10043498m
ACTN3_TC448953
ACVR1C_Kwon201107_XENLA_00103455
ACVR1C_Taira201203_XENLA_tissue_00068159
ACVR2A_Kwon201107_XENLA_00029183
ACVR2A_Quigley201207_XENLA_00093631
ACVR2B_XeXenL6RMv10011828m
ACVRL1_XeXenL6RMv10048318m
ADAM21_TC417575
ADAMTS14_XeXenL6RMv10030716m
ADAMTS15_Taira201203_XENLA_tissue_00001205
ADAMTS16_TeperekTkacz201206_XENLA_00036057
ADAMTS18_XeXenL6RMv10025329m
ADAMTS19_XeXenL6RMv10045090m
ADAMTS4_Taira201203_XENLA_tissue_00137026
ADAMTS9_Taira201203_XENLA_stage_00020436
ADAMTSL4_Taira201203_XENLA_tissue_00122776
ADAMTSL5_Taira201203_XENLA_tissue_00045964
ADARB1_Ismailoglu201203_XENLA_00032226
ADAR_TeperekTkacz201206_XENLA_00085089
ADCK1_Taira201203_XENLA_stage_00047338
ADCK2_Ismailoglu201203_XENLA_00068827
ADCY4_XeXenL6RMv10013988m
ADCY6_Taira201203_XENLA_tissue_00139565
ADCY8_Taira201203_XENLA_tissue_00007243
ADCYAP1R1__TC418045
ADD3_XeXenL6RMv10027739m
ADH1C_Taira201203_XENLA_tissue_00199273
ADH5_XeXenL6RMv10043849m
ADIPOR1_XeXenL6RMv10042395m
ADIPOR2_Taira201203_XENLA_stage_00060307
ADMP2_Ismailoglu201203_XENLA_00055348
ADMP_Taira201203_XENLA_stage_00192744
ADNP2_Taira201203_XENLA_tissue_00067257
ADNP_Taira201203_XENLA_tissue_00203852
ADPGK_XeXenL6RMv10042524m
ADRA1A_XeXenL6RMv10010924m
ADRM1_Kwon201107_XENLA_00132159
ADSS_Taira201203_XENLA_stage_00019972
AF009820.1
AF051785.1
AF072455.1
AF154558.1
AF170340.1
AF172855.1
AF257320.1
AF257334.1
AF288422.1
AF288471.1
AF387815.1
AF401352.1
AF416482.1
AF421880.1
AF440804.1
AF549889.1
AF549967.1
AF549972.1
AF549997.1
AF550004.1
AFAP1L2_Taira201203_XENLA_tissue_00045730
AGAP2_Horb201201_XENLA_00116027
AGBL1_Taira201203_XENLA_tissue_00126707
AGBL2_Quigley201112_XENLA_00060158
AGBL5_Taira201203_XENLA_stage_00165215
AGFG1_TC425960
AGGF1_Taira201203_XENLA_tissue_00271316
AGL_Taira201203_XENLA_tissue_00038269
AGMO_Ismailoglu201203_XENLA_00039356
AGPAT1_XeXenL6RMv10053424m
AGRN_XeXenL6RMv10009852m
AH002508.1
AHCYL2_Kwon201107_XENLA_00047311
AIFM1_Taira201203_XENLA_tissue_00006155
AIM1_Taira201203_XENLA_tissue_00176210
AIMP1_Ismailoglu201203_XENLA_00072967
AIMP1_XeXenL6RMv10049591m
AIPL1_XeXenL6RMv10027616m
AJ009279.1
AJ009287.1
AJ009290.1
AJ009291.1
AJAP1_Taira201203_XENLA_tissue_00109918
AK3_Taira201203_XENLA_stage_00043770
AKIRIN2_TeperekTkacz201202_XENLA_00131725
AKIRIN2_TeperekTkacz201206_XENLA_00031580
AKNA_Taira201203_XENLA_tissue_00087627
AKT1_XeXenL6RMv10038256m
AL590867.1_XeXenL6RMv10014536m
AL929195.1_Audic201207_XENLA_00005687
AL929239.1_mgEST_Xl4jul2012_1013115042
ALAS1_XeXenL6RMv10000959m
ALCAM_XeXenL6RMv10025272m
ALDH1A1_Taira201203_XENLA_stage_00091892
ALDH1A3_Taira201203_XENLA_tissue_00200295
ALDH2_Kwon201107_XENLA_00098201
ALDH2_Taira201203_XENLA_tissue_00230677
ALDH4A1_Quigley201207_XENLA_00103820
ALG14_TC440603
ALG6_Ismailoglu201203_XENLA_00002072
ALKBH8_Kwon201107_XENLA_00104454
ALK_Taira201203_XENLA_tissue_00049464
ALPK1_Taira201203_XENLA_stage_00120314
ALS2_Park201106_XENLA_00008804
AM712310.1
AMACR_Taira201203_XENLA_stage_00207647
AMPD2_XeXenL6RMv10023459m
AMPD3_TeperekTkacz201202_XENLA_00088830
AMPD3_XeXenL6RMv10022220m
AMPH_Taira201203_XENLA_stage_00036698
ANGPT1_Taira201203_XENLA_tissue_00260892
ANK1_Amin201106_XENLA_00018901
ANK2_Taira201203_XENLA_tissue_00254991
ANK3_Taira201203_XENLA_tissue_00230421
ANKFN1_Kwon201107_XENLA_00087415
ANKFN1_Taira201203_XENLA_stage_00087398
ANKFN1_Taira201203_XENLA_tissue_00288772
ANKRD11_Taira201203_XENLA_tissue_00005508
ANKRD13C_XeXenL6RMv10003397m
ANKRD17_XeXenL6RMv10050721m
ANKRD28_TeperekTkacz201206_XENLA_00062988
ANKRD34A_XeXenL6RMv10018040m
ANKRD34B_XeXenL6RMv10010528m
ANKRD35_Taira201203_XENLA_tissue_00139349
ANKRD50_Kwon201107_XENLA_00011321
ANKS1A_Amin201106_XENLA_00079880
ANKUB1_Taira201203_XENLA_tissue_00069206
ANO2_Taira201203_XENLA_tissue_00187628
ANO2_Taira201203_XENLA_tissue_00248513
ANO3_XeXenL6RMv10038268m
ANO4_Taira201203_XENLA_tissue_00015648
ANO7_XeXenL6RMv10019243m
ANO8_Ismailoglu201203_XENLA_00052696
ANXA10_Taira201203_XENLA_stage_00029369
ANXA11_Taira201203_XENLA_tissue_00267886
ANXA4_Taira201203_XENLA_tissue_00039636
ANXA6_Taira201203_XENLA_tissue_00224582
ANXA7_Ismailoglu201203_XENLA_00022565
ANXA7_Ismailoglu201203_XENLA_00069573
AP2A1_Audic201207_XENLA_00006720
AP3M2_Quigley201207_XENLA_00040706
AP3S1_XeXenL6RMv10049193m
AP3S2_Taira201203_XENLA_stage_00097146
APBA1_Taira201203_XENLA_tissue_00017363
APBA2_XeXenL6RMv10017873m
APOBEC2_Taira201203_XENLA_tissue_00127375
APOBEC2_XeXenL6RMv10043583m
APOE_XeXenL6RMv10030360m
APOO_Taira201203_XENLA_stage_00099079
APPBP2_XeXenL6RMv10011258m
AQP8_Taira201203_XENLA_tissue_00212114
ARAF_TC414920
ARAP1_XeXenL6RMv10036084m
ARHGAP21_Taira201203_XENLA_stage_00017976
ARHGAP31_Ismailoglu201203_XENLA_00018121
ARHGAP31_Taira201203_XENLA_tissue_00190577
ARHGAP33_XeXenL6RMv10026157m
ARHGAP40_Kwon201107_XENLA_00135616
ARHGEF10L_Amin201106_XENLA_00047664
ARHGEF10_Taira201203_XENLA_tissue_00009936
ARHGEF12_Taira201203_XENLA_stage_00182324
ARHGEF1_Taira201203_XENLA_tissue_00080988
ARHGEF1_Taira201203_XENLA_tissue_00126635
ARHGEF25_Taira201203_XENLA_stage_00123077
ARHGEF3.2_Quigley201207_XENLA_00104481
ARHGEF4_Taira201203_XENLA_tissue_00040708
ARHGEF5_Ismailoglu201203_XENLA_00023575
ARID1B_Horb201201_XENLA_00042006
ARID1B_Park201106_XENLA_00145039
ARID3A_Taira201203_XENLA_stage_00204415
ARID3C_XeXenL6RMv10026635m
ARID3C_mgEST_Xl4jul2012_1013118667
ARID4B_Taira201203_XENLA_tissue_00032328
ARL11_Taira201203_XENLA_stage_00211864
ARL1_TeperekTkacz201202_XENLA_00148386
ARL3.1_TC423332
ARL4A_Ismailoglu201203_XENLA_00029295
ARL4A_TeperekTkacz201206_XENLA_00034429
ARL4C_Taira201203_XENLA_tissue_00267617
ARL5B_Taira201203_XENLA_tissue_00042775
ARRB1_Taira201203_XENLA_tissue_00065952
ARRB2_XeXenL6RMv10004122m
ARRDC2_Taira201203_XENLA_tissue_00151224
ARRDC3_Park201106_XENLA_00079969
ARRDC4_Taira201203_XENLA_tissue_00204219
ARSA.1_Taira201203_XENLA_tissue_00036005
ASAP1_Taira201203_XENLA_stage_00103678
ASAP1_Taira201203_XENLA_stage_00193196
ASAP3_Taira201203_XENLA_tissue_00179552
ASB13_Taira201203_XENLA_tissue_00250538
ASCC1_Taira201203_XENLA_tissue_00234894
ASCL1_Taira201203_XENLA_tissue_00277820
ASF1B_XeXenL6RMv10044458m
ASL_XeXenL6RMv10017528m
ASPHD2_Taira201203_XENLA_tissue_00226856
ASPH_Amin201106_XENLA_00022043
ASPH_Taira201203_XENLA_tissue_00187530
ASPRV1_XeXenL6RMv10032162m
ASTE1_Taira201203_XENLA_stage_00022186
ASTN2_Taira201203_XENLA_tissue_00157211
ASUN_XeXenL6RMv10050711m
ASXL3_XeXenL6RMv10039986m
ATAD3A_Kwon201107_XENLA_00082714
ATCAY_XeXenL6RMv10013511m
ATF1_Taira201203_XENLA_stage_00104650
ATF6_Ismailoglu201203_XENLA_00056228
ATF6_Taira201203_XENLA_stage_00032922
ATG5_Taira201203_XENLA_tissue_00074494
ATHL1_Ismailoglu201203_XENLA_00062029
ATIC_TC418871
ATP10B_Kwon201107_XENLA_00075608
ATP10B_Quigley201112_XENLA_00076714
ATP10B_TC445004
ATP10B_XeXenL6RMv10000669m
ATP10B_XeXenL6RMv10009322m
ATP11B_Ismailoglu201203_XENLA_00044310
ATP11C_Quigley201112_XENLA_00081351
ATP11C_Taira201203_XENLA_tissue_00051932
ATP13A-LIKE_Quigley201207_XENLA_00035135
ATP1A1_Ismailoglu201203_XENLA_00051285
ATP1A1_Quigley201207_XENLA_00018621
ATP1A3_Taira201203_XENLA_tissue_00233839
ATP1B3_Taira201203_XENLA_tissue_00250854
ATP2A1_TC446943
ATP2A1_XeXenL6RMv10006291m
ATP2A3_TeperekTkacz201206_XENLA_00052061
ATP5F1_Kwon201107_XENLA_00024059
ATP5F1_Taira201203_XENLA_tissue_00182819
ATP5G1_Taira201203_XENLA_tissue_00208577
ATP5G3_Taira201203_XENLA_stage_00090535
ATP6AP2_Chung201110_XENLA_00063279
ATP6AP2_Taira201203_XENLA_tissue_00123571
ATP6V0C_Kwon201107_XENLA_00123849
ATP6V1G3_Taira201203_XENLA_stage_00108569
ATP8A1_Taira201203_XENLA_tissue_00191365
ATP8B3_Taira201203_XENLA_stage_00034661
ATP9B_Taira201203_XENLA_stage_00155450
ATRNL1_Amin201106_XENLA_00027442
ATRNL1_XeXenL6RMv10022718m
ATRN_TeperekTkacz201206_XENLA_00096418
ATRX_Taira201203_XENLA_stage_00198299
ATXN1_XeXenL6RMv10032275m
ATXN2_XeXenL6RMv10021748m
AVEN_Ismailoglu201203_XENLA_00022316
AVIL_XeXenL6RMv10004447m
AVPR2.2_XeXenL6RMv10032986m
AVPR2_Taira201203_XENLA_tissue_00229498
AXIN1_Taira201203_XENLA_stage_00091118
AY039214.1
AY046532.1
AY190598.1
AY331399.1
AY340103.1
AY674871.1
AY796189.1
AZI1_Ismailoglu201203_XENLA_00021686
AZI1_Ismailoglu201203_XENLA_00055597
AZI2_Kwon201107_XENLA_00064651
AZI2_Kwon201107_XENLA_00113945
AZI2_TeperekTkacz201202_XENLA_00056810
B0BMG0_XENTR_Taira201203_XENLA_stage_00044907
B0BMG0_XENTR_Taira201203_XENLA_stage_00089237
B0BMG0_XENTR_Taira201203_XENLA_tissue_00042092
B0JYZ8_XENTR_Taira201203_XENLA_stage_00184144
B3GALNT2_TC420087
B3GALT6_XeXenL6RMv10049346m
B3GNT6_Taira201203_XENLA_stage_00180611
B4F746_XENTR_XeXenL6RMv10005447m
B4GALT5_Taira201203_XENLA_stage_00070295
B5DED7_XENTR_Ismailoglu201203_XENLA_00056174
BAALC_Taira201203_XENLA_tissue_00141429
BACH1_XeXenL6RMv10037259m
BACH2_TeperekTkacz201206_XENLA_00131263
BACH2_XeXenL6RMv10045673m
BAG2_TC454761
BAG4_Taira201203_XENLA_stage_00188158
BAG6_Ismailoglu201203_XENLA_00003532
BAHCC1_XeXenL6RMv10006018m
BAHD1_Taira201203_XENLA_stage_00001207
BAI1_Ismailoglu201203_XENLA_00057931
BAI1_Taira201203_XENLA_tissue_00007944
BAI2_Taira201203_XENLA_tissue_00129768
BAIAP2L1_Audic201207_XENLA_00000757
BAIAP2L1_Taira201203_XENLA_tissue_00001858
BAIAP2_Kwon201107_XENLA_00126281
BAIAP3_Taira201203_XENLA_tissue_00142722
BARX1_Kwon201107_XENLA_00027265
BARX1_Kwon201107_XENLA_00125476
BAZ1B_Taira201203_XENLA_stage_00126340
BBIP1_XeXenL6RMv10032456m
BBS1_Chung201110_XENLA_00017638
BBX_XeXenL6RMv10002710m
BC041272.1
BC041287.1
BC041290.1
BC041295.1
BC041316.1
BC043871.1
BC044003.1
BC044049.1
BC044964.1
BC045066.1
BC046378.1
BC046952.1
BC048220.1
BC049002.1
BC049390.1
BC053781.1
BC054972.1
BC056859.1
BC060019.1
BC060385.1
BC060474.1
BC060749.1
BC068904.1
BC068953.1
BC070734.1
BC070976.1
BC070990.1
BC071028.1
BC071128.1
BC072050.1
BC072217.1
BC072227.1
BC072234.1
BC072255.1
BC072776.1
BC072805.1
BC073231.1
BC073352.1
BC073489.1
BC073545.1
BC073547.1
BC073571.1
BC074197.1
BC074216.1
BC074282.1
BC074401.1
BC075156.1
BC077250.1
BC077377.1
BC077411.1
BC077449.1
BC077506.1
BC077591.1
BC077628.1
BC077779.1
BC077849.1
BC078043.1
BC078091.1
BC078469.1
BC078491.1
BC078498.1
BC078572.1
BC078605.1
BC079725.1
BC079771.1
BC079797.1
BC080836.1
BC081063.1
BC081100.1
BC081113.1
BC081143.1
BC081181.1
BC081198.1
BC081250.1
BC081279.1
BC082531.1
BC082620.1
BC082934.1
BC084367.1
BC084401.1
BC084623.1
BC084639.1
BC084943.1
BC085051.1
BC085060.1
BC086276.1
BC086469.1
BC087523.1
BC088743.1
BC089168.1
BC089286.1
BC092021.1
BC092025.1
BC092116.1
BC092153.1
BC092244.1
BC094123.1
BC094179.1
BC094182.1
BC097523.1
BC097553.1
BC097634.1
BC097830.1
BC097847.1
BC097855.1
BC098954.1
BC098973.1
BC099293.1
BC099361.1
BC100181.1
BC100231.1
BC106205.1
BC106382.1
BC106488.1
BC106527.1
BC106554.1
BC106565.1
BC106639.1
BC108478.1
BC108625.1
BC108631.1
BC108748.1
BC108813.1
BC108887.1
BC110741.1
BC110923.1
BC122477.1
BC122515.1
BC123106.1
BC126017.1
BC128935.1
BC129515.1
BC129652.1
BC129709.1
BC130061.1
BC130195.1
BC133197.1
BC133212.1
BC133244.1
BC133259.1
BC133742.1
BC133788.1
BC134816.1
BC146639.1
BC153805.1
BC155356.1
BC155888.1
BC155932.1
BC155933.1
BC157412.1
BC157471.1
BC157718.1
BC157725.1
BC169746.1
BC170076.1
BC170286.1
BC170512.1
BCAR1_Horb201201_XENLA_00046410
BCAR3_Park201106_XENLA_00171986
BCAR3_XeXenL6RMv10012860m
BCKDK_Quigley201207_XENLA_00076638
BCL11A_XeXenL6RMv10053670m
BCL2L14_Quigley201207_XENLA_00073295
BCORL1_Taira201203_XENLA_stage_00189108
BCOR_XeXenL6RMv10016381m
BCR_Quigley201112_XENLA_00025339
BDKRB2_XeXenL6RMv10023092m
BEND3_XeXenL6RMv10006352m
BEST2_Ismailoglu201203_XENLA_00057063
BFSP2_XeXenL6RMv10016695m
BHLHE41_TeperekTkacz201202_XENLA_00057958
BICD1_Taira201203_XENLA_tissue_00138029
BIN3_Quigley201207_XENLA_00036024
BK004977.1
BMP2_Taira201203_XENLA_tissue_00185370
BMP3_Taira201203_XENLA_tissue_00102059
BMP3_XeXenL6RMv10041989m
BMP8_Chung201110_XENLA_00011210
BMP8_XeXenL6RMv10033422m
BMPR1B_XeXenL6RMv10018232m
BMPR2_Taira201203_XENLA_tissue_00128374
BNC1_Amin201106_XENLA_00022339
BNC1_Taira201203_XENLA_stage_00100297
BNC1_XeXenL6RMv10042569m
BNC2_Taira201203_XENLA_tissue_00112293
BNIP2_Taira201203_XENLA_stage_00076754
BNIP3L_TC418289
BOC_XeXenL6RMv10040506m
BPI_Taira201203_XENLA_stage_00006959
BPTF_Kwon201107_XENLA_00012872
BRD2_Ismailoglu201203_XENLA_00069249
BRF2_XENTR_TC417984
BRP44L_Ismailoglu201203_XENLA_00011760
BSN_Taira201203_XENLA_tissue_00140766
BSN_XeXenL6RMv10035190m
BST1_XeXenL6RMv10027378m
BTBD10_Quigley201207_XENLA_00036934
BTBD17_Taira201203_XENLA_tissue_00038344
BTBD8_Taira201203_XENLA_tissue_00187704
BTC_Ismailoglu201203_XENLA_00014476
BTF3_XeXenL6RMv10034209m
BTG1_Kwon201107_XENLA_00128384
BTK_Taira201203_XENLA_tissue_00016028
BTN2A1_Amin201106_XENLA_00077557
BUD13_Park201106_XENLA_00131528
C10ORF26_Taira201203_XENLA_stage_00054630
C10ORF81_Taira201203_XENLA_tissue_00179798
C10ORF96_Taira201203_XENLA_tissue_00111585
C11ORF46_Taira201203_XENLA_stage_00106903
C11ORF58_TeperekTkacz201202_XENLA_00013604
C11ORF58_TeperekTkacz201202_XENLA_00069313
C14ORF164_XeXenL6RMv10007892m
C14ORF49_XeXenL6RMv10032920m
C15ORF23_Ismailoglu201203_XENLA_00045514
C15ORF42_TeperekTkacz201202_XENLA_00152804
C16ORF45_Quigley201112_XENLA_00013872
C16ORF45_Taira201203_XENLA_tissue_00209371
C16ORF48_Quigley201207_XENLA_00104155
C16ORF58_XeXenL6RMv10043698m
C16ORF79_Taira201203_XENLA_stage_00140227
C16ORF91_Amin201106_XENLA_00094273
C16ORF91_Ismailoglu201203_XENLA_00057174
C17ORF56_Taira201203_XENLA_tissue_00215994
C17ORF62_XeXenL6RMv10006466m
C18ORF1_Taira201203_XENLA_tissue_00229348
C18ORF21_Taira201203_XENLA_stage_00110760
C19ORF50_TC435087
C19ORF63_Kwon201107_XENLA_00079922
C19ORF70_Kwon201107_XENLA_00106085
C1ORF127_Taira201203_XENLA_tissue_00259863
C1ORF159_Taira201203_XENLA_tissue_00248314
C1ORF170_Amin201106_XENLA_00089146
C1ORF95_Taira201203_XENLA_tissue_00212676
C1ORF9_Kwon201107_XENLA_00050612
C1QTNF1_Taira201203_XENLA_tissue_00036798
C1QTNF5_Park201106_XENLA_00076583
C20ORF196_mgEST_Xl4jul2012_1013102899
C20ORF85_Taira201203_XENLA_tissue_00156214
C21ORF62_Kwon201107_XENLA_00135552
C22ORF25_Ismailoglu201203_XENLA_00071518
C2ORF42_XeXenL6RMv10019839m
C2ORF43_Park201106_XENLA_00071007
C2ORF47_Taira201203_XENLA_tissue_00185448
C2ORF69_Taira201203_XENLA_stage_00181070
C330018D20RIK_Taira201203_XENLA_tissue_00161250
C330018D20RIK_Taira201203_XENLA_tissue_00220050
C4ORF32_Taira201203_XENLA_tissue_00271737
C4ORF48_XeXenL6RMv10053015m
C5AR1_XeXenL6RMv10041241m
C5ORF22_XeXenL6RMv10014565m
C5ORF43_Taira201203_XENLA_tissue_00116538
C6ORF103_Taira201203_XENLA_tissue_00058229
C6ORF120_TC466099
C6ORF204_Kwon201107_XENLA_00127040
C7ORF11_Ismailoglu201203_XENLA_00010783
C7ORF46_TC450347
C7ORF70_Taira201203_XENLA_stage_00093535
C7_Taira201203_XENLA_stage_00168497
C8ORF34_TC450334
C8ORF42_Taira201203_XENLA_stage_00008544
C9ORF30_Taira201203_XENLA_stage_00017858
C9ORF30_Taira201203_XENLA_stage_00120670
C9ORF3_Taira201203_XENLA_stage_00196409
C9ORF4_Taira201203_XENLA_tissue_00006007
C9ORF82_TC463066
C9ORF85_Park201106_XENLA_00128556
C9ORF89_Taira201203_XENLA_tissue_00085105
CA11_Taira201203_XENLA_tissue_00123346
CA2_Taira201203_XENLA_tissue_00200489
CAB39L_TC426397
CABP4_Taira201203_XENLA_tissue_00232609
CABZ01071283.1_Ismailoglu201203_XENLA_00041809
CABZ01072954.1_Taira201203_XENLA_tissue_00099262
CACNA1A_XeXenL6RMv10000873m
CACNA1B_Taira201203_XENLA_tissue_00230693
CACNA1D_Ismailoglu201203_XENLA_00022700
CACNA1E_XeXenL6RMv10014933m
CACNA1G_XeXenL6RMv10039773m
CACNA1H_Park201106_XENLA_00046224
CACNA1R_Ismailoglu201203_XENLA_00011285
CACNA1S_XeXenL6RMv10051156m
CACNB2_Taira201203_XENLA_tissue_00191705
CACNB3_Taira201203_XENLA_tissue_00223735
CACNB4_Park201106_XENLA_00132648
CACNG3_Kwon201107_XENLA_00110248
CACNG4_Park201106_XENLA_00109133
CACNG5_XeXenL6RMv10046967m
CADM1_Audic201207_XENLA_00006807
CADM1_Kwon201107_XENLA_00136188
CADM2_Ismailoglu201203_XENLA_00043673
CALCR_XeXenL6RMv10021365m
CALD1_Taira201203_XENLA_tissue_00121421
CALM1_Taira201203_XENLA_tissue_00166443
CAMK2B_Taira201203_XENLA_stage_00072905
CAMK2B_Taira201203_XENLA_tissue_00284836
CAP2_Taira201203_XENLA_tissue_00240272
CAPG_Taira201203_XENLA_tissue_00147234
CAPN14_Taira201203_XENLA_stage_00196369
CAPN1_XeXenL6RMv10039475m
CAPN7_Ismailoglu201203_XENLA_00017652
CAPN7_Taira201203_XENLA_tissue_00140601
CAPN7_XeXenL6RMv10047399m
CAPN9_Taira201203_XENLA_tissue_00032492
CARD11_Chung201110_XENLA_00035248
CARD14_Taira201203_XENLA_tissue_00156174
CARD9_XeXenL6RMv10055163m
CARNS1_XeXenL6RMv10051435m
CASKIN1_XeXenL6RMv10017489m
CASKIN1_XeXenL6RMv10053915m
CASK_Taira201203_XENLA_stage_00154982
CASR_XeXenL6RMv10054167m
CAT2_XeXenL6RMv10042098m
CAV2_Taira201203_XENLA_stage_00056430
CAV2_Taira201203_XENLA_stage_00194938
CBL_XeXenL6RMv10052493m
CBX1_TeperekTkacz201206_XENLA_00048060
CC2D1A_Park201106_XENLA_00165295
CC2D1B_TC414248
CC2D2A_XeXenL6RMv10027374m
CCDC120_Taira201203_XENLA_stage_00212590
CCDC125_XeXenL6RMv10010526m
CCDC127_Ismailoglu201203_XENLA_00023706
CCDC136_XeXenL6RMv10040764m
CCDC141_XeXenL6RMv10023049m
CCDC158_Kwon201107_XENLA_00069282
CCDC24_Quigley201207_XENLA_00004304
CCDC58_XeXenL6RMv10023951m
CCDC60_Quigley201207_XENLA_00053951
CCDC71L_Kwon201107_XENLA_00018072
CCDC71_Taira201203_XENLA_tissue_00237775
CCDC78_Quigley201112_XENLA_00097853
CCDC82_Quigley201207_XENLA_00082502
CCDC90A_XeXenL6RMv10033393m
CCDC99_Taira201203_XENLA_tissue_00250759
CCL7_TC433669
CCNB1.2_Quigley201207_XENLA_00033085
CCNB2_Taira201203_XENLA_stage_00209118
CCNB3_TeperekTkacz201206_XENLA_00066838
CCNDX_Taira201203_XENLA_stage_00138680
CCNE1_Taira201203_XENLA_stage_00088940
CCNG1_XeXenL6RMv10009072m
CCNK_XeXenL6RMv10053762m
CCPG1_Kwon201107_XENLA_00031652
CCT8_XeXenL6RMv10045047m
CD200R1_Taira201203_XENLA_tissue_00278531
CD34_Park201106_XENLA_00084109
CD3E_Taira201203_XENLA_tissue_00041006
CD40_Taira201203_XENLA_tissue_00230839
CD44_Park201106_XENLA_00112102
CD44_Taira201203_XENLA_tissue_00118930
CD59_mgEST_Xl4jul2012_1013089689
CD72_Taira201203_XENLA_stage_00178449
CD81_Kwon201107_XENLA_00062484
CD82_Kwon201107_XENLA_00017100
CD86_Taira201203_XENLA_tissue_00281298
CD99L2_Taira201203_XENLA_stage_00140090
CDA_Park201106_XENLA_00030427
CDC23_Ismailoglu201203_XENLA_00026346
CDC25C_Ismailoglu201203_XENLA_00006370
CDC37_Taira201203_XENLA_tissue_00127949
CDC37_XeXenL6RMv10044024m
CDC42EP1_Taira201203_XENLA_tissue_00292375
CDC42EP4_XeXenL6RMv10011686m
CDC42_mgEST_Xl4jul2012_1013253962
CDH15_TC430547
CDH16_XeXenL6RMv10016881m
CDH18_XeXenL6RMv10038213m
CDH19_Taira201203_XENLA_tissue_00285089
CDH20_Kwon201107_XENLA_00107057
CDH24_Taira201203_XENLA_tissue_00227720
CDH2_Quigley201207_XENLA_00113305
CDH2_mgEST_Xl4jul2012_1013100588
CDH5_Taira201203_XENLA_tissue_00197602
CDH6_Ismailoglu201203_XENLA_00022643
CDHR3_Taira201203_XENLA_tissue_00177571
CDK18_Ismailoglu201203_XENLA_00066775
CDK18_TC440073
CDK5RAP2_mgEST_Xl4jul2012_1013097498
CDK8_Amin201106_XENLA_00096835
CDKAL1_Kwon201107_XENLA_00025551
CDKN2AIP_TeperekTkacz201202_XENLA_00032461
CDKN2B_XeXenL6RMv10049366m
CEBPG_TC418024
CECR1_Taira201203_XENLA_tissue_00130405
CECR2_XeXenL6RMv10024178m
CELA3A_XeXenL6RMv10053002m
CELSR1_Kwon201107_XENLA_00006925
CELSR2_Taira201203_XENLA_tissue_00013378
CELSR3_Ismailoglu201203_XENLA_00025593
CENPO_Taira201203_XENLA_tissue_00104255
CENPT_Taira201203_XENLA_stage_00078138
CENPV_TC456841
CEP104_Kwon201107_XENLA_00008117
CEP170_Kwon201107_XENLA_00116982
CEP192_TeperekTkacz201206_XENLA_00020536
CEP63_Taira201203_XENLA_tissue_00025075
CEP63_Taira201203_XENLA_tissue_00107049
CER1_TeperekTkacz201206_XENLA_00025148
CERK_Kwon201107_XENLA_00051491
CERK_Taira201203_XENLA_stage_00144082
CFHR2_Taira201203_XENLA_tissue_00033430
CFTR_Taira201203_XENLA_tissue_00156958
CHAF1A_Taira201203_XENLA_tissue_00040952
CHAF1B_Horb201201_XENLA_00119169
CHCHD3_Taira201203_XENLA_tissue_00020998
CHCHD3_XeXenL6RMv10021867m
CHCHD6_Taira201203_XENLA_tissue_00020859
CHD3_Taira201203_XENLA_stage_00049223
CHD9_Taira201203_XENLA_stage_00074513
CHERP_Taira201203_XENLA_tissue_00059819
CHFR_Taira201203_XENLA_tissue_00097981
CHIC2_TeperekTkacz201206_XENLA_00007936
CHIC2_XeXenL6RMv10042869m
CHKA_Taira201203_XENLA_stage_00086440
CHMP1B_Taira201203_XENLA_tissue_00033350
CHMP2B_XeXenL6RMv10012639m
CHMP5_Veenstra201204_XENLA_00011086
CHMP6_Ismailoglu201203_XENLA_00047055
CHM_Taira201203_XENLA_tissue_00203254
CHN1_Park201106_XENLA_00037189
CHODL_Taira201203_XENLA_stage_00210801
CHORDC1_Taira201203_XENLA_tissue_00092843
CHRDL1_Taira201203_XENLA_tissue_00040696
CHRD_XeXenL6RMv10014175m
CHRM5_XeXenL6RMv10022203m
CHRNA2_Taira201203_XENLA_tissue_00265687
CHST11_XeXenL6RMv10025420m
CHST14_XeXenL6RMv10037035m
CHST1_Taira201203_XENLA_stage_00141613
CHST1_TeperekTkacz201206_XENLA_00095228
CHST1_XeXenL6RMv10007111m
CHST1_XeXenL6RMv10043973m
CHST3_Taira201203_XENLA_tissue_00059346
CHST4_Audic201207_XENLA_00003178
CHST6_Taira201203_XENLA_stage_00004197
CHST6_Taira201203_XENLA_tissue_00251245
CISH_Taira201203_XENLA_tissue_00172578
CKAP2_Taira201203_XENLA_stage_00070693
CKB_Quigley201207_XENLA_00004911
CLCF1_XeXenL6RMv10022946m
CLDN16_Taira201203_XENLA_tissue_00241605
CLDN16_XeXenL6RMv10047109m
CLDN1_Horb201201_XENLA_00015537
CLDN23_TeperekTkacz201202_XENLA_00127239
CLDN4_TeperekTkacz201206_XENLA_00076449
CLEC11A_Taira201203_XENLA_tissue_00058991
CLEC19A_Taira201203_XENLA_tissue_00018015
CLGN_Taira201203_XENLA_tissue_00235788
CLGN_XeXenL6RMv10034024m
CLIC3_Taira201203_XENLA_tissue_00171466
CLINT1_Quigley201207_XENLA_00100205
CLINT1_Taira201203_XENLA_tissue_00188030
CLIP2_Horb201201_XENLA_00016214
CLIP4_XeXenL6RMv10042344m
CLMN_Taira201203_XENLA_tissue_00170283
CLMP_Taira201203_XENLA_tissue_00246188
CLOCK_Taira201203_XENLA_tissue_00261468
CLP1_TC413956
CLPP_Taira201203_XENLA_tissue_00230736
CLSPN_TeperekTkacz201206_XENLA_00070530
CLSTN1_XeXenL6RMv10020554m
CLTCL1_Taira201203_XENLA_tissue_00008430
CLUAP1_Taira201203_XENLA_tissue_00255479
CLVS1_XeXenL6RMv10055137m
CLVS2_Taira201203_XENLA_tissue_00275883
CMIP_TC432673
CNBP_Taira201203_XENLA_tissue_00044469
CNBP_XeXenL6RMv10041521m
CNIH_Quigley201207_XENLA_00107325
CNKSR3_TeperekTkacz201202_XENLA_00130871
CNOT1_XeXenL6RMv10021626m
CNOT8_mgEST_Xl4jul2012_1013156785
CNO_Taira201203_XENLA_tissue_00009347
CNPPD1_Taira201203_XENLA_tissue_00155479
CNPY2_Taira201203_XENLA_stage_00191845
CNR1_Amin201106_XENLA_00074550
CNTNAP2_Taira201203_XENLA_stage_00191568
CNTNAP2_Taira201203_XENLA_tissue_00029498
CNTNAP2_Taira201203_XENLA_tissue_00250029
CNTNAP2_XeXenL6RMv10034782m
CNTNAP2_XeXenL6RMv10034788m
CNTNAP4_XeXenL6RMv10042619m
COA5_TeperekTkacz201206_XENLA_00077591
COIL_Kwon201107_XENLA_00077305
COL11A1_Taira201203_XENLA_stage_00146260
COL11A1_Taira201203_XENLA_tissue_00141031
COL12A1_XeXenL6RMv10054916m
COL19A1_XeXenL6RMv10044935m
COL21A1_Taira201203_XENLA_tissue_00031004
COL22A1_Taira201203_XENLA_stage_00085429
COL24A1_Kwon201107_XENLA_00033895
COL25A1.2_XeXenL6RMv10023869m
COL27A1_Taira201203_XENLA_tissue_00118071
COL4A2_Taira201203_XENLA_tissue_00016076
COL4A5_XeXenL6RMv10010244m
COL6A2_XeXenL6RMv10001347m
COL6A3_Taira201203_XENLA_tissue_00108605
COL6A6_Amin201106_XENLA_00068061
COL6A6_Taira201203_XENLA_tissue_00087843
COL9A3_Taira201203_XENLA_tissue_00275770
COLEC11_Taira201203_XENLA_tissue_00098769
COMMD2_Taira201203_XENLA_stage_00179659
COMT.2_Taira201203_XENLA_stage_00100006
COPG2_TC414972
COPS8_Taira201203_XENLA_stage_00072192
COPZ1_TC426281
COPZ1_TeperekTkacz201206_XENLA_00127965
CORO2B_Taira201203_XENLA_tissue_00276089
CORO6_Amin201106_XENLA_00043993
COX15_XeXenL6RMv10013788m
COX16_Horb201201_XENLA_00042265
COX5A_Taira201203_XENLA_stage_00197080
COX5B.1_Taira201203_XENLA_stage_00108487
COX6A1_TeperekTkacz201206_XENLA_00038399
COX7C_TC463779
CPEB2_Taira201203_XENLA_tissue_00001146
CPM_XeXenL6RMv10029425m
CPNE2_XeXenL6RMv10037229m
CPOX_XeXenL6RMv10012673m
CPSF1_TeperekTkacz201206_XENLA_00123054
CR352328.3_Quigley201207_XENLA_00102099
CRAC1_XENTR_Kwon201107_XENLA_00097936
CRADD.1_Ismailoglu201203_XENLA_00012903
CRADD.1_Taira201203_XENLA_tissue_00012584
CRB2_Amin201106_XENLA_00020344
CRB2_Amin201106_XENLA_00084912
CREB5_Amin201106_XENLA_00049420
CREBBP_Ismailoglu201203_XENLA_00005832
CREBL2_Taira201203_XENLA_tissue_00050485
CRELD2_Kwon201107_XENLA_00060233
CRHR1.2_Audic201207_XENLA_00002822
CRHR2_Ismailoglu201203_XENLA_00074134
CRIM1_XeXenL6RMv10052901m
CRISPLD1_XeXenL6RMv10029744m
CRK_TeperekTkacz201206_XENLA_00084163
CRLF1_XeXenL6RMv10031917m
CROT_XeXenL6RMv10008717m
CRYBB2_XeXenL6RMv10027121m
CSF3_XeXenL6RMv10046481m
CSK_Ismailoglu201203_XENLA_00012635
CSMD3_Kwon201107_XENLA_00128031
CSMD3_XeXenL6RMv10005523m
CSNK1E_XeXenL6RMv10038787m
CSNK1G2_TC415230
CSPG4_Taira201203_XENLA_stage_00057312
CSPG5_XeXenL6RMv10040019m
CST7_Kwon201107_XENLA_00100026
CSTF3_TC415200
CTBP1_Audic201207_XENLA_00000116
CTBP2_Taira201203_XENLA_tissue_00012296
CTF1_Taira201203_XENLA_stage_00037290
CTH_Quigley201112_XENLA_00104366
CTNNAL1_Ismailoglu201203_XENLA_00036954
CTNNB1_Quigley201207_XENLA_00108430
CTNNB1_TC414915
CTNNB1_TC415029
CTNNBL1_Kwon201107_XENLA_00095044
CTTNBP2NL_Taira201203_XENLA_stage_00146565
CTU1_Ismailoglu201203_XENLA_00031834
CU571384.2_Taira201203_XENLA_tissue_00031287
CU659670.1_Quigley201112_XENLA_00077271
CU694254.1_Ismailoglu201203_XENLA_00053006
CUEDC2_Taira201203_XENLA_stage_00035800
CUX2_XeXenL6RMv10021752m
CWC22_Ismailoglu201203_XENLA_00027296
CXCL13_Taira201203_XENLA_tissue_00283294
CXCR2_Taira201203_XENLA_tissue_00170556
CXCR5_XeXenL6RMv10054526m
CYB5B_Taira201203_XENLA_stage_00052296
CYC1_Audic201207_XENLA_00000343
CYFIP1_Kwon201107_XENLA_00012624
CYGB_Taira201203_XENLA_tissue_00219999
CYHR1_Taira201203_XENLA_stage_00051905
CYP11A1_XeXenL6RMv10039275m
CYP27C1_XeXenL6RMv10007439m
CYP2C18_Taira201203_XENLA_tissue_00153595
CYP7A1_Taira201203_XENLA_tissue_00243473
CYP7A1_XeXenL6RMv10035198m
CYR61_TC418588
CYSLTR1_Taira201203_XENLA_tissue_00137634
CYTH3_XeXenL6RMv10053966m
CYTIP_Taira201203_XENLA_tissue_00157912
CYTL1_Taira201203_XENLA_tissue_00253658
CYYR1_TC425151
DAB1_Taira201203_XENLA_tissue_00185427
DACH1_Taira201203_XENLA_tissue_00246573
DAGLA_XeXenL6RMv10052587m
DAPK2_XeXenL6RMv10041008m
DAPK3_Taira201203_XENLA_stage_00112913
DAPL1_XeXenL6RMv10023171m
DAPP1_Taira201203_XENLA_stage_00164591
DBC1_mgEST_Xl4jul2012_1013111815
DBH_Park201106_XENLA_00014556
DBN1_Taira201203_XENLA_stage_00084758
DBN1_Taira201203_XENLA_tissue_00134478
DCAF5_XeXenL6RMv10011850m
DCAF6_Taira201203_XENLA_tissue_00203547
DCDC2_Taira201203_XENLA_tissue_00236570
DCLK1_XeXenL6RMv10015898m
DCLK1_XeXenL6RMv10046173m
DCP1A_Taira201203_XENLA_stage_00173446
DCP1B_Quigley201207_XENLA_00111046
DCP1B_Taira201203_XENLA_stage_00150596
DCUN1D1_TC421455
DCX_XeXenL6RMv10047774m
DDHD1_Kwon201107_XENLA_00022901
DDIT4_Taira201203_XENLA_tissue_00155885
DDT_TC430630
DDX10_XeXenL6RMv10043134m
DDX18_Taira201203_XENLA_tissue_00180860
DDX23_Quigley201207_XENLA_00077291
DDX3X_Taira201203_XENLA_tissue_00141907
DDX58_Taira201203_XENLA_tissue_00058860
DEDD2_TC414102
DEM1_Kwon201107_XENLA_00048102
DENND1B_Taira201203_XENLA_tissue_00160070
DENND4A_Park201106_XENLA_00099256
DENND5A_Kwon201107_XENLA_00058472
DEPDC1B_Ismailoglu201203_XENLA_00004507
DEPDC1B_Taira201203_XENLA_tissue_00020071
DES.1_Taira201203_XENLA_stage_00148754
DGKH_Kwon201107_XENLA_00115858
DGKH_XeXenL6RMv10011069m
DGKI_TC438717
DHFR_Taira201203_XENLA_stage_00174862
DHRS7B_XeXenL6RMv10041796m
DHRS7C_XeXenL6RMv10049236m
DHRS7_Taira201203_XENLA_tissue_00208665
DHX15_Chung201110_XENLA_00028903
DHX15_mgEST_Xl4jul2012_1013157238
DHX38_Taira201203_XENLA_stage_00092298
DHX58_Taira201203_XENLA_tissue_00232001
DIP2B_XeXenL6RMv10050123m
DIRAS3_Taira201203_XENLA_tissue_00235335
DIS3_Ismailoglu201203_XENLA_00061986
DKK2_Taira201203_XENLA_tissue_00113108
DKK2_Taira201203_XENLA_tissue_00168102
DKK3_TC460715
DKK3_XeXenL6RMv10013121m
DLG2_XeXenL6RMv10021970m
DLG4_XeXenL6RMv10024394m
DLG5_Taira201203_XENLA_stage_00093578
DLG5_XeXenL6RMv10031152m
DLGAP2_Ismailoglu201203_XENLA_00040973
DLGAP4_Taira201203_XENLA_tissue_00165370
DLGAP5_Kwon201107_XENLA_00020651
DLK2_Taira201203_XENLA_stage_00162714
DLX4_XeXenL6RMv10049489m
DMD_Taira201203_XENLA_tissue_00284031
DMD_XeXenL6RMv10032690m
DMRT1_Taira201203_XENLA_tissue_00075724
DMRT1_Taira201203_XENLA_tissue_00089039
DMXL1_Kwon201107_XENLA_00112441
DNAAF1_Quigley201207_XENLA_00009853
DNAH10_Taira201203_XENLA_tissue_00069467
DNAH14_Taira201203_XENLA_tissue_00098696
DNAH5_XeXenL6RMv10051282m
DNAH8_Horb201201_XENLA_00209905
DNAI2_Quigley201207_XENLA_00109780
DNAJA1_Amin201106_XENLA_00046863
DNAJA2_TeperekTkacz201206_XENLA_00107904
DNAJA3_Kwon201107_XENLA_00068362
DNAJB5_Taira201203_XENLA_tissue_00088088
DNAJB6_Taira201203_XENLA_tissue_00258056
DNAJB9_Taira201203_XENLA_tissue_00270171
DNAJC13_Kwon201107_XENLA_00032270
DNAJC13_XeXenL6RMv10014145m
DNAJC22_XeXenL6RMv10024981m
DNHD1_Chung201110_XENLA_00012912
DNHD1_Quigley201112_XENLA_00023963
DNHD1_Quigley201112_XENLA_00060976
DNHD1_Quigley201112_XENLA_00062510
DNHD1_XeXenL6RMv10011649m
DNM2_Taira201203_XENLA_tissue_00052668
DNM3_Taira201203_XENLA_tissue_00036233
DNMBP_Taira201203_XENLA_tissue_00122733
DNMBP_XeXenL6RMv10004522m
DNMT3A_XeXenL6RMv10045548m
DNPEP_TC420071
DOCK10_XeXenL6RMv10045312m
DOCK3_XeXenL6RMv10048705m
DOCK4_Taira201203_XENLA_tissue_00270067
DOCK4_XeXenL6RMv10002031m
DOCK9_Taira201203_XENLA_stage_00155666
DOK1_TeperekTkacz201206_XENLA_00085829
DOK2_Taira201203_XENLA_tissue_00133591
DOK7_XeXenL6RMv10049469m
DOPEY1_Kwon201107_XENLA_00118800
DPH1_Ismailoglu201203_XENLA_00041724
DPM2_Taira201203_XENLA_stage_00190251
DPP6_Taira201203_XENLA_tissue_00015338
DPP9_Taira201203_XENLA_tissue_00199689
DPY19L4_TeperekTkacz201202_XENLA_00093927
DPYSL2_Audic201207_XENLA_00003125
DPYSL3_mgEST_Xl4jul2012_1013252071
DPYSL5_Taira201203_XENLA_tissue_00211147
DQ096880.1
DQ096900.1
DQ096948.1
DQ096974.1
DQ141337.1
DQ515892.1
DQ831006.1
DR1_Quigley201207_XENLA_00017939
DRD1C_XeXenL6RMv10053588m
DRD1_Taira201203_XENLA_tissue_00245836
DRG2_Taira201203_XENLA_stage_00139897
DSCAM_XeXenL6RMv10013714m
DSCAM_XeXenL6RMv10013715m
DSEL_XeXenL6RMv10012021m
DSG1_XeXenL6RMv10045158m
DSTN_XeXenL6RMv10047143m
DST_Taira201203_XENLA_tissue_00265311
DTHD1_Taira201203_XENLA_stage_00046152
DUPD1_Taira201203_XENLA_stage_00038734
DUS2L_Horb201201_XENLA_00073044
DUSP1_XeXenL6RMv10033068m
DUSP22_Audic201207_XENLA_00007623
DUSP26_XeXenL6RMv10003074m
DUSP6_TC416819
DVL3_Ismailoglu201203_XENLA_00008630
DYNC1I1_Park201106_XENLA_00164943
DYNC1I2_Ismailoglu201203_XENLA_00057411
DYNC1LI1_Kwon201107_XENLA_00079536
DYNLT3_Taira201203_XENLA_tissue_00268659
DYRK2_Taira201203_XENLA_tissue_00255751
DZIP1L_Chung201110_XENLA_00071632
DZIP1L_Taira201203_XENLA_tissue_00050155
E1BXE8_CHICK_Taira201203_XENLA_tissue_00025206
E1BYI0_CHICK_XeXenL6RMv10021543m
E1BZY5_CHICK_Taira201203_XENLA_tissue_00101161
E1C4G2_CHICK_Taira201203_XENLA_tissue_00064690
E2F4_Taira201203_XENLA_stage_00062758
E2F7_Ismailoglu201203_XENLA_00066797
E2IFV0_XENTR_XeXenL6RMv10045106m
EAF2_Taira201203_XENLA_tissue_00023470
EAPP_Taira201203_XENLA_tissue_00152938
EBF4_Ismailoglu201203_XENLA_00015788
EBF4_Taira201203_XENLA_tissue_00034945
ECE2_Taira201203_XENLA_stage_00082842
ECEL1_XeXenL6RMv10047076m
ECM2.1_XeXenL6RMv10035179m
EDC3_TC417526
EDC3_Taira201203_XENLA_tissue_00062756
EDNRB2_Taira201203_XENLA_tissue_00211322
EEFSEC_Taira201203_XENLA_stage_00127727
EEPD1_Taira201203_XENLA_tissue_00095277
EF139240.1
EFHA1_TC426965
EFHC2_Ismailoglu201203_XENLA_00023059
EFHC2_Quigley201112_XENLA_00008950
EFNA1_Taira201203_XENLA_stage_00176886
EFNA2_Amin201106_XENLA_00006907
EFNB1_Kwon201107_XENLA_00025453
EGFL7_XeXenL6RMv10039965m
EGFLAM_Kwon201107_XENLA_00111824
EGFR_XeXenL6RMv10028034m
EGFR_XeXenL6RMv10051551m
EGLN2_XeXenL6RMv10033078m
EGR4_Taira201203_XENLA_tissue_00210178
EHBP1_Ismailoglu201203_XENLA_00002345
EHBP1_Ismailoglu201203_XENLA_00004274
EIF2AK3_TC437689
EIF2B1_XeXenL6RMv10006143m
EIF2C3_Ismailoglu201203_XENLA_00020992
EIF3K_TeperekTkacz201206_XENLA_00092541
EIF3M_Taira201203_XENLA_stage_00052442
EIF4A3_XeXenL6RMv10050077m
EIF4B_Taira201203_XENLA_tissue_00158073
ELFN1_Taira201203_XENLA_stage_00182641
ELK3_Taira201203_XENLA_stage_00118382
ELL2_Quigley201207_XENLA_00036717
ELL2_XeXenL6RMv10016747m
ELL3_Taira201203_XENLA_tissue_00264973
ELMOD1_XeXenL6RMv10046589m
ELOVL7_mgEST_Xl4jul2012_1013087191
ELP2_Taira201203_XENLA_stage_00135784
ELTD1_XeXenL6RMv10003629m
EMB_Taira201203_XENLA_stage_00198446
EML1_Taira201203_XENLA_tissue_00040447
EML2_Taira201203_XENLA_tissue_00003308
EML3_Taira201203_XENLA_tissue_00184671
EML5_XeXenL6RMv10010788m
EMP2_TC460259
EMP3_mgEST_Xl4jul2012_1013099281
EMR1_XeXenL6RMv10012527m
EMR2_Taira201203_XENLA_stage_00008255
ENO1_XeXenL6RMv10014857m
ENOX1_Kwon201107_XENLA_00090219
ENPP2_Kwon201107_XENLA_00040964
ENPP7_XeXenL6RMv10001069m
ENTPD2_XeXenL6RMv10031374m
ENTPD4_Park201106_XENLA_00048452
EP300_Kwon201107_XENLA_00074050
EPAS1_XeXenL6RMv10027866m
EPB41L4A_Chung201110_XENLA_00084559
EPC2_Ismailoglu201203_XENLA_00054998
EPCAM_Taira201203_XENLA_stage_00001522
EPHA2_Taira201203_XENLA_tissue_00053110
EPHA3_XeXenL6RMv10012648m
EPHB1_Horb201201_XENLA_00019131
EPHB1_Taira201203_XENLA_tissue_00099067
EPHX3_TC455095
EPHX3_TeperekTkacz201202_XENLA_00076814
EPM2A_Kwon201107_XENLA_00021003
EPS8L3_Taira201203_XENLA_tissue_00033642
EPS8L3_mgEST_Xl4jul2012_1013114833
EPYC_Taira201203_XENLA_tissue_00052079
ERBB2IP_XeXenL6RMv10049973m
ERC2_Taira201203_XENLA_tissue_00239026
ERCC2_Audic201207_XENLA_00007226
ERI1_Ismailoglu201203_XENLA_00066168
ERN1_Quigley201112_XENLA_00036021
ESAM_Taira201203_XENLA_tissue_00032145
ESCO2_Kwon201107_XENLA_00024263
ESM1_Park201106_XENLA_00011247
ESM1_Taira201203_XENLA_stage_00194051
ESYT1_XeXenL6RMv10039890m
ETFA_Taira201203_XENLA_stage_00060180
ETFB_TC427170
EVC2_Taira201203_XENLA_stage_00067714
EVI5_Kwon201107_XENLA_00023064
EXOC3L2_Horb201201_XENLA_00221600
EXOC3L2_XeXenL6RMv10023286m
EXOG_XeXenL6RMv10027080m
EYA2_TC448852
EYA3_Ismailoglu201203_XENLA_00035675
F1N8C9_CHICK_Horb201201_XENLA_00122873
F1NB19_CHICK_Taira201203_XENLA_tissue_00098935
F1NB58_CHICK_Taira201203_XENLA_stage_00165656
F1NHC8_CHICK_Taira201203_XENLA_tissue_00000477
F1NIK7_CHICK_Taira201203_XENLA_stage_00084671
F1NP55_CHICK_Kwon201107_XENLA_00035472
F1NRR7_CHICK_XeXenL6RMv10010659m
F1NTL1_CHICK_Quigley201112_XENLA_00061889
F1NU43_CHICK_Ismailoglu201203_XENLA_00020099
F1NU43_CHICK_Taira201203_XENLA_stage_00199731
F1NU61_CHICK_Kwon201107_XENLA_00072636
F6PZA7_XENTR_Taira201203_XENLA_tissue_00250577
F6QTQ9_XENTR_XeXenL6RMv10026874m
F6QY47_XENTR_XeXenL6RMv10016477m
F6R1H8_XENTR_Park201106_XENLA_00073617
F6RCG6_XENTR_XeXenL6RMv10051201m
F6S380_XENTR_XeXenL6RMv10016461m
F6S6D0_XENTR_TC461054
F6S8W3_XENTR_Taira201203_XENLA_tissue_00215700
F6S8W3_XENTR_XeXenL6RMv10024174m
F6SM60_XENTR_Taira201203_XENLA_tissue_00101546
F6T3Z3_XENTR_Taira201203_XENLA_tissue_00050248
F6TCG0_XENTR_XeXenL6RMv10032161m
F6UBP5_XENTR_XeXenL6RMv10009288m
F6VI72_XENTR_XeXenL6RMv10043763m
F6WR17_XENTR_Taira201203_XENLA_tissue_00241420
F6XUB2_XENTR_Taira201203_XENLA_tissue_00235916
F6Y0H2_XENTR_XeXenL6RMv10052612m
F6YIZ4_XENTR_Taira201203_XENLA_tissue_00200929
F6YKD3_XENTR_XeXenL6RMv10041349m
F6YL57_XENTR_Taira201203_XENLA_stage_00036110
F6YNE1_XENTR_Taira201203_XENLA_tissue_00117249
F6YNE1_XENTR_XeXenL6RMv10048082m
F6YP50_XENTR_Taira201203_XENLA_tissue_00104136
F6Z0Q8_XENTR_Kwon201107_XENLA_00106336
F6ZSG3_XENTR_XeXenL6RMv10007287m
F6ZVL9_XENTR_Ismailoglu201203_XENLA_00024649
F6ZVL9_XENTR_XeXenL6RMv10006880m
F7AMS3_XENTR_XeXenL6RMv10009064m
F7B0M4_XENTR_XeXenL6RMv10046085m
F7C1U7_XENTR_Ismailoglu201203_XENLA_00056882
F7C5A3_XENTR_XeXenL6RMv10027122m
F7CFV6_XENTR_Horb201201_XENLA_00013998
F7CJV7_XENTR_XeXenL6RMv10030775m
F7CZV2_XENTR_Taira201203_XENLA_tissue_00032552
F7D1W8_XENTR_Taira201203_XENLA_tissue_00274586
F7DVN8_XENTR_Taira201203_XENLA_stage_00215236
F7E7C5_XENTR_Taira201203_XENLA_tissue_00074429
F7EBN1_XENTR_XeXenL6RMv10040155m
F7EHB6_XENTR_Amin201106_XENLA_00021761
F7ELK3_XENTR_Taira201203_XENLA_stage_00011309
F7EQI6_XENTR_Taira201203_XENLA_tissue_00272851
F7EU21_XENTR_XeXenL6RMv10014841m
F8_XeXenL6RMv10011975m
F8_XeXenL6RMv10011976m
FA2H_Taira201203_XENLA_stage_00135122
FAAH2_Taira201203_XENLA_tissue_00072052
FABP6_Taira201203_XENLA_tissue_00010247
FABP6_XeXenL6RMv10051255m
FAH_Taira201203_XENLA_stage_00008429
FAIM2_Taira201203_XENLA_tissue_00046220
FAIM_Kwon201107_XENLA_00125601
FAM107B_Veenstra201204_XENLA_00016034
FAM108C1_Ismailoglu201203_XENLA_00042392
FAM117B_Ismailoglu201203_XENLA_00066144
FAM117B_Kwon201107_XENLA_00114167
FAM120B_Taira201203_XENLA_tissue_00155182
FAM123A_Taira201203_XENLA_tissue_00091564
FAM124A_Taira201203_XENLA_tissue_00212149
FAM125B_TeperekTkacz201206_XENLA_00026377
FAM134B_XeXenL6RMv10023218m
FAM134C_Kwon201107_XENLA_00014647
FAM136A_TeperekTkacz201206_XENLA_00028759
FAM155B_Taira201203_XENLA_stage_00213171
FAM160A1_Quigley201112_XENLA_00060582
FAM160A1_Taira201203_XENLA_stage_00170660
FAM160A1_XeXenL6RMv10015911m
FAM160B1_TeperekTkacz201206_XENLA_00121391
FAM163A_XeXenL6RMv10045724m
FAM167A_Taira201203_XENLA_stage_00025399
FAM174B_Kwon201107_XENLA_00035374
FAM174B_TeperekTkacz201206_XENLA_00020415
FAM176B_Taira201203_XENLA_tissue_00264460
FAM176B_XeXenL6RMv10046138m
FAM184A_Taira201203_XENLA_tissue_00048462
FAM189B_Taira201203_XENLA_tissue_00043256
FAM190A_Taira201203_XENLA_tissue_00078113
FAM19A3_XeXenL6RMv10027019m
FAM19A4_Taira201203_XENLA_tissue_00185093
FAM210A_Kwon201107_XENLA_00010403
FAM210B_Taira201203_XENLA_tissue_00067636
FAM213B_Ismailoglu201203_XENLA_00063944
FAM26E_Audic201207_XENLA_00002246
FAM3D_Taira201203_XENLA_tissue_00134445
FAM40B_Taira201203_XENLA_tissue_00084139
FAM46C_XeXenL6RMv10040501m
FAM49B_TC444265
FAM55A_XeXenL6RMv10040350m
FAM55D_XeXenL6RMv10015970m
FAM5C_Kwon201107_XENLA_00006203
FAM65A_Taira201203_XENLA_tissue_00064441
FAM65B_Ismailoglu201203_XENLA_00030429
FAM81B_Taira201203_XENLA_stage_00039889
FAM83B_Taira201203_XENLA_tissue_00190021
FAM84A_XeXenL6RMv10035380m
FAM86A_Taira201203_XENLA_stage_00047567
FAM98A_Ismailoglu201203_XENLA_00040992
FAM98B_Quigley201112_XENLA_00106261
FAS_XeXenL6RMv10016209m
FAT1_Quigley201112_XENLA_00112812
FAT4_XeXenL6RMv10000980m
FAT4_XeXenL6RMv10016763m
FAXC_XeXenL6RMv10028091m
FBN2_XeXenL6RMv10043293m
FBN3_Audic201207_XENLA_00005397
FBN3_Taira201203_XENLA_tissue_00243978
FBXL12_Kwon201107_XENLA_00116038
FBXL13_Ismailoglu201203_XENLA_00020680
FBXL14_Quigley201207_XENLA_00057656
FBXL15_Ismailoglu201203_XENLA_00048639
FBXL4_XeXenL6RMv10001794m
FBXL4_XeXenL6RMv10044084m
FBXO10_XeXenL6RMv10037152m
FBXO28_Taira201203_XENLA_stage_00200869
FBXO2_Taira201203_XENLA_tissue_00136393
FBXO30_Taira201203_XENLA_tissue_00205171
FBXO33_Park201106_XENLA_00158206
FBXO41_XeXenL6RMv10000920m
FBXO45_Kwon201107_XENLA_00106732
FBXO5_Taira201203_XENLA_stage_00019536
FBXW8_XeXenL6RMv10040245m
FCHO1_Ismailoglu201203_XENLA_00008233
FCHSD2_TeperekTkacz201206_XENLA_00096362
FER1L6_XeXenL6RMv10014714m
FEZ1_Taira201203_XENLA_tissue_00112822
FEZ2_Taira201203_XENLA_tissue_00174759
FGD3_Taira201203_XENLA_stage_00005855
FGD3_Taira201203_XENLA_tissue_00057341
FGD4_Quigley201112_XENLA_00073041
FGD5_Taira201203_XENLA_tissue_00277788
FGF12_Taira201203_XENLA_tissue_00177753
FGF1_Taira201203_XENLA_tissue_00285953
FGG_Audic201207_XENLA_00006651
FGR_TC466320
FHL2_Taira201203_XENLA_stage_00070328
FHOD1_Taira201203_XENLA_tissue_00186881
FILIP1_Taira201203_XENLA_stage_00085740
FIP1L1_Taira201203_XENLA_stage_00001969
FJ492183.1
FJ492184.1
FJ589642.1
FKBP4_Ismailoglu201203_XENLA_00073855
FLAD1_TeperekTkacz201206_XENLA_00007077
FLNA_XeXenL6RMv10016034m
FLNB_Quigley201207_XENLA_00106884
FLNC_Taira201203_XENLA_tissue_00213745
FMO5_Taira201203_XENLA_tissue_00241914
FNDC3A_Quigley201207_XENLA_00112050
FNDC7_Taira201203_XENLA_tissue_00217974
FNIP1_Taira201203_XENLA_stage_00154368
FNIP2_Taira201203_XENLA_tissue_00007968
FOLR4_TC423251
FOXA2_Quigley201112_XENLA_00082222
FOXI2_TC420546
FOXN3_TC419940
FOXN3_mgEST_Xl4jul2012_1013117550
FOXO1_Taira201203_XENLA_tissue_00140597
FOXO1_XeXenL6RMv10000005m
FOXO3_Kwon201107_XENLA_00002203
FOXP1A_Taira201203_XENLA_stage_00068126
FRAS1_Taira201203_XENLA_tissue_00122143
FRMD4A_XeXenL6RMv10009233m
FRMD5_Taira201203_XENLA_tissue_00230020
FRMD6_Ismailoglu201203_XENLA_00055284
FRMPD4_Ismailoglu201203_XENLA_00062026
FRS3_Taira201203_XENLA_tissue_00161081
FRY_Taira201203_XENLA_tissue_00146978
FRY_XeXenL6RMv10006796m
FSCN2_Taira201203_XENLA_tissue_00122339
FSD1_XeXenL6RMv10018607m
FSTL5_Kwon201107_XENLA_00084103
FTSJ3_XeXenL6RMv10045414m
FURIN_Kwon201107_XENLA_00065167
FUS_Ismailoglu201203_XENLA_00034004
FUT11_Kwon201107_XENLA_00016277
FUT1_Kwon201107_XENLA_00117946
FUT2_XeXenL6RMv10009132m
FUT6_TC421707
FUT8_XeXenL6RMv10007126m
FXYD2_Taira201203_XENLA_tissue_00037917
FZD6_Taira201203_XENLA_tissue_00224405
FZR1_XeXenL6RMv10005029m
GABRG2_XeXenL6RMv10009066m
GADD45A_Ismailoglu201203_XENLA_00058306
GAL3ST4_Taira201203_XENLA_tissue_00291447
GALNT14_Taira201203_XENLA_tissue_00090235
GALNT2_Taira201203_XENLA_stage_00144393
GALNTL1_TC415558
GALNTL1_mgEST_Xl4jul2012_1013112247
GALNTL4_XeXenL6RMv10045159m
GALNTL6_Taira201203_XENLA_tissue_00175320
GALNTL6_XeXenL6RMv10029907m
GARNL3_Ismailoglu201203_XENLA_00049165
GATM_XeXenL6RMv10003662m
GBF1_Kwon201107_XENLA_00015786
GBF1_Kwon201107_XENLA_00052330
GBF1_Taira201203_XENLA_tissue_00086906
GBX2.1_XeXenL6RMv10017319m
GCA_TC417344
GCA_Taira201203_XENLA_tissue_00284222
GCG_Taira201203_XENLA_tissue_00245614
GCM2_Park201106_XENLA_00149588
GDAP1_Taira201203_XENLA_tissue_00268205
GDA_XeXenL6RMv10005620m
GDF11.1_Taira201203_XENLA_stage_00020073
GDF2_Amin201106_XENLA_00021123
GDF3_Taira201203_XENLA_stage_00155425
GDPD2_Chung201110_XENLA_00035441
GDPD5_Amin201106_XENLA_00086793
GEMIN5_XeXenL6RMv10053404m
GEMIN7_mgEST_Xl4jul2012_1013114381
GFRA1_XeXenL6RMv10050810m
GGPS1_Taira201203_XENLA_tissue_00134382
GGPS1_TeperekTkacz201202_XENLA_00081953
GGT5_XeXenL6RMv10017766m
GGT5_XeXenL6RMv10049717m
GHR_Kwon201107_XENLA_00123738
GIT1_Taira201203_XENLA_tissue_00000468
GJA1_Taira201203_XENLA_tissue_00045301
GJA5_XeXenL6RMv10008195m
GJB1_Horb201201_XENLA_00134839
GJB2_Taira201203_XENLA_stage_00124664
GJB2_XeXenL6RMv10051305m
GLCCI1_Taira201203_XENLA_tissue_00139827
GLI1.1_Taira201203_XENLA_stage_00084111
GLI1.1_Taira201203_XENLA_stage_00150788
GLI1.1_XeXenL6RMv10012130m
GLI3_Horb201201_XENLA_00012438
GLI3_Veenstra201204_XENLA_00000500
GLIS1_Taira201203_XENLA_tissue_00116735
GLIS2_Audic201207_XENLA_00000197
GLIS3_TeperekTkacz201206_XENLA_00030850
GLIS3_XeXenL6RMv10027535m
GLO1_Kwon201107_XENLA_00037863
GLRA1_XeXenL6RMv10001538m
GLRB_Taira201203_XENLA_tissue_00037236
GLRX5_Taira201203_XENLA_stage_00143010
GLRX_Taira201203_XENLA_tissue_00183059
GLTSCR1_Taira201203_XENLA_stage_00123055
GLTSCR2_Quigley201207_XENLA_00119298
GLUL_TeperekTkacz201206_XENLA_00008587
GLUL_XeXenL6RMv10031365m
GM2A_Taira201203_XENLA_tissue_00009361
GMFG_Park201106_XENLA_00172714
GMIP_Taira201203_XENLA_tissue_00154102
GMPPA_Taira201203_XENLA_stage_00217218
GMPS_Taira201203_XENLA_stage_00063499
GNA15_Taira201203_XENLA_tissue_00110373
GNAQ_TeperekTkacz201206_XENLA_00051514
GNAZ_XeXenL6RMv10017752m
GNE_Horb201201_XENLA_00025672
GNG10_Taira201203_XENLA_tissue_00242941
GNPAT_Taira201203_XENLA_tissue_00125614
GNPNAT1_Taira201203_XENLA_stage_00158421
GOLIM4_Kwon201107_XENLA_00114928
GOLM1_Ismailoglu201203_XENLA_00003802
GORAB_Park201106_XENLA_00066334
GORAB_TeperekTkacz201206_XENLA_00010411
GP1BB_Taira201203_XENLA_tissue_00214364
GPAA1_Taira201203_XENLA_tissue_00287243
GPATCH4_Taira201203_XENLA_stage_00128874
GPBAR1_Taira201203_XENLA_tissue_00071828
GPC4_XeXenL6RMv10026423m
GPC5_Taira201203_XENLA_tissue_00119616
GPC6_Ismailoglu201203_XENLA_00009188
GPD1L_XeXenL6RMv10001110m
GPD2_Kwon201107_XENLA_00095230
GPD2_Taira201203_XENLA_stage_00211457
GPER_Taira201203_XENLA_tissue_00080202
GPM6B_TC459697
GPR123_XeXenL6RMv10032762m
GPR125_XeXenL6RMv10019730m
GPR126_Taira201203_XENLA_tissue_00172086
GPR146_XeXenL6RMv10009443m
GPR153_XeXenL6RMv10001226m
GPR17_Ismailoglu201203_XENLA_00033164
GPR20_Taira201203_XENLA_tissue_00156584
GPR20_Taira201203_XENLA_tissue_00264538
GPR20_XeXenL6RMv10040624m
GPR45_Taira201203_XENLA_tissue_00055901
GPR55_XeXenL6RMv10012799m
GPR65_Quigley201112_XENLA_00067836
GPR83.2_Taira201203_XENLA_tissue_00289449
GPR84_Taira201203_XENLA_stage_00177568
GPRC5B_Ismailoglu201203_XENLA_00029762
GPRC5B_Ismailoglu201203_XENLA_00065097
GPRC6A_XeXenL6RMv10048059m
GPRIN3_XeXenL6RMv10006680m
GPT_TC438563
GQ120628.1
GRAMD1B_Taira201203_XENLA_tissue_00058758
GRAMD4_TC418594
GRAP_XeXenL6RMv10054088m
GRASP_Ismailoglu201203_XENLA_00062362
GRB10_Taira201203_XENLA_stage_00072758
GRB2_XeXenL6RMv10052013m
GRID1_Taira201203_XENLA_stage_00213585
GRID2IP_Kwon201107_XENLA_00086123
GRID2_XeXenL6RMv10030283m
GRIK4_XeXenL6RMv10046000m
GRIK5_XeXenL6RMv10044420m
GRIN2B_Ismailoglu201203_XENLA_00008453
GRIN3B_XeXenL6RMv10051353m
GRIP2_Kwon201107_XENLA_00029014
GRIP2_XeXenL6RMv10027881m
GRK1_XeXenL6RMv10044373m
GRK5_XeXenL6RMv10021225m
GRM4_XeXenL6RMv10029404m
GRPEL2_Taira201203_XENLA_stage_00055004
GRRP1_Taira201203_XENLA_tissue_00018391
GS17_Taira201203_XENLA_stage_00110783
GS17_Taira201203_XENLA_stage_00136612
GTDC1_Kwon201107_XENLA_00016859
GTF2IRD1_Taira201203_XENLA_tissue_00030874
GTF2I_Ismailoglu201203_XENLA_00044349
GTF2I_Kwon201107_XENLA_00103474
GTF2I_Taira201203_XENLA_stage_00166444
GU377277.1
GUCA1C_Taira201203_XENLA_tissue_00017782
GUCY2C_Taira201203_XENLA_tissue_00002219
GUCY2D_Taira201203_XENLA_tissue_00234351
GUSB_Park201106_XENLA_00121736
GUSB_XeXenL6RMv10027678m
GYPC_Park201106_XENLA_00119022
H1FOO_Ismailoglu201203_XENLA_00016786
HAPLN1_Taira201203_XENLA_tissue_00064356
HAS3_XeXenL6RMv10030664m
HAUS6_Kwon201107_XENLA_00003870
HBXIP_Kwon201107_XENLA_00012816
HBXIP_Taira201203_XENLA_tissue_00013581
HCRT_Taira201203_XENLA_stage_00132201
HCRT_XeXenL6RMv10040882m
HDAC3_Kwon201107_XENLA_00122209
HDAC7_XeXenL6RMv10016814m
HDAC9_Ismailoglu201203_XENLA_00049291
HDLBP_XeXenL6RMv10038651m
HEATR2_Taira201203_XENLA_stage_00176147
HEATR5B_Kwon201107_XENLA_00124919
HECTD3_Taira201203_XENLA_tissue_00286904
HEG1_XeXenL6RMv10045529m
HELQ_TC464383
HEPACAM2_Horb201201_XENLA_00005602
HEPACAM_Taira201203_XENLA_tissue_00174038
HES3.1_Ismailoglu201203_XENLA_00072500
HES3.3_Taira201203_XENLA_stage_00027692
HES5.2_Taira201203_XENLA_stage_00006337
HES6.2_XeXenL6RMv10012795m
HGS_TeperekTkacz201202_XENLA_00000296
HHIP_Quigley201112_XENLA_00077757
HHLA2_XeXenL6RMv10002704m
HIC2_Taira201203_XENLA_stage_00146943
HIC2_Taira201203_XENLA_tissue_00245593
HIP1_Quigley201112_XENLA_00093860
HIPK1_Kwon201107_XENLA_00086808
HIVEP2_TC416258
HIVEP2_Taira201203_XENLA_tissue_00071891
HIVEP3_Kwon201107_XENLA_00017352
HIVEP3_Kwon201107_XENLA_00034558
HKDC1_Taira201203_XENLA_tissue_00193492
HLTF_Taira201203_XENLA_tissue_00117282
HMGB1_Ismailoglu201203_XENLA_00062167
HMP19_TC418632
HNF4B_Taira201203_XENLA_tissue_00141736
HNRNPA1_Ismailoglu201203_XENLA_00015656
HNRNPA3_Taira201203_XENLA_tissue_00177069
HNRNPR_TeperekTkacz201206_XENLA_00016550
HNRPDL_TeperekTkacz201206_XENLA_00081740
HOMER3_TC422524
HPRT1_Ismailoglu201203_XENLA_00071349
HPS1_Audic201207_XENLA_00004653
HPS1_Taira201203_XENLA_tissue_00013725
HPS5_XeXenL6RMv10022269m
HQ437676.1
HQ665016.1
HRH2_Taira201203_XENLA_tissue_00264315
HRH3_XeXenL6RMv10030635m
HSP90B1_XeXenL6RMv10029501m
HSPA12A_XeXenL6RMv10021197m
HSPA4_XeXenL6RMv10022486m
HSPB1_TC443218
HSPBP1_TeperekTkacz201206_XENLA_00018265
HSPG2_Amin201106_XENLA_00034552
HSPG2_Ismailoglu201203_XENLA_00073381
HSPG2_Taira201203_XENLA_stage_00182047
HSPG2_XeXenL6RMv10052980m
HTATSF1_XeXenL6RMv10028640m
HTR1E_XeXenL6RMv10029292m
HTR1E_XeXenL6RMv10033802m
HTR2C_XeXenL6RMv10037716m
HYAL2_Ismailoglu201203_XENLA_00010298
HYAL4_Horb201201_XENLA_00057589
ICA1_TeperekTkacz201206_XENLA_00100750
ICAM5_Taira201203_XENLA_stage_00093035
ICAM5_Taira201203_XENLA_tissue_00110759
ICAM5_Taira201203_XENLA_tissue_00215358
ICMT_Ismailoglu201203_XENLA_00003286
IDH3B_Taira201203_XENLA_stage_00053439
IFI35_Amin201106_XENLA_00074296
IFNAR2.2_XeXenL6RMv10031471m
IFNGR1_Kwon201107_XENLA_00129554
IFT81_Quigley201207_XENLA_00116472
IGDCC3_Park201106_XENLA_00057161
IGDCC3_Taira201203_XENLA_tissue_00179588
IGF2R_Taira201203_XENLA_tissue_00131109
IGF2R_XeXenL6RMv10002073m
IGF2_TC421105
IGFBP1_Taira201203_XENLA_tissue_00158724
IGFBP2_XeXenL6RMv10045784m
IGFBPL1_XeXenL6RMv10018226m
IGHV3-33_Taira201203_XENLA_tissue_00118802
IGSF21_XeXenL6RMv10052979m
IGSF9B_Kwon201107_XENLA_00051080
IKBKE_Taira201203_XENLA_tissue_00044346
IKZF2_Taira201203_XENLA_tissue_00175802
IL12RB2_Taira201203_XENLA_tissue_00203106
IL17B_Quigley201112_XENLA_00128595
IL17B_Taira201203_XENLA_tissue_00136845
IL17RC_Ismailoglu201203_XENLA_00006324
IL17RC_Taira201203_XENLA_tissue_00163538
IL1R2_Taira201203_XENLA_tissue_00243723
IL1RAPL2_Ismailoglu201203_XENLA_00003624
IL1RAPL2_XeXenL6RMv10034140m
IL34_Kwon201107_XENLA_00040595
IL34_Taira201203_XENLA_tissue_00074074
IL6ST_XeXenL6RMv10014138m
ILDR2_Kwon201107_XENLA_00030166
IMPAD1_Taira201203_XENLA_stage_00132371
IMPDH1_Taira201203_XENLA_stage_00101243
IMPG2__Taira201203_XENLA_tissue_00020194
INHBC.1_Taira201203_XENLA_tissue_00032987
INHBC.1_XeXenL6RMv10027258m
INHBC.2_TeperekTkacz201202_XENLA_00026864
INMT_Taira201203_XENLA_tissue_00266956
INPP5A.1_Taira201203_XENLA_tissue_00070925
INPPL1_XeXenL6RMv10052409m
INSIG2_Ismailoglu201203_XENLA_00039752
INSRR_Kwon201107_XENLA_00118591
INTS10_Quigley201112_XENLA_00035726
INTS2_Ismailoglu201203_XENLA_00041178
INTS8_TeperekTkacz201206_XENLA_00038632
IP6K2_TeperekTkacz201206_XENLA_00069716
IPMK_Taira201203_XENLA_stage_00134625
IPO13_Kwon201107_XENLA_00021264
IPO13_XeXenL6RMv10033374m
IQCD_Taira201203_XENLA_stage_00060044
IQCH_Taira201203_XENLA_stage_00173723
IQGAP2_XeXenL6RMv10017145m
IQSEC1_Quigley201207_XENLA_00115029
IRAK1_Kwon201107_XENLA_00034621
IRAK1_Park201106_XENLA_00127339
IRAK1_XeXenL6RMv10015359m
IRF2_Ismailoglu201203_XENLA_00027242
IRF4_XeXenL6RMv10009183m
IRS1_XeXenL6RMv10045308m
IRX6_Taira201203_XENLA_tissue_00055884
ISOC2_Amin201106_XENLA_00088833
ISOC2_Kwon201107_XENLA_00033664
ITGA11_XeXenL6RMv10004032m
ITGA2_Taira201203_XENLA_tissue_00089342
ITGA5_Kwon201107_XENLA_00022426
ITGB6_Taira201203_XENLA_tissue_00185306
ITGBL1_Audic201207_XENLA_00005764
ITK_XeXenL6RMv10035443m
ITM2A_XeXenL6RMv10006075m
ITPK1_Taira201203_XENLA_tissue_00126597
ITPR3_Taira201203_XENLA_tissue_00251023
ITPRIPL2_XeXenL6RMv10055051m
ITPRIP_TeperekTkacz201202_XENLA_00051398
JAK2_TC458342
JAKMIP1_Taira201203_XENLA_tissue_00110319
JAKMIP2_Taira201203_XENLA_tissue_00239942
JAKMIP2_XeXenL6RMv10014440m
JAM2_Quigley201207_XENLA_00098457
JAZF1_Ismailoglu201203_XENLA_00048242
JHDM1D_Taira201203_XENLA_tissue_00167778
JMJD5_Taira201203_XENLA_stage_00052578
JN639649.1
JN639817.1
JPH1_Taira201203_XENLA_tissue_00084729
KALRN_Taira201203_XENLA_stage_00149386
KANK4_Kwon201107_XENLA_00086425
KAT6A_XeXenL6RMv10029556m
KAZN_Taira201203_XENLA_tissue_00283041
KBTBD11_Taira201203_XENLA_tissue_00162809
KBTBD11_XeXenL6RMv10044526m
KCNA2_Taira201203_XENLA_tissue_00025385
KCNAB2_XeXenL6RMv10047713m
KCNH2_XeXenL6RMv10012223m
KCNH2__XeXenL6RMv10023078m
KCNH4_XeXenL6RMv10040881m
KCNH8_XeXenL6RMv10009041m
KCNIP3__Taira201203_XENLA_tissue_00138996
KCNJ15_XeXenL6RMv10013735m
KCNK16_Taira201203_XENLA_tissue_00002020
KCNN1_Ismailoglu201203_XENLA_00007109
KCNN2_Ismailoglu201203_XENLA_00005120
KCNN4_Taira201203_XENLA_tissue_00229576
KCNQ3_XeXenL6RMv10051033m
KCNRG_Quigley201207_XENLA_00020812
KCNT1_Taira201203_XENLA_tissue_00042955
KCNT1_XeXenL6RMv10053720m
KCTD10_mgEST_Xl4jul2012_1013254109
KCTD15A_Taira201203_XENLA_tissue_00244114
KCTD16_Ismailoglu201203_XENLA_00041076
KCTD7_Taira201203_XENLA_tissue_00065922
KDELR2_TC421597
KDM2A_Ismailoglu201203_XENLA_00058363
KDM2A_XeXenL6RMv10010178m
KDM2B_Taira201203_XENLA_tissue_00221337
KDM4B_Ismailoglu201203_XENLA_00004339
KDM5A_XeXenL6RMv10049436m
KDM6A_Horb201201_XENLA_00193643
KDM6A_Taira201203_XENLA_tissue_00095614
KDM6A_XeXenL6RMv10018309m
KDR_Taira201203_XENLA_tissue_00266332
KIAA0182_Taira201203_XENLA_tissue_00189822
KIAA0226_Taira201203_XENLA_tissue_00017821
KIAA0226_XeXenL6RMv10052020m
KIAA0368_Ismailoglu201203_XENLA_00003238
KIAA1024L_Taira201203_XENLA_tissue_00268806
KIAA1024_XeXenL6RMv10016128m
KIAA1217_Chung201110_XENLA_00026200
KIAA1217_Taira201203_XENLA_tissue_00094288
KIAA1274_Ismailoglu201203_XENLA_00042787
KIAA1324_Taira201203_XENLA_stage_00130617
KIAA1432_XeXenL6RMv10054665m
KIAA1456_XeXenL6RMv10044569m
KIAA1486_XeXenL6RMv10045311m
KIAA1530_Taira201203_XENLA_tissue_00045640
KIAA1715_TC428476
KIAA1841_XeXenL6RMv10021971m
KIAA1958_XeXenL6RMv10014113m
KIAA2022_XeXenL6RMv10044014m
KIDINS220_XeXenL6RMv10033276m
KIF11_XeXenL6RMv10025038m
KIF15_Taira201203_XENLA_stage_00156816
KIF17_Quigley201207_XENLA_00109815
KIF18B_Taira201203_XENLA_stage_00059208
KIF18B_XeXenL6RMv10026004m
KIF1B_Kwon201107_XENLA_00001930
KIF26B_Amin201106_XENLA_00089753
KIF5A_Taira201203_XENLA_tissue_00084642
KIF5B_Chung201110_XENLA_00013588
KIRREL2_TC414329
KIRREL_XeXenL6RMv10038221m
KLF12_Kwon201107_XENLA_00016749
KLF13_mgEST_Xl4jul2012_1013102396
KLF15.2_Kwon201107_XENLA_00098472
KLF15.2_Kwon201107_XENLA_00118628
KLF17_TeperekTkacz201206_XENLA_00107725
KLF4_XeXenL6RMv10045837m
KLF5_Taira201203_XENLA_tissue_00001170
KLF8_Taira201203_XENLA_tissue_00122227
KLHL15_Ismailoglu201203_XENLA_00068192
KLHL25_Taira201203_XENLA_stage_00196092
KLHL29_Taira201203_XENLA_stage_00039162
KLHL2_Audic201207_XENLA_00001089
KLHL32_Taira201203_XENLA_tissue_00214769
KLHL35_Audic201207_XENLA_00005623
KLHL4_Taira201203_XENLA_tissue_00234039
KLHL4_XeXenL6RMv10036741m
KLRAQ1_XeXenL6RMv10001725m
KMO_Taira201203_XENLA_stage_00195596
KNTC1_XeXenL6RMv10029691m
KPNA1_Taira201203_XENLA_stage_00140164
KPNA4_TC428689
KRR1_TeperekTkacz201206_XENLA_00101978
KRT8.2_Quigley201207_XENLA_00116791
KRT8.2_Taira201203_XENLA_tissue_00016007
KTN1_Audic201207_XENLA_00002956
KTN1_Taira201203_XENLA_stage_00070528
L02956.1
L05540.1
L20299.1
L43148.1
LAMB1_Kwon201107_XENLA_00024419
LAMB4_Taira201203_XENLA_stage_00128527
LAMC1_XeXenL6RMv10020579m
LAMP1_TC418059
LAPTM5_Taira201203_XENLA_tissue_00146350
LARP1_Ismailoglu201203_XENLA_00057808
LARP1_Taira201203_XENLA_stage_00130718
LARP7_Kwon201107_XENLA_00011367
LBR_XeXenL6RMv10024326m
LCLAT1_XeXenL6RMv10019780m
LCTL_Taira201203_XENLA_tissue_00271024
LDB1_TC459185
LDLRAP1_Taira201203_XENLA_tissue_00140720
LENG8_Taira201203_XENLA_stage_00130770
LENG8_Taira201203_XENLA_tissue_00035420
LEPR_Taira201203_XENLA_tissue_00096526
LEP_TC459826
LETM2_Kwon201107_XENLA_00084761
LGALS9C_Taira201203_XENLA_tissue_00052143
LHFPL2_Quigley201112_XENLA_00050430
LIMS1_Ismailoglu201203_XENLA_00010121
LIMS3_Audic201207_XENLA_00004550
LIN54_mgEST_Xl4jul2012_1013110819
LIN9_Quigley201207_XENLA_00092671
LINGO1_Amin201106_XENLA_00090737
LINGO1_XeXenL6RMv10039266m
LINGO2_Taira201203_XENLA_tissue_00050278
LIPG_Ismailoglu201203_XENLA_00032391
LITAF_Taira201203_XENLA_stage_00031178
LLGL1_Taira201203_XENLA_stage_00132656
LMAN2_XeXenL6RMv10039371m
LMCD1_Taira201203_XENLA_tissue_00032737
LMCD1_Taira201203_XENLA_tissue_00168561
LMNB3_Taira201203_XENLA_tissue_00008382
LMO4.2_TeperekTkacz201202_XENLA_00076348
LMO7_Taira201203_XENLA_tissue_00103662
LMOD3_Taira201203_XENLA_tissue_00077478
LMX1B.1_TeperekTkacz201206_XENLA_00028202
LMX1B.2_XeXenL6RMv10053601m
LNX1_Quigley201207_XENLA_00097894
LNX2_Park201106_XENLA_00161303
LOC100130701_XeXenL6RMv10054190m
LOC100132731_Taira201203_XENLA_tissue_00037010
LOC100492168_Quigley201112_XENLA_00064473
LOC100494383_Taira201203_XENLA_tissue_00107176
LOC100496311_Audic201207_XENLA_00001950
LOC100497556_Taira201203_XENLA_tissue_00264628
LOC417536_Taira201203_XENLA_tissue_00280883
LOC644145_XeXenL6RMv10037762m
LOC646644_Taira201203_XENLA_stage_00107252
LOC728026_Chung201110_XENLA_00018687
LONRF1_Ismailoglu201203_XENLA_00037427
LOXHD1_XeXenL6RMv10000805m
LOXL2_Taira201203_XENLA_stage_00192150
LOXL3_Audic201207_XENLA_00005055
LPAR6_Ismailoglu201203_XENLA_00021533
LPCAT2_Taira201203_XENLA_stage_00166568
LPHN1_Taira201203_XENLA_stage_00185652
LPIN1_Taira201203_XENLA_stage_00130315
LPIN1_XeXenL6RMv10014158m
LPL_Taira201203_XENLA_tissue_00010975
LPL_Taira201203_XENLA_tissue_00173691
LPP_Quigley201207_XENLA_00070598
LPP_Taira201203_XENLA_stage_00209033
LRCH1_XeXenL6RMv10048334m
LRFN1_XeXenL6RMv10040115m
LRFN2_XeXenL6RMv10011545m
LRIG1_XeXenL6RMv10027037m
LRIG2_TeperekTkacz201206_XENLA_00012970
LRMP_Taira201203_XENLA_tissue_00034157
LRP5_XeXenL6RMv10031689m
LRP6_Horb201201_XENLA_00160422
LRP8_Taira201203_XENLA_tissue_00064761
LRRC16A_XeXenL6RMv10018424m
LRRC16B_Taira201203_XENLA_tissue_00111593
LRRC17_XeXenL6RMv10006548m
LRRC24_Horb201201_XENLA_00124968
LRRC30_Taira201203_XENLA_stage_00055529
LRRC32.1_Park201106_XENLA_00066321
LRRC33_Taira201203_XENLA_tissue_00164970
LRRC4B_Park201106_XENLA_00008830
LRRC4B_TC456040
LRRC4B_XeXenL6RMv10009775m
LRRC4_Taira201203_XENLA_tissue_00104120
LRRC7_Taira201203_XENLA_tissue_00021729
LRRC7_XeXenL6RMv10025123m
LRRC8D_Kwon201107_XENLA_00052777
LRRFIP2_Taira201203_XENLA_tissue_00222057
LRRFIP2_XeXenL6RMv10010977m
LRRIQ1_Taira201203_XENLA_tissue_00014896
LRRTM1_Taira201203_XENLA_stage_00170725
LRRTM1_XeXenL6RMv10010930m
LRRTM3_XeXenL6RMv10008350m
LSAMP_Taira201203_XENLA_tissue_00198556
LSM4_Taira201203_XENLA_tissue_00080528
LSMD1_Kwon201107_XENLA_00101339
LTB4R2_Taira201203_XENLA_tissue_00184368
LTBP1_Park201106_XENLA_00077953
LTBP4_Amin201106_XENLA_00023858
LTC4S.1_Taira201203_XENLA_tissue_00097476
LTN1_Taira201203_XENLA_tissue_00018579
LUZP2_Taira201203_XENLA_tissue_00006745
LYG2_Taira201203_XENLA_tissue_00171390
LYN_Taira201203_XENLA_tissue_00113612
LYPD1_Taira201203_XENLA_tissue_00171674
LYPLA1_mgEST_Xl4jul2012_1013156986
LYRM2_Taira201203_XENLA_tissue_00117164
LZIC_XeXenL6RMv10020413m
LZTFL1_Quigley201207_XENLA_00098600
LZTS1_Ismailoglu201203_XENLA_00020021
M18134.1
M90095.1
M94258.1
M99582.1
MACC1_Taira201203_XENLA_tissue_00206862
MAD1L1_Taira201203_XENLA_stage_00028304
MAD2L1_XeXenL6RMv10044449m
MAFK_Taira201203_XENLA_tissue_00175427
MAGI1_Ismailoglu201203_XENLA_00054294
MAGI1_TeperekTkacz201206_XENLA_00062423
MAL2_Kwon201107_XENLA_00109784
MAL_Taira201203_XENLA_tissue_00266747
MAML2_Kwon201107_XENLA_00135008
MAML3_Taira201203_XENLA_tissue_00273902
MAN1A1_Quigley201207_XENLA_00066489
MAN2B1_Taira201203_XENLA_stage_00112171
MAP1B_Taira201203_XENLA_tissue_00263537
MAP1LC3C_Taira201203_XENLA_tissue_00268566
MAP2_Taira201203_XENLA_tissue_00102465
MAP3K15_XeXenL6RMv10017488m
MAP3K1_Quigley201112_XENLA_00091021
MAP3K9_Ismailoglu201203_XENLA_00062827
MAP4K4_Audic201207_XENLA_00005911
MAP9_XeXenL6RMv10054026m
MAPK4_TeperekTkacz201206_XENLA_00035059
MAPK6_Quigley201112_XENLA_00091073
MAPK8IP3_XeXenL6RMv10030514m
MAPKAP1_Taira201203_XENLA_tissue_00248921
MAPKAP1_TeperekTkacz201206_XENLA_00030169
MAPKAPK2_TC433558
MAPKAPK3_XeXenL6RMv10004806m
MAPKAPK5_Kwon201107_XENLA_00135094
MAPRE2_Taira201203_XENLA_stage_00165975
MARCH11_XeXenL6RMv10026008m
MARCH5_TC420668
MARCKSL1_TC461177
MARCKSL1_TeperekTkacz201202_XENLA_00040316
MARCO_Taira201203_XENLA_tissue_00154271
MARK1_TC414091
MARS2_Horb201201_XENLA_00089909
MARS2_Taira201203_XENLA_stage_00114924
MARVELD1_Taira201203_XENLA_tissue_00076769
MASP1_TC415014
MAST4_Kwon201107_XENLA_00041275
MAST4_TeperekTkacz201206_XENLA_00101226
MAST4_XeXenL6RMv10049977m
MAT1A_Taira201203_XENLA_stage_00099636
MAT1A_mgEST_Xl4jul2012_1013103408
MATR3_Kwon201107_XENLA_00108591
MB21D1_XeXenL6RMv10010744m
MB21D2_Ismailoglu201203_XENLA_00039368
MBNL1_Taira201203_XENLA_tissue_00107131
MBP_Ismailoglu201203_XENLA_00010271
MBP_Taira201203_XENLA_tissue_00247577
MC3R_Taira201203_XENLA_tissue_00001139
MCC_Taira201203_XENLA_tissue_00038642
MCF2L.2_Taira201203_XENLA_tissue_00068304
MCF2L.2_Taira201203_XENLA_tissue_00228467
MCF2_XeXenL6RMv10007574m
MCHR2_XeXenL6RMv10013776m
MCTP1_Taira201203_XENLA_stage_00088896
MCTP1_Taira201203_XENLA_tissue_00056723
MCTP2_Taira201203_XENLA_stage_00029459
MDH1_TC441827
MDH2_TC437292
MDK_Taira201203_XENLA_stage_00206604
MED10_Ismailoglu201203_XENLA_00030642
MED13L_XeXenL6RMv10003017m
MED13L_XeXenL6RMv10041766m
MED13_Kwon201107_XENLA_00102201
MED13_TeperekTkacz201202_XENLA_00077303
MED14_Kwon201107_XENLA_00045670
MED8_TC419652
MEF2D_Kwon201107_XENLA_00048006
MEGF11_XeXenL6RMv10038986m
MEGF6_Park201106_XENLA_00091546
MEIS2_Taira201203_XENLA_tissue_00203568
MEOX2_Taira201203_XENLA_stage_00205901
MEST_Taira201203_XENLA_tissue_00171326
METAP1_Ismailoglu201203_XENLA_00005170
METRNL_XeXenL6RMv10004991m
METTL11B_XeXenL6RMv10035908m
METTL15_XeXenL6RMv10049097m
METTL16_Ismailoglu201203_XENLA_00006046
METTL18_Taira201203_XENLA_tissue_00048665
METTL18_XeXenL6RMv10019925m
METTL19_Taira201203_XENLA_stage_00053299
METTL21D_Kwon201107_XENLA_00077232
MFAP1_Kwon201107_XENLA_00093602
MFAP2_Amin201106_XENLA_00076701
MFAP5_XeXenL6RMv10035290m
MFSD11_Ismailoglu201203_XENLA_00033050
MFSD4_Taira201203_XENLA_tissue_00268839
MFSD4_XeXenL6RMv10005230m
MFSD4_XeXenL6RMv10055236m
MFSD5_Kwon201107_XENLA_00016335
MFSD7_TC417693
MGAM_XeXenL6RMv10046639m
MGAT3_XeXenL6RMv10021717m
MGAT5_Horb201201_XENLA_00119707
MGAT5_Ismailoglu201203_XENLA_00031032
MGEA5_Taira201203_XENLA_stage_00182656
MGEA5_Taira201203_XENLA_stage_00199654
MGRN1_Taira201203_XENLA_tissue_00173625
MIB1_Taira201203_XENLA_tissue_00160619
MICAL2_Taira201203_XENLA_tissue_00189352
MICALL2_Ismailoglu201203_XENLA_00018660
MICALL2_XeXenL6RMv10018159m
MID1IP1_Quigley201207_XENLA_00094445
MID1IP1_TC418718
MIDN_TC414891
MIDN_XeXenL6RMv10004225m
MKI67_Horb201201_XENLA_00227232
MKL1_Quigley201207_XENLA_00088879
MKL2_Ismailoglu201203_XENLA_00030508
MKL2_Kwon201107_XENLA_00000214
MKL2_Taira201203_XENLA_tissue_00019469
MKRN1_Kwon201107_XENLA_00105723
MLF1_Taira201203_XENLA_tissue_00215262
MLF2_TC419628
MLL2_Ismailoglu201203_XENLA_00014007
MLL2_Ismailoglu201203_XENLA_00020484
MLL4_XeXenL6RMv10026163m
MLL5_Kwon201107_XENLA_00039576
MLL_Taira201203_XENLA_stage_00186681
MLXIP_Taira201203_XENLA_tissue_00028348
MMP15_XeXenL6RMv10006622m
MMP16_Audic201207_XENLA_00002521
MNS1_XeXenL6RMv10046055m
MON1A_XeXenL6RMv10007939m
MORC3_Kwon201107_XENLA_00020647
MORC4_TeperekTkacz201206_XENLA_00006937
MORN3_Quigley201207_XENLA_00064375
MOSC1_Taira201203_XENLA_tissue_00245518
MPDZ_Taira201203_XENLA_stage_00139125
MPDZ_Taira201203_XENLA_tissue_00281896
MPHOSPH6_Taira201203_XENLA_tissue_00004963
MPP6_XeXenL6RMv10027935m
MPPED1_Taira201203_XENLA_tissue_00142764
MPPED1_XeXenL6RMv10003979m
MRAS_Taira201203_XENLA_tissue_00035027
MRAS_Taira201203_XENLA_tissue_00284635
[truncated: 2,599 more rows]

## Sheet: K27 homogeneous (HMD>80)
42SP50_Taira201203_XENLA_tissue_00108571
A2LD1_Park201106_XENLA_00144051
A4IHV8_XENTR_Audic201207_XENLA_00005061
A4IHV8_XENTR_Taira201203_XENLA_tissue_00236022
AACS_XeXenL6RMv10014863m
AARS_Ismailoglu201203_XENLA_00011563
AATK_Taira201203_XENLA_tissue_00053009
AATK_Taira201203_XENLA_tissue_00098234
AB046535.1
AB088399.1
AB088400.1
AB109102.1
AB109103.1
ABCA2_Taira201203_XENLA_tissue_00007733
ABCC12_Taira201203_XENLA_stage_00025569
ABCC3_XeXenL6RMv10049234m
ABCC4_Taira201203_XENLA_tissue_00082592
ABCG2_TC415692
ABHD12_TeperekTkacz201202_XENLA_00134896
ABI2_Taira201203_XENLA_tissue_00026980
ABLIM1_Taira201203_XENLA_tissue_00043731
ABLIM3_Taira201203_XENLA_tissue_00202494
ABTB2_Park201106_XENLA_00081856
AC027045.1_Taira201203_XENLA_stage_00188689
ACCN4_Taira201203_XENLA_tissue_00081843
ACCS_TeperekTkacz201206_XENLA_00050913
ACER2_XeXenL6RMv10017596m
ACMSD_Taira201203_XENLA_tissue_00005471
ACMSD_Taira201203_XENLA_tissue_00086282
ACMSD_XeXenL6RMv10030979m
ACOT12_Taira201203_XENLA_tissue_00281730
ACP2_Taira201203_XENLA_stage_00198464
ACPL2_XeXenL6RMv10038585m
ACSBG2_Kwon201107_XENLA_00053601
ACSBG2_XeXenL6RMv10026201m
ACSF2_Park201106_XENLA_00119376
ACSL1_Audic201207_XENLA_00006896
ACSL1_Ismailoglu201203_XENLA_00070358
ACTN1_Chung201110_XENLA_00071555
ADAM10_Kwon201107_XENLA_00013520
ADAM10_TC417549
ADAM17_XeXenL6RMv10006643m
ADAMTS2_Taira201203_XENLA_tissue_00002413
ADAMTS3_XeXenL6RMv10050724m
ADAMTS7_Taira201203_XENLA_tissue_00270640
ADAMTS7_XeXenL6RMv10012211m
ADAMTS9_Park201106_XENLA_00070628
ADAMTS9_Park201106_XENLA_00134117
ADAMTS9_Park201106_XENLA_00139534
ADAMTSL3_Taira201203_XENLA_tissue_00011350
ADAMTSL4_Taira201203_XENLA_tissue_00013731
ADAP1_Taira201203_XENLA_tissue_00256244
ADCK3_Taira201203_XENLA_tissue_00102523
ADCYAP1_Taira201203_XENLA_tissue_00084734
ADCYAP1_Taira201203_XENLA_tissue_00098714
ADD2_Taira201203_XENLA_tissue_00100730
ADMP_Taira201203_XENLA_stage_00069727
ADORA2A_TC419598
ADORA2B_Taira201203_XENLA_stage_00116299
ADORA2B_Taira201203_XENLA_tissue_00008158
ADRA1D_Audic201207_XENLA_00003569
ADRA1D_Taira201203_XENLA_stage_00184950
ADRA1D_XeXenL6RMv10010925m
ADRA2A_XeXenL6RMv10032306m
ADRA2C_Taira201203_XENLA_tissue_00225632
ADRA2C_XeXenL6RMv10044210m
ADRB1_Park201106_XENLA_00067312
ADRB2_Taira201203_XENLA_tissue_00258486
AF008594.1
AF013612.1
AF015454.2
AF035446.1
AF035529.1
AF064601.1
AF072382.1
AF119790.1
AF132853.1
AF154557.1
AF157558.1
AF167980.1
AF173940.1
AF179300.1
AF183571.1
AF186464.1
AF204924.1
AF212198.2
AF213685.1
AF283692.1
AF288453.1
AF297713.1
AF307009.1
AF323750.1
AF468651.1
AF495661.1
AF549908.1
AF550000.1
AFAP1L1_Taira201203_XENLA_tissue_00183484
AFAP1_Ismailoglu201203_XENLA_00060747
AFF3_XeXenL6RMv10046201m
AFF4_XeXenL6RMv10030401m
AGAP1_Taira201203_XENLA_stage_00184485
AGAP1_Taira201203_XENLA_tissue_00021122
AGAP2_mgEST_Xl4jul2012_1013121274
AGA_Ismailoglu201203_XENLA_00068568
AGL_Ismailoglu201203_XENLA_00007191
AGMAT_Taira201203_XENLA_stage_00084225
AGPAT3_Ismailoglu201203_XENLA_00061042
AGPHD1_TC421569
AGRN_Quigley201112_XENLA_00054624
AGRN_Quigley201112_XENLA_00079738
AGRN_Taira201203_XENLA_tissue_00124619
AGXT_Taira201203_XENLA_tissue_00226987
AH005463.1
AHCTF1_Taira201203_XENLA_tissue_00226835
AHCYL1_Taira201203_XENLA_tissue_00107620
AHDC1_Taira201203_XENLA_stage_00218082
AHR_Taira201203_XENLA_tissue_00196384
AIFM2_XeXenL6RMv10038673m
AIM1_Taira201203_XENLA_tissue_00134114
AJ000667.1
AJ243595.1
AJ249843.1
AJ314827.1
AJ319668.1
AJ319749.1
AJAP1_Taira201203_XENLA_tissue_00046241
AK1_Taira201203_XENLA_tissue_00153679
AK1_XeXenL6RMv10044725m
AK2_Kwon201107_XENLA_00118828
AK4_Taira201203_XENLA_tissue_00119590
AK5_Taira201203_XENLA_tissue_00249503
AKAP13_Taira201203_XENLA_tissue_00009970
AKAP14_Taira201203_XENLA_stage_00000630
AKAP14_Taira201203_XENLA_tissue_00094250
AKAP2_Taira201203_XENLA_tissue_00072043
AKAP2_Taira201203_XENLA_tissue_00248241
AKR1C2_Quigley201207_XENLA_00014857
AKT1_TeperekTkacz201202_XENLA_00015318
ALDH18A1_Kwon201107_XENLA_00076166
ALDH1A2_XeXenL6RMv10046039m
ALDH1A3_XeXenL6RMv10044226m
ALDH1B1_Taira201203_XENLA_tissue_00225663
ALDH1B1_XeXenL6RMv10018227m
ALDH1L1_Quigley201207_XENLA_00081019
ALDH1L2_Kwon201107_XENLA_00043551
ALDH1L2_Park201106_XENLA_00083454
ALDH1L2_XeXenL6RMv10025425m
ALDH1L2_XeXenL6RMv10031749m
ALDH3A2_Ismailoglu201203_XENLA_00038007
ALDH3A2_Taira201203_XENLA_tissue_00152279
ALDH5A1_Taira201203_XENLA_tissue_00085776
ALDOA_XeXenL6RMv10013257m
ALDOC_XeXenL6RMv10029015m
ALPK1_Quigley201112_XENLA_00034762
ALPL_Park201106_XENLA_00158582
ALX1_Kwon201107_XENLA_00030220
ALX1_XeXenL6RMv10030488m
ALX4_Taira201203_XENLA_stage_00104506
ALYREF_Taira201203_XENLA_stage_00206936
AMD1_TeperekTkacz201206_XENLA_00081663
AMOTL1_Quigley201207_XENLA_00067195
AMOTL1_XeXenL6RMv10041546m
AMOTL2_XeXenL6RMv10009153m
AMOT_Taira201203_XENLA_stage_00054202
AMPD3_TC460790
AMPD3_XeXenL6RMv10050066m
AMT_Ismailoglu201203_XENLA_00006561
ANK3_Taira201203_XENLA_tissue_00130016
ANKFY1_XeXenL6RMv10025850m
ANKHD1_Taira201203_XENLA_stage_00064224
ANKHD1_XeXenL6RMv10001485m
ANKRD13A_Taira201203_XENLA_tissue_00116375
ANKRD57_Taira201203_XENLA_tissue_00018102
ANKRD57_Taira201203_XENLA_tissue_00275092
ANKRD58_Taira201203_XENLA_tissue_00240046
ANKRD63_Taira201203_XENLA_stage_00047877
ANKRD9_Taira201203_XENLA_tissue_00238668
ANKS1B_Taira201203_XENLA_tissue_00053294
ANKS1B_Taira201203_XENLA_tissue_00054094
ANKS6_Taira201203_XENLA_tissue_00170669
ANKS6_XeXenL6RMv10016001m
ANP32B_TeperekTkacz201206_XENLA_00043215
ANXA2_TC439934
ANXA2_Taira201203_XENLA_tissue_00130897
ANXA3_Taira201203_XENLA_tissue_00062048
ANXA3_Taira201203_XENLA_tissue_00243888
ANXA3_mgEST_Xl4jul2012_1013086347
AOX1_XeXenL6RMv10020829m
AP1G1_Kwon201107_XENLA_00053778
AP1S3_Horb201201_XENLA_00127363
AP1S3_Quigley201207_XENLA_00098945
AP2S1_Kwon201107_XENLA_00116677
AP2S1_Taira201203_XENLA_stage_00075064
AP2S1_Taira201203_XENLA_tissue_00100647
AP3B2_Taira201203_XENLA_tissue_00150586
AP3B2_Taira201203_XENLA_tissue_00174379
AP3B2_XeXenL6RMv10039222m
APBB2_Taira201203_XENLA_tissue_00073431
APBB2_Taira201203_XENLA_tissue_00101545
APCDD1_Ismailoglu201203_XENLA_00069127
APCDD1_Taira201203_XENLA_stage_00202221
APC_Kwon201107_XENLA_00101680
APC_Kwon201107_XENLA_00106194
API5_TeperekTkacz201206_XENLA_00017329
APLP2_Taira201203_XENLA_tissue_00117889
APP_Taira201203_XENLA_stage_00024704
APP_Taira201203_XENLA_stage_00170644
APP_Taira201203_XENLA_stage_00187735
AQP12A_TC422013
AQP8_Taira201203_XENLA_tissue_00047333
AQP8_XeXenL6RMv10023964m
ARHGAP10_Kwon201107_XENLA_00137162
ARHGAP17_TeperekTkacz201206_XENLA_00110647
ARHGAP20_Taira201203_XENLA_stage_00061590
ARHGAP20_Taira201203_XENLA_tissue_00103991
ARHGAP25_Taira201203_XENLA_tissue_00057451
ARHGAP25_XeXenL6RMv10016529m
ARHGAP26_Taira201203_XENLA_tissue_00114291
ARHGAP28_Taira201203_XENLA_stage_00191767
ARHGAP28_XeXenL6RMv10013611m
ARHGAP32_Taira201203_XENLA_tissue_00164630
ARHGAP33_XeXenL6RMv10006512m
ARHGAP42_Park201106_XENLA_00082310
ARHGAP42_Quigley201112_XENLA_00083256
ARHGAP4_Taira201203_XENLA_tissue_00012118
ARHGAP9_Taira201203_XENLA_tissue_00022560
ARHGAP9_Taira201203_XENLA_tissue_00212909
ARHGEF16_Kwon201107_XENLA_00081468
ARHGEF16_Kwon201107_XENLA_00100782
ARHGEF1_Ismailoglu201203_XENLA_00049775
ARHGEF25_Taira201203_XENLA_tissue_00284332
ARHGEF26_Kwon201107_XENLA_00118301
ARHGEF26_Taira201203_XENLA_tissue_00097019
ARHGEF26_XeXenL6RMv10054389m
ARHGEF37_Kwon201107_XENLA_00009461
ARHGEF40_Taira201203_XENLA_stage_00200091
ARHGEF40_Taira201203_XENLA_tissue_00144294
ARHGEF7_Taira201203_XENLA_stage_00038313
ARHGEF7_Taira201203_XENLA_stage_00201933
ARHGEF7_Taira201203_XENLA_tissue_00192022
ARID5B_Kwon201107_XENLA_00132721
ARL4A_TeperekTkacz201206_XENLA_00053893
ARL5A_Taira201203_XENLA_tissue_00002276
ARL5B_Ismailoglu201203_XENLA_00051178
ARL8A_Taira201203_XENLA_stage_00114525
ARL8A_Taira201203_XENLA_tissue_00153140
ARNTL_TC416134
ARPC1B_TC421064
ARPC5_Kwon201107_XENLA_00033172
ARSI_Taira201203_XENLA_tissue_00161007
ARVCF_Ismailoglu201203_XENLA_00010150
ARVCF_Kwon201107_XENLA_00024713
ARVCF_Taira201203_XENLA_stage_00069278
ARX_Taira201203_XENLA_stage_00204739
AR_Taira201203_XENLA_tissue_00137580
ASAP2_Taira201203_XENLA_tissue_00047478
ASAP2_Taira201203_XENLA_tissue_00125021
ASB2_Taira201203_XENLA_stage_00146207
ASB2_Taira201203_XENLA_tissue_00147378
ASB2_XeXenL6RMv10023113m
ASCL1_TC419820
ASCL2_Taira201203_XENLA_stage_00036627
ASCL2_Taira201203_XENLA_stage_00127621
ASH2L_Kwon201107_XENLA_00108365
ASPHD2_Taira201203_XENLA_tissue_00238136
ASPH_XeXenL6RMv10047559m
ASPSCR1_Ismailoglu201203_XENLA_00058998
ASS1_XeXenL6RMv10024238m
ATF3_Taira201203_XENLA_tissue_00091862
ATF7IP_Taira201203_XENLA_tissue_00108141
ATIC_Taira201203_XENLA_tissue_00111927
ATOH1_Taira201203_XENLA_stage_00186101
ATOH1_Taira201203_XENLA_tissue_00262497
ATOX1_Park201106_XENLA_00036536
ATP10D_Horb201201_XENLA_00008024
ATP11A_Audic201207_XENLA_00003445
ATP1A1_Quigley201207_XENLA_00009023
ATP1B3_Taira201203_XENLA_tissue_00195358
ATP2B4_Taira201203_XENLA_tissue_00228256
ATP2C1_Kwon201107_XENLA_00078285
ATP2C2_Chung201110_XENLA_00010370
ATP5B_XeXenL6RMv10009678m
ATP5G1_Taira201203_XENLA_stage_00151478
ATP5G1_Taira201203_XENLA_tissue_00273659
ATP6V0A2_XeXenL6RMv10008354m
ATP6V1D_TC422528
ATP6V1G3_Quigley201112_XENLA_00112932
ATP6V1G3_Taira201203_XENLA_stage_00209508
ATP8B1_TeperekTkacz201202_XENLA_00156826
ATP8B1_TeperekTkacz201206_XENLA_00080306
ATPIF1_Park201106_XENLA_00054467
ATRNL1_Taira201203_XENLA_stage_00163400
ATR_Taira201203_XENLA_tissue_00159722
ATXN2_TeperekTkacz201206_XENLA_00103699
AUTS2_Ismailoglu201203_XENLA_00026807
AUTS2_Taira201203_XENLA_tissue_00256568
AVPR1A_Taira201203_XENLA_tissue_00079821
AXIN2_Taira201203_XENLA_tissue_00033830
AXL_Kwon201107_XENLA_00055400
AY052765.1
AY112700.1
AY124705.1
AY204552.1
AY204554.1
AY244474.1
AY260733.1
AY371498.1
AY508954.1
AY601665.1
AY635783.1
AY649372.1
AY686698.1
AY757358.1
AY894836.1
B0BMM6_XENTR_Ismailoglu201203_XENLA_00072305
B1WBK9_XENTR_Taira201203_XENLA_tissue_00119258
B1WBK9_XENTR_XeXenL6RMv10055105m
B2RZ03_XENTR_Ismailoglu201203_XENLA_00027801
B2RZ03_XENTR_Taira201203_XENLA_tissue_00077504
B3GALT2_Taira201203_XENLA_tissue_00266993
B3GALTL_Ismailoglu201203_XENLA_00000161
B3GALTL_Ismailoglu201203_XENLA_00054293
B3GAT1_Taira201203_XENLA_stage_00116448
B3GNT4_Kwon201107_XENLA_00003149
B3GNT4_Taira201203_XENLA_tissue_00214216
B3GNT7_Kwon201107_XENLA_00055505
B4GALNT1_XeXenL6RMv10032467m
B4GALT1.1_Taira201203_XENLA_tissue_00134970
B4GALT1.1_TeperekTkacz201202_XENLA_00027461
B4GALT1.1_XeXenL6RMv10041536m
B4GALT1.2_Taira201203_XENLA_stage_00034933
B4GALT1.2_Taira201203_XENLA_tissue_00049033
B4GALT2_XeXenL6RMv10021134m
B4GALT2_mgEST_Xl4jul2012_1013112455
B4GALT6_Kwon201107_XENLA_00021266
B4GALT6_Kwon201107_XENLA_00132945
BACE2_TC433931
BAG1_Ismailoglu201203_XENLA_00043760
BAG3_TC415550
BAG3_mgEST_Xl4jul2012_1013253683
BAI2_Taira201203_XENLA_tissue_00273071
BAI3_Taira201203_XENLA_tissue_00028755
BAI3_Taira201203_XENLA_tissue_00142633
BAIAP2_Taira201203_XENLA_tissue_00236698
BAMBI_Taira201203_XENLA_stage_00025201
BAMBI_Taira201203_XENLA_tissue_00105522
BAPX_Taira201203_XENLA_tissue_00032634
BAPX_XeXenL6RMv10011636m
BARHL2_TC422105
BARHL2_Taira201203_XENLA_stage_00094721
BARHL2_Taira201203_XENLA_tissue_00058906
BASP1_Taira201203_XENLA_tissue_00155122
BBX_XeXenL6RMv10045700m
BC041298.1
BC041319.1
BC042228.1
BC042229.1
BC043734.1
BC043817.1
BC043851.1
BC043980.1
BC044000.1
BC044008.1
BC044114.1
BC044268.1
BC044274.1
BC044278.1
BC044295.1
BC044955.1
BC044959.1
BC045038.1
BC045099.1
BC045251.1
BC045261.1
BC045272.1
BC046863.1
BC047971.1
BC049175.1
BC049389.1
BC054149.1
BC054261.1
BC054296.1
BC054333.1
BC055960.1
BC055963.1
BC055969.1
BC055994.1
BC059299.1
BC059340.1
BC059962.1
BC060397.1
BC064685.1
BC066554.1
BC068631.1
BC068632.1
BC068845.1
BC068938.1
BC068952.1
BC068970.1
BC070621.1
BC070634.1
BC070661.1
BC070662.1
BC070672.1
BC070674.1
BC070776.1
BC070800.1
BC070863.1
BC071059.1
BC071135.1
BC072124.1
BC072130.1
BC072179.1
BC072256.1
BC072290.1
BC072361.1
BC072378.1
BC072381.1
BC072940.1
BC073029.1
BC073040.1
BC073066.1
BC073102.1
BC073121.1
BC073316.1
BC073334.1
BC073479.1
BC073512.1
BC073530.1
BC073551.1
BC073580.1
BC073605.1
BC073627.1
BC074111.1
BC074153.1
BC074166.1
BC074454.1
BC075241.1
BC075246.1
BC076766.1
BC076824.1
BC076842.1
BC076870.1
BC077259.1
BC077452.1
BC077463.1
BC077487.1
BC077758.1
BC077761.1
BC077764.1
BC077821.1
BC077847.1
BC077870.1
BC077953.1
BC077962.1
BC077963.1
BC078036.1
BC078085.1
BC078136.1
BC078485.1
BC078581.1
BC078601.1
BC079753.1
BC079761.1
BC079821.1
BC079978.1
BC080120.1
BC080168.1
BC080434.1
BC080437.1
BC081096.1
BC081195.1
BC081202.1
BC081219.1
BC082415.1
BC082432.1
BC082433.1
BC082814.1
BC082847.1
BC082855.1
BC082878.1
BC083044.1
BC084088.1
BC084113.1
BC084125.1
BC084133.1
BC084153.1
BC084156.1
BC084297.1
BC084350.1
BC084413.1
BC084760.1
BC084780.1
BC084805.1
BC084953.1
BC084959.1
BC085043.1
BC085058.1
BC085069.1
BC085072.1
BC085198.1
BC085223.1
BC085228.1
BC086294.1
BC087312.1
BC087374.1
BC087471.1
BC087524.1
BC088794.1
BC088825.1
BC088942.1
BC089171.1
BC091706.1
BC091719.1
BC093532.1
BC093552.1
BC093570.1
BC094086.1
BC094189.1
BC094487.1
BC096441_Taira201203_XENLA_tissue_00140409
BC097501.1
BC097609.1
BC097630.1
BC097697.1
BC097871.1
BC097904.1
BC099026.1
BC099059.1
BC099260.1
BC099261.1
BC099355.1
BC100184.1
BC106286.1
BC106345.1
BC106383.1
BC106400.1
BC106453.1
BC106469.1
BC106476.1
BC106530.1
BC106568.1
BC108431.1
BC108573.1
BC108828.1
BC108871.1
BC108883.1
BC110730.1
BC110753.1
BC110966.1
BC111544.1
BC112949.1
BC116460.1
BC123141.1
BC123257.1
BC123263.1
BC124885.1
BC124956.1
BC124962.1
BC126032.1
BC126038.1
BC127434.1
BC128687.1
BC128930.1
BC128936.1
BC129056.1
BC129067.1
BC129513.1
BC129574.1
BC129634.1
BC129663.1
BC130101.1
BC133227.1
BC141729.1
BC142543.1
BC142549.1
BC142578.1
BC146630.1
BC152709.1
BC153761.1
BC153778.1
BC153780.1
BC153787.1
BC153798.1
BC154975.1
BC157426.1
BC157447.1
BC157458.1
BC157499.1
BC158208.1
BC159340.1
BC160713.1
BC160776.1
BC160785.1
BC167493.1
BC167503.1
BC168523.1
BC169775.1
BC169982.1
BC170176.1
BC170226.1
BC170265.1
BC170471.1
BC170513.1
BCAM_Amin201106_XENLA_00030423
BCAM_XeXenL6RMv10030367m
BCAR3_Ismailoglu201203_XENLA_00023261
BCAS3_Taira201203_XENLA_tissue_00234896
BCKDHB_Kwon201107_XENLA_00029753
BCKDHB_mgEST_Xl4jul2012_1013095438
BCL11AA_Park201106_XENLA_00042533
BCL11B_Taira201203_XENLA_stage_00042817
BCL2L12_Taira201203_XENLA_stage_00014796
BCL2_Taira201203_XENLA_tissue_00194907
BCL7A_XeXenL6RMv10004951m
BCL9L_Ismailoglu201203_XENLA_00021414
BCL9L_Kwon201107_XENLA_00019702
BCL9_Ismailoglu201203_XENLA_00045496
BCLAF1_Taira201203_XENLA_tissue_00191350
BCLAF1_XeXenL6RMv10050051m
BCORL1_Taira201203_XENLA_tissue_00142986
BDKRB2_Taira201203_XENLA_tissue_00236230
BEND4_Taira201203_XENLA_stage_00047126
BEND4_Taira201203_XENLA_stage_00203525
BEND4_Taira201203_XENLA_tissue_00013479
BEST2_Kwon201107_XENLA_00088689
BFAR_Kwon201107_XENLA_00023924
BHLHE22_Ismailoglu201203_XENLA_00004135
BHLHE22_Taira201203_XENLA_stage_00061742
BHLHE23_Taira201203_XENLA_tissue_00085128
BHLHE23_Taira201203_XENLA_tissue_00098859
BICC1_TC414994
BICC1__Taira201203_XENLA_stage_00156541
BICD1_Taira201203_XENLA_stage_00209093
BICD1_Taira201203_XENLA_tissue_00027478
BIN1_Taira201203_XENLA_stage_00084400
BIN1_Taira201203_XENLA_tissue_00146183
BIRC7_Ismailoglu201203_XENLA_00065996
BIRC7_Taira201203_XENLA_stage_00131693
BMI1_Audic201207_XENLA_00000581
BMI1_Ismailoglu201203_XENLA_00021445
BMP1_Ismailoglu201203_XENLA_00015773
BMP1_XeXenL6RMv10009366m
BMP5_Taira201203_XENLA_tissue_00266615
BMPER_TC418159
BN000061.1
BNIP2_Taira201203_XENLA_tissue_00101366
BOC_Taira201203_XENLA_stage_00161776
BOD1_XeXenL6RMv10048977m
BPGM_mgEST_Xl4jul2012_1013104806
BRCA2_Horb201201_XENLA_00217588
BRCA2_Quigley201112_XENLA_00021334
BRI3BP_Ismailoglu201203_XENLA_00061383
BRP44L_TC425508
BSG_Taira201203_XENLA_stage_00157358
BSPRY_XeXenL6RMv10055078m
BTBD6_Taira201203_XENLA_stage_00150387
BTBD8_Kwon201107_XENLA_00118037
BTG5_TC416839
BTRC_Quigley201207_XENLA_00046278
BTRC_TC416932
BUB3_Ismailoglu201203_XENLA_00024155
BVES_Kwon201107_XENLA_00065561
BVES_Taira201203_XENLA_tissue_00030824
BVES_Taira201203_XENLA_tissue_00147023
C10ORF118_XeXenL6RMv10007230m
C10ORF140_Taira201203_XENLA_stage_00058717
C10ORF140_Taira201203_XENLA_stage_00100761
C10ORF140_Taira201203_XENLA_stage_00133722
C10ORF35_Taira201203_XENLA_stage_00094933
C10ORF58_Taira201203_XENLA_stage_00056415
C12ORF32_Taira201203_XENLA_tissue_00112697
C12ORF34_Taira201203_XENLA_stage_00115592
C12ORF34_Taira201203_XENLA_stage_00129868
C12ORF34_Taira201203_XENLA_stage_00141057
C12ORF51_Kwon201107_XENLA_00027898
C12ORF52_Ismailoglu201203_XENLA_00045173
C13ORF15_Ismailoglu201203_XENLA_00060718
C14ORF166B_Park201106_XENLA_00122034
C14ORF166B_XeXenL6RMv10006971m
C15ORF17_Quigley201112_XENLA_00125437
C15ORF29_Taira201203_XENLA_tissue_00000136
C15ORF42_Taira201203_XENLA_tissue_00182252
C15ORF43_Amin201106_XENLA_00049715
C17ORF105_Taira201203_XENLA_stage_00133968
C19ORF12_Amin201106_XENLA_00085784
C19ORF12_mgEST_Xl4jul2012_1013097876
C19ORF26_TeperekTkacz201202_XENLA_00119152
C1GALT1C1_Kwon201107_XENLA_00117070
C1ORF187_Taira201203_XENLA_stage_00079488
C1ORF38_Taira201203_XENLA_tissue_00134464
C1QBP_XeXenL6RMv10007404m
C1QL3_Taira201203_XENLA_tissue_00001288
C1QL3_Taira201203_XENLA_tissue_00173519
C1QL3_XeXenL6RMv10031851m
C1QL3_XeXenL6RMv10041406m
C20ORF151_Quigley201112_XENLA_00093004
C20ORF3_Kwon201107_XENLA_00134610
C21ORF91_Taira201203_XENLA_stage_00122264
C21ORF91_Taira201203_XENLA_tissue_00008703
C2CD2L_Taira201203_XENLA_tissue_00151015
C2CD2_Taira201203_XENLA_stage_00130528
C2ORF88_Taira201203_XENLA_tissue_00083294
C2ORF89_Taira201203_XENLA_tissue_00288088
C2ORF89_XeXenL6RMv10008706m
C3ORF58_Ismailoglu201203_XENLA_00074382
C3ORF70_Taira201203_XENLA_tissue_00042564
C3ORF70_Taira201203_XENLA_tissue_00224699
C4BPA_Ismailoglu201203_XENLA_00020514
C4BPA_Taira201203_XENLA_tissue_00139004
C5ORF30_Taira201203_XENLA_tissue_00121847
C5ORF32_Taira201203_XENLA_stage_00006111
C5ORF32_Taira201203_XENLA_tissue_00275263
C6ORF186_Park201106_XENLA_00131660
C6ORF186_XeXenL6RMv10020804m
C7ORF42_Taira201203_XENLA_tissue_00101669
C7ORF60_Kwon201107_XENLA_00091249
C8ORF34_Chung201110_XENLA_00022590
C8ORF4_Taira201203_XENLA_tissue_00256270
C8ORF4_TeperekTkacz201206_XENLA_00046206
C8ORF84_Taira201203_XENLA_stage_00073878
C8ORF84_XeXenL6RMv10011657m
C9ORF86_Taira201203_XENLA_tissue_00059086
C9ORF86_XeXenL6RMv10029613m
C9ORF89_Taira201203_XENLA_stage_00187175
C9ORF89_Taira201203_XENLA_tissue_00254736
C9ORF91_Taira201203_XENLA_tissue_00103879
C9ORF93_Taira201203_XENLA_stage_00083904
CA10_Taira201203_XENLA_stage_00123986
CA10_Taira201203_XENLA_tissue_00154800
CA2_Taira201203_XENLA_tissue_00061349
CA2_Taira201203_XENLA_tissue_00124895
CA4B_XeXenL6RMv10011253m
CA7_Taira201203_XENLA_stage_00065574
CA7_TeperekTkacz201202_XENLA_00075957
CA8_Park201106_XENLA_00008890
CABLES2_Kwon201107_XENLA_00032193
CABLES2_Taira201203_XENLA_tissue_00095911
CABP7_Taira201203_XENLA_tissue_00097147
CABZ01071283.1_TC448478
CACNA1B_Taira201203_XENLA_stage_00028108
CACNA1G_Kwon201107_XENLA_00090538
CACNA2D2_Taira201203_XENLA_stage_00001983
CACNA2D4_Park201106_XENLA_00022909
CACNA2D4_Taira201203_XENLA_tissue_00231181
CACNG4_XeXenL6RMv10046965m
CACNG4_XeXenL6RMv10051896m
CACNG4_mgEST_Xl4jul2012_1013119715
CACYBP_Kwon201107_XENLA_00103554
CADM4_TC421963
CADM4_Taira201203_XENLA_tissue_00010263
CADPS2_Amin201106_XENLA_00000918
CADPS2_Ismailoglu201203_XENLA_00029986
CADPS2_Taira201203_XENLA_stage_00061138
CAD_Ismailoglu201203_XENLA_00029316
CALB2_TC443730
CALCA_Taira201203_XENLA_tissue_00087825
CALCA_Taira201203_XENLA_tissue_00100522
CALCOCO1_TC417643
CAMK1G_Taira201203_XENLA_tissue_00000013
CAMK1_TeperekTkacz201206_XENLA_00099072
CAMK2D_Ismailoglu201203_XENLA_00038533
CAMK2D_Taira201203_XENLA_tissue_00153371
CAMK2N2_TC454157
CAMK2N2_Taira201203_XENLA_tissue_00157035
CAMK2N2_Taira201203_XENLA_tissue_00266631
CAMK2N2_Taira201203_XENLA_tissue_00290174
CAMSAP1L1_Kwon201107_XENLA_00044227
CAMSAP3_Quigley201207_XENLA_00090333
CANX_XeXenL6RMv10042178m
CAPN13_Park201106_XENLA_00019507
CAPN13_Taira201203_XENLA_stage_00025002
CAPN13_Taira201203_XENLA_stage_00116462
CAPN13_Taira201203_XENLA_tissue_00064277
CAPN2_Ismailoglu201203_XENLA_00064036
CAPN2_Taira201203_XENLA_tissue_00278391
CARD11_XeXenL6RMv10015842m
CARHSP1_Quigley201207_XENLA_00074625
CARKD_Taira201203_XENLA_stage_00065729
CARKD_XeXenL6RMv10040566m
CARTPT_Taira201203_XENLA_stage_00068987
CASC4_XeXenL6RMv10012218m
CASKIN1_Taira201203_XENLA_tissue_00176329
CASK_TC414618
CASP7_Taira201203_XENLA_tissue_00116883
CAST_Taira201203_XENLA_tissue_00193477
CASZ1_Taira201203_XENLA_tissue_00192630
CBFA2T2_Ismailoglu201203_XENLA_00033873
CBLN1_Quigley201207_XENLA_00101732
CBLN1_Taira201203_XENLA_tissue_00121916
CBLN1_TeperekTkacz201202_XENLA_00131664
CBLN2_Taira201203_XENLA_stage_00012116
CBLN2_XeXenL6RMv10021464m
CBS_Ismailoglu201203_XENLA_00053352
CBX4_TC422384
CBX8_Taira201203_XENLA_tissue_00048004
CBX8_XeXenL6RMv10031163m
CCDC109B_Ismailoglu201203_XENLA_00025656
CCDC112_Quigley201207_XENLA_00039428
CCDC124_Taira201203_XENLA_tissue_00189705
CCDC125_TC468704
CCDC165_Taira201203_XENLA_tissue_00013466
CCDC3_Taira201203_XENLA_tissue_00259294
CCDC64_Taira201203_XENLA_stage_00148166
CCDC64_TeperekTkacz201202_XENLA_00114894
CCDC68_Park201106_XENLA_00025414
CCDC68_XeXenL6RMv10002633m
CCDC71L_Ismailoglu201203_XENLA_00019701
CCDC85C_Taira201203_XENLA_stage_00090049
CCDC85C_TeperekTkacz201202_XENLA_00006752
CCDC88A_Ismailoglu201203_XENLA_00013841
CCDC88A_Kwon201107_XENLA_00116102
CCDC88A_Taira201203_XENLA_stage_00012023
CCDC9_Kwon201107_XENLA_00088796
CCDC9_Kwon201107_XENLA_00092576
CCND1_TeperekTkacz201206_XENLA_00130368
CCND1_XeXenL6RMv10007102m
CCNG2_Kwon201107_XENLA_00057383
CCNI_Ismailoglu201203_XENLA_00025416
CCNJ_Taira201203_XENLA_tissue_00121322
CCNJ_TeperekTkacz201206_XENLA_00130988
CCNO_Kwon201107_XENLA_00131867
CCRN4L_Taira201203_XENLA_tissue_00177987
CD274_Taira201203_XENLA_tissue_00005975
CD276_Ismailoglu201203_XENLA_00064797
CD276_Taira201203_XENLA_tissue_00136536
CD40_TC446898
CD48__Ismailoglu201203_XENLA_00041215
CD48__Kwon201107_XENLA_00133187
CD74_mgEST_Xl4jul2012_1013155888
CDA_Quigley201207_XENLA_00062314
CDC14A_Taira201203_XENLA_tissue_00155660
CDC14A_Taira201203_XENLA_tissue_00279700
CDC14B_Kwon201107_XENLA_00137907
CDC14B_Taira201203_XENLA_stage_00072211
CDC20B_Quigley201207_XENLA_00092219
CDC25B_Taira201203_XENLA_tissue_00210652
CDC25B_TeperekTkacz201206_XENLA_00085260
CDC42BPA_Taira201203_XENLA_tissue_00009900
CDC42BPA_Taira201203_XENLA_tissue_00034271
CDC42EP1_Taira201203_XENLA_tissue_00015066
CDC42EP4_Taira201203_XENLA_tissue_00193914
CDCA2_Taira201203_XENLA_stage_00064576
CDCP1_Taira201203_XENLA_stage_00208640
CDH13_Taira201203_XENLA_tissue_00288388
CDH3_TeperekTkacz201206_XENLA_00049785
CDH4_Ismailoglu201203_XENLA_00053367
CDH4_Kwon201107_XENLA_00087193
CDH7_Kwon201107_XENLA_00002167
CDK14_Park201106_XENLA_00099964
CDK1_Taira201203_XENLA_stage_00113188
CDK5R2_Kwon201107_XENLA_00118437
CDKL1_Audic201207_XENLA_00003075
CDKL1_Taira201203_XENLA_tissue_00043933
CDKN1B_Taira201203_XENLA_tissue_00012951
CDKN2C_Taira201203_XENLA_tissue_00150266
CDKNX_Taira201203_XENLA_stage_00076174
CDKNX_XeXenL6RMv10048126m
CDO1_Ismailoglu201203_XENLA_00015818
CDO1_TeperekTkacz201206_XENLA_00040703
CDON_Ismailoglu201203_XENLA_00029466
CDON_Taira201203_XENLA_stage_00165885
CDX2_Taira201203_XENLA_stage_00057611
CDYL2_Taira201203_XENLA_stage_00019598
CEBPB_Ismailoglu201203_XENLA_00073346
CECR2_Taira201203_XENLA_stage_00146439
CECR2_Taira201203_XENLA_tissue_00076220
CECR2_XeXenL6RMv10018703m
CECR2_XeXenL6RMv10051579m
CELSR1_Taira201203_XENLA_tissue_00116791
CELSR1_TeperekTkacz201206_XENLA_00131319
CELSR3_XeXenL6RMv10022103m
CELSR3_XeXenL6RMv10030287m
CEP104_Park201106_XENLA_00134531
CEP85_Kwon201107_XENLA_00001405
CERKL_Quigley201207_XENLA_00034984
CERS1_Taira201203_XENLA_tissue_00178819
CGA_Taira201203_XENLA_stage_00017221
CGNL1_Ismailoglu201203_XENLA_00052848
CGNL1_XeXenL6RMv10046045m
CHADL_Taira201203_XENLA_stage_00010173
CHAT_XeXenL6RMv10013905m
CHCHD7_Taira201203_XENLA_tissue_00162751
CHD7_Ismailoglu201203_XENLA_00036720
CHD7_Quigley201207_XENLA_00022131
CHGA_Taira201203_XENLA_tissue_00107783
CHGB_Taira201203_XENLA_tissue_00018299
CHMP1B_Quigley201112_XENLA_00010569
CHM_Taira201203_XENLA_tissue_00095776
CHN2_Taira201203_XENLA_tissue_00138490
CHODL_TC446048
CHRNA4_Taira201203_XENLA_tissue_00091737
CHRNA4_XeXenL6RMv10020680m
CHST11_Taira201203_XENLA_tissue_00223171
CHST12_Taira201203_XENLA_tissue_00132134
CHST13_Park201106_XENLA_00176292
CHST2_XeXenL6RMv10045321m
CHST7_Quigley201112_XENLA_00041268
CHST7_TC431717
CHST7_Taira201203_XENLA_stage_00123875
CHSY1_Chung201110_XENLA_00043123
CIITA_Kwon201107_XENLA_00020546
CIT_Ismailoglu201203_XENLA_00057229
CKAP4_Ismailoglu201203_XENLA_00020307
CKAP4_TeperekTkacz201206_XENLA_00087362
CKAP5_Taira201203_XENLA_stage_00053315
CKM_Taira201203_XENLA_stage_00040661
CLASP1_TC413555
CLCC1_Ismailoglu201203_XENLA_00072595
CLCN5_Taira201203_XENLA_stage_00035730
CLDN11_Ismailoglu201203_XENLA_00021368
CLDN5_TC417187
CLDN5_Taira201203_XENLA_stage_00109753
CLEC4E_Taira201203_XENLA_stage_00114035
CLIC1_Taira201203_XENLA_stage_00006794
CLIC1_Taira201203_XENLA_tissue_00009068
CLIC4_Amin201106_XENLA_00018108
CLIC5_Ismailoglu201203_XENLA_00066072
CLIC6_Taira201203_XENLA_tissue_00124067
CLIP1_Ismailoglu201203_XENLA_00010354
CLIP2_Taira201203_XENLA_tissue_00133293
CLPTM1_Ismailoglu201203_XENLA_00063556
CLSTN2_Ismailoglu201203_XENLA_00064237
CLTB_Kwon201107_XENLA_00031243
CLTB_Taira201203_XENLA_stage_00179964
CLTB_TeperekTkacz201202_XENLA_00125715
CLYBL_TeperekTkacz201202_XENLA_00036297
CMPK2_Taira201203_XENLA_tissue_00194149
CMTM5_Taira201203_XENLA_stage_00156654
CMTM6_Taira201203_XENLA_tissue_00259222
CMTM8_Quigley201207_XENLA_00049952
CNDP2_TC420374
CNGA1_XeXenL6RMv10003569m
CNIH4_Taira201203_XENLA_stage_00137006
CNKSR2_Taira201203_XENLA_stage_00061569
CNNM4_Kwon201107_XENLA_00124548
CNRIP1_Taira201203_XENLA_tissue_00160565
CNRIP1_TeperekTkacz201206_XENLA_00111534
CNTN1_Taira201203_XENLA_tissue_00062101
CNTN1_Taira201203_XENLA_tissue_00134660
CNTNAP4_Horb201201_XENLA_00072765
COBLL1_Kwon201107_XENLA_00074861
COBLL1_Taira201203_XENLA_tissue_00091189
COBLL1_Taira201203_XENLA_tissue_00284548
COL11A2P_Taira201203_XENLA_stage_00031940
COL11A2P_XeXenL6RMv10049563m
COL18A1_Taira201203_XENLA_stage_00107324
COL18A1_Taira201203_XENLA_tissue_00199669
COL1A1_Taira201203_XENLA_tissue_00280605
COL1A2_Taira201203_XENLA_tissue_00057911
COL4A3BP_Kwon201107_XENLA_00011397
COL4A3BP_Kwon201107_XENLA_00085598
COL4A6_Taira201203_XENLA_stage_00005588
COL5A2_Park201106_XENLA_00167003
COL6A1_Taira201203_XENLA_stage_00156917
COL6A2_TC414141
COL9A3_Taira201203_XENLA_tissue_00013820
COL9A3_Taira201203_XENLA_tissue_00173453
COMMD3_Horb201201_XENLA_00196938
COMMD3_Kwon201107_XENLA_00016974
COMMD3_Taira201203_XENLA_stage_00020553
COPG_TC415526
COQ10B_TC448540
COQ10B_Taira201203_XENLA_tissue_00243318
COTL1_Taira201203_XENLA_stage_00169294
CPEB1_TC415268
CPEB1_XeXenL6RMv10039223m
CPEB2_Taira201203_XENLA_tissue_00022504
CPM_Taira201203_XENLA_tissue_00041079
CPT1B_TC450229
CPXM2_Ismailoglu201203_XENLA_00066963
CPXM2_XeXenL6RMv10036294m
CPZ_Park201106_XENLA_00106163
CR855996.1_XeXenL6RMv10016238m
CRAT.2_Ismailoglu201203_XENLA_00025120
CRAT.2_XeXenL6RMv10032775m
CREB3L1_Taira201203_XENLA_stage_00070128
CREB5_Taira201203_XENLA_tissue_00221779
CRELD2_Taira201203_XENLA_tissue_00098512
CREM_mgEST_Xl4jul2012_1013105681
CRHR1.1_Taira201203_XENLA_tissue_00171260
CRIM1_Taira201203_XENLA_tissue_00072183
CRISPLD1_Amin201106_XENLA_00010138
CRISPLD2_Taira201203_XENLA_tissue_00204573
CRKL_TC433340
CRMP1_Ismailoglu201203_XENLA_00005000
CRTC1_Taira201203_XENLA_tissue_00128988
CRTC1_Taira201203_XENLA_tissue_00137039
CRTC3_Ismailoglu201203_XENLA_00008431
CRYBA2_TC423529
CRYBA2_Taira201203_XENLA_stage_00139365
CRYBA2_Taira201203_XENLA_stage_00211292
CRYBB1_TC448999
CRYBB2_XeXenL6RMv10024755m
CRYL1_Kwon201107_XENLA_00026918
CSDC2_Taira201203_XENLA_stage_00200783
CSDC2_Taira201203_XENLA_tissue_00123272
CSRNP1_Taira201203_XENLA_stage_00001381
CSRNP1_Taira201203_XENLA_stage_00201928
CSRNP2_Quigley201112_XENLA_00129009
CSRNP2_Taira201203_XENLA_tissue_00260069
CSRP2_TeperekTkacz201206_XENLA_00030344
CSRP2_XeXenL6RMv10054969m
CT573389.2_Taira201203_XENLA_stage_00203943
CT573389.2_Taira201203_XENLA_tissue_00090880
CTDSP1_TeperekTkacz201202_XENLA_00000631
CTDSP1_XeXenL6RMv10049129m
CTH_Taira201203_XENLA_stage_00093552
CTSE_XeXenL6RMv10006170m
CTTNBP2_XeXenL6RMv10052604m
CU928218.1_Taira201203_XENLA_tissue_00170077
CUEDC1_Taira201203_XENLA_tissue_00037048
CUX1_Kwon201107_XENLA_00001136
CXCL12_Taira201203_XENLA_tissue_00058018
CXCR4_TeperekTkacz201206_XENLA_00003360
CXCR4_TeperekTkacz201206_XENLA_00031747
CXCR7_Taira201203_XENLA_tissue_00229192
CXORF38_Kwon201107_XENLA_00126493
CYCT_mgEST_Xl4jul2012_1013157123
CYFIP1_Ismailoglu201203_XENLA_00056741
CYGB_XeXenL6RMv10036697m
CYP1A1_Audic201207_XENLA_00001997
CYP1A1_Taira201203_XENLA_tissue_00087286
CYP1B1_XeXenL6RMv10037521m
CYP26B1_XeXenL6RMv10021124m
CYP26C1_Taira201203_XENLA_stage_00087131
CYP26C1_Taira201203_XENLA_stage_00132225
CYP27A1_XeXenL6RMv10030909m
CYP27B1_XeXenL6RMv10004453m
CYP27C1_Ismailoglu201203_XENLA_00045032
CYP2C8.2_Taira201203_XENLA_stage_00096465
CYP2R1_TeperekTkacz201206_XENLA_00062839
CYP51A1_Taira201203_XENLA_stage_00116374
CYR61_Park201106_XENLA_00160194
CYR61_XeXenL6RMv10048008m
CYTH1_XeXenL6RMv10025693m
D10259.1
D2HGDH_Taira201203_XENLA_tissue_00258941
D86075.1
D88185.1
DACH1_TC414260
DACH2_XeXenL6RMv10044064m
DACT1_Kwon201107_XENLA_00013348
DARMIN_Taira201203_XENLA_tissue_00249522
DARMIN_XeXenL6RMv10012830m
DBC1_XeXenL6RMv10042286m
DBI_Taira201203_XENLA_tissue_00019616
DBX1_Taira201203_XENLA_stage_00053297
DCAF6_Horb201201_XENLA_00089614
DCDC2_Taira201203_XENLA_stage_00113051
DCX_Taira201203_XENLA_tissue_00069548
DDAH1_Amin201106_XENLA_00068419
DDAH2_Ismailoglu201203_XENLA_00072273
DDB2_XeXenL6RMv10007079m
DDIT4_Taira201203_XENLA_stage_00198975
DDIT4_TeperekTkacz201206_XENLA_00057525
DDO_XeXenL6RMv10020805m
DDR2_Taira201203_XENLA_stage_00200722
DDX11_Amin201106_XENLA_00054679
DDX21_Ismailoglu201203_XENLA_00013839
DDX21_Kwon201107_XENLA_00094499
DDX4_Kwon201107_XENLA_00116667
DDX6_Quigley201207_XENLA_00021981
DECR2_Taira201203_XENLA_stage_00161300
DEGS3_Ismailoglu201203_XENLA_00004766
DENND1A_Taira201203_XENLA_tissue_00094394
DENND2C_Taira201203_XENLA_stage_00125967
DENND2D_TC416185
DENND2D_Taira201203_XENLA_tissue_00177107
DENND5B_XeXenL6RMv10004904m
DEPDC7_XeXenL6RMv10014879m
DEPDC7_XeXenL6RMv10053783m
DES.2_TC421940
DFFB_Kwon201107_XENLA_00082009
DFFB_Park201106_XENLA_00098738
DFFB_XeXenL6RMv10009476m
DGAT2_Ismailoglu201203_XENLA_00001917
DGKD_XeXenL6RMv10038635m
DGKI_Taira201203_XENLA_tissue_00185516
DGUOK_Taira201203_XENLA_tissue_00165196
DHH_Ismailoglu201203_XENLA_00066372
DHH_Taira201203_XENLA_stage_00014154
DHH_Taira201203_XENLA_tissue_00262576
DHRS11_Taira201203_XENLA_tissue_00208661
DHTKD1_Taira201203_XENLA_stage_00005828
DHX16_Ismailoglu201203_XENLA_00010708
DHX37_Ismailoglu201203_XENLA_00053173
DHX37_XeXenL6RMv10000505m
DHX9_TeperekTkacz201206_XENLA_00112936
DIABLO_Taira201203_XENLA_stage_00039339
DIAPH1_Taira201203_XENLA_stage_00031548
DIO3_Taira201203_XENLA_stage_00036259
DIO3_XeXenL6RMv10013074m
DIP2A_TeperekTkacz201202_XENLA_00141731
DIRAS1_Taira201203_XENLA_tissue_00178025
DIRC2_TeperekTkacz201202_XENLA_00027105
DIS3L2_Ismailoglu201203_XENLA_00054784
DKK1_Amin201106_XENLA_00068887
DKK1_TeperekTkacz201206_XENLA_00075350
DKK3_Taira201203_XENLA_tissue_00157779
DLC1_Quigley201207_XENLA_00096702
DLC_TeperekTkacz201206_XENLA_00071434
DLGAP4_Taira201203_XENLA_tissue_00269449
DLL1_TC431582
DLL1_Taira201203_XENLA_tissue_00272278
DLL1_TeperekTkacz201206_XENLA_00079988
DLL1_TeperekTkacz201206_XENLA_00113125
DLX1_XeXenL6RMv10025456m
DLX2_Park201106_XENLA_00042638
DLX5A_Taira201203_XENLA_stage_00038919
DLX5_Horb201201_XENLA_00125782
DLX5_Quigley201207_XENLA_00014447
DLX6_Ismailoglu201203_XENLA_00030441
DLX6_XeXenL6RMv10049411m
DMBX1_Ismailoglu201203_XENLA_00074083
DMBX1_Taira201203_XENLA_stage_00105453
DMD.1_Taira201203_XENLA_tissue_00042920
DMPK_Taira201203_XENLA_tissue_00054977
DMRT2_Quigley201112_XENLA_00008066
DMRT2_Quigley201207_XENLA_00045787
DMRT2_Taira201203_XENLA_tissue_00041735
DMRT2_XeXenL6RMv10052390m
DMRT3_XeXenL6RMv10052391m
DMRTA2_Taira201203_XENLA_stage_00041379
DMRTA2_Taira201203_XENLA_tissue_00288329
DMXL2_XeXenL6RMv10028982m
DNAJA4.2_Park201106_XENLA_00096986
DNAJB2_Taira201203_XENLA_tissue_00291946
DNAJC14_Quigley201207_XENLA_00077843
DNAJC6_XeXenL6RMv10047991m
DNM1_Taira201203_XENLA_tissue_00030072
DNM1_Taira201203_XENLA_tissue_00044171
DOCK4_Kwon201107_XENLA_00059421
DOCK5_Taira201203_XENLA_tissue_00147100
DPAGT1_Taira201203_XENLA_stage_00189479
DPF2_Ismailoglu201203_XENLA_00022290
DPF3_Taira201203_XENLA_stage_00095404
DPP10_Taira201203_XENLA_tissue_00069712
DPYSL2_Quigley201207_XENLA_00078248
DPYSL2_Taira201203_XENLA_tissue_00145955
DPYSL3_TC417416
DQ096846.1
DQ096858.1
DQ096930.1
DQ096964.1
DQ810273.1
DRAM1_Taira201203_XENLA_tissue_00282291
DRAM1_XeXenL6RMv10029504m
DRD5_XeXenL6RMv10010352m
DRP2_Taira201203_XENLA_tissue_00032799
DSC3_Taira201203_XENLA_tissue_00038392
DSCAML1_Kwon201107_XENLA_00115551
DSCAML1_TeperekTkacz201202_XENLA_00112016
DTNBP1_Taira201203_XENLA_stage_00050389
DTNBP1_Taira201203_XENLA_tissue_00276500
DUSP1_Taira201203_XENLA_stage_00096961
DUSP22_TC433988
DUSP22_Taira201203_XENLA_tissue_00201176
DUSP4_Taira201203_XENLA_stage_00062887
DUSP4_XeXenL6RMv10042150m
DUSP5_Taira201203_XENLA_tissue_00103341
DUSP8_Taira201203_XENLA_tissue_00197098
DUSP8_XeXenL6RMv10018083m
DYNLL2_Taira201203_XENLA_tissue_00085496
E1BWY5_CHICK_XeXenL6RMv10032289m
E1BYU7_CHICK_Taira201203_XENLA_stage_00138151
E1C2K1_CHICK_Taira201203_XENLA_tissue_00268333
E1C2T7_CHICK_Ismailoglu201203_XENLA_00013639
E1C2T7_CHICK_Kwon201107_XENLA_00098926
E2F3_Ismailoglu201203_XENLA_00056263
E2F3_Taira201203_XENLA_stage_00194592
E4F1_Taira201203_XENLA_tissue_00073026
EBF1_Amin201106_XENLA_00005168
EBF2_Taira201203_XENLA_stage_00131856
EBF4_Taira201203_XENLA_tissue_00199635
ECHS1_Quigley201207_XENLA_00028314
EDAR_XeXenL6RMv10029133m
EDC4_Kwon201107_XENLA_00046733
EDN1_Taira201203_XENLA_tissue_00223824
EEF1A1O_Taira201203_XENLA_stage_00059873
EEF1A2_XeXenL6RMv10025171m
EF029872.1
EF120478.2
EF127993.1
EFCAB1_Taira201203_XENLA_tissue_00202283
EFCAB1_Taira201203_XENLA_tissue_00247361
EFEMP2_Park201106_XENLA_00159971
EFNB2_XeXenL6RMv10041390m
EFS_Taira201203_XENLA_stage_00126745
EGFR_Quigley201112_XENLA_00120646
EGLN1_Ismailoglu201203_XENLA_00070225
EGLN1_Kwon201107_XENLA_00017035
EGR3_Taira201203_XENLA_tissue_00027912
EGR3_XeXenL6RMv10041305m
EGR4_Taira201203_XENLA_tissue_00063403
EGR4_Taira201203_XENLA_tissue_00069395
EHD1_XeXenL6RMv10036846m
EHD2_TC418055
EHD2_Taira201203_XENLA_stage_00170967
EIF2S3_XeXenL6RMv10009778m
EIF3B_XeXenL6RMv10010663m
EIF4G2_Ismailoglu201203_XENLA_00063018
ELAVL2_Ismailoglu201203_XENLA_00052003
ELAVL2_Taira201203_XENLA_stage_00127470
ELAVL2_TeperekTkacz201206_XENLA_00076489
ELOVL1_TC416212
ELOVL2_Quigley201112_XENLA_00021629
ELOVL3_Taira201203_XENLA_tissue_00235939
ELOVL6_Park201106_XENLA_00078367
EMILIN1_Taira201203_XENLA_stage_00079163
EML5_Horb201201_XENLA_00151335
EMP2_Taira201203_XENLA_stage_00125675
EMP3_Taira201203_XENLA_stage_00009676
EMX1.2_TeperekTkacz201202_XENLA_00144136
EMX2_Park201106_XENLA_00172354
EMX2_XeXenL6RMv10052469m
EMX2_mgEST_Xl4jul2012_1013110611
EN1_Taira201203_XENLA_stage_00166115
ENC1_Kwon201107_XENLA_00080116
ENC1_TC416767
ENDOD1_Taira201203_XENLA_tissue_00034646
ENDOD1_TeperekTkacz201202_XENLA_00085452
EP400_Ismailoglu201203_XENLA_00029741
EPAS1_Taira201203_XENLA_tissue_00009422
EPB41L1_Horb201201_XENLA_00091328
EPB41L5_Audic201207_XENLA_00006586
EPC2_Taira201203_XENLA_tissue_00041732
EPCAM_Chung201110_XENLA_00062646
EPHA2_TeperekTkacz201206_XENLA_00092816
EPHA7_Audic201207_XENLA_00001888
EPHA7_Taira201203_XENLA_tissue_00231287
EPHA8_Ismailoglu201203_XENLA_00001926
EPHB1_Kwon201107_XENLA_00137654
EPHX1_Ismailoglu201203_XENLA_00006318
EPHX1_Ismailoglu201203_XENLA_00030182
EPPK1_Park201106_XENLA_00031152
EPPK1_Park201106_XENLA_00034203
EPPK1_Park201106_XENLA_00153787
EPS8_XeXenL6RMv10042400m
EPSTI1_Kwon201107_XENLA_00035804
ERBB3_Taira201203_XENLA_stage_00112795
ERBB3_Taira201203_XENLA_tissue_00099340
ERC2_Kwon201107_XENLA_00060497
ERCC3_Taira201203_XENLA_stage_00133188
ERI3_Ismailoglu201203_XENLA_00025023
ERN1_Kwon201107_XENLA_00023743
ERN1_Kwon201107_XENLA_00119442
ERP44_Kwon201107_XENLA_00011167
ESPN_Taira201203_XENLA_tissue_00173611
ESR-5_Taira201203_XENLA_tissue_00272077
ESRP1_XeXenL6RMv10019860m
ESRP1_XeXenL6RMv10030482m
ESYT3_Taira201203_XENLA_tissue_00009397
ESYT3_Taira201203_XENLA_tissue_00066366
ESYT3_TeperekTkacz201202_XENLA_00034568
ETF1_TeperekTkacz201202_XENLA_00112428
ETF1_XeXenL6RMv10042192m
ETS2_Kwon201107_XENLA_00005674
ETS2_Taira201203_XENLA_tissue_00213565
ETV1_XeXenL6RMv10053321m
EU332159.1
EU743746.1
EU816560.1
EU938006.1
EVI5_Kwon201107_XENLA_00080049
EVI5_Taira201203_XENLA_stage_00004786
EVL_TC418069
EVL_Taira201203_XENLA_stage_00157235
EVL_Taira201203_XENLA_tissue_00126282
EVX1_TeperekTkacz201202_XENLA_00087137
EXOSC6_TeperekTkacz201202_XENLA_00120996
EXTL2_Ismailoglu201203_XENLA_00069813
EXTL2_Taira201203_XENLA_tissue_00108427
EZH2_Ismailoglu201203_XENLA_00066348
EZH2_XeXenL6RMv10038910m
F10_Taira201203_XENLA_tissue_00133040
F10_XeXenL6RMv10021899m
F1NF72_CHICK_Taira201203_XENLA_stage_00167057
F1NHC8_CHICK_Audic201207_XENLA_00002303
F1NHC8_CHICK_XeXenL6RMv10011949m
F1NHC8_CHICK_XeXenL6RMv10017569m
F1NU43_CHICK_Taira201203_XENLA_stage_00074971
F1NVN6_CHICK_XeXenL6RMv10017635m
F1NXM5_CHICK_Taira201203_XENLA_stage_00122276
F2R_Taira201203_XENLA_stage_00134133
F3_mgEST_Xl4jul2012_1013111288
F6PHS3_XENTR_Taira201203_XENLA_stage_00091059
F6PUH8_XENTR_XeXenL6RMv10013017m
F6PZH6_XENTR_Quigley201207_XENLA_00118944
F6QDI1_XENTR_Quigley201112_XENLA_00061904
F6QDI1_XENTR_Taira201203_XENLA_tissue_00278478
F6QDI1_XENTR_XeXenL6RMv10006129m
F6QDI1_XENTR_XeXenL6RMv10029689m
F6QFT8_XENTR_XeXenL6RMv10033959m
F6QUZ3_XENTR_XeXenL6RMv10018339m
F6QY47_XENTR_XeXenL6RMv10002805m
F6RD32_XENTR_Taira201203_XENLA_stage_00136817
F6RT68_XENTR_Taira201203_XENLA_tissue_00196077
F6S8W3_XENTR_Taira201203_XENLA_stage_00160286
F6SCQ0_XENTR_XeXenL6RMv10006701m
F6WC80_XENTR_Taira201203_XENLA_tissue_00051472
F6WPD3_XENTR_Taira201203_XENLA_stage_00203301
F6WPM2_XENTR_Taira201203_XENLA_stage_00179703
F6WQP1_XENTR_Taira201203_XENLA_stage_00202764
F6WQP1_XENTR_XeXenL6RMv10007553m
F6WQP1_XENTR_mgEST_Xl4jul2012_1013103552
F6YRD4_XENTR_mgEST_Xl4jul2012_1013255311
F6ZEC8_XENTR_XeXenL6RMv10044485m
F6ZF59_XENTR_Park201106_XENLA_00003423
F6ZF59_XENTR_Park201106_XENLA_00043485
F6ZF59_XENTR_XeXenL6RMv10011298m
F7CXE9_XENTR_Ismailoglu201203_XENLA_00020699
F7E7C5_XENTR_Amin201106_XENLA_00001604
F7EKX0_XENTR_Taira201203_XENLA_tissue_00052163
FA2H_TC439311
FAAH.1_TC418891
FAAH.3_Taira201203_XENLA_tissue_00095314
FABP4_TC439887
FABP4_Taira201203_XENLA_tissue_00253776
FAM101B_TC419747
FAM103A1_Park201106_XENLA_00019053
FAM108C1_XeXenL6RMv10023728m
FAM108C1_mgEST_Xl4jul2012_1013254663
FAM109A_TeperekTkacz201202_XENLA_00112113
FAM109B_Taira201203_XENLA_tissue_00142280
FAM110B_Kwon201107_XENLA_00068822
FAM110C_Ismailoglu201203_XENLA_00057593
FAM110C_Taira201203_XENLA_stage_00051942
FAM115C_Taira201203_XENLA_stage_00208815
FAM118B_Kwon201107_XENLA_00103875
FAM122A_XeXenL6RMv10005478m
FAM125B_Ismailoglu201203_XENLA_00052157
FAM131A_Ismailoglu201203_XENLA_00017266
FAM131A_Taira201203_XENLA_tissue_00242803
FAM13C_Kwon201107_XENLA_00024040
FAM13C_Kwon201107_XENLA_00063505
FAM151B_Ismailoglu201203_XENLA_00037540
FAM155A_Ismailoglu201203_XENLA_00064697
FAM155A_XeXenL6RMv10041384m
FAM163A_Ismailoglu201203_XENLA_00040074
FAM163A_XeXenL6RMv10046239m
FAM163B_Taira201203_XENLA_stage_00073099
FAM163B_Taira201203_XENLA_tissue_00264987
FAM165A_Kwon201107_XENLA_00062152
FAM165A_Taira201203_XENLA_stage_00157914
FAM168B_Taira201203_XENLA_tissue_00267554
FAM175A_Ismailoglu201203_XENLA_00059128
FAM181A_Taira201203_XENLA_stage_00061019
FAM189A1_Kwon201107_XENLA_00016217
FAM189A2_XeXenL6RMv10043139m
FAM190A_Kwon201107_XENLA_00093470
FAM198B_Taira201203_XENLA_tissue_00160006
FAM198B_Taira201203_XENLA_tissue_00280009
FAM208A_Audic201207_XENLA_00006181
FAM208A_Taira201203_XENLA_stage_00085906
FAM208A_Taira201203_XENLA_stage_00145839
FAM208B_Kwon201107_XENLA_00014081
FAM20A_Horb201201_XENLA_00070993
FAM20A_Park201106_XENLA_00172537
FAM20C_Taira201203_XENLA_stage_00187555
FAM20C_Taira201203_XENLA_tissue_00057101
FAM210A_Kwon201107_XENLA_00025096
FAM210A_Park201106_XENLA_00173442
FAM210B_Ismailoglu201203_XENLA_00068855
FAM211A_Taira201203_XENLA_tissue_00157927
FAM211B_Ismailoglu201203_XENLA_00059497
FAM211B_Quigley201207_XENLA_00012099
FAM211B_XeXenL6RMv10049713m
FAM212A_Taira201203_XENLA_stage_00143585
FAM38A_Taira201203_XENLA_tissue_00010078
FAM3B_Quigley201207_XENLA_00026046
FAM3B_Quigley201207_XENLA_00027347
FAM43A_TC415700
FAM46A_Quigley201207_XENLA_00002344
FAM46A_Taira201203_XENLA_stage_00021603
FAM46A_XeXenL6RMv10039416m
FAM46B_Taira201203_XENLA_stage_00000954
FAM46B_TeperekTkacz201206_XENLA_00013382
FAM46D_Taira201203_XENLA_tissue_00178631
FAM57A_Amin201106_XENLA_00081201
FAM57A_XeXenL6RMv10048071m
FAM59A_Taira201203_XENLA_tissue_00225368
FAM5B_Taira201203_XENLA_tissue_00217726
FAM69A_Ismailoglu201203_XENLA_00034185
FAM69A_Taira201203_XENLA_stage_00151515
FAM69B_XeXenL6RMv10039513m
FAM70B_Taira201203_XENLA_tissue_00209849
FAM70B_XeXenL6RMv10046721m
FAM78B_Amin201106_XENLA_00054064
FAM78B_Amin201106_XENLA_00061786
FAM83D_Kwon201107_XENLA_00096115
FAM83D_Taira201203_XENLA_stage_00008745
FAM83G_Kwon201107_XENLA_00128279
FAM83G_Park201106_XENLA_00032339
FAM84A_TC461886
FAM84A_Taira201203_XENLA_stage_00061221
FAM92B_Taira201203_XENLA_stage_00025558
FARP1_XeXenL6RMv10048274m
FARSB_TC467804
FARSB_XeXenL6RMv10038612m
FASN_Taira201203_XENLA_stage_00125854
FAT1_Taira201203_XENLA_tissue_00017935
FAT4_XeXenL6RMv10007279m
FAT4_XeXenL6RMv10016766m
FBN1_Taira201203_XENLA_tissue_00112556
FBN1_XeXenL6RMv10042614m
FBP2_Taira201203_XENLA_stage_00201725
FBP2_Taira201203_XENLA_tissue_00270641
FBRSL1_Taira201203_XENLA_tissue_00074721
FBRSL1_Taira201203_XENLA_tissue_00133460
FBRSL1_Taira201203_XENLA_tissue_00230828
FBXL16_XeXenL6RMv10012126m
FBXL7_Taira201203_XENLA_stage_00073365
FBXL7_XeXenL6RMv10039593m
FBXO46_Taira201203_XENLA_tissue_00015711
FBXW7_Quigley201207_XENLA_00059382
FECH_Amin201106_XENLA_00022316
FERMT1_Amin201106_XENLA_00058758
FEV_Taira201203_XENLA_tissue_00017225
FEZF1_TC421149
FEZF1_Taira201203_XENLA_stage_00135990
FGD5_Taira201203_XENLA_tissue_00066956
FGF10_TC421261
FGF10_Taira201203_XENLA_tissue_00010125
FGF16_Taira201203_XENLA_tissue_00055335
FGF19_Quigley201207_XENLA_00027275
FGF19_XeXenL6RMv10036593m
FGF20_Ismailoglu201203_XENLA_00001392
FGF5_Taira201203_XENLA_stage_00060272
FGF8_TeperekTkacz201202_XENLA_00015301
FGF8_TeperekTkacz201206_XENLA_00108265
FGF9_Kwon201107_XENLA_00086225
FGFR2_Quigley201207_XENLA_00116666
FGFR3_Kwon201107_XENLA_00018621
FGFR4_Kwon201107_XENLA_00065695
FGFRL1_Taira201203_XENLA_tissue_00133953
FGL2_Taira201203_XENLA_tissue_00142593
FGRL1_CHICK_Park201106_XENLA_00091305
FGR_XeXenL6RMv10027468m
FHDC1_Taira201203_XENLA_stage_00123499
FHL3_Ismailoglu201203_XENLA_00020633
FIGN_Taira201203_XENLA_tissue_00121085
FJX1_Taira201203_XENLA_stage_00032513
FJX1_Taira201203_XENLA_tissue_00021756
FKBP11_Taira201203_XENLA_stage_00124824
FKBP11_Taira201203_XENLA_stage_00157422
FKBP11_Taira201203_XENLA_tissue_00078947
FLI1_TC418639
FLNA_XeXenL6RMv10026601m
FLNC_Taira201203_XENLA_stage_00125455
FLNC_Taira201203_XENLA_tissue_00131018
FLNC_XeXenL6RMv10055576m
FLOT1_Taira201203_XENLA_tissue_00208534
FLRT2_Taira201203_XENLA_tissue_00158835
FLRT2_Taira201203_XENLA_tissue_00285415
FLT1_TC416187
FLVCR1_Kwon201107_XENLA_00012510
FLVCR1_Quigley201112_XENLA_00049204
FLVCR1_XeXenL6RMv10009465m
FMN1_XeXenL6RMv10022198m
FMN2_Kwon201107_XENLA_00099579
FMNL2_Taira201203_XENLA_tissue_00082825
FMNL2_Taira201203_XENLA_tissue_00201197
FN1_Ismailoglu201203_XENLA_00054717
FN1_Taira201203_XENLA_stage_00104456
FN1_TeperekTkacz201206_XENLA_00046575
FNBP1_Taira201203_XENLA_stage_00048512
FNBP1_Taira201203_XENLA_stage_00050072
FNBP1_Taira201203_XENLA_tissue_00028127
FNDC3A.2_Kwon201107_XENLA_00120388
FNDC3A.2_TC413577
FNDC3B_Quigley201112_XENLA_00073149
FNDC3B_XeXenL6RMv10036664m
FNTB_Taira201203_XENLA_stage_00027601
FNTB_Taira201203_XENLA_tissue_00074826
FOPNL_Taira201203_XENLA_stage_00035705
FOPNL_Taira201203_XENLA_tissue_00153725
FOSL1_Park201106_XENLA_00165240
FOSL1_Taira201203_XENLA_tissue_00261235
FOSL2_Kwon201107_XENLA_00078674
FOSL2_Quigley201112_XENLA_00079851
FOSL2_Taira201203_XENLA_tissue_00235780
FOXB1_Taira201203_XENLA_tissue_00272563
FOXD1_XeXenL6RMv10010503m
FOXD1_XeXenL6RMv10034208m
FOXD2_Ismailoglu201203_XENLA_00073355
FOXF2_TC463276
FOXF2_Taira201203_XENLA_tissue_00257486
FOXF2_XeXenL6RMv10009194m
FOXG1_Taira201203_XENLA_stage_00055345
FOXG1_Taira201203_XENLA_stage_00105996
FOXG1_Taira201203_XENLA_tissue_00074431
FOXG1_Taira201203_XENLA_tissue_00141744
FOXL2_TC463257
FOXM1_Taira201203_XENLA_tissue_00020822
FOXN3_Taira201203_XENLA_tissue_00060381
FOXO3_Ismailoglu201203_XENLA_00057161
FOXO3_XeXenL6RMv10047160m
FOXP1_Kwon201107_XENLA_00113738
FOXQ1_Quigley201207_XENLA_00100994
FOXQ1_Taira201203_XENLA_tissue_00144323
FOXQ1_XeXenL6RMv10010770m
FREM2_Ismailoglu201203_XENLA_00071943
FREM2_Taira201203_XENLA_tissue_00015602
FREM2_XeXenL6RMv10000514m
FREM3_Kwon201107_XENLA_00047049
FREM3_XeXenL6RMv10008722m
FRMD3_XeXenL6RMv10040318m
FRMD4A_Taira201203_XENLA_stage_00111590
FRMD4A_Taira201203_XENLA_tissue_00046683
FRMD4B_Ismailoglu201203_XENLA_00038497
FRMD4B_Taira201203_XENLA_tissue_00146409
FRMD5_Taira201203_XENLA_tissue_00103292
FRRS1_Ismailoglu201203_XENLA_00012010
FRS2_Ismailoglu201203_XENLA_00045676
FSCN1_XeXenL6RMv10022569m
FSTL1_Taira201203_XENLA_stage_00188856
FSTL1_Taira201203_XENLA_tissue_00055143
FSTL5_Taira201203_XENLA_tissue_00028624
FSTL5_Taira201203_XENLA_tissue_00182019
FST_TC424338
FST_Taira201203_XENLA_stage_00085585
FST_XeXenL6RMv10016283m
FUT9_Taira201203_XENLA_tissue_00021782
FXN_Taira201203_XENLA_stage_00063457
FYN_TC416966
FZD10_TC415487
FZD10_TeperekTkacz201206_XENLA_00108856
FZD1_Amin201106_XENLA_00096352
FZD2_Quigley201207_XENLA_00078350
FZD2_XeXenL6RMv10049483m
FZD2_mgEST_Xl4jul2012_1013158164
FZD4_TeperekTkacz201206_XENLA_00124172
FZD5_Taira201203_XENLA_tissue_00092999
FZD8_TeperekTkacz201202_XENLA_00045724
FZD8_XeXenL6RMv10026881m
FZD8_mgEST_Xl4jul2012_1013156664
FZD9_Taira201203_XENLA_stage_00102419
G3BP1_Kwon201107_XENLA_00133549
G3BP1_TeperekTkacz201206_XENLA_00087613
GABBR1_Taira201203_XENLA_tissue_00002924
GABBR1_Taira201203_XENLA_tissue_00036178
GABRA2_Ismailoglu201203_XENLA_00057736
GABRA2_Taira201203_XENLA_tissue_00091461
GABRB1_Ismailoglu201203_XENLA_00040485
GAD1_Taira201203_XENLA_tissue_00123168
GAD2_Taira201203_XENLA_tissue_00225975
GAD2_XeXenL6RMv10000889m
GAL3ST1_Taira201203_XENLA_stage_00059322
GAL3ST2_XeXenL6RMv10033588m
GALK1_Taira201203_XENLA_tissue_00023957
GALNT14_Taira201203_XENLA_tissue_00062467
GALNT5_Horb201201_XENLA_00114366
GALNT5_Park201106_XENLA_00094661
GALNT5_XeXenL6RMv10037528m
GALNTL4_Amin201106_XENLA_00025601
GALNTL4_Park201106_XENLA_00131605
GAMT_Quigley201207_XENLA_00024528
GAP43_Taira201203_XENLA_tissue_00284762
GAR1_TeperekTkacz201206_XENLA_00019210
GARNL3_XeXenL6RMv10055520m
GARS_XeXenL6RMv10028870m
GAS6_XeXenL6RMv10046723m
GAS7_Park201106_XENLA_00172175
GAS7_TC414974
GATA2_TC436966
GATA2_TeperekTkacz201206_XENLA_00049069
GATA3_Taira201203_XENLA_tissue_00212153
GATA3_XeXenL6RMv10025464m
GATA4_TeperekTkacz201206_XENLA_00014772
GATA4_TeperekTkacz201206_XENLA_00058763
GATSL3_XeXenL6RMv10002983m
GBAS_XeXenL6RMv10017540m
GCAT_XeXenL6RMv10038797m
GCGR_Taira201203_XENLA_tissue_00062646
GCH1_Taira201203_XENLA_tissue_00127764
GCN1L1_Ismailoglu201203_XENLA_00015824
GCN1L1_Taira201203_XENLA_tissue_00111316
GCNT3_Taira201203_XENLA_tissue_00053657
GCOM1_XeXenL6RMv10046044m
GDF10_Taira201203_XENLA_stage_00133363
GDF6_XeXenL6RMv10006126m
GDF7_Quigley201112_XENLA_00075435
GDF7_XeXenL6RMv10002398m
GDPD1_Kwon201107_XENLA_00048039
GDPD5_Taira201203_XENLA_tissue_00282381
GFI1_XeXenL6RMv10052866m
GGCT_XeXenL6RMv10006017m
GIPR_Amin201106_XENLA_00033396
GJB2_Taira201203_XENLA_tissue_00095040
GJB7_Taira201203_XENLA_tissue_00016311
GJC2_Park201106_XENLA_00148630
GLB1L2_Quigley201207_XENLA_00117517
GLDC_Taira201203_XENLA_stage_00066266
GLDC_Taira201203_XENLA_tissue_00145305
GLI1.2_TeperekTkacz201206_XENLA_00047916
GLI2_Taira201203_XENLA_stage_00090717
GLI3_TC413489
GLIS2_TC452573
GLRA1_Taira201203_XENLA_tissue_00151641
GLS_Taira201203_XENLA_stage_00072737
GLT25D1_Audic201207_XENLA_00004756
GM11175_Taira201203_XENLA_tissue_00291862
GNA14_TC416138
GNAI2_Amin201106_XENLA_00077610
GNAL_Kwon201107_XENLA_00129293
GNAL_TC414396
GNAO1_Taira201203_XENLA_stage_00054456
GNPTAB_Ismailoglu201203_XENLA_00011118
GNPTAB_XeXenL6RMv10029505m
GNRHR2_XeXenL6RMv10010675m
GOLGA7B_Kwon201107_XENLA_00083048
GOLGA7B_Taira201203_XENLA_tissue_00131310
GOLGB1_Ismailoglu201203_XENLA_00056081
GOLIM4_Ismailoglu201203_XENLA_00018581
GOT2_XeXenL6RMv10021625m
GPAM_Park201106_XENLA_00160458
GPAM_XeXenL6RMv10038751m
GPBP1_Taira201203_XENLA_tissue_00110165
GPC1_Park201106_XENLA_00169400
GPC1_XeXenL6RMv10054647m
GPC4_Taira201203_XENLA_stage_00208167
GPER_Taira201203_XENLA_tissue_00198566
GPHB5_Kwon201107_XENLA_00117473
GPHB5_mgEST_Xl4jul2012_1013102807
GPM6A_Kwon201107_XENLA_00071636
GPR124_Taira201203_XENLA_stage_00087531
GPR126_Amin201106_XENLA_00082038
GPR137B_Kwon201107_XENLA_00080525
GPR151_Chung201110_XENLA_00018900
GPR151_XeXenL6RMv10044488m
GPR155_Taira201203_XENLA_stage_00082333
GPR156_Quigley201112_XENLA_00090417
GPR157_Taira201203_XENLA_stage_00151313
GPR162_Taira201203_XENLA_tissue_00179094
GPR176_Taira201203_XENLA_tissue_00052899
GPR27_Taira201203_XENLA_stage_00042461
GPR27_TeperekTkacz201206_XENLA_00099401
GPR27_XeXenL6RMv10007244m
GPR34_Taira201203_XENLA_tissue_00277552
GPRC5B_TeperekTkacz201202_XENLA_00003773
GPSM3_Kwon201107_XENLA_00018116
GPT2_TC415609
GQ150814.1
GRAMD1B_Taira201203_XENLA_tissue_00176155
GRAMD4_Taira201203_XENLA_stage_00137418
GRASP_Taira201203_XENLA_tissue_00109197
GRB10_XeXenL6RMv10043475m
GREB1L_Taira201203_XENLA_stage_00191944
GRHL1_Quigley201207_XENLA_00040360
GRID2_Ismailoglu201203_XENLA_00030385
GRID2_Taira201203_XENLA_tissue_00164489
GRIN3A_Taira201203_XENLA_tissue_00104559
GRIN3A_XeXenL6RMv10014646m
GRM4_Taira201203_XENLA_stage_00210871
GRM6_Taira201203_XENLA_tissue_00172261
GRM7_Taira201203_XENLA_tissue_00279970
GRPEL2_Kwon201107_XENLA_00016799
GRSF1_Quigley201112_XENLA_00099203
GRTP1_TC421018
GRTP1_mgEST_Xl4jul2012_1013109551
GRXCR1_TeperekTkacz201206_XENLA_00017559
GSC_Taira201203_XENLA_stage_00068522
GSG1_Chung201110_XENLA_00056546
GSTA4_Ismailoglu201203_XENLA_00028542
GSX1_Quigley201112_XENLA_00012058
GSX1_Quigley201112_XENLA_00088638
GSX1_XeXenL6RMv10014015m
GSX2_Taira201203_XENLA_stage_00039028
GTF2A1L_Taira201203_XENLA_tissue_00032269
GTF2A1_TC414887
GTPBP2_Kwon201107_XENLA_00114662
GTPBP2_XeXenL6RMv10000030m
GTPBP5_XeXenL6RMv10009641m
GTSE1_Taira201203_XENLA_tissue_00019241
GXYLT2_Taira201203_XENLA_tissue_00005338
GXYLT2_XeXenL6RMv10052747m
H1F0_TC441782
HABP4_Ismailoglu201203_XENLA_00062557
HABP4_Kwon201107_XENLA_00000573
HABP4_Taira201203_XENLA_stage_00060073
HAND2_Taira201203_XENLA_stage_00072422
HAND2_Taira201203_XENLA_stage_00151811
HAO2_XeXenL6RMv10054175m
HAPLN3_TC415680
HAS2_Ismailoglu201203_XENLA_00004296
HAS2_Taira201203_XENLA_stage_00208888
HBEGF_Kwon201107_XENLA_00125248
HCN2_Taira201203_XENLA_stage_00096059
HCN2_TeperekTkacz201202_XENLA_00060092
HDAC1_XeXenL6RMv10046148m
HDAC5_Kwon201107_XENLA_00046115
HDAC5_XeXenL6RMv10000220m
HDGFRP3_Taira201203_XENLA_stage_00039779
HDX_XeXenL6RMv10036727m
HEATR3_TC449206
HEBP1_Taira201203_XENLA_tissue_00160319
HECTD2_Taira201203_XENLA_stage_00130497
HELT_Kwon201107_XENLA_00023247
HELT_TeperekTkacz201206_XENLA_00022404
HEPHL1_Taira201203_XENLA_tissue_00126102
HEPHL1_XeXenL6RMv10032601m
HES1_Park201106_XENLA_00070357
HES1_Quigley201207_XENLA_00083872
HES2_Kwon201107_XENLA_00099374
HES2_Taira201203_XENLA_tissue_00260385
HES6.1_Taira201203_XENLA_tissue_00178330
HES7.1_Taira201203_XENLA_stage_00058596
HES7.1_Taira201203_XENLA_stage_00162699
HGS_Taira201203_XENLA_tissue_00061629
HHEX_TeperekTkacz201206_XENLA_00092531
HHEX_XeXenL6RMv10025037m
HHIPL2_Taira201203_XENLA_tissue_00078726
HIC1_Taira201203_XENLA_tissue_00253600
HIP1R_TC415254
HIST2H3C1.1_Taira201203_XENLA_stage_00209243
HIST2H3D_TC430042
HIVEP3_Taira201203_XENLA_tissue_00055670
HK2_Chung201110_XENLA_00031251
HKDC1_Horb201201_XENLA_00044095
HKDC1_XeXenL6RMv10003090m
HLA-DRB1_TC421244
HLA-DRB1_Taira201203_XENLA_tissue_00177687
HLF_Taira201203_XENLA_stage_00179121
HLX_Taira201203_XENLA_tissue_00120083
HM137020.1
HMGA2_Kwon201107_XENLA_00033518
HMGA2_Taira201203_XENLA_tissue_00024787
HMGB1_TeperekTkacz201206_XENLA_00031233
HMGB2_Taira201203_XENLA_stage_00054046
HMGB2_Taira201203_XENLA_tissue_00089762
HMGB2_TeperekTkacz201206_XENLA_00005857
HMOX1_Park201106_XENLA_00018974
HMP19_Taira201203_XENLA_tissue_00083356
HMX1_XeXenL6RMv10049473m
HMX2_Quigley201112_XENLA_00067850
HMX2_Taira201203_XENLA_tissue_00250729
HMX2_XeXenL6RMv10050586m
HMX3_TC421895
HNF1A_Taira201203_XENLA_tissue_00210101
HNF1B_TC445330
HNF1B_XeXenL6RMv10047073m
HNRNPC_mgEST_Xl4jul2012_1013085833
HNRNPU_Ismailoglu201203_XENLA_00060245
HNRNPU_Taira201203_XENLA_stage_00209095
HNRNPU_XeXenL6RMv10013437m
HOMER2_Amin201106_XENLA_00080577
HOMER3_Ismailoglu201203_XENLA_00024006
HOOK3_Taira201203_XENLA_stage_00170642
HOXA1_Taira201203_XENLA_stage_00188200
HOXA2_Taira201203_XENLA_stage_00097090
HOXA3_Amin201106_XENLA_00022950
HOXA3_Taira201203_XENLA_tissue_00008541
HOXA4_XeXenL6RMv10034990m
HOXA6_Taira201203_XENLA_stage_00043090
HOXA6_XeXenL6RMv10034989m
HOXA7_Taira201203_XENLA_stage_00116210
HOXA9_Taira201203_XENLA_stage_00062250
HOXA9_Taira201203_XENLA_stage_00171901
HOXA9_Taira201203_XENLA_tissue_00152468
HOXB1_Horb201201_XENLA_00014344
HOXB1_XeXenL6RMv10035579m
HOXB1_XeXenL6RMv10046410m
HOXB2_Taira201203_XENLA_stage_00184294
HOXB3_Taira201203_XENLA_tissue_00054741
HOXB3_Taira201203_XENLA_tissue_00199386
HOXB4_Horb201201_XENLA_00180537
HOXB6_TeperekTkacz201202_XENLA_00154322
HOXC10_XeXenL6RMv10028294m
HOXC11_Horb201201_XENLA_00035544
HOXC11_XeXenL6RMv10028293m
HOXC12_XeXenL6RMv10028292m
HOXC12_XeXenL6RMv10037468m
HOXC13_XeXenL6RMv10037467m
HOXC3_Taira201203_XENLA_stage_00159449
HOXC3_XeXenL6RMv10010309m
HOXC5_Taira201203_XENLA_stage_00151302
HOXC9_Taira201203_XENLA_stage_00139999
HOXC9_Taira201203_XENLA_stage_00150562
HOXD13_Taira201203_XENLA_stage_00065585
HOXD1_Ismailoglu201203_XENLA_00069771
HOXD3_Taira201203_XENLA_tissue_00245209
HOXD3_XeXenL6RMv10027979m
HQ005277.1
HS2ST1_TC416725
HS3ST1_Taira201203_XENLA_stage_00203768
HS3ST2_Taira201203_XENLA_tissue_00131532
HS3ST3A1_TC420639
HS3ST3A1_Taira201203_XENLA_stage_00186798
HS3ST6_Taira201203_XENLA_stage_00218192
HS3ST6_Taira201203_XENLA_tissue_00168978
HS6ST1_Audic201207_XENLA_00007544
HS6ST3_Kwon201107_XENLA_00077167
HS6ST3_Taira201203_XENLA_stage_00147953
HSD11B1_Taira201203_XENLA_tissue_00004124
HSD11B1_Taira201203_XENLA_tissue_00277765
HSD17B3_Taira201203_XENLA_tissue_00273976
HSDL2_Kwon201107_XENLA_00106900
HSDL2_TeperekTkacz201202_XENLA_00122262
HSP90AB1_Ismailoglu201203_XENLA_00073790
HSPA12A_Taira201203_XENLA_tissue_00016790
HSPA12A_Taira201203_XENLA_tissue_00292911
HSPA12B_Amin201106_XENLA_00029191
HSPA8_Taira201203_XENLA_tissue_00011998
HSPA8_mgEST_Xl4jul2012_1013250406
HSPG2_TeperekTkacz201202_XENLA_00028828
HTATIP2_Ismailoglu201203_XENLA_00017180
HTR1A_Taira201203_XENLA_tissue_00048383
HTR5A_Taira201203_XENLA_tissue_00159340
HTRA1_XeXenL6RMv10047297m
HTRA3_Taira201203_XENLA_tissue_00128993
HUNK_Ismailoglu201203_XENLA_00053456
HUNK_TC425816
HUNK_Taira201203_XENLA_tissue_00225069
HVCN1_Kwon201107_XENLA_00054139
HYOU1_Taira201203_XENLA_stage_00172743
ICOSL_Amin201106_XENLA_00008727
ICOSL_Taira201203_XENLA_tissue_00058580
ID2_Taira201203_XENLA_stage_00036077
ID2_Taira201203_XENLA_stage_00093670
ID3_Quigley201207_XENLA_00015961
ID3_Taira201203_XENLA_stage_00110309
ID3_Taira201203_XENLA_stage_00143079
IER2_Kwon201107_XENLA_00013969
IER2_Taira201203_XENLA_stage_00141156
IER2_XeXenL6RMv10045893m
IER5L_Ismailoglu201203_XENLA_00031798
IER5L_Taira201203_XENLA_stage_00031797
IFFO2_Ismailoglu201203_XENLA_00006123
IFFO2_Taira201203_XENLA_tissue_00279623
IFIH1_Taira201203_XENLA_stage_00010358
IFT80_Kwon201107_XENLA_00052466
IFT80_Taira201203_XENLA_stage_00204810
IGF1R_Taira201203_XENLA_tissue_00267665
IGF2BP3_Kwon201107_XENLA_00067738
IGF2BP3_TeperekTkacz201206_XENLA_00096593
IGF2BP3_TeperekTkacz201206_XENLA_00124638
IGFBP5_Ismailoglu201203_XENLA_00071816
IGSF21_XeXenL6RMv10052981m
IGSF9B_Kwon201107_XENLA_00025014
IHH_Taira201203_XENLA_tissue_00002661
IKZF2_Taira201203_XENLA_stage_00078318
IL11RA_Quigley201207_XENLA_00039860
IL16_XeXenL6RMv10050148m
IL17RD_Taira201203_XENLA_stage_00043203
IL17RD_TeperekTkacz201202_XENLA_00047069
IL17RD_mgEST_Xl4jul2012_1013098482
IL17RE_Taira201203_XENLA_stage_00143626
IL1R1_Quigley201112_XENLA_00118117
IL1R1_XeXenL6RMv10030134m
IL1RAP_Taira201203_XENLA_tissue_00054489
ILDR2_XeXenL6RMv10002472m
IMP3_TeperekTkacz201202_XENLA_00001686
IMP3_XeXenL6RMv10052058m
IMPG2_TC440622
INADL_XeXenL6RMv10049631m
INA_Taira201203_XENLA_tissue_00176248
ING1_XeXenL6RMv10021911m
INHBA_Horb201201_XENLA_00051812
INHBA_XeXenL6RMv10004481m
INHBB_Taira201203_XENLA_stage_00056253
INHBB_Taira201203_XENLA_stage_00145961
INSM1_Ismailoglu201203_XENLA_00012621
INSM1_Ismailoglu201203_XENLA_00016955
IPO13_Quigley201207_XENLA_00018605
IPO13_XeXenL6RMv10044642m
IPO4_Ismailoglu201203_XENLA_00053734
IPO7_Taira201203_XENLA_tissue_00247251
IPO8_XeXenL6RMv10053711m
IPO9_Kwon201107_XENLA_00087899
IPO9_Kwon201107_XENLA_00109427
IQCH_Quigley201112_XENLA_00013342
IQGAP2_Quigley201207_XENLA_00094856
IQGAP2_TC413600
IQSEC3_Ismailoglu201203_XENLA_00046494
IQSEC3_Kwon201107_XENLA_00124081
IREB2_Kwon201107_XENLA_00089852
IRF1_XeXenL6RMv10001272m
IRF2BP2_Quigley201207_XENLA_00090070
IRF2BP2_Taira201203_XENLA_tissue_00076727
IRF2_TC442020
IRF2_XeXenL6RMv10019027m
IRF5_Taira201203_XENLA_stage_00146348
IRF5_Taira201203_XENLA_tissue_00196393
IRF6.2_Taira201203_XENLA_stage_00126440
IRF6_TeperekTkacz201206_XENLA_00100669
IRF8_Taira201203_XENLA_tissue_00163454
IRX1_Taira201203_XENLA_stage_00000662
IRX1_Taira201203_XENLA_stage_00191157
IRX2_TC416945
IRX2_Taira201203_XENLA_tissue_00092633
IRX3_Ismailoglu201203_XENLA_00040848
IRX4_Amin201106_XENLA_00087145
IRX4_Taira201203_XENLA_tissue_00129845
IRX4_XeXenL6RMv10025281m
IRX5_TC420013
IRX5_Taira201203_XENLA_tissue_00226376
ISL1_Quigley201112_XENLA_00003115
ISL1_XeXenL6RMv10005416m
ISL1_XeXenL6RMv10016290m
ISL2_Park201106_XENLA_00140379
ISLR2_Taira201203_XENLA_tissue_00007892
ISYNA1_TC439154
ITCH_Quigley201207_XENLA_00060331
ITFG1_Taira201203_XENLA_tissue_00269916
ITGA3_Kwon201107_XENLA_00042839
ITGA3_Taira201203_XENLA_stage_00003257
ITGA3_Taira201203_XENLA_tissue_00041630
ITGA4_Taira201203_XENLA_stage_00032158
ITGA4_Taira201203_XENLA_stage_00077794
ITGA5_Taira201203_XENLA_tissue_00286819
ITGA6_Chung201110_XENLA_00041291
ITGA6_Taira201203_XENLA_tissue_00014159
ITGA6_Taira201203_XENLA_tissue_00193984
ITGA8_Taira201203_XENLA_tissue_00226362
ITGA9_Taira201203_XENLA_tissue_00091987
ITGB1BP2_Taira201203_XENLA_stage_00053956
ITGB5_Taira201203_XENLA_stage_00176278
ITPKA_Taira201203_XENLA_stage_00130543
ITPR1_Taira201203_XENLA_stage_00009491
ITPR1_XeXenL6RMv10047658m
IWS1_Park201106_XENLA_00075664
IWS1_Taira201203_XENLA_tissue_00059593
JAG1_Kwon201107_XENLA_00008703
JAM2_Park201106_XENLA_00022401
JAM3_Taira201203_XENLA_stage_00015963
JAM3_Taira201203_XENLA_tissue_00072679
JARID2_Taira201203_XENLA_stage_00079952
JF275062.1
JF433082.1
JHDM1D_XeXenL6RMv10046871m
JMY_Kwon201107_XENLA_00097439
JN034040.1
JN367451.1
JUND.2_XeXenL6RMv10036812m
JUND_Taira201203_XENLA_stage_00028201
KAL1_Taira201203_XENLA_tissue_00006024
KANK2_XeXenL6RMv10044838m
KANK3_Ismailoglu201203_XENLA_00040019
KCNA1_Taira201203_XENLA_tissue_00288334
KCNA4_XeXenL6RMv10048507m
KCNAB1_Ismailoglu201203_XENLA_00011130
KCNAB2_Taira201203_XENLA_stage_00172553
KCNC2_Taira201203_XENLA_tissue_00006688
KCNC2_Taira201203_XENLA_tissue_00013971
KCNC2_Taira201203_XENLA_tissue_00125839
KCNF1_Taira201203_XENLA_tissue_00145549
KCNF1_XeXenL6RMv10053550m
KCNH4_Quigley201112_XENLA_00023068
KCNH7_Kwon201107_XENLA_00015288
KCNJ11_Taira201203_XENLA_tissue_00027887
KCNJ2_Park201106_XENLA_00007481
KCNK12_XeXenL6RMv10001732m
KCNK1_Quigley201112_XENLA_00025069
KCNK1_XeXenL6RMv10004997m
KCNK5_Taira201203_XENLA_stage_00173307
KCNK5_Taira201203_XENLA_tissue_00223642
KCNK6_TeperekTkacz201206_XENLA_00071471
KCNK7_Taira201203_XENLA_stage_00080989
KCNN2_Kwon201107_XENLA_00033337
KCNN2_Kwon201107_XENLA_00126988
KCNQ4_Taira201203_XENLA_tissue_00053820
KCNQ4_Taira201203_XENLA_tissue_00156868
KCNQ4_Taira201203_XENLA_tissue_00164514
KCNQ4_XeXenL6RMv10015542m
KCNS2_Taira201203_XENLA_tissue_00054035
KCNS2_XeXenL6RMv10020518m
KCNT1_XeXenL6RMv10017699m
KCNV1_Taira201203_XENLA_tissue_00269842
KCNV1_XeXenL6RMv10020161m
KCP_Taira201203_XENLA_tissue_00271249
KCTD1_Park201106_XENLA_00114897
KCTD1_XeXenL6RMv10005964m
KCTD1_XeXenL6RMv10028106m
KDELR3_Kwon201107_XENLA_00017181
KDELR3_Taira201203_XENLA_tissue_00018163
KDM1A_XeXenL6RMv10004288m
KDM4C_Kwon201107_XENLA_00015236
KDM4C_Kwon201107_XENLA_00079400
KDM4C_Taira201203_XENLA_tissue_00176295
KDM5B_Ismailoglu201203_XENLA_00019836
KDRL_Amin201106_XENLA_00061397
KDR_Park201106_XENLA_00000356
KHDRBS2_Taira201203_XENLA_tissue_00184384
KHDRBS3_Kwon201107_XENLA_00008877
KHDRBS3_Taira201203_XENLA_stage_00170591
KHSRP_Taira201203_XENLA_stage_00000945
KIAA0141_XeXenL6RMv10042176m
KIAA0182_Taira201203_XENLA_tissue_00020671
KIAA0284_Ismailoglu201203_XENLA_00074067
KIAA0494_Taira201203_XENLA_stage_00033326
KIAA0664_Quigley201207_XENLA_00037980
KIAA0889_Taira201203_XENLA_stage_00135856
KIAA0889_Taira201203_XENLA_tissue_00077530
KIAA1033_Ismailoglu201203_XENLA_00028777
KIAA1033_XeXenL6RMv10031750m
KIAA1161_XeXenL6RMv10016997m
KIAA1239_Taira201203_XENLA_tissue_00230894
KIAA1324_Taira201203_XENLA_tissue_00148244
KIAA1324_XeXenL6RMv10043581m
[truncated: 3,132 more rows]

## Sheet: K27 homogeneous & retained
42SP50_Taira201203_XENLA_tissue_00108571
A4IHV8_XENTR_Audic201207_XENLA_00005061
A4IHV8_XENTR_Taira201203_XENLA_tissue_00236022
AACS_XeXenL6RMv10014863m
AATK_Taira201203_XENLA_tissue_00053009
AATK_Taira201203_XENLA_tissue_00098234
AB046535.1
AB088399.1
AB088400.1
AB109102.1
AB109103.1
ABCC12_Taira201203_XENLA_stage_00025569
ABLIM3_Taira201203_XENLA_tissue_00202494
ABTB2_Park201106_XENLA_00081856
ACCS_TeperekTkacz201206_XENLA_00050913
ACER2_XeXenL6RMv10017596m
ACMSD_Taira201203_XENLA_tissue_00086282
ACOT12_Taira201203_XENLA_tissue_00281730
ACSBG2_Kwon201107_XENLA_00053601
ACSL1_Audic201207_XENLA_00006896
ACSL1_Ismailoglu201203_XENLA_00070358
ACTN1_Chung201110_XENLA_00071555
ADAM10_Kwon201107_XENLA_00013520
ADAMTS2_Taira201203_XENLA_tissue_00002413
ADAMTS7_Taira201203_XENLA_tissue_00270640
ADAMTS7_XeXenL6RMv10012211m
ADAMTS9_Park201106_XENLA_00070628
ADAMTS9_Park201106_XENLA_00134117
ADAMTS9_Park201106_XENLA_00139534
ADAMTSL3_Taira201203_XENLA_tissue_00011350
ADAMTSL4_Taira201203_XENLA_tissue_00013731
ADAP1_Taira201203_XENLA_tissue_00256244
ADCYAP1_Taira201203_XENLA_tissue_00084734
ADCYAP1_Taira201203_XENLA_tissue_00098714
ADD2_Taira201203_XENLA_tissue_00100730
ADMP_Taira201203_XENLA_stage_00069727
ADORA2A_TC419598
ADORA2B_Taira201203_XENLA_stage_00116299
ADRA1D_Audic201207_XENLA_00003569
ADRA1D_Taira201203_XENLA_stage_00184950
ADRA1D_XeXenL6RMv10010925m
ADRA2A_XeXenL6RMv10032306m
ADRA2C_Taira201203_XENLA_tissue_00225632
ADRA2C_XeXenL6RMv10044210m
ADRB1_Park201106_XENLA_00067312
ADRB2_Taira201203_XENLA_tissue_00258486
AF008594.1
AF013612.1
AF035446.1
AF064601.1
AF072382.1
AF119790.1
AF132853.1
AF154557.1
AF157558.1
AF167980.1
AF173940.1
AF179300.1
AF183571.1
AF186464.1
AF204924.1
AF212198.2
AF283692.1
AF288453.1
AF297713.1
AF307009.1
AF495661.1
AF549908.1
AF550000.1
AFAP1L1_Taira201203_XENLA_tissue_00183484
AFF3_XeXenL6RMv10046201m
AGAP2_mgEST_Xl4jul2012_1013121274
AGL_Ismailoglu201203_XENLA_00007191
AGPAT3_Ismailoglu201203_XENLA_00061042
AGRN_Quigley201112_XENLA_00054624
AGRN_Quigley201112_XENLA_00079738
AGRN_Taira201203_XENLA_tissue_00124619
AH005463.1
AHDC1_Taira201203_XENLA_stage_00218082
AJ000667.1
AJ243595.1
AJ249843.1
AJ314827.1
AJ319668.1
AJ319749.1
AK1_Taira201203_XENLA_tissue_00153679
AK1_XeXenL6RMv10044725m
AK2_Kwon201107_XENLA_00118828
AKAP13_Taira201203_XENLA_tissue_00009970
AKAP2_Taira201203_XENLA_tissue_00072043
AKAP2_Taira201203_XENLA_tissue_00248241
ALDH18A1_Kwon201107_XENLA_00076166
ALDH1A2_XeXenL6RMv10046039m
ALDH1L2_Park201106_XENLA_00083454
ALDOC_XeXenL6RMv10029015m
ALPK1_Quigley201112_XENLA_00034762
ALX1_Kwon201107_XENLA_00030220
ALX1_XeXenL6RMv10030488m
ALX4_Taira201203_XENLA_stage_00104506
ALYREF_Taira201203_XENLA_stage_00206936
AMOTL1_Quigley201207_XENLA_00067195
AMOTL1_XeXenL6RMv10041546m
AMOT_Taira201203_XENLA_stage_00054202
AMT_Ismailoglu201203_XENLA_00006561
ANK3_Taira201203_XENLA_tissue_00130016
ANKRD57_Taira201203_XENLA_tissue_00275092
ANKRD58_Taira201203_XENLA_tissue_00240046
ANKRD63_Taira201203_XENLA_stage_00047877
ANKRD9_Taira201203_XENLA_tissue_00238668
ANKS1B_Taira201203_XENLA_tissue_00053294
ANKS1B_Taira201203_XENLA_tissue_00054094
ANP32B_TeperekTkacz201206_XENLA_00043215
ANXA2_TC439934
ANXA3_Taira201203_XENLA_tissue_00062048
AP1S3_Horb201201_XENLA_00127363
AP1S3_Quigley201207_XENLA_00098945
AP2S1_Taira201203_XENLA_stage_00075064
AP3B2_Taira201203_XENLA_tissue_00150586
AP3B2_Taira201203_XENLA_tissue_00174379
AP3B2_XeXenL6RMv10039222m
APBB2_Taira201203_XENLA_tissue_00073431
APBB2_Taira201203_XENLA_tissue_00101545
APCDD1_Taira201203_XENLA_stage_00202221
API5_TeperekTkacz201206_XENLA_00017329
APLP2_Taira201203_XENLA_tissue_00117889
APP_Taira201203_XENLA_stage_00170644
APP_Taira201203_XENLA_stage_00187735
AQP12A_TC422013
AQP8_Taira201203_XENLA_tissue_00047333
AQP8_XeXenL6RMv10023964m
ARHGAP10_Kwon201107_XENLA_00137162
ARHGAP17_TeperekTkacz201206_XENLA_00110647
ARHGAP20_Taira201203_XENLA_stage_00061590
ARHGAP20_Taira201203_XENLA_tissue_00103991
ARHGAP25_XeXenL6RMv10016529m
ARHGAP32_Taira201203_XENLA_tissue_00164630
ARHGAP33_XeXenL6RMv10006512m
ARHGAP42_Park201106_XENLA_00082310
ARHGAP42_Quigley201112_XENLA_00083256
ARHGAP4_Taira201203_XENLA_tissue_00012118
ARHGEF16_Kwon201107_XENLA_00081468
ARHGEF16_Kwon201107_XENLA_00100782
ARHGEF25_Taira201203_XENLA_tissue_00284332
ARHGEF26_Kwon201107_XENLA_00118301
ARHGEF26_Taira201203_XENLA_tissue_00097019
ARHGEF26_XeXenL6RMv10054389m
ARHGEF37_Kwon201107_XENLA_00009461
ARHGEF7_Taira201203_XENLA_stage_00038313
ARHGEF7_Taira201203_XENLA_stage_00201933
ARHGEF7_Taira201203_XENLA_tissue_00192022
ARL4A_TeperekTkacz201206_XENLA_00053893
ARPC1B_TC421064
ARVCF_Ismailoglu201203_XENLA_00010150
ARVCF_Kwon201107_XENLA_00024713
ARVCF_Taira201203_XENLA_stage_00069278
ARX_Taira201203_XENLA_stage_00204739
AR_Taira201203_XENLA_tissue_00137580
ASAP2_Taira201203_XENLA_tissue_00047478
ASAP2_Taira201203_XENLA_tissue_00125021
ASB2_Taira201203_XENLA_stage_00146207
ASB2_Taira201203_XENLA_tissue_00147378
ASB2_XeXenL6RMv10023113m
ASCL1_TC419820
ASCL2_Taira201203_XENLA_stage_00036627
ASCL2_Taira201203_XENLA_stage_00127621
ASPSCR1_Ismailoglu201203_XENLA_00058998
ATF3_Taira201203_XENLA_tissue_00091862
ATF7IP_Taira201203_XENLA_tissue_00108141
ATIC_Taira201203_XENLA_tissue_00111927
ATOH1_Taira201203_XENLA_stage_00186101
ATOH1_Taira201203_XENLA_tissue_00262497
ATOX1_Park201106_XENLA_00036536
ATP11A_Audic201207_XENLA_00003445
ATP2B4_Taira201203_XENLA_tissue_00228256
ATP5B_XeXenL6RMv10009678m
ATP5G1_Taira201203_XENLA_stage_00151478
ATP5G1_Taira201203_XENLA_tissue_00273659
ATP6V1G3_Quigley201112_XENLA_00112932
ATPIF1_Park201106_XENLA_00054467
ATXN2_TeperekTkacz201206_XENLA_00103699
AVPR1A_Taira201203_XENLA_tissue_00079821
AXL_Kwon201107_XENLA_00055400
AY112700.1
AY204552.1
AY204554.1
AY244474.1
AY260733.1
AY371498.1
AY649372.1
AY686698.1
AY757358.1
B2RZ03_XENTR_Ismailoglu201203_XENLA_00027801
B2RZ03_XENTR_Taira201203_XENLA_tissue_00077504
B3GALT2_Taira201203_XENLA_tissue_00266993
B3GALTL_Ismailoglu201203_XENLA_00054293
B3GAT1_Taira201203_XENLA_stage_00116448
B3GNT4_Kwon201107_XENLA_00003149
B3GNT4_Taira201203_XENLA_tissue_00214216
B3GNT7_Kwon201107_XENLA_00055505
B4GALT1.1_TeperekTkacz201202_XENLA_00027461
B4GALT1.1_XeXenL6RMv10041536m
B4GALT1.2_Taira201203_XENLA_stage_00034933
B4GALT1.2_Taira201203_XENLA_tissue_00049033
B4GALT2_XeXenL6RMv10021134m
B4GALT6_Kwon201107_XENLA_00021266
B4GALT6_Kwon201107_XENLA_00132945
BACE2_TC433931
BAG1_Ismailoglu201203_XENLA_00043760
BAG3_TC415550
BAG3_mgEST_Xl4jul2012_1013253683
BAI2_Taira201203_XENLA_tissue_00273071
BAI3_Taira201203_XENLA_tissue_00028755
BAI3_Taira201203_XENLA_tissue_00142633
BAIAP2_Taira201203_XENLA_tissue_00236698
BAMBI_Taira201203_XENLA_stage_00025201
BAMBI_Taira201203_XENLA_tissue_00105522
BARHL2_TC422105
BARHL2_Taira201203_XENLA_stage_00094721
BARHL2_Taira201203_XENLA_tissue_00058906
BASP1_Taira201203_XENLA_tissue_00155122
BC041298.1
BC041319.1
BC042229.1
BC043734.1
BC043817.1
BC043851.1
BC044008.1
BC044274.1
BC044278.1
BC044955.1
BC044959.1
BC045038.1
BC045272.1
BC046863.1
BC047971.1
BC049389.1
BC054149.1
BC055960.1
BC055963.1
BC055969.1
BC055994.1
BC059299.1
BC059340.1
BC059962.1
BC064685.1
BC068631.1
BC068632.1
BC068938.1
BC068970.1
BC070634.1
BC070672.1
BC070674.1
BC070776.1
BC070800.1
BC071059.1
BC072124.1
BC072130.1
BC072179.1
BC072378.1
BC072381.1
BC073029.1
BC073040.1
BC073066.1
BC073102.1
BC073121.1
BC073316.1
BC073334.1
BC073479.1
BC073551.1
BC073605.1
BC073627.1
BC074111.1
BC074153.1
BC074166.1
BC074454.1
BC075241.1
BC075246.1
BC076766.1
BC076824.1
BC076842.1
BC076870.1
BC077259.1
BC077452.1
BC077463.1
BC077487.1
BC077761.1
BC077764.1
BC077821.1
BC077847.1
BC077870.1
BC077953.1
BC077962.1
BC078036.1
BC078085.1
BC078136.1
BC078581.1
BC079753.1
BC079761.1
BC079821.1
BC080120.1
BC080434.1
BC081096.1
BC081202.1
BC081219.1
BC082415.1
BC082432.1
BC082847.1
BC084088.1
BC084113.1
BC084125.1
BC084133.1
BC084153.1
BC084297.1
BC084350.1
BC084760.1
BC084780.1
BC084805.1
BC084953.1
BC085043.1
BC085058.1
BC085072.1
BC085198.1
BC085223.1
BC085228.1
BC086294.1
BC087312.1
BC087374.1
BC088794.1
BC088942.1
BC091706.1
BC093552.1
BC093570.1
BC094086.1
BC094189.1
BC094487.1
BC097501.1
BC097630.1
BC097697.1
BC097871.1
BC099026.1
BC099059.1
BC099260.1
BC100184.1
BC106383.1
BC106400.1
BC106476.1
BC106530.1
BC106568.1
BC108431.1
BC108573.1
BC108828.1
BC108871.1
BC110730.1
BC111544.1
BC123263.1
BC124885.1
BC124962.1
BC126038.1
BC128930.1
BC128936.1
BC129056.1
BC129067.1
BC129574.1
BC130101.1
BC133227.1
BC142549.1
BC142578.1
BC146630.1
BC153761.1
BC153778.1
BC153787.1
BC154975.1
BC157458.1
BC157499.1
BC158208.1
BC159340.1
BC160776.1
BC160785.1
BC167503.1
BC169775.1
BC169982.1
BC170176.1
BC170226.1
BC170265.1
BC170471.1
BC170513.1
BCAM_Amin201106_XENLA_00030423
BCAR3_Ismailoglu201203_XENLA_00023261
BCL11AA_Park201106_XENLA_00042533
BCL11B_Taira201203_XENLA_stage_00042817
BCL2L12_Taira201203_XENLA_stage_00014796
BCL2_Taira201203_XENLA_tissue_00194907
BCL7A_XeXenL6RMv10004951m
BCL9L_Ismailoglu201203_XENLA_00021414
BCL9L_Kwon201107_XENLA_00019702
BCLAF1_Taira201203_XENLA_tissue_00191350
BCLAF1_XeXenL6RMv10050051m
BCORL1_Taira201203_XENLA_tissue_00142986
BDKRB2_Taira201203_XENLA_tissue_00236230
BEND4_Taira201203_XENLA_stage_00047126
BEND4_Taira201203_XENLA_stage_00203525
BEND4_Taira201203_XENLA_tissue_00013479
BEST2_Kwon201107_XENLA_00088689
BFAR_Kwon201107_XENLA_00023924
BHLHE22_Ismailoglu201203_XENLA_00004135
BHLHE22_Taira201203_XENLA_stage_00061742
BHLHE23_Taira201203_XENLA_tissue_00085128
BHLHE23_Taira201203_XENLA_tissue_00098859
BICC1_TC414994
BICC1__Taira201203_XENLA_stage_00156541
BIRC7_Ismailoglu201203_XENLA_00065996
BMI1_Audic201207_XENLA_00000581
BMI1_Ismailoglu201203_XENLA_00021445
BMP5_Taira201203_XENLA_tissue_00266615
BMPER_TC418159
BN000061.1
BOC_Taira201203_XENLA_stage_00161776
BRCA2_Horb201201_XENLA_00217588
BRCA2_Quigley201112_XENLA_00021334
BRI3BP_Ismailoglu201203_XENLA_00061383
BRP44L_TC425508
BSPRY_XeXenL6RMv10055078m
BTBD6_Taira201203_XENLA_stage_00150387
BTBD8_Kwon201107_XENLA_00118037
BUB3_Ismailoglu201203_XENLA_00024155
BVES_Kwon201107_XENLA_00065561
BVES_Taira201203_XENLA_tissue_00030824
BVES_Taira201203_XENLA_tissue_00147023
C10ORF118_XeXenL6RMv10007230m
C10ORF140_Taira201203_XENLA_stage_00058717
C10ORF140_Taira201203_XENLA_stage_00100761
C10ORF140_Taira201203_XENLA_stage_00133722
C10ORF58_Taira201203_XENLA_stage_00056415
C12ORF34_Taira201203_XENLA_stage_00115592
C12ORF34_Taira201203_XENLA_stage_00129868
C12ORF34_Taira201203_XENLA_stage_00141057
C12ORF51_Kwon201107_XENLA_00027898
C12ORF52_Ismailoglu201203_XENLA_00045173
C13ORF15_Ismailoglu201203_XENLA_00060718
C15ORF29_Taira201203_XENLA_tissue_00000136
C15ORF42_Taira201203_XENLA_tissue_00182252
C15ORF43_Amin201106_XENLA_00049715
C19ORF26_TeperekTkacz201202_XENLA_00119152
C1GALT1C1_Kwon201107_XENLA_00117070
C1QL3_Taira201203_XENLA_tissue_00001288
C1QL3_Taira201203_XENLA_tissue_00173519
C1QL3_XeXenL6RMv10031851m
C1QL3_XeXenL6RMv10041406m
C20ORF151_Quigley201112_XENLA_00093004
C20ORF3_Kwon201107_XENLA_00134610
C2ORF88_Taira201203_XENLA_tissue_00083294
C2ORF89_Taira201203_XENLA_tissue_00288088
C2ORF89_XeXenL6RMv10008706m
C3ORF58_Ismailoglu201203_XENLA_00074382
C3ORF70_Taira201203_XENLA_tissue_00042564
C3ORF70_Taira201203_XENLA_tissue_00224699
C4BPA_Ismailoglu201203_XENLA_00020514
C4BPA_Taira201203_XENLA_tissue_00139004
C6ORF186_Park201106_XENLA_00131660
C6ORF186_XeXenL6RMv10020804m
C7ORF60_Kwon201107_XENLA_00091249
C8ORF34_Chung201110_XENLA_00022590
C8ORF4_Taira201203_XENLA_tissue_00256270
C8ORF4_TeperekTkacz201206_XENLA_00046206
C8ORF84_Taira201203_XENLA_stage_00073878
C8ORF84_XeXenL6RMv10011657m
C9ORF86_Taira201203_XENLA_tissue_00059086
C9ORF86_XeXenL6RMv10029613m
C9ORF89_Taira201203_XENLA_stage_00187175
C9ORF89_Taira201203_XENLA_tissue_00254736
C9ORF91_Taira201203_XENLA_tissue_00103879
C9ORF93_Taira201203_XENLA_stage_00083904
CA10_Taira201203_XENLA_stage_00123986
CA10_Taira201203_XENLA_tissue_00154800
CA2_Taira201203_XENLA_tissue_00061349
CA2_Taira201203_XENLA_tissue_00124895
CA4B_XeXenL6RMv10011253m
CA8_Park201106_XENLA_00008890
CABP7_Taira201203_XENLA_tissue_00097147
CABZ01071283.1_TC448478
CACNA1B_Taira201203_XENLA_stage_00028108
CACNA1G_Kwon201107_XENLA_00090538
CACNA2D2_Taira201203_XENLA_stage_00001983
CACNA2D4_Park201106_XENLA_00022909
CACNA2D4_Taira201203_XENLA_tissue_00231181
CACNG4_XeXenL6RMv10046965m
CACNG4_XeXenL6RMv10051896m
CACNG4_mgEST_Xl4jul2012_1013119715
CADM4_TC421963
CADM4_Taira201203_XENLA_tissue_00010263
CADPS2_Amin201106_XENLA_00000918
CADPS2_Taira201203_XENLA_stage_00061138
CALCA_Taira201203_XENLA_tissue_00087825
CALCA_Taira201203_XENLA_tissue_00100522
CALCOCO1_TC417643
CAMK2D_Taira201203_XENLA_tissue_00153371
CAMK2N2_Taira201203_XENLA_tissue_00157035
CAMK2N2_Taira201203_XENLA_tissue_00290174
CAMSAP1L1_Kwon201107_XENLA_00044227
CAMSAP3_Quigley201207_XENLA_00090333
CARKD_Taira201203_XENLA_stage_00065729
CARKD_XeXenL6RMv10040566m
CARTPT_Taira201203_XENLA_stage_00068987
CASC4_XeXenL6RMv10012218m
CASKIN1_Taira201203_XENLA_tissue_00176329
CAST_Taira201203_XENLA_tissue_00193477
CASZ1_Taira201203_XENLA_tissue_00192630
CBFA2T2_Ismailoglu201203_XENLA_00033873
CBLN1_Quigley201207_XENLA_00101732
CBLN1_TeperekTkacz201202_XENLA_00131664
CBLN2_Taira201203_XENLA_stage_00012116
CBLN2_XeXenL6RMv10021464m
CBS_Ismailoglu201203_XENLA_00053352
CBX4_TC422384
CBX8_Taira201203_XENLA_tissue_00048004
CCDC109B_Ismailoglu201203_XENLA_00025656
CCDC125_TC468704
CCDC165_Taira201203_XENLA_tissue_00013466
CCDC3_Taira201203_XENLA_tissue_00259294
CCDC64_TeperekTkacz201202_XENLA_00114894
CCDC71L_Ismailoglu201203_XENLA_00019701
CCDC85C_Taira201203_XENLA_stage_00090049
CCDC85C_TeperekTkacz201202_XENLA_00006752
CCDC88A_Ismailoglu201203_XENLA_00013841
CCDC88A_Kwon201107_XENLA_00116102
CCDC88A_Taira201203_XENLA_stage_00012023
CCDC9_Kwon201107_XENLA_00088796
CCDC9_Kwon201107_XENLA_00092576
CCND1_TeperekTkacz201206_XENLA_00130368
CCND1_XeXenL6RMv10007102m
CCNJ_TeperekTkacz201206_XENLA_00130988
CCNO_Kwon201107_XENLA_00131867
CD276_Ismailoglu201203_XENLA_00064797
CD276_Taira201203_XENLA_tissue_00136536
CD40_TC446898
CDC14B_Kwon201107_XENLA_00137907
CDC14B_Taira201203_XENLA_stage_00072211
CDC20B_Quigley201207_XENLA_00092219
CDC25B_Taira201203_XENLA_tissue_00210652
CDC25B_TeperekTkacz201206_XENLA_00085260
CDC42BPA_Taira201203_XENLA_tissue_00009900
CDC42BPA_Taira201203_XENLA_tissue_00034271
CDCP1_Taira201203_XENLA_stage_00208640
CDH13_Taira201203_XENLA_tissue_00288388
CDH3_TeperekTkacz201206_XENLA_00049785
CDH4_Ismailoglu201203_XENLA_00053367
CDH4_Kwon201107_XENLA_00087193
CDH7_Kwon201107_XENLA_00002167
CDK14_Park201106_XENLA_00099964
CDK5R2_Kwon201107_XENLA_00118437
CDKL1_Audic201207_XENLA_00003075
CDKL1_Taira201203_XENLA_tissue_00043933
CDKN2C_Taira201203_XENLA_tissue_00150266
CDKNX_Taira201203_XENLA_stage_00076174
CDKNX_XeXenL6RMv10048126m
CDO1_Ismailoglu201203_XENLA_00015818
CDON_Ismailoglu201203_XENLA_00029466
CDON_Taira201203_XENLA_stage_00165885
CDX2_Taira201203_XENLA_stage_00057611
CDYL2_Taira201203_XENLA_stage_00019598
CEBPB_Ismailoglu201203_XENLA_00073346
CELSR1_Taira201203_XENLA_tissue_00116791
CELSR1_TeperekTkacz201206_XENLA_00131319
CELSR3_XeXenL6RMv10022103m
CELSR3_XeXenL6RMv10030287m
CGA_Taira201203_XENLA_stage_00017221
CGNL1_Ismailoglu201203_XENLA_00052848
CHADL_Taira201203_XENLA_stage_00010173
CHCHD7_Taira201203_XENLA_tissue_00162751
CHD7_Ismailoglu201203_XENLA_00036720
CHD7_Quigley201207_XENLA_00022131
CHGB_Taira201203_XENLA_tissue_00018299
CHMP1B_Quigley201112_XENLA_00010569
CHM_Taira201203_XENLA_tissue_00095776
CHRNA4_Taira201203_XENLA_tissue_00091737
CHRNA4_XeXenL6RMv10020680m
CHST13_Park201106_XENLA_00176292
CHST2_XeXenL6RMv10045321m
CHST7_Quigley201112_XENLA_00041268
CHST7_TC431717
CHST7_Taira201203_XENLA_stage_00123875
CHSY1_Chung201110_XENLA_00043123
CKAP5_Taira201203_XENLA_stage_00053315
CLCC1_Ismailoglu201203_XENLA_00072595
CLDN11_Ismailoglu201203_XENLA_00021368
CLDN5_TC417187
CLDN5_Taira201203_XENLA_stage_00109753
CLEC4E_Taira201203_XENLA_stage_00114035
CLIC1_Taira201203_XENLA_stage_00006794
CLIC1_Taira201203_XENLA_tissue_00009068
CLIC5_Ismailoglu201203_XENLA_00066072
CLIP2_Taira201203_XENLA_tissue_00133293
CLSTN2_Ismailoglu201203_XENLA_00064237
CLTB_Kwon201107_XENLA_00031243
CLTB_Taira201203_XENLA_stage_00179964
CLTB_TeperekTkacz201202_XENLA_00125715
CMPK2_Taira201203_XENLA_tissue_00194149
CMTM5_Taira201203_XENLA_stage_00156654
CMTM8_Quigley201207_XENLA_00049952
CNDP2_TC420374
CNKSR2_Taira201203_XENLA_stage_00061569
CNNM4_Kwon201107_XENLA_00124548
CNRIP1_Taira201203_XENLA_tissue_00160565
CNTN1_Taira201203_XENLA_tissue_00062101
CNTN1_Taira201203_XENLA_tissue_00134660
COBLL1_Kwon201107_XENLA_00074861
COBLL1_Taira201203_XENLA_tissue_00091189
COBLL1_Taira201203_XENLA_tissue_00284548
COL18A1_Taira201203_XENLA_stage_00107324
COL1A1_Taira201203_XENLA_tissue_00280605
COL1A2_Taira201203_XENLA_tissue_00057911
COL4A3BP_Kwon201107_XENLA_00011397
COL4A3BP_Kwon201107_XENLA_00085598
COL4A6_Taira201203_XENLA_stage_00005588
COL5A2_Park201106_XENLA_00167003
COL6A1_Taira201203_XENLA_stage_00156917
COL6A2_TC414141
COMMD3_Horb201201_XENLA_00196938
COMMD3_Kwon201107_XENLA_00016974
COMMD3_Taira201203_XENLA_stage_00020553
COQ10B_TC448540
COQ10B_Taira201203_XENLA_tissue_00243318
CPEB1_TC415268
CPEB1_XeXenL6RMv10039223m
CPEB2_Taira201203_XENLA_tissue_00022504
CPM_Taira201203_XENLA_tissue_00041079
CPXM2_Ismailoglu201203_XENLA_00066963
CPXM2_XeXenL6RMv10036294m
CPZ_Park201106_XENLA_00106163
CREB3L1_Taira201203_XENLA_stage_00070128
CRELD2_Taira201203_XENLA_tissue_00098512
CRIM1_Taira201203_XENLA_tissue_00072183
CRISPLD1_Amin201106_XENLA_00010138
CRMP1_Ismailoglu201203_XENLA_00005000
CRYBA2_Taira201203_XENLA_stage_00139365
CRYL1_Kwon201107_XENLA_00026918
CSDC2_Taira201203_XENLA_tissue_00123272
CSRNP1_Taira201203_XENLA_stage_00001381
CSRNP1_Taira201203_XENLA_stage_00201928
CSRP2_TeperekTkacz201206_XENLA_00030344
CSRP2_XeXenL6RMv10054969m
CT573389.2_Taira201203_XENLA_stage_00203943
CT573389.2_Taira201203_XENLA_tissue_00090880
CTTNBP2_XeXenL6RMv10052604m
CU928218.1_Taira201203_XENLA_tissue_00170077
CUEDC1_Taira201203_XENLA_tissue_00037048
CUX1_Kwon201107_XENLA_00001136
CXCL12_Taira201203_XENLA_tissue_00058018
CXCR4_TeperekTkacz201206_XENLA_00003360
CXCR4_TeperekTkacz201206_XENLA_00031747
CXCR7_Taira201203_XENLA_tissue_00229192
CYCT_mgEST_Xl4jul2012_1013157123
CYFIP1_Ismailoglu201203_XENLA_00056741
CYP1A1_Audic201207_XENLA_00001997
CYP1A1_Taira201203_XENLA_tissue_00087286
CYP1B1_XeXenL6RMv10037521m
CYP26B1_XeXenL6RMv10021124m
CYP26C1_Taira201203_XENLA_stage_00087131
CYP26C1_Taira201203_XENLA_stage_00132225
CYP27A1_XeXenL6RMv10030909m
CYP2C8.2_Taira201203_XENLA_stage_00096465
CYP2R1_TeperekTkacz201206_XENLA_00062839
CYP51A1_Taira201203_XENLA_stage_00116374
D10259.1
D2HGDH_Taira201203_XENLA_tissue_00258941
D86075.1
DACH1_TC414260
DACH2_XeXenL6RMv10044064m
DACT1_Kwon201107_XENLA_00013348
DARMIN_Taira201203_XENLA_tissue_00249522
DARMIN_XeXenL6RMv10012830m
DBX1_Taira201203_XENLA_stage_00053297
DCAF6_Horb201201_XENLA_00089614
DDAH1_Amin201106_XENLA_00068419
DDAH2_Ismailoglu201203_XENLA_00072273
DDX11_Amin201106_XENLA_00054679
DECR2_Taira201203_XENLA_stage_00161300
DENND1A_Taira201203_XENLA_tissue_00094394
DENND2D_TC416185
DENND2D_Taira201203_XENLA_tissue_00177107
DENND5B_XeXenL6RMv10004904m
DEPDC7_XeXenL6RMv10014879m
DEPDC7_XeXenL6RMv10053783m
DFFB_Park201106_XENLA_00098738
DGAT2_Ismailoglu201203_XENLA_00001917
DGKD_XeXenL6RMv10038635m
DGKI_Taira201203_XENLA_tissue_00185516
DHH_Ismailoglu201203_XENLA_00066372
DHH_Taira201203_XENLA_stage_00014154
DHH_Taira201203_XENLA_tissue_00262576
DHRS11_Taira201203_XENLA_tissue_00208661
DHTKD1_Taira201203_XENLA_stage_00005828
DHX37_Ismailoglu201203_XENLA_00053173
DHX37_XeXenL6RMv10000505m
DIO3_Taira201203_XENLA_stage_00036259
DIO3_XeXenL6RMv10013074m
DIP2A_TeperekTkacz201202_XENLA_00141731
DIRAS1_Taira201203_XENLA_tissue_00178025
DIS3L2_Ismailoglu201203_XENLA_00054784
DKK1_Amin201106_XENLA_00068887
DKK1_TeperekTkacz201206_XENLA_00075350
DKK3_Taira201203_XENLA_tissue_00157779
DLC1_Quigley201207_XENLA_00096702
DLC_TeperekTkacz201206_XENLA_00071434
DLL1_TC431582
DLL1_Taira201203_XENLA_tissue_00272278
DLL1_TeperekTkacz201206_XENLA_00079988
DLL1_TeperekTkacz201206_XENLA_00113125
DLX1_XeXenL6RMv10025456m
DLX2_Park201106_XENLA_00042638
DLX5A_Taira201203_XENLA_stage_00038919
DLX5_Horb201201_XENLA_00125782
DLX5_Quigley201207_XENLA_00014447
DLX6_Ismailoglu201203_XENLA_00030441
DLX6_XeXenL6RMv10049411m
DMBX1_Ismailoglu201203_XENLA_00074083
DMBX1_Taira201203_XENLA_stage_00105453
DMD.1_Taira201203_XENLA_tissue_00042920
DMPK_Taira201203_XENLA_tissue_00054977
DMRT2_Quigley201112_XENLA_00008066
DMRT2_Quigley201207_XENLA_00045787
DMRT2_Taira201203_XENLA_tissue_00041735
DMRT2_XeXenL6RMv10052390m
DMRT3_XeXenL6RMv10052391m
DMRTA2_Taira201203_XENLA_stage_00041379
DMRTA2_Taira201203_XENLA_tissue_00288329
DNAJC14_Quigley201207_XENLA_00077843
DNAJC6_XeXenL6RMv10047991m
DNM1_Taira201203_XENLA_tissue_00030072
DNM1_Taira201203_XENLA_tissue_00044171
DOCK4_Kwon201107_XENLA_00059421
DOCK5_Taira201203_XENLA_tissue_00147100
DPF3_Taira201203_XENLA_stage_00095404
DPP10_Taira201203_XENLA_tissue_00069712
DPYSL2_Taira201203_XENLA_tissue_00145955
DPYSL3_TC417416
DQ096846.1
DQ096858.1
DQ096930.1
DQ096964.1
DQ810273.1
DRD5_XeXenL6RMv10010352m
DSC3_Taira201203_XENLA_tissue_00038392
DSCAML1_Kwon201107_XENLA_00115551
DSCAML1_TeperekTkacz201202_XENLA_00112016
DUSP1_Taira201203_XENLA_stage_00096961
DUSP22_TC433988
DUSP22_Taira201203_XENLA_tissue_00201176
DUSP4_Taira201203_XENLA_stage_00062887
DUSP4_XeXenL6RMv10042150m
DUSP5_Taira201203_XENLA_tissue_00103341
DUSP8_Taira201203_XENLA_tissue_00197098
DYNLL2_Taira201203_XENLA_tissue_00085496
E1BWY5_CHICK_XeXenL6RMv10032289m
E1BYU7_CHICK_Taira201203_XENLA_stage_00138151
E1C2K1_CHICK_Taira201203_XENLA_tissue_00268333
EBF1_Amin201106_XENLA_00005168
EBF2_Taira201203_XENLA_stage_00131856
EDAR_XeXenL6RMv10029133m
EDN1_Taira201203_XENLA_tissue_00223824
EEF1A1O_Taira201203_XENLA_stage_00059873
EEF1A2_XeXenL6RMv10025171m
EF029872.1
EF120478.2
EF127993.1
EFCAB1_Taira201203_XENLA_tissue_00202283
EFCAB1_Taira201203_XENLA_tissue_00247361
EFNB2_XeXenL6RMv10041390m
EFS_Taira201203_XENLA_stage_00126745
EGFR_Quigley201112_XENLA_00120646
EGR3_Taira201203_XENLA_tissue_00027912
EGR3_XeXenL6RMv10041305m
EGR4_Taira201203_XENLA_tissue_00063403
EGR4_Taira201203_XENLA_tissue_00069395
EHD1_XeXenL6RMv10036846m
EHD2_TC418055
EIF2S3_XeXenL6RMv10009778m
EIF4G2_Ismailoglu201203_XENLA_00063018
ELAVL2_Ismailoglu201203_XENLA_00052003
ELAVL2_Taira201203_XENLA_stage_00127470
ELAVL2_TeperekTkacz201206_XENLA_00076489
ELOVL2_Quigley201112_XENLA_00021629
ELOVL3_Taira201203_XENLA_tissue_00235939
ELOVL6_Park201106_XENLA_00078367
EML5_Horb201201_XENLA_00151335
EMP2_Taira201203_XENLA_stage_00125675
EMX1.2_TeperekTkacz201202_XENLA_00144136
EMX2_Park201106_XENLA_00172354
EMX2_XeXenL6RMv10052469m
EMX2_mgEST_Xl4jul2012_1013110611
EN1_Taira201203_XENLA_stage_00166115
ENC1_Kwon201107_XENLA_00080116
ENC1_TC416767
ENDOD1_Taira201203_XENLA_tissue_00034646
ENDOD1_TeperekTkacz201202_XENLA_00085452
EP400_Ismailoglu201203_XENLA_00029741
EPAS1_Taira201203_XENLA_tissue_00009422
EPB41L1_Horb201201_XENLA_00091328
EPB41L5_Audic201207_XENLA_00006586
EPCAM_Chung201110_XENLA_00062646
EPHA7_Audic201207_XENLA_00001888
EPHA7_Taira201203_XENLA_tissue_00231287
EPHB1_Kwon201107_XENLA_00137654
EPHX1_Ismailoglu201203_XENLA_00006318
EPHX1_Ismailoglu201203_XENLA_00030182
EPS8_XeXenL6RMv10042400m
ERBB3_Taira201203_XENLA_stage_00112795
ERBB3_Taira201203_XENLA_tissue_00099340
ERC2_Kwon201107_XENLA_00060497
ERCC3_Taira201203_XENLA_stage_00133188
ERN1_Kwon201107_XENLA_00023743
ERN1_Kwon201107_XENLA_00119442
ESPN_Taira201203_XENLA_tissue_00173611
ESR-5_Taira201203_XENLA_tissue_00272077
ESRP1_XeXenL6RMv10030482m
ESYT3_Taira201203_XENLA_tissue_00009397
ESYT3_Taira201203_XENLA_tissue_00066366
ESYT3_TeperekTkacz201202_XENLA_00034568
ETF1_TeperekTkacz201202_XENLA_00112428
ETF1_XeXenL6RMv10042192m
ETS2_Kwon201107_XENLA_00005674
ETS2_Taira201203_XENLA_tissue_00213565
ETV1_XeXenL6RMv10053321m
EU332159.1
EU743746.1
EU816560.1
EU938006.1
EVI5_Kwon201107_XENLA_00080049
EVI5_Taira201203_XENLA_stage_00004786
EVL_Taira201203_XENLA_stage_00157235
EVX1_TeperekTkacz201202_XENLA_00087137
F1NF72_CHICK_Taira201203_XENLA_stage_00167057
F1NHC8_CHICK_Audic201207_XENLA_00002303
F1NHC8_CHICK_XeXenL6RMv10011949m
F1NHC8_CHICK_XeXenL6RMv10017569m
F1NU43_CHICK_Taira201203_XENLA_stage_00074971
F1NVN6_CHICK_XeXenL6RMv10017635m
F1NXM5_CHICK_Taira201203_XENLA_stage_00122276
F2R_Taira201203_XENLA_stage_00134133
F3_mgEST_Xl4jul2012_1013111288
F6PHS3_XENTR_Taira201203_XENLA_stage_00091059
F6QDI1_XENTR_Quigley201112_XENLA_00061904
F6QDI1_XENTR_Taira201203_XENLA_tissue_00278478
F6QDI1_XENTR_XeXenL6RMv10006129m
F6QDI1_XENTR_XeXenL6RMv10029689m
F6RD32_XENTR_Taira201203_XENLA_stage_00136817
F6WC80_XENTR_Taira201203_XENLA_tissue_00051472
F6WPD3_XENTR_Taira201203_XENLA_stage_00203301
F6WQP1_XENTR_Taira201203_XENLA_stage_00202764
F6WQP1_XENTR_XeXenL6RMv10007553m
F6YRD4_XENTR_mgEST_Xl4jul2012_1013255311
F6ZEC8_XENTR_XeXenL6RMv10044485m
F6ZF59_XENTR_Park201106_XENLA_00003423
F6ZF59_XENTR_Park201106_XENLA_00043485
F6ZF59_XENTR_XeXenL6RMv10011298m
F7CXE9_XENTR_Ismailoglu201203_XENLA_00020699
F7E7C5_XENTR_Amin201106_XENLA_00001604
F7EKX0_XENTR_Taira201203_XENLA_tissue_00052163
FA2H_TC439311
FAAH.1_TC418891
FABP4_TC439887
FABP4_Taira201203_XENLA_tissue_00253776
FAM103A1_Park201106_XENLA_00019053
FAM108C1_XeXenL6RMv10023728m
FAM108C1_mgEST_Xl4jul2012_1013254663
FAM109B_Taira201203_XENLA_tissue_00142280
FAM110B_Kwon201107_XENLA_00068822
FAM110C_Ismailoglu201203_XENLA_00057593
FAM115C_Taira201203_XENLA_stage_00208815
FAM122A_XeXenL6RMv10005478m
FAM125B_Ismailoglu201203_XENLA_00052157
FAM131A_Ismailoglu201203_XENLA_00017266
FAM13C_Kwon201107_XENLA_00024040
FAM13C_Kwon201107_XENLA_00063505
FAM155A_Ismailoglu201203_XENLA_00064697
FAM155A_XeXenL6RMv10041384m
FAM163A_Ismailoglu201203_XENLA_00040074
FAM163A_XeXenL6RMv10046239m
FAM163B_Taira201203_XENLA_stage_00073099
FAM163B_Taira201203_XENLA_tissue_00264987
FAM189A1_Kwon201107_XENLA_00016217
FAM190A_Kwon201107_XENLA_00093470
FAM198B_Taira201203_XENLA_tissue_00160006
FAM198B_Taira201203_XENLA_tissue_00280009
FAM20A_Horb201201_XENLA_00070993
FAM20A_Park201106_XENLA_00172537
FAM20C_Taira201203_XENLA_stage_00187555
FAM20C_Taira201203_XENLA_tissue_00057101
FAM211A_Taira201203_XENLA_tissue_00157927
FAM211B_Ismailoglu201203_XENLA_00059497
FAM211B_Quigley201207_XENLA_00012099
FAM211B_XeXenL6RMv10049713m
FAM38A_Taira201203_XENLA_tissue_00010078
FAM3B_Quigley201207_XENLA_00026046
FAM3B_Quigley201207_XENLA_00027347
FAM43A_TC415700
FAM46A_Quigley201207_XENLA_00002344
FAM46B_TeperekTkacz201206_XENLA_00013382
FAM46D_Taira201203_XENLA_tissue_00178631
FAM57A_XeXenL6RMv10048071m
FAM5B_Taira201203_XENLA_tissue_00217726
FAM69A_Ismailoglu201203_XENLA_00034185
FAM69A_Taira201203_XENLA_stage_00151515
FAM69B_XeXenL6RMv10039513m
FAM78B_Amin201106_XENLA_00054064
FAM78B_Amin201106_XENLA_00061786
FAM84A_TC461886
FAM84A_Taira201203_XENLA_stage_00061221
FAM92B_Taira201203_XENLA_stage_00025558
FASN_Taira201203_XENLA_stage_00125854
FAT1_Taira201203_XENLA_tissue_00017935
FBN1_Taira201203_XENLA_tissue_00112556
FBN1_XeXenL6RMv10042614m
FBRSL1_Taira201203_XENLA_tissue_00133460
FBRSL1_Taira201203_XENLA_tissue_00230828
FBXL7_Taira201203_XENLA_stage_00073365
FBXL7_XeXenL6RMv10039593m
FBXO46_Taira201203_XENLA_tissue_00015711
FBXW7_Quigley201207_XENLA_00059382
FEV_Taira201203_XENLA_tissue_00017225
FEZF1_TC421149
FEZF1_Taira201203_XENLA_stage_00135990
FGD5_Taira201203_XENLA_tissue_00066956
FGF10_TC421261
FGF10_Taira201203_XENLA_tissue_00010125
FGF16_Taira201203_XENLA_tissue_00055335
FGF20_Ismailoglu201203_XENLA_00001392
FGF8_TeperekTkacz201202_XENLA_00015301
FGF8_TeperekTkacz201206_XENLA_00108265
FGF9_Kwon201107_XENLA_00086225
FGFR2_Quigley201207_XENLA_00116666
FGFR4_Kwon201107_XENLA_00065695
FGL2_Taira201203_XENLA_tissue_00142593
FGRL1_CHICK_Park201106_XENLA_00091305
FHL3_Ismailoglu201203_XENLA_00020633
FIGN_Taira201203_XENLA_tissue_00121085
FJX1_Taira201203_XENLA_stage_00032513
FJX1_Taira201203_XENLA_tissue_00021756
FKBP11_Taira201203_XENLA_stage_00124824
FKBP11_Taira201203_XENLA_stage_00157422
FKBP11_Taira201203_XENLA_tissue_00078947
FLI1_TC418639
FLNA_XeXenL6RMv10026601m
FLNC_Taira201203_XENLA_stage_00125455
FLNC_Taira201203_XENLA_tissue_00131018
FLNC_XeXenL6RMv10055576m
FLOT1_Taira201203_XENLA_tissue_00208534
FLRT2_Taira201203_XENLA_tissue_00158835
FLRT2_Taira201203_XENLA_tissue_00285415
FLVCR1_Kwon201107_XENLA_00012510
FLVCR1_Quigley201112_XENLA_00049204
FLVCR1_XeXenL6RMv10009465m
FMN2_Kwon201107_XENLA_00099579
FMNL2_Taira201203_XENLA_tissue_00082825
FN1_Ismailoglu201203_XENLA_00054717
FN1_Taira201203_XENLA_stage_00104456
FN1_TeperekTkacz201206_XENLA_00046575
FNBP1_Taira201203_XENLA_stage_00048512
FNBP1_Taira201203_XENLA_stage_00050072
FNBP1_Taira201203_XENLA_tissue_00028127
FNDC3A.2_Kwon201107_XENLA_00120388
FNDC3A.2_TC413577
FNDC3B_Quigley201112_XENLA_00073149
FNTB_Taira201203_XENLA_stage_00027601
FNTB_Taira201203_XENLA_tissue_00074826
FOSL1_Park201106_XENLA_00165240
FOSL1_Taira201203_XENLA_tissue_00261235
FOSL2_Kwon201107_XENLA_00078674
FOSL2_Quigley201112_XENLA_00079851
FOSL2_Taira201203_XENLA_tissue_00235780
FOXB1_Taira201203_XENLA_tissue_00272563
FOXD1_XeXenL6RMv10010503m
FOXD1_XeXenL6RMv10034208m
FOXD2_Ismailoglu201203_XENLA_00073355
FOXF2_TC463276
FOXF2_Taira201203_XENLA_tissue_00257486
FOXF2_XeXenL6RMv10009194m
FOXG1_Taira201203_XENLA_stage_00055345
FOXG1_Taira201203_XENLA_stage_00105996
FOXG1_Taira201203_XENLA_tissue_00074431
FOXG1_Taira201203_XENLA_tissue_00141744
FOXL2_TC463257
FOXN3_Taira201203_XENLA_tissue_00060381
FOXO3_Ismailoglu201203_XENLA_00057161
FOXQ1_Quigley201207_XENLA_00100994
FOXQ1_Taira201203_XENLA_tissue_00144323
FOXQ1_XeXenL6RMv10010770m
FREM2_Ismailoglu201203_XENLA_00071943
FREM2_Taira201203_XENLA_tissue_00015602
FREM2_XeXenL6RMv10000514m
FREM3_Kwon201107_XENLA_00047049
FREM3_XeXenL6RMv10008722m
FRMD4A_Taira201203_XENLA_stage_00111590
FRMD4B_Ismailoglu201203_XENLA_00038497
FSCN1_XeXenL6RMv10022569m
FSTL1_Taira201203_XENLA_stage_00188856
FSTL1_Taira201203_XENLA_tissue_00055143
FSTL5_Taira201203_XENLA_tissue_00028624
FSTL5_Taira201203_XENLA_tissue_00182019
FST_TC424338
FST_Taira201203_XENLA_stage_00085585
FST_XeXenL6RMv10016283m
FUT9_Taira201203_XENLA_tissue_00021782
FXN_Taira201203_XENLA_stage_00063457
FZD10_TC415487
FZD10_TeperekTkacz201206_XENLA_00108856
FZD1_Amin201106_XENLA_00096352
FZD2_Quigley201207_XENLA_00078350
FZD2_mgEST_Xl4jul2012_1013158164
FZD4_TeperekTkacz201206_XENLA_00124172
FZD8_TeperekTkacz201202_XENLA_00045724
FZD8_XeXenL6RMv10026881m
FZD8_mgEST_Xl4jul2012_1013156664
GABBR1_Taira201203_XENLA_tissue_00002924
GABBR1_Taira201203_XENLA_tissue_00036178
GABRA2_Ismailoglu201203_XENLA_00057736
GABRA2_Taira201203_XENLA_tissue_00091461
GABRB1_Ismailoglu201203_XENLA_00040485
GAD2_Taira201203_XENLA_tissue_00225975
GAD2_XeXenL6RMv10000889m
GAL3ST2_XeXenL6RMv10033588m
GALK1_Taira201203_XENLA_tissue_00023957
GALNT14_Taira201203_XENLA_tissue_00062467
GALNT5_Horb201201_XENLA_00114366
GALNT5_Park201106_XENLA_00094661
GALNT5_XeXenL6RMv10037528m
GALNTL4_Amin201106_XENLA_00025601
GALNTL4_Park201106_XENLA_00131605
GAMT_Quigley201207_XENLA_00024528
GAS7_Park201106_XENLA_00172175
GATA2_TC436966
GATA2_TeperekTkacz201206_XENLA_00049069
GATA3_Taira201203_XENLA_tissue_00212153
GATA3_XeXenL6RMv10025464m
GATA4_TeperekTkacz201206_XENLA_00014772
GATA4_TeperekTkacz201206_XENLA_00058763
GBAS_XeXenL6RMv10017540m
GCAT_XeXenL6RMv10038797m
GCGR_Taira201203_XENLA_tissue_00062646
GCH1_Taira201203_XENLA_tissue_00127764
GCOM1_XeXenL6RMv10046044m
GDF10_Taira201203_XENLA_stage_00133363
GDF6_XeXenL6RMv10006126m
GDF7_Quigley201112_XENLA_00075435
GDF7_XeXenL6RMv10002398m
GFI1_XeXenL6RMv10052866m
GJB2_Taira201203_XENLA_tissue_00095040
GLB1L2_Quigley201207_XENLA_00117517
GLDC_Taira201203_XENLA_stage_00066266
GLDC_Taira201203_XENLA_tissue_00145305
GLI1.2_TeperekTkacz201206_XENLA_00047916
GLI2_Taira201203_XENLA_stage_00090717
GLIS2_TC452573
GLRA1_Taira201203_XENLA_tissue_00151641
GM11175_Taira201203_XENLA_tissue_00291862
GNA14_TC416138
GNAI2_Amin201106_XENLA_00077610
GNAL_Kwon201107_XENLA_00129293
GNAL_TC414396
GNAO1_Taira201203_XENLA_stage_00054456
GNRHR2_XeXenL6RMv10010675m
GOLGA7B_Kwon201107_XENLA_00083048
GOLGA7B_Taira201203_XENLA_tissue_00131310
GOLGB1_Ismailoglu201203_XENLA_00056081
GOT2_XeXenL6RMv10021625m
GPC1_Park201106_XENLA_00169400
GPC1_XeXenL6RMv10054647m
GPC4_Taira201203_XENLA_stage_00208167
GPHB5_Kwon201107_XENLA_00117473
GPHB5_mgEST_Xl4jul2012_1013102807
GPM6A_Kwon201107_XENLA_00071636
GPR124_Taira201203_XENLA_stage_00087531
GPR126_Amin201106_XENLA_00082038
GPR137B_Kwon201107_XENLA_00080525
GPR151_Chung201110_XENLA_00018900
GPR151_XeXenL6RMv10044488m
GPR156_Quigley201112_XENLA_00090417
GPR157_Taira201203_XENLA_stage_00151313
GPR27_Taira201203_XENLA_stage_00042461
GPR27_TeperekTkacz201206_XENLA_00099401
GPR27_XeXenL6RMv10007244m
GPSM3_Kwon201107_XENLA_00018116
GQ150814.1
GRAMD4_Taira201203_XENLA_stage_00137418
GRASP_Taira201203_XENLA_tissue_00109197
GRB10_XeXenL6RMv10043475m
GREB1L_Taira201203_XENLA_stage_00191944
GRHL1_Quigley201207_XENLA_00040360
GRID2_Ismailoglu201203_XENLA_00030385
GRID2_Taira201203_XENLA_tissue_00164489
GRIN3A_Taira201203_XENLA_tissue_00104559
GRIN3A_XeXenL6RMv10014646m
GRM4_Taira201203_XENLA_stage_00210871
GRM6_Taira201203_XENLA_tissue_00172261
GRM7_Taira201203_XENLA_tissue_00279970
GRTP1_mgEST_Xl4jul2012_1013109551
GSC_Taira201203_XENLA_stage_00068522
GSTA4_Ismailoglu201203_XENLA_00028542
GSX1_XeXenL6RMv10014015m
GSX2_Taira201203_XENLA_stage_00039028
GTPBP5_XeXenL6RMv10009641m
GXYLT2_XeXenL6RMv10052747m
H1F0_TC441782
HAND2_Taira201203_XENLA_stage_00072422
HAND2_Taira201203_XENLA_stage_00151811
HAPLN3_TC415680
HAS2_Ismailoglu201203_XENLA_00004296
HAS2_Taira201203_XENLA_stage_00208888
HBEGF_Kwon201107_XENLA_00125248
HDAC1_XeXenL6RMv10046148m
HDGFRP3_Taira201203_XENLA_stage_00039779
HDX_XeXenL6RMv10036727m
HEBP1_Taira201203_XENLA_tissue_00160319
HECTD2_Taira201203_XENLA_stage_00130497
HES2_Kwon201107_XENLA_00099374
HES2_Taira201203_XENLA_tissue_00260385
HES6.1_Taira201203_XENLA_tissue_00178330
HHEX_TeperekTkacz201206_XENLA_00092531
HHEX_XeXenL6RMv10025037m
HIC1_Taira201203_XENLA_tissue_00253600
HIP1R_TC415254
HIST2H3C1.1_Taira201203_XENLA_stage_00209243
HIST2H3D_TC430042
HIVEP3_Taira201203_XENLA_tissue_00055670
HK2_Chung201110_XENLA_00031251
HKDC1_Horb201201_XENLA_00044095
HKDC1_XeXenL6RMv10003090m
HLX_Taira201203_XENLA_tissue_00120083
HMGA2_Kwon201107_XENLA_00033518
HMGA2_Taira201203_XENLA_tissue_00024787
HMGB1_TeperekTkacz201206_XENLA_00031233
HMGB2_TeperekTkacz201206_XENLA_00005857
HMP19_Taira201203_XENLA_tissue_00083356
HMX1_XeXenL6RMv10049473m
HMX2_Quigley201112_XENLA_00067850
HMX2_Taira201203_XENLA_tissue_00250729
HMX2_XeXenL6RMv10050586m
HMX3_TC421895
HNF1A_Taira201203_XENLA_tissue_00210101
HNF1B_TC445330
HNF1B_XeXenL6RMv10047073m
HNRNPU_Ismailoglu201203_XENLA_00060245
HNRNPU_Taira201203_XENLA_stage_00209095
HOMER2_Amin201106_XENLA_00080577
HOXA1_Taira201203_XENLA_stage_00188200
HOXA2_Taira201203_XENLA_stage_00097090
HOXA3_Amin201106_XENLA_00022950
HOXA3_Taira201203_XENLA_tissue_00008541
HOXA4_XeXenL6RMv10034990m
HOXA6_Taira201203_XENLA_stage_00043090
HOXA6_XeXenL6RMv10034989m
HOXA7_Taira201203_XENLA_stage_00116210
HOXA9_Taira201203_XENLA_stage_00062250
HOXA9_Taira201203_XENLA_stage_00171901
HOXA9_Taira201203_XENLA_tissue_00152468
HOXB1_Horb201201_XENLA_00014344
HOXB1_XeXenL6RMv10035579m
HOXB1_XeXenL6RMv10046410m
HOXB2_Taira201203_XENLA_stage_00184294
HOXB3_Taira201203_XENLA_tissue_00054741
HOXB3_Taira201203_XENLA_tissue_00199386
HOXB4_Horb201201_XENLA_00180537
HOXB6_TeperekTkacz201202_XENLA_00154322
HOXC10_XeXenL6RMv10028294m
HOXC11_Horb201201_XENLA_00035544
HOXC11_XeXenL6RMv10028293m
HOXC12_XeXenL6RMv10028292m
HOXC12_XeXenL6RMv10037468m
HOXC13_XeXenL6RMv10037467m
HOXC3_Taira201203_XENLA_stage_00159449
HOXC3_XeXenL6RMv10010309m
HOXC5_Taira201203_XENLA_stage_00151302
HOXC9_Taira201203_XENLA_stage_00139999
HOXC9_Taira201203_XENLA_stage_00150562
HOXD13_Taira201203_XENLA_stage_00065585
HOXD1_Ismailoglu201203_XENLA_00069771
HOXD3_Taira201203_XENLA_tissue_00245209
HOXD3_XeXenL6RMv10027979m
HQ005277.1
HS3ST1_Taira201203_XENLA_stage_00203768
HS3ST2_Taira201203_XENLA_tissue_00131532
HS3ST3A1_TC420639
HS3ST3A1_Taira201203_XENLA_stage_00186798
HS3ST6_Taira201203_XENLA_stage_00218192
HS6ST3_Kwon201107_XENLA_00077167
HS6ST3_Taira201203_XENLA_stage_00147953
HSD11B1_Taira201203_XENLA_tissue_00004124
HSD11B1_Taira201203_XENLA_tissue_00277765
HSD17B3_Taira201203_XENLA_tissue_00273976
HSPA8_Taira201203_XENLA_tissue_00011998
HSPA8_mgEST_Xl4jul2012_1013250406
HSPG2_TeperekTkacz201202_XENLA_00028828
HTR1A_Taira201203_XENLA_tissue_00048383
HTR5A_Taira201203_XENLA_tissue_00159340
HTRA1_XeXenL6RMv10047297m
HTRA3_Taira201203_XENLA_tissue_00128993
HUNK_Ismailoglu201203_XENLA_00053456
HUNK_TC425816
HUNK_Taira201203_XENLA_tissue_00225069
HVCN1_Kwon201107_XENLA_00054139
ID2_Taira201203_XENLA_stage_00036077
ID2_Taira201203_XENLA_stage_00093670
ID3_Quigley201207_XENLA_00015961
ID3_Taira201203_XENLA_stage_00110309
ID3_Taira201203_XENLA_stage_00143079
IER5L_Ismailoglu201203_XENLA_00031798
IER5L_Taira201203_XENLA_stage_00031797
IFFO2_Ismailoglu201203_XENLA_00006123
IFFO2_Taira201203_XENLA_tissue_00279623
IFIH1_Taira201203_XENLA_stage_00010358
IFT80_Kwon201107_XENLA_00052466
IFT80_Taira201203_XENLA_stage_00204810
IGF2BP3_Kwon201107_XENLA_00067738
IGF2BP3_TeperekTkacz201206_XENLA_00096593
IGF2BP3_TeperekTkacz201206_XENLA_00124638
IGFBP5_Ismailoglu201203_XENLA_00071816
IGSF9B_Kwon201107_XENLA_00025014
IHH_Taira201203_XENLA_tissue_00002661
IKZF2_Taira201203_XENLA_stage_00078318
IL17RD_Taira201203_XENLA_stage_00043203
IL17RD_TeperekTkacz201202_XENLA_00047069
IL17RD_mgEST_Xl4jul2012_1013098482
IL17RE_Taira201203_XENLA_stage_00143626
IL1R1_Quigley201112_XENLA_00118117
IL1RAP_Taira201203_XENLA_tissue_00054489
INHBA_Horb201201_XENLA_00051812
INHBA_XeXenL6RMv10004481m
INHBB_Taira201203_XENLA_stage_00056253
INHBB_Taira201203_XENLA_stage_00145961
INSM1_Ismailoglu201203_XENLA_00012621
INSM1_Ismailoglu201203_XENLA_00016955
IPO7_Taira201203_XENLA_tissue_00247251
IQGAP2_Quigley201207_XENLA_00094856
IQGAP2_TC413600
IQSEC3_Ismailoglu201203_XENLA_00046494
IQSEC3_Kwon201107_XENLA_00124081
IRF1_XeXenL6RMv10001272m
IRF2BP2_Quigley201207_XENLA_00090070
IRF2BP2_Taira201203_XENLA_tissue_00076727
IRF8_Taira201203_XENLA_tissue_00163454
IRX1_Taira201203_XENLA_stage_00000662
IRX1_Taira201203_XENLA_stage_00191157
IRX2_TC416945
IRX2_Taira201203_XENLA_tissue_00092633
IRX3_Ismailoglu201203_XENLA_00040848
IRX4_Amin201106_XENLA_00087145
IRX4_Taira201203_XENLA_tissue_00129845
IRX4_XeXenL6RMv10025281m
IRX5_TC420013
IRX5_Taira201203_XENLA_tissue_00226376
ISL1_Quigley201112_XENLA_00003115
ISL1_XeXenL6RMv10005416m
ISL1_XeXenL6RMv10016290m
ISL2_Park201106_XENLA_00140379
ISLR2_Taira201203_XENLA_tissue_00007892
ISYNA1_TC439154
ITCH_Quigley201207_XENLA_00060331
ITFG1_Taira201203_XENLA_tissue_00269916
ITGA3_Kwon201107_XENLA_00042839
ITGA3_Taira201203_XENLA_stage_00003257
ITGA3_Taira201203_XENLA_tissue_00041630
ITGA4_Taira201203_XENLA_stage_00032158
ITGA4_Taira201203_XENLA_stage_00077794
ITGA5_Taira201203_XENLA_tissue_00286819
ITGA6_Taira201203_XENLA_tissue_00014159
ITGA8_Taira201203_XENLA_tissue_00226362
ITGB5_Taira201203_XENLA_stage_00176278
ITPKA_Taira201203_XENLA_stage_00130543
ITPR1_Taira201203_XENLA_stage_00009491
JAG1_Kwon201107_XENLA_00008703
JAM2_Park201106_XENLA_00022401
JAM3_Taira201203_XENLA_stage_00015963
JAM3_Taira201203_XENLA_tissue_00072679
JF275062.1
JF433082.1
JN367451.1
JUND.2_XeXenL6RMv10036812m
KAL1_Taira201203_XENLA_tissue_00006024
KANK2_XeXenL6RMv10044838m
KANK3_Ismailoglu201203_XENLA_00040019
KCNA1_Taira201203_XENLA_tissue_00288334
KCNAB1_Ismailoglu201203_XENLA_00011130
KCNAB2_Taira201203_XENLA_stage_00172553
KCNC2_Taira201203_XENLA_tissue_00006688
KCNC2_Taira201203_XENLA_tissue_00013971
KCNC2_Taira201203_XENLA_tissue_00125839
KCNF1_Taira201203_XENLA_tissue_00145549
KCNF1_XeXenL6RMv10053550m
KCNH4_Quigley201112_XENLA_00023068
KCNH7_Kwon201107_XENLA_00015288
KCNJ11_Taira201203_XENLA_tissue_00027887
KCNJ2_Park201106_XENLA_00007481
KCNK12_XeXenL6RMv10001732m
KCNK1_Quigley201112_XENLA_00025069
KCNK1_XeXenL6RMv10004997m
KCNK5_Taira201203_XENLA_stage_00173307
KCNK5_Taira201203_XENLA_tissue_00223642
KCNK7_Taira201203_XENLA_stage_00080989
KCNN2_Kwon201107_XENLA_00033337
KCNN2_Kwon201107_XENLA_00126988
KCNQ4_Taira201203_XENLA_tissue_00156868
KCNQ4_Taira201203_XENLA_tissue_00164514
KCNQ4_XeXenL6RMv10015542m
KCNS2_Taira201203_XENLA_tissue_00054035
KCNS2_XeXenL6RMv10020518m
KCNV1_Taira201203_XENLA_tissue_00269842
KCNV1_XeXenL6RMv10020161m
KCP_Taira201203_XENLA_tissue_00271249
KCTD1_Park201106_XENLA_00114897
KCTD1_XeXenL6RMv10005964m
KCTD1_XeXenL6RMv10028106m
KDELR3_Kwon201107_XENLA_00017181
KDELR3_Taira201203_XENLA_tissue_00018163
KDM1A_XeXenL6RMv10004288m
KDM4C_Taira201203_XENLA_tissue_00176295
KDM5B_Ismailoglu201203_XENLA_00019836
KDRL_Amin201106_XENLA_00061397
KHDRBS2_Taira201203_XENLA_tissue_00184384
KHDRBS3_Taira201203_XENLA_stage_00170591
KIAA0182_Taira201203_XENLA_tissue_00020671
KIAA0494_Taira201203_XENLA_stage_00033326
KIAA1033_XeXenL6RMv10031750m
KIAA1239_Taira201203_XENLA_tissue_00230894
KIAA1522_Ismailoglu201203_XENLA_00007775
KIAA1704_Taira201203_XENLA_stage_00204817
KIF1B_Taira201203_XENLA_tissue_00106538
KIF1B_XeXenL6RMv10020235m
KIF1C_Taira201203_XENLA_stage_00131528
KIF1C_Taira201203_XENLA_tissue_00224392
KIF26A_Audic201207_XENLA_00001762
KIF26A_Taira201203_XENLA_stage_00067054
KIT_Ismailoglu201203_XENLA_00017239
KLB_Taira201203_XENLA_tissue_00033520
KLF13_Kwon201107_XENLA_00093731
KLF13_Taira201203_XENLA_stage_00162586
KLF15_Taira201203_XENLA_tissue_00079541
KLF4_Taira201203_XENLA_tissue_00211202
KLF7_XeXenL6RMv10033702m
KLHL13_Kwon201107_XENLA_00080381
KLHL21_TeperekTkacz201206_XENLA_00055497
KLHL23_Ismailoglu201203_XENLA_00039887
KLHL2_Ismailoglu201203_XENLA_00038056
KL_Taira201203_XENLA_tissue_00230148
KPNA6_XeXenL6RMv10046162m
KRT2L_XeXenL6RMv10043126m
KRT5.7_Taira201203_XENLA_stage_00212857
KSR1_Kwon201107_XENLA_00056160
KSR1_Taira201203_XENLA_tissue_00174851
L02115.1
L25856.1
L25857.1
L35051.1
L36805.1
L43147.1
LAMA5_Kwon201107_XENLA_00108006
LAMC1_Taira201203_XENLA_stage_00021287
LAMP5_Taira201203_XENLA_tissue_00108332
LANCL2_Ismailoglu201203_XENLA_00012243
LANCL2_Taira201203_XENLA_tissue_00281193
LANCL3_Ismailoglu201203_XENLA_00009144
LARP6_Ismailoglu201203_XENLA_00002158
LARP6_Taira201203_XENLA_stage_00039370
LARP6_Taira201203_XENLA_tissue_00245480
LBH_Taira201203_XENLA_tissue_00217282
LEPREL1_Amin201106_XENLA_00064177
LGALS9C_Taira201203_XENLA_tissue_00021247
LGALS9C_Taira201203_XENLA_tissue_00169162
LHFPL4_Taira201203_XENLA_tissue_00093565
LHFPL5_XeXenL6RMv10005525m
LHX1_Ismailoglu201203_XENLA_00053692
LHX1_XeXenL6RMv10029814m
LHX2_TC414768
LHX2_TC458243
LHX6_Taira201203_XENLA_tissue_00018013
LHX8_Taira201203_XENLA_tissue_00280029
LHX9_Quigley201112_XENLA_00063059
LHX9_Taira201203_XENLA_stage_00059163
LHX9_Taira201203_XENLA_tissue_00003087
LIF_Taira201203_XENLA_tissue_00291971
LIMD2_TC414696
LIN28B_Kwon201107_XENLA_00112866
LIN28B_TeperekTkacz201206_XENLA_00005047
LIN54_Taira201203_XENLA_tissue_00095402
LIPG_Kwon201107_XENLA_00009501
LIX1L_Taira201203_XENLA_stage_00074961
LLGL2_Taira201203_XENLA_tissue_00131730
LMAN1L_XeXenL6RMv10019223m
LMO3_XeXenL6RMv10004245m
LMO4.1_XeXenL6RMv10008396m
LMO7_Kwon201107_XENLA_00100196
LMOD1_Amin201106_XENLA_00079112
LMOD1_Taira201203_XENLA_tissue_00252479
LOC388210_Taira201203_XENLA_tissue_00290965
LOC390937_Taira201203_XENLA_tissue_00036048
LOC390937_XeXenL6RMv10044423m
LOC398404_Taira201203_XENLA_tissue_00192178
LOC398404_XeXenL6RMv10023491m
LOC496296_Taira201203_XENLA_tissue_00181602
LOC496296_XeXenL6RMv10025502m
LONRF3_Kwon201107_XENLA_00106302
LOXL1_Taira201203_XENLA_tissue_00101201
LOX_Ismailoglu201203_XENLA_00074047
LOX_Taira201203_XENLA_tissue_00090199
LPAR4_Kwon201107_XENLA_00136909
LPAR4_Taira201203_XENLA_tissue_00230787
LPAR5_Taira201203_XENLA_tissue_00272381
LPIN3_TC415743
LRCH1_Taira201203_XENLA_tissue_00017467
LRP1_Kwon201107_XENLA_00064090
LRRC16B_XeXenL6RMv10035733m
LRRC19_Kwon201107_XENLA_00017775
LRRC33_XeXenL6RMv10033580m
LRRC34_TC421126
LRRC39_XeXenL6RMv10034858m
LRRC3B_Kwon201107_XENLA_00005094
LRRC58_XeXenL6RMv10054187m
LRRC9_Quigley201207_XENLA_00068857
LRRFIP1_Taira201203_XENLA_stage_00212996
LRRN1_Quigley201207_XENLA_00097977
LRRN1_Taira201203_XENLA_tissue_00210885
LRRTM3_Taira201203_XENLA_tissue_00234782
LRRTM3_XeXenL6RMv10004878m
LSM2_Audic201207_XENLA_00000205
LSM2_Taira201203_XENLA_stage_00080595
LSM2_XeXenL6RMv10045274m
LTB_Taira201203_XENLA_tissue_00237119
LURAP1_Taira201203_XENLA_stage_00051759
LURAP1_XeXenL6RMv10039609m
LYPD6B_Horb201201_XENLA_00126261
LYPD6B_Ismailoglu201203_XENLA_00009741
LYPD6_Taira201203_XENLA_tissue_00062148
M23238.1
M31117.1
M38130.1
MACF1_Taira201203_XENLA_tissue_00043331
MAFA_Taira201203_XENLA_stage_00036677
MAFB_Taira201203_XENLA_tissue_00222808
MAF_Park201106_XENLA_00105254
MAF_XeXenL6RMv10026852m
MAGI3_Taira201203_XENLA_stage_00113800
MALT1_XeXenL6RMv10029469m
MAML3_Taira201203_XENLA_tissue_00058190
MAML3_Taira201203_XENLA_tissue_00066810
MAP1B_XeXenL6RMv10010512m
MAP3K7_TC416114
MAP3K8_Taira201203_XENLA_tissue_00274533
MAP7D2_Taira201203_XENLA_stage_00099773
MAPK4_Taira201203_XENLA_tissue_00283446
MAPK8IP2_Taira201203_XENLA_tissue_00036531
MARCH3_TC419850
MARCH9_Taira201203_XENLA_stage_00209630
MARCO_Taira201203_XENLA_tissue_00143269
MARK4_Taira201203_XENLA_tissue_00044217
MARK4_Taira201203_XENLA_tissue_00206535
MARVELD2_TC464465
MAST2_Taira201203_XENLA_stage_00031750
MATK_Taira201203_XENLA_tissue_00189106
MATN2_Taira201203_XENLA_tissue_00095052
MATN2_Taira201203_XENLA_tissue_00262308
MB21D2_Ismailoglu201203_XENLA_00074709
MBNL1_Taira201203_XENLA_tissue_00207130
MCAM_Taira201203_XENLA_tissue_00222537
MDFIC_Taira201203_XENLA_tissue_00040939
MECOM_Taira201203_XENLA_tissue_00062186
MECOM_Taira201203_XENLA_tissue_00235558
MED13L_Kwon201107_XENLA_00119758
MEF2C_Taira201203_XENLA_tissue_00043154
MEIS1_Taira201203_XENLA_stage_00103676
MEIS1_Taira201203_XENLA_tissue_00275400
MEIS2_Taira201203_XENLA_tissue_00019568
MERTK_Ismailoglu201203_XENLA_00065015
MERTK_Taira201203_XENLA_tissue_00194079
MESDC1_Quigley201207_XENLA_00006147
MET_Taira201203_XENLA_tissue_00068082
MFAP3L_Taira201203_XENLA_tissue_00160902
MFAP3L_XeXenL6RMv10033408m
MFSD2A_XeXenL6RMv10032624m
MFSD2B_Taira201203_XENLA_tissue_00040103
MGAT3_Park201106_XENLA_00111212
MGST2_Taira201203_XENLA_stage_00148630
MICAL2_XeXenL6RMv10038197m
MLL2_Kwon201107_XENLA_00012137
MLL2_TC454575
MLLT10_Audic201207_XENLA_00000345
MLLT3_Ismailoglu201203_XENLA_00053885
MLLT3_Taira201203_XENLA_stage_00062353
MLLT4_Ismailoglu201203_XENLA_00059725
MLLT6_XeXenL6RMv10046431m
MLL_Kwon201107_XENLA_00028273
MLPH_Taira201203_XENLA_tissue_00053958
MMD_Taira201203_XENLA_stage_00067557
MMEL1_Ismailoglu201203_XENLA_00069637
MMP17_XeXenL6RMv10027560m
MMP24_Taira201203_XENLA_tissue_00119241
MMP25_Taira201203_XENLA_tissue_00240012
MN1_Park201106_XENLA_00072263
MN1_Taira201203_XENLA_stage_00064145
MN1_XeXenL6RMv10006960m
MOBKL2B_Audic201207_XENLA_00005492
MOBKL2B_Taira201203_XENLA_stage_00118957
MOBKL2C_Taira201203_XENLA_stage_00051448
MORC3_Kwon201107_XENLA_00080564
MORC3_XeXenL6RMv10003227m
MOV10L1_Kwon201107_XENLA_00057524
MPRIP_Kwon201107_XENLA_00119889
MRAS_Kwon201107_XENLA_00006697
MRPL14_Taira201203_XENLA_tissue_00088615
MRPL44_Taira201203_XENLA_stage_00197843
MRPL44_XeXenL6RMv10033627m
MSRB2_Horb201201_XENLA_00018993
MSRB2_Taira201203_XENLA_stage_00094431
MSRB2_mgEST_Xl4jul2012_1013113904
MST1_Taira201203_XENLA_tissue_00037776
MST1_XeXenL6RMv10007924m
MSX1_Taira201203_XENLA_stage_00069333
MSX1_Taira201203_XENLA_stage_00178061
MSX1_TeperekTkacz201206_XENLA_00101938
MSX1_TeperekTkacz201206_XENLA_00125235
MSX2_Taira201203_XENLA_tissue_00136416
MSX2_Taira201203_XENLA_tissue_00227253
MTHFR_Taira201203_XENLA_tissue_00059992
MTMR4_Taira201203_XENLA_tissue_00232247
MTMR4_XeXenL6RMv10026449m
MTNR1A_Taira201203_XENLA_tissue_00138225
MTNR1A_Taira201203_XENLA_tissue_00254689
MYADM_Taira201203_XENLA_tissue_00153455
MYC_TeperekTkacz201206_XENLA_00099058
MYH9_Quigley201207_XENLA_00061048
MYL6_Taira201203_XENLA_tissue_00084178
MYL6_Taira201203_XENLA_tissue_00183991
MYL9_XeXenL6RMv10003610m
MYO19_Ismailoglu201203_XENLA_00028386
MYO1E.1_Taira201203_XENLA_stage_00157402
MYO5A_Ismailoglu201203_XENLA_00014757
MYO5C_Quigley201112_XENLA_00109763
MYO9A_Ismailoglu201203_XENLA_00068911
MYOC_Taira201203_XENLA_stage_00100992
MYOC_XeXenL6RMv10013979m
MYOD1_Taira201203_XENLA_stage_00164249
MYOD1_Taira201203_XENLA_tissue_00232010
MYT1_Kwon201107_XENLA_00025509
MYT1_Kwon201107_XENLA_00111389
N4BP3_Ismailoglu201203_XENLA_00070240
N4BP3_Taira201203_XENLA_tissue_00273354
NAV3_Taira201203_XENLA_stage_00135646
NA_Amin201106_XENLA_00005878
NA_Amin201106_XENLA_00024763
NA_Amin201106_XENLA_00063535
NA_Audic201207_XENLA_00002657
NA_Audic201207_XENLA_00003532
NA_Audic201207_XENLA_00003982
NA_Audic201207_XENLA_00004537
NA_Audic201207_XENLA_00004854
NA_Audic201207_XENLA_00005505
NA_Audic201207_XENLA_00007685
NA_Horb201201_XENLA_00025685
NA_Horb201201_XENLA_00063918
NA_Horb201201_XENLA_00106618
NA_Horb201201_XENLA_00151255
NA_Horb201201_XENLA_00154818
NA_Horb201201_XENLA_00210881
NA_Ismailoglu201203_XENLA_00005139
NA_Ismailoglu201203_XENLA_00008671
NA_Ismailoglu201203_XENLA_00012632
NA_Ismailoglu201203_XENLA_00017309
NA_Ismailoglu201203_XENLA_00019070
NA_Ismailoglu201203_XENLA_00019747
NA_Ismailoglu201203_XENLA_00027750
NA_Ismailoglu201203_XENLA_00029140
NA_Ismailoglu201203_XENLA_00031477
NA_Ismailoglu201203_XENLA_00034045
NA_Ismailoglu201203_XENLA_00050843
NA_Ismailoglu201203_XENLA_00052748
NA_Ismailoglu201203_XENLA_00053333
NA_Ismailoglu201203_XENLA_00053603
NA_Ismailoglu201203_XENLA_00060562
NA_Ismailoglu201203_XENLA_00060730
NA_Ismailoglu201203_XENLA_00062340
NA_Ismailoglu201203_XENLA_00069695
NA_Kwon201107_XENLA_00016303
NA_Kwon201107_XENLA_00023705
NA_Kwon201107_XENLA_00027787
NA_Kwon201107_XENLA_00042748
NA_Kwon201107_XENLA_00075373
NA_Kwon201107_XENLA_00075966
NA_Kwon201107_XENLA_00081813
NA_Kwon201107_XENLA_00117047
NA_Park201106_XENLA_00017916
NA_Park201106_XENLA_00103391
NA_Park201106_XENLA_00150346
NA_Park201106_XENLA_00155286
NA_Park201106_XENLA_00167026
NA_Park201106_XENLA_00173305
NA_Quigley201112_XENLA_00014299
NA_Quigley201207_XENLA_00016657
NA_Quigley201207_XENLA_00024635
NA_Quigley201207_XENLA_00059786
NA_Quigley201207_XENLA_00121433
NA_TC421680
NA_TC440664
NA_TC443354
NA_TC445472
NA_TC446730
NA_TC454221
NA_TC463837
NA_TC467785
NA_Taira201203_XENLA_stage_00027221
NA_Taira201203_XENLA_stage_00034511
NA_Taira201203_XENLA_stage_00039261
NA_Taira201203_XENLA_stage_00042541
NA_Taira201203_XENLA_stage_00042682
NA_Taira201203_XENLA_stage_00047595
NA_Taira201203_XENLA_stage_00052262
NA_Taira201203_XENLA_stage_00056404
NA_Taira201203_XENLA_stage_00066502
NA_Taira201203_XENLA_stage_00073646
NA_Taira201203_XENLA_stage_00087396
NA_Taira201203_XENLA_stage_00089175
NA_Taira201203_XENLA_stage_00092538
NA_Taira201203_XENLA_stage_00096616
NA_Taira201203_XENLA_stage_00101111
NA_Taira201203_XENLA_stage_00106273
NA_Taira201203_XENLA_stage_00113846
NA_Taira201203_XENLA_stage_00120891
NA_Taira201203_XENLA_stage_00142277
NA_Taira201203_XENLA_stage_00159192
NA_Taira201203_XENLA_stage_00178003
NA_Taira201203_XENLA_stage_00178519
NA_Taira201203_XENLA_stage_00183328
NA_Taira201203_XENLA_stage_00200750
NA_Taira201203_XENLA_stage_00204637
NA_Taira201203_XENLA_stage_00208282
NA_Taira201203_XENLA_tissue_00002663
NA_Taira201203_XENLA_tissue_00004236
NA_Taira201203_XENLA_tissue_00019643
NA_Taira201203_XENLA_tissue_00031641
NA_Taira201203_XENLA_tissue_00035172
NA_Taira201203_XENLA_tissue_00036536
NA_Taira201203_XENLA_tissue_00043224
NA_Taira201203_XENLA_tissue_00043987
NA_Taira201203_XENLA_tissue_00047004
NA_Taira201203_XENLA_tissue_00053674
NA_Taira201203_XENLA_tissue_00057225
NA_Taira201203_XENLA_tissue_00059797
NA_Taira201203_XENLA_tissue_00076498
NA_Taira201203_XENLA_tissue_00076628
NA_Taira201203_XENLA_tissue_00078237
NA_Taira201203_XENLA_tissue_00082730
NA_Taira201203_XENLA_tissue_00084057
NA_Taira201203_XENLA_tissue_00112713
NA_Taira201203_XENLA_tissue_00118852
NA_Taira201203_XENLA_tissue_00129829
NA_Taira201203_XENLA_tissue_00132064
NA_Taira201203_XENLA_tissue_00141840
NA_Taira201203_XENLA_tissue_00144130
NA_Taira201203_XENLA_tissue_00147171
NA_Taira201203_XENLA_tissue_00147397
NA_Taira201203_XENLA_tissue_00155385
NA_Taira201203_XENLA_tissue_00177974
NA_Taira201203_XENLA_tissue_00183920
NA_Taira201203_XENLA_tissue_00190178
NA_Taira201203_XENLA_tissue_00193877
NA_Taira201203_XENLA_tissue_00194531
NA_Taira201203_XENLA_tissue_00198549
NA_Taira201203_XENLA_tissue_00208580
NA_Taira201203_XENLA_tissue_00212138
NA_Taira201203_XENLA_tissue_00217392
NA_Taira201203_XENLA_tissue_00239066
NA_Taira201203_XENLA_tissue_00243127
NA_Taira201203_XENLA_tissue_00246314
NA_Taira201203_XENLA_tissue_00246785
NA_Taira201203_XENLA_tissue_00253514
NA_Taira201203_XENLA_tissue_00259403
NA_Taira201203_XENLA_tissue_00265158
NA_Taira201203_XENLA_tissue_00265297
NA_Taira201203_XENLA_tissue_00272408
NA_Taira201203_XENLA_tissue_00274073
NA_Taira201203_XENLA_tissue_00279886
NA_Taira201203_XENLA_tissue_00290612
NA_TeperekTkacz201202_XENLA_00008955
NA_TeperekTkacz201202_XENLA_00039118
NA_TeperekTkacz201202_XENLA_00052617
NA_TeperekTkacz201202_XENLA_00127575
NA_TeperekTkacz201206_XENLA_00116932
NA_TeperekTkacz201206_XENLA_00127873
NA_Veenstra201204_XENLA_00024633
NA_XeXenL6RMv10002463m
NA_XeXenL6RMv10002467m
NA_XeXenL6RMv10004312m
NA_XeXenL6RMv10006412m
NA_XeXenL6RMv10006460m
NA_XeXenL6RMv10007818m
NA_XeXenL6RMv10008403m
NA_XeXenL6RMv10008700m
NA_XeXenL6RMv10008705m
NA_XeXenL6RMv10009982m
NA_XeXenL6RMv10010032m
NA_XeXenL6RMv10016650m
NA_XeXenL6RMv10017446m
NA_XeXenL6RMv10019263m
NA_XeXenL6RMv10019679m
NA_XeXenL6RMv10020279m
NA_XeXenL6RMv10021670m
NA_XeXenL6RMv10023324m
NA_XeXenL6RMv10023841m
NA_XeXenL6RMv10024488m
NA_XeXenL6RMv10025563m
NA_XeXenL6RMv10026140m
NA_XeXenL6RMv10029583m
NA_XeXenL6RMv10030526m
NA_XeXenL6RMv10030645m
NA_XeXenL6RMv10031635m
NA_XeXenL6RMv10032332m
NA_XeXenL6RMv10039015m
NA_XeXenL6RMv10039944m
NA_XeXenL6RMv10040189m
NA_XeXenL6RMv10040324m
NA_XeXenL6RMv10041066m
NA_XeXenL6RMv10043920m
NA_XeXenL6RMv10044680m
NA_XeXenL6RMv10048542m
NA_XeXenL6RMv10049228m
NA_XeXenL6RMv10050865m
NA_XeXenL6RMv10053723m
NA_XeXenL6RMv10054199m
NA_mgEST_Xl4jul2012_1013093197
NCEH1_Park201106_XENLA_00123845
NCEH1_Taira201203_XENLA_tissue_00058155
NCEH1_Taira201203_XENLA_tissue_00147892
NCOA5_Horb201201_XENLA_00145427
NCOR2_Taira201203_XENLA_tissue_00098081
NCOR2_Taira201203_XENLA_tissue_00286631
NCS1_Taira201203_XENLA_stage_00169606
NDNF_Park201106_XENLA_00064111
NECAB1_Taira201203_XENLA_tissue_00134420
NECAB2_Taira201203_XENLA_tissue_00148267
NEDD9_Quigley201207_XENLA_00047216
NEFL_Taira201203_XENLA_stage_00208264
NEFL_TeperekTkacz201202_XENLA_00122175
NEFL_XeXenL6RMv10013276m
NELL1_Ismailoglu201203_XENLA_00073105
NELL1_Taira201203_XENLA_tissue_00236493
NELL2_TC413908
NEO1_Taira201203_XENLA_stage_00072461
NEO1_Taira201203_XENLA_tissue_00075832
NETO1_Taira201203_XENLA_tissue_00273762
NETO2_Taira201203_XENLA_stage_00076071
NEU4_Taira201203_XENLA_tissue_00277453
NEU4_XeXenL6RMv10008900m
NEURL1B_Kwon201107_XENLA_00018003
NEUROD1_Taira201203_XENLA_stage_00062890
NEUROD1_Taira201203_XENLA_stage_00196895
NEUROD4_Taira201203_XENLA_stage_00042487
NEUROG2_Kwon201107_XENLA_00103556
NEUROG2_Taira201203_XENLA_stage_00013851
NEUROG3_Taira201203_XENLA_stage_00139966
NEUROG3_XeXenL6RMv10052704m
NEXN_XeXenL6RMv10054815m
NFATC1_Taira201203_XENLA_tissue_00023740
NFATC1_Taira201203_XENLA_tissue_00155185
NFIA_Amin201106_XENLA_00048123
NFIA_Kwon201107_XENLA_00022353
NFIL3_Quigley201207_XENLA_00114436
NGFR_Taira201203_XENLA_stage_00174576
NGFR_TeperekTkacz201206_XENLA_00114966
NIPAL1_Quigley201207_XENLA_00083288
NKD1_Taira201203_XENLA_stage_00054003
NKX1-1_XeXenL6RMv10040720m
NKX2-1_Taira201203_XENLA_tissue_00212764
NKX2-2_XeXenL6RMv10008751m
NKX2-3_Amin201106_XENLA_00011518
NKX2-3_Amin201106_XENLA_00054205
NKX2-3_Taira201203_XENLA_tissue_00221638
NKX2-4_Taira201203_XENLA_stage_00094853
NKX2-6_Park201106_XENLA_00044397
NKX2-6_Park201106_XENLA_00089913
NKX6-2_Taira201203_XENLA_tissue_00121880
NKX6-2_XeXenL6RMv10050576m
NLGN2_Taira201203_XENLA_stage_00215519
NLGN3_Taira201203_XENLA_tissue_00167589
NM_001085557.1
NM_001085561.1
NM_001085583.1
NM_001085586.1
NM_001085592.1
NM_001085609.1
NM_001085616.1
NM_001085622.1
NM_001085631.1
NM_001085639.1
NM_001085641.1
NM_001085647.1
NM_001085654.1
NM_001085657.1
NM_001085675.1
NM_001085677.1
NM_001085678.1
NM_001085701.1
NM_001085704.1
NM_001085714.1
NM_001085717.1
NM_001085725.1
NM_001085726.1
NM_001085738.1
NM_001085740.1
NM_001085743.1
NM_001085751.1
NM_001085768.1
NM_001085779.1
NM_001085793.1
NM_001085801.1
NM_001085802.1
NM_001085807.1
NM_001085811.1
NM_001085820.1
NM_001085830.1
NM_001085834.1
NM_001085848.1
NM_001085853.1
NM_001085867.1
NM_001085876.1
NM_001085879.1
NM_001085880.1
NM_001085883.1
NM_001085884.1
NM_001085897.1
NM_001085921.1
NM_001085944.1
NM_001085959.1
NM_001085992.1
NM_001086000.1
NM_001086005.1
NM_001086026.1
NM_001086055.1
NM_001086066.1
NM_001086082.1
NM_001086084.1
NM_001086104.1
NM_001086110.1
NM_001086112.1
NM_001086129.1
NM_001086133.1
NM_001086136.1
NM_001086148.1
NM_001086168.1
NM_001086236.1
NM_001086256.1
NM_001086288.1
NM_001086349.1
NM_001086354.1
NM_001086361.1
NM_001086363.1
NM_001086374.1
NM_001086396.1
NM_001086456.1
NM_001086489.1
NM_001086492.1
NM_001086519.1
NM_001086520.1
NM_001086522.1
NM_001086529.1
NM_001086549.1
NM_001086594.1
NM_001086611.1
NM_001086654.1
NM_001086776.1
NM_001086790.1
NM_001086796.1
NM_001086816.1
NM_001086824.1
NM_001086838.1
NM_001086848.1
NM_001086852.1
NM_001086856.1
NM_001086901.1
NM_001086938.1
NM_001086968.1
NM_001086971.1
NM_001087019.1
NM_001087020.1
NM_001087056.1
NM_001087093.1
NM_001087099.1
NM_001087109.1
NM_001087146.1
NM_001087147.1
NM_001087240.1
NM_001087265.1
NM_001087319.1
NM_001087358.1
NM_001087373.1
NM_001087381.1
NM_001087438.1
NM_001087456.1
NM_001087464.1
NM_001087538.1
NM_001087546.1
NM_001087568.1
NM_001087603.1
NM_001087605.1
NM_001087613.1
NM_001087635.1
NM_001087664.1
NM_001087666.1
NM_001087672.1
NM_001087692.1
NM_001087716.1
NM_001087722.1
NM_001087724.1
NM_001087738.1
NM_001087744.1
NM_001087801.1
NM_001087809.1
NM_001087833.1
NM_001087873.1
NM_001087902.1
NM_001087911.1
NM_001087933.1
NM_001087983.1
NM_001088036.1
NM_001088060.1
NM_001088130.1
NM_001088148.1
NM_001088150.1
NM_001088152.1
NM_001088162.1
NM_001088164.1
NM_001088212.1
NM_001088214.1
NM_001088222.1
NM_001088283.1
NM_001088333.1
NM_001088341.1
NM_001088367.1
NM_001088399.1
NM_001088433.1
NM_001088464.1
NM_001088521.1
NM_001088527.1
NM_001088560.1
NM_001088629.1
NM_001088733.1
NM_001088739.1
NM_001088765.1
NM_001088787.1
NM_001088831.1
NM_001088871.1
NM_001088953.1
NM_001089011.1
NM_001089117.1
NM_001089609.1
NM_001089623.1
NM_001089635.1
NM_001089667.1
NM_001089707.1
NM_001089747.1
NM_001089785.1
NM_001089811.1
NM_001089872.1
NM_001089877.1
NM_001089939.1
NM_001089949.1
NM_001090010.1
NM_001090071.1
NM_001090118.1
NM_001090141.1
NM_001090163.1
NM_001090201.1
NM_001090227.1
NM_001090246.1
NM_001090259.1
NM_001090271.1
NM_001090277.1
NM_001090281.2
NM_001090297.1
NM_001090332.1
NM_001090350.1
NM_001090364.1
NM_001090383.1
NM_001090425.1
NM_001090433.1
NM_001090435.1
NM_001090451.1
NM_001090453.1
NM_001090457.1
NM_001090459.1
NM_001090469.1
NM_001090558.1
NM_001090574.1
NM_001090580.1
NM_001090639.1
NM_001090653.1
NM_001090691.1
NM_001090721.1
NM_001090737.1
NM_001090785.1
NM_001090793.1
NM_001090815.1
NM_001090856.1
NM_001090866.1
[truncated: 1,378 more rows]

## Sheet: K4 homogeneous (HMD>80)
																			1110054O05RIK_Amin201106_XENLA_00046324
																			2610001J05RIK_XeXenL6RMv10002024m
																			6430571L13RIK_Taira201203_XENLA_tissue_00146024
																			A2LD1_Park201106_XENLA_00144051
																			A4IIA5_XENTR_Kwon201107_XENLA_00043720
																			A4IIA5_XENTR_Taira201203_XENLA_stage_00083136
																			A4IIE0_XENTR_TeperekTkacz201202_XENLA_00043763
																			A7MC59_XENTR_XeXenL6RMv10025590m
																			A8KBF4_XENTR_Kwon201107_XENLA_00011770
																			A8WGI7_XENTR_Taira201203_XENLA_tissue_00020503
																			A930018P22RIK_TC437436
																			AAK1_Kwon201107_XENLA_00100720
																			AAK1_Taira201203_XENLA_stage_00144388
																			AAK1_Taira201203_XENLA_tissue_00041055
																			AAMP_Horb201201_XENLA_00006440
																			AAMP_Quigley201207_XENLA_00112752
																			AAMP_TC414898
																			AASDH_Taira201203_XENLA_stage_00129507
																			AASS_Taira201203_XENLA_tissue_00067578
																			AATF_Taira201203_XENLA_stage_00209301
																			AB037146.1
																			AB046535.1
																			AB254828.1
																			ABAT_Taira201203_XENLA_stage_00026276
																			ABCA3_Park201106_XENLA_00004925
																			ABCB7_Ismailoglu201203_XENLA_00060033
																			ABCE1_Quigley201207_XENLA_00014958
																			ABCE1_TeperekTkacz201206_XENLA_00056859
																			ABCE1_mgEST_Xl4jul2012_1013250784
																			ABCF1_Park201106_XENLA_00054273
																			ABCF3_TeperekTkacz201206_XENLA_00037570
																			ABCF3_TeperekTkacz201206_XENLA_00124728
																			ABCG2_TC415692
																			ABHD12B_Taira201203_XENLA_tissue_00067223
																			ABHD12_Taira201203_XENLA_tissue_00185340
																			ABHD13_TeperekTkacz201206_XENLA_00081066
																			ABHD2_XeXenL6RMv10011422m
																			ABHD4_Taira201203_XENLA_stage_00022928
																			ABI2_TeperekTkacz201202_XENLA_00015596
																			ABR_TC415391
																			ACAA1_XeXenL6RMv10053086m
																			ACAA2_Quigley201112_XENLA_00076351
																			ACAA2_Taira201203_XENLA_stage_00070760
																			ACACA_Ismailoglu201203_XENLA_00065065
																			ACADM_XeXenL6RMv10018409m
																			ACADVL_TeperekTkacz201202_XENLA_00090896
																			ACAT2_Kwon201107_XENLA_00052091
																			ACBD6_Taira201203_XENLA_stage_00008878
																			ACBD6_Taira201203_XENLA_stage_00209524
																			ACER2_Taira201203_XENLA_tissue_00213557
																			ACN9_Taira201203_XENLA_stage_00214581
																			ACO2_XeXenL6RMv10001080m
																			ACOT7_Kwon201107_XENLA_00057327
																			ACOXL_TeperekTkacz201202_XENLA_00111757
																			ACP1_Kwon201107_XENLA_00018375
																			ACP2_Taira201203_XENLA_stage_00198464
																			ACP6_Taira201203_XENLA_stage_00053100
																			ACRC_TC455182
																			ACSL1_Taira201203_XENLA_stage_00205997
																			ACTN4_TC413971
																			ACTR3_TC448184
																			ACTR8_Taira201203_XENLA_stage_00148932
																			ADAM21_TC417575
																			ADAM9_Horb201201_XENLA_00194757
																			ADAM9_XeXenL6RMv10023912m
																			ADAMTS6_Kwon201107_XENLA_00044858
																			ADAP2_Horb201201_XENLA_00035402
																			ADCK3_TC416905
																			ADCK3_XeXenL6RMv10006240m
																			ADD3_TeperekTkacz201206_XENLA_00020584
																			ADI1_Park201106_XENLA_00173007
																			ADI1_Taira201203_XENLA_stage_00218113
																			ADIPOR2_Taira201203_XENLA_stage_00060307
																			ADNP_Ismailoglu201203_XENLA_00016699
																			ADO_Quigley201207_XENLA_00097433
																			ADO_XeXenL6RMv10055244m
																			ADPRH_Taira201203_XENLA_stage_00065906
																			AEN_Ismailoglu201203_XENLA_00028077
																			AF119790.1
																			AF130453.1
																			AF132853.1
																			AF172855.1
																			AF220426.1
																			AF244546.1
																			AF275252.1
																			AF323750.1
																			AF348328.1
																			AF393655.1
																			AF549908.1
																			AF549985.1
																			AF550005.1
																			AFG3L1P_Taira201203_XENLA_tissue_00188115
																			AFTPH_Kwon201107_XENLA_00044059
																			AFTPH_Taira201203_XENLA_tissue_00031869
																			AFTPH_Taira201203_XENLA_tissue_00132643
																			AGBL4_Kwon201107_XENLA_00034597
																			AGBL5_Ismailoglu201203_XENLA_00009693
																			AGFG1_Quigley201207_XENLA_00044156
																			AGFG1_TC425960
																			AGGF1_Ismailoglu201203_XENLA_00041751
																			AGGF1_Taira201203_XENLA_stage_00063114
																			AGGF1_Taira201203_XENLA_tissue_00271316
																			AGL_Ismailoglu201203_XENLA_00007191
																			AGPAT1_TC415197
																			AGPAT1_XeXenL6RMv10053424m
																			AGPAT4_Taira201203_XENLA_stage_00191377
																			AGPAT5_Ismailoglu201203_XENLA_00041197
																			AGPS_Ismailoglu201203_XENLA_00066908
																			AHCYL1_Taira201203_XENLA_tissue_00107620
																			AHDC1_Taira201203_XENLA_stage_00218082
																			AHI1_Quigley201207_XENLA_00031399
																			AIFM1_Taira201203_XENLA_tissue_00006155
																			AIMP1_XeXenL6RMv10049591m
																			AJ009289.1
																			AJ009294.1
																			AJ009316.1
																			AJ867218.1
																			AKAP11_Kwon201107_XENLA_00078440
																			AKAP11_Taira201203_XENLA_tissue_00021951
																			AKAP8L_Ismailoglu201203_XENLA_00007976
																			AKAP8L_Taira201203_XENLA_tissue_00208687
																			AKD1_Quigley201112_XENLA_00091923
																			AKD1_Quigley201207_XENLA_00103300
																			AKIRIN1_Ismailoglu201203_XENLA_00035673
																			AKIRIN1_TC458147
																			AKIRIN2_XeXenL6RMv10051492m
																			AKTIP_TeperekTkacz201202_XENLA_00146081
																			ALDH18A1_Kwon201107_XENLA_00076166
																			ALDH3A2_Ismailoglu201203_XENLA_00038007
																			ALDH3A2_Taira201203_XENLA_tissue_00152279
																			ALDH6A1_Kwon201107_XENLA_00068942
																			ALDH7A1_Kwon201107_XENLA_00036682
																			ALG10_Taira201203_XENLA_tissue_00242877
																			ALG10_TeperekTkacz201202_XENLA_00064843
																			ALG11_Taira201203_XENLA_tissue_00012135
																			ALG14_Quigley201207_XENLA_00053143
																			ALG14_TC440603
																			ALG14_Taira201203_XENLA_tissue_00252594
																			ALG5_Park201106_XENLA_00165019
																			ALG5_XeXenL6RMv10041264m
																			ALG6_Ismailoglu201203_XENLA_00002072
																			ALG6_Kwon201107_XENLA_00079690
																			ALG8_TeperekTkacz201202_XENLA_00107449
																			ALG9_Ismailoglu201203_XENLA_00037314
																			ALG9_Kwon201107_XENLA_00116953
																			ALKBH5_XeXenL6RMv10017219m
																			ALKBH7_Quigley201207_XENLA_00028242
																			ALKBH8_Kwon201107_XENLA_00104454
																			ALPK1_Quigley201112_XENLA_00034762
																			AMOTL1_XeXenL6RMv10041546m
																			AMOT_Taira201203_XENLA_stage_00054202
																			ANAPC10_TC423055
																			ANAPC7_TC416242
																			ANGEL2_Taira201203_XENLA_stage_00066320
																			ANGEL2_XeXenL6RMv10010405m
																			ANKLE2_TeperekTkacz201206_XENLA_00081957
																			ANKLE2_XeXenL6RMv10027582m
																			ANKMY1_Taira201203_XENLA_tissue_00116529
																			ANKRD13A_Taira201203_XENLA_tissue_00116375
																			ANKRD17_Taira201203_XENLA_tissue_00260118
																			ANKRD26_Quigley201207_XENLA_00103831
																			ANKRD27_Ismailoglu201203_XENLA_00064548
																			ANKRD32_Taira201203_XENLA_tissue_00140172
																			ANKRD40_Ismailoglu201203_XENLA_00037902
																			ANKRD54_mgEST_Xl4jul2012_1013105165
																			ANKRD57_Taira201203_XENLA_tissue_00275092
																			ANKRD5_Kwon201107_XENLA_00021559
																			ANKRD5_Taira201203_XENLA_tissue_00242078
																			ANKS1A_Quigley201112_XENLA_00132574
																			ANO8_Ismailoglu201203_XENLA_00052696
																			ANUBL1_Taira201203_XENLA_tissue_00036858
																			ANXA11_TC416778
																			ANXA11_Taira201203_XENLA_tissue_00267886
																			AP1AR_Taira201203_XENLA_stage_00197353
																			AP1B1_XeXenL6RMv10037707m
																			AP1G1_Audic201207_XENLA_00001871
																			AP1G1_Kwon201107_XENLA_00053778
																			AP1M1_mgEST_Xl4jul2012_1013251634
																			AP1S2_TeperekTkacz201202_XENLA_00025051
																			AP1S3_Taira201203_XENLA_tissue_00171706
																			AP2A2_XeXenL6RMv10020597m
																			AP2B1_Kwon201107_XENLA_00101821
																			AP2B1_XeXenL6RMv10053283m
																			AP2M1_Taira201203_XENLA_tissue_00046459
																			AP2M1_TeperekTkacz201206_XENLA_00127292
																			AP2S1_Kwon201107_XENLA_00116677
																			AP2S1_Taira201203_XENLA_stage_00075064
																			AP3D1_Kwon201107_XENLA_00011375
																			AP3S1_XeXenL6RMv10019455m
																			AP3S2_Taira201203_XENLA_stage_00097146
																			AP4E1_Kwon201107_XENLA_00044788
																			APC_Kwon201107_XENLA_00101680
																			APC_Kwon201107_XENLA_00106194
																			APEH_Quigley201207_XENLA_00027267
																			API5_TC440009
																			APLF_Ismailoglu201203_XENLA_00028948
																			APLF_TeperekTkacz201206_XENLA_00108850
																			APOA1BP_Ismailoglu201203_XENLA_00008294
																			APOA1BP_TC432712
																			APOOL_Ismailoglu201203_XENLA_00007164
																			APOOL_Taira201203_XENLA_tissue_00115488
																			ARAF_Kwon201107_XENLA_00001085
																			ARAF_TC414920
																			ARC2_Horb201201_XENLA_00079306
																			ARF5_XeXenL6RMv10002256m
																			ARFGAP1_Taira201203_XENLA_stage_00079800
																			ARFGAP1_Taira201203_XENLA_tissue_00174124
																			ARFGAP2_Ismailoglu201203_XENLA_00034259
																			ARFGAP3_TC415946
																			ARFIP1_Kwon201107_XENLA_00071677
																			ARFIP1_Taira201203_XENLA_stage_00050794
																			ARFIP1_Taira201203_XENLA_stage_00086722
																			ARFIP1_Taira201203_XENLA_stage_00115069
																			ARG2_XeXenL6RMv10031934m
																			ARGLU1_Ismailoglu201203_XENLA_00011605
																			ARHGAP11A.1_Taira201203_XENLA_stage_00165942
																			ARHGAP17_TeperekTkacz201206_XENLA_00110647
																			ARHGAP35_Taira201203_XENLA_stage_00183480
																			ARHGAP35_TeperekTkacz201202_XENLA_00124163
																			ARHGAP5_Taira201203_XENLA_stage_00054002
																			ARHGEF18_Kwon201107_XENLA_00002718
																			ARHGEF1_Quigley201112_XENLA_00114919
																			ARHGEF1_Taira201203_XENLA_tissue_00225260
																			ARHGEF7_Taira201203_XENLA_stage_00038313
																			ARHGEF7_Taira201203_XENLA_stage_00201933
																			ARHGEF7_Taira201203_XENLA_tissue_00192022
																			ARID2_TeperekTkacz201206_XENLA_00003961
																			ARID3B_Ismailoglu201203_XENLA_00026291
																			ARID3B_Taira201203_XENLA_stage_00207445
																			ARID5B_Kwon201107_XENLA_00132721
																			ARIH1_TeperekTkacz201206_XENLA_00064265
																			ARIH1_TeperekTkacz201206_XENLA_00130100
																			ARL15_Taira201203_XENLA_stage_00003322
																			ARL15_Taira201203_XENLA_stage_00056422
																			ARL1_TeperekTkacz201202_XENLA_00148386
																			ARL2_Taira201203_XENLA_stage_00025043
																			ARL5A_Taira201203_XENLA_tissue_00002276
																			ARL5B_Ismailoglu201203_XENLA_00026566
																			ARL5B_Ismailoglu201203_XENLA_00051178
																			ARL5B_Taira201203_XENLA_tissue_00042775
																			ARL5C_Taira201203_XENLA_tissue_00166439
																			ARL5C_mgEST_Xl4jul2012_1013155957
																			ARL6IP1_Taira201203_XENLA_tissue_00255859
																			ARL6IP6_Park201106_XENLA_00126560
																			ARL6IP6_Taira201203_XENLA_stage_00212115
																			ARL6_XeXenL6RMv10012665m
																			ARL8B_Taira201203_XENLA_tissue_00041400
																			ARL9_Taira201203_XENLA_tissue_00204478
																			ARMC10_Taira201203_XENLA_tissue_00220804
																			ARMC4_Quigley201112_XENLA_00112795
																			ARMC8_Amin201106_XENLA_00045897
																			ARMC9_Taira201203_XENLA_stage_00186705
																			ARNT_Taira201203_XENLA_tissue_00263221
																			ARPC1B_TC420962
																			ARPC5_Kwon201107_XENLA_00033172
																			ARRDC3_Park201106_XENLA_00079969
																			ARSB_Kwon201107_XENLA_00086515
																			ARV1_Taira201203_XENLA_stage_00067382
																			ARV1_Taira201203_XENLA_tissue_00093254
																			ARVCF_Taira201203_XENLA_stage_00069278
																			AR_Taira201203_XENLA_tissue_00137580
																			ASAP1_Horb201201_XENLA_00167195
																			ASAP1_Taira201203_XENLA_stage_00193196
																			ASB6_Ismailoglu201203_XENLA_00053527
																			ASB7_Kwon201107_XENLA_00049214
																			ASB7_TeperekTkacz201202_XENLA_00094332
																			ASCC1_Taira201203_XENLA_tissue_00234894
																			ASCL1_Taira201203_XENLA_tissue_00277820
																			ASF1B_XeXenL6RMv10044458m
																			ASH2L_Kwon201107_XENLA_00108365
																			ASMTL_Horb201201_XENLA_00090197
																			ASMTL_TC435354
																			ASNSD1_Kwon201107_XENLA_00117654
																			ASPG_Taira201203_XENLA_stage_00151345
																			ASPHD2_Taira201203_XENLA_tissue_00226856
																			ASPH_Taira201203_XENLA_tissue_00187530
																			ASPSCR1_Ismailoglu201203_XENLA_00058998
																			ASUN_XeXenL6RMv10050711m
																			ASXL1_Taira201203_XENLA_stage_00111089
																			ASXL3_Kwon201107_XENLA_00044079
																			ATAD1_Kwon201107_XENLA_00112312
																			ATAD1_TeperekTkacz201202_XENLA_00069021
																			ATAD3A_Kwon201107_XENLA_00082714
																			ATAD5_Taira201203_XENLA_stage_00201699
																			ATAT1_Ismailoglu201203_XENLA_00063616
																			ATF1_Horb201201_XENLA_00096943
																			ATF6B_Kwon201107_XENLA_00054784
																			ATF6B_Kwon201107_XENLA_00132986
																			ATF6_Ismailoglu201203_XENLA_00056228
																			ATF6_Taira201203_XENLA_stage_00032922
																			ATF7IP2_Taira201203_XENLA_tissue_00153201
																			ATF7IP_Taira201203_XENLA_tissue_00108141
																			ATF7_Taira201203_XENLA_stage_00169302
																			ATG13_Quigley201207_XENLA_00076598
																			ATG13_Taira201203_XENLA_tissue_00181819
																			ATG16L1_Horb201201_XENLA_00049596
																			ATG2B_Ismailoglu201203_XENLA_00068382
																			ATG3_XeXenL6RMv10050857m
																			ATG4A_Taira201203_XENLA_stage_00059442
																			ATG4A_Taira201203_XENLA_tissue_00013018
																			ATG4B_Taira201203_XENLA_tissue_00268259
																			ATG4C_XeXenL6RMv10049639m
																			ATG4C_mgEST_Xl4jul2012_1013254253
																			ATIC_Taira201203_XENLA_tissue_00111927
																			ATL2_Ismailoglu201203_XENLA_00049659
																			ATP2C2_Chung201110_XENLA_00010370
																			ATP5A1_TC428730
																			ATP5C1_XeXenL6RMv10035007m
																			ATP5D_Quigley201112_XENLA_00114601
																			ATP5D_TC439757
																			ATP5F1_Kwon201107_XENLA_00024059
																			ATP5I_Taira201203_XENLA_tissue_00211959
																			ATP5J2_Ismailoglu201203_XENLA_00003473
																			ATP5J2_Ismailoglu201203_XENLA_00069627
																			ATP5J2_Taira201203_XENLA_stage_00088487
																			ATP5J_Ismailoglu201203_XENLA_00012315
																			ATP5O_Ismailoglu201203_XENLA_00071820
																			ATP5O_Taira201203_XENLA_tissue_00257633
																			ATP5SL_Amin201106_XENLA_00031966
																			ATP6AP1.2_TeperekTkacz201202_XENLA_00134199
																			ATP6AP2_Chung201110_XENLA_00063279
																			ATP6V0A1_Audic201207_XENLA_00007069
																			ATP6V0B_TeperekTkacz201206_XENLA_00080308
																			ATP6V0B_TeperekTkacz201206_XENLA_00132051
																			ATP6V0C_XeXenL6RMv10043745m
																			ATP6V0E2_TC423857
																			ATP6V1B2_XeXenL6RMv10007826m
																			ATP6V1C1_XeXenL6RMv10011129m
																			ATP6V1D_TC422528
																			ATP6V1F_Kwon201107_XENLA_00049108
																			ATP6V1H_Kwon201107_XENLA_00087108
																			ATP6V1H_TeperekTkacz201206_XENLA_00086830
																			ATP9B_Taira201203_XENLA_stage_00155450
																			ATPAF1_Taira201203_XENLA_stage_00015277
																			ATPIF1_Kwon201107_XENLA_00137696
																			ATPIF1_Park201106_XENLA_00054467
																			ATRIP_Ismailoglu201203_XENLA_00014770
																			ATRIP_Kwon201107_XENLA_00095882
																			ATXN1L_XeXenL6RMv10043515m
																			ATXN2L_XeXenL6RMv10004198m
																			ATXN7L3_Taira201203_XENLA_stage_00126240
																			ATXN7_Taira201203_XENLA_stage_00176887
																			AURKAIP1_XeXenL6RMv10024649m
																			AURKA_Taira201203_XENLA_tissue_00161856
																			AUTS2_Ismailoglu201203_XENLA_00026807
																			AUTS2_Taira201203_XENLA_tissue_00256568
																			AVL9_Kwon201107_XENLA_00053442
																			AVL9_Taira201203_XENLA_tissue_00202970
																			AVPR1A_Taira201203_XENLA_tissue_00079821
																			AY032847.1
																			AY039214.1
																			AY124705.1
																			AY204552.1
																			AY204554.1
																			AY233267.1
																			AY316185.1
																			AY316188.1
																			AY541696.1
																			AZI2_Ismailoglu201203_XENLA_00054062
																			AZI2_Kwon201107_XENLA_00064651
																			AZI2_Kwon201107_XENLA_00113945
																			AZI2_TeperekTkacz201202_XENLA_00056810
																			AZIN1_TeperekTkacz201206_XENLA_00066226
																			B0BM85_XENTR_TeperekTkacz201206_XENLA_00089367
																			B0JYW4_XENTR_Ismailoglu201203_XENLA_00030582
																			B3GALT4_Quigley201207_XENLA_00070669
																			B3GALT6_Quigley201112_XENLA_00026983
																			B3GALT6_XeXenL6RMv10049346m
																			B3GNT1_Taira201203_XENLA_tissue_00110630
																			B3GNT2_Quigley201207_XENLA_00044268
																			B4GALT1.2_Taira201203_XENLA_tissue_00049033
																			B4GALT3_Taira201203_XENLA_tissue_00196633
																			B4GALT7_Amin201106_XENLA_00060637
																			B4GALT7_XeXenL6RMv10039369m
																			B5DED7_XENTR_Ismailoglu201203_XENLA_00056174
																			B5DED7_XENTR_Taira201203_XENLA_tissue_00051843
																			BACE1_Taira201203_XENLA_tissue_00155149
																			BACH1_Taira201203_XENLA_stage_00045475
																			BAIAP2L1_Kwon201107_XENLA_00036955
																			BAIAP2_Taira201203_XENLA_tissue_00236698
																			BAK1_Ismailoglu201203_XENLA_00064213
																			BAK1_Kwon201107_XENLA_00119441
																			BANF1_Ismailoglu201203_XENLA_00066377
																			BANF1_TeperekTkacz201206_XENLA_00096415
																			BAP1_Audic201207_XENLA_00001413
																			BBS4_Quigley201207_XENLA_00015747
																			BC030336_TC421420
																			BC030336_TC439984
																			BC041186.1
																			BC041311.1
																			BC041512.1
																			BC041724.1
																			BC041739.1
																			BC041740.1
																			BC041752.1
																			BC042228.1
																			BC042289.1
																			BC043636.1
																			BC043785.1
																			BC043892.1
																			BC043902.1
																			BC043904.1
																			BC044020.1
																			BC044067.1
																			BC044081.1
																			BC044113.1
																			BC044266.1
																			BC044280.1
																			BC044281.1
																			BC044284.1
																			BC044295.1
																			BC044308.1
																			BC044680.1
																			BC044999.1
																			BC045018.1
																			BC045084.1
																			BC045237.1
																			BC045250.1
																			BC046255.1
																			BC046718.1
																			BC046749.1
																			BC046856.1
																			BC046860.1
																			BC046870.1
																			BC047956.1
																			BC047981.1
																			BC049291.1
																			BC054311.1
																			BC056031.1
																			BC056110.1
																			BC057743.1
																			BC060475.1
																			BC060492.1
																			BC068840.1
																			BC068845.1
																			BC068855.1
																			BC068903.1
																			BC068944.1
																			BC068965.1
																			BC070575.1
																			BC070634.1
																			BC070661.1
																			BC070844.1
																			BC070862.1
																			BC070870.1
																			BC070976.1
																			BC070993.1
																			BC071052.1
																			BC071054.1
																			BC071056.1
																			BC071057.1
																			BC071062.1
																			BC071128.1
																			BC071133.1
																			BC072050.1
																			BC072066.1
																			BC072106.1
																			BC072188.1
																			BC072229.1
																			BC072231.1
																			BC072240.1
																			BC072249.1
																			BC072256.1
																			BC072278.1
																			BC072283.1
																			BC072382.1
																			BC072764.1
																			BC072828.1
																			BC072874.1
																			BC072888.1
																			BC072940.1
																			BC072994.1
																			BC073009.1
																			BC073010.1
																			BC073017.1
																			BC073071.1
																			BC073080.1
																			BC073090.1
																			BC073120.1
																			BC073181.1
																			BC073196.1
																			BC073381.1
																			BC073485.1
																			BC073487.1
																			BC073512.1
																			BC073515.1
																			BC073548.1
																			BC073554.1
																			BC073567.1
																			BC073580.1
																			BC073601.1
																			BC073619.1
																			BC073639.1
																			BC073649.1
																			BC073674.1
																			BC073680.1
																			BC073707.1
																			BC073718.1
																			BC074111.1
																			BC074138.1
																			BC074197.1
																			BC074216.1
																			BC074258.1
																			BC074332.1
																			BC074380.1
																			BC074437.1
																			BC074469.1
																			BC075128.1
																			BC075192.1
																			BC075606.1
																			BC076741.1
																			BC076748.1
																			BC076770.1
																			BC076796.1
																			BC076812.1
																			BC076849.1
																			BC077207.1
																			BC077233.1
																			BC077250.1
																			BC077368.1
																			BC077377.1
																			BC077382.1
																			BC077401.1
																			BC077411.1
																			BC077449.1
																			BC077453.1
																			BC077488.1
																			BC077493.1
																			BC077496.1
																			BC077525.1
																			BC077531.1
																			BC077591.1
																			BC077628.1
																			BC077701.1
																			BC077744.1
																			BC077748.1
																			BC077804.1
																			BC077821.1
																			BC077832.1
																			BC077849.1
																			BC077892.1
																			BC077928.1
																			BC077930.1
																			BC077963.1
																			BC077981.1
																			BC078017.1
																			BC078039.1
																			BC078051.1
																			BC078067.1
																			BC078070.1
																			BC078092.1
																			BC078487.1
																			BC078506.1
																			BC078572.1
																			BC079700.1
																			BC079723.1
																			BC079730.1
																			BC079751.1
																			BC079753.1
																			BC079779.1
																			BC079824.1
																			BC080049.1
																			BC080066.1
																			BC080127.1
																			BC080165.1
																			BC080166.1
																			BC080324.1
																			BC080417.1
																			BC081038.1
																			BC081043.1
																			BC081060.1
																			BC081094.1
																			BC081095.1
																			BC081100.1
																			BC081143.1
																			BC081195.1
																			BC082417.1
																			BC082531.1
																			BC082650.1
																			BC082665.1
																			BC082683.1
																			BC082687.1
																			BC082689.1
																			BC082855.1
																			BC082881.1
																			BC084093.1
																			BC084096.1
																			BC084260.1
																			BC084425.1
																			BC084602.1
																			BC084786.1
																			BC084840.1
																			BC084887.1
																			BC084959.1
																			BC085028.1
																			BC085082.1
																			BC085227.1
																			BC085228.1
																			BC086289.1
																			BC087327.1
																			BC087348.1
																			BC087375.1
																			BC087420.1
																			BC087442.1
																			BC087467.1
																			BC087472.1
																			BC087475.1
																			BC087511.1
																			BC088794.1
																			BC088823.1
																			BC088824.1
																			BC088966.1
																			BC088974.1
																			BC089048.1
																			BC089192.1
																			BC089286.1
																			BC089300.1
																			BC091713.1
																			BC092152.1
																			BC092303.1
																			BC092315.1
																			BC092326.1
																			BC092387.1
																			BC092388.1
																			BC093532.1
																			BC093570.1
																			BC094086.1
																			BC094111.1
																			BC094198.1
																			BC094262.1
																			BC097553.1
																			BC097558.1
																			BC097658.1
																			BC097662.1
																			BC097697.1
																			BC097709.1
																			BC097738.1
																			BC097767.1
																			BC097808.1
																			BC097847.1
																			BC097855.1
																			BC097868.1
																			BC098073.1
																			BC098968.1
																			BC098970.1
																			BC099244.1
																			BC099282.1
																			BC099290.1
																			BC099309.1
																			BC099335.1
																			BC100177.1
																			BC100178.1
																			BC100181.1
																			BC100188.1
																			BC106198.1
																			BC106205.1
																			BC106251.1
																			BC106273.1
																			BC106317.1
																			BC106328.1
																			BC106345.1
																			BC106354.1
																			BC106445.1
																			BC106459.1
																			BC106481.1
																			BC106488.1
																			BC106505.1
																			BC106507.1
																			BC106516.1
																			BC106522.1
																			BC106526.1
																			BC106530.1
																			BC106565.1
																			BC106567.1
																			BC106579.1
																			BC106632.1
																			BC106645.1
																			BC106649.1
																			BC108437.1
																			BC108439.1
																			BC108448.1
																			BC108454.1
																			BC108468.1
																			BC108478.1
																			BC108484.1
																			BC108553.1
																			BC108614.1
																			BC108617.1
																			BC108631.1
																			BC108780.1
																			BC108784.1
																			BC108822.1
																			BC108824.1
																			BC108867.1
																			BC108868.1
																			BC110720.1
																			BC110741.1
																			BC110777.1
																			BC110784.1
																			BC110919.1
																			BC111544.1
																			BC122470.1
																			BC122474.1
																			BC122480.1
																			BC122489.1
																			BC122496.1
																			BC122510.1
																			BC123106.1
																			BC123173.1
																			BC123257.1
																			BC123263.1
																			BC123273.1
																			BC123322.1
																			BC124853.1
																			BC124855.1
																			BC124879.1
																			BC124956.1
																			BC125996.1
																			BC126005.1
																			BC126017.1
																			BC126029.1
																			BC126043.1
																			BC128916.1
																			BC128920.1
																			BC128965.1
																			BC129051.1
																			BC129648.1
																			BC129652.1
																			BC129744.1
																			BC129768.1
																			BC130041.1
																			BC130043.1
																			BC130067.1
																			BC130079.1
																			BC130110.1
																			BC130112.1
																			BC130115.1
																			BC130127.1
																			BC130174.1
																			BC130178.1
																			BC130189.1
																			BC133187.1
																			BC133272.1
																			BC133750.1
																			BC133759.1
																			BC133760.1
																			BC133793.1
																			BC133805.1
																			BC134812.1
																			BC134822.1
																			BC141734.1
																			BC142562.1
																			BC152714.1
																			BC152715.1
																			BC153784.1
																			BC155362.1
																			BC155897.1
																			BC157426.1
																			BC157439.1
																			BC157447.1
																			BC157487.1
																			BC157492.1
																			BC157499.1
																			BC157501.1
																			BC157747.1
																			BC160689.1
																			BC160737.1
																			BC160783.1
																			BC160810.1
																			BC161684.1
																			BC161720.1
																			BC167500.1
																			BC169721.1
																			BC169775.1
																			BC169791.1
																			BC169885.1
																			BC169982.1
																			BC169986.1
																			BC170128.1
																			BC170438.1
																			BCAS3_Taira201203_XENLA_tissue_00234896
																			BCDIN3D_Taira201203_XENLA_stage_00028054
																			BCKDHB_Park201106_XENLA_00148098
																			BCKDHB_TC444316
																			BCL2L13_TeperekTkacz201206_XENLA_00027791
																			BCL2L1_Taira201203_XENLA_stage_00012086
																			BCL2L1_Taira201203_XENLA_tissue_00285924
																			BCL2L2-PABPN1_Kwon201107_XENLA_00062467
																			BCL9_Ismailoglu201203_XENLA_00045496
																			BCLAF1_Taira201203_XENLA_tissue_00191350
																			BCLAF1_XeXenL6RMv10050051m
																			BDP1_Kwon201107_XENLA_00016978
																			BDP1_TC444843
																			BECN1_Taira201203_XENLA_tissue_00027244
																			BEND5_Kwon201107_XENLA_00006013
																			BET1L_Taira201203_XENLA_stage_00050518
																			BET1L_Taira201203_XENLA_tissue_00067939
																			BET1_Kwon201107_XENLA_00083691
																			BFAR_Kwon201107_XENLA_00023924
																			BIN3_Quigley201207_XENLA_00036024
																			BIRC6_Ismailoglu201203_XENLA_00025195
																			BIVM_Taira201203_XENLA_stage_00092269
																			BIVM_Taira201203_XENLA_tissue_00018127
																			BK001354.1
																			BLK_Ismailoglu201203_XENLA_00003727
																			BLMH_Ismailoglu201203_XENLA_00047989
																			BLM_Kwon201107_XENLA_00080530
																			BLOC1S1_Horb201201_XENLA_00037067
																			BLOC1S2_TC431754
																			BMF_Kwon201107_XENLA_00054128
																			BMS1_Ismailoglu201203_XENLA_00001927
																			BN000061.1
																			BNIP2_Taira201203_XENLA_stage_00076754
																			BNIP2_Taira201203_XENLA_tissue_00101366
																			BOLA1_Taira201203_XENLA_tissue_00032961
																			BOLA1_Taira201203_XENLA_tissue_00087913
																			BOLA3_TC461266
																			BOP1_Chung201110_XENLA_00040022
																			BPHL_Taira201203_XENLA_tissue_00256999
																			BPTF_Kwon201107_XENLA_00090595
																			BRD1_Quigley201207_XENLA_00037168
																			BRD1_Taira201203_XENLA_tissue_00215767
																			BRD4_Taira201203_XENLA_stage_00136414
																			BRD4_XeXenL6RMv10052447m
																			BRD8_Taira201203_XENLA_stage_00113401
																			BRF2_XENTR_Kwon201107_XENLA_00098939
																			BRF2_XENTR_TC417984
																			BRMS1L_Chung201110_XENLA_00002138
																			BRMS1L_Quigley201207_XENLA_00034574
																			BRP44L_Ismailoglu201203_XENLA_00011760
																			BRPF3_Ismailoglu201203_XENLA_00011067
																			BRWD3_TeperekTkacz201206_XENLA_00060865
																			BSDC1_TC436165
																			BSDC1_Taira201203_XENLA_tissue_00158136
																			BSG_Taira201203_XENLA_stage_00064779
																			BTBD1_Taira201203_XENLA_tissue_00165953
																			BTBD8_Kwon201107_XENLA_00118037
																			BTG1_Kwon201107_XENLA_00128384
																			BTN2A1_Amin201106_XENLA_00077557
																			BTN2A1_XeXenL6RMv10002214m
																			BTRC_Audic201207_XENLA_00001305
																			BTRC_Quigley201207_XENLA_00046278
																			BTRC_TC416932
																			BUB3_Ismailoglu201203_XENLA_00024155
																			BUB3_Ismailoglu201203_XENLA_00055179
																			BUB3_Taira201203_XENLA_stage_00011078
																			BUD13_Quigley201112_XENLA_00022124
																			BUD31_Taira201203_XENLA_stage_00084047
																			BX547998.1_Taira201203_XENLA_stage_00168529
																			C10ORF118_XeXenL6RMv10007230m
																			C10ORF137_TeperekTkacz201202_XENLA_00052207
																			C10ORF140_Taira201203_XENLA_stage_00058717
																			C10ORF2_Taira201203_XENLA_stage_00116936
																			C10ORF35_Kwon201107_XENLA_00010986
																			C10ORF58_Taira201203_XENLA_stage_00056415
																			C10ORF58_Taira201203_XENLA_tissue_00185811
																			C11H3ORF14_Park201106_XENLA_00160658
																			C11ORF10_TC452171
																			C11ORF10_XeXenL6RMv10002185m
																			C11ORF2_TC415679
																			C11ORF30_TeperekTkacz201206_XENLA_00066060
																			C11ORF30_XeXenL6RMv10022081m
																			C11ORF46_Taira201203_XENLA_stage_00106903
																			C11ORF49_TeperekTkacz201202_XENLA_00090536
																			C11ORF51_Park201106_XENLA_00115824
																			C11ORF51_Quigley201207_XENLA_00062730
																			C11ORF57_Ismailoglu201203_XENLA_00032958
																			C11ORF58_TC422546
																			C11ORF58_TeperekTkacz201202_XENLA_00013604
																			C11ORF58_TeperekTkacz201202_XENLA_00069313
																			C11ORF70_Ismailoglu201203_XENLA_00053883
																			C11ORF74_Taira201203_XENLA_tissue_00264652
																			C12ORF10_Ismailoglu201203_XENLA_00019753
																			C12ORF23_Ismailoglu201203_XENLA_00058322
																			C12ORF23_TC416039
																			C12ORF23_Taira201203_XENLA_stage_00202785
																			C12ORF34_Taira201203_XENLA_stage_00115592
																			C12ORF34_Taira201203_XENLA_stage_00129868
																			C12ORF43_XeXenL6RMv10007022m
																			C12ORF49_Kwon201107_XENLA_00001044
																			C12ORF49_Taira201203_XENLA_stage_00130446
																			C12ORF49_Taira201203_XENLA_stage_00131365
																			C12ORF51_Kwon201107_XENLA_00027898
																			C12ORF52_Ismailoglu201203_XENLA_00045173
																			C12ORF55_Kwon201107_XENLA_00088444
																			C12ORF66_Kwon201107_XENLA_00128474
																			C12ORF66_Taira201203_XENLA_stage_00032382
																			C12ORF73_Taira201203_XENLA_tissue_00285494
																			C14ORF101_Ismailoglu201203_XENLA_00049865
																			C14ORF102_Ismailoglu201203_XENLA_00049086
																			C14ORF109_Audic201207_XENLA_00002838
																			C14ORF126_TeperekTkacz201206_XENLA_00073971
																			C14ORF135_XeXenL6RMv10037599m
																			C14ORF147_Taira201203_XENLA_tissue_00282211
																			C14ORF43_Taira201203_XENLA_stage_00192349
																			C14ORF79_Kwon201107_XENLA_00031984
																			C14ORF79_Kwon201107_XENLA_00126542
																			C15ORF17_Quigley201112_XENLA_00125437
																			C15ORF23_Ismailoglu201203_XENLA_00045514
																			C15ORF23_XeXenL6RMv10037030m
																			C15ORF24_Ismailoglu201203_XENLA_00055288
																			C15ORF27_Ismailoglu201203_XENLA_00061507
																			C15ORF27_Taira201203_XENLA_tissue_00180768
																			C15ORF29_Taira201203_XENLA_tissue_00000136
																			C15ORF61_Taira201203_XENLA_stage_00189416
																			C15ORF63_Quigley201207_XENLA_00051473
																			C15ORF63_XeXenL6RMv10027836m
																			C16ORF48_Quigley201112_XENLA_00038706
																			C16ORF48_Quigley201207_XENLA_00104155
																			C16ORF58_Ismailoglu201203_XENLA_00022307
																			C16ORF58_XeXenL6RMv10043698m
																			C16ORF59_Taira201203_XENLA_stage_00029530
																			C16ORF62_TeperekTkacz201202_XENLA_00080362
																			C16ORF87_Taira201203_XENLA_tissue_00261745
																			C16ORF93_Taira201203_XENLA_tissue_00121415
																			C17ORF103_Kwon201107_XENLA_00067892
																			C17ORF103_Taira201203_XENLA_stage_00169541
																			C17ORF28_Kwon201107_XENLA_00054226
																			C17ORF42_Ismailoglu201203_XENLA_00026265
																			C17ORF49_Ismailoglu201203_XENLA_00004959
																			C17ORF53_Taira201203_XENLA_tissue_00033619
																			C17ORF53_TeperekTkacz201202_XENLA_00032413
																			C17ORF63_Kwon201107_XENLA_00006610
																			C17ORF63_Taira201203_XENLA_stage_00160536
																			C17ORF85_Amin201106_XENLA_00051323
																			C17ORF85_Taira201203_XENLA_stage_00180040
																			C18ORF1_Taira201203_XENLA_tissue_00229348
																			C18ORF25_Taira201203_XENLA_tissue_00272901
																			C18ORF32_Horb201201_XENLA_00219942
																			C18ORF32_Taira201203_XENLA_tissue_00226716
																			C19ORF10_XeXenL6RMv10001322m
																			C19ORF12_Amin201106_XENLA_00085784
																			C19ORF12_mgEST_Xl4jul2012_1013097876
																			C19ORF24_TeperekTkacz201202_XENLA_00094441
																			C19ORF40_Quigley201207_XENLA_00076241
																			C19ORF42_Kwon201107_XENLA_00021366
																			C19ORF43_Ismailoglu201203_XENLA_00001521
																			C19ORF44_Kwon201107_XENLA_00023340
																			C19ORF47_Ismailoglu201203_XENLA_00000520
																			C19ORF47_Taira201203_XENLA_stage_00155044
																			C19ORF50_TC435087
																			C19ORF51_XeXenL6RMv10041911m
																			C19ORF53_Quigley201112_XENLA_00077485
																			C19ORF53_TC440561
																			C19ORF53_Taira201203_XENLA_stage_00211774
																			C19ORF63_Kwon201107_XENLA_00079922
																			C19ORF70_Kwon201107_XENLA_00106085
																			C1D_Ismailoglu201203_XENLA_00057531
																			C1GALT1C1_Kwon201107_XENLA_00117070
																			C1ORF131_Park201106_XENLA_00100893
																			C1ORF228_Ismailoglu201203_XENLA_00064283
																			C1ORF43_Ismailoglu201203_XENLA_00059882
																			C1ORF85_Ismailoglu201203_XENLA_00053721
																			C1ORF9_Kwon201107_XENLA_00050612
																			C1QBP_Ismailoglu201203_XENLA_00069245
																			C1QL3_Taira201203_XENLA_tissue_00001288
																			C1QL3_XeXenL6RMv10031851m
																			C20ORF111_Ismailoglu201203_XENLA_00035080
																			C20ORF194_Ismailoglu201203_XENLA_00051667
																			C20ORF201_TC429922
																			C20ORF26_Quigley201207_XENLA_00020027
																			C20ORF29_Taira201203_XENLA_stage_00078730
																			C20ORF30_Taira201203_XENLA_tissue_00086137
																			C20ORF4_Ismailoglu201203_XENLA_00059293
																			C21ORF2_Taira201203_XENLA_tissue_00285871
																			C21ORF59_Ismailoglu201203_XENLA_00071833
																			C21ORF91_TeperekTkacz201206_XENLA_00130586
																			C22H12ORF62_Taira201203_XENLA_stage_00176535
																			C22H12ORF62_Taira201203_XENLA_tissue_00009022
																			C22H12ORF62_TeperekTkacz201206_XENLA_00111971
																			C22ORF13_Ismailoglu201203_XENLA_00056589
																			C22ORF13_mgEST_Xl4jul2012_1013156738
																			C22ORF23_TC435520
																			C22ORF28_XeXenL6RMv10002642m
																			C22ORF32_Taira201203_XENLA_stage_00101841
																			C2ORF29_TeperekTkacz201206_XENLA_00042683
																			C2ORF29_XeXenL6RMv10045447m
																			C2ORF42_Taira201203_XENLA_tissue_00205490
																			C2ORF47_Taira201203_XENLA_tissue_00185448
																			C2ORF63_Quigley201207_XENLA_00040172
																			C2ORF69_Taira201203_XENLA_stage_00181070
																			C2ORF73_Taira201203_XENLA_tissue_00040173
																			C2ORF76_TeperekTkacz201206_XENLA_00082314
																			C2ORF88_Taira201203_XENLA_tissue_00124396
																			C2ORF88_XeXenL6RMv10022520m
																			C3ORF37_Ismailoglu201203_XENLA_00032560
																			C3ORF64_mgEST_Xl4jul2012_1013098248
																			C4BPA_Ismailoglu201203_XENLA_00020514
																			C4BPA_Taira201203_XENLA_tissue_00139004
																			C4ORF27_TC433403
																			C4ORF27_TeperekTkacz201202_XENLA_00080095
																			C4ORF29_TC417926
																			C4ORF33_Taira201203_XENLA_tissue_00141244
																			C4ORF34_TeperekTkacz201202_XENLA_00072396
																			C4ORF46_Audic201207_XENLA_00000737
																			C4ORF49_Audic201207_XENLA_00004880
																			C5ORF15_Quigley201207_XENLA_00070580
																			C5ORF30_Taira201203_XENLA_tissue_00121847
																			C5ORF42_Quigley201207_XENLA_00110848
																			C5ORF42_Taira201203_XENLA_stage_00110953
																			C6ORF103_Taira201203_XENLA_tissue_00058229
																			C6ORF120_TC466099
																			C6ORF136_Taira201203_XENLA_stage_00201799
																			C6ORF162_Kwon201107_XENLA_00104431
																			C6ORF203_Kwon201107_XENLA_00013098
																			C6ORF57_Kwon201107_XENLA_00088393
																			C6ORF57_TC434502
																			C6ORF70_XeXenL6RMv10026248m
																			C7ORF11_Ismailoglu201203_XENLA_00010783
																			C7ORF23_Kwon201107_XENLA_00060623
																			C7ORF23_Kwon201107_XENLA_00066121
																			C7ORF26_Taira201203_XENLA_tissue_00202825
																			C7ORF42_Audic201207_XENLA_00002089
																			C7ORF42_Ismailoglu201203_XENLA_00035248
																			C7ORF44_Taira201203_XENLA_tissue_00168122
																			C7ORF46_TC450347
																			C7ORF55_TeperekTkacz201202_XENLA_00021410
																			C7ORF57_Taira201203_XENLA_stage_00080314
																			C7ORF59_Amin201106_XENLA_00091354
																			C7ORF70_Taira201203_XENLA_stage_00093535
																			C8G_Taira201203_XENLA_stage_00104479
																			C8G_Taira201203_XENLA_tissue_00277605
																			C8ORF42_Kwon201107_XENLA_00092459
																			C8ORF76_Kwon201107_XENLA_00079072
																			C8ORF83_Ismailoglu201203_XENLA_00062268
																			C8ORF83_Taira201203_XENLA_stage_00172951
																			C9ORF102_Taira201203_XENLA_stage_00212126
																			C9ORF116_XeXenL6RMv10039511m
																			C9ORF135_Quigley201207_XENLA_00080455
																			C9ORF30_Taira201203_XENLA_tissue_00066296
																			C9ORF41_Taira201203_XENLA_stage_00068814
																			C9ORF41_Taira201203_XENLA_stage_00124562
																			C9ORF4_Taira201203_XENLA_tissue_00006007
																			C9ORF68_Kwon201107_XENLA_00129424
																			C9ORF72_Taira201203_XENLA_tissue_00168358
																			C9ORF7_Taira201203_XENLA_stage_00097346
																			C9ORF82_TC463066
																			C9ORF9_XeXenL6RMv10010760m
																			CABIN1_Ismailoglu201203_XENLA_00059530
																			CABIN1_Taira201203_XENLA_tissue_00155052
																			CABLES2_Kwon201107_XENLA_00032193
																			CABLES2_Taira201203_XENLA_tissue_00095911
																			CABP7_Taira201203_XENLA_tissue_00097147
																			CADM1_Kwon201107_XENLA_00130885
																			CALCOCO1_TC417643
																			CALU_Taira201203_XENLA_stage_00040803
																			CAMKK2_Kwon201107_XENLA_00039249
																			CAMLG_Ismailoglu201203_XENLA_00062035
																			CAMTA1_Quigley201207_XENLA_00022774
																			CAP1_Ismailoglu201203_XENLA_00005575
																			CAPRIN2_Ismailoglu201203_XENLA_00039539
																			CAPSL_Kwon201107_XENLA_00076183
																			CARKD_Taira201203_XENLA_stage_00065729
																			CARKD_XeXenL6RMv10040566m
																			CASC3_Ismailoglu201203_XENLA_00026282
																			CASC3_Taira201203_XENLA_tissue_00174531
																			CASP2_Taira201203_XENLA_tissue_00222813
																			CASP3_Taira201203_XENLA_stage_00193306
																			CBLL1_Taira201203_XENLA_stage_00155887
																			CBLN2_Taira201203_XENLA_stage_00012116
																			CBWD2_TC418575
																			CBX8_Taira201203_XENLA_tissue_00048004
																			CBY1_Kwon201107_XENLA_00033993
																			CBY1_TeperekTkacz201206_XENLA_00084543
																			CC2D1A_Park201106_XENLA_00165295
																			CC2D2A_Quigley201112_XENLA_00099134
																			CC2D2A_XeXenL6RMv10027374m
																			CCDC103_Quigley201207_XENLA_00053465
																			CCDC108_Taira201203_XENLA_tissue_00150249
																			CCDC111_Ismailoglu201203_XENLA_00030748
																			CCDC112_Quigley201207_XENLA_00039428
																			CCDC113_Quigley201207_XENLA_00109739
																			CCDC113_XeXenL6RMv10006624m
																			CCDC124_Taira201203_XENLA_tissue_00189705
																			CCDC124_TeperekTkacz201206_XENLA_00008291
																			CCDC125_Taira201203_XENLA_tissue_00119545
																			CCDC126_Taira201203_XENLA_stage_00006368
																			CCDC126_Taira201203_XENLA_stage_00063186
																			CCDC127_Ismailoglu201203_XENLA_00023706
																			CCDC12_TeperekTkacz201202_XENLA_00084997
																			CCDC130_Ismailoglu201203_XENLA_00066710
																			CCDC130_Taira201203_XENLA_stage_00203166
																			CCDC134_Taira201203_XENLA_tissue_00162218
																			CCDC138_Taira201203_XENLA_tissue_00140127
																			CCDC150_Taira201203_XENLA_tissue_00043415
																			CCDC151_Taira201203_XENLA_stage_00152250
																			CCDC157_Quigley201207_XENLA_00010279
																			CCDC18_Kwon201107_XENLA_00021233
																			CCDC18_Kwon201107_XENLA_00055492
																			CCDC22_Amin201106_XENLA_00046231
																			CCDC24_Quigley201207_XENLA_00004304
																			CCDC25_Taira201203_XENLA_stage_00014208
																			CCDC25_Taira201203_XENLA_tissue_00019074
																			CCDC43_TC422585
																			CCDC47_Quigley201207_XENLA_00014165
																			CCDC50_Ismailoglu201203_XENLA_00063044
																			CCDC51_Taira201203_XENLA_tissue_00162324
																			CCDC55_Ismailoglu201203_XENLA_00022925
																			CCDC55_Taira201203_XENLA_stage_00171055
																			CCDC59_Ismailoglu201203_XENLA_00068993
																			CCDC61_XeXenL6RMv10023294m
																			CCDC65_Taira201203_XENLA_tissue_00076266
																			CCDC6_XeXenL6RMv10051480m
																			CCDC90A_Taira201203_XENLA_stage_00202592
																			CCDC94_Kwon201107_XENLA_00026461
																			CCDC99_Kwon201107_XENLA_00050984
																			CCDC9_Kwon201107_XENLA_00088796
																			CCDC9_Kwon201107_XENLA_00092576
																			CCHCR1_Taira201203_XENLA_stage_00043009
																			CCM2_Park201106_XENLA_00033300
																			CCM2_Quigley201207_XENLA_00012294
																			CCNB3_Taira201203_XENLA_stage_00109663
																			CCNB3_Taira201203_XENLA_tissue_00270943
																			CCNE1_mgEST_Xl4jul2012_1013086132
																			CCNF_Kwon201107_XENLA_00121218
																			CCNG2_Kwon201107_XENLA_00057383
																			CCNG2_TC418937
																			CCNH_Taira201203_XENLA_stage_00096640
																			CCNH_Taira201203_XENLA_tissue_00076644
																			CCNI_TC446126
																			CCNI_mgEST_Xl4jul2012_1013251457
																			CCNK_Chung201110_XENLA_00031077
																			CCNK_XeXenL6RMv10053762m
																			CCNL1_Taira201203_XENLA_stage_00161139
																			CCNL1_XeXenL6RMv10041397m
																			CCNO_Quigley201207_XENLA_00056419
																			CCNT1_Kwon201107_XENLA_00015849
																			CCNT1_Taira201203_XENLA_stage_00026376
																			CCNT1_Taira201203_XENLA_stage_00123987
																			CCNT1_Taira201203_XENLA_tissue_00282715
																			CCNY_Park201106_XENLA_00089632
																			CCP110_Kwon201107_XENLA_00109951
																			CCPG1_Kwon201107_XENLA_00031652
																			CCRN4L_Kwon201107_XENLA_00062870
																			CCT2_Taira201203_XENLA_stage_00074203
																			CCT2_XeXenL6RMv10029432m
																			CCT4_TeperekTkacz201206_XENLA_00062981
																			CCT5_Taira201203_XENLA_stage_00000574
																			CCT6A_Taira201203_XENLA_tissue_00172392
																			CCT7_TeperekTkacz201206_XENLA_00108176
																			CCZ1B_Taira201203_XENLA_tissue_00171887
																			CCZ1B_Taira201203_XENLA_tissue_00275712
																			CD2BP2_TeperekTkacz201206_XENLA_00055681
																			CD99L2_Taira201203_XENLA_stage_00140090
																			CDC123_mgEST_Xl4jul2012_1013087356
																			CDC16_Taira201203_XENLA_stage_00033032
																			CDC20_XeXenL6RMv10000292m
																			CDC23_XeXenL6RMv10011288m
																			CDC25B_Taira201203_XENLA_tissue_00210652
																			CDC25C_Ismailoglu201203_XENLA_00006370
																			CDC34_Taira201203_XENLA_tissue_00252495
																			CDC34_XeXenL6RMv10016829m
																			CDC34_XeXenL6RMv10021119m
																			CDC37L1_Taira201203_XENLA_stage_00008261
																			CDC37_Amin201106_XENLA_00012329
																			CDC37_XeXenL6RMv10044024m
																			CDC40_Taira201203_XENLA_stage_00010697
																			CDC40_Taira201203_XENLA_tissue_00287324
																			CDC40_XeXenL6RMv10020803m
																			CDC42_TeperekTkacz201202_XENLA_00129439
																			CDC42_XeXenL6RMv10026574m
																			CDC42_mgEST_Xl4jul2012_1013253962
																			CDC73_mgEST_Xl4jul2012_1013254387
																			CDCA2_Taira201203_XENLA_stage_00064576
																			CDCA4_Quigley201207_XENLA_00083769
																			CDCA4_TeperekTkacz201202_XENLA_00147844
																			CDCA5_Taira201203_XENLA_tissue_00182617
																			CDCA8_Ismailoglu201203_XENLA_00025953
																			CDH2_Quigley201207_XENLA_00113305
																			CDH3_TeperekTkacz201206_XENLA_00049785
																			CDK11B_Taira201203_XENLA_tissue_00023137
																			CDK5RAP1_Taira201203_XENLA_stage_00076032
																			CDK5RAP2_mgEST_Xl4jul2012_1013097498
																			CDK7_Quigley201112_XENLA_00104810
																			CDK9_TC419359
																			CDKL1_Audic201207_XENLA_00003075
																			CDKL1_Taira201203_XENLA_tissue_00043933
																			CDKN1B_Taira201203_XENLA_stage_00019878
																			CDKN1B_TeperekTkacz201202_XENLA_00048317
																			CDKN2AIPNL_Chung201110_XENLA_00067636
																			CDKN2AIPNL_TeperekTkacz201206_XENLA_00084534
																			CDKN2AIP_TC428435
																			CDKN2AIP_Taira201203_XENLA_tissue_00251040
																			CDKN2AIP_TeperekTkacz201202_XENLA_00032461
																			CDON_Taira201203_XENLA_stage_00165885
																			CDR2L_Ismailoglu201203_XENLA_00036285
																			CDR2_Quigley201207_XENLA_00001869
																			CDV3_Taira201203_XENLA_tissue_00228854
																			CELF1_Ismailoglu201203_XENLA_00026390
																			CELF1_TC433080
																			CELSR2_Taira201203_XENLA_tissue_00013378
																			CENPA_Taira201203_XENLA_stage_00086611
																			CENPA_TeperekTkacz201202_XENLA_00122001
																			CENPC1_Taira201203_XENLA_tissue_00287659
																			CENPE_Kwon201107_XENLA_00011161
																			CENPE_XeXenL6RMv10031216m
																			CENPO_Taira201203_XENLA_tissue_00104255
																			CENPP_Amin201106_XENLA_00086343
																			CENPP_XeXenL6RMv10039957m
																			CENPT_Taira201203_XENLA_stage_00078138
																			CEP120_TeperekTkacz201202_XENLA_00103536
																			CEP135_Quigley201207_XENLA_00066430
																			CEP152_Quigley201207_XENLA_00100527
																			CEP152_XeXenL6RMv10042612m
																			CEP164_Kwon201107_XENLA_00044934
																			CEP350_Ismailoglu201203_XENLA_00072906
																			CEP350_Taira201203_XENLA_tissue_00042690
																			CEP350_XeXenL6RMv10045726m
																			CEP41_Quigley201207_XENLA_00052785
																			CEP44_XeXenL6RMv10039601m
																			CEP57L1_Taira201203_XENLA_tissue_00087099
																			CEP68_Park201106_XENLA_00073241
																			CEP76_Kwon201107_XENLA_00071392
																			CEP76_Taira201203_XENLA_stage_00121185
																			CEP78_Taira201203_XENLA_tissue_00242738
																			CEP85_Kwon201107_XENLA_00001405
																			CEP89_Quigley201207_XENLA_00032908
																			CEP97_Ismailoglu201203_XENLA_00072700
																			CERCAM_Taira201203_XENLA_stage_00198009
																			CERCAM_Taira201203_XENLA_tissue_00129832
																			CERKL_Quigley201207_XENLA_00034984
																			CERK_Taira201203_XENLA_stage_00144082
																			CETN3_TeperekTkacz201202_XENLA_00076449
																			CFL1_Ismailoglu201203_XENLA_00021186
																			CHAMP1_Ismailoglu201203_XENLA_00020922
																			CHCHD4_Ismailoglu201203_XENLA_00072147
																			CHCHD4_Park201106_XENLA_00092664
																			CHD3_Taira201203_XENLA_stage_00049223
																			CHD6_Taira201203_XENLA_stage_00005497
																			CHD7_Ismailoglu201203_XENLA_00036720
																			CHD7_Quigley201207_XENLA_00022131
																			CHERP_Kwon201107_XENLA_00033350
																			CHIC2_TeperekTkacz201206_XENLA_00007936
																			CHIC2_XeXenL6RMv10042869m
																			CHKB_Taira201203_XENLA_stage_00070066
																			CHMP1A_Ismailoglu201203_XENLA_00007994
																			CHMP1B_Kwon201107_XENLA_00008541
																			CHMP1B_Quigley201112_XENLA_00010569
																			CHMP2A_Ismailoglu201203_XENLA_00027920
																			CHMP2B_Taira201203_XENLA_tissue_00053947
																			CHMP5_Taira201203_XENLA_stage_00103632
																			CHM_Taira201203_XENLA_tissue_00095776
																			CHM_Taira201203_XENLA_tissue_00203254
																			CHORDC1_Taira201203_XENLA_tissue_00092843
																			CHPF_Ismailoglu201203_XENLA_00043658
																			CHPF_Taira201203_XENLA_stage_00004207
																			CHPT1_Kwon201107_XENLA_00061805
																			CHPT1_Kwon201107_XENLA_00106227
																			CHPT1_Kwon201107_XENLA_00111854
																			CHRAC1_Taira201203_XENLA_stage_00074829
																			CHRAC1_Taira201203_XENLA_stage_00217033
																			CHST7_Quigley201112_XENLA_00041268
																			CHST7_TC431717
																			CIAO1_Park201106_XENLA_00064192
																			CIB1_TC427239
																			CIB1_XeXenL6RMv10023740m
																			CIDEC_Kwon201107_XENLA_00017710
																			CIDEC_Kwon201107_XENLA_00125568
																			CINP_Kwon201107_XENLA_00038636
																			CINP_Taira201203_XENLA_tissue_00041651
																			CIR1_Taira201203_XENLA_stage_00034598
																			CIT_Ismailoglu201203_XENLA_00057229
																			CLCN3_Kwon201107_XENLA_00072492
																			CLEC16A_TeperekTkacz201206_XENLA_00036087
																			CLK2_Ismailoglu201203_XENLA_00060748
																			CLK3_Taira201203_XENLA_stage_00046517
																			CLN6_Ismailoglu201203_XENLA_00006759
																			CLOCK_Kwon201107_XENLA_00001834
																			CLOCK_Taira201203_XENLA_tissue_00025459
																			CLOCK_Taira201203_XENLA_tissue_00261468
																			CLP1_TC413956
																			CLPP_Ismailoglu201203_XENLA_00038599
																			CLPP_TeperekTkacz201206_XENLA_00005120
																			CLPTM1L_Taira201203_XENLA_tissue_00109289
																			CLPTM1L_XeXenL6RMv10031350m
																			CLTA_Taira201203_XENLA_stage_00182710
																			CLTA_Taira201203_XENLA_stage_00195234
																			CLYBL_TeperekTkacz201202_XENLA_00036297
																			CMC1_Park201106_XENLA_00118231
																			CMC1_Taira201203_XENLA_tissue_00194078
																			CMIP_TC432673
																			CMPK1_XeXenL6RMv10037292m
																			CMPK1_XeXenL6RMv10046349m
																			CNDP2_TC420374
																			CNIH2_Taira201203_XENLA_stage_00084327
																			CNIH4_Taira201203_XENLA_stage_00137006
																			CNIH_Quigley201207_XENLA_00107325
																			CNKSR1_Ismailoglu201203_XENLA_00015796
																			CNN3_Ismailoglu201203_XENLA_00022312
																			CNN3_TeperekTkacz201206_XENLA_00098792
																			CNN3_XeXenL6RMv10005057m
																			CNNM2_Kwon201107_XENLA_00006905
																			CNOT10_Taira201203_XENLA_tissue_00058478
																			CNOT2_Taira201203_XENLA_stage_00062447
																			CNOT8_mgEST_Xl4jul2012_1013156785
																			CNO_Taira201203_XENLA_tissue_00009347
																			CNO_TeperekTkacz201206_XENLA_00008515
																			CNPY1_mgEST_Xl4jul2012_1013099380
																			CNPY2_Taira201203_XENLA_stage_00093565
																			CNPY2_Taira201203_XENLA_stage_00191845
																			CNPY2_Taira201203_XENLA_tissue_00250295
																			CNTLN_Taira201203_XENLA_tissue_00074590
																			COA5_TeperekTkacz201206_XENLA_00077591
																			COASY_Ismailoglu201203_XENLA_00028760
																			COBLL1_Kwon201107_XENLA_00074861
																			COBLL1_Taira201203_XENLA_tissue_00091189
																			COG3_Audic201207_XENLA_00003103
																			COG6_Ismailoglu201203_XENLA_00055590
																			COG6_Taira201203_XENLA_stage_00170993
																			COG6_XeXenL6RMv10000007m
																			COG7_Kwon201107_XENLA_00057651
																			COG7_XeXenL6RMv10023527m
																			COL5A2_Park201106_XENLA_00167003
																			COMMD10_Taira201203_XENLA_tissue_00239408
																			COMMD1_TeperekTkacz201206_XENLA_00006804
																			COMMD2_Taira201203_XENLA_stage_00148497
																			COMMD3_Kwon201107_XENLA_00016974
																			COMMD3_Taira201203_XENLA_stage_00020553
																			COMMD4_Taira201203_XENLA_tissue_00044493
																			COMMD6_Taira201203_XENLA_stage_00051032
																			COMMD8_Taira201203_XENLA_stage_00128323
																			COMMD8_Taira201203_XENLA_tissue_00154691
																			COPA_Ismailoglu201203_XENLA_00015943
																			COPA_Quigley201207_XENLA_00110632
																			COPE_Quigley201207_XENLA_00036250
																			COPE_XeXenL6RMv10036817m
																			COPG2_TC414972
																			COPG_TC415526
																			COPG_XeXenL6RMv10033538m
																			COPS3_XeXenL6RMv10015640m
																			COPS4_TC420282
																			COPS6_XeXenL6RMv10038342m
																			COPS7B_Ismailoglu201203_XENLA_00020274
																			COPS7B_TeperekTkacz201206_XENLA_00035875
																			COPZ1_TC426281
																			COPZ1_TeperekTkacz201206_XENLA_00127965
																			COQ10A_Quigley201207_XENLA_00096393
																			COQ10A_XeXenL6RMv10051676m
																			COQ7_XeXenL6RMv10014351m
																			COQ9_Taira201203_XENLA_tissue_00190988
																			COTL1_Ismailoglu201203_XENLA_00055117
																			COTL1_Taira201203_XENLA_stage_00169294
																			COX15_Kwon201107_XENLA_00041746
																			COX15_XeXenL6RMv10013788m
																			COX16_Horb201201_XENLA_00042265
																			COX18_Kwon201107_XENLA_00001999
																			COX18_Taira201203_XENLA_tissue_00170712
																			COX5A_Taira201203_XENLA_stage_00197080
																			COX5B.1_TC443541
																			COX5B.1_Taira201203_XENLA_stage_00108487
																			COX5B.1_Taira201203_XENLA_stage_00149989
																			COX6A1_TeperekTkacz201206_XENLA_00038399
																			COX7A2L_Park201106_XENLA_00170231
																			COX7A2_Kwon201107_XENLA_00123915
																			COX7A2_Taira201203_XENLA_stage_00196276
																			COX7B_XeXenL6RMv10054496m
																			COX7C_TC463779
																			COX7C_TeperekTkacz201206_XENLA_00044089
																			CPEB2_Taira201203_XENLA_tissue_00022504
																			CPEB3_Kwon201107_XENLA_00135205
																			CPEB3_Taira201203_XENLA_tissue_00203988
																			CPPED1_Kwon201107_XENLA_00016492
																			CPSF1_TeperekTkacz201206_XENLA_00123054
																			CPSF2_TeperekTkacz201206_XENLA_00006549
																			CPSF3_Taira201203_XENLA_tissue_00202945
																			CPT1A_Taira201203_XENLA_stage_00055736
																			CPVL_TC433405
																			CPZ_Park201106_XENLA_00106163
																			CRB3_Taira201203_XENLA_stage_00066074
																			CRBN_TeperekTkacz201206_XENLA_00112553
																			CRCP_TC424789
																			CRCP_XeXenL6RMv10042104m
																			CREBL2_Ismailoglu201203_XENLA_00002543
																			CRELD1_Kwon201107_XENLA_00060507
																			CRELD2_Taira201203_XENLA_tissue_00098512
																			CRIPT_XeXenL6RMv10027870m
																			CRK_TeperekTkacz201206_XENLA_00084163
																			CRNKL1_XeXenL6RMv10003500m
																			CRTC1_Kwon201107_XENLA_00079140
																			CRYZL1_Ismailoglu201203_XENLA_00060068
																			CRYZL1_TeperekTkacz201202_XENLA_00063698
																			CSK_Ismailoglu201203_XENLA_00012635
																			CSNK1A1_XeXenL6RMv10036981m
																			CSNK1G1_TC427333
																			CSNK2A1_Ismailoglu201203_XENLA_00027853
																			CSNK2A2_Taira201203_XENLA_tissue_00072873
																			CSNK2B_TC425941
																			CSNK2B_mgEST_Xl4jul2012_1013086090
																			CSRNP1_Taira201203_XENLA_stage_00201928
																			CT094_XENTR_Taira201203_XENLA_tissue_00026193
																			CTDSPL2_Kwon201107_XENLA_00050807
																			CTDSPL2_Taira201203_XENLA_stage_00218248
																			CTDSPL_Taira201203_XENLA_tissue_00198541
																			CTNNB1_TC414915
																			CTNNBIP1_TC422679
																			CTNNBL1_XeXenL6RMv10004190m
																			CTSB_Taira201203_XENLA_stage_00023777
																			CTSD_Ismailoglu201203_XENLA_00052197
																			CTSO_XeXenL6RMv10054022m
																			CUL2_XeXenL6RMv10026888m
																			CUL4A_Park201106_XENLA_00027772
																			CUL4A_XeXenL6RMv10032566m
																			CUTA_Ismailoglu201203_XENLA_00010805
																			CUX1_Kwon201107_XENLA_00001136
																			CWC15_Kwon201107_XENLA_00073126
																			CWC15_XeXenL6RMv10018539m
																			CWC22_Ismailoglu201203_XENLA_00027296
																			CWF19L1_XeXenL6RMv10004595m
																			CXCL12_Taira201203_XENLA_tissue_00058018
																			CXORF22_Taira201203_XENLA_tissue_00020019
																			CYB5B_Taira201203_XENLA_stage_00012142
																			CYB5B_XeXenL6RMv10011728m
																			CYB5D2_Taira201203_XENLA_stage_00166104
																			CYCS_Ismailoglu201203_XENLA_00008486
																			CYCS_Taira201203_XENLA_stage_00209721
																			CYP20A1_Taira201203_XENLA_stage_00031986
																			D10259.1
																			D31895.1
																			DAD1_TC435518
																			DAD1_Taira201203_XENLA_tissue_00015037
																			DAGLB_Taira201203_XENLA_stage_00041544
																			DALRD3_XeXenL6RMv10051054m
																			DARS_TC418870
																			DARS_XeXenL6RMv10049140m
																			DAZAP2_Quigley201112_XENLA_00027377
																			DAZAP2_TC414633
																			DBI_Taira201203_XENLA_tissue_00019616
																			DBNL_Ismailoglu201203_XENLA_00063543
																			DBP_Taira201203_XENLA_tissue_00113221
																			DBR1_Kwon201107_XENLA_00037654
																			DBR1_Kwon201107_XENLA_00112625
																			DBR1_TeperekTkacz201206_XENLA_00084710
																			DBT_Kwon201107_XENLA_00065143
																			DCAF10_Ismailoglu201203_XENLA_00007937
																			DCAF10_XeXenL6RMv10014121m
																			DCAF11_Kwon201107_XENLA_00110495
																			DCAF12_Kwon201107_XENLA_00120083
																			DCAF15_XeXenL6RMv10043194m
																			DCAF4_Taira201203_XENLA_stage_00187955
																			DCAF4_Taira201203_XENLA_tissue_00209468
																			DCAF7_TC425811
																			DCAF7_Taira201203_XENLA_tissue_00209220
																			DCLRE1C_Kwon201107_XENLA_00094902
																			DCP1A_Taira201203_XENLA_stage_00173446
																			DCP1B_Quigley201207_XENLA_00111046
																			DCP1B_Taira201203_XENLA_stage_00150596
																			DCP2_Ismailoglu201203_XENLA_00050785
																			DCP2_TeperekTkacz201206_XENLA_00071459
																			DCTN3_Quigley201207_XENLA_00011041
																			DCTN3_Quigley201207_XENLA_00033017
																			DCTN4_TC416852
																			DCTN4_TeperekTkacz201202_XENLA_00113696
																			DCTN5_Taira201203_XENLA_tissue_00015352
																			DCTN5_XeXenL6RMv10024024m
																			DCT_Taira201203_XENLA_tissue_00285518
																			DCUN1D1_TC421455
																			DCUN1D2_Amin201106_XENLA_00057373
																			DCUN1D3_Taira201203_XENLA_stage_00077304
																			DDA1_TC436347
																			DDA1_TC463589
																			DDI2_Quigley201207_XENLA_00024016
																			DDIT4_Taira201203_XENLA_tissue_00155885
																			DDOST_TeperekTkacz201206_XENLA_00070082
																			DDX17_XeXenL6RMv10009709m
																			DDX19B_XeXenL6RMv10003757m
																			DDX21_XeXenL6RMv10038472m
																			DDX23_Quigley201207_XENLA_00077291
																			DDX23_Taira201203_XENLA_tissue_00073553
																			DDX24_mgEST_Xl4jul2012_1013087002
																			DDX41_Ismailoglu201203_XENLA_00036113
																			DDX42_Ismailoglu201203_XENLA_00034290
																			DDX42_Kwon201107_XENLA_00040931
																			DDX46_Taira201203_XENLA_stage_00167964
																			DDX47_Ismailoglu201203_XENLA_00070042
																			DDX47_XeXenL6RMv10023605m
																			DDX4_Kwon201107_XENLA_00116667
																			DDX52_XeXenL6RMv10013420m
																			DDX54_Ismailoglu201203_XENLA_00056035
																			DDX59_TeperekTkacz201206_XENLA_00005752
																			DDX59_TeperekTkacz201206_XENLA_00034677
																			DDX5_Quigley201207_XENLA_00065058
																			DDX6_Quigley201207_XENLA_00021981
																			DEDD2_Quigley201112_XENLA_00039209
																			DEDD2_TC414102
																			DEGS1_XeXenL6RMv10024333m
																			DEM1_Kwon201107_XENLA_00048102
																			DENR_Kwon201107_XENLA_00035746
																			DEPDC4_Taira201203_XENLA_stage_00056350
																			DEPDC5_Ismailoglu201203_XENLA_00040316
																			DEPDC5_Taira201203_XENLA_tissue_00072955
																			DEPDC7_XeXenL6RMv10014879m
																			DERL1_Taira201203_XENLA_stage_00099088
																			DFFA_Ismailoglu201203_XENLA_00029622
																			DGCR14_Kwon201107_XENLA_00083644
																			DGCR14_Taira201203_XENLA_stage_00027631
																			DGCR14_Taira201203_XENLA_tissue_00130007
																			DGCR14_XeXenL6RMv10047932m
																			DHCR24_Ismailoglu201203_XENLA_00061063
																			DHRS13_Kwon201107_XENLA_00113856
																			DHX16_Ismailoglu201203_XENLA_00010708
																			DHX33_Audic201207_XENLA_00001595
																			DHX34_Taira201203_XENLA_tissue_00074003
																			DHX36_Ismailoglu201203_XENLA_00034554
																			DHX36_Ismailoglu201203_XENLA_00069176
																			DHX36_Taira201203_XENLA_tissue_00044141
																			DHX37_Ismailoglu201203_XENLA_00053173
																			DHX38_Taira201203_XENLA_stage_00092298
																			DHX40_XeXenL6RMv10033426m
																			DHX9_Ismailoglu201203_XENLA_00028078
																			DHX9_TeperekTkacz201206_XENLA_00112936
																			DIABLO_Taira201203_XENLA_stage_00039339
																			DIEXF_XeXenL6RMv10034571m
																			DIRC2_TeperekTkacz201202_XENLA_00027105
																			DIS3L2_Ismailoglu201203_XENLA_00054784
																			DIS3L2_Taira201203_XENLA_stage_00161301
																			DIS3_Ismailoglu201203_XENLA_00061986
																			DISP1_Ismailoglu201203_XENLA_00049076
																			DKFZP761E198_TeperekTkacz201206_XENLA_00054808
																			DLAT_TeperekTkacz201206_XENLA_00076772
																			DLD_XeXenL6RMv10029886m
																			DLEC1_XeXenL6RMv10028877m
																			DLG1_Ismailoglu201203_XENLA_00058915
																			DLGAP5_Kwon201107_XENLA_00006338
																			DLGAP5_Kwon201107_XENLA_00020651
																			DLL1_TC431582
																			DLX6_XeXenL6RMv10049411m
																			DMAP1_Taira201203_XENLA_tissue_00028731
																			DMRT2_Quigley201112_XENLA_00008066
																			DMRT2_Quigley201207_XENLA_00045787
																			DMRT2_XeXenL6RMv10052390m
																			DMTF1_Ismailoglu201203_XENLA_00011209
																			DMTF1_Taira201203_XENLA_stage_00098176
																			DMTF1_Taira201203_XENLA_tissue_00096591
																			DMXL1_Kwon201107_XENLA_00103248
																			DNAAF2_Taira201203_XENLA_stage_00077012
																			DNAH11_XeXenL6RMv10053577m
																			DNAH14_Quigley201112_XENLA_00041552
																			DNAI2_Quigley201207_XENLA_00109780
																			DNAJA1_Amin201106_XENLA_00046863
																			DNAJA2_TeperekTkacz201206_XENLA_00107904
																			DNAJA3_Kwon201107_XENLA_00068362
																			DNAJA4.2_Park201106_XENLA_00096986
																			DNAJB11_Kwon201107_XENLA_00044163
																			DNAJB11_TC421952
																			DNAJB12_XeXenL6RMv10047278m
																			DNAJB14_Chung201110_XENLA_00014936
																			DNAJB14_Taira201203_XENLA_stage_00050695
																			DNAJB1_Park201106_XENLA_00101765
																			DNAJB6_Audic201207_XENLA_00003695
																			DNAJB6_Taira201203_XENLA_tissue_00258056
																			DNAJB9_TeperekTkacz201206_XENLA_00121849
																			DNAJC11_Amin201106_XENLA_00018402
																			DNAJC13_Kwon201107_XENLA_00032270
																			DNAJC21_XeXenL6RMv10035818m
																			DNAJC28_TC437198
																			DNAJC30_Ismailoglu201203_XENLA_00074218
																			DNAJC30_Taira201203_XENLA_stage_00053656
																			DNAJC5_Ismailoglu201203_XENLA_00054217
																			DNAJC7_Kwon201107_XENLA_00134180
																			DNAJC8_Ismailoglu201203_XENLA_00044345
																			DNAL1_Ismailoglu201203_XENLA_00012134
																			DNALI1_Audic201207_XENLA_00002207
																			DNLZ_Taira201203_XENLA_tissue_00255377
																			DNTTIP1_Horb201201_XENLA_00068137
																			DNTTIP2_Quigley201207_XENLA_00034881
																			DNTTIP2_XeXenL6RMv10001560m
																			DOC2A_Taira201203_XENLA_tissue_00082054
																			DOCK4_Kwon201107_XENLA_00059421
																			DOCK7_Taira201203_XENLA_stage_00107443
																			DOCK7_Taira201203_XENLA_tissue_00195420
																			DOHH_TeperekTkacz201202_XENLA_00142139
																			DOPEY1_Kwon201107_XENLA_00118800
																			DPAGT1_Taira201203_XENLA_stage_00189479
																			DPCD_XENTR_Taira201203_XENLA_stage_00207722
																			DPH2_TC416284
																			DPH3_Taira201203_XENLA_stage_00025961
																			DPM1_Amin201106_XENLA_00020917
																			DPM2_Taira201203_XENLA_stage_00190251
																			DPM3_mgEST_Xl4jul2012_1013113345
																			DPP9_Taira201203_XENLA_tissue_00199689
																			DPY30_Quigley201207_XENLA_00002317
																			DPY30_TeperekTkacz201202_XENLA_00070824
																			DPY30_TeperekTkacz201206_XENLA_00050656
																			DQ020269.1
																			DQ096857.1
																			DQ096883.1
																			DQ096958.1
																			DQ810273.1
																			DR1_Quigley201207_XENLA_00017939
																			DR1_XeXenL6RMv10012855m
																			DRG2_Taira201203_XENLA_stage_00139897
																			DSCC1_Taira201203_XENLA_stage_00071888
																			DSCR3_Amin201106_XENLA_00090671
																			DSCR3_Taira201203_XENLA_tissue_00017267
																			DSP_XeXenL6RMv10045964m
																			DTX2_Taira201203_XENLA_stage_00087196
																			DUS1L_Ismailoglu201203_XENLA_00074309
																			DUS1L_Taira201203_XENLA_stage_00095053
																			DUSP10_Taira201203_XENLA_tissue_00289870
																			DUSP11.2_Ismailoglu201203_XENLA_00003266
																			DUSP1_Taira201203_XENLA_stage_00096961
																			DUSP1_XeXenL6RMv10033068m
																			DUSP5_Taira201203_XENLA_tissue_00103341
																			DVL3_Ismailoglu201203_XENLA_00008630
																			DVL3_Taira201203_XENLA_stage_00173681
																			DYNC1I2_Ismailoglu201203_XENLA_00057411
																			DYNC1LI2_Audic201207_XENLA_00007367
																			DYNC1LI2_Kwon201107_XENLA_00016062
																			DYNC2LI1_Amin201106_XENLA_00077171
																			DYNC2LI1_XeXenL6RMv10010121m
																			DYNLL2_Ismailoglu201203_XENLA_00016635
																			DYNLL2_Taira201203_XENLA_tissue_00085496
																			DYNLRB1_Taira201203_XENLA_stage_00139286
																			DYX1C1_Ismailoglu201203_XENLA_00057155
																			DYX1C1_Taira201203_XENLA_tissue_00146215
																			E1BS81_CHICK_Taira201203_XENLA_stage_00209685
																			E1BZY5_CHICK_Taira201203_XENLA_tissue_00101161
																			E2F4_Taira201203_XENLA_stage_00062758
																			E2F4_Taira201203_XENLA_tissue_00062826
																			E2F5_TC441097
																			E2F5_Taira201203_XENLA_stage_00148713
																			E4F1_Ismailoglu201203_XENLA_00008428
																			EAF1_Taira201203_XENLA_tissue_00079428
																			EARS2_Taira201203_XENLA_stage_00169233
																			EBAG9_Taira201203_XENLA_tissue_00146889
																			EBAG9_XeXenL6RMv10039458m
																			ECHDC1_Taira201203_XENLA_stage_00014468
																			ECHS1_Quigley201207_XENLA_00028314
																			ECI2_Taira201203_XENLA_tissue_00170814
																			ECSIT_Kwon201107_XENLA_00003277
																			ECT2_Kwon201107_XENLA_00000759
																			EDC3_TC417526
																			EDC3_Taira201203_XENLA_tissue_00062756
																			EDC4_Kwon201107_XENLA_00046733
																			EDEM1_Taira201203_XENLA_stage_00053427
																			EEF1G_Ismailoglu201203_XENLA_00046627
																			EEF2K_Amin201106_XENLA_00022947
																			EEFSEC_Ismailoglu201203_XENLA_00048455
																			EEFSEC_Taira201203_XENLA_stage_00127727
																			EF623990.1
																			EFCAB7_Park201106_XENLA_00008174
																			EFCAB7_Quigley201207_XENLA_00019847
																			EFHA1_Kwon201107_XENLA_00003463
																			EFHA1_TC426965
																			EFHA1_Taira201203_XENLA_stage_00094837
																			EFHA2_Taira201203_XENLA_tissue_00197685
																			EFHC2_Ismailoglu201203_XENLA_00023059
																			EFTUD1_Taira201203_XENLA_stage_00080149
																			EGLN1_Ismailoglu201203_XENLA_00070225
																			EGLN1_Kwon201107_XENLA_00017035
																			EGLN3_TC419123
																			EHBP1_Ismailoglu201203_XENLA_00002345
																			EHBP1_Taira201203_XENLA_tissue_00163266
																			EHD1_Audic201207_XENLA_00005461
																			EHD1_Ismailoglu201203_XENLA_00031930
																			EHD1_XeXenL6RMv10036846m
																			EHMT2_Ismailoglu201203_XENLA_00035449
																			EHMT2_Kwon201107_XENLA_00021522
																			EI24_Taira201203_XENLA_stage_00003316
																			EIF1B_TC454506
																			EIF1B_Taira201203_XENLA_stage_00070323
																			EIF1B_Taira201203_XENLA_stage_00151110
																			EIF1B_XeXenL6RMv10021259m
																			EIF2B1_Taira201203_XENLA_stage_00188709
																			EIF2B1_Taira201203_XENLA_tissue_00146176
																			EIF2B1_XeXenL6RMv10006143m
																			EIF2D_Park201106_XENLA_00083920
																			EIF2S3_Kwon201107_XENLA_00065293
																			EIF2S3_XeXenL6RMv10009778m
																			EIF3A_Kwon201107_XENLA_00095874
																			EIF3D_Kwon201107_XENLA_00013805
																			EIF3D_Taira201203_XENLA_stage_00140651
																			EIF3G_XeXenL6RMv10017291m
																			EIF3H_mgEST_Xl4jul2012_1013155824
																			EIF3I_Ismailoglu201203_XENLA_00070738
																			EIF3J_XeXenL6RMv10016143m
																			EIF3K_TeperekTkacz201206_XENLA_00092541
																			EIF3L_XeXenL6RMv10040739m
																			EIF3L_mgEST_Xl4jul2012_1013250764
																			EIF4A1B_Taira201203_XENLA_tissue_00095892
																			EIF4A1_XeXenL6RMv10025728m
																			EIF4A2_Park201106_XENLA_00130244
																			EIF4B_Taira201203_XENLA_tissue_00158073
																			EIF4E2_XeXenL6RMv10013646m
																			EIF4ENIF1_Taira201203_XENLA_stage_00055632
																			EIF4G1_Kwon201107_XENLA_00021419
																			EIF4H_Ismailoglu201203_XENLA_00040223
																			EIF4H_Ismailoglu201203_XENLA_00042301
																			EIF5A_mgEST_Xl4jul2012_1013086606
																			EIF5B_Ismailoglu201203_XENLA_00000276
																			EIF5_XeXenL6RMv10036459m
																			EIF6_Horb201201_XENLA_00019358
																			ELK4_Ismailoglu201203_XENLA_00043362
																			ELL2_XeXenL6RMv10016747m
																			ELMOD2_Kwon201107_XENLA_00048943
																			ELOF1_TC446117
																			ELOVL5_Taira201203_XENLA_stage_00067413
																			ELP2_Taira201203_XENLA_stage_00135784
																			ELP3_Taira201203_XENLA_stage_00002467
																			ELP3_Taira201203_XENLA_tissue_00216157
																			EMG1_TC450028
																			EMP2_Taira201203_XENLA_stage_00125675
																			EMX2_Park201106_XENLA_00172354
																			ENC1_Kwon201107_XENLA_00080116
																			ENDOD1_TeperekTkacz201202_XENLA_00085452
																			ENDOV_Kwon201107_XENLA_00049460
																			ENKUR_TeperekTkacz201206_XENLA_00117866
																			ENO4_Horb201201_XENLA_00224145
																			EPB41L2_Park201106_XENLA_00076895
																			EPB41L2_Taira201203_XENLA_stage_00042701
																			EPB41_Horb201201_XENLA_00005774
																			EPC2_Ismailoglu201203_XENLA_00054998
																			EPC2_Taira201203_XENLA_tissue_00041732
																			EPHX3_TC455095
																			EPHX3_XeXenL6RMv10003940m
																			EPRS_Quigley201207_XENLA_00008207
																			EPS15L1_Kwon201107_XENLA_00053334
																			EPS15_Ismailoglu201203_XENLA_00068589
																			EPS15_Taira201203_XENLA_tissue_00276075
																			ERAL1_XeXenL6RMv10025412m
																			ERCC3_Taira201203_XENLA_stage_00133188
																			ERCC6L_Kwon201107_XENLA_00102819
																			ERGIC1_TeperekTkacz201206_XENLA_00052924
																			ERH_Taira201203_XENLA_stage_00121146
																			ERI1_Ismailoglu201203_XENLA_00066168
																			ERLEC1_Park201106_XENLA_00161309
																			ERLEC1_XeXenL6RMv10046753m
																			ERMP1_XeXenL6RMv10001395m
																			ERP44_Kwon201107_XENLA_00011167
																			ERRFI1_Quigley201207_XENLA_00091060
																			ESCO1_Ismailoglu201203_XENLA_00018369
																			ESR-5_Ismailoglu201203_XENLA_00047472
																			ESR-5_Taira201203_XENLA_stage_00204299
																			ETAA1_Taira201203_XENLA_stage_00010736
																			ETAA1_XeXenL6RMv10022008m
																			ETFA_Taira201203_XENLA_stage_00060180
																			ETV3_TeperekTkacz201206_XENLA_00032128
																			EWSR1_Ismailoglu201203_XENLA_00034544
																			EXD3_TC447640
																			EXOC2_Ismailoglu201203_XENLA_00017378
																			EXOC5_XeXenL6RMv10009263m
																			EXOSC1_Taira201203_XENLA_tissue_00045446
																			EXOSC2_Ismailoglu201203_XENLA_00059213
																			EXOSC2_TeperekTkacz201206_XENLA_00015264
																			EXOSC9_Ismailoglu201203_XENLA_00060948
																			EYA3_Ismailoglu201203_XENLA_00035675
																			EZH2_Ismailoglu201203_XENLA_00066348
																			EZH2_XeXenL6RMv10038910m
																			F1N829_CHICK_Horb201201_XENLA_00200853
																			F1NIK7_CHICK_Taira201203_XENLA_stage_00084671
																			F1NSF6_CHICK_Taira201203_XENLA_tissue_00080879
																			F1NTK8_CHICK_TC456268
																			F1NTL1_CHICK_Quigley201112_XENLA_00061889
																			F1NVN6_CHICK_XeXenL6RMv10017635m
																			F1NYA9_CHICK_Taira201203_XENLA_stage_00109831
																			F3_mgEST_Xl4jul2012_1013111288
																			F6PHS3_XENTR_Taira201203_XENLA_stage_00091059
																			F6PHS3_XENTR_Taira201203_XENLA_stage_00166227
																			F6Q9W5_XENTR_Taira201203_XENLA_stage_00004550
																			F6QDI1_XENTR_Quigley201112_XENLA_00061904
																			F6QDI1_XENTR_Taira201203_XENLA_tissue_00278478
																			F6QDI1_XENTR_XeXenL6RMv10006129m
																			F6RPR3_XENTR_Taira201203_XENLA_tissue_00073777
																			F6RPR3_XENTR_Taira201203_XENLA_tissue_00165240
																			F6TK15_XENTR_Taira201203_XENLA_tissue_00096347
																			F6XR86_XENTR_Amin201106_XENLA_00029974
																			F6XR86_XENTR_XeXenL6RMv10055673m
																			F6Y8V2_XENTR_Ismailoglu201203_XENLA_00049058
																			F6Z0Q8_XENTR_mgEST_Xl4jul2012_1013250676
																			F6ZF59_XENTR_Park201106_XENLA_00043485
																			F6ZUG9_XENTR_Quigley201207_XENLA_00001117
																			F6ZVR3_XENTR_XeXenL6RMv10046737m
																			F7CXE9_XENTR_Ismailoglu201203_XENLA_00020699
																			F7D1E2_XENTR_Ismailoglu201203_XENLA_00024864
																			F7D1W8_XENTR_Quigley201207_XENLA_00083067
																			F7EI34_XENTR_XeXenL6RMv10009793m
																			F7EKX0_XENTR_Taira201203_XENLA_tissue_00052163
																			F8A1_Taira201203_XENLA_tissue_00257456
																			FAAH2_Taira201203_XENLA_tissue_00072052
																			FAAH2_XeXenL6RMv10050444m
																			FAF1_Ismailoglu201203_XENLA_00018303
																			FAF2_Horb201201_XENLA_00089734
																			FAHD1_Kwon201107_XENLA_00119391
																			FAM102B_Kwon201107_XENLA_00010667
																			FAM102B_Taira201203_XENLA_tissue_00239293
																			FAM102B_XeXenL6RMv10026992m
																			FAM103A1_Park201106_XENLA_00019053
																			FAM110C_Ismailoglu201203_XENLA_00057593
																			FAM115A_TeperekTkacz201206_XENLA_00002548
																			FAM118B_Kwon201107_XENLA_00103875
																			FAM120B_Ismailoglu201203_XENLA_00017186
																			FAM120C_XeXenL6RMv10009839m
																			FAM125A_Amin201106_XENLA_00015630
																			FAM126B_Ismailoglu201203_XENLA_00018336
																			FAM135A_Taira201203_XENLA_stage_00025045
																			FAM135A_Taira201203_XENLA_tissue_00261191
																			FAM149A_Quigley201207_XENLA_00097771
																			FAM154B_Chung201110_XENLA_00066068
																			FAM162A_Taira201203_XENLA_stage_00185523
																			FAM168B_Amin201106_XENLA_00012050
																			FAM172A_Taira201203_XENLA_tissue_00250256
																			FAM173B_Taira201203_XENLA_stage_00201668
																			FAM173B_XeXenL6RMv10019423m
																			FAM174A_Kwon201107_XENLA_00089141
																			FAM174A_Taira201203_XENLA_tissue_00072742
																			FAM174A_Taira201203_XENLA_tissue_00150590
																			FAM175A_Ismailoglu201203_XENLA_00059128
																			FAM177A1_Ismailoglu201203_XENLA_00038549
																			FAM188A_Taira201203_XENLA_tissue_00134331
																			FAM188B_Taira201203_XENLA_tissue_00141853
																			FAM18B1_Kwon201107_XENLA_00054309
																			FAM18B1_Taira201203_XENLA_stage_00019825
																			FAM190B_Kwon201107_XENLA_00034746
																			FAM192A_TeperekTkacz201202_XENLA_00055368
																			FAM194A_Taira201203_XENLA_tissue_00247899
																			FAM206A_Kwon201107_XENLA_00059470
																			FAM206A_Taira201203_XENLA_stage_00046749
																			FAM208A_Audic201207_XENLA_00006181
																			FAM208A_Taira201203_XENLA_stage_00145839
																			FAM208B_Kwon201107_XENLA_00014081
																			FAM208B_Taira201203_XENLA_tissue_00188918
																			FAM210A_Kwon201107_XENLA_00010403
																			FAM21A_Taira201203_XENLA_stage_00033733
																			FAM35A_Kwon201107_XENLA_00122499
																			FAM3C_Quigley201207_XENLA_00003656
																			FAM3C_TC417951
																			FAM3C_Taira201203_XENLA_stage_00092129
																			FAM3C_Taira201203_XENLA_tissue_00285856
																			FAM46A_Quigley201207_XENLA_00002344
																			FAM46A_Taira201203_XENLA_stage_00021603
																			FAM46A_XeXenL6RMv10039416m
																			FAM46D_Taira201203_XENLA_tissue_00178631
																			FAM50A_Taira201203_XENLA_stage_00168082
																			FAM54A_Ismailoglu201203_XENLA_00049836
																			FAM54B_XeXenL6RMv10009014m
																			FAM59A_Ismailoglu201203_XENLA_00062730
																			FAM5B_Taira201203_XENLA_tissue_00217726
																			FAM63B_Taira201203_XENLA_stage_00174609
																			FAM63B_XeXenL6RMv10005885m
																			FAM91A1_XeXenL6RMv10007762m
																			FAM96A_Kwon201107_XENLA_00005815
																			FAM96B_Ismailoglu201203_XENLA_00064062
																			FAM96B_TC427504
																			FAM98A_Ismailoglu201203_XENLA_00040992
																			FAN1_Taira201203_XENLA_tissue_00272295
																			FANCF_TC421308
																			FANCI_Ismailoglu201203_XENLA_00014005
																			FANCL_XeXenL6RMv10055276m
																			FANK1_Kwon201107_XENLA_00136573
																			FAR1_Quigley201112_XENLA_00095935
																			FARSA_Taira201203_XENLA_stage_00004057
																			FASN_Taira201203_XENLA_stage_00125854
																			FASTKD2_Taira201203_XENLA_tissue_00146006
																			FASTKD5_Ismailoglu201203_XENLA_00026441
																			FAU_Taira201203_XENLA_stage_00158195
																			FBRSL1_Taira201203_XENLA_tissue_00074721
																			FBRSL1_Taira201203_XENLA_tissue_00230828
																			FBRS_Ismailoglu201203_XENLA_00031689
																			FBXL12_Kwon201107_XENLA_00116038
																			FBXL13_Ismailoglu201203_XENLA_00020680
																			FBXL17_Taira201203_XENLA_stage_00122850
																			FBXL18_Park201106_XENLA_00130736
																			FBXL18_XeXenL6RMv10022567m
																			FBXL20_TC417236
																			FBXL8_TC421936
																			FBXL8_Taira201203_XENLA_tissue_00014082
																			FBXO21_Taira201203_XENLA_stage_00157954
																			FBXO21_XeXenL6RMv10021849m
																			FBXO21_XeXenL6RMv10026830m
																			FBXO27_Taira201203_XENLA_tissue_00263194
																			FBXO28_Taira201203_XENLA_stage_00200869
																			FBXO38_Ismailoglu201203_XENLA_00047016
																			FBXO46_Taira201203_XENLA_tissue_00015711
																			FBXO7_XeXenL6RMv10002641m
																			FBXO8_Ismailoglu201203_XENLA_00063773
																			FBXW2_Taira201203_XENLA_stage_00159932
																			FBXW4_Quigley201207_XENLA_00106673
																			FBXW5_Quigley201112_XENLA_00055401
																			FCF1_TC429456
																			FCHO2_Ismailoglu201203_XENLA_00036493
																			FCHO2_Taira201203_XENLA_stage_00105966
																			FDFT1_Ismailoglu201203_XENLA_00067493
																			FEM1B_Ismailoglu201203_XENLA_00050711
																			FEM1B_TeperekTkacz201206_XENLA_00003627
																			FEM1B_XeXenL6RMv10004028m
																			FEN1_Ismailoglu201203_XENLA_00045842
																			FEN1_XeXenL6RMv10002186m
																			FGFR1OP2_Audic201207_XENLA_00000867
																			FGFR1OP2_TC421824
																			FHIT_TC426042
																			FIBP_Kwon201107_XENLA_00057639
																			FICD_Ismailoglu201203_XENLA_00007137
																			FICD_XeXenL6RMv10027098m
																			FIGLA_Taira201203_XENLA_stage_00210163
																			FIP1L1_XeXenL6RMv10053619m
																			FKBP11_Taira201203_XENLA_tissue_00078947
																			FKBP4_Ismailoglu201203_XENLA_00073855
																			FKTN_XeXenL6RMv10008564m
																			FLOT1_TC445859
																			FLOT1_Taira201203_XENLA_tissue_00030602
																			FNDC3A.2_Kwon201107_XENLA_00120388
																			FNDC3A_Kwon201107_XENLA_00017817
																			FNTB_Taira201203_XENLA_stage_00027601
																			FNTB_Taira201203_XENLA_tissue_00074826
																			FOPNL_Taira201203_XENLA_stage_00035705
																			FOPNL_Taira201203_XENLA_tissue_00153725
																			FOXJ1.2_Taira201203_XENLA_stage_00170565
																			FOXJ1_Chung201110_XENLA_00073874
																			FOXN2_Kwon201107_XENLA_00123055
																			FOXN3_Taira201203_XENLA_tissue_00060381
																			FOXN4_Quigley201112_XENLA_00079036
																			FRAT1_Audic201207_XENLA_00006839
																			FRS2_Ismailoglu201203_XENLA_00045676
																			FRS2_XeXenL6RMv10023783m
																			FTMT_XeXenL6RMv10052578m
																			FTSJ2_Taira201203_XENLA_tissue_00253484
																			FTSJD1_Taira201203_XENLA_stage_00114019
																			FTSJD1_Taira201203_XENLA_tissue_00227993
																			FTSJD2_Park201106_XENLA_00061022
																			FTSJD2_XeXenL6RMv10000044m
																			FUBP1_Taira201203_XENLA_stage_00097928
																			FUBP1_Taira201203_XENLA_stage_00140593
																			FUBP1_TeperekTkacz201206_XENLA_00132183
																			FUK_Ismailoglu201203_XENLA_00012432
																			FUNDC1_TC421480
																			FUS_Taira201203_XENLA_stage_00068386
																			FUT11_Kwon201107_XENLA_00056000
																			FUT9_Taira201203_XENLA_tissue_00021782
																			FUZ_Quigley201112_XENLA_00019363
																			FUZ_XeXenL6RMv10012996m
																			FXN_Taira201203_XENLA_stage_00063457
																			FXR1_XeXenL6RMv10010167m
																			FYTTD1_Taira201203_XENLA_stage_00074620
																			FZD10_TC415487
																			FZD8_TeperekTkacz201202_XENLA_00045724
																			FZD8_XeXenL6RMv10026881m
																			FZD9_Taira201203_XENLA_stage_00102419
																			G2E3_Taira201203_XENLA_tissue_00149581
																			G2E3_TeperekTkacz201202_XENLA_00079064
																			G2E3_XeXenL6RMv10022159m
																			GAA_Ismailoglu201203_XENLA_00008258
																			GAB3_Horb201201_XENLA_00040213
																			GABARAPL2_TC430294
																			GABARAPL2_XeXenL6RMv10011819m
																			GABPB1_Kwon201107_XENLA_00110860
																			GABPB1_XeXenL6RMv10003669m
																			GABRB1_Ismailoglu201203_XENLA_00040485
																			GADD45GIP1_Kwon201107_XENLA_00039806
																			GADD45GIP1_Taira201203_XENLA_stage_00195338
																			GALC_Taira201203_XENLA_tissue_00109945
																			GALK2_Taira201203_XENLA_stage_00011192
																			GAR1_TeperekTkacz201206_XENLA_00019210
																			GATA2_TeperekTkacz201206_XENLA_00049069
																			GATAD1_Quigley201207_XENLA_00087806
																			GBAS_Kwon201107_XENLA_00062924
																			GBF1_Kwon201107_XENLA_00015786
																			GBF1_Taira201203_XENLA_tissue_00086906
																			GCA_TC417344
																			GCA_Taira201203_XENLA_tissue_00284222
																			GCC1_TeperekTkacz201206_XENLA_00125582
																			GCC2_Kwon201107_XENLA_00083602
																			GCDH_Taira201203_XENLA_stage_00014566
																			GCFC1_Kwon201107_XENLA_00082095
																			GCFC1_Taira201203_XENLA_stage_00051022
																			GCN1L1_Ismailoglu201203_XENLA_00015824
																			GCN1L1_Kwon201107_XENLA_00085727
																			GCN1L1_Taira201203_XENLA_stage_00161805
																			GCN1L1_Taira201203_XENLA_tissue_00111316
																			GDI1_XeXenL6RMv10026844m
																			GDPD1_Kwon201107_XENLA_00048039
																			GEMIN5_XeXenL6RMv10053404m
																			GEMIN7_Taira201203_XENLA_tissue_00174778
																			GFI1_XeXenL6RMv10052866m
																			GFM2_Park201106_XENLA_00008340
																			GGA1_TC415690
																			GGA1_Taira201203_XENLA_tissue_00207372
																			GGCX_Ismailoglu201203_XENLA_00051593
																			GGNBP2_Taira201203_XENLA_stage_00018677
																			GGNBP2_Taira201203_XENLA_tissue_00219863
																			GHDC_Taira201203_XENLA_tissue_00036430
																			GHDC_Taira201203_XENLA_tissue_00209698
																			GHITM_TC429572
																			GINS3_XeXenL6RMv10006625m
																			GIPC1_Kwon201107_XENLA_00127871
																			GLA_Ismailoglu201203_XENLA_00062117
																			GLB1L_Ismailoglu201203_XENLA_00016898
																			GLG1_XeXenL6RMv10021613m
																			GLOD4_Taira201203_XENLA_stage_00055013
																			GLT8D1_Quigley201207_XENLA_00098619
																			GLUL_TeperekTkacz201206_XENLA_00008587
																			GLUL_XeXenL6RMv10031365m
																			GM10036_Taira201203_XENLA_stage_00015460
																			GM10036_Taira201203_XENLA_stage_00201085
																			GM11175_Taira201203_XENLA_tissue_00291862
																			GM5451_Taira201203_XENLA_stage_00065655
																			GM5805_Quigley201207_XENLA_00070903
																			GM5805_Taira201203_XENLA_stage_00044571
																			GM5805_TeperekTkacz201202_XENLA_00018785
																			GM9104_Taira201203_XENLA_stage_00011202
																			GMCL1_Taira201203_XENLA_tissue_00087308
[truncated: 4,839 more rows]

## Sheet: K4 heterogeneous (0<HMD<80)
2310033E01RIK_Taira201203_XENLA_tissue_00122414
42SP50_Taira201203_XENLA_tissue_00108571
4930452B06RIK_Quigley201112_XENLA_00014214
4930525M21RIK_Ismailoglu201203_XENLA_00054158
A1L1D1_XENTR_Kwon201107_XENLA_00064404
A4IHH3_XENTR_Kwon201107_XENLA_00124282
A4IHH3_XENTR_XeXenL6RMv10017566m
A4IHH3_XENTR_XeXenL6RMv10046205m
A4IHH3_XENTR_XeXenL6RMv10046206m
A4IHV8_XENTR_Audic201207_XENLA_00005061
A4IHV8_XENTR_Taira201203_XENLA_tissue_00236022
A4IHV8_XENTR_XeXenL6RMv10043406m
A7MC59_XENTR_XeXenL6RMv10023807m
A7MC70_XENTR_Kwon201107_XENLA_00082978
A8KBE1_XENTR_Taira201203_XENLA_tissue_00077407
A8KBE1_XENTR_XeXenL6RMv10013069m
A8KBE1_XENTR_XeXenL6RMv10029027m
A9JTP1_XENTR_Taira201203_XENLA_tissue_00077494
A9ULQ4_XENTR_Horb201201_XENLA_00011019
A9ULQ4_XENTR_XeXenL6RMv10005968m
AAAS_Taira201203_XENLA_stage_00146674
AACS_Taira201203_XENLA_stage_00157021
AACS_XeXenL6RMv10014863m
AADAT_Park201106_XENLA_00071512
AARS_Ismailoglu201203_XENLA_00011563
AATK_Taira201203_XENLA_tissue_00053009
AATK_Taira201203_XENLA_tissue_00098234
AB007597.1
AB019557.1
AB032943.1
AB040073.1
AB075972.1
AB085631.1
AB096099.1
AB109102.1
AB109103.1
AB125669.1
AB164678.1
AB371428.1
AB371429.1
AB499903.2
AB513654.1
AB591378.1
AB602928.1
ABCA1_XeXenL6RMv10008559m
ABCA1_XeXenL6RMv10054261m
ABCA3_Taira201203_XENLA_tissue_00020963
ABCA5_Taira201203_XENLA_tissue_00078642
ABCB6_Ismailoglu201203_XENLA_00013826
ABCC12_Taira201203_XENLA_stage_00025569
ABCC1_Taira201203_XENLA_tissue_00158699
ABCC3_Horb201201_XENLA_00026474
ABCC4_Ismailoglu201203_XENLA_00000241
ABCC4_Taira201203_XENLA_tissue_00082592
ABCC5_Taira201203_XENLA_tissue_00159166
ABCC6_XeXenL6RMv10032148m
ABCD1_Kwon201107_XENLA_00113389
ABCD1_TC419351
ABCD4_Park201106_XENLA_00137241
ABCG4_XeXenL6RMv10012393m
ABHD10_Taira201203_XENLA_stage_00006096
ABHD12_TeperekTkacz201202_XENLA_00134896
ABHD16A_Taira201203_XENLA_tissue_00064945
ABHD16A_XeXenL6RMv10045281m
ABHD2_XeXenL6RMv10050317m
ABHD4_XeXenL6RMv10043273m
ABI1_Ismailoglu201203_XENLA_00004411
ABI1_TeperekTkacz201206_XENLA_00131653
ABI2_Kwon201107_XENLA_00083949
ABI2_Taira201203_XENLA_tissue_00026980
ABL1_XeXenL6RMv10024230m
ABLIM1_Taira201203_XENLA_tissue_00209512
ABLIM3_Taira201203_XENLA_tissue_00090221
ABLIM3_Taira201203_XENLA_tissue_00202494
ABRA_Taira201203_XENLA_tissue_00120865
ABRA_XeXenL6RMv10020177m
ABR_Ismailoglu201203_XENLA_00011078
ABT1_Taira201203_XENLA_tissue_00090061
ABTB1_XeXenL6RMv10051638m
ABTB2_Park201106_XENLA_00081856
AC004017.1_TC447280
AC147142.1_Taira201203_XENLA_stage_00152439
ACACA_TeperekTkacz201202_XENLA_00087996
ACACA_XeXenL6RMv10013343m
ACACB_Taira201203_XENLA_tissue_00044660
ACAD10_Taira201203_XENLA_tissue_00236804
ACAD10_XeXenL6RMv10040202m
ACADL_TC416619
ACADM_XeXenL6RMv10049896m
ACADS_Taira201203_XENLA_tissue_00043475
ACADS_TeperekTkacz201206_XENLA_00019704
ACAP2_Horb201201_XENLA_00075276
ACAP2_Taira201203_XENLA_stage_00144169
ACAP2_XeXenL6RMv10019056m
ACAP3_Kwon201107_XENLA_00059556
ACAP3_Taira201203_XENLA_stage_00045015
ACAP3_Taira201203_XENLA_tissue_00009150
ACAP3_Taira201203_XENLA_tissue_00043270
ACAT2_Ismailoglu201203_XENLA_00020582
ACBD3_Amin201106_XENLA_00039921
ACBD4_Taira201203_XENLA_tissue_00217255
ACCN4_Taira201203_XENLA_tissue_00058882
ACE2_Taira201203_XENLA_tissue_00250814
ACER2_XeXenL6RMv10017596m
ACER3_Kwon201107_XENLA_00111490
ACER3_Quigley201207_XENLA_00017255
ACLY_XeXenL6RMv10001050m
ACLY_XeXenL6RMv10040872m
ACO1_Kwon201107_XENLA_00016874
ACOT11_TeperekTkacz201206_XENLA_00025946
ACOT12_Taira201203_XENLA_tissue_00281730
ACOT7_Taira201203_XENLA_tissue_00268756
ACOT7_XeXenL6RMv10047700m
ACP2_TeperekTkacz201206_XENLA_00019077
ACPL2_XeXenL6RMv10038585m
ACSF2_Park201106_XENLA_00119376
ACSF2_Taira201203_XENLA_tissue_00170686
ACSF3_Amin201106_XENLA_00072481
ACSF3_XeXenL6RMv10052295m
ACSL1_Audic201207_XENLA_00006896
ACSL1_Ismailoglu201203_XENLA_00070358
ACSL3_TC452557
ACSL3_XeXenL6RMv10022446m
ACSS1_Taira201203_XENLA_tissue_00088495
ACSS2.1_Chung201110_XENLA_00019812
ACSS2.2_XeXenL6RMv10043498m
ACTL6A_Quigley201207_XENLA_00059478
ACTN1_Chung201110_XENLA_00071555
ACTR10_XeXenL6RMv10019579m
ACTR1A_Taira201203_XENLA_tissue_00003384
ACTR2_Quigley201207_XENLA_00105415
ACTR2_TC428047
ACVR1B_Quigley201207_XENLA_00012309
ACVR1C_Kwon201107_XENLA_00103455
ACVR1C_Taira201203_XENLA_tissue_00068159
ACVR1_TC414854
ACVR2A_Ismailoglu201203_XENLA_00045978
ACVR2A_Kwon201107_XENLA_00029183
ACVR2A_Quigley201207_XENLA_00093631
ACVR2B_XeXenL6RMv10011755m
ADAD2_Taira201203_XENLA_tissue_00122762
ADAL_Amin201106_XENLA_00089299
ADAM10_Kwon201107_XENLA_00013520
ADAM10_TC417549
ADAM12_XeXenL6RMv10025026m
ADAM17_XeXenL6RMv10006643m
ADAM17_XeXenL6RMv10037001m
ADAM7_Taira201203_XENLA_tissue_00171040
ADAM9_Taira201203_XENLA_stage_00111657
ADAMTS16_TeperekTkacz201206_XENLA_00036057
ADAMTS16_XeXenL6RMv10015991m
ADAMTS16_XeXenL6RMv10015994m
ADAMTS17_Kwon201107_XENLA_00054496
ADAMTS17_Taira201203_XENLA_tissue_00116799
ADAMTS17_Taira201203_XENLA_tissue_00232031
ADAMTS19_XeXenL6RMv10033230m
ADAMTS2_Taira201203_XENLA_tissue_00002413
ADAMTS3_Taira201203_XENLA_tissue_00150200
ADAMTS3_TeperekTkacz201206_XENLA_00052476
ADAMTS3_XeXenL6RMv10050724m
ADAMTS5_Taira201203_XENLA_tissue_00056456
ADAMTS5_XeXenL6RMv10003321m
ADAMTS6_Ismailoglu201203_XENLA_00054703
ADAMTS6_XeXenL6RMv10036787m
ADAMTS7_Park201106_XENLA_00065231
ADAMTS9_Park201106_XENLA_00070628
ADAMTS9_Park201106_XENLA_00134117
ADAMTS9_Park201106_XENLA_00139534
ADAMTSL1_XeXenL6RMv10010219m
ADAMTSL3_Taira201203_XENLA_tissue_00011350
ADAMTSL4_Taira201203_XENLA_tissue_00013731
ADAMTSL4_Taira201203_XENLA_tissue_00122776
ADAMTSL4_XeXenL6RMv10015727m
ADAMTSL5_Taira201203_XENLA_tissue_00075538
ADAMTSL5_Taira201203_XENLA_tissue_00236184
ADAP1_Taira201203_XENLA_tissue_00256244
ADARB1_Ismailoglu201203_XENLA_00032226
ADAR_Kwon201107_XENLA_00087749
ADCK1_TC417997
ADCK1_Taira201203_XENLA_stage_00047338
ADCK3_Taira201203_XENLA_tissue_00102523
ADCK5_XeXenL6RMv10047471m
ADCY3_XeXenL6RMv10028539m
ADCY6_Kwon201107_XENLA_00129627
ADCY6_XeXenL6RMv10009400m
ADCY7_TeperekTkacz201206_XENLA_00071212
ADCY8_Taira201203_XENLA_tissue_00007243
ADCY9_Quigley201207_XENLA_00036522
ADCYAP1_Taira201203_XENLA_tissue_00084734
ADCYAP1_Taira201203_XENLA_tissue_00098714
ADC_TeperekTkacz201202_XENLA_00077034
ADD1_Ismailoglu201203_XENLA_00073042
ADD3_XeXenL6RMv10027739m
ADH1C_Taira201203_XENLA_tissue_00199273
ADH1_Taira201203_XENLA_tissue_00186542
ADH5_XeXenL6RMv10043849m
ADIPOR1_TeperekTkacz201206_XENLA_00021028
ADIPOR1_XeXenL6RMv10042395m
ADMP2_Ismailoglu201203_XENLA_00055348
ADM_Taira201203_XENLA_tissue_00180970
ADNP2_Taira201203_XENLA_tissue_00067257
ADNP_Taira201203_XENLA_tissue_00203852
ADORA2A_TC419598
ADORA2B_Taira201203_XENLA_stage_00116299
ADORA2B_Taira201203_XENLA_tissue_00008158
ADO_Kwon201107_XENLA_00090225
ADPGK_XeXenL6RMv10042524m
ADPRHL2_Ismailoglu201203_XENLA_00053067
ADPRHL2_Taira201203_XENLA_tissue_00166013
ADRA1A_XeXenL6RMv10010924m
ADRA1D_Audic201207_XENLA_00003569
ADRA1D_Taira201203_XENLA_stage_00184950
ADRA2C_Taira201203_XENLA_tissue_00225632
ADRA2C_XeXenL6RMv10044210m
ADRB1_Park201106_XENLA_00067312
ADRB2_Taira201203_XENLA_tissue_00258486
ADRM1_Kwon201107_XENLA_00063773
ADRM1_Kwon201107_XENLA_00132159
ADRM1_TeperekTkacz201206_XENLA_00130484
ADSS_Taira201203_XENLA_stage_00019972
AEBP1_Taira201203_XENLA_tissue_00076809
AES_Kwon201107_XENLA_00122411
AES_Kwon201107_XENLA_00126763
AES_Taira201203_XENLA_stage_00189346
AES_Taira201203_XENLA_stage_00209886
AF008594.1
AF013612.1
AF015454.2
AF032385.1
AF035446.1
AF035529.1
AF043188.1
AF048816.1
AF062738.1
AF064601.1
AF072382.1
AF072455.1
AF090829.1
AF096301.1
AF127040.1
AF127041.1
AF154558.1
AF157558.1
AF167980.1
AF170340.1
AF173940.1
AF179300.1
AF181559.1
AF182340.1
AF183571.1
AF203107.1
AF212299.1
AF223427.1
AF233630.1
AF233632.1
AF233633.1
AF233636.1
AF247679.1
AF257320.1
AF257333.1
AF257334.1
AF257351.1
AF281071.1
AF283692.1
AF288422.1
AF288453.1
AF288471.1
AF297713.1
AF307009.1
AF358133.1
AF382190.1
AF465262.1
AF468651.1
AF495661.1
AF498369.1
AF549894.1
AF549901.1
AF549902.1
AF549923.1
AF549929.1
AF549952.1
AF549972.1
AF549997.1
AF550000.1
AF550004.1
AFAP1L1_Taira201203_XENLA_tissue_00183484
AFAP1L2_Horb201201_XENLA_00087799
AFAP1_Ismailoglu201203_XENLA_00060747
AFAP1_Taira201203_XENLA_tissue_00123052
AFF1_Taira201203_XENLA_tissue_00129030
AFF2_Taira201203_XENLA_stage_00075929
AFF4_Quigley201207_XENLA_00034604
AFF4_TC415906
AFF4_XeXenL6RMv10022484m
AFG3L1P_Taira201203_XENLA_tissue_00071695
AFMID_Taira201203_XENLA_stage_00166797
AFM_Taira201203_XENLA_tissue_00031875
AGAP1_Taira201203_XENLA_stage_00184485
AGAP1_Taira201203_XENLA_tissue_00021122
AGAP2_Horb201201_XENLA_00116027
AGAP2_XeXenL6RMv10024762m
AGAP2_mgEST_Xl4jul2012_1013121274
AGA_Ismailoglu201203_XENLA_00068568
AGBL1_Taira201203_XENLA_tissue_00043616
AGBL2_Quigley201112_XENLA_00060158
AGL_Taira201203_XENLA_tissue_00038269
AGMO_Ismailoglu201203_XENLA_00024260
AGPAT2_Taira201203_XENLA_tissue_00248521
AGPAT3_Ismailoglu201203_XENLA_00061042
AGPAT4_Taira201203_XENLA_tissue_00112203
AGPAT5_Kwon201107_XENLA_00049441
AGPAT6_Taira201203_XENLA_stage_00066460
AGPHD1_TC421569
AGPS_Amin201106_XENLA_00077967
AGRN_Quigley201112_XENLA_00054624
AGRN_Quigley201112_XENLA_00079738
AGRN_Taira201203_XENLA_tissue_00124619
AGTPBP1_Taira201203_XENLA_stage_00069491
AGTPBP1_XeXenL6RMv10025811m
AGXT2_XeXenL6RMv10005383m
AH002508.1
AH005463.1
AHCTF1_Taira201203_XENLA_tissue_00226835
AHCYL2_Ismailoglu201203_XENLA_00074420
AHCYL2_Kwon201107_XENLA_00047311
AHCY_TC418222
AHNAK_TeperekTkacz201206_XENLA_00076230
AHR_Taira201203_XENLA_tissue_00196384
AHR_Taira201203_XENLA_tissue_00274374
AHSA1_TC420707
AIDA_Taira201203_XENLA_stage_00011178
AIFM2_XeXenL6RMv10016945m
AIM1_Taira201203_XENLA_tissue_00134114
AIM1_Taira201203_XENLA_tissue_00176210
AIMP1_Ismailoglu201203_XENLA_00072967
AIMP1_TC422049
AIPL1_XeXenL6RMv10027616m
AJ000667.1
AJ009287.1
AJ243595.1
AJ249843.1
AJ277829.1
AJ297516.2
AJ314827.1
AJ319668.1
AJ319749.1
AJ514937.1
AJ555189.1
AJ831375.1
AJ971476.1
AJAP1_Taira201203_XENLA_tissue_00046241
AK1_Taira201203_XENLA_tissue_00153679
AK2_Kwon201107_XENLA_00118828
AK3_Horb201201_XENLA_00213834
AK3_Taira201203_XENLA_stage_00043770
AK3_Taira201203_XENLA_stage_00061016
AK4_Taira201203_XENLA_tissue_00119590
AK4_Taira201203_XENLA_tissue_00271501
AKAP12_Amin201106_XENLA_00036666
AKAP13_Taira201203_XENLA_tissue_00009970
AKAP14_Taira201203_XENLA_tissue_00094250
AKAP1_XeXenL6RMv10045691m
AKAP2_Taira201203_XENLA_tissue_00072043
AKAP2_Taira201203_XENLA_tissue_00248241
AKAP9_Kwon201107_XENLA_00056338
AKD1_Chung201110_XENLA_00008886
AKIRIN2_TeperekTkacz201202_XENLA_00112111
AKIRIN2_TeperekTkacz201202_XENLA_00131725
AKNA_Taira201203_XENLA_tissue_00087627
AKR1A1_TC421584
AKR7A2_Taira201203_XENLA_stage_00091169
AKT1S1_TC422778
AKT1S1_mgEST_Xl4jul2012_1013087895
AKT1_TeperekTkacz201202_XENLA_00015318
AKTIP_Taira201203_XENLA_tissue_00290353
AL590867.1_XeXenL6RMv10014536m
AL929195.1_Audic201207_XENLA_00005687
AL929239.1_mgEST_Xl4jul2012_1013115042
AL929327.3_XeXenL6RMv10028683m
ALAS1_XeXenL6RMv10000959m
ALCAM_XeXenL6RMv10025272m
ALDH1A2_Ismailoglu201203_XENLA_00002724
ALDH1A2_XeXenL6RMv10046039m
ALDH1A3_Taira201203_XENLA_tissue_00200295
ALDH1A3_XeXenL6RMv10010337m
ALDH1A3_XeXenL6RMv10044226m
ALDH1L2_Kwon201107_XENLA_00043551
ALDH1L2_Park201106_XENLA_00083454
ALDH1L2_Park201106_XENLA_00150322
ALDH1L2_XeXenL6RMv10025425m
ALDH2_Kwon201107_XENLA_00098201
ALDH2_Taira201203_XENLA_tissue_00230677
ALDH3A2_XeXenL6RMv10053287m
ALDH4A1_Quigley201207_XENLA_00103820
ALDH4A1_XeXenL6RMv10029826m
ALDH5A1_Taira201203_XENLA_tissue_00085776
ALDH5A1_Taira201203_XENLA_tissue_00171698
ALDH6A1_XeXenL6RMv10050338m
ALDH9A1_Taira201203_XENLA_stage_00118337
ALDH9A1_Taira201203_XENLA_tissue_00158270
ALDOA_XeXenL6RMv10013257m
ALDOC_XeXenL6RMv10029015m
ALG12_Taira201203_XENLA_stage_00145413
ALG2_Audic201207_XENLA_00001739
ALG3_Taira201203_XENLA_stage_00164379
ALK_Taira201203_XENLA_tissue_00049464
ALLC_Taira201203_XENLA_tissue_00256943
ALOX5AP_Amin201106_XENLA_00042295
ALOX5_Ismailoglu201203_XENLA_00036266
ALPK3_Taira201203_XENLA_tissue_00248706
ALPK3_XeXenL6RMv10040996m
ALS2_Park201106_XENLA_00008804
ALS2_XeXenL6RMv10042769m
ALX1_Kwon201107_XENLA_00030220
ALX1_XeXenL6RMv10030488m
ALX4_Taira201203_XENLA_stage_00104506
ALYREF_Taira201203_XENLA_stage_00206936
AM419008.1
AM419010.1
AMACR_Taira201203_XENLA_stage_00207647
AMD1_Taira201203_XENLA_tissue_00206356
AMD1_TeperekTkacz201206_XENLA_00081663
AMDHD2_XeXenL6RMv10043746m
AMFR_Ismailoglu201203_XENLA_00008213
AMFR_TC414109
AMMECR1L_Taira201203_XENLA_tissue_00208111
AMMECR1_TeperekTkacz201202_XENLA_00118640
AMMECR1_XeXenL6RMv10000436m
AMMECR1_XeXenL6RMv10047770m
AMOTL1_Quigley201207_XENLA_00067195
AMOTL1_Taira201203_XENLA_tissue_00151547
AMOTL2_TeperekTkacz201206_XENLA_00108531
AMOTL2_XeXenL6RMv10009153m
AMPD2_XeXenL6RMv10023459m
AMT_Ismailoglu201203_XENLA_00006561
ANAPC16_Taira201203_XENLA_tissue_00115883
ANAPC1_Taira201203_XENLA_tissue_00084583
ANAPC7_Ismailoglu201203_XENLA_00049513
ANGPT1_Taira201203_XENLA_tissue_00260892
ANGPTL5_Taira201203_XENLA_tissue_00135377
ANK1_Taira201203_XENLA_tissue_00253411
ANK2_Taira201203_XENLA_tissue_00072290
ANK2_Taira201203_XENLA_tissue_00254991
ANK3_Taira201203_XENLA_tissue_00130016
ANKDD1A_XeXenL6RMv10054115m
ANKFN1_Taira201203_XENLA_tissue_00288772
ANKFY1_XeXenL6RMv10025850m
ANKFY1_XeXenL6RMv10055669m
ANKHD1_Taira201203_XENLA_stage_00064224
ANKHD1_Taira201203_XENLA_tissue_00282610
ANKHD1_XeXenL6RMv10001485m
ANKHD1_XeXenL6RMv10002737m
ANKIB1_Taira201203_XENLA_stage_00095750
ANKK1_XeXenL6RMv10039621m
ANKLE1_Kwon201107_XENLA_00013466
ANKMY2_Taira201203_XENLA_tissue_00192427
ANKRD10_Park201106_XENLA_00012721
ANKRD11_Kwon201107_XENLA_00081966
ANKRD11_Taira201203_XENLA_tissue_00005508
ANKRD12_Taira201203_XENLA_tissue_00273832
ANKRD13B_Taira201203_XENLA_tissue_00133725
ANKRD13B_XeXenL6RMv10005193m
ANKRD13C_XeXenL6RMv10003397m
ANKRD13C_XeXenL6RMv10025119m
ANKRD16_Amin201106_XENLA_00089088
ANKRD17_TeperekTkacz201206_XENLA_00079863
ANKRD17_XeXenL6RMv10050721m
ANKRD28_TeperekTkacz201206_XENLA_00062988
ANKRD34B_Taira201203_XENLA_tissue_00012398
ANKRD34B_XeXenL6RMv10010528m
ANKRD37_Taira201203_XENLA_stage_00132389
ANKRD37_Taira201203_XENLA_stage_00171503
ANKRD40_Kwon201107_XENLA_00069585
ANKRD40_Taira201203_XENLA_tissue_00280238
ANKRD45_TC444674
ANKRD50_Kwon201107_XENLA_00011321
ANKRD50_Taira201203_XENLA_tissue_00046017
ANKRD52_Kwon201107_XENLA_00088441
ANKRD52_Park201106_XENLA_00058054
ANKRD52_XeXenL6RMv10039876m
ANKRD54_Kwon201107_XENLA_00132427
ANKRD54_TC447673
ANKRD57_Taira201203_XENLA_tissue_00018102
ANKRD63_Taira201203_XENLA_stage_00047877
ANKRD9_Taira201203_XENLA_tissue_00238668
ANKS1B_Taira201203_XENLA_tissue_00053294
ANKS1B_Taira201203_XENLA_tissue_00054094
ANKS3_TeperekTkacz201206_XENLA_00109365
ANKS6_Taira201203_XENLA_tissue_00170669
ANKS6_XeXenL6RMv10016001m
ANKUB1_XeXenL6RMv10001329m
ANLN_XeXenL6RMv10030039m
ANO10_Taira201203_XENLA_stage_00139855
ANO3_XeXenL6RMv10038268m
ANO4_Taira201203_XENLA_tissue_00015648
ANO5_XeXenL6RMv10022219m
ANO6_Amin201106_XENLA_00026123
ANO6_XeXenL6RMv10016462m
ANP32A_TeperekTkacz201206_XENLA_00067524
ANP32A_TeperekTkacz201206_XENLA_00131603
ANP32B_TeperekTkacz201206_XENLA_00043215
ANP32C_Taira201203_XENLA_stage_00098599
ANP32C_Taira201203_XENLA_stage_00104609
ANP32C_Taira201203_XENLA_tissue_00117211
ANP32E_TeperekTkacz201206_XENLA_00031849
ANP32E_TeperekTkacz201206_XENLA_00037640
ANTXR2_Taira201203_XENLA_stage_00088108
ANTXR2_Taira201203_XENLA_tissue_00070542
ANXA10_Taira201203_XENLA_stage_00029369
ANXA13_Taira201203_XENLA_tissue_00204793
ANXA2_TC439934
ANXA2_Taira201203_XENLA_tissue_00130897
ANXA3_Taira201203_XENLA_tissue_00062048
ANXA3_Taira201203_XENLA_tissue_00243888
ANXA3_mgEST_Xl4jul2012_1013086347
ANXA4_Quigley201207_XENLA_00092601
ANXA4_Taira201203_XENLA_stage_00130182
ANXA5_Ismailoglu201203_XENLA_00064069
ANXA7_Ismailoglu201203_XENLA_00022565
ANXA7_Ismailoglu201203_XENLA_00069573
ANXA7_Kwon201107_XENLA_00105928
AOAH_Taira201203_XENLA_tissue_00146429
AOX1_Ismailoglu201203_XENLA_00018532
AOX1_Taira201203_XENLA_tissue_00260962
AP001496.1_XeXenL6RMv10044040m
AP1AR_Taira201203_XENLA_stage_00156032
AP1AR_Taira201203_XENLA_tissue_00257554
AP1G2_Taira201203_XENLA_tissue_00119517
AP1G2_Taira201203_XENLA_tissue_00208147
AP1S2_Taira201203_XENLA_tissue_00145623
AP1S3_Horb201201_XENLA_00127363
AP1S3_Quigley201207_XENLA_00098945
AP2A1_Audic201207_XENLA_00006720
AP2A1_TC440240
AP2S1_Taira201203_XENLA_tissue_00100647
AP3B1_Kwon201107_XENLA_00113917
AP3B2_Taira201203_XENLA_tissue_00150586
AP3B2_Taira201203_XENLA_tissue_00174379
AP3B2_XeXenL6RMv10039222m
AP3D1_Ismailoglu201203_XENLA_00044687
AP3M2_Quigley201207_XENLA_00040706
AP3S1_XeXenL6RMv10049193m
APBA1_Taira201203_XENLA_tissue_00127909
APBA3_Taira201203_XENLA_tissue_00034345
APBB2_Taira201203_XENLA_tissue_00101545
APBB3_Taira201203_XENLA_tissue_00076275
APCDD1_Ismailoglu201203_XENLA_00069127
APCDD1_Taira201203_XENLA_stage_00202221
API5_TeperekTkacz201206_XENLA_00017329
APIP_Kwon201107_XENLA_00046947
APIP_XeXenL6RMv10005171m
APITD1_Ismailoglu201203_XENLA_00036256
APLN_XeXenL6RMv10028843m
APLP2_Taira201203_XENLA_tissue_00117889
APOO_Taira201203_XENLA_stage_00099079
APOPT1_Taira201203_XENLA_tissue_00068937
APPBP2_XeXenL6RMv10011258m
APPL1_Kwon201107_XENLA_00094452
APPL1_XeXenL6RMv10042406m
APPL2_TeperekTkacz201202_XENLA_00121382
APP_Taira201203_XENLA_stage_00024704
APP_Taira201203_XENLA_stage_00170644
APP_Taira201203_XENLA_stage_00187735
APRT_Taira201203_XENLA_stage_00097773
APRT_Taira201203_XENLA_stage_00194614
AQPEP_Taira201203_XENLA_tissue_00159807
AQR_Taira201203_XENLA_tissue_00079877
ARAP1_XeXenL6RMv10036084m
ARAP2_XeXenL6RMv10042065m
ARCN1_XeXenL6RMv10054542m
ARF1L_Taira201203_XENLA_stage_00151447
ARF1L_XeXenL6RMv10048987m
ARF3B_TC420155
ARF4_XeXenL6RMv10008152m
ARF6_TC428398
ARF6_Taira201203_XENLA_stage_00105325
ARFGAP1_Taira201203_XENLA_tissue_00273495
ARFGAP2_Taira201203_XENLA_tissue_00098954
ARFGEF1_Ismailoglu201203_XENLA_00063402
ARFGEF2_Ismailoglu201203_XENLA_00026602
ARFGEF2_TeperekTkacz201206_XENLA_00018273
ARFGEF2_XeXenL6RMv10045062m
ARFRP1_XeXenL6RMv10020148m
ARHGAP10_Kwon201107_XENLA_00006536
ARHGAP10_Kwon201107_XENLA_00137162
ARHGAP12_Horb201201_XENLA_00053218
ARHGAP12_TC415833
ARHGAP17_Quigley201207_XENLA_00025427
ARHGAP19_Kwon201107_XENLA_00009066
ARHGAP19_Kwon201107_XENLA_00039058
ARHGAP1_Taira201203_XENLA_stage_00088291
ARHGAP20_Taira201203_XENLA_stage_00061590
ARHGAP20_Taira201203_XENLA_stage_00119484
ARHGAP20_Taira201203_XENLA_tissue_00103991
ARHGAP21_Taira201203_XENLA_stage_00017976
ARHGAP23_XeXenL6RMv10046436m
ARHGAP25_XeXenL6RMv10016529m
ARHGAP26_Ismailoglu201203_XENLA_00047852
ARHGAP26_Kwon201107_XENLA_00112156
ARHGAP26_Taira201203_XENLA_tissue_00114291
ARHGAP29_Kwon201107_XENLA_00037086
ARHGAP31_Taira201203_XENLA_tissue_00190577
ARHGAP32_Taira201203_XENLA_stage_00179207
ARHGAP32_Taira201203_XENLA_stage_00184517
ARHGAP32_Taira201203_XENLA_tissue_00164630
ARHGAP33_XeXenL6RMv10006512m
ARHGAP39_XeXenL6RMv10050617m
ARHGAP42_Park201106_XENLA_00082310
ARHGAP42_Quigley201112_XENLA_00083256
ARHGAP4_Taira201203_XENLA_tissue_00012118
ARHGAP4_Taira201203_XENLA_tissue_00101690
ARHGEF10_Taira201203_XENLA_tissue_00009936
ARHGEF10_Taira201203_XENLA_tissue_00042823
ARHGEF11_Ismailoglu201203_XENLA_00016023
ARHGEF12_Ismailoglu201203_XENLA_00008099
ARHGEF12_Taira201203_XENLA_stage_00182324
ARHGEF16_Kwon201107_XENLA_00081468
ARHGEF16_Kwon201107_XENLA_00100782
ARHGEF16_XeXenL6RMv10007701m
ARHGEF18_Taira201203_XENLA_tissue_00123893
ARHGEF1_Ismailoglu201203_XENLA_00049775
ARHGEF1_Taira201203_XENLA_tissue_00080988
ARHGEF1_Taira201203_XENLA_tissue_00126635
ARHGEF25_Taira201203_XENLA_stage_00123077
ARHGEF25_Taira201203_XENLA_tissue_00284332
ARHGEF26_Kwon201107_XENLA_00118301
ARHGEF26_Taira201203_XENLA_tissue_00097019
ARHGEF26_XeXenL6RMv10054389m
ARHGEF40_Taira201203_XENLA_stage_00200091
ARHGEF40_Taira201203_XENLA_tissue_00006408
ARHGEF4_Taira201203_XENLA_tissue_00040708
ARHGEF5_Ismailoglu201203_XENLA_00023575
ARHGEF6_Ismailoglu201203_XENLA_00007008
ARHGEF6_XeXenL6RMv10028634m
ARHGEF9_Taira201203_XENLA_tissue_00217204
ARID1A_XeXenL6RMv10029457m
ARID1B_Horb201201_XENLA_00042006
ARID1B_Park201106_XENLA_00145039
ARID1B_Taira201203_XENLA_tissue_00068039
ARID1B_XeXenL6RMv10037047m
ARID2_XeXenL6RMv10016463m
ARID3A_Quigley201112_XENLA_00014818
ARID3A_Taira201203_XENLA_stage_00204415
ARID4A_XeXenL6RMv10030180m
ARID5B_XeXenL6RMv10055246m
ARL11_Taira201203_XENLA_tissue_00149632
ARL3.1_TC423332
ARL4A_Ismailoglu201203_XENLA_00029295
ARL4A_TeperekTkacz201206_XENLA_00034429
ARL4A_TeperekTkacz201206_XENLA_00053893
ARL6IP4_TC422365
ARL6IP5_Taira201203_XENLA_stage_00098541
ARL6IP5_Taira201203_XENLA_tissue_00078929
ARL6IP5_Taira201203_XENLA_tissue_00197693
ARL8A_Taira201203_XENLA_stage_00114525
ARL8A_Taira201203_XENLA_tissue_00153140
ARMC1_TC462895
ARMC1_Taira201203_XENLA_tissue_00197944
ARMC3_Taira201203_XENLA_tissue_00175046
ARNTL2_Taira201203_XENLA_tissue_00086288
ARNTL2_Taira201203_XENLA_tissue_00129126
ARNTL_TC416134
ARNT_Taira201203_XENLA_tissue_00244689
ARPC1A_Quigley201112_XENLA_00032846
ARPC1A_Taira201203_XENLA_tissue_00089077
ARPC1A_XeXenL6RMv10012079m
ARPC1B_TC421064
ARPC2_TC421049
ARPC2_TC421351
ARPC4_XeXenL6RMv10039340m
ARPC5L_Ismailoglu201203_XENLA_00069524
ARPC5L_Taira201203_XENLA_tissue_00201579
ARPC5_mgEST_Xl4jul2012_1013155978
ARPP19_Ismailoglu201203_XENLA_00026685
ARPP19_Taira201203_XENLA_stage_00203815
ARRB1_Taira201203_XENLA_tissue_00065952
ARRB2_XeXenL6RMv10004122m
ARRDC2_Taira201203_XENLA_tissue_00151224
ARRDC4_Taira201203_XENLA_stage_00072579
ARRDC4_Taira201203_XENLA_tissue_00204219
ARSA.1_Taira201203_XENLA_tissue_00036005
ARSD_Kwon201107_XENLA_00135293
ARSJ_XeXenL6RMv10055199m
ARTN_Taira201203_XENLA_stage_00015189
ARV1_Kwon201107_XENLA_00075453
ARVCF_Ismailoglu201203_XENLA_00010150
ARVCF_Kwon201107_XENLA_00024713
ARX_Taira201203_XENLA_stage_00204739
ARX_XeXenL6RMv10045083m
ASAH1_Kwon201107_XENLA_00016678
ASAP1_Taira201203_XENLA_stage_00103678
ASAP1_XeXenL6RMv10033943m
ASAP2_Taira201203_XENLA_tissue_00047478
ASAP2_Taira201203_XENLA_tissue_00125021
ASAP3_Taira201203_XENLA_tissue_00179552
ASB13_Ismailoglu201203_XENLA_00042582
ASB13_Taira201203_XENLA_tissue_00250538
ASB2_Taira201203_XENLA_stage_00146207
ASB2_Taira201203_XENLA_tissue_00147378
ASCL1_TC419820
ASCL2_Taira201203_XENLA_stage_00036627
ASCL2_Taira201203_XENLA_stage_00127621
ASH2L_Taira201203_XENLA_tissue_00265023
ASL_Taira201203_XENLA_stage_00122131
ASL_XeXenL6RMv10017528m
ASPHD2_Taira201203_XENLA_tissue_00238136
ASS1_XeXenL6RMv10024238m
ASTE1_Ismailoglu201203_XENLA_00002959
ASTE1_XeXenL6RMv10047408m
ASTN1_Taira201203_XENLA_stage_00135573
ASXL1_Audic201207_XENLA_00000497
ASXL1_Audic201207_XENLA_00006193
ASXL2_Taira201203_XENLA_tissue_00084948
ASXL3_XeXenL6RMv10039986m
ATAD2B_XeXenL6RMv10037080m
ATAD2_Amin201106_XENLA_00083797
ATAD2_Taira201203_XENLA_stage_00093814
ATAD5_Taira201203_XENLA_tissue_00133240
ATAT1_XeXenL6RMv10051812m
ATCAY_XeXenL6RMv10013511m
ATE1_TC414321
ATE1_Taira201203_XENLA_tissue_00204493
ATF1_Ismailoglu201203_XENLA_00012457
ATF1_Taira201203_XENLA_stage_00104650
ATF2_Ismailoglu201203_XENLA_00051577
ATF2_Kwon201107_XENLA_00007738
ATF3_Taira201203_XENLA_tissue_00091862
ATF4_Taira201203_XENLA_stage_00156086
ATF4_Taira201203_XENLA_stage_00190171
ATF4_Taira201203_XENLA_tissue_00161212
ATF7IP_Taira201203_XENLA_tissue_00007618
ATG13_Taira201203_XENLA_stage_00152344
ATG14_Park201106_XENLA_00072893
ATG2B_Ismailoglu201203_XENLA_00012041
ATG5_Ismailoglu201203_XENLA_00072854
ATG5_Taira201203_XENLA_tissue_00074494
ATG9B_Taira201203_XENLA_tissue_00277240
ATIC_TC418871
ATL1_Taira201203_XENLA_tissue_00288267
ATL2_Taira201203_XENLA_tissue_00256982
ATL3_Taira201203_XENLA_tissue_00259143
ATMIN_Taira201203_XENLA_stage_00038018
ATN1_XeXenL6RMv10012516m
ATN1_XeXenL6RMv10031811m
ATOH1_Taira201203_XENLA_stage_00186101
ATOH1_Taira201203_XENLA_tissue_00262497
ATOX1_Park201106_XENLA_00036536
ATP10A_Taira201203_XENLA_tissue_00121727
ATP10B_TC445004
ATP10D_Horb201201_XENLA_00008024
ATP10D_Taira201203_XENLA_tissue_00138154
ATP11A_Audic201207_XENLA_00003445
ATP11A_XeXenL6RMv10032557m
ATP11B_Ismailoglu201203_XENLA_00044310
ATP11B_Taira201203_XENLA_stage_00198281
ATP11B_Taira201203_XENLA_tissue_00115418
ATP11C_Quigley201112_XENLA_00081351
ATP11C_Taira201203_XENLA_tissue_00051932
ATP11C_XeXenL6RMv10002574m
ATP13A1_XeXenL6RMv10033316m
ATP13A3_Ismailoglu201203_XENLA_00030530
ATP1A1_Quigley201207_XENLA_00018621
ATP1B1_Park201106_XENLA_00031877
ATP1B3_Taira201203_XENLA_stage_00145192
ATP1B3_Taira201203_XENLA_tissue_00195358
ATP2B4_Taira201203_XENLA_tissue_00228256
ATP2C1_Kwon201107_XENLA_00078285
ATP2C1_TeperekTkacz201206_XENLA_00031790
ATP2C1_XeXenL6RMv10012258m
ATP5B_Quigley201207_XENLA_00066847
ATP5B_XeXenL6RMv10009678m
ATP5F1_Ismailoglu201203_XENLA_00024203
ATP5F1_Taira201203_XENLA_tissue_00182819
ATP5G1_Taira201203_XENLA_stage_00151478
ATP5G1_Taira201203_XENLA_tissue_00208577
ATP5G1_Taira201203_XENLA_tissue_00273659
ATP5G1_mgEST_Xl4jul2012_1013090663
ATP5G3_Taira201203_XENLA_stage_00090535
ATP5G3_Taira201203_XENLA_stage_00127715
ATP5G3_XeXenL6RMv10024625m
ATP5H_Quigley201207_XENLA_00066471
ATP5L_TC446682
ATP5S_Taira201203_XENLA_tissue_00163358
ATP6AP2_Taira201203_XENLA_tissue_00123571
ATP6V0A1_Kwon201107_XENLA_00135364
ATP6V0A1_TeperekTkacz201202_XENLA_00084727
ATP6V0A2_XeXenL6RMv10008354m
ATP6V0B_Amin201106_XENLA_00090799
ATP6V0C_Kwon201107_XENLA_00123849
ATP6V0E1_Taira201203_XENLA_tissue_00167882
ATP6V1A_Ismailoglu201203_XENLA_00058718
ATP6V1C1_Ismailoglu201203_XENLA_00029435
ATP6V1C1_XeXenL6RMv10020197m
ATP6V1E1_Amin201106_XENLA_00083579
ATP6V1E1_Quigley201112_XENLA_00009154
ATP6V1G1_Kwon201107_XENLA_00091304
ATP6V1G1_mgEST_Xl4jul2012_1013086348
ATP7B_Horb201201_XENLA_00197604
ATP8A1_Ismailoglu201203_XENLA_00065396
ATP8A1_Kwon201107_XENLA_00041997
ATP8A1_Taira201203_XENLA_tissue_00191365
ATP8A2_Taira201203_XENLA_tissue_00062896
ATP8B1_Chung201110_XENLA_00026570
ATRN_TeperekTkacz201206_XENLA_00088271
ATRN_TeperekTkacz201206_XENLA_00090921
ATRN_TeperekTkacz201206_XENLA_00096418
ATRX_Ismailoglu201203_XENLA_00011322
ATRX_Taira201203_XENLA_stage_00198299
ATRX_Taira201203_XENLA_tissue_00222135
ATRX_XeXenL6RMv10054493m
ATR_Taira201203_XENLA_tissue_00159722
ATXN1_Taira201203_XENLA_tissue_00130396
ATXN1_XeXenL6RMv10010145m
ATXN2_TeperekTkacz201206_XENLA_00103699
ATXN3_Ismailoglu201203_XENLA_00002194
ATXN3_Ismailoglu201203_XENLA_00038795
ATXN3_Kwon201107_XENLA_00071643
ATXN7L1_Taira201203_XENLA_stage_00060545
AUP1_TeperekTkacz201206_XENLA_00055345
AURKAIP1_Taira201203_XENLA_stage_00102470
AURKB_XeXenL6RMv10038346m
AUTS2_Taira201203_XENLA_tissue_00148963
AVEN_Ismailoglu201203_XENLA_00022316
AVPI1_Taira201203_XENLA_tissue_00001122
AVPR2.2_XeXenL6RMv10032986m
AVPR2_Taira201203_XENLA_stage_00186272
AVPR2_Taira201203_XENLA_tissue_00087122
AXDND1_Quigley201207_XENLA_00052350
AXIN1_Taira201203_XENLA_stage_00091118
AXIN2_Taira201203_XENLA_tissue_00022037
AY112700.1
AY130967.1
AY168926.1
AY183756.1
AY197550.1
AY198408.1
AY198409.1
AY211396.1
AY218797.1
AY244474.1
AY260733.1
AY283437.1
AY316193.1
AY316195.1
AY340103.1
AY371498.1
AY382836.1
AY601665.1
AY635783.1
AY649372.1
AY674871.1
AY686698.1
AY757358.1
AY836769.1
AY894836.1
AY901989.1
AZI1_Ismailoglu201203_XENLA_00021686
AZI1_Ismailoglu201203_XENLA_00055597
B0BLZ3_XENTR_Kwon201107_XENLA_00046398
B0BLZ3_XENTR_Taira201203_XENLA_stage_00045508
B0BLZ3_XENTR_Taira201203_XENLA_tissue_00127398
B0BMG0_XENTR_Taira201203_XENLA_stage_00044907
B0BMM6_XENTR_Ismailoglu201203_XENLA_00072305
B0JYW4_XENTR_Ismailoglu201203_XENLA_00036595
B0JYZ8_XENTR_Taira201203_XENLA_stage_00184144
B0JZZ7_XENTR_Taira201203_XENLA_stage_00039715
B0JZZ7_XENTR_TeperekTkacz201206_XENLA_00107489
B1H378_XENTR_XeXenL6RMv10017799m
B1H3G5_XENTR_TeperekTkacz201206_XENLA_00017239
B1WBL3_XENTR_Taira201203_XENLA_stage_00027340
B1WBL3_XENTR_Taira201203_XENLA_tissue_00122768
B2RZ03_XENTR_Ismailoglu201203_XENLA_00027801
B2RZ03_XENTR_Taira201203_XENLA_tissue_00077504
B3GALNT2_TC420087
B3GALT2_Taira201203_XENLA_tissue_00266993
B3GALT6_TeperekTkacz201206_XENLA_00062730
B3GALTL_Ismailoglu201203_XENLA_00000161
B3GALTL_Ismailoglu201203_XENLA_00054293
B3GNT2_Kwon201107_XENLA_00085118
B3GNT4_Kwon201107_XENLA_00003149
B3GNT7_Kwon201107_XENLA_00055505
B3GNT7_Park201106_XENLA_00027038
B4F747_XENTR_Chung201110_XENLA_00026709
B4F747_XENTR_Taira201203_XENLA_tissue_00213480
B4GALNT1_XeXenL6RMv10032467m
B4GALNT4_Ismailoglu201203_XENLA_00006211
B4GALT1.1_Taira201203_XENLA_tissue_00134970
B4GALT1.1_TeperekTkacz201202_XENLA_00027461
B4GALT1.1_XeXenL6RMv10041536m
B4GALT1.2_Taira201203_XENLA_stage_00034933
B4GALT2_mgEST_Xl4jul2012_1013112455
B4GALT4_Amin201106_XENLA_00058163
B4GALT5_Taira201203_XENLA_stage_00070295
B4GALT6_Kwon201107_XENLA_00021266
B4GALT6_Kwon201107_XENLA_00132945
B4GALT6_Taira201203_XENLA_stage_00055152
BABAM1_XeXenL6RMv10013683m
BACE1_Taira201203_XENLA_tissue_00134555
BACH1_XeXenL6RMv10037259m
BACH2_TeperekTkacz201206_XENLA_00125178
BACH2_TeperekTkacz201206_XENLA_00131263
BACH2_XeXenL6RMv10045673m
BAG1_Ismailoglu201203_XENLA_00043760
BAG1_mgEST_Xl4jul2012_1013107212
BAG3_TC415550
BAG3_mgEST_Xl4jul2012_1013253683
BAG4_Ismailoglu201203_XENLA_00020758
BAG4_Taira201203_XENLA_stage_00188158
BAG4_Taira201203_XENLA_tissue_00272421
BAG5_Taira201203_XENLA_stage_00151503
BAG5_XeXenL6RMv10036448m
BAG6_Audic201207_XENLA_00001419
BAHD1_Taira201203_XENLA_stage_00001207
BAHD1_Taira201203_XENLA_tissue_00142084
BAI1_Ismailoglu201203_XENLA_00057931
BAI2_Taira201203_XENLA_tissue_00129768
BAI2_Taira201203_XENLA_tissue_00273071
BAI2_XeXenL6RMv10041786m
BAI3_Taira201203_XENLA_tissue_00028755
BAI3_Taira201203_XENLA_tissue_00142633
BAIAP2L1_Audic201207_XENLA_00000757
BAIAP2L1_Taira201203_XENLA_tissue_00001858
BAIAP2L2_Taira201203_XENLA_tissue_00212934
BAIAP2_Kwon201107_XENLA_00068568
BAIAP3_Taira201203_XENLA_tissue_00142722
BAMBI_Taira201203_XENLA_stage_00025201
BAMBI_Taira201203_XENLA_tissue_00105522
BAP1_Ismailoglu201203_XENLA_00039005
BAP1_TeperekTkacz201206_XENLA_00074748
BAPX_Taira201203_XENLA_tissue_00032634
BAPX_XeXenL6RMv10011636m
BARHL2_TC422105
BARHL2_Taira201203_XENLA_stage_00094721
BARHL2_Taira201203_XENLA_tissue_00058906
BARX1_Kwon201107_XENLA_00125476
BASP1_Taira201203_XENLA_tissue_00155122
BAX_Taira201203_XENLA_stage_00179496
BAZ1A_Taira201203_XENLA_tissue_00091551
BAZ1B_Ismailoglu201203_XENLA_00015846
BAZ1B_Ismailoglu201203_XENLA_00031266
BAZ1B_Kwon201107_XENLA_00101615
BAZ1B_Taira201203_XENLA_stage_00126340
BAZ2A_Quigley201207_XENLA_00095554
BAZ2B_Taira201203_XENLA_tissue_00142076
BBIP1_XeXenL6RMv10032456m
BBOX1_Taira201203_XENLA_stage_00069557
BBS10_Ismailoglu201203_XENLA_00007710
BBS12_Taira201203_XENLA_stage_00208347
BBS1_Chung201110_XENLA_00017638
BBS1_Chung201110_XENLA_00087429
BBS5_Taira201203_XENLA_tissue_00111775
BBS7_Taira201203_XENLA_tissue_00024729
BBX_XeXenL6RMv10002710m
BC041221.1
BC041232.1
BC041270.1
BC041272.1
BC041290.1
BC041298.1
BC041531.1
BC041553.1
BC041714.1
BC041718.1
BC042229.1
BC042259.1
BC042280.1
BC042314.1
BC043639.1
BC043730.1
BC043734.1
BC043774.1
BC043791.1
BC043796.1
BC043811.1
BC043817.1
BC043851.1
BC043865.1
BC043867.1
BC043871.1
BC043980.1
BC043996.1
BC044003.1
BC044008.1
BC044049.1
BC044069.1
BC044125.1
BC044274.1
BC044278.1
BC044313.1
BC044314.1
BC044676.1
BC044708.1
BC044957.1
BC044959.1
BC044964.1
BC045038.1
BC045053.1
BC045061.1
BC045062.1
BC045066.1
BC045073.1
BC045088.1
BC045099.1
BC045104.1
BC045121.1
BC045211.1
BC045244.1
BC045272.1
BC046263.1
BC046371.1
BC046378.1
BC046679.1
BC046684.1
BC046725.1
BC046735.1
BC046862.1
BC046863.1
BC046952.1
BC047263.1
BC047971.1
BC049002.1
BC049007.1
BC049175.1
BC049289.1
BC049389.1
BC049390.1
BC049830.1
BC052100.1
BC053756.1
BC053781.1
BC054149.1
BC054261.1
BC054293.1
BC054296.1
BC054314.1
BC054333.1
BC054972.1
BC054980.1
BC055960.1
BC055963.1
BC055994.1
BC056003.1
BC056004.1
BC056116.1
BC059293.1
BC059299.1
BC059309.1
BC059325.1
BC059340.1
BC059962.1
BC060019.1
BC060385.1
BC060438.1
BC061668.1
BC061934.1
BC063270.1
BC063723.1
BC064685.1
BC066554.1
BC068631.1
BC068632.1
BC068704.1
BC068716.1
BC068724.1
BC068904.1
BC068938.1
BC068970.1
BC070540.1
BC070556.1
BC070573.1
BC070585.1
BC070621.1
BC070644.1
BC070646.1
BC070662.1
BC070688.1
BC070734.1
BC070767.1
BC070776.1
BC070799.1
BC070800.1
BC070979.1
BC071019.1
BC071022.1
BC071050.1
BC071051.1
BC071053.1
BC071059.1
BC071082.1
BC071132.1
BC071143.1
BC071154.1
BC071157.1
BC072124.1
BC072126.1
BC072130.1
BC072136.1
BC072179.1
BC072217.1
BC072234.1
BC072235.1
BC072238.1
BC072255.1
BC072262.1
BC072282.1
BC072290.1
BC072344.1
BC072375.1
BC072378.1
BC072381.1
BC072805.1
BC072827.1
BC072832.1
BC072868.1
BC072926.1
BC072948.1
BC072960.1
BC073005.1
BC073029.1
BC073037.1
BC073040.1
BC073049.1
BC073066.1
BC073068.1
BC073072.1
BC073076.1
BC073084.1
BC073089.1
BC073105.1
BC073121.1
BC073253.1
BC073275.1
BC073316.1
BC073326.1
BC073334.1
BC073344.1
BC073352.1
BC073378.1
BC073423.1
BC073455.1
BC073460.1
BC073479.1
BC073482.1
BC073489.1
BC073530.1
BC073543.1
BC073551.1
BC073563.1
BC073566.1
BC073571.1
BC073599.1
BC073605.1
BC073627.1
BC073641.1
BC073689.1
BC073734.1
BC074118.1
BC074153.1
BC074212.1
BC074214.1
BC074217.1
BC074269.1
BC074310.1
BC074346.1
BC074347.1
BC074454.1
BC074460.1
BC074474.1
BC074487.1
BC075191.1
BC075211.1
BC075236.1
BC075241.1
BC075246.1
BC076722.1
BC076766.1
BC076785.1
BC076823.1
BC076824.1
BC076842.1
BC076870.1
BC077169.1
BC077185.1
BC077252.1
BC077259.1
BC077266.1
BC077281.1
BC077291.1
BC077345.1
BC077440.1
BC077452.1
BC077463.1
BC077487.1
BC077538.1
BC077544.1
BC077640.1
BC077644.1
BC077758.1
BC077759.1
BC077761.1
BC077764.1
BC077766.1
BC077847.1
BC077867.1
BC077899.1
BC077932.1
BC077953.1
BC077962.1
BC077968.1
BC078036.1
BC078063.1
BC078082.1
BC078085.1
BC078136.1
BC078491.1
BC078497.1
BC078581.1
BC078587.1
BC078601.1
BC078603.1
BC078605.1
BC079707.1
BC079725.1
BC079740.1
BC079761.1
BC079771.1
BC079803.1
BC079820.1
BC079821.1
BC079828.1
BC079830.1
BC079978.1
BC080114.1
BC080120.1
BC080125.1
BC080168.1
BC080320.1
BC080412.1
BC080416.1
BC080434.1
BC080991.1
BC081018.1
BC081096.1
BC081097.1
BC081105.1
BC081113.1
BC081116.1
BC081181.1
BC081183.1
BC081198.1
BC081202.1
BC081219.1
BC081250.1
BC081256.1
BC081258.1
BC081260.1
BC081279.1
BC082209.1
BC082224.1
BC082361.1
BC082379.1
BC082415.1
BC082432.1
BC082433.1
BC082532.1
BC082623.1
BC082672.1
BC082693.1
BC082714.1
BC082814.1
BC082825.1
BC082847.1
BC082860.1
BC082917.1
BC082918.1
BC082934.1
BC083004.1
BC083027.1
BC084075.1
BC084088.1
BC084113.1
BC084133.1
BC084153.1
BC084199.1
BC084297.1
BC084339.1
BC084350.1
BC084367.1
BC084422.1
BC084431.1
BC084441.1
BC084639.1
BC084653.1
BC084760.1
BC084780.1
BC084805.1
BC084844.1
BC084847.1
BC084849.1
BC084878.1
BC084943.1
BC084953.1
BC085030.1
BC085043.1
BC085051.1
BC085058.1
BC085060.1
BC085069.1
BC085072.1
BC085076.1
BC085198.1
BC085205.1
BC085222.1
BC085223.1
BC086268.1
BC086294.1
BC086298.1
BC086462.1
BC087312.1
BC087337.1
BC087344.1
BC087358.1
BC087379.1
BC087388.1
BC087398.1
BC087441.1
BC087457.1
BC087471.1
BC087499.1
BC087516.1
BC087523.1
BC087524.1
BC088741.1
BC088825.1
BC088902.1
BC088942.1
BC089088.1
BC089124.1
BC089125.1
BC089143.1
BC089168.1
BC089275.1
BC090190.1
BC090200.1
BC091706.1
BC091719.1
BC091721.1
BC092021.1
BC092024.1
BC092025.1
BC092029.1
BC092032.1
BC092108.1
BC092128.1
BC092155.1
BC092244.1
BC092304.1
BC093488.1
BC093492.1
BC093536.1
BC093544.1
BC093552.1
BC093562.1
BC093563.1
BC093575.1
BC094077.1
BC094096.1
BC094097.1
BC094123.1
BC094135.1
BC094137.1
BC094160.1
BC094179.1
BC094182.1
BC094189.1
BC094199.1
BC094205.1
BC094209.1
BC094487.1
BC095927.1
BC097501.1
BC097503.1
BC097523.1
BC097557.1
BC097579.1
BC097583.1
BC097609.1
BC097630.1
BC097636.1
BC097677.1
BC097752.1
BC097770.1
BC097783.1
BC097812.1
BC097816.1
BC097827.1
BC097828.1
BC097871.1
BC097901.1
BC097904.1
BC098956.1
BC098977.1
BC098991.1
BC099026.1
BC099032.1
BC099241.1
BC099260.1
BC099261.1
BC099273.1
BC099293.1
BC099355.1
BC099357.1
BC099361.1
BC099369.1
BC100162.1
BC100176.1
BC100184.1
BC100197.1
BC100198.1
BC106209.1
BC106247.1
BC106253.1
BC106254.1
BC106264.1
BC106275.1
BC106281.1
BC106286.1
BC106302.1
BC106325.1
BC106383.1
BC106400.1
BC106453.1
BC106476.1
BC106486.1
BC106499.1
BC106554.1
BC106559.1
BC106568.1
BC106575.1
BC106606.1
BC106607.1
BC106639.1
BC106671.1
BC106675.1
BC106685.1
BC108431.1
BC108473.1
BC108481.1
BC108573.1
BC108643.1
BC108750.1
BC108779.1
BC108801.1
BC108813.1
BC108814.1
BC108815.1
BC108828.1
BC108833.1
BC108871.1
BC108883.1
BC110723.1
BC110730.1
BC110753.1
BC110923.1
BC110928.1
BC110935.1
BC110966.1
BC110981.1
BC112949.1
BC112960.1
BC116460.1
BC121192.1
BC122473.1
BC122477.1
BC122515.1
BC123141.1
BC123145.1
BC123220.1
BC123228.1
BC123291.1
BC123360.1
BC123372.1
BC123908.1
BC124885.1
BC124912.1
BC124919.1
BC124962.1
BC126009.1
BC126018.1
BC126032.1
BC126038.1
BC127426.1
BC127434.1
BC127436.1
BC128672.1
BC128687.1
BC128930.1
BC128936.1
BC128937.1
BC128959.1
BC128983.1
BC129056.1
BC129067.1
BC129512.1
BC129513.1
BC129515.1
BC129544.1
BC129574.1
BC129634.1
BC129663.1
BC129666.1
BC129709.1
BC129710.1
BC129782.1
BC129789.1
BC130055.1
BC130101.1
BC130121.1
BC130124.1
BC130163.1
BC130177.1
BC130183.1
BC130195.1
BC130207.1
BC133178.1
BC133212.1
BC133227.1
BC133231.1
BC133243.1
BC133742.1
BC133780.1
BC139497.1
BC139850.1
BC141729.1
BC141745.1
BC141748.1
BC142543.1
BC142549.1
BC146630.1
BC152709.1
BC153761.1
BC153770.1
BC153778.1
BC153787.1
BC153805.1
BC153813.1
BC154975.1
BC154979.1
BC155356.1
BC155357.1
BC155882.1
BC155888.1
BC155927.1
BC155932.1
BC155944.1
BC155963.1
BC157405.1
BC157410.1
BC157412.1
BC157420.1
BC157421.1
BC157438.1
BC157458.1
BC157468.1
BC157474.1
BC157483.1
BC157494.1
BC157497.1
BC157718.1
BC157725.1
BC157732.1
BC158208.1
BC159340.1
BC159342.1
BC159344.1
BC160670.1
BC160720.1
BC160736.1
BC160776.1
BC160785.1
BC161679.1
BC161691.1
BC161699.1
BC161708.1
BC166130.1
BC167485.1
BC167493.1
BC167503.1
BC169584.1
BC169651.1
BC169746.1
BC169881.1
BC170076.1
BC170176.1
BC170181.1
BC170226.1
BC170244.1
BC170295.1
BC170436.1
BC170471.1
BC170513.1
BCAM_Amin201106_XENLA_00030423
BCAP31_Taira201203_XENLA_stage_00114523
BCAR1_Horb201201_XENLA_00046410
BCAR3_Ismailoglu201203_XENLA_00023261
BCAR3_XeXenL6RMv10012860m
BCKDHB_Kwon201107_XENLA_00029753
BCKDHB_mgEST_Xl4jul2012_1013095438
BCKDK_Quigley201207_XENLA_00076638
BCKDK_TC435048
BCKDK_Taira201203_XENLA_tissue_00009790
BCL10_Taira201203_XENLA_tissue_00018338
BCL11AA_Park201106_XENLA_00042533
BCL11A_Taira201203_XENLA_tissue_00160715
BCL11A_XeXenL6RMv10053670m
BCL11B_Taira201203_XENLA_stage_00042817
BCL2L12_Taira201203_XENLA_stage_00014796
BCL2L12_Taira201203_XENLA_tissue_00180298
BCL2L2_Kwon201107_XENLA_00110479
BCL2L2_XeXenL6RMv10007899m
BCL3_XeXenL6RMv10030372m
BCL7A_Audic201207_XENLA_00004872
BCL7A_XeXenL6RMv10004951m
BCL7B_Ismailoglu201203_XENLA_00026733
BCL7B_Kwon201107_XENLA_00067870
BCL9L_Ismailoglu201203_XENLA_00021414
BCL9L_Kwon201107_XENLA_00019702
BCL9L_XeXenL6RMv10054525m
BCORL1_Taira201203_XENLA_stage_00189108
BCORL1_Taira201203_XENLA_tissue_00142986
BCOR_XeXenL6RMv10016381m
BCR_Quigley201112_XENLA_00025339
BCR_Taira201203_XENLA_stage_00156432
BDH1_Ismailoglu201203_XENLA_00053022
BDKRB2_Taira201203_XENLA_tissue_00236230
BDKRB2_XeXenL6RMv10023092m
BEND3_Horb201201_XENLA_00173539
BEND3_TeperekTkacz201206_XENLA_00082694
BEND3_XeXenL6RMv10006352m
BEND4_Taira201203_XENLA_stage_00047126
BEND4_Taira201203_XENLA_stage_00203525
BEND4_Taira201203_XENLA_tissue_00013479
BEND5_Taira201203_XENLA_tissue_00186759
BEND7_Taira201203_XENLA_tissue_00081551
BEND7_XeXenL6RMv10009231m
BEST2_Ismailoglu201203_XENLA_00057063
BET1_Taira201203_XENLA_tissue_00117180
BGN_XeXenL6RMv10010633m
BHLHE22_Ismailoglu201203_XENLA_00004135
BHLHE22_Taira201203_XENLA_stage_00061742
BHLHE23_Taira201203_XENLA_tissue_00085128
BHLHE23_Taira201203_XENLA_tissue_00098859
BHLHE40_Taira201203_XENLA_tissue_00019254
BHLHE41_Taira201203_XENLA_tissue_00111615
BHLHE41_TeperekTkacz201202_XENLA_00057958
BICC1_TC414994
BICC1_TeperekTkacz201206_XENLA_00085349
BICC1__Taira201203_XENLA_stage_00156541
BICD1_Taira201203_XENLA_stage_00209093
BICD1_Taira201203_XENLA_tissue_00027478
BIN1_Taira201203_XENLA_stage_00084400
BIN1_Taira201203_XENLA_tissue_00146183
BIRC5.2_Taira201203_XENLA_stage_00105475
BIRC5.2_Taira201203_XENLA_stage_00203305
BIVM_XeXenL6RMv10031451m
BK004977.1
BLCAP_Ismailoglu201203_XENLA_00064332
BLM_Taira201203_XENLA_tissue_00168837
BLOC1S3_Audic201207_XENLA_00004812
BLVRB_Taira201203_XENLA_tissue_00137182
BMF_Kwon201107_XENLA_00038289
BMF_Taira201203_XENLA_tissue_00152162
BMI1_Audic201207_XENLA_00000581
BMI1_Ismailoglu201203_XENLA_00021445
BMP10_Amin201106_XENLA_00078413
BMP15_Taira201203_XENLA_tissue_00184249
BMP2K_TC431865
BMP2K_TeperekTkacz201206_XENLA_00050108
BMP2_Taira201203_XENLA_tissue_00185370
BMP3_Taira201203_XENLA_tissue_00102059
BMP3_XeXenL6RMv10041989m
BMP5_Taira201203_XENLA_tissue_00266615
BMP7.1_XeXenL6RMv10005646m
BMPER_TC418159
BMPR1A_TC417631
BMPR2_Taira201203_XENLA_tissue_00128374
BMS1_Ismailoglu201203_XENLA_00004086
BNC1_Amin201106_XENLA_00022339
BNC2_Taira201203_XENLA_tissue_00049996
BNC2_Taira201203_XENLA_tissue_00112293
BNIP1_Taira201203_XENLA_tissue_00182873
BNIP1_Taira201203_XENLA_tissue_00232169
BNIP3L_TC418289
BOC_Taira201203_XENLA_stage_00161776
BOD1L_Taira201203_XENLA_tissue_00162640
BOD1L_mgEST_Xl4jul2012_1013120687
BOD1_Taira201203_XENLA_tissue_00279051
BPGM_TC421182
BPGM_mgEST_Xl4jul2012_1013104806
BPI_Taira201203_XENLA_stage_00006959
BPTF_Kwon201107_XENLA_00012872
BRAP_XeXenL6RMv10040203m
BRCA1_Kwon201107_XENLA_00002739
BRCA2_Horb201201_XENLA_00112111
BRCA2_Horb201201_XENLA_00217588
BRCA2_Quigley201112_XENLA_00021334
BRD1_Taira201203_XENLA_stage_00171295
BRD2_Ismailoglu201203_XENLA_00069249
BRD3_TeperekTkacz201206_XENLA_00129692
BRD4_Kwon201107_XENLA_00077503
BRD7_Kwon201107_XENLA_00003720
BRD7_Taira201203_XENLA_stage_00012700
BRE_Ismailoglu201203_XENLA_00020596
BRI3BP_Ismailoglu201203_XENLA_00061383
BRIP1_Taira201203_XENLA_stage_00086855
BRK1_Quigley201112_XENLA_00013504
BRK1_TeperekTkacz201202_XENLA_00009229
BRMS1L_Taira201203_XENLA_tissue_00255920
BRMS1_Taira201203_XENLA_tissue_00262700
BROX_Amin201106_XENLA_00029195
BRP44L_TC425508
BRP44_TeperekTkacz201202_XENLA_00085719
BRPF1_Chung201110_XENLA_00044129
BRPF1_Quigley201207_XENLA_00035678
BRPF1_TC462127
BRPF1_XeXenL6RMv10039932m
BRSK2_Taira201203_XENLA_tissue_00168145
BRWD1_Taira201203_XENLA_stage_00089619
BSCL2_Ismailoglu201203_XENLA_00059510
BSCL2_TeperekTkacz201206_XENLA_00038403
BSG_Taira201203_XENLA_stage_00157358
BSN_XeXenL6RMv10035190m
BSPRY_XeXenL6RMv10055078m
BST1_XeXenL6RMv10027378m
BTAF1_Park201106_XENLA_00154073
BTBD10_Quigley201207_XENLA_00036934
BTBD11_Amin201106_XENLA_00075252
BTBD11_XeXenL6RMv10047449m
BTBD17_Taira201203_XENLA_tissue_00038344
BTBD2_XeXenL6RMv10000096m
BTBD3_XeXenL6RMv10055391m
BTBD6_Taira201203_XENLA_stage_00150387
BTBD6_XeXenL6RMv10036472m
BTBD7_Taira201203_XENLA_stage_00199638
BTBD8_Taira201203_XENLA_tissue_00187704
BTBD9_Taira201203_XENLA_tissue_00280148
BTF3L4_TC448523
BTF3L4_XeXenL6RMv10008663m
BTF3_XeXenL6RMv10034209m
BTG1_TC466408
BTG2_Taira201203_XENLA_stage_00047238
BTG5_TC416839
BTN1A1_Taira201203_XENLA_tissue_00121483
BTN1A1_XeXenL6RMv10023322m
BVES_Kwon201107_XENLA_00065561
BVES_Taira201203_XENLA_tissue_00030824
BVES_Taira201203_XENLA_tissue_00147023
BX640547.1_XeXenL6RMv10021857m
BZW1_XENTR_TC425801
C10ORF107_Taira201203_XENLA_tissue_00208301
C10ORF140_Taira201203_XENLA_stage_00100761
C10ORF140_Taira201203_XENLA_stage_00133722
C10ORF26_Taira201203_XENLA_stage_00054630
C10ORF27_Taira201203_XENLA_tissue_00012264
C10ORF28_Taira201203_XENLA_tissue_00112515
C10ORF2_Taira201203_XENLA_tissue_00094259
C10ORF32_Taira201203_XENLA_tissue_00180388
C10ORF35_Taira201203_XENLA_stage_00094933
C10ORF67_Quigley201112_XENLA_00109028
C10ORF76_TC428623
C10ORF88_Taira201203_XENLA_tissue_00098874
C10ORF96_Taira201203_XENLA_tissue_00111585
C11ORF41_Taira201203_XENLA_stage_00019029
C11ORF46_TC419341
C11ORF54_Audic201207_XENLA_00002870
C11ORF54_Taira201203_XENLA_tissue_00245837
C11ORF67_Ismailoglu201203_XENLA_00022263
C12ORF26_TeperekTkacz201206_XENLA_00034208
C12ORF32_Park201106_XENLA_00025811
C12ORF32_Taira201203_XENLA_tissue_00112697
C12ORF34_Taira201203_XENLA_stage_00141057
C12ORF45_Taira201203_XENLA_tissue_00115817
C12ORF45_Taira201203_XENLA_tissue_00160511
C12ORF4_Taira201203_XENLA_stage_00189365
C12ORF5_Taira201203_XENLA_stage_00182556
C13H6ORF108_Taira201203_XENLA_stage_00155747
C13ORF15_Ismailoglu201203_XENLA_00060718
C14ORF109_Taira201203_XENLA_tissue_00275070
C14ORF147_Kwon201107_XENLA_00130431
C14ORF147_Taira201203_XENLA_tissue_00045146
C14ORF149_Park201106_XENLA_00127845
C14ORF164_XeXenL6RMv10007892m
C14ORF166B_Park201106_XENLA_00122034
C14ORF166B_XeXenL6RMv10006971m
C14ORF166_Kwon201107_XENLA_00096524
C14ORF21_Taira201203_XENLA_stage_00153436
C14ORF28_Taira201203_XENLA_tissue_00124755
C14ORF43_Taira201203_XENLA_stage_00012374
C14ORF49_Horb201201_XENLA_00147419
C14ORF49_TC464806
C14ORF49_XeXenL6RMv10023098m
C14ORF93_Taira201203_XENLA_tissue_00179520
C15ORF17_Kwon201107_XENLA_00007218
C15ORF42_Taira201203_XENLA_tissue_00182252
C15ORF42_TeperekTkacz201202_XENLA_00152804
C15ORF43_Amin201106_XENLA_00049715
C15ORF61_Taira201203_XENLA_tissue_00061193
C16ORF13_Amin201106_XENLA_00077403
C16ORF13_Taira201203_XENLA_stage_00085999
C16ORF57_Taira201203_XENLA_tissue_00066510
C16ORF70_Audic201207_XENLA_00005607
C16ORF72_Ismailoglu201203_XENLA_00071190
C16ORF72_Taira201203_XENLA_stage_00013318
C16ORF7_Kwon201107_XENLA_00027642
C16ORF91_Amin201106_XENLA_00094273
C16ORF91_Ismailoglu201203_XENLA_00057174
C17ORF103_Taira201203_XENLA_stage_00207606
C17ORF39_Quigley201207_XENLA_00013239
C17ORF39_Quigley201207_XENLA_00061638
C17ORF49_Quigley201207_XENLA_00039827
C17ORF56_Taira201203_XENLA_tissue_00215994
C17ORF59_Amin201106_XENLA_00008369
C17ORF62_Kwon201107_XENLA_00048576
C17ORF75_Ismailoglu201203_XENLA_00047366
C17ORF80_Park201106_XENLA_00032455
C17ORF98_Taira201203_XENLA_tissue_00188892
C18ORF1_Taira201203_XENLA_tissue_00133789
C18ORF21_Taira201203_XENLA_stage_00110760
C18ORF25_Ismailoglu201203_XENLA_00058570
C19ORF20_Taira201203_XENLA_stage_00078284
C19ORF20_Taira201203_XENLA_tissue_00207776
C19ORF21_Taira201203_XENLA_tissue_00036292
C19ORF26_TeperekTkacz201202_XENLA_00119152
C19ORF2_Taira201203_XENLA_tissue_00153592
C19ORF43_Park201106_XENLA_00010591
C19ORF43_Park201106_XENLA_00021612
C19ORF6_Taira201203_XENLA_tissue_00062016
C19ORF79_mgEST_Xl4jul2012_1013114285
C1GALT1_Quigley201207_XENLA_00091977
C1GALT1_Taira201203_XENLA_tissue_00107249
C1ORF112_Kwon201107_XENLA_00062934
C1ORF112_Taira201203_XENLA_tissue_00054455
C1ORF114_TeperekTkacz201206_XENLA_00052017
C1ORF124_Taira201203_XENLA_stage_00049792
C1ORF124_Taira201203_XENLA_stage_00163974
C1ORF127_Taira201203_XENLA_tissue_00259863
C1ORF130_TC442223
C1ORF159_Taira201203_XENLA_tissue_00186638
C1ORF159_Taira201203_XENLA_tissue_00248314
C1ORF172_XeXenL6RMv10027492m
C1ORF173_Taira201203_XENLA_tissue_00045477
C1ORF194_Horb201201_XENLA_00040179
C1ORF201_Quigley201112_XENLA_00133197
C1ORF21_Taira201203_XENLA_stage_00159558
C1ORF27_TeperekTkacz201206_XENLA_00056544
C1ORF43_TeperekTkacz201206_XENLA_00031060
C1ORF43_TeperekTkacz201206_XENLA_00056307
C1ORF50_Ismailoglu201203_XENLA_00017633
C1ORF50_Kwon201107_XENLA_00097620
C1ORF55_Amin201106_XENLA_00009508
C1ORF95_Taira201203_XENLA_tissue_00212676
C1ORF9_Taira201203_XENLA_tissue_00070116
C1QBP_XeXenL6RMv10007404m
C1QL3_Taira201203_XENLA_tissue_00173519
C1QL3_XeXenL6RMv10041406m
C1QTNF3_Taira201203_XENLA_stage_00187057
C20H6ORF115_Taira201203_XENLA_tissue_00135249
C20ORF118_Taira201203_XENLA_tissue_00151533
C20ORF11_Chung201110_XENLA_00017237
C20ORF194_Chung201110_XENLA_00049933
C20ORF194_Taira201203_XENLA_tissue_00215186
C20ORF196_mgEST_Xl4jul2012_1013102899
C20ORF24_Kwon201107_XENLA_00049937
C20ORF24_Taira201203_XENLA_tissue_00023970
C20ORF27_XeXenL6RMv10022958m
C20ORF27_XeXenL6RMv10041960m
C20ORF3_Kwon201107_XENLA_00134610
C20ORF43_Kwon201107_XENLA_00100579
C20ORF72_Taira201203_XENLA_stage_00018680
C20ORF7_Horb201201_XENLA_00184709
C20ORF85_Taira201203_XENLA_tissue_00156214
C21ORF59_Ismailoglu201203_XENLA_00061472
C21ORF91_Taira201203_XENLA_stage_00122264
C21ORF91_Taira201203_XENLA_tissue_00008703
C22ORF13_Taira201203_XENLA_stage_00057929
C22ORF28_Ismailoglu201203_XENLA_00066335
C2CD2L_Taira201203_XENLA_tissue_00151015
C2CD2_Taira201203_XENLA_stage_00130528
C2CD3_TC462336
C2ORF28_Taira201203_XENLA_stage_00196116
C2ORF40_TC421716
C2ORF40_Taira201203_XENLA_tissue_00142541
C2ORF42_Taira201203_XENLA_tissue_00084121
C2ORF42_Taira201203_XENLA_tissue_00184332
C2ORF43_Park201106_XENLA_00071007
C2ORF43_Taira201203_XENLA_tissue_00152195
C2ORF44_Taira201203_XENLA_stage_00205509
C2ORF47_Ismailoglu201203_XENLA_00006927
C2ORF49_Ismailoglu201203_XENLA_00061889
C2ORF49_Kwon201107_XENLA_00029507
C2ORF50_Taira201203_XENLA_tissue_00014888
C2ORF56_XeXenL6RMv10017558m
C2ORF62_Chung201110_XENLA_00005573
C2ORF62_Quigley201207_XENLA_00088102
C2ORF67_Taira201203_XENLA_tissue_00203646
C2ORF71_Taira201203_XENLA_tissue_00250306
C2ORF77_TeperekTkacz201206_XENLA_00068940
C2ORF88_Taira201203_XENLA_tissue_00083294
C2ORF89_Taira201203_XENLA_tissue_00288088
C2ORF89_XeXenL6RMv10008706m
C330018D20RIK_Taira201203_XENLA_tissue_00161250
C330018D20RIK_Taira201203_XENLA_tissue_00220050
C3ORF17_Taira201203_XENLA_tissue_00248477
C3ORF19_XeXenL6RMv10027877m
C3ORF23_Ismailoglu201203_XENLA_00043528
C3ORF24_TC437305
C3ORF33_Taira201203_XENLA_tissue_00036828
C3ORF58_Ismailoglu201203_XENLA_00074382
C3ORF58_Taira201203_XENLA_tissue_00286580
C3ORF70_Taira201203_XENLA_tissue_00042564
C3ORF70_Taira201203_XENLA_tissue_00224699
C3ORF77_Kwon201107_XENLA_00065081
C3ORF77_Taira201203_XENLA_tissue_00028057
C4ORF32_Taira201203_XENLA_tissue_00271737
C4ORF34_Ismailoglu201203_XENLA_00041401
C4ORF37_Horb201201_XENLA_00076770
C4ORF48_XeXenL6RMv10053015m
C5ORF22_XeXenL6RMv10014565m
C5ORF28_Taira201203_XENLA_tissue_00127625
C5ORF30_Kwon201107_XENLA_00062679
C5ORF32_Taira201203_XENLA_stage_00006111
C5ORF32_Taira201203_XENLA_tissue_00275263
C5ORF35_Ismailoglu201203_XENLA_00074052
C5ORF42_TeperekTkacz201202_XENLA_00117668
C5ORF44_Kwon201107_XENLA_00054179
C5ORF44_Taira201203_XENLA_tissue_00240339
C6ORF125_Ismailoglu201203_XENLA_00031769
C6ORF136_Taira201203_XENLA_stage_00083816
C6ORF165_Taira201203_XENLA_tissue_00274554
C6ORF174_Taira201203_XENLA_tissue_00134897
C6ORF186_Park201106_XENLA_00131660
C6ORF204_Kwon201107_XENLA_00043041
C6ORF204_Kwon201107_XENLA_00127040
C6ORF211_Kwon201107_XENLA_00066777
C6ORF47_Kwon201107_XENLA_00076346
C6ORF62_Quigley201112_XENLA_00053917
C6ORF62_TeperekTkacz201206_XENLA_00044325
C6ORF62_XeXenL6RMv10003531m
C7ORF25_TC419489
C7ORF25_Taira201203_XENLA_stage_00092151
C7ORF30_Taira201203_XENLA_stage_00182459
C7ORF42_Taira201203_XENLA_tissue_00101669
C7ORF60_Kwon201107_XENLA_00091249
C7ORF63_XeXenL6RMv10031848m
C7_Taira201203_XENLA_stage_00168497
C8ORF33_Park201106_XENLA_00093638
C8ORF34_Chung201110_XENLA_00022590
C8ORF34_TC450334
C8ORF42_Kwon201107_XENLA_00016773
C8ORF42_Taira201203_XENLA_stage_00008544
C8ORF48_Ismailoglu201203_XENLA_00027829
C8ORF4_Taira201203_XENLA_tissue_00256270
C8ORF4_TeperekTkacz201206_XENLA_00046206
C8ORF84_Taira201203_XENLA_stage_00073878
C8ORF84_XeXenL6RMv10011657m
C9ORF103_Ismailoglu201203_XENLA_00003187
C9ORF114_Kwon201107_XENLA_00062378
C9ORF114_Taira201203_XENLA_stage_00014491
C9ORF156_Taira201203_XENLA_stage_00209438
C9ORF16_Taira201203_XENLA_stage_00158851
C9ORF171_TC427659
C9ORF174_Taira201203_XENLA_tissue_00284587
C9ORF30_Taira201203_XENLA_stage_00017858
C9ORF3_Taira201203_XENLA_tissue_00050915
C9ORF85_Park201106_XENLA_00128556
C9ORF85_Taira201203_XENLA_stage_00177986
C9ORF86_Ismailoglu201203_XENLA_00048802
C9ORF86_Taira201203_XENLA_tissue_00059086
C9ORF86_XeXenL6RMv10029613m
C9ORF89_Taira201203_XENLA_stage_00187175
C9ORF89_Taira201203_XENLA_tissue_00085105
C9ORF89_Taira201203_XENLA_tissue_00254736
C9ORF93_Taira201203_XENLA_stage_00083904
C9ORF96_XeXenL6RMv10053725m
CA10_Taira201203_XENLA_stage_00123986
CA10_Taira201203_XENLA_tissue_00154800
CA11_Taira201203_XENLA_tissue_00123346
CA2_Taira201203_XENLA_tissue_00061349
CA2_Taira201203_XENLA_tissue_00124895
CA2_Taira201203_XENLA_tissue_00200489
CA5B_TeperekTkacz201202_XENLA_00017823
CA8_Park201106_XENLA_00008890
CAB39L_TC426397
CAB39_Ismailoglu201203_XENLA_00060388
CAB39_XeXenL6RMv10037739m
CABLES1_Taira201203_XENLA_tissue_00212454
CABP4_Taira201203_XENLA_tissue_00232609
CABZ01072954.1_Taira201203_XENLA_tissue_00099262
CABZ01086835.1_Taira201203_XENLA_stage_00051150
CACHD1_Quigley201112_XENLA_00090388
[truncated: 11,783 more rows]

## Sheet: K4 homogeneous &retained
1110054O05RIK_Amin201106_XENLA_00046324
2610001J05RIK_XeXenL6RMv10002024m
6430571L13RIK_Taira201203_XENLA_tissue_00146024
A2LD1_Park201106_XENLA_00144051
A4IIA5_XENTR_Kwon201107_XENLA_00043720
A4IIA5_XENTR_Taira201203_XENLA_stage_00083136
A4IIE0_XENTR_TeperekTkacz201202_XENLA_00043763
A7MC59_XENTR_XeXenL6RMv10025590m
A8KBF4_XENTR_Kwon201107_XENLA_00011770
A8WGI7_XENTR_Taira201203_XENLA_tissue_00020503
A930018P22RIK_TC437436
AAK1_Kwon201107_XENLA_00100720
AAK1_Taira201203_XENLA_stage_00144388
AAK1_Taira201203_XENLA_tissue_00041055
AAMP_Horb201201_XENLA_00006440
AAMP_Quigley201207_XENLA_00112752
AAMP_TC414898
AASDH_Taira201203_XENLA_stage_00129507
AASS_Taira201203_XENLA_tissue_00067578
AATF_Taira201203_XENLA_stage_00209301
AB037146.1
AB046535.1
AB254828.1
ABAT_Taira201203_XENLA_stage_00026276
ABCA3_Park201106_XENLA_00004925
ABCB7_Ismailoglu201203_XENLA_00060033
ABCE1_Quigley201207_XENLA_00014958
ABCE1_TeperekTkacz201206_XENLA_00056859
ABCE1_mgEST_Xl4jul2012_1013250784
ABCF1_Park201106_XENLA_00054273
ABCF3_TeperekTkacz201206_XENLA_00037570
ABCF3_TeperekTkacz201206_XENLA_00124728
ABCG2_TC415692
ABHD12B_Taira201203_XENLA_tissue_00067223
ABHD12_Taira201203_XENLA_tissue_00185340
ABHD13_TeperekTkacz201206_XENLA_00081066
ABHD2_XeXenL6RMv10011422m
ABHD4_Taira201203_XENLA_stage_00022928
ABI2_TeperekTkacz201202_XENLA_00015596
ABR_TC415391
ACAA1_XeXenL6RMv10053086m
ACAA2_Quigley201112_XENLA_00076351
ACAA2_Taira201203_XENLA_stage_00070760
ACACA_Ismailoglu201203_XENLA_00065065
ACADM_XeXenL6RMv10018409m
ACADVL_TeperekTkacz201202_XENLA_00090896
ACAT2_Kwon201107_XENLA_00052091
ACBD6_Taira201203_XENLA_stage_00008878
ACBD6_Taira201203_XENLA_stage_00209524
ACER2_Taira201203_XENLA_tissue_00213557
ACN9_Taira201203_XENLA_stage_00214581
ACO2_XeXenL6RMv10001080m
ACOT7_Kwon201107_XENLA_00057327
ACOXL_TeperekTkacz201202_XENLA_00111757
ACP1_Kwon201107_XENLA_00018375
ACP2_Taira201203_XENLA_stage_00198464
ACP6_Taira201203_XENLA_stage_00053100
ACRC_TC455182
ACSL1_Taira201203_XENLA_stage_00205997
ACTN4_TC413971
ACTR3_TC448184
ACTR8_Taira201203_XENLA_stage_00148932
ADAM21_TC417575
ADAM9_Horb201201_XENLA_00194757
ADAM9_XeXenL6RMv10023912m
ADAMTS6_Kwon201107_XENLA_00044858
ADAP2_Horb201201_XENLA_00035402
ADCK3_TC416905
ADCK3_XeXenL6RMv10006240m
ADD3_TeperekTkacz201206_XENLA_00020584
ADI1_Park201106_XENLA_00173007
ADI1_Taira201203_XENLA_stage_00218113
ADIPOR2_Taira201203_XENLA_stage_00060307
ADNP_Ismailoglu201203_XENLA_00016699
ADO_Quigley201207_XENLA_00097433
ADO_XeXenL6RMv10055244m
ADPRH_Taira201203_XENLA_stage_00065906
AEN_Ismailoglu201203_XENLA_00028077
AF119790.1
AF130453.1
AF172855.1
AF220426.1
AF244546.1
AF275252.1
AF323750.1
AF348328.1
AF393655.1
AF549908.1
AF549985.1
AF550005.1
AFG3L1P_Taira201203_XENLA_tissue_00188115
AFTPH_Kwon201107_XENLA_00044059
AFTPH_Taira201203_XENLA_tissue_00031869
AFTPH_Taira201203_XENLA_tissue_00132643
AGBL4_Kwon201107_XENLA_00034597
AGBL5_Ismailoglu201203_XENLA_00009693
AGFG1_Quigley201207_XENLA_00044156
AGFG1_TC425960
AGGF1_Ismailoglu201203_XENLA_00041751
AGGF1_Taira201203_XENLA_stage_00063114
AGGF1_Taira201203_XENLA_tissue_00271316
AGL_Ismailoglu201203_XENLA_00007191
AGPAT1_TC415197
AGPAT1_XeXenL6RMv10053424m
AGPAT4_Taira201203_XENLA_stage_00191377
AGPAT5_Ismailoglu201203_XENLA_00041197
AGPS_Ismailoglu201203_XENLA_00066908
AHCYL1_Taira201203_XENLA_tissue_00107620
AHDC1_Taira201203_XENLA_stage_00218082
AHI1_Quigley201207_XENLA_00031399
AIFM1_Taira201203_XENLA_tissue_00006155
AIMP1_XeXenL6RMv10049591m
AJ009289.1
AJ009294.1
AJ009316.1
AJ867218.1
AKAP11_Kwon201107_XENLA_00078440
AKAP11_Taira201203_XENLA_tissue_00021951
AKAP8L_Ismailoglu201203_XENLA_00007976
AKAP8L_Taira201203_XENLA_tissue_00208687
AKD1_Quigley201112_XENLA_00091923
AKD1_Quigley201207_XENLA_00103300
AKIRIN1_Ismailoglu201203_XENLA_00035673
AKIRIN1_TC458147
AKIRIN2_XeXenL6RMv10051492m
AKTIP_TeperekTkacz201202_XENLA_00146081
ALDH18A1_Kwon201107_XENLA_00076166
ALDH3A2_Ismailoglu201203_XENLA_00038007
ALDH3A2_Taira201203_XENLA_tissue_00152279
ALDH6A1_Kwon201107_XENLA_00068942
ALDH7A1_Kwon201107_XENLA_00036682
ALG10_Taira201203_XENLA_tissue_00242877
ALG10_TeperekTkacz201202_XENLA_00064843
ALG11_Taira201203_XENLA_tissue_00012135
ALG14_Quigley201207_XENLA_00053143
ALG14_TC440603
ALG14_Taira201203_XENLA_tissue_00252594
ALG5_Park201106_XENLA_00165019
ALG5_XeXenL6RMv10041264m
ALG6_Ismailoglu201203_XENLA_00002072
ALG6_Kwon201107_XENLA_00079690
ALG8_TeperekTkacz201202_XENLA_00107449
ALG9_Ismailoglu201203_XENLA_00037314
ALG9_Kwon201107_XENLA_00116953
ALKBH5_XeXenL6RMv10017219m
ALKBH7_Quigley201207_XENLA_00028242
ALKBH8_Kwon201107_XENLA_00104454
ALPK1_Quigley201112_XENLA_00034762
AMOTL1_XeXenL6RMv10041546m
AMOT_Taira201203_XENLA_stage_00054202
ANAPC10_TC423055
ANAPC7_TC416242
ANGEL2_Taira201203_XENLA_stage_00066320
ANGEL2_XeXenL6RMv10010405m
ANKLE2_TeperekTkacz201206_XENLA_00081957
ANKLE2_XeXenL6RMv10027582m
ANKMY1_Taira201203_XENLA_tissue_00116529
ANKRD13A_Taira201203_XENLA_tissue_00116375
ANKRD17_Taira201203_XENLA_tissue_00260118
ANKRD26_Quigley201207_XENLA_00103831
ANKRD27_Ismailoglu201203_XENLA_00064548
ANKRD32_Taira201203_XENLA_tissue_00140172
ANKRD40_Ismailoglu201203_XENLA_00037902
ANKRD54_mgEST_Xl4jul2012_1013105165
ANKRD57_Taira201203_XENLA_tissue_00275092
ANKRD5_Kwon201107_XENLA_00021559
ANKRD5_Taira201203_XENLA_tissue_00242078
ANKS1A_Quigley201112_XENLA_00132574
ANO8_Ismailoglu201203_XENLA_00052696
ANUBL1_Taira201203_XENLA_tissue_00036858
ANXA11_TC416778
ANXA11_Taira201203_XENLA_tissue_00267886
AP1AR_Taira201203_XENLA_stage_00197353
AP1B1_XeXenL6RMv10037707m
AP1G1_Audic201207_XENLA_00001871
AP1G1_Kwon201107_XENLA_00053778
AP1M1_mgEST_Xl4jul2012_1013251634
AP1S2_TeperekTkacz201202_XENLA_00025051
AP1S3_Taira201203_XENLA_tissue_00171706
AP2A2_XeXenL6RMv10020597m
AP2B1_Kwon201107_XENLA_00101821
AP2B1_XeXenL6RMv10053283m
AP2M1_Taira201203_XENLA_tissue_00046459
AP2M1_TeperekTkacz201206_XENLA_00127292
AP2S1_Kwon201107_XENLA_00116677
AP2S1_Taira201203_XENLA_stage_00075064
AP3D1_Kwon201107_XENLA_00011375
AP3S1_XeXenL6RMv10019455m
AP3S2_Taira201203_XENLA_stage_00097146
AP4E1_Kwon201107_XENLA_00044788
APC_Kwon201107_XENLA_00101680
APC_Kwon201107_XENLA_00106194
APEH_Quigley201207_XENLA_00027267
API5_TC440009
APLF_Ismailoglu201203_XENLA_00028948
APLF_TeperekTkacz201206_XENLA_00108850
APOA1BP_Ismailoglu201203_XENLA_00008294
APOA1BP_TC432712
APOOL_Ismailoglu201203_XENLA_00007164
APOOL_Taira201203_XENLA_tissue_00115488
ARAF_Kwon201107_XENLA_00001085
ARAF_TC414920
ARC2_Horb201201_XENLA_00079306
ARF5_XeXenL6RMv10002256m
ARFGAP1_Taira201203_XENLA_stage_00079800
ARFGAP1_Taira201203_XENLA_tissue_00174124
ARFGAP2_Ismailoglu201203_XENLA_00034259
ARFGAP3_TC415946
ARFIP1_Kwon201107_XENLA_00071677
ARFIP1_Taira201203_XENLA_stage_00050794
ARFIP1_Taira201203_XENLA_stage_00086722
ARFIP1_Taira201203_XENLA_stage_00115069
ARG2_XeXenL6RMv10031934m
ARGLU1_Ismailoglu201203_XENLA_00011605
ARHGAP11A.1_Taira201203_XENLA_stage_00165942
ARHGAP17_TeperekTkacz201206_XENLA_00110647
ARHGAP35_Taira201203_XENLA_stage_00183480
ARHGAP35_TeperekTkacz201202_XENLA_00124163
ARHGAP5_Taira201203_XENLA_stage_00054002
ARHGEF18_Kwon201107_XENLA_00002718
ARHGEF1_Quigley201112_XENLA_00114919
ARHGEF1_Taira201203_XENLA_tissue_00225260
ARHGEF7_Taira201203_XENLA_stage_00038313
ARHGEF7_Taira201203_XENLA_stage_00201933
ARHGEF7_Taira201203_XENLA_tissue_00192022
ARID2_TeperekTkacz201206_XENLA_00003961
ARID3B_Ismailoglu201203_XENLA_00026291
ARID3B_Taira201203_XENLA_stage_00207445
ARID5B_Kwon201107_XENLA_00132721
ARIH1_TeperekTkacz201206_XENLA_00064265
ARIH1_TeperekTkacz201206_XENLA_00130100
ARL15_Taira201203_XENLA_stage_00003322
ARL15_Taira201203_XENLA_stage_00056422
ARL1_TeperekTkacz201202_XENLA_00148386
ARL2_Taira201203_XENLA_stage_00025043
ARL5A_Taira201203_XENLA_tissue_00002276
ARL5B_Ismailoglu201203_XENLA_00026566
ARL5B_Ismailoglu201203_XENLA_00051178
ARL5B_Taira201203_XENLA_tissue_00042775
ARL5C_Taira201203_XENLA_tissue_00166439
ARL5C_mgEST_Xl4jul2012_1013155957
ARL6IP1_Taira201203_XENLA_tissue_00255859
ARL6IP6_Park201106_XENLA_00126560
ARL6IP6_Taira201203_XENLA_stage_00212115
ARL6_XeXenL6RMv10012665m
ARL8B_Taira201203_XENLA_tissue_00041400
ARL9_Taira201203_XENLA_tissue_00204478
ARMC10_Taira201203_XENLA_tissue_00220804
ARMC4_Quigley201112_XENLA_00112795
ARMC8_Amin201106_XENLA_00045897
ARMC9_Taira201203_XENLA_stage_00186705
ARNT_Taira201203_XENLA_tissue_00263221
ARPC1B_TC420962
ARPC5_Kwon201107_XENLA_00033172
ARRDC3_Park201106_XENLA_00079969
ARSB_Kwon201107_XENLA_00086515
ARV1_Taira201203_XENLA_stage_00067382
ARV1_Taira201203_XENLA_tissue_00093254
ARVCF_Taira201203_XENLA_stage_00069278
AR_Taira201203_XENLA_tissue_00137580
ASAP1_Horb201201_XENLA_00167195
ASAP1_Taira201203_XENLA_stage_00193196
ASB6_Ismailoglu201203_XENLA_00053527
ASB7_Kwon201107_XENLA_00049214
ASB7_TeperekTkacz201202_XENLA_00094332
ASCC1_Taira201203_XENLA_tissue_00234894
ASCL1_Taira201203_XENLA_tissue_00277820
ASF1B_XeXenL6RMv10044458m
ASH2L_Kwon201107_XENLA_00108365
ASMTL_Horb201201_XENLA_00090197
ASMTL_TC435354
ASNSD1_Kwon201107_XENLA_00117654
ASPG_Taira201203_XENLA_stage_00151345
ASPHD2_Taira201203_XENLA_tissue_00226856
ASPH_Taira201203_XENLA_tissue_00187530
ASPSCR1_Ismailoglu201203_XENLA_00058998
ASUN_XeXenL6RMv10050711m
ASXL1_Taira201203_XENLA_stage_00111089
ASXL3_Kwon201107_XENLA_00044079
ATAD1_Kwon201107_XENLA_00112312
ATAD1_TeperekTkacz201202_XENLA_00069021
ATAD3A_Kwon201107_XENLA_00082714
ATAD5_Taira201203_XENLA_stage_00201699
ATAT1_Ismailoglu201203_XENLA_00063616
ATF1_Horb201201_XENLA_00096943
ATF6B_Kwon201107_XENLA_00054784
ATF6B_Kwon201107_XENLA_00132986
ATF6_Ismailoglu201203_XENLA_00056228
ATF6_Taira201203_XENLA_stage_00032922
ATF7IP2_Taira201203_XENLA_tissue_00153201
ATF7IP_Taira201203_XENLA_tissue_00108141
ATF7_Taira201203_XENLA_stage_00169302
ATG13_Quigley201207_XENLA_00076598
ATG13_Taira201203_XENLA_tissue_00181819
ATG16L1_Horb201201_XENLA_00049596
ATG2B_Ismailoglu201203_XENLA_00068382
ATG3_XeXenL6RMv10050857m
ATG4A_Taira201203_XENLA_stage_00059442
ATG4A_Taira201203_XENLA_tissue_00013018
ATG4B_Taira201203_XENLA_tissue_00268259
ATG4C_XeXenL6RMv10049639m
ATG4C_mgEST_Xl4jul2012_1013254253
ATIC_Taira201203_XENLA_tissue_00111927
ATL2_Ismailoglu201203_XENLA_00049659
ATP2C2_Chung201110_XENLA_00010370
ATP5A1_TC428730
ATP5C1_XeXenL6RMv10035007m
ATP5D_Quigley201112_XENLA_00114601
ATP5D_TC439757
ATP5F1_Kwon201107_XENLA_00024059
ATP5I_Taira201203_XENLA_tissue_00211959
ATP5J2_Ismailoglu201203_XENLA_00003473
ATP5J2_Ismailoglu201203_XENLA_00069627
ATP5J2_Taira201203_XENLA_stage_00088487
ATP5J_Ismailoglu201203_XENLA_00012315
ATP5O_Ismailoglu201203_XENLA_00071820
ATP5O_Taira201203_XENLA_tissue_00257633
ATP6AP1.2_TeperekTkacz201202_XENLA_00134199
ATP6AP2_Chung201110_XENLA_00063279
ATP6V0A1_Audic201207_XENLA_00007069
ATP6V0B_TeperekTkacz201206_XENLA_00080308
ATP6V0B_TeperekTkacz201206_XENLA_00132051
ATP6V0C_XeXenL6RMv10043745m
ATP6V0E2_TC423857
ATP6V1B2_XeXenL6RMv10007826m
ATP6V1C1_XeXenL6RMv10011129m
ATP6V1D_TC422528
ATP6V1F_Kwon201107_XENLA_00049108
ATP6V1H_Kwon201107_XENLA_00087108
ATP6V1H_TeperekTkacz201206_XENLA_00086830
ATP9B_Taira201203_XENLA_stage_00155450
ATPAF1_Taira201203_XENLA_stage_00015277
ATPIF1_Kwon201107_XENLA_00137696
ATPIF1_Park201106_XENLA_00054467
ATRIP_Ismailoglu201203_XENLA_00014770
ATRIP_Kwon201107_XENLA_00095882
ATXN1L_XeXenL6RMv10043515m
ATXN2L_XeXenL6RMv10004198m
ATXN7L3_Taira201203_XENLA_stage_00126240
ATXN7_Taira201203_XENLA_stage_00176887
AURKAIP1_XeXenL6RMv10024649m
AURKA_Taira201203_XENLA_tissue_00161856
AUTS2_Ismailoglu201203_XENLA_00026807
AUTS2_Taira201203_XENLA_tissue_00256568
AVL9_Kwon201107_XENLA_00053442
AVL9_Taira201203_XENLA_tissue_00202970
AVPR1A_Taira201203_XENLA_tissue_00079821
AY032847.1
AY039214.1
AY124705.1
AY204552.1
AY204554.1
AY233267.1
AY316185.1
AY316188.1
AY541696.1
AZI2_Ismailoglu201203_XENLA_00054062
AZI2_Kwon201107_XENLA_00064651
AZI2_Kwon201107_XENLA_00113945
AZI2_TeperekTkacz201202_XENLA_00056810
AZIN1_TeperekTkacz201206_XENLA_00066226
B0BM85_XENTR_TeperekTkacz201206_XENLA_00089367
B0JYW4_XENTR_Ismailoglu201203_XENLA_00030582
B3GALT4_Quigley201207_XENLA_00070669
B3GALT6_Quigley201112_XENLA_00026983
B3GALT6_XeXenL6RMv10049346m
B3GNT1_Taira201203_XENLA_tissue_00110630
B3GNT2_Quigley201207_XENLA_00044268
B4GALT1.2_Taira201203_XENLA_tissue_00049033
B4GALT3_Taira201203_XENLA_tissue_00196633
B4GALT7_Amin201106_XENLA_00060637
B4GALT7_XeXenL6RMv10039369m
B5DED7_XENTR_Ismailoglu201203_XENLA_00056174
B5DED7_XENTR_Taira201203_XENLA_tissue_00051843
BACE1_Taira201203_XENLA_tissue_00155149
BACH1_Taira201203_XENLA_stage_00045475
BAIAP2L1_Kwon201107_XENLA_00036955
BAIAP2_Taira201203_XENLA_tissue_00236698
BAK1_Ismailoglu201203_XENLA_00064213
BAK1_Kwon201107_XENLA_00119441
BANF1_Ismailoglu201203_XENLA_00066377
BANF1_TeperekTkacz201206_XENLA_00096415
BAP1_Audic201207_XENLA_00001413
BBS4_Quigley201207_XENLA_00015747
BC030336_TC421420
BC030336_TC439984
BC041186.1
BC041311.1
BC041512.1
BC041724.1
BC041739.1
BC041740.1
BC041752.1
BC042228.1
BC042289.1
BC043636.1
BC043785.1
BC043892.1
BC043902.1
BC043904.1
BC044020.1
BC044067.1
BC044081.1
BC044113.1
BC044266.1
BC044280.1
BC044281.1
BC044284.1
BC044295.1
BC044308.1
BC044680.1
BC044999.1
BC045018.1
BC045084.1
BC045237.1
BC045250.1
BC046255.1
BC046718.1
BC046749.1
BC046856.1
BC046860.1
BC046870.1
BC047956.1
BC047981.1
BC049291.1
BC054311.1
BC056031.1
BC056110.1
BC057743.1
BC060475.1
BC060492.1
BC068840.1
BC068845.1
BC068855.1
BC068903.1
BC068944.1
BC068965.1
BC070575.1
BC070634.1
BC070661.1
BC070844.1
BC070862.1
BC070870.1
BC070976.1
BC070993.1
BC071052.1
BC071054.1
BC071056.1
BC071057.1
BC071062.1
BC071128.1
BC071133.1
BC072050.1
BC072066.1
BC072106.1
BC072188.1
BC072229.1
BC072231.1
BC072240.1
BC072249.1
BC072256.1
BC072278.1
BC072283.1
BC072382.1
BC072764.1
BC072828.1
BC072874.1
BC072888.1
BC072940.1
BC072994.1
BC073009.1
BC073010.1
BC073017.1
BC073071.1
BC073080.1
BC073090.1
BC073120.1
BC073181.1
BC073196.1
BC073381.1
BC073485.1
BC073487.1
BC073512.1
BC073515.1
BC073548.1
BC073554.1
BC073567.1
BC073580.1
BC073601.1
BC073619.1
BC073639.1
BC073649.1
BC073674.1
BC073680.1
BC073707.1
BC073718.1
BC074111.1
BC074138.1
BC074197.1
BC074216.1
BC074258.1
BC074332.1
BC074380.1
BC074437.1
BC074469.1
BC075128.1
BC075192.1
BC075606.1
BC076741.1
BC076748.1
BC076770.1
BC076796.1
BC076812.1
BC076849.1
BC077207.1
BC077233.1
BC077250.1
BC077368.1
BC077377.1
BC077382.1
BC077401.1
BC077411.1
BC077449.1
BC077453.1
BC077488.1
BC077493.1
BC077496.1
BC077525.1
BC077531.1
BC077591.1
BC077628.1
BC077701.1
BC077744.1
BC077748.1
BC077804.1
BC077821.1
BC077832.1
BC077849.1
BC077892.1
BC077928.1
BC077930.1
BC077963.1
BC077981.1
BC078017.1
BC078039.1
BC078051.1
BC078067.1
BC078070.1
BC078092.1
BC078487.1
BC078506.1
BC078572.1
BC079700.1
BC079723.1
BC079730.1
BC079751.1
BC079753.1
BC079779.1
BC079824.1
BC080049.1
BC080066.1
BC080127.1
BC080165.1
BC080166.1
BC080324.1
BC080417.1
BC081038.1
BC081043.1
BC081060.1
BC081094.1
BC081095.1
BC081100.1
BC081143.1
BC081195.1
BC082417.1
BC082531.1
BC082650.1
BC082665.1
BC082683.1
BC082687.1
BC082689.1
BC082855.1
BC082881.1
BC084093.1
BC084096.1
BC084260.1
BC084425.1
BC084602.1
BC084786.1
BC084840.1
BC084887.1
BC084959.1
BC085028.1
BC085082.1
BC085227.1
BC085228.1
BC086289.1
BC087327.1
BC087348.1
BC087375.1
BC087420.1
BC087442.1
BC087467.1
BC087472.1
BC087475.1
BC087511.1
BC088794.1
BC088823.1
BC088824.1
BC088966.1
BC088974.1
BC089048.1
BC089192.1
BC089286.1
BC089300.1
BC091713.1
BC092152.1
BC092303.1
BC092315.1
BC092326.1
BC092387.1
BC092388.1
BC093532.1
BC093570.1
BC094086.1
BC094111.1
BC094198.1
BC094262.1
BC097553.1
BC097558.1
BC097658.1
BC097662.1
BC097697.1
BC097709.1
BC097738.1
BC097767.1
BC097808.1
BC097847.1
BC097855.1
BC097868.1
BC098073.1
BC098968.1
BC098970.1
BC099244.1
BC099282.1
BC099290.1
BC099309.1
BC099335.1
BC100177.1
BC100178.1
BC100181.1
BC100188.1
BC106198.1
BC106205.1
BC106251.1
BC106273.1
BC106317.1
BC106328.1
BC106345.1
BC106354.1
BC106445.1
BC106459.1
BC106481.1
BC106488.1
BC106505.1
BC106507.1
BC106516.1
BC106522.1
BC106526.1
BC106530.1
BC106565.1
BC106567.1
BC106579.1
BC106632.1
BC106645.1
BC106649.1
BC108437.1
BC108439.1
BC108448.1
BC108454.1
BC108468.1
BC108478.1
BC108484.1
BC108553.1
BC108614.1
BC108617.1
BC108631.1
BC108780.1
BC108784.1
BC108822.1
BC108824.1
BC108867.1
BC108868.1
BC110720.1
BC110741.1
BC110777.1
BC110784.1
BC110919.1
BC122470.1
BC122474.1
BC122480.1
BC122489.1
BC122496.1
BC122510.1
BC123106.1
BC123173.1
BC123257.1
BC123263.1
BC123273.1
BC123322.1
BC124853.1
BC124855.1
BC124879.1
BC124956.1
BC125996.1
BC126005.1
BC126017.1
BC126029.1
BC126043.1
BC128916.1
BC128920.1
BC128965.1
BC129051.1
BC129648.1
BC129652.1
BC129744.1
BC129768.1
BC130041.1
BC130043.1
BC130067.1
BC130079.1
BC130110.1
BC130112.1
BC130115.1
BC130127.1
BC130174.1
BC130178.1
BC130189.1
BC133187.1
BC133272.1
BC133750.1
BC133759.1
BC133760.1
BC133793.1
BC133805.1
BC134812.1
BC134822.1
BC141734.1
BC142562.1
BC152714.1
BC152715.1
BC153784.1
BC155362.1
BC155897.1
BC157426.1
BC157439.1
BC157447.1
BC157487.1
BC157492.1
BC157499.1
BC157501.1
BC157747.1
BC160689.1
BC160737.1
BC160783.1
BC160810.1
BC161684.1
BC161720.1
BC167500.1
BC169721.1
BC169775.1
BC169791.1
BC169885.1
BC169982.1
BC169986.1
BC170128.1
BC170438.1
BCAS3_Taira201203_XENLA_tissue_00234896
BCDIN3D_Taira201203_XENLA_stage_00028054
BCKDHB_Park201106_XENLA_00148098
BCKDHB_TC444316
BCL2L13_TeperekTkacz201206_XENLA_00027791
BCL2L1_Taira201203_XENLA_stage_00012086
BCL2L1_Taira201203_XENLA_tissue_00285924
BCL2L2-PABPN1_Kwon201107_XENLA_00062467
BCL9_Ismailoglu201203_XENLA_00045496
BCLAF1_Taira201203_XENLA_tissue_00191350
BCLAF1_XeXenL6RMv10050051m
BDP1_Kwon201107_XENLA_00016978
BDP1_TC444843
BECN1_Taira201203_XENLA_tissue_00027244
BEND5_Kwon201107_XENLA_00006013
BET1L_Taira201203_XENLA_stage_00050518
BET1L_Taira201203_XENLA_tissue_00067939
BET1_Kwon201107_XENLA_00083691
BFAR_Kwon201107_XENLA_00023924
BIN3_Quigley201207_XENLA_00036024
BIRC6_Ismailoglu201203_XENLA_00025195
BIVM_Taira201203_XENLA_stage_00092269
BIVM_Taira201203_XENLA_tissue_00018127
BK001354.1
BLK_Ismailoglu201203_XENLA_00003727
BLMH_Ismailoglu201203_XENLA_00047989
BLM_Kwon201107_XENLA_00080530
BLOC1S1_Horb201201_XENLA_00037067
BLOC1S2_TC431754
BMF_Kwon201107_XENLA_00054128
BMS1_Ismailoglu201203_XENLA_00001927
BN000061.1
BNIP2_Taira201203_XENLA_stage_00076754
BNIP2_Taira201203_XENLA_tissue_00101366
BOLA1_Taira201203_XENLA_tissue_00032961
BOLA1_Taira201203_XENLA_tissue_00087913
BOLA3_TC461266
BOP1_Chung201110_XENLA_00040022
BPHL_Taira201203_XENLA_tissue_00256999
BPTF_Kwon201107_XENLA_00090595
BRD1_Quigley201207_XENLA_00037168
BRD1_Taira201203_XENLA_tissue_00215767
BRD4_Taira201203_XENLA_stage_00136414
BRD4_XeXenL6RMv10052447m
BRD8_Taira201203_XENLA_stage_00113401
BRF2_XENTR_Kwon201107_XENLA_00098939
BRF2_XENTR_TC417984
BRMS1L_Chung201110_XENLA_00002138
BRMS1L_Quigley201207_XENLA_00034574
BRP44L_Ismailoglu201203_XENLA_00011760
BRPF3_Ismailoglu201203_XENLA_00011067
BRWD3_TeperekTkacz201206_XENLA_00060865
BSDC1_TC436165
BSDC1_Taira201203_XENLA_tissue_00158136
BSG_Taira201203_XENLA_stage_00064779
BTBD1_Taira201203_XENLA_tissue_00165953
BTBD8_Kwon201107_XENLA_00118037
BTG1_Kwon201107_XENLA_00128384
BTN2A1_Amin201106_XENLA_00077557
BTN2A1_XeXenL6RMv10002214m
BTRC_Audic201207_XENLA_00001305
BTRC_Quigley201207_XENLA_00046278
BTRC_TC416932
BUB3_Ismailoglu201203_XENLA_00024155
BUB3_Ismailoglu201203_XENLA_00055179
BUB3_Taira201203_XENLA_stage_00011078
BUD13_Quigley201112_XENLA_00022124
BUD31_Taira201203_XENLA_stage_00084047
BX547998.1_Taira201203_XENLA_stage_00168529
C10ORF118_XeXenL6RMv10007230m
C10ORF137_TeperekTkacz201202_XENLA_00052207
C10ORF140_Taira201203_XENLA_stage_00058717
C10ORF2_Taira201203_XENLA_stage_00116936
C10ORF35_Kwon201107_XENLA_00010986
C10ORF58_Taira201203_XENLA_stage_00056415
C10ORF58_Taira201203_XENLA_tissue_00185811
C11H3ORF14_Park201106_XENLA_00160658
C11ORF10_TC452171
C11ORF10_XeXenL6RMv10002185m
C11ORF2_TC415679
C11ORF30_TeperekTkacz201206_XENLA_00066060
C11ORF30_XeXenL6RMv10022081m
C11ORF46_Taira201203_XENLA_stage_00106903
C11ORF49_TeperekTkacz201202_XENLA_00090536
C11ORF51_Park201106_XENLA_00115824
C11ORF51_Quigley201207_XENLA_00062730
C11ORF57_Ismailoglu201203_XENLA_00032958
C11ORF58_TC422546
C11ORF58_TeperekTkacz201202_XENLA_00013604
C11ORF58_TeperekTkacz201202_XENLA_00069313
C11ORF70_Ismailoglu201203_XENLA_00053883
C11ORF74_Taira201203_XENLA_tissue_00264652
C12ORF10_Ismailoglu201203_XENLA_00019753
C12ORF23_Ismailoglu201203_XENLA_00058322
C12ORF23_TC416039
C12ORF23_Taira201203_XENLA_stage_00202785
C12ORF34_Taira201203_XENLA_stage_00115592
C12ORF34_Taira201203_XENLA_stage_00129868
C12ORF43_XeXenL6RMv10007022m
C12ORF49_Kwon201107_XENLA_00001044
C12ORF49_Taira201203_XENLA_stage_00130446
C12ORF49_Taira201203_XENLA_stage_00131365
C12ORF51_Kwon201107_XENLA_00027898
C12ORF52_Ismailoglu201203_XENLA_00045173
C12ORF55_Kwon201107_XENLA_00088444
C12ORF66_Kwon201107_XENLA_00128474
C12ORF66_Taira201203_XENLA_stage_00032382
C12ORF73_Taira201203_XENLA_tissue_00285494
C14ORF101_Ismailoglu201203_XENLA_00049865
C14ORF102_Ismailoglu201203_XENLA_00049086
C14ORF109_Audic201207_XENLA_00002838
C14ORF126_TeperekTkacz201206_XENLA_00073971
C14ORF135_XeXenL6RMv10037599m
C14ORF147_Taira201203_XENLA_tissue_00282211
C14ORF43_Taira201203_XENLA_stage_00192349
C14ORF79_Kwon201107_XENLA_00031984
C14ORF79_Kwon201107_XENLA_00126542
C15ORF17_Quigley201112_XENLA_00125437
C15ORF23_Ismailoglu201203_XENLA_00045514
C15ORF23_XeXenL6RMv10037030m
C15ORF24_Ismailoglu201203_XENLA_00055288
C15ORF27_Ismailoglu201203_XENLA_00061507
C15ORF27_Taira201203_XENLA_tissue_00180768
C15ORF29_Taira201203_XENLA_tissue_00000136
C15ORF61_Taira201203_XENLA_stage_00189416
C15ORF63_Quigley201207_XENLA_00051473
C15ORF63_XeXenL6RMv10027836m
C16ORF48_Quigley201112_XENLA_00038706
C16ORF48_Quigley201207_XENLA_00104155
C16ORF58_Ismailoglu201203_XENLA_00022307
C16ORF58_XeXenL6RMv10043698m
C16ORF59_Taira201203_XENLA_stage_00029530
C16ORF62_TeperekTkacz201202_XENLA_00080362
C16ORF87_Taira201203_XENLA_tissue_00261745
C16ORF93_Taira201203_XENLA_tissue_00121415
C17ORF103_Kwon201107_XENLA_00067892
C17ORF103_Taira201203_XENLA_stage_00169541
C17ORF28_Kwon201107_XENLA_00054226
C17ORF42_Ismailoglu201203_XENLA_00026265
C17ORF49_Ismailoglu201203_XENLA_00004959
C17ORF53_Taira201203_XENLA_tissue_00033619
C17ORF53_TeperekTkacz201202_XENLA_00032413
C17ORF63_Kwon201107_XENLA_00006610
C17ORF63_Taira201203_XENLA_stage_00160536
C17ORF85_Amin201106_XENLA_00051323
C17ORF85_Taira201203_XENLA_stage_00180040
C18ORF1_Taira201203_XENLA_tissue_00229348
C18ORF25_Taira201203_XENLA_tissue_00272901
C18ORF32_Horb201201_XENLA_00219942
C18ORF32_Taira201203_XENLA_tissue_00226716
C19ORF10_XeXenL6RMv10001322m
C19ORF12_Amin201106_XENLA_00085784
C19ORF12_mgEST_Xl4jul2012_1013097876
C19ORF24_TeperekTkacz201202_XENLA_00094441
C19ORF40_Quigley201207_XENLA_00076241
C19ORF42_Kwon201107_XENLA_00021366
C19ORF43_Ismailoglu201203_XENLA_00001521
C19ORF44_Kwon201107_XENLA_00023340
C19ORF47_Ismailoglu201203_XENLA_00000520
C19ORF47_Taira201203_XENLA_stage_00155044
C19ORF50_TC435087
C19ORF51_XeXenL6RMv10041911m
C19ORF53_Quigley201112_XENLA_00077485
C19ORF53_TC440561
C19ORF53_Taira201203_XENLA_stage_00211774
C19ORF63_Kwon201107_XENLA_00079922
C19ORF70_Kwon201107_XENLA_00106085
C1D_Ismailoglu201203_XENLA_00057531
C1GALT1C1_Kwon201107_XENLA_00117070
C1ORF131_Park201106_XENLA_00100893
C1ORF228_Ismailoglu201203_XENLA_00064283
C1ORF43_Ismailoglu201203_XENLA_00059882
C1ORF85_Ismailoglu201203_XENLA_00053721
C1ORF9_Kwon201107_XENLA_00050612
C1QBP_Ismailoglu201203_XENLA_00069245
C1QL3_Taira201203_XENLA_tissue_00001288
C1QL3_XeXenL6RMv10031851m
C20ORF111_Ismailoglu201203_XENLA_00035080
C20ORF194_Ismailoglu201203_XENLA_00051667
C20ORF201_TC429922
C20ORF26_Quigley201207_XENLA_00020027
C20ORF29_Taira201203_XENLA_stage_00078730
C20ORF30_Taira201203_XENLA_tissue_00086137
C20ORF4_Ismailoglu201203_XENLA_00059293
C21ORF2_Taira201203_XENLA_tissue_00285871
C21ORF59_Ismailoglu201203_XENLA_00071833
C21ORF91_TeperekTkacz201206_XENLA_00130586
C22H12ORF62_Taira201203_XENLA_stage_00176535
C22H12ORF62_Taira201203_XENLA_tissue_00009022
C22H12ORF62_TeperekTkacz201206_XENLA_00111971
C22ORF13_Ismailoglu201203_XENLA_00056589
C22ORF13_mgEST_Xl4jul2012_1013156738
C22ORF23_TC435520
C22ORF28_XeXenL6RMv10002642m
C22ORF32_Taira201203_XENLA_stage_00101841
C2ORF29_TeperekTkacz201206_XENLA_00042683
C2ORF29_XeXenL6RMv10045447m
C2ORF42_Taira201203_XENLA_tissue_00205490
C2ORF47_Taira201203_XENLA_tissue_00185448
C2ORF63_Quigley201207_XENLA_00040172
C2ORF69_Taira201203_XENLA_stage_00181070
C2ORF73_Taira201203_XENLA_tissue_00040173
C2ORF76_TeperekTkacz201206_XENLA_00082314
C2ORF88_Taira201203_XENLA_tissue_00124396
C2ORF88_XeXenL6RMv10022520m
C3ORF37_Ismailoglu201203_XENLA_00032560
C3ORF64_mgEST_Xl4jul2012_1013098248
C4BPA_Ismailoglu201203_XENLA_00020514
C4BPA_Taira201203_XENLA_tissue_00139004
C4ORF27_TC433403
C4ORF27_TeperekTkacz201202_XENLA_00080095
C4ORF29_TC417926
C4ORF33_Taira201203_XENLA_tissue_00141244
C4ORF34_TeperekTkacz201202_XENLA_00072396
C4ORF46_Audic201207_XENLA_00000737
C4ORF49_Audic201207_XENLA_00004880
C5ORF15_Quigley201207_XENLA_00070580
C5ORF30_Taira201203_XENLA_tissue_00121847
C5ORF42_Quigley201207_XENLA_00110848
C5ORF42_Taira201203_XENLA_stage_00110953
C6ORF103_Taira201203_XENLA_tissue_00058229
C6ORF120_TC466099
C6ORF136_Taira201203_XENLA_stage_00201799
C6ORF162_Kwon201107_XENLA_00104431
C6ORF203_Kwon201107_XENLA_00013098
C6ORF57_Kwon201107_XENLA_00088393
C6ORF57_TC434502
C6ORF70_XeXenL6RMv10026248m
C7ORF11_Ismailoglu201203_XENLA_00010783
C7ORF23_Kwon201107_XENLA_00060623
C7ORF23_Kwon201107_XENLA_00066121
C7ORF26_Taira201203_XENLA_tissue_00202825
C7ORF42_Audic201207_XENLA_00002089
C7ORF42_Ismailoglu201203_XENLA_00035248
C7ORF44_Taira201203_XENLA_tissue_00168122
C7ORF46_TC450347
C7ORF55_TeperekTkacz201202_XENLA_00021410
C7ORF57_Taira201203_XENLA_stage_00080314
C7ORF59_Amin201106_XENLA_00091354
C7ORF70_Taira201203_XENLA_stage_00093535
C8G_Taira201203_XENLA_stage_00104479
C8G_Taira201203_XENLA_tissue_00277605
C8ORF42_Kwon201107_XENLA_00092459
C8ORF76_Kwon201107_XENLA_00079072
C8ORF83_Ismailoglu201203_XENLA_00062268
C8ORF83_Taira201203_XENLA_stage_00172951
C9ORF102_Taira201203_XENLA_stage_00212126
C9ORF116_XeXenL6RMv10039511m
C9ORF135_Quigley201207_XENLA_00080455
C9ORF30_Taira201203_XENLA_tissue_00066296
C9ORF41_Taira201203_XENLA_stage_00068814
C9ORF41_Taira201203_XENLA_stage_00124562
C9ORF4_Taira201203_XENLA_tissue_00006007
C9ORF68_Kwon201107_XENLA_00129424
C9ORF72_Taira201203_XENLA_tissue_00168358
C9ORF7_Taira201203_XENLA_stage_00097346
C9ORF82_TC463066
C9ORF9_XeXenL6RMv10010760m
CABIN1_Ismailoglu201203_XENLA_00059530
CABIN1_Taira201203_XENLA_tissue_00155052
CABLES2_Kwon201107_XENLA_00032193
CABLES2_Taira201203_XENLA_tissue_00095911
CABP7_Taira201203_XENLA_tissue_00097147
CADM1_Kwon201107_XENLA_00130885
CALCOCO1_TC417643
CALU_Taira201203_XENLA_stage_00040803
CAMKK2_Kwon201107_XENLA_00039249
CAMLG_Ismailoglu201203_XENLA_00062035
CAMTA1_Quigley201207_XENLA_00022774
CAP1_Ismailoglu201203_XENLA_00005575
CAPRIN2_Ismailoglu201203_XENLA_00039539
CAPSL_Kwon201107_XENLA_00076183
CARKD_Taira201203_XENLA_stage_00065729
CARKD_XeXenL6RMv10040566m
CASC3_Ismailoglu201203_XENLA_00026282
CASC3_Taira201203_XENLA_tissue_00174531
CASP2_Taira201203_XENLA_tissue_00222813
CASP3_Taira201203_XENLA_stage_00193306
CBLL1_Taira201203_XENLA_stage_00155887
CBLN2_Taira201203_XENLA_stage_00012116
CBWD2_TC418575
CBX8_Taira201203_XENLA_tissue_00048004
CBY1_Kwon201107_XENLA_00033993
CBY1_TeperekTkacz201206_XENLA_00084543
CC2D1A_Park201106_XENLA_00165295
CC2D2A_Quigley201112_XENLA_00099134
CC2D2A_XeXenL6RMv10027374m
CCDC103_Quigley201207_XENLA_00053465
CCDC108_Taira201203_XENLA_tissue_00150249
CCDC111_Ismailoglu201203_XENLA_00030748
CCDC112_Quigley201207_XENLA_00039428
CCDC113_Quigley201207_XENLA_00109739
CCDC113_XeXenL6RMv10006624m
CCDC124_Taira201203_XENLA_tissue_00189705
CCDC124_TeperekTkacz201206_XENLA_00008291
CCDC125_Taira201203_XENLA_tissue_00119545
CCDC126_Taira201203_XENLA_stage_00006368
CCDC126_Taira201203_XENLA_stage_00063186
CCDC127_Ismailoglu201203_XENLA_00023706
CCDC12_TeperekTkacz201202_XENLA_00084997
CCDC130_Ismailoglu201203_XENLA_00066710
CCDC130_Taira201203_XENLA_stage_00203166
CCDC134_Taira201203_XENLA_tissue_00162218
CCDC138_Taira201203_XENLA_tissue_00140127
CCDC150_Taira201203_XENLA_tissue_00043415
CCDC151_Taira201203_XENLA_stage_00152250
CCDC157_Quigley201207_XENLA_00010279
CCDC18_Kwon201107_XENLA_00021233
CCDC18_Kwon201107_XENLA_00055492
CCDC22_Amin201106_XENLA_00046231
CCDC24_Quigley201207_XENLA_00004304
CCDC25_Taira201203_XENLA_stage_00014208
CCDC25_Taira201203_XENLA_tissue_00019074
CCDC43_TC422585
CCDC47_Quigley201207_XENLA_00014165
CCDC50_Ismailoglu201203_XENLA_00063044
CCDC51_Taira201203_XENLA_tissue_00162324
CCDC55_Ismailoglu201203_XENLA_00022925
CCDC55_Taira201203_XENLA_stage_00171055
CCDC59_Ismailoglu201203_XENLA_00068993
CCDC61_XeXenL6RMv10023294m
CCDC65_Taira201203_XENLA_tissue_00076266
CCDC6_XeXenL6RMv10051480m
CCDC90A_Taira201203_XENLA_stage_00202592
CCDC94_Kwon201107_XENLA_00026461
CCDC99_Kwon201107_XENLA_00050984
CCDC9_Kwon201107_XENLA_00088796
CCDC9_Kwon201107_XENLA_00092576
CCHCR1_Taira201203_XENLA_stage_00043009
CCM2_Park201106_XENLA_00033300
CCM2_Quigley201207_XENLA_00012294
CCNB3_Taira201203_XENLA_stage_00109663
CCNB3_Taira201203_XENLA_tissue_00270943
CCNE1_mgEST_Xl4jul2012_1013086132
CCNF_Kwon201107_XENLA_00121218
CCNG2_Kwon201107_XENLA_00057383
CCNG2_TC418937
CCNH_Taira201203_XENLA_stage_00096640
CCNH_Taira201203_XENLA_tissue_00076644
CCNI_TC446126
CCNI_mgEST_Xl4jul2012_1013251457
CCNK_Chung201110_XENLA_00031077
CCNK_XeXenL6RMv10053762m
CCNL1_Taira201203_XENLA_stage_00161139
CCNL1_XeXenL6RMv10041397m
CCNO_Quigley201207_XENLA_00056419
CCNT1_Kwon201107_XENLA_00015849
CCNT1_Taira201203_XENLA_stage_00026376
CCNT1_Taira201203_XENLA_stage_00123987
CCNT1_Taira201203_XENLA_tissue_00282715
CCNY_Park201106_XENLA_00089632
CCP110_Kwon201107_XENLA_00109951
CCPG1_Kwon201107_XENLA_00031652
CCRN4L_Kwon201107_XENLA_00062870
CCT2_Taira201203_XENLA_stage_00074203
CCT2_XeXenL6RMv10029432m
CCT4_TeperekTkacz201206_XENLA_00062981
CCT5_Taira201203_XENLA_stage_00000574
CCT6A_Taira201203_XENLA_tissue_00172392
CCT7_TeperekTkacz201206_XENLA_00108176
CCZ1B_Taira201203_XENLA_tissue_00171887
CCZ1B_Taira201203_XENLA_tissue_00275712
CD2BP2_TeperekTkacz201206_XENLA_00055681
CD99L2_Taira201203_XENLA_stage_00140090
CDC123_mgEST_Xl4jul2012_1013087356
CDC16_Taira201203_XENLA_stage_00033032
CDC20_XeXenL6RMv10000292m
CDC23_XeXenL6RMv10011288m
CDC25B_Taira201203_XENLA_tissue_00210652
CDC25C_Ismailoglu201203_XENLA_00006370
CDC34_Taira201203_XENLA_tissue_00252495
CDC34_XeXenL6RMv10016829m
CDC34_XeXenL6RMv10021119m
CDC37L1_Taira201203_XENLA_stage_00008261
CDC37_Amin201106_XENLA_00012329
CDC37_XeXenL6RMv10044024m
CDC40_Taira201203_XENLA_stage_00010697
CDC40_Taira201203_XENLA_tissue_00287324
CDC40_XeXenL6RMv10020803m
CDC42_TeperekTkacz201202_XENLA_00129439
CDC42_XeXenL6RMv10026574m
CDC42_mgEST_Xl4jul2012_1013253962
CDC73_mgEST_Xl4jul2012_1013254387
CDCA2_Taira201203_XENLA_stage_00064576
CDCA4_Quigley201207_XENLA_00083769
CDCA4_TeperekTkacz201202_XENLA_00147844
CDCA5_Taira201203_XENLA_tissue_00182617
CDCA8_Ismailoglu201203_XENLA_00025953
CDH2_Quigley201207_XENLA_00113305
CDH3_TeperekTkacz201206_XENLA_00049785
CDK11B_Taira201203_XENLA_tissue_00023137
CDK5RAP2_mgEST_Xl4jul2012_1013097498
CDK7_Quigley201112_XENLA_00104810
CDK9_TC419359
CDKL1_Audic201207_XENLA_00003075
CDKL1_Taira201203_XENLA_tissue_00043933
CDKN1B_Taira201203_XENLA_stage_00019878
CDKN1B_TeperekTkacz201202_XENLA_00048317
CDKN2AIPNL_Chung201110_XENLA_00067636
CDKN2AIPNL_TeperekTkacz201206_XENLA_00084534
CDKN2AIP_TC428435
CDKN2AIP_Taira201203_XENLA_tissue_00251040
CDKN2AIP_TeperekTkacz201202_XENLA_00032461
CDON_Taira201203_XENLA_stage_00165885
CDR2L_Ismailoglu201203_XENLA_00036285
CDR2_Quigley201207_XENLA_00001869
CDV3_Taira201203_XENLA_tissue_00228854
CELF1_Ismailoglu201203_XENLA_00026390
CELF1_TC433080
CELSR2_Taira201203_XENLA_tissue_00013378
CENPA_Taira201203_XENLA_stage_00086611
CENPA_TeperekTkacz201202_XENLA_00122001
CENPC1_Taira201203_XENLA_tissue_00287659
CENPE_Kwon201107_XENLA_00011161
CENPE_XeXenL6RMv10031216m
CENPO_Taira201203_XENLA_tissue_00104255
CENPP_Amin201106_XENLA_00086343
CENPP_XeXenL6RMv10039957m
CENPT_Taira201203_XENLA_stage_00078138
CEP120_TeperekTkacz201202_XENLA_00103536
CEP135_Quigley201207_XENLA_00066430
CEP152_Quigley201207_XENLA_00100527
CEP152_XeXenL6RMv10042612m
CEP164_Kwon201107_XENLA_00044934
CEP350_Ismailoglu201203_XENLA_00072906
CEP350_Taira201203_XENLA_tissue_00042690
CEP350_XeXenL6RMv10045726m
CEP41_Quigley201207_XENLA_00052785
CEP44_XeXenL6RMv10039601m
CEP57L1_Taira201203_XENLA_tissue_00087099
CEP68_Park201106_XENLA_00073241
CEP76_Kwon201107_XENLA_00071392
CEP76_Taira201203_XENLA_stage_00121185
CEP78_Taira201203_XENLA_tissue_00242738
CEP85_Kwon201107_XENLA_00001405
CEP89_Quigley201207_XENLA_00032908
CEP97_Ismailoglu201203_XENLA_00072700
CERCAM_Taira201203_XENLA_stage_00198009
CERCAM_Taira201203_XENLA_tissue_00129832
CERKL_Quigley201207_XENLA_00034984
CERK_Taira201203_XENLA_stage_00144082
CETN3_TeperekTkacz201202_XENLA_00076449
CFL1_Ismailoglu201203_XENLA_00021186
CHAMP1_Ismailoglu201203_XENLA_00020922
CHCHD4_Ismailoglu201203_XENLA_00072147
CHCHD4_Park201106_XENLA_00092664
CHD3_Taira201203_XENLA_stage_00049223
CHD6_Taira201203_XENLA_stage_00005497
CHD7_Ismailoglu201203_XENLA_00036720
CHD7_Quigley201207_XENLA_00022131
CHERP_Kwon201107_XENLA_00033350
CHIC2_TeperekTkacz201206_XENLA_00007936
CHIC2_XeXenL6RMv10042869m
CHKB_Taira201203_XENLA_stage_00070066
CHMP1A_Ismailoglu201203_XENLA_00007994
CHMP1B_Kwon201107_XENLA_00008541
CHMP1B_Quigley201112_XENLA_00010569
CHMP2A_Ismailoglu201203_XENLA_00027920
CHMP2B_Taira201203_XENLA_tissue_00053947
CHMP5_Taira201203_XENLA_stage_00103632
CHM_Taira201203_XENLA_tissue_00095776
CHM_Taira201203_XENLA_tissue_00203254
CHORDC1_Taira201203_XENLA_tissue_00092843
CHPF_Ismailoglu201203_XENLA_00043658
CHPF_Taira201203_XENLA_stage_00004207
CHPT1_Kwon201107_XENLA_00061805
CHPT1_Kwon201107_XENLA_00106227
CHPT1_Kwon201107_XENLA_00111854
CHRAC1_Taira201203_XENLA_stage_00074829
CHRAC1_Taira201203_XENLA_stage_00217033
CHST7_Quigley201112_XENLA_00041268
CHST7_TC431717
CIAO1_Park201106_XENLA_00064192
CIB1_TC427239
CIB1_XeXenL6RMv10023740m
CIDEC_Kwon201107_XENLA_00017710
CIDEC_Kwon201107_XENLA_00125568
CINP_Kwon201107_XENLA_00038636
CINP_Taira201203_XENLA_tissue_00041651
CIR1_Taira201203_XENLA_stage_00034598
CIT_Ismailoglu201203_XENLA_00057229
CLCN3_Kwon201107_XENLA_00072492
CLEC16A_TeperekTkacz201206_XENLA_00036087
CLK2_Ismailoglu201203_XENLA_00060748
CLK3_Taira201203_XENLA_stage_00046517
CLN6_Ismailoglu201203_XENLA_00006759
CLOCK_Kwon201107_XENLA_00001834
CLOCK_Taira201203_XENLA_tissue_00025459
CLOCK_Taira201203_XENLA_tissue_00261468
CLP1_TC413956
CLPP_Ismailoglu201203_XENLA_00038599
CLPP_TeperekTkacz201206_XENLA_00005120
CLPTM1L_Taira201203_XENLA_tissue_00109289
CLPTM1L_XeXenL6RMv10031350m
CLTA_Taira201203_XENLA_stage_00182710
CLTA_Taira201203_XENLA_stage_00195234
CLYBL_TeperekTkacz201202_XENLA_00036297
CMC1_Park201106_XENLA_00118231
CMC1_Taira201203_XENLA_tissue_00194078
CMIP_TC432673
CMPK1_XeXenL6RMv10037292m
CMPK1_XeXenL6RMv10046349m
CNDP2_TC420374
CNIH2_Taira201203_XENLA_stage_00084327
CNIH4_Taira201203_XENLA_stage_00137006
CNIH_Quigley201207_XENLA_00107325
CNKSR1_Ismailoglu201203_XENLA_00015796
CNN3_Ismailoglu201203_XENLA_00022312
CNN3_TeperekTkacz201206_XENLA_00098792
CNN3_XeXenL6RMv10005057m
CNNM2_Kwon201107_XENLA_00006905
CNOT10_Taira201203_XENLA_tissue_00058478
CNOT2_Taira201203_XENLA_stage_00062447
CNOT8_mgEST_Xl4jul2012_1013156785
CNO_Taira201203_XENLA_tissue_00009347
CNO_TeperekTkacz201206_XENLA_00008515
CNPY1_mgEST_Xl4jul2012_1013099380
CNPY2_Taira201203_XENLA_stage_00093565
CNPY2_Taira201203_XENLA_stage_00191845
CNPY2_Taira201203_XENLA_tissue_00250295
CNTLN_Taira201203_XENLA_tissue_00074590
COA5_TeperekTkacz201206_XENLA_00077591
COASY_Ismailoglu201203_XENLA_00028760
COBLL1_Kwon201107_XENLA_00074861
COBLL1_Taira201203_XENLA_tissue_00091189
COG3_Audic201207_XENLA_00003103
COG6_Ismailoglu201203_XENLA_00055590
COG6_Taira201203_XENLA_stage_00170993
COG6_XeXenL6RMv10000007m
COG7_Kwon201107_XENLA_00057651
COG7_XeXenL6RMv10023527m
COL5A2_Park201106_XENLA_00167003
COMMD10_Taira201203_XENLA_tissue_00239408
COMMD1_TeperekTkacz201206_XENLA_00006804
COMMD2_Taira201203_XENLA_stage_00148497
COMMD3_Kwon201107_XENLA_00016974
COMMD3_Taira201203_XENLA_stage_00020553
COMMD4_Taira201203_XENLA_tissue_00044493
COMMD6_Taira201203_XENLA_stage_00051032
COMMD8_Taira201203_XENLA_stage_00128323
COMMD8_Taira201203_XENLA_tissue_00154691
COPA_Ismailoglu201203_XENLA_00015943
COPA_Quigley201207_XENLA_00110632
COPE_Quigley201207_XENLA_00036250
COPE_XeXenL6RMv10036817m
COPG2_TC414972
COPG_TC415526
COPG_XeXenL6RMv10033538m
COPS3_XeXenL6RMv10015640m
COPS4_TC420282
COPS6_XeXenL6RMv10038342m
COPS7B_Ismailoglu201203_XENLA_00020274
COPS7B_TeperekTkacz201206_XENLA_00035875
COPZ1_TC426281
COPZ1_TeperekTkacz201206_XENLA_00127965
COQ10A_Quigley201207_XENLA_00096393
COQ10A_XeXenL6RMv10051676m
COQ7_XeXenL6RMv10014351m
COQ9_Taira201203_XENLA_tissue_00190988
COTL1_Ismailoglu201203_XENLA_00055117
COTL1_Taira201203_XENLA_stage_00169294
COX15_Kwon201107_XENLA_00041746
COX15_XeXenL6RMv10013788m
COX16_Horb201201_XENLA_00042265
COX18_Kwon201107_XENLA_00001999
COX18_Taira201203_XENLA_tissue_00170712
COX5A_Taira201203_XENLA_stage_00197080
COX5B.1_TC443541
COX5B.1_Taira201203_XENLA_stage_00108487
COX5B.1_Taira201203_XENLA_stage_00149989
COX6A1_TeperekTkacz201206_XENLA_00038399
COX7A2L_Park201106_XENLA_00170231
COX7A2_Kwon201107_XENLA_00123915
COX7A2_Taira201203_XENLA_stage_00196276
COX7B_XeXenL6RMv10054496m
COX7C_TC463779
COX7C_TeperekTkacz201206_XENLA_00044089
CPEB2_Taira201203_XENLA_tissue_00022504
CPEB3_Kwon201107_XENLA_00135205
CPEB3_Taira201203_XENLA_tissue_00203988
CPPED1_Kwon201107_XENLA_00016492
CPSF1_TeperekTkacz201206_XENLA_00123054
CPSF2_TeperekTkacz201206_XENLA_00006549
CPSF3_Taira201203_XENLA_tissue_00202945
CPT1A_Taira201203_XENLA_stage_00055736
CPVL_TC433405
CPZ_Park201106_XENLA_00106163
CRB3_Taira201203_XENLA_stage_00066074
CRBN_TeperekTkacz201206_XENLA_00112553
CRCP_TC424789
CRCP_XeXenL6RMv10042104m
CREBL2_Ismailoglu201203_XENLA_00002543
CRELD1_Kwon201107_XENLA_00060507
CRELD2_Taira201203_XENLA_tissue_00098512
CRIPT_XeXenL6RMv10027870m
CRK_TeperekTkacz201206_XENLA_00084163
CRNKL1_XeXenL6RMv10003500m
CRTC1_Kwon201107_XENLA_00079140
CRYZL1_Ismailoglu201203_XENLA_00060068
CRYZL1_TeperekTkacz201202_XENLA_00063698
CSK_Ismailoglu201203_XENLA_00012635
CSNK1A1_XeXenL6RMv10036981m
CSNK1G1_TC427333
CSNK2A1_Ismailoglu201203_XENLA_00027853
CSNK2A2_Taira201203_XENLA_tissue_00072873
CSNK2B_TC425941
CSNK2B_mgEST_Xl4jul2012_1013086090
CSRNP1_Taira201203_XENLA_stage_00201928
CT094_XENTR_Taira201203_XENLA_tissue_00026193
CTDSPL2_Kwon201107_XENLA_00050807
CTDSPL2_Taira201203_XENLA_stage_00218248
CTDSPL_Taira201203_XENLA_tissue_00198541
CTNNB1_TC414915
CTNNBIP1_TC422679
CTNNBL1_XeXenL6RMv10004190m
CTSB_Taira201203_XENLA_stage_00023777
CTSD_Ismailoglu201203_XENLA_00052197
CTSO_XeXenL6RMv10054022m
CUL2_XeXenL6RMv10026888m
CUL4A_Park201106_XENLA_00027772
CUL4A_XeXenL6RMv10032566m
CUTA_Ismailoglu201203_XENLA_00010805
CUX1_Kwon201107_XENLA_00001136
CWC15_Kwon201107_XENLA_00073126
CWC15_XeXenL6RMv10018539m
CWC22_Ismailoglu201203_XENLA_00027296
CWF19L1_XeXenL6RMv10004595m
CXCL12_Taira201203_XENLA_tissue_00058018
CXORF22_Taira201203_XENLA_tissue_00020019
CYB5B_Taira201203_XENLA_stage_00012142
CYB5B_XeXenL6RMv10011728m
CYB5D2_Taira201203_XENLA_stage_00166104
CYCS_Ismailoglu201203_XENLA_00008486
CYCS_Taira201203_XENLA_stage_00209721
CYP20A1_Taira201203_XENLA_stage_00031986
D10259.1
D31895.1
DAD1_TC435518
DAD1_Taira201203_XENLA_tissue_00015037
DAGLB_Taira201203_XENLA_stage_00041544
DALRD3_XeXenL6RMv10051054m
DARS_TC418870
DARS_XeXenL6RMv10049140m
DAZAP2_Quigley201112_XENLA_00027377
DAZAP2_TC414633
DBI_Taira201203_XENLA_tissue_00019616
DBNL_Ismailoglu201203_XENLA_00063543
DBP_Taira201203_XENLA_tissue_00113221
DBR1_Kwon201107_XENLA_00037654
DBR1_Kwon201107_XENLA_00112625
DBR1_TeperekTkacz201206_XENLA_00084710
DBT_Kwon201107_XENLA_00065143
DCAF10_Ismailoglu201203_XENLA_00007937
DCAF10_XeXenL6RMv10014121m
DCAF11_Kwon201107_XENLA_00110495
DCAF12_Kwon201107_XENLA_00120083
DCAF15_XeXenL6RMv10043194m
DCAF4_Taira201203_XENLA_stage_00187955
DCAF4_Taira201203_XENLA_tissue_00209468
DCAF7_TC425811
DCAF7_Taira201203_XENLA_tissue_00209220
DCLRE1C_Kwon201107_XENLA_00094902
DCP1A_Taira201203_XENLA_stage_00173446
DCP1B_Quigley201207_XENLA_00111046
DCP1B_Taira201203_XENLA_stage_00150596
DCP2_Ismailoglu201203_XENLA_00050785
DCP2_TeperekTkacz201206_XENLA_00071459
DCTN3_Quigley201207_XENLA_00011041
DCTN3_Quigley201207_XENLA_00033017
DCTN4_TC416852
DCTN4_TeperekTkacz201202_XENLA_00113696
DCTN5_Taira201203_XENLA_tissue_00015352
DCTN5_XeXenL6RMv10024024m
DCT_Taira201203_XENLA_tissue_00285518
DCUN1D1_TC421455
DCUN1D2_Amin201106_XENLA_00057373
DCUN1D3_Taira201203_XENLA_stage_00077304
DDA1_TC436347
DDA1_TC463589
DDI2_Quigley201207_XENLA_00024016
DDIT4_Taira201203_XENLA_tissue_00155885
DDOST_TeperekTkacz201206_XENLA_00070082
DDX17_XeXenL6RMv10009709m
DDX19B_XeXenL6RMv10003757m
DDX21_XeXenL6RMv10038472m
DDX23_Quigley201207_XENLA_00077291
DDX23_Taira201203_XENLA_tissue_00073553
DDX24_mgEST_Xl4jul2012_1013087002
DDX41_Ismailoglu201203_XENLA_00036113
DDX42_Ismailoglu201203_XENLA_00034290
DDX42_Kwon201107_XENLA_00040931
DDX46_Taira201203_XENLA_stage_00167964
DDX47_Ismailoglu201203_XENLA_00070042
DDX47_XeXenL6RMv10023605m
DDX4_Kwon201107_XENLA_00116667
DDX52_XeXenL6RMv10013420m
DDX54_Ismailoglu201203_XENLA_00056035
DDX59_TeperekTkacz201206_XENLA_00005752
DDX59_TeperekTkacz201206_XENLA_00034677
DDX5_Quigley201207_XENLA_00065058
DDX6_Quigley201207_XENLA_00021981
DEDD2_Quigley201112_XENLA_00039209
DEDD2_TC414102
DEGS1_XeXenL6RMv10024333m
DEM1_Kwon201107_XENLA_00048102
DENR_Kwon201107_XENLA_00035746
DEPDC4_Taira201203_XENLA_stage_00056350
DEPDC5_Ismailoglu201203_XENLA_00040316
DEPDC5_Taira201203_XENLA_tissue_00072955
DEPDC7_XeXenL6RMv10014879m
DERL1_Taira201203_XENLA_stage_00099088
DFFA_Ismailoglu201203_XENLA_00029622
DGCR14_Kwon201107_XENLA_00083644
DGCR14_Taira201203_XENLA_stage_00027631
DGCR14_Taira201203_XENLA_tissue_00130007
DGCR14_XeXenL6RMv10047932m
DHCR24_Ismailoglu201203_XENLA_00061063
DHRS13_Kwon201107_XENLA_00113856
DHX16_Ismailoglu201203_XENLA_00010708
DHX33_Audic201207_XENLA_00001595
DHX34_Taira201203_XENLA_tissue_00074003
DHX36_Ismailoglu201203_XENLA_00034554
DHX36_Ismailoglu201203_XENLA_00069176
DHX36_Taira201203_XENLA_tissue_00044141
DHX37_Ismailoglu201203_XENLA_00053173
DHX38_Taira201203_XENLA_stage_00092298
DHX40_XeXenL6RMv10033426m
DHX9_Ismailoglu201203_XENLA_00028078
DHX9_TeperekTkacz201206_XENLA_00112936
DIABLO_Taira201203_XENLA_stage_00039339
DIEXF_XeXenL6RMv10034571m
DIRC2_TeperekTkacz201202_XENLA_00027105
DIS3L2_Ismailoglu201203_XENLA_00054784
DIS3L2_Taira201203_XENLA_stage_00161301
DIS3_Ismailoglu201203_XENLA_00061986
DISP1_Ismailoglu201203_XENLA_00049076
DKFZP761E198_TeperekTkacz201206_XENLA_00054808
DLAT_TeperekTkacz201206_XENLA_00076772
DLD_XeXenL6RMv10029886m
DLEC1_XeXenL6RMv10028877m
DLG1_Ismailoglu201203_XENLA_00058915
DLGAP5_Kwon201107_XENLA_00006338
DLGAP5_Kwon201107_XENLA_00020651
DLL1_TC431582
DLX6_XeXenL6RMv10049411m
DMAP1_Taira201203_XENLA_tissue_00028731
DMRT2_Quigley201112_XENLA_00008066
DMRT2_Quigley201207_XENLA_00045787
DMRT2_XeXenL6RMv10052390m
DMTF1_Ismailoglu201203_XENLA_00011209
DMTF1_Taira201203_XENLA_stage_00098176
DMTF1_Taira201203_XENLA_tissue_00096591
DMXL1_Kwon201107_XENLA_00103248
DNAAF2_Taira201203_XENLA_stage_00077012
DNAH11_XeXenL6RMv10053577m
DNAI2_Quigley201207_XENLA_00109780
DNAJA1_Amin201106_XENLA_00046863
DNAJA2_TeperekTkacz201206_XENLA_00107904
DNAJA3_Kwon201107_XENLA_00068362
DNAJA4.2_Park201106_XENLA_00096986
DNAJB11_Kwon201107_XENLA_00044163
DNAJB11_TC421952
DNAJB12_XeXenL6RMv10047278m
DNAJB14_Chung201110_XENLA_00014936
DNAJB14_Taira201203_XENLA_stage_00050695
DNAJB1_Park201106_XENLA_00101765
DNAJB6_Audic201207_XENLA_00003695
DNAJB6_Taira201203_XENLA_tissue_00258056
DNAJB9_TeperekTkacz201206_XENLA_00121849
DNAJC11_Amin201106_XENLA_00018402
DNAJC13_Kwon201107_XENLA_00032270
DNAJC21_XeXenL6RMv10035818m
DNAJC28_TC437198
DNAJC30_Ismailoglu201203_XENLA_00074218
DNAJC30_Taira201203_XENLA_stage_00053656
DNAJC5_Ismailoglu201203_XENLA_00054217
DNAJC7_Kwon201107_XENLA_00134180
DNAJC8_Ismailoglu201203_XENLA_00044345
DNAL1_Ismailoglu201203_XENLA_00012134
DNALI1_Audic201207_XENLA_00002207
DNLZ_Taira201203_XENLA_tissue_00255377
DNTTIP1_Horb201201_XENLA_00068137
DNTTIP2_Quigley201207_XENLA_00034881
DNTTIP2_XeXenL6RMv10001560m
DOC2A_Taira201203_XENLA_tissue_00082054
DOCK4_Kwon201107_XENLA_00059421
DOCK7_Taira201203_XENLA_stage_00107443
DOCK7_Taira201203_XENLA_tissue_00195420
DOHH_TeperekTkacz201202_XENLA_00142139
DOPEY1_Kwon201107_XENLA_00118800
DPAGT1_Taira201203_XENLA_stage_00189479
DPCD_XENTR_Taira201203_XENLA_stage_00207722
DPH2_TC416284
DPH3_Taira201203_XENLA_stage_00025961
DPM1_Amin201106_XENLA_00020917
DPM2_Taira201203_XENLA_stage_00190251
DPM3_mgEST_Xl4jul2012_1013113345
DPP9_Taira201203_XENLA_tissue_00199689
DPY30_Quigley201207_XENLA_00002317
DPY30_TeperekTkacz201202_XENLA_00070824
DPY30_TeperekTkacz201206_XENLA_00050656
DQ020269.1
DQ096857.1
DQ096883.1
DQ096958.1
DQ810273.1
DR1_Quigley201207_XENLA_00017939
DR1_XeXenL6RMv10012855m
DRG2_Taira201203_XENLA_stage_00139897
DSCC1_Taira201203_XENLA_stage_00071888
DSCR3_Amin201106_XENLA_00090671
DSCR3_Taira201203_XENLA_tissue_00017267
DTX2_Taira201203_XENLA_stage_00087196
DUS1L_Ismailoglu201203_XENLA_00074309
DUS1L_Taira201203_XENLA_stage_00095053
DUSP10_Taira201203_XENLA_tissue_00289870
DUSP11.2_Ismailoglu201203_XENLA_00003266
DUSP1_Taira201203_XENLA_stage_00096961
DUSP1_XeXenL6RMv10033068m
DUSP5_Taira201203_XENLA_tissue_00103341
DVL3_Ismailoglu201203_XENLA_00008630
DVL3_Taira201203_XENLA_stage_00173681
DYNC1I2_Ismailoglu201203_XENLA_00057411
DYNC1LI2_Audic201207_XENLA_00007367
DYNC1LI2_Kwon201107_XENLA_00016062
DYNC2LI1_Amin201106_XENLA_00077171
DYNC2LI1_XeXenL6RMv10010121m
DYNLL2_Ismailoglu201203_XENLA_00016635
DYNLL2_Taira201203_XENLA_tissue_00085496
DYNLRB1_Taira201203_XENLA_stage_00139286
DYX1C1_Ismailoglu201203_XENLA_00057155
DYX1C1_Taira201203_XENLA_tissue_00146215
E1BS81_CHICK_Taira201203_XENLA_stage_00209685
E1BZY5_CHICK_Taira201203_XENLA_tissue_00101161
E2F4_Taira201203_XENLA_stage_00062758
E2F4_Taira201203_XENLA_tissue_00062826
E2F5_TC441097
E2F5_Taira201203_XENLA_stage_00148713
E4F1_Ismailoglu201203_XENLA_00008428
EAF1_Taira201203_XENLA_tissue_00079428
EARS2_Taira201203_XENLA_stage_00169233
EBAG9_Taira201203_XENLA_tissue_00146889
EBAG9_XeXenL6RMv10039458m
ECHDC1_Taira201203_XENLA_stage_00014468
ECHS1_Quigley201207_XENLA_00028314
ECI2_Taira201203_XENLA_tissue_00170814
ECSIT_Kwon201107_XENLA_00003277
ECT2_Kwon201107_XENLA_00000759
EDC3_TC417526
EDC3_Taira201203_XENLA_tissue_00062756
EDC4_Kwon201107_XENLA_00046733
EDEM1_Taira201203_XENLA_stage_00053427
EEF1G_Ismailoglu201203_XENLA_00046627
EEF2K_Amin201106_XENLA_00022947
EEFSEC_Ismailoglu201203_XENLA_00048455
EEFSEC_Taira201203_XENLA_stage_00127727
EF623990.1
EFCAB7_Park201106_XENLA_00008174
EFCAB7_Quigley201207_XENLA_00019847
EFHA1_Kwon201107_XENLA_00003463
EFHA1_TC426965
EFHA1_Taira201203_XENLA_stage_00094837
EFHA2_Taira201203_XENLA_tissue_00197685
EFHC2_Ismailoglu201203_XENLA_00023059
EFTUD1_Taira201203_XENLA_stage_00080149
EGLN1_Ismailoglu201203_XENLA_00070225
EGLN1_Kwon201107_XENLA_00017035
EGLN3_TC419123
EHBP1_Ismailoglu201203_XENLA_00002345
EHBP1_Taira201203_XENLA_tissue_00163266
EHD1_Audic201207_XENLA_00005461
EHD1_Ismailoglu201203_XENLA_00031930
EHD1_XeXenL6RMv10036846m
EHMT2_Ismailoglu201203_XENLA_00035449
EHMT2_Kwon201107_XENLA_00021522
EI24_Taira201203_XENLA_stage_00003316
EIF1B_TC454506
EIF1B_Taira201203_XENLA_stage_00070323
EIF1B_Taira201203_XENLA_stage_00151110
EIF1B_XeXenL6RMv10021259m
EIF2B1_Taira201203_XENLA_stage_00188709
EIF2B1_Taira201203_XENLA_tissue_00146176
EIF2B1_XeXenL6RMv10006143m
EIF2D_Park201106_XENLA_00083920
EIF2S3_Kwon201107_XENLA_00065293
EIF2S3_XeXenL6RMv10009778m
EIF3A_Kwon201107_XENLA_00095874
EIF3D_Kwon201107_XENLA_00013805
EIF3D_Taira201203_XENLA_stage_00140651
EIF3G_XeXenL6RMv10017291m
EIF3H_mgEST_Xl4jul2012_1013155824
EIF3I_Ismailoglu201203_XENLA_00070738
EIF3J_XeXenL6RMv10016143m
EIF3K_TeperekTkacz201206_XENLA_00092541
EIF3L_XeXenL6RMv10040739m
EIF3L_mgEST_Xl4jul2012_1013250764
EIF4A1B_Taira201203_XENLA_tissue_00095892
EIF4A1_XeXenL6RMv10025728m
EIF4A2_Park201106_XENLA_00130244
EIF4B_Taira201203_XENLA_tissue_00158073
EIF4E2_XeXenL6RMv10013646m
EIF4ENIF1_Taira201203_XENLA_stage_00055632
EIF4G1_Kwon201107_XENLA_00021419
EIF4H_Ismailoglu201203_XENLA_00040223
EIF4H_Ismailoglu201203_XENLA_00042301
EIF5A_mgEST_Xl4jul2012_1013086606
EIF5B_Ismailoglu201203_XENLA_00000276
EIF5_XeXenL6RMv10036459m
EIF6_Horb201201_XENLA_00019358
ELK4_Ismailoglu201203_XENLA_00043362
ELL2_XeXenL6RMv10016747m
ELMOD2_Kwon201107_XENLA_00048943
ELOF1_TC446117
ELOVL5_Taira201203_XENLA_stage_00067413
ELP2_Taira201203_XENLA_stage_00135784
ELP3_Taira201203_XENLA_stage_00002467
ELP3_Taira201203_XENLA_tissue_00216157
EMG1_TC450028
EMP2_Taira201203_XENLA_stage_00125675
EMX2_Park201106_XENLA_00172354
ENDOD1_TeperekTkacz201202_XENLA_00085452
ENDOV_Kwon201107_XENLA_00049460
ENKUR_TeperekTkacz201206_XENLA_00117866
ENO4_Horb201201_XENLA_00224145
EPB41L2_Park201106_XENLA_00076895
EPB41L2_Taira201203_XENLA_stage_00042701
EPB41_Horb201201_XENLA_00005774
EPC2_Ismailoglu201203_XENLA_00054998
EPC2_Taira201203_XENLA_tissue_00041732
EPHX3_TC455095
EPHX3_XeXenL6RMv10003940m
EPRS_Quigley201207_XENLA_00008207
EPS15L1_Kwon201107_XENLA_00053334
EPS15_Ismailoglu201203_XENLA_00068589
EPS15_Taira201203_XENLA_tissue_00276075
ERAL1_XeXenL6RMv10025412m
ERCC3_Taira201203_XENLA_stage_00133188
ERCC6L_Kwon201107_XENLA_00102819
ERH_Taira201203_XENLA_stage_00121146
ERI1_Ismailoglu201203_XENLA_00066168
ERLEC1_Park201106_XENLA_00161309
ERLEC1_XeXenL6RMv10046753m
ERMP1_XeXenL6RMv10001395m
ERP44_Kwon201107_XENLA_00011167
ERRFI1_Quigley201207_XENLA_00091060
ESCO1_Ismailoglu201203_XENLA_00018369
ESR-5_Ismailoglu201203_XENLA_00047472
ESR-5_Taira201203_XENLA_stage_00204299
ETAA1_Taira201203_XENLA_stage_00010736
ETAA1_XeXenL6RMv10022008m
ETFA_Taira201203_XENLA_stage_00060180
ETV3_TeperekTkacz201206_XENLA_00032128
EWSR1_Ismailoglu201203_XENLA_00034544
EXD3_TC447640
EXOC2_Ismailoglu201203_XENLA_00017378
EXOC5_XeXenL6RMv10009263m
EXOSC1_Taira201203_XENLA_tissue_00045446
EXOSC2_Ismailoglu201203_XENLA_00059213
EXOSC2_TeperekTkacz201206_XENLA_00015264
EXOSC9_Ismailoglu201203_XENLA_00060948
EYA3_Ismailoglu201203_XENLA_00035675
EZH2_Ismailoglu201203_XENLA_00066348
EZH2_XeXenL6RMv10038910m
F1N829_CHICK_Horb201201_XENLA_00200853
F1NIK7_CHICK_Taira201203_XENLA_stage_00084671
F1NSF6_CHICK_Taira201203_XENLA_tissue_00080879
F1NTK8_CHICK_TC456268
F1NTL1_CHICK_Quigley201112_XENLA_00061889
F1NVN6_CHICK_XeXenL6RMv10017635m
F1NYA9_CHICK_Taira201203_XENLA_stage_00109831
F3_mgEST_Xl4jul2012_1013111288
F6PHS3_XENTR_Taira201203_XENLA_stage_00091059
F6PHS3_XENTR_Taira201203_XENLA_stage_00166227
F6Q9W5_XENTR_Taira201203_XENLA_stage_00004550
F6QDI1_XENTR_Quigley201112_XENLA_00061904
F6QDI1_XENTR_Taira201203_XENLA_tissue_00278478
F6QDI1_XENTR_XeXenL6RMv10006129m
F6RPR3_XENTR_Taira201203_XENLA_tissue_00073777
F6RPR3_XENTR_Taira201203_XENLA_tissue_00165240
F6TK15_XENTR_Taira201203_XENLA_tissue_00096347
F6XR86_XENTR_Amin201106_XENLA_00029974
F6XR86_XENTR_XeXenL6RMv10055673m
F6Y8V2_XENTR_Ismailoglu201203_XENLA_00049058
F6Z0Q8_XENTR_mgEST_Xl4jul2012_1013250676
F6ZF59_XENTR_Park201106_XENLA_00043485
F6ZUG9_XENTR_Quigley201207_XENLA_00001117
F6ZVR3_XENTR_XeXenL6RMv10046737m
F7CXE9_XENTR_Ismailoglu201203_XENLA_00020699
F7D1E2_XENTR_Ismailoglu201203_XENLA_00024864
F7D1W8_XENTR_Quigley201207_XENLA_00083067
F7EI34_XENTR_XeXenL6RMv10009793m
F7EKX0_XENTR_Taira201203_XENLA_tissue_00052163
F8A1_Taira201203_XENLA_tissue_00257456
FAAH2_Taira201203_XENLA_tissue_00072052
FAAH2_XeXenL6RMv10050444m
FAF1_Ismailoglu201203_XENLA_00018303
FAF2_Horb201201_XENLA_00089734
FAHD1_Kwon201107_XENLA_00119391
FAM102B_Kwon201107_XENLA_00010667
FAM102B_Taira201203_XENLA_tissue_00239293
FAM102B_XeXenL6RMv10026992m
FAM103A1_Park201106_XENLA_00019053
FAM110C_Ismailoglu201203_XENLA_00057593
FAM118B_Kwon201107_XENLA_00103875
FAM120B_Ismailoglu201203_XENLA_00017186
FAM120C_XeXenL6RMv10009839m
FAM125A_Amin201106_XENLA_00015630
FAM126B_Ismailoglu201203_XENLA_00018336
FAM135A_Taira201203_XENLA_stage_00025045
FAM135A_Taira201203_XENLA_tissue_00261191
FAM149A_Quigley201207_XENLA_00097771
FAM154B_Chung201110_XENLA_00066068
FAM162A_Taira201203_XENLA_stage_00185523
FAM168B_Amin201106_XENLA_00012050
FAM172A_Taira201203_XENLA_tissue_00250256
FAM173B_Taira201203_XENLA_stage_00201668
FAM173B_XeXenL6RMv10019423m
FAM174A_Kwon201107_XENLA_00089141
FAM174A_Taira201203_XENLA_tissue_00072742
FAM174A_Taira201203_XENLA_tissue_00150590
FAM175A_Ismailoglu201203_XENLA_00059128
FAM177A1_Ismailoglu201203_XENLA_00038549
FAM188A_Taira201203_XENLA_tissue_00134331
FAM188B_Taira201203_XENLA_tissue_00141853
FAM18B1_Kwon201107_XENLA_00054309
FAM18B1_Taira201203_XENLA_stage_00019825
FAM190B_Kwon201107_XENLA_00034746
FAM192A_TeperekTkacz201202_XENLA_00055368
FAM194A_Taira201203_XENLA_tissue_00247899
FAM206A_Kwon201107_XENLA_00059470
FAM206A_Taira201203_XENLA_stage_00046749
FAM208A_Audic201207_XENLA_00006181
FAM208A_Taira201203_XENLA_stage_00145839
FAM208B_Kwon201107_XENLA_00014081
FAM208B_Taira201203_XENLA_tissue_00188918
FAM210A_Kwon201107_XENLA_00010403
FAM21A_Taira201203_XENLA_stage_00033733
FAM35A_Kwon201107_XENLA_00122499
FAM3C_Quigley201207_XENLA_00003656
FAM3C_TC417951
FAM3C_Taira201203_XENLA_stage_00092129
FAM3C_Taira201203_XENLA_tissue_00285856
FAM46A_Quigley201207_XENLA_00002344
FAM46A_Taira201203_XENLA_stage_00021603
FAM46A_XeXenL6RMv10039416m
FAM46D_Taira201203_XENLA_tissue_00178631
FAM50A_Taira201203_XENLA_stage_00168082
FAM54A_Ismailoglu201203_XENLA_00049836
FAM54B_XeXenL6RMv10009014m
FAM59A_Ismailoglu201203_XENLA_00062730
FAM5B_Taira201203_XENLA_tissue_00217726
FAM63B_Taira201203_XENLA_stage_00174609
FAM63B_XeXenL6RMv10005885m
FAM91A1_XeXenL6RMv10007762m
FAM96A_Kwon201107_XENLA_00005815
FAM96B_Ismailoglu201203_XENLA_00064062
FAM96B_TC427504
FAM98A_Ismailoglu201203_XENLA_00040992
FAN1_Taira201203_XENLA_tissue_00272295
FANCF_TC421308
FANCI_Ismailoglu201203_XENLA_00014005
FANCL_XeXenL6RMv10055276m
FANK1_Kwon201107_XENLA_00136573
FAR1_Quigley201112_XENLA_00095935
FARSA_Taira201203_XENLA_stage_00004057
FASN_Taira201203_XENLA_stage_00125854
FASTKD2_Taira201203_XENLA_tissue_00146006
FASTKD5_Ismailoglu201203_XENLA_00026441
FAU_Taira201203_XENLA_stage_00158195
FBRSL1_Taira201203_XENLA_tissue_00074721
FBRSL1_Taira201203_XENLA_tissue_00230828
FBRS_Ismailoglu201203_XENLA_00031689
FBXL12_Kwon201107_XENLA_00116038
FBXL13_Ismailoglu201203_XENLA_00020680
FBXL17_Taira201203_XENLA_stage_00122850
FBXL18_Park201106_XENLA_00130736
FBXL18_XeXenL6RMv10022567m
FBXL20_TC417236
FBXL8_TC421936
FBXL8_Taira201203_XENLA_tissue_00014082
FBXO21_Taira201203_XENLA_stage_00157954
FBXO21_XeXenL6RMv10021849m
FBXO21_XeXenL6RMv10026830m
FBXO27_Taira201203_XENLA_tissue_00263194
FBXO28_Taira201203_XENLA_stage_00200869
FBXO38_Ismailoglu201203_XENLA_00047016
FBXO46_Taira201203_XENLA_tissue_00015711
FBXO7_XeXenL6RMv10002641m
FBXO8_Ismailoglu201203_XENLA_00063773
FBXW2_Taira201203_XENLA_stage_00159932
FBXW4_Quigley201207_XENLA_00106673
FBXW5_Quigley201112_XENLA_00055401
FCF1_TC429456
FCHO2_Ismailoglu201203_XENLA_00036493
FCHO2_Taira201203_XENLA_stage_00105966
FDFT1_Ismailoglu201203_XENLA_00067493
FEM1B_Ismailoglu201203_XENLA_00050711
FEM1B_TeperekTkacz201206_XENLA_00003627
FEM1B_XeXenL6RMv10004028m
FEN1_Ismailoglu201203_XENLA_00045842
FEN1_XeXenL6RMv10002186m
FGFR1OP2_Audic201207_XENLA_00000867
FGFR1OP2_TC421824
FHIT_TC426042
FIBP_Kwon201107_XENLA_00057639
FICD_Ismailoglu201203_XENLA_00007137
FICD_XeXenL6RMv10027098m
FIGLA_Taira201203_XENLA_stage_00210163
FIP1L1_XeXenL6RMv10053619m
FKBP11_Taira201203_XENLA_tissue_00078947
FKBP4_Ismailoglu201203_XENLA_00073855
FKTN_XeXenL6RMv10008564m
FLOT1_TC445859
FLOT1_Taira201203_XENLA_tissue_00030602
FNDC3A.2_Kwon201107_XENLA_00120388
FNDC3A_Kwon201107_XENLA_00017817
FNTB_Taira201203_XENLA_stage_00027601
FNTB_Taira201203_XENLA_tissue_00074826
FOPNL_Taira201203_XENLA_stage_00035705
FOPNL_Taira201203_XENLA_tissue_00153725
FOXJ1.2_Taira201203_XENLA_stage_00170565
FOXN2_Kwon201107_XENLA_00123055
FOXN3_Taira201203_XENLA_tissue_00060381
FOXN4_Quigley201112_XENLA_00079036
FRAT1_Audic201207_XENLA_00006839
FRS2_Ismailoglu201203_XENLA_00045676
FRS2_XeXenL6RMv10023783m
FTMT_XeXenL6RMv10052578m
FTSJ2_Taira201203_XENLA_tissue_00253484
FTSJD1_Taira201203_XENLA_stage_00114019
FTSJD1_Taira201203_XENLA_tissue_00227993
FTSJD2_Park201106_XENLA_00061022
FTSJD2_XeXenL6RMv10000044m
FUBP1_Taira201203_XENLA_stage_00097928
FUBP1_Taira201203_XENLA_stage_00140593
FUBP1_TeperekTkacz201206_XENLA_00132183
FUK_Ismailoglu201203_XENLA_00012432
FUNDC1_TC421480
FUS_Taira201203_XENLA_stage_00068386
FUT11_Kwon201107_XENLA_00056000
FUT9_Taira201203_XENLA_tissue_00021782
FUZ_Quigley201112_XENLA_00019363
FUZ_XeXenL6RMv10012996m
FXN_Taira201203_XENLA_stage_00063457
FXR1_XeXenL6RMv10010167m
FYTTD1_Taira201203_XENLA_stage_00074620
FZD10_TC415487
FZD8_TeperekTkacz201202_XENLA_00045724
FZD8_XeXenL6RMv10026881m
FZD9_Taira201203_XENLA_stage_00102419
G2E3_Taira201203_XENLA_tissue_00149581
G2E3_TeperekTkacz201202_XENLA_00079064
G2E3_XeXenL6RMv10022159m
GAA_Ismailoglu201203_XENLA_00008258
GAB3_Horb201201_XENLA_00040213
GABARAPL2_TC430294
GABARAPL2_XeXenL6RMv10011819m
GABPB1_Kwon201107_XENLA_00110860
GABPB1_XeXenL6RMv10003669m
GABRB1_Ismailoglu201203_XENLA_00040485
GADD45GIP1_Kwon201107_XENLA_00039806
GADD45GIP1_Taira201203_XENLA_stage_00195338
GALC_Taira201203_XENLA_tissue_00109945
GALK2_Taira201203_XENLA_stage_00011192
GAR1_TeperekTkacz201206_XENLA_00019210
GATA2_TeperekTkacz201206_XENLA_00049069
GATAD1_Quigley201207_XENLA_00087806
GBAS_Kwon201107_XENLA_00062924
GBF1_Kwon201107_XENLA_00015786
GBF1_Taira201203_XENLA_tissue_00086906
GCA_TC417344
GCA_Taira201203_XENLA_tissue_00284222
GCC1_TeperekTkacz201206_XENLA_00125582
GCC2_Kwon201107_XENLA_00083602
GCDH_Taira201203_XENLA_stage_00014566
GCFC1_Kwon201107_XENLA_00082095
GCFC1_Taira201203_XENLA_stage_00051022
GCN1L1_Ismailoglu201203_XENLA_00015824
GCN1L1_Kwon201107_XENLA_00085727
GCN1L1_Taira201203_XENLA_stage_00161805
GCN1L1_Taira201203_XENLA_tissue_00111316
GDI1_XeXenL6RMv10026844m
GDPD1_Kwon201107_XENLA_00048039
GEMIN5_XeXenL6RMv10053404m
GEMIN7_Taira201203_XENLA_tissue_00174778
GFI1_XeXenL6RMv10052866m
GFM2_Park201106_XENLA_00008340
GGA1_TC415690
GGA1_Taira201203_XENLA_tissue_00207372
GGCX_Ismailoglu201203_XENLA_00051593
GGNBP2_Taira201203_XENLA_stage_00018677
GGNBP2_Taira201203_XENLA_tissue_00219863
GHDC_Taira201203_XENLA_tissue_00036430
GHDC_Taira201203_XENLA_tissue_00209698
GHITM_TC429572
GINS3_XeXenL6RMv10006625m
GIPC1_Kwon201107_XENLA_00127871
GLA_Ismailoglu201203_XENLA_00062117
GLB1L_Ismailoglu201203_XENLA_00016898
GLG1_XeXenL6RMv10021613m
GLOD4_Taira201203_XENLA_stage_00055013
GLT8D1_Quigley201207_XENLA_00098619
GLUL_TeperekTkacz201206_XENLA_00008587
GLUL_XeXenL6RMv10031365m
GM10036_Taira201203_XENLA_stage_00015460
GM10036_Taira201203_XENLA_stage_00201085
GM5451_Taira201203_XENLA_stage_00065655
GM5805_Quigley201207_XENLA_00070903
GM5805_Taira201203_XENLA_stage_00044571
GM5805_TeperekTkacz201202_XENLA_00018785
GM9104_Taira201203_XENLA_stage_00011202
GMCL1_Taira201203_XENLA_tissue_00087308
GMEB2_Taira201203_XENLA_stage_00055119
GMEB2_Taira201203_XENLA_tissue_00025976
GMEB2_Taira201203_XENLA_tissue_00136683
GMPPA_Taira201203_XENLA_stage_00217218
GMPR2_XeXenL6RMv10007867m
GMPS_Taira201203_XENLA_stage_00063499
GNAI1_Kwon201107_XENLA_00008948
GNAI3_Taira201203_XENLA_stage_00019142
GNB2L1_TC432719
GNE_Ismailoglu201203_XENLA_00051409
GNE_Quigley201207_XENLA_00041755
[truncated: 4,798 more rows]

## Sheet: Bivalent&retained
AB046535.1
AF549908.1
AHDC1_Taira201203_XENLA_stage_00218082
ALPK1_Quigley201112_XENLA_00034762
AMOTL1_XeXenL6RMv10041546m
AMOT_Taira201203_XENLA_stage_00054202
ARHGEF7_Taira201203_XENLA_stage_00038313
ARHGEF7_Taira201203_XENLA_stage_00201933
ARHGEF7_Taira201203_XENLA_tissue_00192022
ARVCF_Taira201203_XENLA_stage_00069278
AR_Taira201203_XENLA_tissue_00137580
ASPSCR1_Ismailoglu201203_XENLA_00058998
ATF7IP_Taira201203_XENLA_tissue_00108141
ATIC_Taira201203_XENLA_tissue_00111927
AVPR1A_Taira201203_XENLA_tissue_00079821
AY204552.1
AY204554.1
B4GALT1.2_Taira201203_XENLA_tissue_00049033
BAIAP2_Taira201203_XENLA_tissue_00236698
BC070634.1
BC074111.1
BC077821.1
BC085228.1
BC088794.1
BC093570.1
BC094086.1
BC097697.1
BC123263.1
BC169982.1
BCLAF1_Taira201203_XENLA_tissue_00191350
BCLAF1_XeXenL6RMv10050051m
C10ORF140_Taira201203_XENLA_stage_00058717
C10ORF58_Taira201203_XENLA_stage_00056415
C12ORF34_Taira201203_XENLA_stage_00115592
C12ORF34_Taira201203_XENLA_stage_00129868
C12ORF51_Kwon201107_XENLA_00027898
C12ORF52_Ismailoglu201203_XENLA_00045173
C1QL3_Taira201203_XENLA_tissue_00001288
C1QL3_XeXenL6RMv10031851m
C4BPA_Ismailoglu201203_XENLA_00020514
C4BPA_Taira201203_XENLA_tissue_00139004
CABP7_Taira201203_XENLA_tissue_00097147
CBLN2_Taira201203_XENLA_stage_00012116
[truncated: 298 more rows]

## Sheet: ZGA genes
NA_Horb201201_XENLA_00145901
[truncated: 3,881 more rows]

[truncated: 4 more sheets: ZGA developmental genes, ZGA housekeeping genes, Kdm5b sensitive, Kdm6b sensitive]
