# Supplementary material for: Epigenetic homogeneity in histone methylation underlies sperm programming for embryonic transcription
Source: Nat Commun. 2020 Jul 13;11:3491. doi: 10.1038/s41467-020-17238-w (PMC7359334; doi:10.1038/s41467-020-17238-w)
Supplement: Supplementary file 9 — Supplementary Data 6 [file 41467_2020_17238_MOESM9_ESM.xlsx]

## Sheet: List_genes_cluster1
A1BG
A1BG-AS1
AA06
AAAS
AADAT
AASDH
AATBC
AATK
AATK-AS1
ABAT
ABCA12
ABCA4
ABCA7
ABCA8
ABCA9-AS1
ABCB10
ABCB6
ABCC1
ABCC1
ABCC5
ABCC6
ABCC6
ABCD4
ABCG1
ABCG2
ABHD11
ABHD11
ABHD11
ABHD14A
ABHD14A-ACY1
ABHD14B
ABHD16A
ABHD16A
ABHD3
ABI3
ABI3BP
ABL1
ABL2
ABO
ABR
ABR
ABTB1
ACAA1
ACACA
ACADS
ACAP2
ACBD4
ACBD5
ACBD5
ACCS
ACD
ACHE
ACHE
ACIN1
ACIN1
ACKR3
ACLY
ACO1
ACOT11
ACOT2
ACOT7
ACOT7
ACOT8
ACP6
ACRC
ACSF2
ACSL1
ACSL5
ACSL5
ACSM2A
ACSM2B
ACSM5
ACSS1
ACSS3
ACTA2
ACTB
ACTL6B
ACTN1
ACTN3
ACTN3
ACTN4
ACTR3BP2
ACTR3BP5
ACTR3C
ACTR5
ACVR2B
ACY1
ADAM10
ADAM11
ADAM15
ADAM15
ADAM21P1
ADAM33
ADAMTS10
ADAMTS10
ADAMTS13
ADAMTSL5
ADAP1
ADAP1
ADAP1
ADAR
ADAT3
ADCK3
ADCK4
ADCK4
ADCK5
ADCY1
ADCY1
ADCY4
ADCYAP1
ADD1
ADD1
ADD2
ADD2
ADD3
ADGRE1
ADGRE2
ADGRE4P
ADGRF5
ADGRG4
ADGRL3-AS1
ADGRV1
ADH1A
ADH1B
ADH1C
ADH4
ADH6
ADH7
ADI1
ADIG
ADM2
ADM2
ADNP2
ADORA1
ADORA2A
ADPRH
ADRA1A
ADRA2C
ADRB2
ADRBK1
ADTRP
AEBP1
AEN
AFAP1
AFAP1L2
AFMID
AGA
AGA
AGAP1
AGAP2
AGAP2
AGAP3
AGAP3
AGBL1
AGBL5
AGFG2
AGL
AGMO
AGO3
AGPAT1
AGPAT1
AGPAT4
AGPAT4-IT1
AGRN
AHCTF1P1
AHCYL2
AHNAK
AHNAK2
AHRR
AIF1L
AIF1L
AIFM2
AIFM3
AIG1
AIG1
AIM1L
AIP
AIPL1
AIRE
AJUBA
AK3
AK4
AK4
AK5
AKAP1
AKAP1
AKAP12
AKAP13
AKAP14
AKAP8L
AKIP1
AKNA
AKNAD1
AKR1A1
AKR1B1
AKR1C1
AKR1C2
AKR1C3
AKR1C3
AKR1D1
AKR7A2
AKT1S1
ALAD
ALAS1
ALDH16A1
ALDH1A1
ALDH1L1
ALDH1L1
ALDH3A1
ALDH3A1
ALDH3A1
ALDH3A2
ALDH3B1
ALDH6A1
ALDOA
ALDOA
ALG10B
ALG1L
ALG1L2
ALG1L9P
ALG3
ALG6
ALG8
ALG9
ALKBH6
ALKBH6
ALMS1P
ALOX12P2
ALOX15
ALOX15P1
ALOX5
ALOX5
ALOX5AP
ALOXE3
ALPK1
ALS2
ALS2CR12
ALS2CR12
ALYREF
AMACR
AMBRA1
AMD1
AMDHD2
AMH
AMHR2
AMICA1
AMIGO1
AMIGO3
AMMECR1L
AMOTL1
AMOTL2
AMOTL2
AMPD2
AMPD2
AMPD2
AMPD3
AMT
AMZ1
AMZ1
AMZ2
ANAPC1
ANAPC10
ANAPC11
ANGPT2
ANGPTL4
ANK1
ANK2
ANK2
ANK3
ANKEF1
ANKFN1
ANKLE1
ANKMY1
ANKRD11
ANKRD11
ANKRD12
ANKRD13D
ANKRD13D
ANKRD16
ANKRD2
ANKRD20A1
ANKRD20A2
ANKRD20A2
ANKRD20A3
ANKRD20A3
ANKRD20A3
ANKRD20A9P
ANKRD28
ANKRD29
ANKRD30B
ANKRD30BL
ANKRD35
ANKRD40
ANKRD65
ANKS1B
ANKZF1
ANKZF1
ANO2
ANP32A
ANP32D
ANP32E
ANTXR1
ANTXR2
ANXA2
ANXA6
ANXA8
ANXA8L1
AOC3
AOC3
AP1M2
AP2A1
AP2M1
AP2S1
AP2S1
AP3B2
AP3S2
AP4B1
AP4B1
AP4S1
AP5B1
APBA2
APBA2
APBA3
APBB2
APBB2
APBB2
APC2
APCDD1L
APCDD1L
APCDD1L-AS1
APEH
APEX1
APH1A
APITD1
APLP1
APOA1-AS
APOA1BP
APOA2
APOA5
APOBEC1
APOBEC3B-AS1
APOBEC3F
APOBEC3G
APOC1
APOC1P1
APOC2
APOL4
APOLD1
APOOL
AQP5
ARAP1
ARAP1
ARAP2
ARC
ARF1
ARFGEF2
ARFIP2
ARGLU1
ARHGAP10
ARHGAP15
ARHGAP20
ARHGAP20
ARHGAP22
ARHGAP23
ARHGAP24
ARHGAP25
ARHGAP25
ARHGAP27
ARHGAP27
ARHGAP27
ARHGAP27
ARHGAP27
ARHGAP27
ARHGAP29
ARHGAP33
ARHGAP40
ARHGAP5
ARHGAP9
ARHGAP9
ARHGAP9
ARHGDIA
ARHGDIG
ARHGEF10
ARHGEF10L
ARHGEF11
ARHGEF15
ARHGEF15
ARHGEF18
ARHGEF18
ARHGEF2
ARHGEF25
ARHGEF25
ARHGEF25
ARHGEF26
ARHGEF3
ARHGEF4
ARHGEF4
ARHGEF40
ARID3B
ARID4A
ARID5B
ARID5B
ARL10
ARL13A
ARL14EPL
ARL17A
ARL17B
ARL2
ARL2-SNX15
ARL6IP5
ARL8A
ARMC10
ARMC12
ARMC4
ARMC7
ARMCX1
ARMCX2
ARMCX6
ARMCX6
ARNTL2
ARPC2
ARPC3
ARRB1
ARRB2
ARRDC2
ARRDC2
ARSA
ARSB
ARSI
ART3
ART3
ART5
ARTN
ARV1
ARVCF
AS3MT
ASAH1
ASAP1
ASAP3
ASB10
ASB10
ASB15
ASB16-AS1
ASB17
ASB2
ASB2
ASB4
ASB5
ASB6
ASB8
ASCC1
ASCC1
ASIC1
ASIC1
ASL
ASL
ASMT
ASNA1
ASPDH
ASPDH
ASPG
ASPHD2
ASRGL1
ASTE1
ASTN2
ATAD2B
ATAD3A
ATAT1
ATAT1
ATF3
ATF6B
ATG101
ATG14
ATG4B
ATG5
ATG9A
ATG9A
ATG9B
ATG9B
ATHL1
ATL1
ATN1
ATN1
ATP1A1-AS1
ATP1B2
ATP1B2
ATP2A1-AS1
ATP2C1
ATP2C1
ATP2C2
ATP2C2
ATP5D
ATP5G1
ATP5G2
ATP5H
ATP5J2
ATP5O
ATP6AP2
ATP6V0B
ATP6V0C
ATP6V0C
ATP6V0E2
ATP6V0E2-AS1
ATP6V1B1-AS1
ATP6V1C2
ATP6V1G2
ATP6V1G2
ATP6V1G2
ATP6V1G2
ATP6V1G2
ATP6V1G2
ATP6V1G2
ATP7B
ATP8B2
ATP8B2
ATP8B3
ATP8B3
ATP8B4
ATPIF1
ATRAID
ATXN7
ATXN7L1
ATXN7L3
ATXN7L3B
AUNIP
AURKAIP1
AURKAIP1
AURKAIP1
AURKB
AURKC
AURKC
AVP
AXL
AZIN2
AZIN2
B3GALNT1
B3GALT5-AS1
B3GAT1
B3GAT3
B3GNT5
B3GNT7
B3GNT9
B4GALNT1
B4GALNT2
B4GALNT2
B4GALNT2
B4GALT1-AS1
B4GALT3
B4GALT4
B4GALT7
B4GAT1
BABAM1
BACE2
BACH2
BAD
BAGE
BAGE2
BAGE3
BAGE5
BAHD1
BAHD1
BAIAP2-AS1
BAIAP3
BANF1
BANF2
BANK1
BAX
BAX
BBOX1
BBOX1-AS1
BCAN
BCAR1
BCAR4
BCAS1
BCAS4
BCAT1
BCAT1
BCAT2
BCDIN3D
BCDIN3D-AS1
BCKDHA
BCKDK
BCL11B
BCL2L1
BCL6
BCL7A
BCL7B
BCL7C
BCRP2
BDH1
BDH1
BDKRB2
BDNF
BEAN1
BEGAIN
BEND4
BEND5
BEND7
BEST1
BEST3
BET1L
BEX2
BEX5
BEX5
BHLHA15
BHLHA9
BHLHB9
BHMG1
BICD1
BICD2
BID
BID
BID
BIN2
BIRC3
BIRC5
BIVM-ERCC5
BLOC1S1
BLOC1S1
BLOC1S1-RDH5
BLOC1S2
BLOC1S4
BLOC1S6
BMF
BMF
BMF
BMP1
BMP8A
BMS1P17
BMS1P18
BMS1P21
BNIP1
BNIPL
BOLA3
BOLA3-AS1
BOLL
BORA
BORA
BPI
BPIFB2
BPIFB3
BPY2C
BRCAT54
BRD3
BRD4
BRDT
BRI3
BRMS1L
BROX
BROX
BRSK1
BSCL2
BSG
BTBD3
BTD
BTN2A1
BTN2A2
BTN2A2
BTNL8
BTNL8
BTNL9
BUB1B
BUB3
BZW2
C10orf105
C10orf113
C10orf2
C10orf32
C10orf54
C10orf76
C11orf40
C11orf49
C11orf80
C11orf95
C11orf98
C11orf98
C12orf10
C12orf4
C12orf42
C12orf56
C12orf57
C12orf57
C12orf66
C12orf75
C14orf132
C14orf159
C14orf177
C14orf180
C14orf2
C14orf80
C14orf80
C14orf93
C15orf27
C15orf39
C15orf43
C16orf74
C17orf49
C17orf51
C17orf58
C17orf59
C17orf75
C17orf78
C17orf85
C17orf96
C17orf96
C18orf21
C18orf63
C18orf8
C19orf12
C19orf12
C19orf25
C19orf44
C19orf47
C19orf66
C19orf67
C19orf73
C19orf84
C1D
C1GALT1C1
C1GALT1C1L
C1QTNF1
C1QTNF1
C1QTNF1
C1QTNF4
C1QTNF5
C1QTNF7
C1QTNF9
C1QTNF9B
C1QTNF9B-AS1
C1RL
C1orf106
C1orf106
C1orf109
C1orf122
C1orf140
C1orf145
C1orf146
C1orf177
C1orf195
C1orf198
C1orf216
C1orf229
C1orf233
C1orf54
C1orf74
C1orf94
C2
C2
C2
C2
C20orf166-AS1
C20orf196
C20orf27
C20orf27
C20orf78
C20orf96
C21orf59
C22orf15
C22orf15
C22orf23
C22orf24
C22orf34
C2CD2L
C2CD4C
C2orf16
C2orf27A
C2orf27A
C2orf44
C2orf80
C2orf82
C2orf88
C2orf88
C3
C3orf14
C3orf18
C3orf22
C3orf33
C3orf36
C3orf58
C4A
C4A
C4A
C4A
C4B
C4B
C4B
C4BPB
C4BPB
C4BPB
C4B_2
C4B_2
C4B_2
C4orf27
C4orf33
C4orf48
C4orf48
C5AR2
C5orf34
C5orf45
C5orf64
C6orf1
C6orf136
C6orf136
C6orf136
C6orf136
C6orf136
C6orf201
C6orf203
C6orf223
C6orf48
C6orf48
C6orf48
C6orf58
C6orf99
C7orf25
C7orf26
C7orf33
C7orf43
C7orf57
C7orf62
C7orf65
C8orf22
C8orf31
C8orf31
C8orf33
C8orf37-AS1
C8orf58
C8orf76
C8orf86
C8orf87
C9orf114
C9orf116
C9orf135
C9orf142
C9orf16
C9orf172
C9orf173
C9orf3
C9orf89
CA11
CA13
CAB39
CAB39
CAB39L
CAB39L
CABP1
CABP7
CACNA1A
CACNA1C
CACNA1F
CACNA1I
CACNA2D1
CACNA2D2
CACNA2D2
CACNA2D4
CACNB1
CACNB2
CACNB2
CACNG6
CACNG6
CACNG7
CACNG8
CADM2
CADM2
CADM3
CADPS
CALCOCO1
CALCOCO2
CALCR
CALD1
CALHM2
CALML3-AS1
CALR
CAMK4
CAMKK2
CAMKK2
CAMSAP3
CAMTA2
CANT1
CANX
CAPN1
CAPN1
CAPN1
CAPN1
CAPN10-AS1
CAPN11
CAPN2
CAPN2
CAPNS1
CAPNS1
CAPRIN2
CAPS2
CAPSL
CAPSL
CAPZB
CARD11
CARD18
CARD8
CARD9
CARHSP1
CARKD
CARKD
CARNS1
CARS
CARS
CARS
CASC3
CASC4
CASC8
CASC9
CASKIN1
CASP2
CASP5
CASP8
CASP8
CASR
CAST
CAST
CBARP
CBFA2T2
CBLN1
CBR3-AS1
CBWD1
CBWD3
CBWD5
CBX4
CBX6
CBX7
CCAR2
CCAR2
CCAT2
CCBL1
CCDC102B
CCDC107
CCDC108
CCDC110
CCDC113
CCDC115
CCDC115
CCDC117
CCDC117
CCDC12
CCDC124
CCDC124
CCDC125
CCDC125
CCDC125
CCDC125
CCDC129
CCDC130
CCDC136
CCDC136
CCDC138
CCDC138
CCDC141
CCDC144A
CCDC144A
CCDC144NL-AS1
CCDC148-AS1
CCDC151
CCDC155
CCDC163P
CCDC180
CCDC183-AS1
CCDC22
CCDC26
CCDC28B
CCDC3
CCDC36
CCDC36
CCDC40
CCDC42B
CCDC43
CCDC50
CCDC51
CCDC57
CCDC63
CCDC64
CCDC64B
CCDC65
CCDC73
CCDC74A
CCDC74B
CCDC84
CCDC84
CCDC93
CCDC97
CCHCR1
CCHCR1
CCHCR1
CCHCR1
CCHCR1
CCHCR1
CCHCR1
CCHCR1
CCHCR1
CCHCR1
CCL16
CCL16
CCL2
CCL24
CCL25
CCL28
CCL5
CCL5
CCL7
CCL8
CCNB1IP1
CCND3
CCND3
CCNE2
CCNH
CCNJ
CCNJL
CCNYL1
CCNYL2
CCR6
CCR7
CCSER2
CCSER2
CCT4
CCT6A
CCT6P1
CD14
CD151
CD164L2
CD177
CD19
CD200R1L
CD209
CD247
CD320
CD3D
CD3EAP
CD44
CD59
CD6
CD63
CD63
CD63
CD72
CD83
CD84
CD86
CD8B
CD99
CD99
CDC14B
CDC25B
CDC42BPB
CDC42EP1
CDC6
CDCA3
CDCA8
CDH1
CDH13
CDH15
CDH18
CDH18
CDH18
CDH19
CDH2
CDH23
CDH23
CDH24
CDHR1
CDHR2
CDHR2
CDIPT-AS1
CDK11A
CDK11B
CDK14
CDK15
CDK18
CDK2
CDK20
CDK2AP2
CDK2AP2
CDK2AP2
CDK4
CDK5
CDK6
CDKL1
CDKN2AIPNL
CDKN2B-AS1
CDRT1
CDYL
CDYL2
CEACAM19
CEACAM7
CEACAM7
CEBPG
CEBPG
CECR1
CECR1
CECR2
CELA1
CELF1
CELF2
CELF3
CELF3
CELF4
CELF5
CELF5
CELF6
CELF6
CELF6
CEND1
CENPA
CENPBD1P1
CENPJ
CENPN
CENPP
CENPU
CENPVP1
CEP104
CEP112
CEP112
CEP126
CEP162
CEP41
CERCAM
CERK
CERS1
CERS2
CERS4
CES1
CES1
CES2
CES4A
CES4A
CFAP43
CFAP46
CFAP52
CFAP61
CFAP69
CFAP97
CFC1
CFD
CFD
CFH
CFLAR
CFLAR
CFLAR
CGB
CGB1
CGB2
CGB8
CGREF1
CHAC1
CHAF1B
CHAT
CHCHD10
CHCHD10
CHCHD10
CHCHD4
CHCHD7
CHD4
CHD4
CHD6
CHEK1
CHEK1
CHEK2
CHEK2P2
CHFR
CHGA
CHGA
CHGB
CHIA
CHKB
CHKB-CPT1B
CHL1
CHM
CHMP2A
CHMP4A
CHN2
CHODL
CHODL
CHP2
CHPF
CHPF
CHRD
CHRDL2
CHRM1
CHRM2
CHRM3
CHRM4
CHRNA6
CHRNA7
CHRNA7
CHRNB4
CHST10
CHST11
CHST14
CHST15
CHST5
CHST7
CHST8
CHST8
CHST9
CIART
CIB2
CIB4
CIC
CIDEB
CIITA
CILP2
CIRBP
CIRBP
CISH
CIT
CITED1
CIZ1
CKAP2
CKAP2
CKAP5
CKS1B
CKS1B
CLASRP
CLCA3P
CLCF1
CLCN1
CLCN1
CLCN2
CLCNKA
CLCNKB
CLCNKB
CLDN10
CLDN12
CLDN14
CLDN15
CLDN15
CLDN24
CLDN7
CLDN7
CLDND1
CLEC11A
CLEC12A
CLEC12B
CLEC16A
CLEC17A
CLEC18A
CLEC18A
CLEC18A
CLEC2A
CLEC2B
CLEC2D
CLEC4A
CLEC4G
CLEC5A
CLEC6A
CLEC7A
CLECL1
CLIC1
CLIC1
CLIC1
CLIC1
CLIC1
CLIC1
CLIC1
CLIC1
CLIC1
CLIC1
CLIC1
CLIC1
CLIC1
CLIC1
CLIC1
CLIC1
CLIC1
CLIC1
CLIC5
CLIP1
CLIP3
CLIP3
CLIP4
CLK1
CLK1
CLK2
CLK3
CLN3
CLN3
CLN6
CLN8
CLOCK
CLPP
CLPSL2
CLPSL2
CLRN1
CLTA
CLTA
CLU
CLU
CLUH
CLUHP3
CLUL1
CLYBL
CMA1
CMC1
CMIP
CMKLR1
CMPK1
CMTM1
CMTM1
CMTM3
CMTM3
CMTM7
CNBD2
CNEP1R1
CNGA1
CNGA3
CNGA4
CNIH2
CNIH2
CNIH4
CNN1
CNN2
CNN3
CNOT1
CNOT10
CNOT10
CNOT2
CNOT6
CNP
CNRIP1
CNTFR
CNTFR
CNTN1
CNTN2
CNTN4
CNTN5
CNTN6
CNTROB
COASY
COCH
COG1
COIL
COL11A1
COL12A1
COL23A1
COL27A1
COL2A1
COL4A2
COL5A3
COL6A3
COL6A4P2
COL7A1
COL8A1
COL8A2
COL9A1
COL9A1
COL9A3
COLCA1
COLEC11
COLGALT1
COMMD4
COMMD4
COMMD7
COPA
COPE
COPS7A
COPS7A
COPZ1
COPZ2
COQ10A
COQ10A
COQ7
CORO1A
CORO1B
CORO1B
CORO1C
CORO2A
CORO6
COTL1
COX10
COX11
COX14
COX4I2
COX7C
COX8A
CPA5
CPAMD8
CPB2
CPB2-AS1
CPEB3
CPLX1
CPLX2
CPLX2
CPLX3
CPN1
CPNE5
CPNE9
CPNE9
CPO
CPS1
CPS1
CPT1A
CPT1B
CPT1C
CPT1C
CPT2
CPXCR1
CPXM1
CR1
CRABP2
CRACR2B
CRAT
CRB2
CREB3L4
CREB3L4
CREBRF
CREG1
CRELD1
CREM
CRHR2
CRIP2
CRIP3
CRISP1
CRISP1
CRISP3
CRISP3
CRISPLD1
CRISPLD1
CRK
CRLF2
CRLF2
CRMP1
CRMP1
CRNKL1
CROCCP2
CRTC2
CRTC3
CRYAB
CRYAB
CRYGN
CSH1
CSH2
CSHL1
CSK
CSN2
CSNK1E
CSPG4
CSPG5
CSPG5
CSPP1
CSRNP2
CSRNP2
CSRP1
CST3
CST6
CSTF2
CT45A10
CT45A2
CT45A2
CT45A2
CT45A3
CT45A5
CT45A5
CT45A5
CT45A7
CT45A7
CT47A1
CT47A1
CT47A1
CT47A1
CT47A1
CT47A10
CT47A10
CT47A11
CT47A11
CT47A11
CT47A11
CT47A12
CT47A12
CT47A2
CT47A4
CT47A6
CT47A6
CT47A6
CT47A7
CT47A8
CT47A9
CT47A9
CT47A9
CT47A9
CT47A9
CT47A9
CT47A9
CT47B1
CT62
CTBP1
CTBP1-AS
CTBP2
CTBS
CTCFL
CTCFL
CTCFL
CTD-2151A2.1
CTDNEP1
CTDNEP1
CTDSP1
CTDSP1
CTDSPL
CTF1
CTHRC1
CTIF
CTNNA2
CTNNBIP1
CTNND2
CTPS1
CTPS1
CTPS1
CTSA
CTSD
CTSF
CTSH
CTSL
CTSLP8
CTSV
CTXN1
CUEDC1
CUEDC2
CUL2
CUL2
CUL3
CUL4A
CUX1
CWC25
CWC25
CWF19L1
CWF19L2
CWH43
CWH43
CXADRP3
CXCL13
CXCR3
CXorf21
CXorf49
CXorf49B
CXorf49B
CXorf66
CYB561
CYB561D2
CYB5D2
CYB5R3
CYB5RL
CYGB
CYHR1
CYHR1
CYP11A1
CYP11B1
CYP17A1
CYP1B1-AS1
CYP26B1
CYP2A13
CYP2A7
CYP2C18
CYP2C8
CYP2D6
CYP2D6
CYP2D6
CYP2D6
CYP2D6
CYP2D6
CYP2D7
CYP4F11
CYP4F22
CYP4F29P
CYP4F30P
CYP4Z2P
CYSLTR1
CYSLTR2
CYTH2
DACT2
DACT3
DAG1
DAG1
DALRD3
DANCR
DAND5
DAOA
DAOA
DAPK1
DAZ2
DAZAP2
DBN1
DBN1
DBNDD1
DBNDD2
DBNDD2
DBNDD2
DBNDD2
DBT
DCAF11
DCAF11
DCAF11
DCAF12L1
DCAF12L2
DCAF8
DCAKD
DCAKD
DCANP1
DCBLD2
DCDC2
DCDC2
DCDC2B
DCHS2
DCHS2
DCK
DCLK1
DCN
DCST1
DCT
DCTD
DCTN5
DCTN5
DCUN1D4
DCXR
DDB2
DDIT3
DDR1
DDR1
DDR1
DDR1
DDR1
DDR1
DDR1
DDR1
DDR1
DDR1
DDT
DDT
DDT
DDX11
DDX11L1
DDX11L16
DDX11L2
DDX11L9
DDX19B
DDX19B
DDX3X
DDX3X
DDX6
DEC1
DECR2
DECR2
DEDD
DEF8
DEF8
DEFA1
DEFA1B
DEFA1B
DEFA3
DEFA5
DEFB103A
DEFB103A
DEFB103B
DEFB104A
DEFB104A
DEFB104A
DEFB105A
DEFB106A
DEFB106B
DEFB107A
DEFB108B
DEFB109P1B
DEFB115
DEFB118
DEFB119
DEFB119
DEFB131
DEFB4B
DEFT1P
DEFT1P2
DENND1C
DENND4B
DEPDC7
DEPTOR
DES
DET1
DET1
DFFA
DFFB
DGAT1
DGCR2
DGCR2
DGCR5
DGCR8
DGKA
DGKA
DGKG
DGKH
DGKK
DGKQ
DGKZ
DGKZ
DGKZ
DHCR24
DHODH
DHPS
DHRS2
DHRS3
DHRS4
DHRS4-AS1
DHRS4L1
DHRS4L1
DHRS4L2
DHRS4L2
DHRS4L2
DHRS7C
DHTKD1
DHX30
DHX34
DHX36
DHX40
DHX8
DIAPH1
DIDO1
DIDO1
DIEXF
DIO3
DIRAS1
DIRC3
DISC1
DKFZp686K1684
DKK3
DLAT
DLC1
DLG2
DLGAP1
DLGAP1-AS1
DLGAP1-AS3
DLGAP2
DLGAP2
DLGAP2
DLGAP4
DLGAP4
DLGAP4-AS1
DLK2
DLL3
DLST
DLX4
DMBT1
DMGDH
DMKN
DMP1
DMRTB1
DMRTC1
DMRTC1B
DMTN
DMTN
DMTN
DMTN
DNAH2
DNAH2
DNAH8
DNAJB1
DNAJB1
DNAJB2
DNAJB5
DNAJB6
DNAJC13
DNAJC28
DNAJC5G
DNAJC7
DNASE1L2
DNLZ
DNLZ
DNM1
DNM3OS
DNMT3A
DNPH1
DNTT
DOC2A
DOC2A
DOC2A
DOCK1
DOCK2
DOCK3
DOCK5
DOCK6
DOHH
DOK5
DOT1L
DPAGT1
DPCD
DPEP3
DPF1
DPF1
DPF3
DPH2
DPH7
DPM2
DPM3
DPM3
DPP10
DPP6
DPP6
DPP9
DPP9-AS1
DPYSL2
DPYSL3
DPYSL4
DPYSL5
DRD4
DRD4
DRG2
DSCAM
DSCAM-AS1
DSG1-AS1
DSG2-AS1
DSG4
DSN1
DSN1
DST
DTHD1
DTX2
DTX3
DTX3L
DTX4
DUOX1
DUOXA1
DUOXA1
DUS3L
DUSP10
DUSP13
DUSP15
DUSP19
DUSP2
DUSP26
DUSP5
DUX4
DUXAP10
DVL2
DYDC2
DYDC2
DYM
DYNC1LI2
DYNLRB1
DYNLT1
DYRK1A
DYRK1A
DZIP1
E2F1
E2F6
E2F8
E2F8
E4F1
EAPP
EBF1
EBF4
EBLN1
EBPL
ECE1
ECE2
ECE2
ECH1
ECHDC3
ECHS1
ECI2
ECI2
ECSIT
ECSIT
EDARADD
EDARADD
EDC4
EDF1
EDN1
EDN3
EDNRA
EDNRB
EDRF1
EEF1A2
EEF1D
EEF1D
EEF1D
EEF2KMT
EFCAB13
EFCAB5
EFCAB5
EFEMP2
EFEMP2
EFNA1
EFNA3
EFNA4
EFNB1
EFNB2
EFR3A
EFTUD1P1
EFTUD2
EGFL7
EGFL8
EGFL8
EGFL8
EGFL8
EGFLAM
EGFLAM
EGFR
EGLN1
EGLN2
EGLN2
EGR1
EHD2
EHHADH
EHMT2
EIF1AD
EIF2AK2
EIF2D
EIF3B
EIF3C
EIF3G
EIF3K
EIF4E2
EIF4E3
EIF4E3
EIF4EBP3
EIF4G1
ELANE
ELANE
ELAVL2
ELAVL4
ELAVL4
ELAVL4
ELAVL4
ELF5
ELK2AP
ELK3
ELMSAN1
ELMSAN1
ELN
ELOF1
ELOVL1
ELOVL1
ELOVL2-AS1
ELOVL4
ELOVL6
ELP2
ELP5
ELP5
EMC10
EMC3
EMC4
EMCN
EML2
EML3
EMP2
EMP3
ENC1
ENG
ENKUR
ENO1-AS1
ENO2
ENO3
ENOPH1
ENOSF1
ENPP5
ENSA
ENTPD1
ENTPD2
EP400NL
EPB41
EPB41L3
EPCAM
EPHA1
EPHA1-AS1
EPHA2
EPHA3
EPHA4
EPHA4
EPHA5
EPHA6
EPHA6
EPHA7
EPHB6
EPHX1
EPHX2
EPHX3
EPHX3
EPN1
EPO
EPOR
EPOR
EPS8
EPS8L1
EPS8L1
EPS8L1
EPS8L1
EPS8L1
EPS8L1
EPS8L1
EPS8L1
EPS8L1
EPS8L1
EPS8L3
EPSTI1
ERAL1
ERAP1
ERAP1
ERBB3
ERBB3
[truncated: 6,279 more rows]

## Sheet: List_genes_cluster2
A2M-AS1
A4GALT
AACS
AADAT
AADAT
AARD
AARS2
ABCA1
ABCA13
ABCA8
ABCC5
ABCC6
ABCC6
ABCC6P1
ABCC6P2
ABCD2
ABCG1
ABCG2
ABHD14A-ACY1
ABHD14B
ABHD15
ABHD17A
ABHD17C
ABHD3
ABHD4
ABHD5
ABHD6
ABRACL
ABTB1
ABTB2
ACADL
ACBD4
ACBD4
ACHE
ACHE
ACOT1
ACOT12
ACOT2
ACOT2
ACOT4
ACP5
ACP5
ACP5
ACSS1
ACTA1
ACTC1
ACTR1B
ACVR1
ACVR1C
ACVR2B-AS1
ACY3
ADA
ADAM15
ADAM19
ADAM23
ADAM33
ADAM5
ADAM7
ADAMTS1
ADAMTS10
ADAMTS12
ADAMTS15
ADAMTS16
ADAMTS18
ADAMTS19
ADAMTS19-AS1
ADAMTS20
ADAMTS3
ADAMTS5
ADAMTS6
ADAMTS7
ADAMTS8
ADAMTS9
ADAMTS9-AS2
ADAP2
ADARB2
ADARB2-AS1
ADCK2
ADCY3
ADCY4
ADCY6
ADCY8
ADCY9
ADCYAP1
ADCYAP1
ADD2
ADGRA1
ADGRA1-AS1
ADGRA2
ADGRA3
ADGRB1
ADGRB3
ADGRD1
ADGRL3
ADGRL4
ADH5
ADHFE1
ADM
ADORA2B
ADRA1B
ADRA1D
ADRA2B
ADRB1
ADRB3
AEBP1
AFAP1L2
AGAP2
AGAP2
AGAP2-AS1
AGAP3
AGAP3
AGMAT
AGPAT4
AGTR1
AHDC1
AHSP
AIG1
AIM1
AIPL1
AIRN
AK1
AK3
AK3
AK4
AK4
AK5
AKAP10
AKAP12
AKAP12
AKAP5
AKAP7
AKR1C3
AKR7A3
ALB
ALDH1B1
ALDH1L1
ALDH1L1-AS2
ALDH3A1
ALDH3A1
ALDH7A1
ALG1L
ALG1L9P
ALK
ALOX12
ALOX12P2
ALOX5
ALOX5
ALOXE3
ALOXE3
ALPK3
ALS2CL
ALX1
ALX3
ALX4
AMACR
AMER1
AMER2
AMER2
AMER3
AMER3
AMIGO2
AMN
AMPD3
AMY1A
AMY1A
AMY1A
AMY1A
AMY1A
AMY1A
AMY1B
AMY1B
AMY1B
AMY1C
AMY1C
AMY1C
AMZ2
ANAPC1P1
ANG
ANG
ANGEL2
ANGPT2
ANKDD1A
ANKH
ANKK1
ANKRD11
ANKRD11
ANKRD13D
ANKRD18B
ANKRD18DP
ANKRD20A11P
ANKRD20A12P
ANKRD20A5P
ANKRD29
ANKRD30BL
ANKRD30BP2
ANKRD33
ANKRD33B
ANKRD34A
ANKRD34C
ANKRD34C-AS1
ANKRD39
ANKRD52
ANKRD63
ANKS1B
ANO1-AS2
ANO3
ANO8
ANP32A
ANP32C
ANP32E
ANP32E
ANPEP
ANTXR2
ANXA10
ANXA11
ANXA11
ANXA2
ANXA2P2
ANXA2P3
ANXA3
AOX1
AP1S1
APBA1
APBB1IP
APBB2
APCDD1
APCDD1L
APCS
APLP1
APOA5
APOB
APOE
APOH
APP
AQP3
AQP4
AQP4
AQP4-AS1
ARAP3
ARFGEF3
ARHGAP10
ARHGAP18
ARHGAP20
ARHGAP21
ARHGAP22
ARHGAP22
ARHGAP24
ARHGAP27
ARHGAP27
ARHGAP31
ARHGAP31-AS1
ARHGAP42
ARHGAP44
ARHGAP5-AS1
ARHGDIB
ARHGEF16
ARHGEF17
ARHGEF25
ARHGEF25
ARHGEF25
ARHGEF26
ARHGEF26
ARHGEF26-AS1
ARHGEF3
ARHGEF35
ARHGEF37
ARHGEF4
ARHGEF4
ARHGEF5
ARID3C
ARID5B
ARID5B
ARL10
ARL15
ARL4C
ARL4C
ARL5C
ARMCX3
ARMCX3
ARPC1B
ARPC3
ARPIN
ARPP21
ARPP21
ARPP21
ARRDC2
ARSB
ARSE
ARSJ
ARSK
ARX
AS3MT
ASB10
ASCL1
ASCL2
ASCL4
ASCL5
ASGR1
ASGR2
ASIC1
ASIC1
ASPHD1
ASXL3
ATCAY
ATG16L2
ATIC
ATL1
ATN1
ATOH1
ATOH7
ATOH8
ATP10D
ATP1A1-AS1
ATP1B1
ATP5H
ATP6V1B1-AS1
ATP6V1G2
ATP6V1G2
ATP8A2
ATP8B1
ATP9A
ATXN1
ATXN8OS
AVPR1A
AVPR1B
AXIN2
B2M
B2M
B3GALT5
B3GALT5-AS1
B3GAT1
B3GAT2
B3GLCT
B3GNT2
B3GNT3
B3GNT4
B4GALNT1
B4GALNT1
B4GALNT3
B4GALT3
B4GALT6
BAALC-AS2
BACE2
BAGE4
BAHCC1
BAIAP2L1
BAMBI
BARHL1
BARHL2
BARX2
BASP1
BASP1
BASP1P1
BATF3
BBC3
BBC3
BCAR3
BCAR3
BCAT1
BCAT1
BCAT1
BCHE
BCKDK
BCL11A
BCL11B
BCL2
BCL2A1
BCL2L10
BCL2L2
BCL2L2
BCL3
BCL6
BCL6B
BCL7C
BCL9
BCL9L
BDNF
BDNF
BDNF
BDNF
BDNF
BDNF
BDNF
BEAN1-AS1
BECN2
BEGAIN
BEND6
BEST4
BEX2
BEX2
BEX2
BEX4
BFSP1
BHLHE22
BHLHE23
BHLHE40
BHLHE41
BHMT
BICC1
BICD1
BID
BIK
BLACAT1
BLACE
BLMH
BLVRB
BMF
BMF
BMP1
BMP2
BMP3
BMP4
BMP4
BMP6
BMP7
BMP8B
BMPER
BMPR1A
BMPR1B-AS1
BMPR2
BMS1P17
BMS1P20
BMS1P21
BNC2
BNIP3
BOK
BOK-AS1
BOLA3-AS1
BRINP1
BRINP2
BSND
BSPRY
BST1
BSX
BTBD3
BTBD8
BTC
BTG2
BTN1A1
BTN2A2
BTN2A3P
BTNL9
BUB3
C10orf11
C10orf11
C10orf32
C10orf32-ASMT
C10orf67
C10orf71
C10orf71-AS1
C10orf95
C11orf45
C11orf45
C11orf45
C11orf87
C11orf88
C11orf91
C11orf96
C12orf45
C12orf49
C12orf76
C14orf132
C14orf37
C14orf93
C15orf38-AP3S2
C15orf56
C15orf59
C15orf59
C16orf74
C17orf102
C17orf58
C17orf82
C18orf42
C19orf60
C19orf84
C1QL1
C1QL2
C1QL3
C1QTNF2
C1QTNF5
C1QTNF7
C1QTNF7
C1QTNF9
C1RL
C1RL-AS1
C1orf106
C1orf115
C1orf145
C1orf204
C1orf21
C1orf220
C1orf53
C1orf87
C1orf95
C2
C22orf34
C2CD4A
C2CD4B
C2CD4D
C2orf27B
C2orf27B
C2orf47
C2orf50
C2orf72
C3orf56
C3orf58
C3orf70
C3orf79
C4BPA
C4BPB
C4BPB
C4orf19
C4orf26
C5orf17
C5orf28
C5orf30
C5orf38
C5orf38
C5orf56
C5orf66
C5orf66-AS1
C6orf118
C6orf132
C6orf141
C6orf223
C6orf25
C6orf25
C6orf25
C6orf25
C6orf25
C6orf25
C6orf25
C7orf77
C8orf22
C8orf22
C8orf34-AS1
C8orf37
C8orf46
C8orf48
C8orf58
C9orf106
C9orf129
C9orf135-AS1
C9orf170
C9orf24
C9orf47
C9orf66
C9orf91
CA10
CA10
CA10
CA3
CA4
CACNA1C-AS1
CACNA1G-AS1
CACNA2D3
CACNB2
CACNB2
CACNB2
CACNB4
CACNG2
CACNG3
CACNG4
CACNG6
CACTIN-AS1
CADM2
CALB1
CALCA
CALCA
CALCB
CALML3
CALML3-AS1
CALML5
CALY
CAMK1
CAMK1G
CAMK2N1
CAMK2N2
CAMKK2
CAMSAP3
CAND1.11
CAP2
CAPZA2
CARD10
CARHSP1
CARHSP1
CARTPT
CASC10
CASC15
CASC6
CASP4
CASP8
CASP8
CASR
CASR
CAST
CATIP-AS1
CAV1
CAV1
CAV1
CAV1
CAV2
CAV2
CBLN2
CBLN3
CBLN4
CBR3
CBR3-AS1
CBWD1
CBWD3
CBWD5
CBX2
CBX6
CCBE1
CCDC102A
CCDC107
CCDC109B
CCDC122
CCDC124
CCDC125
CCDC136
CCDC140
CCDC151
CCDC171
CCDC177
CCDC3
CCDC6
CCDC69
CCDC8
CCDC85A
CCDC85B
CCDC88B
CCDC88C
CCHCR1
CCHCR1
CCHCR1
CCK
CCK
CCKAR
CCKBR
CCNB1
CCND1
CCND2
CCND2-AS1
CCND3
CCNG1
CCNG2
CCNI2
CCNO
CCR10
CCR7
CD14
CD14
CD160
CD160
CD1C
CD1D
CD200
CD209
CD24
CD24
CD24
CD24
CD27-AS1
CD28
CD300LB
CD38
CD58
CD63
CD63
CD63
CD63
CD63
CD63
CD63
CD63
CD69
CD70
CD79A
CD8A
CD8A
CD8A
CD9
CD93
CDC23
CDC42EP2
CDC42EP4
CDH10
CDH12
CDH18
CDH22
CDH24
CDH3
CDH6
CDH8
CDH9
CDK18
CDK5
CDK5R2
CDK6
CDK6
CDKN1A
CDKN1A
CDKN1A
CDKN1C
CDKN2A
CDKN2A
CDKN2A-AS1
CDKN2C
CDKN2C
CDO1
CDPF1
CDR2L
CDRT7
CDS1
CDT1
CDX1
CDX2
CDX4
CDYL
CEBPA
CEBPA-AS1
CEBPD
CECR2
CECR7
CELF4
CELF5
CELF5
CELSR1
CELSR2
CENPA
CENPB
CENPF
CENPVP2
CERS3-AS1
CES1P1
CES3
CFAP52
CFAP58
CFAP58-AS1
CFC1
CFC1B
CFC1B
CFH
CFHR5
CFLAR
CFLAR
CFLAR
CFTR
CGB5
CGB7
CGGBP1
CGN
CH17-408M7.1
CH25H
CHAC1
CHAD
CHCHD10
CHCHD10
CHCHD10
CHDH
CHI3L2
CHMP4C
CHN1
CHN2
CHN2
CHODL
CHODL
CHODL-AS1
CHRD
CHRM2
CHRM2
CHRM2
CHRM2
CHRNA6
CHRNB1
CHRNB2
CHST1
CHST12
CHST2
CHST3
CHST6
CHST8
CHST9
CHSY3
CIDEA
CIDEA
CISTR
CITED1
CITED1
CITED2
CITED2
CITED2
CKAP4
CKM
CKMT1A
CKMT1B
CLCA4
CLCN1
CLDN1
CLDN10
CLDN11
CLDN11
CLDN14
CLDN17
CLDN18
CLDN23
CLDN3
CLDN6
CLDN7
CLDN7
CLDN8
CLEC12B
CLEC2A
CLEC2L
CLEC3A
CLEC4E
CLEC4G
CLEC4GP1
CLECL1
CLIC1
CLIC1
CLIC1
CLIC1
CLIC1
CLIC1
CLIC1
CLIC1
CLIC1
CLIC1
CLIC1
CLIC3
CLIC6
CLIP3
CLLU1OS
CLMP
CLN8
CLPSL2
CLRN1-AS1
CLSTN2
CLSTN3
CLVS1
CLVS2
CMAHP
CMBL
CMTM3
CMTM8
CMYA5
CNGA1
CNIH3
CNKSR3
CNNM1
CNPY1
CNR1
CNRIP1
CNTN5
CNTNAP1
CNTNAP2
CNTNAP3
CNTNAP3B
CNTNAP3P2
CNTNAP5
COA7
COCH
COL11A1
COL12A1
COL14A1
COL15A1
COL16A1
COL19A1
COL1A1
COL1A2
COL21A1
COL22A1
COL24A1
COL3A1
COL4A3
COL4A4
COL6A1
COL8A1
COL9A1
COL9A2
COLEC11
COLEC12
COMP
COMTD1
COQ10A
COQ10A
COQ2
CORO1B
CORO1B
COX6A2
CPB2
CPE
CPLX2
CPLX2
CPM
CPNE2
CPNE3
CPOX
CPQ
CPXM1
CPXM2
CR1L
CRABP1
CRABP2
CRB3
CRCT1
CREB3L1
CREB3L4
CREB5
CREG2
CRH
CRHBP
CRIM1
CRIP1
CRIP2
CRIP2
CRISP3
CRISP3
CRISPLD2
CRLF1
CRMP1
CRSP8P
CRTAP
CRYAB
CRYAB
CRYBA2
CRYBG3
CRYGD
CRYL1
CRYM
CRYM-AS1
CSMD1
CSPG5
CSRP3
CSTB
CT47A4
CTB-7E3.1
CTBP2
CTC-338M12.4
CTD-2194D22.4
CTD-2297D10.2
CTDSP1
CTDSP1
CTF1
CTGF
CTHRC1
CTHRC1
CTNNA2
CTNNA2
CTNNA3
CTNND2
CTSA
CTSL3P
CTSLP2
CTSO
CTSO
CTSV
CTSV
CTSZ
CTTNBP2
CTXN2
CUEDC1
CUX2
CWC22
CWH43
CWH43
CXADRP2
CXCL1
CXCL1
CXCL14
CXCL2
CXCL3
CXCL5
CXCL6
CXCR4
CXCR4
CXXC4
CXXC5
CYB561
CYB5R1
CYBRD1
CYBRD1
CYP1A1
CYP26A1
CYP26A1
CYP27A1
CYP27B1
CYP27C1
CYP2A7
CYP2C19
CYP2C9
CYP2E1
CYP2J2
CYP2S1
CYP4F11
CYP4F2
CYP4X1
CYR61
CYS1
CYTL1
CYYR1
DAB1
DACT1
DACT1
DACT2
DACT3
DAGLA
DAOA-AS1
DAPK2
DAW1
DBET
DBNDD2
DBNDD2
DBNDD2
DBNDD2
DBNDD2
DBR1
DBX1
DBX2
DCBLD1
DCBLD2
DCC
DCHS1
DCTD
DCXR
DDAH1
DDAH2
DDC
DDIT4
DDIT4L
DDN
DDR1
DDR1
DDR1
DDR1
DDR1
DDR1
DDR1
DDR1
DDR1
DDR1
DDR1
DDX11-AS1
DDX12P
DDX26B
DDX26B-AS1
DDX58
DDX60
DEF8
DEFB104A
DEFB104B
DEFB104B
DEFB107A
DEFB107A
DEFB107B
DEFB109P1
DEFB109P1B
DEFB110
DEFB116
DEFB122
DEFB124
DEFB128
DEFB130
DEFB133
DEFB4B
DENND1C
DENND3
DET1
DEXI
DFNA5
DGKH
DGKI
DGKZ
DGKZ
DGUOK-AS1
DHDH
DHRS4-AS1
DHRS7C
DIMT1
DIP2B
DIRAS2
DIRAS3
DISC1FP1
DISP2
DKFZP434L187
DKFZp686K1684
DKFZp779M0652
DKK1
DKK2
DKK3
DLEU7
DLG5
DLG5
DLG5-AS1
DLGAP1-AS2
DLGAP3
DLK1
DLK2
DLK2
DLL1
DLL1
DLL3
DLL4
DLX1
DLX2-AS1
DLX3
DLX4
DLX4
DLX5
DLX6-AS1
DMC1
DMKN
DMKN
DMKN
DMRT1
DMRT2
DMRT2
DMRT2
DMRT3
DMRTA1
DMTN
DNAH11
DNAH3
DNAJB2
DNAJC22
DNASE1L2
DNASE2
DNER
DNM1P35
DNM3OS
DNMBP
DNMT3A
DNMT3A
DOCK2
DOCK5
DOK1
DOK1
DOK2
DOK4
DOK5
DOK6
DPEP2
DPF1
DPF1
DPF3
DPH6-AS1
DPP10
DPP10
DPP4
DPP6
DPPA2
DPPA3
DPPA4
DPPA5
DPYS
DPYSL3
DRAXIN
DRC1
DRD1
DRD3
DRD5
DRD5P2
DRGX
DSC1
DSCAM
DSCAM-AS1
DSCAML1
DSCAS
DSCC1
DSE
DSEL
DSEL
DSG2
DSG3
DSG4
DTX1
DTX3
DUOX1
DUOX2
DUOXA1
DUOXA1
DUOXA2
DUSP10
DUSP16
DUSP26
DUSP4
DUSP5P1
DUX4
DUXAP10
DUXAP8
DYDC2
DYDC2
DYRK2
DZIP1
E2F7
E2F8
E2F8
E4F1
EBF1
EBF2
EBF3
ECE1
ECE2
ECEL1P2
ECRP
EDN1
EDNRB
EDNRB
EDNRB
EEF2K
EEPD1
EFCAB14
EFCAB5
EFCC1
EFEMP2
EFHD1
EFNA5
EFR3B
EGFLAM
EGFLAM-AS4
EGFR
EGLN3
EGR2
EGR2
EGR4
EHBP1L1
EHD3
EHHADH
EIF2AK2
EIF2AK4
EIF4E1B
EIF4E3
EIF4E3
EIF4EBP1
ELAVL4
ELAVL4
ELDR
ELL2
ELMO1
ELMO1
ELMOD3
ELMSAN1
ELMSAN1
ELOVL3
ELOVL6
ELP5
ELP5
EMB
EMBP1
EMCN
EMILIN2
EMILIN3
EML2
EML2
EML2-AS1
EMX1
EMX2
EMX2OS
EN1
EN2
ENC1
ENDOD1
ENGASE
ENPEP
ENPP1
ENPP5
ENPP7P13
EOMES
EPB41
EPB41L3
EPB41L4A
EPB41L4A-AS2
EPC1
EPG5
EPHA10
EPHA3
EPHA5
EPHA5-AS1
EPHA6
EPHA6
EPHB1
EPHB3
EPHB4
EPHB6
EPHX1
EPHX3
EPHX3
EPHX4
EPOR
EPOR
ERCC4
EREG
ERG
ERGIC1
ERICH1-AS1
ERICH3
ERICH5
ERO1A
ERVH48-1
ERVMER34-1
ESAM
ESPNL
ESPNL
ESR1
ESR1
ESR1
ESRP1
ESRRG
ESRRG
ESRRG
ESYT3
ETAA1
ETHE1
ETNPPL
ETS2
ETV1
ETV1
ETV4
ETV6
ETV7
EVA1A
EXOC3L2
EXOC6B
EXPH5
EXPH5
EXT1
EYS
EZH1
F11
F13A1
F2RL1
F3
F7
F7
FA2H
FAAP20
FABP6
FABP7
FADS1
FADS6
FAIM2
FALEC
FAM105A
FAM107A
FAM107B
FAM109B
FAM110A
FAM110A
FAM110A
FAM110B
FAM110C
FAM111A
FAM111A
FAM111B
FAM120AOS
FAM124A
FAM124B
FAM129A
FAM129C
FAM131B
FAM132B
FAM135B
FAM136A
FAM13C
FAM149A
FAM150A
FAM153A
FAM153B
FAM153C
FAM155A
FAM159A
FAM159B
FAM160A1
FAM160B2
FAM162B
FAM167A
FAM171A1
FAM171A2
FAM171B
FAM174B
FAM181B
FAM182B
FAM184B
FAM196A
FAM197Y2
FAM197Y5
FAM199X
FAM19A3
FAM201A
FAM210B
FAM213A
FAM214B
FAM21EP
FAM226A
FAM230C
FAM26D
FAM26E
FAM26F
FAM27L
FAM43A
FAM43B
FAM45A
FAM46A
FAM49A
FAM65A
FAM65A
FAM65A
FAM66A
FAM66B
FAM66C
FAM66D
FAM66E
FAM72A
FAM72B
FAM72C
FAM72D
FAM81A
FAM83B
FAM83D
FAM83G
FAM84A
FAM86B1
FAM86B2
FAM86C1
FAM86C2P
FAM86EP
FAM86FP
FAM86HP
FAM86JP
FAM89A
FAM89B
FAM90A1
FAM90A10P
FAM90A25P
FAM90A2P
FAM90A7P
FANK1
FAR2
FASLG
FAT1
FAXC
FBLN5
FBLN7
FBN1
FBN2
FBXL6
FBXL7
FBXL7
FBXL8
FBXO17
FBXO24
FBXO24
FBXO27
FBXO41
FBXO47
FCGR1B
FCMR
FCRL5
FCRLB
FCRLB
FDPS
FERD3L
FERMT1
FES
FEV
FEZF1
FEZF1-AS1
FEZF2
FFAR1
FGF10
FGF10-AS1
FGF11
FGF11
FGF11
FGF12
FGF14
FGF17
FGF18
FGF19
FGF2
FGF20
FGF3
FGF5
FGF5
FGF8
FGF8
FGF9
FGFBP3
FGFR1
FGFR2
FGR
FGR
FHL2
FHL2
FHL3
FHOD1
FIBCD1
FIBIN
FIGLA
FIGN
FIZ1
FJX1
FKBP10
FKBP11
FKBP14
FLJ20021
FLJ22447
FLJ26245
FLJ31356
FLJ33534
FLJ36777
FLJ41200
FLJ43315
FLJ46906
FLOT1
FLRT2
FLVCR1-AS1
FMNL1
FMNL2
FMO5
FNDC1
FNDC5
FOCAD-AS1
FOLH1
FOS
FOSB
FOSL1
FOSL2
FOXA1
FOXA2
FOXA2
FOXB1
FOXB2
FOXC1
FOXC2
FOXC2-AS1
FOXCUT
FOXD1
FOXD2
FOXD2-AS1
FOXD3
FOXD3-AS1
FOXD4
FOXD4L1
FOXD4L3
FOXD4L4
FOXD4L5
FOXD4L6
FOXE1
FOXF1
FOXF2
FOXG1
FOXG1-AS1
FOXH1
FOXI1
FOXI2
FOXI3
FOXJ2
FOXL1
FOXL2
FOXL2NB
FOXN2
FOXN3-AS1
FOXO3
FOXO3B
FOXP4-AS1
FOXQ1
FOXR1
FREM2
FREM3
FRG1BP
FRG1CP
FRG1DP
FRG1HP
FRG1JP
FRG2
FRG2
FRG2B
FRG2C
FRG2EP
FRMD4A
FRMD4B
FRMPD1
FRRS1
FRY
FRY-AS1
FRZB
FSCN1
FST
FSTL1
FSTL4
FUCA2
FUT10
FUT4
FUT9
FXYD1
FXYD1
FXYD1
FXYD6-FXYD2
FXYD7
FYCO1
FZD1
FZD10
FZD10-AS1
FZD2
FZD4
FZD5
FZD7
FZD8
GABARAPL3
GABBR1
GABBR1
GABBR1
GABBR1
GABBR1
GABBR2
GABRA1
GABRA1
GABRA1
GABRA1
GABRA1
GABRA2
GABRA2
GABRA4
GABRA4
GABRA5
GABRA5
GABRB1
GABRB2
GABRB3
GABRB3
GABRD
GABRG1
GACAT1
GACAT2
GAD1
GAD2
GADD45A
GADD45B
GADD45G
GADL1
GAGE12B
GAGE12D
GAGE12E
GAGE12F
GAGE7
GALK1
GALM
GALNT10
GALNT12
GALNT13
GALNT18
GALNT3
GALNT6
GALNTL5
GALNTL6
GALR1
GAREML
GAS1
GAS2
GAS2
GAS2L1
GAS6
GAS6-AS2
GAS7
GATA2
GATA2
GATA2
GATA3
GATA3-AS1
GATA4
GATA4
GATA6
GATA6-AS1
GATB
GATSL2
GBA
GBA
GBP4
GBX2
GCAT
GCHFR
GCM2
GCNT1
GCNT2
GCSH
GDA
GDF10
GDF15
GDF6
GDF7
GDNF
GDNF
GDNF
GEMIN8P4
GFAP
GFI1
GFI1
GFI1
GFI1B
GFOD1
GFOD1
GFRA1
GFRA1
GFRA1
GFRA3
GFRA4
GFY
GGACT
GGCT
GGT7
GGTLC1
GH2
GHET1
GHR
GHR
GHR
GHSR
GIGYF2
GIMAP1
GIMAP1-GIMAP5
GIMAP8
GINS2
GIPC2
GIPR
GJA1
GJA3
GJB2
GJB3
GJB3
GJB6
GJB6
GJD2
GLB1L2
GLB1L3
GLDC
GLDN
GLI1
GLI1
GLIDR
GLIS3
GLP1R
GLRA3
GLRB
GLT8D2
GLTPD2
GLTSCR1
GML
GMPR
GNA14
GNAL
GNAQ
GNAS-AS1
GNAT1
GNB2
GNB4
GNG10
GNG11
GNG12
GNG12-AS1
GNG4
GNG8
GNMT
GNPDA1
GOLGA7B
GOLT1A
GP5
GPC4
GPC5
GPC5-AS2
GPC6
GPC6-AS1
GPHB5
GPM6A
GPR1
GPR1
GPR1-AS
GPR12
GPR137
GPR137
GPR137B
GPR149
GPR150
GPR158
GPR158-AS1
GPR160
GPR161
GPR161
GPR161
GPR161
GPR176
GPR180
GPR19
GPR26
GPR27
GPR37
GPR39
GPR45
GPR6
GPR68
GPR78
GPR83
GPR88
GPRC5A
GPRC5B
GPRC5C
GPRIN1
GPRIN2
GPRIN3
GPSM3
GPSM3
GPSM3
GPSM3
GPSM3
GPSM3
GPSM3
GPSM3
GPSM3
GPSM3
GPT2
GPX3
GPX5
GPX5
GPX6
GPX7
GRAMD2
GRASP
GRB10
GRB7
GREB1L
GREM1
GREM1
GREM2
GRHL2
GRID1
GRID2
GRIK1
GRIK3
GRIN1
GRIN2A
GRIN2A
GRIN2B
GRIN3A
GRK5
GRK7
GRM1
GRM1
GRM4
GRM5
GRM5-AS1
GRM6
GRM8
GRM8
GRN
GRP
GRTP1
GRXCR1
GS1-24F4.2
GSAP
GSC
GSC2
GSTA4
GSTM1
GSTM2
GSTM4
GSTM4
GSTM5
GSTP1
GSTT2
GSTT2
GSTT2
GSTT2
GSX1
GSX2
GTF2A1L
GTF2IP1
GTF3A
GTPBP3
GTPBP3
GUCA2A
GUCY1A3
GUCY1A3
GUCY1A3
GUCY2D
GUSBP4
GXYLT1P3
GXYLT2
GYLTL1B
GYLTL1B
H1F0
H2AFY2
HAAO
HACD1
HACD4
HAGLR
HAGLROS
HAND1
HAND2
HAND2-AS1
HAPLN1
HAS1
HAS3
HAS3
HAVCR1
HBEGF
HBM
HBQ1
HCFC1R1
HCG14
HCG27
HCG8
HCG9
HCN1
HCN3
HCN3
HCN3
HCRTR1
HCRTR2
HCST
HDAC3
HDHD3
HDHD3
HEBP1
HEBP2
HEG1
HELT
HERC2P4
HERC5
HES1
HES3
HES4
HES7
HEXB
HEY1
HEY1
HEY2
HEYL
HFE2
HGC6.3
HGSNAT
HHAT
HHEX
HHIP
HHIP-AS1
HHIPL1
HIC1
HID1
HIF1A-AS1
HIGD1A
HIGD1A
HIST1H1A
HIST1H1B
HIST1H1C
HIST1H1D
HIST1H2AB
HIST1H2AE
HIST1H2AH
HIST1H2AI
HIST1H2AJ
HIST1H2AK
HIST1H2AL
HIST1H2AM
HIST1H2BE
HIST1H2BF
HIST1H2BG
HIST1H2BH
HIST1H2BI
HIST1H2BK
HIST1H2BL
HIST1H2BM
HIST1H2BN
HIST1H2BO
HIST1H3A
HIST1H3B
HIST1H3D
HIST1H3E
HIST1H3F
HIST1H3G
HIST1H3H
HIST1H3I
HIST1H3J
HIST1H4A
HIST1H4B
HIST1H4C
HIST1H4D
HIST1H4E
HIST1H4F
HIST1H4G
HIST1H4H
HIST1H4K
HIST1H4L
HIST2H2AB
HIST2H2AC
HIST2H2BA
HIST2H2BE
HIST2H2BF
HIST2H3D
HIST2H4A
[truncated: 4,147 more rows]

## Sheet: List_genes_cluster3
AADACP1
AARS
AASDH
AASS
AATF
AATF
ABALON
ABCA17P
ABCA3
ABCD4
ABCD4
ABCF2
ABCF3
ABCG1
ABCG4
ABHD13
ABHD14A
ABHD14A-ACY1
ABHD16A
ABHD17A
ABL1
ABL2
ABR
ABR
ACAA2
ACACA
ACAD8
ACADM
ACAT2
ACBD3
ACBD5
ACBD5
ACBD7
ACD
ACE
ACE
ACIN1
ACO2
ACOT7
ACP1
ACP1
ACSBG2
ACSL1
ACSL1
ACSL3
ACSL5
ACSL5
ACSS1
ACTA2
ACTG1
ACTN1
ACTN1-AS1
ACTR10
ACTR6
ACTR8
ACVR1
ACVR1B
ACVR2A
ACY1
ACYP1
ACYP1
ACYP2
ADAD1
ADAM17
ADAM20P1
ADAM29
ADAM30
ADAM32
ADAM32
ADAM5
ADAMTSL4-AS1
ADAT1
ADCK4
ADCK4
ADCY10P1
ADCYAP1
ADD1
ADD2
ADD3-AS1
ADGB
ADGRE1
ADH4
ADIRF
ADK
ADNP-AS1
ADO
ADORA3
ADPRM
ADRA2A
ADRBK2
ADRM1
ADSL
ADSSL1
ADSSL1
ADTRP
AFF4
AFG3L2
AGA
AGBL5
AGBL5-AS1
AGGF1
AGO1
AGO3
AGO4
AGPAT1
AGPAT1
AGPAT1
AGPAT1
AGPAT1
AGPAT1
AGPAT1
AGPAT1
AGPAT1
AGPAT1
AGPAT1
AGPAT1
AGPAT1
AGPAT1
AGPAT2
AGPS
AGTRAP
AHCYL1
AHCYL1
AHR
AHSA2
AIDA
AIF1
AIF1
AIF1
AIFM2
AIMP2
AIPL1
AIRN
AJUBA
AK7
AKAP1
AKAP11
AKAP13
AKAP8
AKIP1
AKIP1
AKIRIN1
AKNAD1
AKNAD1
AKR1C2
AKR1C2
AKR1E2
AKT1S1
AKT1S1
AKTIP
ALAS1
ALDH1L1
ALDH3A1
ALDH3A1
ALDH3A2
ALDH9A1
ALDOA
ALDOA
ALDOA
ALDOA
ALG10
ALG12
ALG13
ALG13
ALG14
ALG3
ALG3
ALG3
ALG9
ALKBH3
ALKBH7
ALMS1-IT1
ALOX12P2
ALOX5AP
ALOX5AP
ALS2
AMDHD1
AMDHD2
AMMECR1L
AMMECR1L
AMN1
AMZ1
AMZ1
AMZ2
ANAPC10
ANAPC10
ANAPC13
ANAPC15
ANAPC15
ANAPC15
ANAPC15
ANK2
ANK3
ANKEF1
ANKIB1
ANKLE2
ANKMY1
ANKMY1
ANKRA2
ANKRD1
ANKRD11
ANKRD12
ANKRD13A
ANKRD13D
ANKRD18A
ANKRD18DP
ANKRD19P
ANKRD20A1
ANKRD20A1
ANKRD20A2
ANKRD20A3
ANKRD20A3
ANKRD20A4
ANKRD20A8P
ANKRD26P1
ANKRD26P3
ANKRD29
ANKRD30A
ANKRD30B
ANKRD31
ANKRD44
ANKRD45
ANKRD46
ANKRD61
ANKS1B
ANKS1B
ANKS1B
ANKS6
ANKUB1
ANTXR1
ANXA2
ANXA4
ANXA5
ANXA6
AOC2
AP1B1P1
AP1G1
AP2A1
AP2M1
AP2S1
AP3M2
AP3S1
AP4B1
AP4M1
AP4S1
AP4S1
AP5S1
AP5Z1
APBB3
APEX1
APH1A
APIP
APITD1
APLF
APLP1
APOA1
APOE
APOE
APOE
APOLD1
APOPT1
APPL1
APTR
APTX
APTX
AQP11
ARAP1
AREG
ARF1
ARF3
ARFIP2
ARG2
ARHGAP11A
ARHGAP11A
ARHGAP11A
ARHGAP11B
ARHGAP20
ARHGAP22
ARHGAP9
ARHGAP9
ARHGEF11
ARHGEF15
ARHGEF15
ARHGEF34P
ARHGEF38-IT1
ARHGEF39
ARHGEF4
ARHGEF4
ARHGEF7
ARID2
ARID4A
ARID5B
ARID5B
ARIH2
ARIH2OS
ARL14EP
ARL17A
ARL17A
ARL17A
ARL17A
ARL17A
ARL17B
ARL17B
ARL2
ARL3
ARL5B
ARL6IP1
ARL6IP4
ARL6IP6
ARMC10
ARMC4
ARMC4
ARMC5
ARMC5
ARMC9
ARNT2
ARPC2
ARPC2
ARPC4
ARPC4-TTLL3
ARPC5
ARPIN
ARPP19
ARRDC4
ARSB
ART3
ART4
ASAH2B
ASB15
ASB15
ASB16-AS1
ASB2
ASCC1
ASCC1
ASGR1
ASH2L
ASNS
ASNSD1
ASPDH
ASPDH
ASRGL1
ASTE1
ASTE1
ASTN2
ASUN
ASXL1
ASXL2
ATAD1
ATAD2
ATAD3B
ATAT1
ATAT1
ATAT1
ATAT1
ATAT1
ATAT1
ATAT1
ATAT1
ATAT1
ATAT1
ATAT1
ATAT1
ATAT1
ATAT1
ATAT1
ATAT1
ATAT1
ATE1-AS1
ATF1
ATF3
ATF4
ATF4
ATF7
ATF7
ATF7
ATF7IP
ATF7IP2
ATG101
ATG12
ATG3
ATG9A
ATG9B
ATG9B
ATL3
ATOX1
ATP11A-AS1
ATP1A1-AS1
ATP1A4
ATP5A1
ATP5B
ATP5E
ATP5G3
ATP5G3
ATP5H
ATP5J2
ATP5L
ATP5S
ATP5S
ATP6AP1L
ATP6V0CP3
ATP6V0D1
ATP6V0E2
ATP6V1B2
ATP6V1E2
ATP6V1G2
ATP6V1H
ATP7B
ATPAF1
ATR
ATRAID
ATRAID
ATRIP
ATXN1L
ATXN3L
ATXN7
ATXN7
AUP1
AUP1
AVEN
AVIL
AVL9
AXDND1
AZGP1P1
AZIN2
AZIN2
B3GALNT1
B3GNTL1
B3GNTL1
B4GALT1-AS1
B4GALT4-AS1
B9D2
BACE1
BACE1
BACH2
BAD
BAG3
BANF1
BANF2
BAZ1A
BAZ1B
BAZ2B
BBIP1
BBS10
BBS12
BBS2
BBS5
BCAP29
BCAR1
BCAR3
BCAT1
BCAT2
BCDIN3D-AS1
BCL2L1
BCL2L11
BCL2L2
BCL6
BCL7B
BCLAF1
BDH1
BDP1
BECN1
BEND7
BEST3
BET1
BFAR
BFAR
BFSP1
BID
BIN3
BIRC6
BLOC1S2
BLOC1S6
BMF
BMP8B
BMS1
BMS1P5
BMS1P6
BNC1
BNIP2
BNIPL
BOD1L1
BOLL
BOLL
BORA
BORA
BPGM
BPIFA3
BPY2B
BPY2B
BPY2B
BPY2C
BRAT1
BRCA2
BRCAT54
BRD2
BRD2
BRD2
BRD2
BRD2
BRD2
BRD2
BRD2
BRD9
BRD9
BRD9
BRDT
BRE
BRE-AS1
BRF1
BRF2
BRI3
BRIP1
BRIX1
BROX
BROX
BRWD3
BSCL2
BSCL2
BSCL2
BSDC1
BSDC1
BTBD16
BTBD6
BTBD7
BTD
BTF3
BTG4
BVES
BVES
BVES-AS1
BYSL
BZRAP1-AS1
BZW2
C10orf131
C10orf25
C10orf88
C11orf16
C11orf52
C11orf54
C11orf57
C11orf58
C11orf63
C11orf72
C11orf80
C11orf84
C11orf88
C12orf4
C12orf40
C12orf42
C12orf57
C12orf57
C12orf65
C12orf71
C14orf178
C14orf2
C14orf39
C14orf79
C15orf26
C15orf40
C15orf48
C15orf57
C15orf61
C15orf65
C16orf13
C16orf52
C16orf58
C16orf62
C16orf86
C16orf87
C16orf91
C16orf92
C16orf93
C16orf96
C17orf104
C17orf49
C17orf62
C17orf62
C17orf67
C17orf89
C18orf21
C18orf54
C18orf8
C18orf8
C19orf24
C19orf43
C19orf44
C19orf53
C19orf70
C1GALT1
C1QBP
C1QTNF3-AMACR
C1QTNF9B-AS1
C1QTNF9B-AS1
C1orf100
C1orf112
C1orf116
C1orf122
C1orf123
C1orf127
C1orf158
C1orf159
C1orf162
C1orf177
C1orf198
C1orf198
C1orf35
C1orf50
C1orf52
C1orf56
C1orf94
C1orf94
C2
C20orf202
C20orf24
C20orf24
C20orf62
C20orf62
C20orf78
C20orf85
C21orf59
C21orf91-OT1
C22orf23
C22orf24
C22orf29
C22orf39
C2CD3
C2orf15
C2orf42
C2orf44
C2orf49
C2orf68
C2orf76
C2orf81
C2orf83
C3orf14
C3orf14
C3orf18
C3orf22
C3orf38
C3orf62
C4A
C4B_2
C4B_2
C4orf3
C4orf3
C4orf32
C4orf33
C4orf46
C4orf46
C4orf47
C5AR2
C5orf15
C5orf22
C5orf42
C5orf45
C5orf47
C5orf51
C5orf58
C5orf58
C5orf60
C5orf60
C6orf106
C6orf120
C6orf201
C6orf203
C6orf226
C6orf25
C6orf25
C6orf25
C6orf25
C6orf48
C6orf48
C6orf48
C6orf99
C7orf13
C7orf25
C7orf43
C7orf49
C7orf49
C7orf49
C7orf57
C7orf60
C7orf69
C7orf71
C7orf73
C8orf59
C8orf59
C9orf117
C9orf156
C9orf173
C9orf173
C9orf173-AS1
C9orf40
C9orf41-AS1
C9orf43
C9orf43
C9orf57
C9orf78
C9orf85
CA10
CA10
CAB39
CAB39L
CABP1
CABYR
CACNA1C-IT3
CACNA1I
CACYBP
CADM2
CADM3
CADM3
CAGE1
CALCOCO1
CALCOCO2
CALM1
CALM2
CALM2
CALML4
CALML4
CALU
CAMKMT
CAMP
CAMSAP1
CAMSAP3
CAMTA2
CAMTA2
CAND2
CAPN2
CAPN3
CAPN7
CAPNS1
CAPNS1
CAPNS1
CAPRIN1
CAPRIN2
CAPS2
CAPS2
CAPZB
CAPZB
CARHSP1
CARHSP1
CARHSP1
CARHSP1
CARKD
CARS
CARS
CARS
CARS2
CASC1
CASC3
CASC8
CASP2
CASP2
CASP6
CASP8
CASP9
CASR
CASR
CAST
CAT
CATIP
CATIP-AS2
CATSPER2
CATSPER2
CATSPER2P1
CATSPERB
CATSPERB
CATSPERD
CBFB
CBL
CBR4
CBWD1
CBWD5
CBWD5
CBWD5
CBWD5
CBWD6
CBX2
CBX8
CBY1
CC2D1B
CCAR2
CCDC103
CCDC107
CCDC113
CCDC115
CCDC117
CCDC127
CCDC13
CCDC13-AS1
CCDC136
CCDC137
CCDC138
CCDC14
CCDC144A
CCDC15
CCDC150
CCDC158
CCDC160
CCDC162P
CCDC169
CCDC172
CCDC175
CCDC28B
CCDC36
CCDC38
CCDC39
CCDC50
CCDC60
CCDC63
CCDC65
CCDC66
CCDC67
CCDC71L
CCDC74A
CCDC74B
CCDC77
CCDC79
CCDC80
CCDC84
CCDC84
CCDC86
CCDC88A
CCDC9
CCDC92
CCHCR1
CCL15-CCL14
CCM2
CCNA1
CCNA1
CCNA2
CCNB1IP1
CCNB2
CCNH
CCNH
CCNI
CCNI2
CCNK
CCNL1
CCNL2
CCNT1
CCNT2-AS1
CCNYL1
CCPG1
CCT2
CCT3
CCT6P1
CCT6P3
CCZ1
CCZ1B
CD180
CD19
CD200
CD200R1L
CD2AP
CD2BP2
CD2BP2
CD36
CD36
CD36
CD37
CD3D
CD46
CD55
CDADC1
CDAN1
CDC123
CDC14B
CDC25A
CDC25C
CDC34
CDC37L1-AS1
CDC45
CDC5L
CDCA2
CDCA3
CDCA4
CDCA5
CDH18
CDH18
CDH23
CDH7
CDHR2
CDIP1
CDIPT-AS1
CDK11A
CDK11B
CDK14
CDK15
CDK19
CDK2
CDK4
CDK7
CDK7
CDK8
CDKL2
CDKN1C
CDKN1C
CDKN2D
CDKN2D
CDKN3
CDNF
CDRT15
CDRT15P1
CDRT4
CDRT8
CDY1
CDY1
CDY2A
CDY2A
CDY2B
CDY2B
CEACAM19
CEACAM21
CEACAM21
CEBPZ
CEBPZOS
CECR1
CECR2
CECR2
CECR5-AS1
CELF1
CELF2
CELF2
CELF2-AS1
CELF3
CELF3
CELF4
CENPBD1
CENPC
CENPJ
CENPL
CENPL
CENPM
CENPM
CENPN
CENPQ
CENPU
CEP135
CEP152
CEP170
CEP170
CEP19
CEP250
CEP290
CEP295NL
CEP41
CEP44
CEP55
CEP68
CEP76
CEP83-AS1
CEP89
CERS1
CERS1
CERS2
CES1
CES1
CES1P2
CETN2
CETN3
CFAP20
CFAP36
CFAP61
CFAP74
CFAP99
CFL1P1
CFL2
CFL2
CFL2
CFLAR
CFLAR
CGGBP1
CGRRF1
CHAC2
CHCHD1
CHCHD10
CHCHD2
CHD4
CHD4
CHEK1
CHEK1
CHFR
CHIA
CHKB-AS1
CHL1
CHML
CHMP1A
CHMP2A
CHMP2A
CHMP4B
CHPF2
CHRAC1
CHRAC1
CHRM2
CHRM5
CHRND
CHRND
CHRNE
CIAO1
CIAPIN1
CIART
CIART
CIB1
CIB1
CIB2
CIDECP
CIITA
CINP
CIPC
CIR1
CIRBP
CISD1
CISD2
CISH
CKAP2L
CKAP5
CKLF
CLASRP
CLCF1
CLCF1
CLCN2
CLCN6
CLCN6
CLDN15
CLDN15
CLDN5
CLDND1
CLEC18A
CLEC9A
CLHC1
CLIC1
CLIC1
CLIC1
CLIC1
CLIC1
CLIC1
CLIC4
CLIP3
CLIP3
CLIP4
CLK2
CLK2
CLK3
CLK3
CLN5
CLP1
CLPTM1L
CLPTM1L
CLTA
CLYBL-AS1
CMIP
CMPK2
CMPK2
CNBD2
CNBD2
CNGB1
CNIH1
CNIH2
CNIH2
CNIH4
CNN1
CNN3
CNN3
CNNM3
CNOT11
CNOT2
CNOT7
CNOT8
CNPPD1
CNPY3
CNPY4
CNTD1
CNTFR
CNTN4
CNTN4
COA3
COA4
COG8
COL11A1
COL11A2
COL25A1
COL3A1
COL6A4P1
COL9A1
COLGALT2
COMMD2
COMMD4
COMMD5
COMMD5
COMMD8
COPRS
COPS3
COPS4
COPS5
COPS7B
COPS8
COQ6
COQ6
COQ9
CORO1C
CORO1C
COX11
COX16
COX17
COX18
COX5A
COX5B
COX6B1
COX6B2
COX7A2
COX7A2L
COX7B2
CPA5
CPB2
CPD
CPD
CPEB1
CPEB1
CPEB1-AS1
CPEB2
CPEB3
CPNE1
CPNE1
CPNE1
CPNE9
CPNE9
CPS1
CPS1
CPSF2
CPSF7
CPT1B
CPT1B
CPT1B
CPT1C
CPT1C
CPXCR1
CRB2
CREB1
CREBL2
CREBZF
CRELD1
CRELD2
CRELD2
CREM
CREM
CRIP2
CRLS1
CRNDE
CRNDE
CRNKL1
CRTC3-AS1
CS
CSGALNACT2
CSK
CSNK1A1P1
CSNK1D
CSNK1E
CSNK1G1
CSNK1G2-AS1
CSNK2B
CSNK2B
CSPG5
CSPP1
CSPP1
CSRP1
CST3
CSTF2T
CT83
CTAGE10P
CTAGE11P
CTAGE5
CTAGE7P
CTB-178M22.2
CTC-436P18.1
CTDP1
CTDP1
CTDP1
CTH
CTNNA2
CTNS
CTPS1
CTPS1
CTR9
CTSA
CTSL
CTTNBP2NL
CUL2
CUL5
CUTA
CUTA
CUTC
CWC25
CWF19L1
CXXC1
CXorf40A
CXorf51A
CXorf51B
CXorf65
CXorf65
CYB561D1
CYB561D2
CYB561D2
CYB5B
CYB5D2
CYB5R2
CYCS
CYLD
CYP11B1
CYP20A1
CYP2D6
CYP2D6
CYP2D6
CYP2D6
CYP2D6
CYP2D6
CYP2D6
CYP2D7
CYP46A1
CYP4V2
CYP7B1
CYTH2
DACT3
DALRD3
DALRD3
DAP3
DAPK3
DAXX
DAZAP2
DBF4
DBF4B
DBI
DBI
DBI
DBI
DBI
DBN1
DBN1
DBP
DCAF11
DCAF11
DCAF11
DCAF13
DCAF8L2
DCDC2
DCHS2
DCLK3
DCLRE1B
DCP1B
DCPS
DCST2
DCTN1
DCTN1-AS1
DCTPP1
DCUN1D1
DCUN1D4
DCUN1D5
DDB1
DDC
DDI2
DDIAS
DDR1
DDR1
DDT
DDT
DDTL
DDX1
DDX11L10
DDX11L16
DDX11L2
DDX11L5
DDX11L9
DDX17
DDX18
DDX19B
DDX21
DDX21
DDX25
DDX3X
DDX3X
DDX3Y
DDX3Y
DDX4
DDX41
DDX43
DDX51
DDX52
DDX53
DDX56
DDX59
DECR1
DEDD2
DEDD2
DEF8
DEFB119
DEGS1
DENND5B-AS1
DENND6B
DEPDC1-AS1
DEPDC7
DERL2
DERL2
DERL3
DFNB31
DGAT2
DGCR8
DGKE
DGKZ
DGKZ
DHDDS
DHFR
DHH
DHRS13
DHRS3
DHRS4L2
DHRS7B
DHRS7C
DHRS9
DHX16
DHX16
DHX16
DHX16
DHX16
DHX16
DHX16
DHX30
DHX33
DHX36
DHX37
DHX38
DHX40
DHX9
DIABLO
DIAPH1
DIAPH3-AS2
DIDO1
DIS3
DISC1
DKFZP434H168
DKFZP434I0714
DKFZP434L187
DKKL1
DKKL1
DLEU1
DLEU2
DLG1
DLGAP2
DLGAP2
DMKN
DMRTC2
DNAAF1
DNAAF2
DNAAF3
DNAH1
DNAH10
DNAH12
DNAH14
DNAH17
DNAH9
DNAH9
DNAJA2
DNAJA3
DNAJA3
DNAJA4
DNAJB11
DNAJB12
DNAJB13
DNAJB2
DNAJB5
DNAJB5-AS1
DNAJB6
DNAJB8
DNAJC1
DNAJC10
DNAJC15
DNAJC17
DNAJC18
DNAJC19
DNAJC19
DNAJC19
DNAJC27-AS1
DNAJC28
DNAJC28
DNAJC28
DNAJC28
DNAJC3
DNAJC3-AS1
DNAJC4
DNAJC5G
DNAJC5G
DNAJC7
DNAJC8
DNAL1
DNM1P41
DNPEP
DNPH1
DOCK4
DOCK9-AS2
DONSON
DPF3
DPH1
DPP10-AS1
DPY19L2P2
DPY19L2P3
DPY19L4
DPYSL2
DPYSL5
DRAM2
DSCR10
DSCR3
DSCR4
DSCR8
DSCR9
DSG4
DTD1
DTD2
DTX2
DUS3L
DUS4L
DUSP10
DUSP13
DUSP13
DUSP15
DUSP15
DUSP21
DUSP4
DUSP7
DVL3
DYNC1H1
DYNC1LI1
DYNLRB1
DYNLRB2
DYNLT3
DYRK1B
DYRK3
DYRK4
DZIP1L
DZIP3
E2F2
E2F3
E2F3
E2F8
EAF2
EBAG9
EBAG9
EBLN3
EBNA1BP2
EBNA1BP2
EBPL
ECE2
ECHDC1
ECI2
ECI2
ECSCR
EDC3
EDEM1
EDEM2
EDNRB
EDNRB
EDRF1
EDRF1
EEA1
EEF1A1
EEF1B2
EEF1D
EEF1D
EEF1D
EEF1D
EEF1DP3
EEF1E1
EEF2
EEF2KMT
EEFSEC
EFCAB1
EFCAB13
EFCAB5
EFCAB5
EFCAB9
EFEMP2
EFEMP2
EFHB
EFTUD1
EFTUD2
EGFEM1P
EGLN2
EHHADH
EID1
EID2
EIF1AX
EIF2AK3
EIF2B1
EIF2B2
EIF2B4
EIF2B4
EIF2B5
EIF3C
EIF3C
EIF3C
EIF3CL
EIF3CL
EIF3D
EIF3E
EIF3F
EIF3H
EIF3J
EIF4A2
EIF4A3
EIF4B
EIF4E
EIF4E
EIF4E2
EIF4EBP2
EIF4ENIF1
EIF4G1
EIF4G1
EIF4G1
EIF4H
EIF5
EIF6
ELAVL2
ELAVL2
ELK4
ELL3
ELMOD2
ELOVL2
ELOVL5
ELP2
ELP6
EMC10
EMC2
EMC3-AS1
EMC4
EMC6
EMC7
EMC8
EMD
EME2
EML2
EML2
EML3
EML5
EML6
ENC1
ENDOG
ENKD1
ENO4
ENOPH1
ENOX1
ENTHD2
ENTPD1
ENTPD3-AS1
ENTPD7
EPB41
EPB41L4A-AS1
EPC1
EPC2
EPHA6
EPHA6
EPHA7
EPM2A
EPN1
EPS8L3
EPSTI1
ERAP1
ERAP1
ERCC5
ERCC6
ERF
ERF
ERI2
ERICH2
ERICH2
ERLIN1
ERLIN1
ERLIN2
ERLIN2
ERO1B
ERP29
ERP44
ERRFI1
ERVW-1
ESCO1
ESCO2
ESD
ESPL1
ESRRA
ESRRB
ETF1
ETFB
ETNK2
ETS2
ETV1
ETV1
ETV3
ETV3
ETV4
ETV4
EVADR
EWSR1
EXO1
EXO5
EXOC3
EXOC3-AS1
EXOC8
EXOSC1
EXOSC6
EXT2
EXTL3-AS1
EYA3
EYS
F10-AS1
F11R
F2R
F8A1
F8A2
FAAP24
FABP12
FABP5
FABP5P3
FAF1
FAM103A1
FAM104B
FAM107A
FAM109A
FAM117B
FAM118A
FAM120B
FAM120B
FAM122A
FAM126A
FAM126B
FAM129C
FAM131A
FAM131B
FAM133B
FAM134A
FAM134C
FAM151B
FAM163A
FAM175B
FAM177A1
FAM179B
FAM181A
FAM182A
FAM183CP
FAM185A
FAM188A
FAM19A2
FAM200B
FAM204A
FAM205C
FAM206A
FAM208B
FAM20B
FAM214A
FAM217B
FAM219A
FAM221B
FAM221B
FAM225A
FAM225B
FAM227A
FAM227B
FAM24B
FAM35A
FAM47B
FAM53A
FAM60A
FAM60A
FAM63A
FAM63B
FAM65A
FAM65A
FAM65C
FAM65C
FAM71E2
FAM71F1
FAM71F2
FAM74A1
FAM74A4
FAM76A
FAM84B
FAM86DP
FAM86JP
FAM89B
FAM91A1
FAM92A1
FAM96A
FAM96B
FAM96B
FAM98B
FAM99A
FAM99B
FANCC
FANCM
FARP2
FARS2
FASTK
FASTKD3
FASTKD5
FAU
FBF1
FBXL14
FBXL16
FBXL17
FBXL19
FBXL2
FBXL3
FBXL4
FBXL5
FBXL6
FBXO17
FBXO21
FBXO24
FBXO28
FBXO30
FBXO4
FBXO42
FBXO45
FBXO48
FBXO5
FBXO7
FBXO7
FBXW10
FBXW10
FBXW12
FBXW8
FBXW9
FCGR2C
FCRL5
FDFT1
FDFT1
FDFT1
FDFT1
FDFT1
FDFT1
FDFT1
FDPS
FDPSP2
FDXACB1
FGD3
FGD3
FGD4
FGD5-AS1
FGD6
FGF12-AS1
FGFR1OP
FH
FHL1
FHL2
FIGNL1
FILIP1L
FKBP15
FKBP1AP1
FKBP2
FKBP4
FKBP6
FKBP6
FKBP8
FKBPL
FKBPL
FKBPL
FKBPL
FKRP
FLCN
FLG-AS1
FLJ10038
FLJ21408
FLJ25758
FLJ26850
FLJ31104
FLJ35934
FLJ37201
FLJ38576
FLJ40288
FLJ42102
FLJ43879
FLNB
FLVCR2
FMO4
FNBP4
FNDC3A
FNDC5
FNIP2
FNTB
FOPNL
FOPNL
FOPNL
FOXE3
FOXN3
FOXN3
FOXN4
FOXO3
FOXP1
FPGS
FPGS
FPR2
FRA10AC1
FRMD3
FRMD6
FRMD6
FRMD6-AS1
FRMD6-AS2
FRMD8
FRMPD2
FRMPD2
FSIP1
FTH1
FTH1P3
FTSJ3
FUCA1
FUS
FUS
FUT8-AS1
FZD6
FZD6
G0S2
G2E3
G3BP2
G3BP2
G6PC2
G6PC2
GAB2
GABPB1-AS1
GABRB3
GALC
GALE
GALE
GALE
GALNTL5
GALT
GAN
GANAB
GAPDH
GAPLINC
GAR1
GAREML
GAREML
GARS
GART
GART
GAS2L1
GAS5
GATA2
GATA2
GATA4
GATC
GATC
GATM
GBE1
GCNT1
GCSH
GCSH
GDAP1
GDF9
GDF9
GDF9
GDF9
GDPD1
GDPD3
GEMIN2
GEN1
GFI1B
GFOD2
GGA2
GGA3
GGACT
GGCX
GGN
GGNBP1
GGPS1
GGTLC2
GGTLC2
GID8
GIGYF2
GIGYF2
GINM1
GINS3
GIT1
GJA5
GJA5
GK3P
GLB1L
GLCCI1
GLCE
GLO1
GLRA3
GLT6D1
GLT8D1
GLT8D1
GLTSCR1L
GLUD1
GLUD1P7
GLYR1
GMCL1P1
GMDS-AS1
GMFB
GMFG
GMPPA
GMPPA
GMPPB
GMPR2
GMPR2
GMPR2
GMPS
GNA13
GNAI2
GNAI2
GNAL
GNAS
GNAS
GNAS
GNB1
GNE
GNG2
GNL2
GNL3
GNPAT
GNPDA2
GNPNAT1
GNRH2
GNRHR2
GOLGA1
GOLGA2P10
GOLGA2P2Y
GOLGA2P3Y
GOLGA2P5
GOLGA2P7
GOLGA3
GOLGA6L1
GOLGA6L1
GOLGA6L22
GOLGA6L4
GOLGA7
GOLGA8A
GOLGA8A
GOLGA8B
GOLGA8B
GOLGA8CP
GOLGA8DP
GOLGA8EP
GOLGA8F
GOLGA8G
GOLGA8H
GOLGA8H
GOLGA8H
GOLGA8H
GOLGA8H
GOLGA8IP
GOLGA8J
GOLGA8J
GOLGA8J
GOLGA8K
GOLGA8K
GOLGA8M
GOLGA8N
GOLGA8N
GOLGA8N
GOLGA8R
GOLGA8T
GOLPH3
GOLT1B
GORASP1
GORASP1
GORASP1
GORASP2
GORASP2
GOSR1
GOSR2
GOT1
GOT1L1
GP2
GPANK1
GPANK1
GPANK1
GPANK1
GPANK1
GPANK1
GPANK1
GPANK1
GPANK1
GPANK1
GPANK1
GPANK1
GPANK1
GPANK1
GPANK1
GPANK1
GPANK1
GPATCH2
GPBP1L1
GPC6-AS2
GPD2
GPI
GPI
GPM6A
GPN1
GPN1
GPN1
GPN2
[truncated: 4,493 more rows]

## Sheet: List_genes_cluster4
AAED1
AASDHPPT
ABCA11P
ABHD1
ACTA2-AS1
ACTL7A
ACTL7B
ACTR1A
ADAD1
ADAM20
ADAM6
ADAMTS13
ADAT1
ADIPOR2
ADNP-AS1
AGAP4
AGAP5
AGAP6
AGAP7P
AGAP9
AGBL1-AS1
AGBL3
AK6
AK6
AKAP3
AKIRIN2
AKR1C2
ALG2
ALKBH3-AS1
AMFR
AMZ2P1
ANKAR
ANKRD28
ANKRD36
ANKRD36B
ANKRD36C
ANKRD53
ANP32B
ANTXRL
AP5M1
APMAP
AQP7P1
ARF4
ARHGAP28
ARHGEF7-AS2
ARIH1
ARL2BP
ARL4D
ARPC5L
ARPP19
ARPP19
ASB17
ASNS
ASTN2-AS1
ATG2B
ATMIN
ATP11B
ATP1B3
ATP6V1C1
ATP6V1D
ATP6V1F
ATPAF1
AZIN2
BAG1
BAG5
BAG5
BBS1
BCAP29
BCL10
BCL2L11
BLCAP
BLCAP
BLCAP
BLCAP
BMI1
BMS1P4
BOD1L2
BOLA2
BOLA2B
BOLA2B
BRAF
BRD2
BRD2
BRD2
BRD2
BRD2
BRD2
BRD2
BRD2
BRINP3
BRK1
BRWD1-AS1
BRWD1-IT2
BTG1
BZW1
BZW1
BZW1
C10orf111
C10orf120
C10orf35
C10orf62
C10orf82
C11orf1
C11orf42
C11orf65
C11orf71
C12orf29
C12orf50
C12orf54
C12orf60
C12orf73
C14orf142
C14orf142
C14orf169
C15orf59-AS1
C16orf72
C16orf78
C16orf82
C16orf92
C17orf100
C17orf105
C17orf50
C17orf64
C17orf98
C17orf98
C18orf32
C18orf54
C18orf65
C1QL4
C1orf174
C1orf194
C1orf228
C1orf234
C1orf43
C20orf141
C20orf141
C20orf173
C20orf194
C21orf62-AS1
C21orf91
C22orf42
C22orf46
C2orf40
C2orf73
C2orf74
C2orf74
C2orf88
C3orf30
C3orf80
C3orf84
C4orf36
C5orf46
C5orf52
C5orf58
C5orf58
C5orf64
C6orf163
C6orf62
C7orf31
C7orf34
C7orf34
C7orf55
C7orf55
C8orf88
C9orf131
C9orf131
C9orf24
C9orf50
CA3-AS1
CA8
CACUL1
CAHM
CALR3
CAPZA1
CAPZA3
CARNMT1
CASC16
CASC17
CAST
CAST
CATSPER3
CBLB
CBX3
CBX3P2
CBY3
CCDC121
CCDC121
CCDC126
CCDC168
CCDC173
CCDC174
CCDC179
CCDC184
CCDC185
CCDC186
CCDC28A
CCDC37
CCDC37-AS1
CCDC47
CCDC54
CCDC66
CCDC70
CCDC77
CCDC82
CCIN
CCL14
CCL14
CCNY
CCT2
CCT2
CD55
CDC26
CDC40
CDC42SE1
CDKN1B
CDKN2A
CDKN2A
CDKN2AIP
CDS2
CECR6
CENPV
CEP112
CEP170P1
CEP295
CEP76
CEP76
CEP95
CFAP44-AS1
CHCHD5
CHCHD5
CHD1
CHIC2
CHMP1B
CHMP5
CHPT1
CLCN3
CLIP1-AS1
CLK2P1
CLK4
CLMN
CLP1
CLPX
CMTR2
CMTR2
CNOT8
CNOT8
CNPY2
COA5
COL4A3BP
COLCA1
COLCA1
COLCA1
COLCA1
COLCA2
COLCA2
COLCA2
COMMD3
COMMD3-BMI1
COX4I1
COX6C
COX8C
COX8C
CPEB2-AS1
CPNE8
CREB3
CREM
CRISP2
CRKL
CRLS1
CRNDE
CSE1L-AS1
CSMD2-AS1
CSNK2A2
CSRNP1
CST13P
CTAGE1
CTAGE15
CTDP1
CTDSPL2
CTGLF12P
CUL1
CXXC1
CYB561A3
CYB5D1
CYB5R4
CYLC2
CYP1B1
CYP26C1
CYP2R1
CYP51A1
CYP51A1-AS1
CYSTM1
DAB1-AS1
DAD1
DCDC1
DCTN6
DCUN1D3
DDAH2
DDAH2
DDAH2
DDAH2
DDAH2
DDAH2
DDAH2
DDAH2
DDX20
DDX27
DDX5
DENND6A
DEPDC7
DEPDC7
DERL3
DERL3
DESI1
DGCR6
DHFRL1
DHX57
DICER1-AS1
DIO2
DIO2-AS1
DLGAP2-AS1
DLX2
DLX6
DNAAF3
DNAH6
DNAJA1
DNAJB3
DNAJB7
DNAJB8-AS1
DNAJB9
DNAJC14
DNAJC24
DNAJC4
DNAJC5B
DNAJC9
DNAJC9-AS1
DND1
DPH3
DPM1
DPY19L1
DPY19L2
DPYSL5
DRAM1
DSE
DUSP1
DUSP14
DUSP14
DUSP3
DYNLL1
DYNLL1
DZANK1
EAF1
EDRF1-AS1
EFCAB10
EFCAB11
EFCAB12
EFCAB2
EIF1B
EIF1B-AS1
EIF2S1
EIF2S2
EIF3A
EIF3I
EIF3J-AS1
EIF4G2
EIF4G2
EIF6
EIF6
EP300
EP300-AS1
EPT1
EQTN
ERH
ERI1
ERICH2
ETV1
EVA1C
EVX1
EVX1-AS
EVX2
EXOC5
EXOSC3
EXOSC8
FAHD2A
FAHD2B
FAHD2CP
FAM104A
FAM104A
FAM109B
FAM109B
FAM109B
FAM149B1
FAM155A-IT1
FAM161B
FAM170B
FAM170B-AS1
FAM181A
FAM192A
FAM200A
FAM205A
FAM205BP
FAM205C
FAM209A
FAM212B
FAM212B
FAM212B-AS1
FAM220A
FAM230B
FAM231D
FAM27B
FAM27C
FAM46C
FAM53C
FAM60A
FAM60A
FAM71C
FAM71D
FAM71F1
FAM71F2
FAM74A1
FAM76B
FAM81B
FAM8A1
FAM92A1
FANK1-AS1
FAR1
FBXL2
FBXO3-AS1
FBXO33
FBXO34
FBXO36
FBXO39
FBXW2
FDX1
FDXACB1
FDXACB1
FER1L5
FER1L6-AS1
FGF14-AS1
FHAD1
FICD
FILIP1L
FKBP3
FKBP7
FLG-AS1
FLJ13224
FLJ27354
FLJ32255
FLJ36000
FLJ37035
FLOT2
FNDC4
FNDC8
FOXP1-AS1
FRAT1
FRAT2
FRRS1L
FRYL
FSCN3
FTMT
FUNDC2P2
FUT11
GABARAPL1
GATA3-AS1
GCKR
GDPD5
GGH
GGNBP2
GGNBP2
GHITM
GINS1
GJA9-MYCBP
GLRX2
GLRX2
GLRX2
GLRX5
GLUD1P3
GLUL
GLUL
GMCL1
GNG5
GNRHR2
GNS
GOLGA2
GOLGA2P6
GOLGA6A
GOLGA6B
GOLGA6C
GOLGA6D
GOLGA6L1
GOLGA6L1
GOLGA6L1
GOLGA6L1
GOLGA6L10
GOLGA6L10
GOLGA6L17P
GOLGA6L22
GOLGA6L22
GOLGA6L22
GOLGA6L22
GOLGA6L22
GOLGA6L3
GOLGA6L4
GOLGA6L5P
GOLGA6L6
GOLGA6L7P
GOLGA6L9
GOLGA6L9
GOLGA6L9
GOLGA6L9
GOLGA8A
GOLGA8B
GOLGA8J
GOLGA8J
GOLGA8M
GOLGA8N
GOLGA8O
GOLGA8R
GOLGA8T
GPAT4
GPI
GPN1
GPN1
GPR135
GPR176
GPR18
GPR85
GPR85
GPR85
GPSM2
GPX1
GRM3
GSTK1
GSTO1
GTF2E2
GTF2F2
GTF2IP20
GTF2IRD1P1
GTF2IRD2
GTF2IRD2B
GTF3C2-AS1
GTSF1
GTSF1L
GUCA1A
GUCD1
H1FNT
H3F3A
H3F3AP4
H3F3C
HABP4
HACD3
HARBI1
HAS2
HAS2-AS1
HAUS3
HCG4
HCG4B
HEMGN
HEMK1
HERC1
HERPUD2
HIAT1
HINT3
HIPK1-AS1
HIST1H1E
HIST1H2AG
HIST1H2BJ
HIST1H3C
HMGN1
HMGN2
HNRNPA1
HNRNPA2B1
HNRNPC
HNRNPF
HNRNPF
HNRNPH1
HNRNPH1
HNRNPU
HOOK1
HOXC4
HOXC4
HOXD-AS2
HSPA1A
HSPA1A
HSPA1A
HSPA1A
HSPA1A
HSPA1L
HSPA1L
HSPA1L
HSPA1L
HSPA1L
HSPA4L
HYPK
ICA1
IDI1
IFNGR2
IFRD1
IFRD1
IFT172
IFT43
IFT57
ILK
ILK
ING1
ING1
ING1
IPO5
IQCF3
IQCF4
IQCF5
ISG20L2
ISLR2
ISLR2
ISLR2
ISLR2
ITPRIPL1
ITPRIPL1
ITPRIPL1
ITPRIPL1
IVNS1ABP
JARID2-AS1
JMY
JRKL
JUN
KBTBD12
KBTBD7
KCNIP2
KCNIP2
KCNIP2-AS1
KCNJ13
KCNMA1-AS3
KCNQ5-AS1
KDM5A
KDM5B
KHDRBS3
KIAA0753
KIAA0895
KIAA0895
KIAA0895L
KIAA1279
KIAA1586
KIAA1586
KIAA1919
KIF24
KIF2B
KIRREL3-AS3
KIZ-AS1
KLF11
KLF17
KLF4
KLF5
KLF5
KLF9
KLHDC3
KLHDC3
KLHL11
KLHL7-AS1
KLLN
KNTC1
KPNA3
KRT33A
KRT33A
KRTDAP
LAPTM4A
LATS2
LELP1
LENG8
LENG8
LENG8
LENG8
LENG8-AS1
LHX4
LIAS
LINC00174
LINC00202-1
LINC00202-2
LINC00210
LINC00226
LINC00238
LINC00271
LINC00366
LINC00368
LINC00395
LINC00411
LINC00466
LINC00467
LINC00521
LINC00535
LINC00550
LINC00608
LINC00616
LINC00700
LINC00841
LINC00901
LINC00908
LINC00919
LINC00925
LINC00927
LINC00939
LINC00943
LINC00960
LINC01000
LINC01001
LINC01002
LINC01017
LINC01044
LINC01055
LINC01061
LINC01095
LINC01192
LINC01231
LINC01233
LINC01273
LINC01277
LINC01333
LINC01339
LINC01347
LINC01350
LINC01351
LINC01356
LINC01359
LINC01377
LINC01467
LINC01487
LINC01491
LINC01492
LINC01500
LINC01508
LINC01517
LINC01522
LINC01578
LINC01582
LINC01609
LIPE
LMNTD1
LNX1-AS1
LOC100128993
LOC100129203
LOC100129307
LOC100129518
LOC100130264
LOC100130452
LOC100130705
LOC100131107
LOC100131303
LOC100131655
LOC100132062
LOC100133331
LOC100134868
LOC100272216
LOC100286922
LOC100287704
LOC100287834
LOC100288069
LOC100288254
LOC100288842
LOC100289230
LOC100289333
LOC100289511
LOC100499489
LOC100505515
LOC100505841
LOC100505938
LOC100506526
LOC100507250
LOC100507462
LOC100631378
LOC100996249
LOC100996263
LOC100996437
LOC100996447
LOC101060321
LOC101060321
LOC101060321
LOC101060321
LOC101060321
LOC101060389
LOC101060389
LOC101060389
LOC101060389
LOC101060389
LOC101926943
LOC101927058
LOC101927069
LOC101927082
LOC101927257
LOC101927282
LOC101927411
LOC101927495
LOC101927620
LOC101927623
LOC101927755
LOC101927768
LOC101927795
LOC101927829
LOC101928002
LOC101928012
LOC101928048
LOC101928068
LOC101928093
LOC101928167
LOC101928231
LOC101928327
LOC101928718
LOC101928782
LOC101928791
LOC101928851
LOC101928882
LOC101928940
LOC101928943
LOC101928961
LOC101929064
LOC101929162
LOC101929259
LOC101929315
LOC101929413
LOC101929452
LOC101929464
LOC101929486
LOC101929524
LOC101929631
LOC101929646
LOC101929660
LOC101929662
LOC101929681
LOC101929715
LOC101929719
LOC101929741
LOC101929767
LOC102467079
LOC102467216
LOC102467222
LOC102467655
LOC102606466
LOC102723439
LOC102723729
LOC102723968
LOC102724053
LOC102724153
LOC102724323
LOC102724434
LOC102724552
LOC102724555
LOC102724784
LOC102724913
LOC103091866
LOC104613533
LOC105377348
LOC146880
LOC254028
LOC283214
LOC283731
LOC285593
LOC286083
LOC286114
LOC339260
LOC339298
LOC339539
LOC339666
LOC388242
LOC388692
LOC388882
LOC389765
LOC400043
LOC440896
LOC441081
LOC441601
LOC442132
LOC554223
LOC554223
LOC554223
LOC554223
LOC613038
LOC641367
LOC645513
LOC645752
LOC646626
LOC646903
LOC727924
LOC728095
LOC728730
LOC728752
LOC729159
LOC729218
LOC729737
LOC730159
LOC730202
LPAR3
LPGAT1
LPP-AS1
LRP11
LRRC36
LRRC37A
LRRC37A11P
LRRC37A2
LRRC37A6P
LRRC37A8P
LRRC52
LRRC63
LRRC72
LRRC74A
LRRC8C
LRRC9
LRRFIP2
LRRIQ1
LTN1
LUNAR1
LYRM1
LYRM5
LYSMD2
LZTS1-AS1
MAB21L1
MAEL
MAEL
MALAT1
MALSU1
MAMDC2-AS1
MAPK6
MAPKBP1
MARCH5
MARCKS
MBD4
MBTD1
MCFD2
MCL1
MCM4
MCM8-AS1
MED13
MED31
MEST
MESTIT1
METTL14
METTL6
MEX3B
MEX3C
MFAP3L
MFSD11
MFSD11
MIF
MIF
MIF4GD
MIMT1
MIR1273F
MIR1281
MIR1282
MIR1539
MIR2110
MIR3175
MIR3180-1
MIR3180-2
MIR3610
MIR3656
MIR3663
MIR378D2
MIR3913-1
MIR3913-2
MIR3939
MIR3943
MIR3976HG
MIR4259
MIR4482
MIR4519
MIR4522
MIR4526
MIR4781
MIR5188
MIR564
MIR6080
MIR6125
MIR636
MIR6853
MIR7515
MIR7515HG
MIR8079
MIR933
MITD1
MMS22L
MOCS3
MOGS
MORN2
MOSPD3
MOSPD3
MOSPD3
MPC2
MPC2
MPLKIP
MRC2
MRFAP1
MRPL18
MRPL9
MRPL9
MRPS12
MRPS12
MRPS18B
MRPS18B
MRPS18B
MRPS18B
MRPS18B
MRPS18B
MRPS18B
MRPS7
MS4A6E
MSTO1
MSTO1
MSTO2P
MT2A
MTF1
MTMR6
MVK
MYCBP
MYO9A
NAA38
NABP1
NABP1
NABP1
NATD1
NAV2-AS5
NCK2
NDFIP2-AS1
NDUFA8
NDUFB2-AS1
NDUFB6
NDUFV2-AS1
NEDD1
NFIA-AS1
NFKBIB
NFKBIZ
NFX1
NLK
NNAT
NPIPA1
NPIPA2
NPIPA2
NPIPA8
NR4A1
NR4A2
NRBP1
NSUN4
NSUN4
NT5C1B
NUCB2
NUDT2
NUDT21
NUDT22
NUP107
NUP214
NUPL2
NUPR1
NUPR1L
OAZ3
ODF1
OGFOD1
OR2H1
OR2H1
OR2H1
OR2H1
OR2H1
OR2H1
OR2H1
OR2H1
OR2H2
OR2H2
OR2H2
OR2H2
OR2H2
OR5E1P
OR7E14P
OSCP1
OSER1-AS1
OTUB2
OVCA2
OXNAD1
OXR1
PABPC1L2B-AS1
PABPN1
PAIP2
PAQR3
PAXBP1
PCAT5
PCAT6
PCF11
PCNA
PCNA
PCNA-AS1
PCNAP1
PCNXL4
PDCL3
PDLIM4
PDP1
PDP1
PDP1
PDZD9
PENK
PEX5
PEX5
PFN2
PHOSPHO1
PHOSPHO2
PIGB
PIGBOS1
PIGC
PIK3R3
PKLR
PKM
PLB1
PLBD1-AS1
PLEKHO1
PLEKHO1
PLSCR2
POLI
POLR2M
POLR3C
PPAPDC2
PPIA
PPM1A
PPM1D
PPM1J
PPP1R11
PPP1R11
PPP1R11
PPP1R11
PPP1R11
PPP1R11
PPP2R2B-IT1
PPP2R2C
PPP2R5E
PPP4R1-AS1
PPTC7
PPWD1
PRAC1
PRAC2
PRCAT47
PRH1
PRKAR1A
PRKAR2A-AS1
PROX1-AS1
PRSS54
PRSS57
PRSS58
PSMA4
PSMD6
PSMD9
PSME3
PSMG2
PTCH1
PTPN20
PVRL3-AS1
PWRN2
PWRN3
RAB3IL1
RAB3IP
RAB3IP
RABIF
RAD17
RAD17
RAD17
RAD17
RAD17
RAD17
RAD21-AS1
RAD21L1
RAD23B
RAD23B
RANBP2
RBM5
RBM7
RCAN1
RCAN1
RDM1
RDM1
RERE
RFPL3S
RGMB-AS1
RGN
RGPD2
RGPD3
RGPD4-AS1
RGPD5
RGPD5
RGPD8
RIMKLB
RLF
RNA5-8S5
RNASE11
RNF103
RNF139
RNF139-AS1
RNF14
RNF14
RNF141
RNF144A-AS1
RNF217-AS1
RNF219
RNF44
RNF6
RNF6
RNF6
RNFT1
RNU4-2
RNU4ATAC
ROPN1
ROPN1B
RPL27A
RPL41
RPL9
RPL9
RPS13
RPS25
RSPH14
RSRC2
RUNX2
S1PR5
SATL1
SAV1
SAYSD1
SCAND1
SCAND1
SCD
SCOC-AS1
SDHAF3
SEC24C
SELENBP1
SENP7
SENP8
SENP8
SENP8
SEPT7P2
SEPT7P9
SERF2
SERF2
SERF2
SERF2
SERF2-C15ORF63
SERINC4
SERP1
SETD9
SHOX
SHOX2
SIRT2
SIX3-AS1
SIX4
SLC16A1
SLC16A1
SLC16A1-AS1
SLC35A4
SLC35A5
SLC35C1
SLC36A1
SLC38A6
SLFNL1
SLIT1-AS1
SLX1A
SLX1A
SLX1B
SMAD1-AS2
SMC6
SMDT1
SMDT1
SMDT1
SMG7-AS1
SMIM12
SMIM13
SMIM14
SMIM2-IT1
SMOX
SMPD1
SNAPC1
SNAPC3
SNHG10
SNRPE
SNRPF
SNX12
SNX13
SOCS7
SOCS7
SOD1
SOX30
SPACA1
SPACA7
SPATA1
SPATA12
SPATA17-AS1
SPATA19
SPATA3-AS1
SPATA31C1
SPATA31C2
SPATA31D1
SPATA31D3
SPATA31D4
SPATA41
SPATA42
SPATA5L1
SPERT
SPERT
SPTY2D1-AS1
SREK1
SRSF1
SRSF2
SRSF3
SRSF5
SRSF7
SSMEM1
SSX2IP
STAG3L2
STAG3L3
STARD3NL
STK17A
STX18-AS1
STX18-IT1
SUV39H2
SUV39H2
SUV39H2
SVILP1
SVIP
TAF9
TAF9
TAGLN2
TBC1D26
TBC1D3
TBC1D3
TBC1D3
TBC1D3
TBC1D3
TBC1D3
TBC1D3B
TBC1D3B
TBC1D3B
TBC1D3C
TBC1D3C
TBC1D3C
TBC1D3C
TBC1D3C
TBC1D3C
TBC1D3E
TBC1D3E
TBC1D3E
TBC1D3E
TBC1D3E
TBC1D3F
TBC1D3F
TBC1D3H
TBC1D3H
TBC1D3H
TBC1D3H
TBC1D3H
TBC1D3H
TBC1D3H
TBC1D3H
TBC1D3H
TBC1D3I
TBC1D3I
TBC1D3I
TBC1D3I
TBC1D3I
TBC1D3K
TBC1D3K
TBC1D3K
TBC1D3K
TBC1D3L
TBC1D3L
TBC1D3P2
TBC1D3P5
TCEANC2
TCEB3B
TDP1
TEKT2
TEKT5
TESK1
TEX22
TEX26-AS1
TEX36-AS1
TEX37
TEX38
TF
TFAM
TGIF1
TGIF1
TGIF1
TGIF1
THAP11
THAP5
THAP5
THAP8
THAP9-AS1
THCAT158
THEG5
THEMIS2
THG1L
TINF2
TIPARP
TIPARP
TIPARP-AS1
TLE3
TM7SF2
TMCO4
TMCO5B
TMEM138
TMEM139
TMEM139
TMEM150A
TMEM150A
TMEM184B
TMEM198B
TMEM214
TMEM233
TMEM247
TMEM262
TMEM41B
TMEM75
TMX3
TNFRSF1B
TOM1
TOPORS-AS1
TP53TG3D
TPT1-AS1
TRAPPC4
TRAPPC6B
TRH
TRHDE-AS1
TRIM17
TRIM27
TRIM27
TRIM27
TRIM27
TRIM27
TRIM36
TRIM41
TRIM58
TRMT44
TROAP
TSC22D1
TSC22D1
TSPY8
TSPYL2
TSPYL4
TSSC4
TSSK4
TSSK4
TTBK1
TTC23
TTC31
TTC39C-AS1
TUBA1A
TUBA4A
TUBA4A
TUBB6
TUBE1
TUSC5
TXNDC17
TXNDC2
TYSND1
UBB
UBB
UBB
UBB
UBE2A
UBE2D2
UBE2D3
UBE2D3
UBE2I
UBE2T
UBN1
UBQLN2
UBR7
UBTD1
UBXN2B
UFD1L
UGGT1
ULK3
UQCRB
USP2-AS1
USP44
USP44
USP45
USP46-AS1
USP5
USP9Y
UTP15
VARS
VCPKMT
VCPKMT
VPS13A-AS1
VPS33B
VTRNA1-1
VWA2
VWA3A
VWA3B
WBP1
WBP2
WRAP53
WRNIP1
XPNPEP3
YOD1
YOD1
YWHAZ
YWHAZ
YWHAZ
YY1AP1
YY1AP1
YY1AP1
ZAP70
ZBED5
ZBED5-AS1
ZBTB20
ZBTB20-AS1
ZBTB25
ZBTB25
ZC2HC1C
ZC3H10
ZC3H10
ZC3H14
ZCCHC7
ZFAND2B
ZFAND6
ZFC3H1
ZFP36
ZFP36L1
ZFP36L1
ZHX2
ZMAT5
ZNF177
ZNF20
ZNF24
ZNF253
ZNF280B
ZNF287
ZNF32-AS3
ZNF330
ZNF345
ZNF345
ZNF345
ZNF350-AS1
ZNF451
ZNF474
ZNF490
ZNF512B
ZNF513
ZNF513
ZNF514
ZNF566
ZNF570
ZNF577
ZNF621
ZNF649-AS1
ZNF706
ZNF721
ZNF790
ZNF792
ZNF793-AS1
ZNF813
ZNF821
ZNF829
ZNF829
ZNHIT3
ZNHIT3
ZNHIT3
ZNHIT6
ZNRD1
ZNRD1
ZNRD1
ZNRD1
ZNRD1
ZNRD1
ZNRD1
ZNRD1
ZNRD1
ZNRD1-AS1
ZNRF1
ZSCAN26

## Sheet: List_genes_cluster5
AAMDC
AARSD1
ABCA11P
ABCF2
ABHD16B
ABHD8
ABLIM1
ABR
ABT1
ACADSB
ACAT1
ACAT2
ACAT2
ACD
ACE
ACER2
ACLY
ACOT13
ACOXL
ACP1
ACR
ACRBP
ACRV1
ACSL1
ACSL3
ACSM3
ACSS1
ACTA2
ACTBL2
ACTG1P17
ACTL10
ACTL9
ACTR6
ACTR6
ACTRT2
ACTRT3
ADAD1
ADAM21
ADAM29
ADAM6
ADAMTS17
ADAT1
ADAT1
ADCY2
ADIG
ADK
ADM5
ADNP-AS1
ADORA3
ADPGK
ADPGK-AS1
ADPRHL2
ADSS
ADSSL1
ADSSL1
AGAP11
AGAP4
AGAP4
AGBL2
AGK
AHCTF1
AHSA1
AHSG
AIMP1
AIPL1
AIPL1
AK6
AK8
AKAP1
AKAP3
AKAP4
AKAP4
AKNAD1
AKNAD1
AKR1C2
AKR1E2
AKT3
AKTIP
ALG11
ALG3
ALG3
ALKBH3
ALKBH5
ALLC
ALMS1
ALOX12-AS1
ALS2
AMN1
ANAPC10
ANAPC13
ANGEL1
ANKEF1
ANKMY2
ANKRD11
ANKRD13B
ANKRD27
ANKRD30BP3
ANKRD34B
ANKRD36BP2
ANKRD37
ANKRD44-IT1
ANKRD49
ANKRD60
ANKRD7
ANKRD9
ANKS1A
ANKS1B
ANP32AP1
ANXA2R
ANXA6
AP2A1
AP2S1
AP3M2
AP5M1
APBB3
APEX1
APH1B
APITD1-CORT
APITD1-CORT
APOA5
APOBEC4
APOOP5
APOPT1
AQP7
AQP7P1
AQP7P3
AQR
ARAP1
AREL1
ARF1
ARF5
ARF6
ARFGEF1
ARFIP2
ARHGAP11A
ARHGAP11B
ARHGAP11B
ARHGAP22
ARHGAP26-AS1
ARHGAP26-IT1
ARHGEF3-AS1
ARHGEF34P
ARID3A
ARID5A
ARL1
ARL16
ARL17A
ARL17A
ARL17B
ARL17B
ARL2
ARL4A
ARL4A
ARL6IP4
ARL6IP4
ARL8B
ARL9
ARMC10
ARMC4
ARMC4
ARMC4
ARNT2
ARNTL2-AS1
ARPC4
ARPC4
ARPP19
ARRDC3
ARRDC3-AS1
ARRDC5
ASB15
ASB15
ASB16-AS1
ASB17
ASB2
ASB2
ASCC1
ASF1A
ASF1B
ASGR1
ASH1L
ASH1L-AS1
ASNS
ASNS
ASTE1
ASTN2
ASXL1
ATAD5
ATAT1
ATAT1
ATAT1
ATAT1
ATAT1
ATAT1
ATAT1
ATAT1
ATAT1
ATAT1
ATAT1
ATAT1
ATAT1
ATAT1
ATAT1
ATAT1
ATAT1
ATF5
ATF5
ATF5
ATF6
ATF7
ATF7IP
ATG3
ATL3
ATM
ATMIN
ATP10A
ATP13A1
ATP1A1-AS1
ATP1A4
ATP5F1
ATP5G3
ATP6V0A2
ATP6V0E1
ATP6V1A
ATP6V1F
ATP6V1G1
ATP6V1H
ATP7B
ATPAF1
ATPAF2
ATXN7L2
AUP1
AVPI1
AXDND1
AZIN1
AZIN1-AS1
AZIN2
AZIN2
B4GALT1
B4GALT1-AS1
B4GALT2
BACE1
BACE1
BACE1-AS
BACH1
BAG2
BANF2
BAP1
BARX1
BAZ2B
BBC3
BCL11A
BCL2L11
BCL2L2-PABPN1
BCL3
BCL6
BCLAF1
BDP1
BDP1
BEND3
BEND7
BIN3
BIRC6-AS2
BIVM-ERCC5
BLCAP
BLOC1S3
BLZF1
BMP7-AS1
BNIP3L
BOD1
BOLA1
BOLA2B
BOLA2B
BRAP
BRD2
BRD2
BRD2
BRD2
BRD2
BRD2
BRD2
BRD2
BRD2
BRD2
BRD2
BRD2
BRD2
BRD2
BRD2
BRD2
BRD2
BRD2
BRD2
BRD2
BRD2
BRD2
BRD9
BRD9
BRD9
BRI3BP
BRPF3
BSDC1
BSDC1
BSN
BSN-AS2
BTAF1
BTBD7
BTBD9
BUD31
BZRAP1-AS1
BZW1
BZW1
C10orf107
C10orf142
C10orf55
C10orf90
C11orf53
C11orf94
C11orf97
C12orf42
C12orf65
C12orf65
C12orf65
C12orf79
C12orf80
C14orf1
C14orf119
C14orf166
C14orf28
C15orf32
C15orf48
C15orf57
C15orf59-AS1
C16orf70
C16orf71
C16orf90
C16orf92
C16orf93
C16orf97
C17orf107
C17orf112
C17orf47
C17orf74
C17orf80
C17orf80
C17orf97
C18orf21
C18orf54
C18orf54
C18orf54
C19orf18
C19orf33
C19orf45
C19orf54
C19orf68
C19orf70
C19orf71
C1QTNF3-AMACR
C1orf111
C1orf116
C1orf162
C1orf177
C1orf185
C1orf189
C1orf43
C1orf52
C20orf141
C20orf144
C20orf173
C20orf173
C20orf195
C21orf140
C21orf140
C21orf59
C21orf62-AS1
C21orf91
C21orf91-OT1
C22orf31
C2CD3
C2orf49
C2orf57
C2orf69
C2orf70
C2orf78
C2orf83
C2orf88
C3orf18
C3orf18
C3orf22
C3orf35
C3orf52
C3orf67
C4orf17
C4orf29
C4orf45
C4orf51
C5orf49
C5orf58
C5orf58
C6orf106
C6orf165
C6orf201
C6orf229
C6orf25
C6orf25
C6orf25
C6orf25
C6orf25
C6orf25
C6orf25
C6orf89
C7orf55
C7orf61
C7orf71
C7orf71
C7orf72
C8orf74
C9orf131
C9orf131
C9orf131
C9orf153
C9orf163
C9orf24
C9orf24
C9orf64
C9orf9
CA10
CA10
CA10
CA2
CA3-AS1
CA9
CAB39L
CABP1
CABS1
CABYR
CABYR
CACNA1C-AS4
CACYBP
CADM4
CALCOCO1
CALM2
CALM2
CALM2
CALM3
CAMKV
CAMLG
CAMSAP3
CAND1
CAND2
CAPN14
CAPN3
CAPN9
CAPZB
CARHSP1
CARHSP1
CARM1
CASC23
CASP2
CASP2
CASP8
CAST
CAST
CAST
CAST
CAST
CATSPER1
CATSPER2
CATSPER4
CATSPERG
CAV3
CBWD2
CBWD3
CBWD5
CBX1
CBX2
CBX3
CBX5
CBY1
CCDC101
CCDC103
CCDC105
CCDC113
CCDC116
CCDC144A
CCDC144B
CCDC144CP
CCDC144NL
CCDC146
CCDC151
CCDC152
CCDC157
CCDC159
CCDC166
CCDC166
CCDC169
CCDC170
CCDC176
CCDC181
CCDC182
CCDC183
CCDC24
CCDC27
CCDC28B
CCDC34
CCDC37-AS1
CCDC53
CCDC66
CCDC74A
CCDC80
CCDC84
CCDC85C
CCDC87
CCDC88A
CCDC89
CCDC90B
CCDC92
CCDC96
CCER1
CCER1
CCHE1
CCL14
CCL14
CCL15-CCL14
CCL18
CCL18
CCL18
CCL20
CCL27
CCL28
CCNA1
CCNB1IP1
CCND3
CCNI2
CCNL1
CCNL2
CCNO
CCNO
CCNT1
CCNY
CCS
CCSAP
CCT2
CCT2
CCT3
CCT8L2
CD160
CD36
CD36
CD37
CD55
CDADC1
CDC14A
CDC14C
CDC20
CDC25C
CDC25C
CDC37
CDC37L1
CDC37L1-AS1
CDC42EP3
CDC42EP5
CDC42EP5
CDC42EP5
CDC42EP5
CDC42SE1
CDC7
CDC73
CDIP1
CDIP1
CDIPT
CDIPT-AS1
CDK2AP1
CDK2AP1
CDK2AP1
CDK2AP1
CDK5R1
CDK9
CDKN1C
CDKN1C
CDKN2B
CDKN3
CDR2
CDRT15L2
CDRT15P2
CDRT4
CDV3
CDV3
CDYL
CEACAM21
CEBPB
CEBPB-AS1
CECR1
CECR5
CECR5-AS1
CECR6
CECR6
CELF2
CELF2-AS2
CELF3
CELF4
CELSR3
CELSR3-AS1
CEMP1
CENPH
CENPJ
CENPK
CENPN
CENPU
CEP152
CEP192
CEP295NL
CEP350
CEP76
CEP76
CEP85L
CES1
CES5AP1
CETN1
CETN4P
CFAP126
CFAP36
CFAP44
CFAP45
CFAP53
CFAP61
CFAP61
CFAP70
CFDP1
CFL1
CFLAR
CFLAR
CFLAR
CFLAR-AS1
CGGBP1
CHADL
CHCHD5
CHCHD6
CHD4
CHD5
CHMP5
CHN1
CHP1
CHRAC1
CHRAC1
CHST13
CHST15
CHST8
CHUK
CIB2
CIITA
CITED4
CKAP5
CKB
CKMT2-AS1
CKS2
CLCN6
CLCN6
CLDN15
CLDND2
CLEC14A
CLEC3B
CLEC3B
CLIC1
CLIP4
CLK3
CLP1
CLPTM1
CLTA
CLYBL-AS1
CMC2
CMPK2
CMTM6
CNBD1
CNN1
CNN3
CNN3
CNNM3
CNNM4
CNOT7
CNOT8
CNOT8
CNOT8
CNPY2
CNTD2
CNTFR-AS1
COG3
COG7
COL3A1
COL4A3BP
COLCA2
COMMD3-BMI1
COPS3
COPS7B
COQ10B
COQ5
COX20
CPA5
CPD
CPD
CPEB1
CPEB2
CPNE1
CPNE1
CPNE1
CPS1
CPSF3
CPT1B
CPT1B
CRAMP1L
CRB2
CREB1
CREB3L2
CREBZF
CREBZF
CRELD2
CREM
CREM
CRIPT
CRISP2
CRLF3
CRLS1
CRNDE
CRY1
CRYZL1
CSE1L-AS1
CSN1S2BP
CSNK1A1L
CSNK1D
CSNK1E
CSNK1G2
CSRP1
CSRP1
CST8
CSTF3-AS1
CSTL1
CTAGE4
CTAGE4
CTAGE6
CTAGE8
CTAGE8
CTAGE9
CTB-113P19.1
CTD-2201E9.1
CTD-2201I18.1
CTDP1
CTDSP2
CTNNA2
CTSA
CTSG
CUL2
CUTA
CUTA
CWC15
CXCL16
CXXC1
CXorf65
CYB561A3
CYB561A3
CYB561D2
CYP11B1
CYP2D6
CYP2D6
CYP2U1
CYP51A1
CYP51A1
D21S2088E
DAB1-AS1
DACT1
DACT3
DACT3-AS1
DAP3
DARS2
DBIL5P
DCAF11
DCAF11
DCAF11
DCAF12
DCAF16
DCAF4L1
DCAF4L2
DCDC2C
DCUN1D1
DCUN1D2
DDA1
DDAH2
DDAH2
DDAH2
DDAH2
DDAH2
DDAH2
DDAH2
DDAH2
DDAH2
DDAH2
DDAH2
DDAH2
DDAH2
DDC-AS1
DDI1
DDRGK1
DDX10
DDX17
DDX19A
DDX21
DDX23
DDX24
DDX24
DDX28
DDX4
DDX4
DDX5
DDX50
DDX52
DDX52
DDX55
DEDD2
DEDD2
DEFB134
DENR
DEPDC4
DEPDC7
DEPDC7
DERL3
DERL3
DFNB31
DFNB59
DGAT2
DGCR6
DGCR6L
DHDDS
DHFRL1
DHFRL1
DHRS1
DHRS9
DHX15
DHX16
DHX16
DHX16
DHX16
DHX29
DHX33
DHX9
DIABLO
DIABLO
DIAPH3
DIAPH3-AS1
DIO2
DIO2
DIRC2
DIS3
DISP1
DKFZP434K028
DKKL1
DKKL1
DLG1-AS1
DLGAP2-AS1
DMBT1P1
DMKN
DMKN
DMRTA2
DNAAF2
DNAAF3
DNAH12
DNAH14
DNAH7
DNAJA1P5
DNAJA3
DNAJA3
DNAJA4
DNAJA4
DNAJA4
DNAJC22
DNAJC30
DNAJC4
DNAJC4
DNAJC7
DNAJC7
DNAL4
DNALI1
DNM1P46
DNPH1
DNTTIP1
DNTTIP2
DOCK4-AS1
DPH1
DPH3
DPP10-AS3
DPY19L2P1
DPY19L2P4
DPYD-AS2
DPYSL5
DR1
DRD3
DRICH1
DSCR8
DUS4L
DUS4L
DUSP11
DUSP18
DUSP19
DUSP23
DUSP28
DUSP4
DUSP4
DUSP6
DXO
DXO
DXO
DXO
DXO
DXO
DYNLL1
DYNLL2
DYNLRB1
DYRK1B
DYRK3
DYRK4
DZIP1L
E2F4
EBNA1BP2
EBNA1BP2
EDC3
EDEM3
EDNRB
EDNRB
EDNRB-AS1
EDRF1
EDRF1
EEF1E1
EEF1G
EEF2
EFCAB1
EFCAB11
EFCAB11
EFCAB13
EFCAB14-AS1
EFCAB2
EFCAB3
EFHC2
EFHD2
EFNB3
EGFLAM
EGFLAM-AS2
EGR3
EGR3
EGR3
EHD1
EHD1
EHD4
EHHADH-AS1
EID3
EIF1
EIF1AX
EIF1AX-AS1
EIF2A
EIF2B4
EIF2B4
EIF3A
EIF3C
EIF3C
EIF3C
EIF3CL
EIF3J-AS1
EIF4A1
EIF4A2
EIF4E
EIF4E
EIF4G1
EIF4G1
EIF4G2
EIF4H
EIF5
EIF5
EIF5A
EIF5A
EIF5A
EIF5A
EIF5A2
EIF5AL1
EIF5B
EIF6
EIF6
EIF6
ELAC1
ELAVL2
ELAVL2
ELL
ELMO3
ELOVL5
EMC6
EMC9
EML2
EML2
EML2-AS1
ENPP2
ENPP4
ENTPD5
EPAS1
EPB41L2
EPM2AIP1
EPN1
EPRS
EPSTI1
EQTN
ERCC5
ERGIC2
ERGIC3
ERI3-IT1
ERICH2
ERICH2
ERICH6-AS1
ERLIN2
ERMP1
ESF1
ESR2
ESRP2
ESYT2
ETF1
ETF1
ETNK2
ETS2
ETS2
ETV1
ETV1
ETV1
ETV1
ETV2
ETV3
EVX1
F5
FAF2
FAM104A
FAM104A
FAM106A
FAM106B
FAM106CP
FAM107A
FAM110A
FAM110A
FAM110A
FAM114A2
FAM120B
FAM120B
FAM131B
FAM134B
FAM150B
FAM166A
FAM168B
FAM174A
FAM175A
FAM177A1
FAM177A1
FAM177A1
FAM177B
FAM181A
FAM181A
FAM181A
FAM181A
FAM181A
FAM181A
FAM181A-AS1
FAM182B
FAM183A
FAM183B
FAM186A
FAM187B
FAM204A
FAM205C
FAM209B
FAM212B-AS1
FAM215A
FAM216A
FAM217A
FAM219A
FAM221B
FAM221B
FAM222A
FAM222A-AS1
FAM227A
FAM229A
FAM229B
FAM231A
FAM231A
FAM231B
FAM231C
FAM24A
FAM24B
FAM24B
FAM27E2
FAM27E3
FAM53A
FAM53C
FAM57A
FAM60A
FAM60A
FAM63A
FAM65A
FAM65A
FAM71A
FAM71B
FAM71E1
FAM71F1
FAM71F1
FAM71F2
FAM71F2
FAM74A1
FAM74A3
FAM74A4
FAM74A7
FAM76A
FAM78A
FAM83C-AS1
FAM83F
FAM92A1
FAM92A1
FAM92A1P2
FANCC
FANCD2OS
FANCF
FANCM
FASTK
FBRS
FBXL15
FBXL2
FBXL2
FBXL5
FBXL5
FBXL6
FBXO10
FBXO21
FBXO22
FBXO24
FBXO24
FBXO6
FBXO7
FBXO7
FBXO8
FBXW4
FCF1
FDPS
FDPS
FEM1C
FEN1
FER
FFAR4
FGD3
FGD5-AS1
FGF14-AS2
FGF14-IT1
FGFR1OP
FHL2
FHL5
FIG4
FILIP1L
FILIP1L
FKBP6
FKBP7
FKBP8
FLG-AS1
FLJ30679
FLJ40194
FLVCR1
FLVCR1-AS1
FLVCR2
FNDC3A
FNDC5
FOPNL
FOPNL
FOXJ1
FOXO6
FOXRED1
FREM1
FRG1
FRG1
FRMD3
FRMD6
FRMPD2
FRMPD2B
FSCB
FSIP2
FTL
FUNDC2
FUS
FUS
FUZ
FUZ
FZD6
FZD9
G3BP2
G6PC2
G6PC2
GABARAPL2
GABRG3-AS1
GALE
GALE
GALNT4
GALNTL5
GALT
GAPDHS
GAS5
GATA2
GATA2-AS1
GATA3-AS1
GATAD2B
GBA2
GBX2
GCA
GCC1
GCNT7
GCSHP3
GDE1
GDF9
GDF9
GDF9
GEMIN2
GEMIN4
GEMIN6
GEN1
GET4
GFER
GFOD2
GGA3
GGPS1
GGPS1
GID4
GIGYF2
GIN1
GJA9
GJA9-MYCBP
GK2
GLI3
GLRX2
GLTP
GLUL
GMNC
GMPR2
GMPR2
GNA12
GNA14-AS1
GNAI2
GNAI2
GNAI3
GNAL
GNG3
GNRHR2
GOLGA2P5
GOLGA2P6
GOLGA2P7
GOLGA2P9
GOLGA5
GOLGA6L1
GOLGA6L1
GOLGA6L1
GOLGA6L1
GOLGA6L1
GOLGA6L1
GOLGA6L17P
GOLGA6L2
GOLGA6L22
GOLGA6L22
GOLGA6L22
GOLGA6L22
GOLGA6L22
GOLGA6L4
GOLGA6L5P
GOLGA6L9
GOLGA6L9
GOLGA6L9
GOLGA8A
GOLGA8A
GOLGA8B
GOLGA8B
GOLGA8CP
GOLGA8F
GOLGA8H
GOLGA8H
GOLGA8H
GOLGA8H
GOLGA8IP
GOLGA8J
GOLGA8J
GOLGA8J
GOLGA8K
GOLGA8K
GOLGA8N
GOLGA8N
GOLGA8N
GOLGA8R
GOLGA8S
GOLGA8T
GOLM1
GOLPH3L
GORASP1
GORASP1
GORASP2
GORASP2
GOSR1
GOSR2
GP1BB
GPALPP1
GPC2
GPD2
GPI
GPI
GPN1
GPN1
GPN1
GPR137C
GPR182
GPR85
GPR85
GPR89B
GPRC5B
GPS2
GPSM3
GPSM3
GPSM3
GPSM3
GPSM3
GPSM3
GPSM3
GPX1
GPX2
GPX4
GPX4
GRID1-AS1
GRINA
GRM7-AS2
GS1-279B7.1
GSG1
GSKIP
GSKIP
GSTCD
GSTK1
GSTO1
GSTO1
GSTO2
GSTTP1
GSTTP2
GTF2A2
GTF2B
GTF2E1
GTF2F1
GTF2H5
GTF2I
GTF2IP4
GTF2IRD2
GTF3C2
GTPBP10
GTPBP2
GUCD1
GUSBP1
GUSBP2
GUSBP3
GUSBP4
GUSBP9
GYLTL1B
GYLTL1B
GZF1
H1FX
H1FX-AS1
H2AFV
H3F3B
HACL1
HADH
HARS
HAUS3
HAUS6
HBP1
HCAR1
HCAR2
HCG14
HCG2040054
HCG4
HCG4B
HCN4
HDAC11
HDAC11
HDAC11-AS1
HDAC6
HDAC9
HDDC2
HDDC3
HDDC3
HEATR4
HEATR5A
HEATR6
HECA
HEMGN
HERC2
HERC2P2
HERC2P3
HERC4
HERPUD1
HGS
HIATL2
HIC1
HIC2
HIF1A-AS2
HIGD2B
HILS1
HIP1
HIPK1
HIRA
HIST1H2AA
HIST1H2AC
HIST1H2APS1
HIST1H2BA
HIST1H2BB
HIST1H2BC
HIST1H2BD
HIST1H4I
HIST1H4J
HIST2H2AA3
HIST2H2AA4
HIST2H2BC
HIST2H3A
HIST2H3A
HIST3H3
HK2
HLA-DQB1
HLA-DQB1
HLA-DRB1
HLA-DRB1
HLA-G
HLA-G
HLA-G
HLA-G
HLA-G
HLA-G
HLA-G
HLA-G
HLTF-AS1
HMBOX1
HMGB2
HMGB2
HMGB4
HMHA1
HMHA1
HMMR-AS1
HMOX2
HMOX2
HMOX2
HMOX2
HMOX2
HMP19
HN1L
HNF1B
HNF1B
HNRNPA0
HNRNPA1
HNRNPA2B1
HNRNPC
HNRNPDL
HNRNPDL
HNRNPF
HNRNPF
HNRNPH1
HNRNPH1
HNRNPL
HNRNPR
HNRNPU
HOMEZ
HOXA3
HP1BP3
HPD
HPD
HPS5
HRASLS5
HRAT5
HRK
HSD11B1
HSD11B1L
HSF2BP
HSFY1
HSFY1
HSFY1
HSFY1P1
HSFY2
HSFY2
HSP90AA1
HSP90AA1
HSP90AB1
HSP90AB1
HSPA13
HSPA1B
HSPA1B
HSPA1B
HSPA8
HSPA9
HSPB6
HSPB7
HSPBAP1
HSPH1
HSPH1
HTR1E
HTRA2
HYAL1
HYAL1
HYAL3
HYAL3
HYLS1
HYLS1
HYOU1
HYPK
IBA57
IBA57-AS1
ICA1
ICA1
ICA1
ID1
IDH2
IDH3A
IER5
IFFO1
IFI27L1
IFI27L1
IFRD1
IFRD1
IFRD1
IFRD2
IFT140
IFT20
IFT43
IFT43
IGF2BP2
IGF2BP2-AS1
IGSF10
IGSF11-AS1
IGSF9
IK
IKZF5
IKZF5
IL11RA
IL11RA
IL13RA2
IL17RC
IL19
IL1A
IL21R
IL7
ILF2
ILK
ILK
IMMP1L
IMPAD1
INCA1
ING1
ING1
ING2
ING2
INO80B-WBP1
INPP1
INPP5K
INSL6
INTS12
INTS6-AS1
IP6K1
IPO4
IPO5P1
IPO8
IQCA1L
IQCC
IQCF1
IQCF2
IQCF3
IQCF4
IQCF5-AS1
IQCF6
IQCG
IQCJ-SCHIP1-AS1
IRAK1BP1
IRF1
IRGC
IRGQ
IRS2
IRX5
ISCA1
ISG20
ISM1-AS1
ITGA10
ITIH4-AS1
ITPRIP
ITPRIP
IZUMO1
IZUMO2
IZUMO3
JKAMP
JRKL-AS1
KANSL1
KANSL1
KANSL1
KANSL1
KANSL1
KANSL1-AS1
KANSL3
KAT8
KATNAL1
KATNAL1
KATNBL1
KAZN
KBTBD3
KBTBD4
KBTBD4
KBTBD4
KBTBD6
KCNA6
KCND3
KCND3-AS1
KCNG2
KCNH3
KCNIP2
KCNIP4
KCNJ13
KCNMA1
KCNMA1-AS1
KCNQ1-AS1
KCNQ1DN
KCNV2
KCP
KCTD11
KDM2A
KDM2A
KDM4A-AS1
KDM4D
KHDC1
KHDRBS1
KIAA0101
KIAA0196
KIAA0226L
KIAA0319
KIAA0513
KIAA0895
KIAA0895
KIAA1107
KIAA1143
KIAA1217
KIAA1217
KIAA1217
KIAA1257
KIAA1324L
KIAA1407
KIAA1614
KIAA1715
KIF15
KIF26B
KIF2C
KIF3B
KIF5C
KIRREL3-AS2
KLF11
KLF11
KLF11
KLF5
KLF5
KLF6
KLF7
KLHDC3
KLHDC3
KLHL12
KLHL18
KLHL25
KLHL28
KLHL29
KLHL3
KLHL35
KLHL40
KLHL7
KLHL7
KLK5
KLRC4
KNSTRN
KPNA4
KPNA5
KRIT1
KRTCAP3
KRTDAP
KSR1
KXD1
L2HGDH
L3HYPDH
L3MBTL2
LACTB2
LACTB2-AS1
LACTBL1
LAIR1
LAMC2
LAMP1
LANCL1
LANCL2
LAPTM4B
LARGE-AS1
LARP7
LATS1
LATS1
LCA5L
LCMT1-AS1
LDLRAD4
LDLRAD4
LDOC1L
LEMD1
LENG8-AS1
LEPROTL1
LHX6
LHX6
LHX6
LIAS
LILRB1
LILRB1
LILRB1
LILRB1
LIMA1
LIMA1
LIN54
LINC00115
LINC00158
LINC00162
LINC00167
LINC00229
LINC00235
LINC00238
LINC00240
LINC00254
LINC00326
LINC00331
LINC00347
LINC00351
LINC00358
LINC00375
LINC00376
LINC00381
LINC00382
LINC00397
LINC00424
LINC00433
LINC00441
LINC00442
LINC00448
LINC00472
LINC00486
LINC00494
LINC00521
LINC00544
LINC00558
LINC00559
LINC00566
LINC00577
LINC00592
LINC00593
LINC00606
LINC00619
LINC00624
LINC00637
LINC00642
LINC00658
LINC00662
LINC00664
LINC00668
LINC00703
LINC00705
LINC00710
LINC00838
LINC00851
LINC00854
LINC00888
LINC00895
LINC00906
LINC00917
LINC00923
LINC00929
LINC00971
LINC00982
LINC01005
LINC01013
LINC01020
LINC01039
LINC01044
LINC01065
LINC01068
LINC01081
LINC01082
LINC01107
LINC01125
LINC01128
LINC01134
LINC01137
LINC01141
LINC01146
LINC01162
LINC01191
LINC01198
LINC01210
LINC01214
LINC01224
LINC01233
LINC01241
LINC01255
LINC01256
LINC01289
LINC01304
LINC01312
LINC01315
LINC01343
LINC01347
LINC01351
LINC01352
LINC01364
LINC01386
LINC01392
LINC01396
LINC01398
LINC01428
LINC01430
LINC01440
LINC01445
LINC01450
LINC01470
LINC01471
LINC01478
LINC01481
LINC01486
LINC01490
LINC01493
LINC01495
LINC01498
LINC01499
LINC01505
LINC01509
LINC01514
LINC01519
LINC01523
LINC01524
LINC01534
LINC01548
LINC01553
LINC01572
LINC01580
LINC01581
LINC01583
LINC01584
LINC01585
LINC01589
LINC01594
LINC01603
LIPJ
LKAAEAR1
LMAN2L
LMBR1L
LMNTD1
LMNTD2
LMNTD2
LMO1
LMO1
LMX1A
LNX1
LNX1
LOC100101148
LOC100128554
LOC100129055
LOC100130700
LOC100130849
LOC100131047
LOC100131496
LOC100132062
LOC100133050
LOC100134368
LOC100147773
LOC100271832
LOC100287042
LOC100288123
LOC100288778
LOC100288846
LOC100289673
LOC100379224
LOC100499194
LOC100499484
LOC100499484-C9ORF174
LOC100505478
LOC100505658
LOC100505878
LOC100505887
LOC100505915
LOC100505920
LOC100506071
LOC100506083
LOC100506122
LOC100506142
LOC100506274
LOC100506321
LOC100506457
LOC100506675
LOC100506679
LOC100506844
LOC100507091
LOC100507201
LOC100507205
LOC100507283
LOC100507373
LOC100507391
LOC100507506
LOC100652758
LOC100652758
LOC100653233
LOC100996251
LOC100996342
LOC100996694
LOC101060091
LOC101060321
LOC101060321
LOC101060321
LOC101060321
LOC101060321
LOC101060321
LOC101060321
LOC101060321
LOC101060385
LOC101060389
LOC101060389
LOC101060389
LOC101060389
LOC101060389
LOC101060389
LOC101060389
LOC101060389
LOC101060389
LOC101593348
LOC101805491
LOC101926913
LOC101926915
LOC101926935
LOC101926942
LOC101926955
LOC101927018
LOC101927027
LOC101927051
LOC101927079
LOC101927081
LOC101927124
LOC101927131
LOC101927142
LOC101927153
LOC101927196
LOC101927211
LOC101927239
LOC101927267
LOC101927292
LOC101927314
LOC101927348
LOC101927354
LOC101927358
LOC101927365
LOC101927379
LOC101927464
LOC101927488
LOC101927539
LOC101927543
LOC101927560
LOC101927577
LOC101927592
LOC101927616
LOC101927636
LOC101927637
LOC101927651
LOC101927666
LOC101927683
LOC101927755
LOC101927765
LOC101927835
LOC101927839
LOC101927847
LOC101927849
LOC101927901
LOC101927926
LOC101927948
LOC101927954
LOC101928035
LOC101928052
LOC101928053
LOC101928107
LOC101928162
LOC101928163
LOC101928168
LOC101928191
LOC101928253
LOC101928306
LOC101928324
LOC101928401
LOC101928436
LOC101928443
LOC101928453
LOC101928461
LOC101928476
LOC101928535
LOC101928540
LOC101928551
LOC101928580
LOC101928590
LOC101928597
LOC101928618
LOC101928626
[truncated: 2,660 more rows]

## Sheet: GO_full_cluster1
GO.ID	Term	Annotated	Significant	Expected	Rank in classicFisher	classicFisher	classicKS	elimKS
GO:0006335	DNA replication-dependent nucleosome ass...	29	29	27.06	221	0.1337	3.3e-07	3.3e-07
GO:0006958	complement activation, classical pathway	197	184	183.81	2515	0.5508	4.1e-07	4.1e-07
GO:0001580	detection of chemical stimulus involved ...	53	47	49.45	13099	0.9379	3.0e-06	3.0e-06
GO:0006910	phagocytosis, recognition	95	90	88.64	1205	0.3816	3.2e-06	3.2e-06
GO:0002377	immunoglobulin production	166	160	154.88	88	0.0662	5.5e-06	5.5e-06
GO:0050911	detection of chemical stimulus involved ...	498	462	464.64	4799	0.7221	6.1e-06	6.1e-06
GO:0007186	G-protein coupled receptor signaling pat...	1408	1319	1313.69	771	0.2991	1.4e-05	1.4e-05
GO:0038111	interleukin-7-mediated signaling pathway	25	20	23.33	14622	0.9948	1.5e-05	1.5e-05
GO:0000183	chromatin silencing at rDNA	38	36	35.45	2223	0.5273	1.7e-05	1.7e-05
GO:0038096	Fc-gamma receptor signaling pathway invo...	150	141	139.95	1609	0.4470	2.4e-05	2.4e-05
GO:0050853	B cell receptor signaling pathway	125	120	116.63	255	0.1493	3.1e-05	3.1e-05
GO:0006334	nucleosome assembly	138	134	128.76	43	0.0415	5.1e-10	3.2e-05
GO:0009954	proximal/distal pattern formation	29	23	27.06	14935	0.9975	3.6e-05	3.6e-05
GO:0051290	protein heterotetramerization	49	46	45.72	2894	0.5821	4.3e-05	4.3e-05
GO:0060964	regulation of gene silencing by miRNA	73	66	68.11	9591	0.8858	7.1e-05	7.1e-05
GO:0070268	cornification	112	100	104.5	13691	0.9634	8.1e-05	8.1e-05
GO:0050871	positive regulation of B cell activation	147	136	137.15	4779	0.7194	8.2e-05	8.2e-05
GO:0051260	protein homooligomerization	279	255	260.31	9981	0.9158	0.00013	0.00013
GO:1904263	positive regulation of TORC1 signaling	7	6	6.53	10037	0.9249	0.00016	0.00016
GO:0043330	response to exogenous dsRNA	42	39	39.19	4134	0.6907	0.00018	0.00018
GO:0033141	positive regulation of peptidyl-serine p...	21	20	19.59	2907	0.5847	0.00031	0.00031
GO:0031424	keratinization	255	235	237.92	6134	0.8088	6.6e-07	0.00031
GO:0007156	homophilic cell adhesion via plasma memb...	142	137	132.49	111	0.0798	0.00056	0.00056
GO:0030449	regulation of complement activation	137	127	127.82	4124	0.6890	0.00057	0.00057
GO:0002323	natural killer cell activation involved ...	29	28	27.06	1385	0.4125	0.00071	0.00071
GO:0006911	phagocytosis, engulfment	124	115	115.69	4047	0.6817	0.00080	0.00080
GO:0086073	bundle of His cell-Purkinje myocyte adhe...	6	5	5.6	13130	0.9439	0.00082	0.00082
GO:0086091	regulation of heart rate by cardiac cond...	35	32	32.66	6031	0.7953	0.00088	0.00088
GO:1901386	negative regulation of voltage-gated cal...	19	14	17.73	14986	0.9989	0.00101	0.00101
GO:0060591	chondroblast differentiation	4	1	3.73	15057	1.0000	0.00124	0.00124
GO:0097094	craniofacial suture morphogenesis	15	9	14	15056	1.0000	0.00130	0.00130
GO:0006342	chromatin silencing	108	100	100.77	4190	0.7022	1.7e-07	0.00130
GO:0002313	mature B cell differentiation involved i...	18	15	16.79	13802	0.9712	0.00134	0.00134
GO:0051006	positive regulation of lipoprotein lipas...	6	5	5.6	13131	0.9439	0.00140	0.00140
GO:0070262	peptidyl-serine dephosphorylation	17	16	15.86	4050	0.6832	0.00148	0.00148
GO:0018894	dibenzo-p-dioxin metabolic process	4	3	3.73	13894	0.9754	0.00164	0.00164
GO:0048245	eosinophil chemotaxis	12	10	11.2	13449	0.9582	0.00172	0.00172
GO:0042475	odontogenesis of dentin-containing tooth	72	63	67.18	14101	0.9788	0.00183	0.00183
GO:0045653	negative regulation of megakaryocyte dif...	18	18	16.79	714	0.2869	0.00202	0.00202
GO:0043252	sodium-independent organic anion transpo...	22	22	20.53	438	0.2174	0.00212	0.00212
GO:0086045	membrane depolarization during AV node c...	5	4	4.67	13520	0.9609	0.00239	0.00239
GO:0042493	response to drug	351	318	327.49	14123	0.9806	0.00249	0.00249
GO:2000697	negative regulation of epithelial cell d...	4	2	3.73	14954	0.9989	0.00252	0.00252
GO:0003351	epithelial cilium movement	15	13	14	10184	0.9255	0.00266	0.00266
GO:0021559	trigeminal nerve development	11	7	10.26	15022	0.9996	0.00291	0.00291
GO:0061077	chaperone-mediated protein folding	51	47	47.58	4953	0.7453	0.00303	0.00303
GO:0038095	Fc-epsilon receptor signaling pathway	136	129	126.89	786	0.3019	0.00319	0.00319
GO:0015747	urate transport	9	9	8.4	2245	0.5357	0.00321	0.00321
GO:0002693	positive regulation of cellular extravas...	13	11	12.13	13343	0.9483	0.00335	0.00335
GO:0034332	adherens junction organization	101	93	94.24	5763	0.7652	0.00345	0.00345
GO:0045947	negative regulation of translational ini...	15	12	14	14217	0.9849	0.00350	0.00350
GO:0016043	cellular component organization	5337	4976	4979.54	3000	0.6078	0.00098	0.00367
GO:0030497	fatty acid elongation	10	9	9.33	7602	0.8589	0.00370	0.00370
GO:0071626	mastication	3	0	2.8	15059	1.0000	0.00380	0.00380
GO:0098583	learned vocalization behavior	3	0	2.8	15060	1.0000	0.00380	0.00380
GO:1905747	negative regulation of saliva secretion	3	0	2.8	15061	1.0000	0.00380	0.00380
GO:1905748	hard palate morphogenesis	3	0	2.8	15062	1.0000	0.00380	0.00380
GO:0007506	gonadal mesoderm development	6	6	5.6	3615	0.6597	0.00383	0.00383
GO:0002159	desmosome assembly	4	2	3.73	14955	0.9989	0.00398	0.00398
GO:0071394	cellular response to testosterone stimul...	8	8	7.46	2647	0.5742	0.00437	0.00437
GO:0070098	chemokine-mediated signaling pathway	87	80	81.17	5831	0.7734	0.00444	0.00444
GO:0007286	spermatid development	111	99	103.57	13725	0.9656	0.00448	0.00448
GO:0035115	embryonic forelimb morphogenesis	30	27	27.99	7726	0.8620	0.00466	0.00466
GO:0050909	sensory perception of taste	86	79	80.24	5877	0.7826	1.2e-07	0.00507
GO:0042761	very long-chain fatty acid biosynthetic ...	11	10	10.26	7297	0.8348	0.00530	0.00530
GO:0043691	reverse cholesterol transport	17	14	15.86	14066	0.9764	0.00533	0.00533
GO:0071107	response to parathyroid hormone	11	9	10.26	13736	0.9671	0.00597	0.00597
GO:0043570	maintenance of DNA repeat elements	3	3	2.8	6250	0.8122	0.00619	0.00619
GO:0035023	regulation of Rho protein signal transdu...	110	102	102.63	4112	0.6835	0.00621	0.00621
GO:0009084	glutamine family amino acid biosynthetic...	18	15	16.79	13803	0.9712	0.00625	0.00625
GO:0071294	cellular response to zinc ion	19	16	17.73	13708	0.9654	0.00643	0.00643
GO:0007220	Notch receptor processing	8	6	7.46	14248	0.9870	0.00646	0.00646
GO:0002707	negative regulation of lymphocyte mediat...	39	35	36.39	9515	0.8829	0.00650	0.00650
GO:0007076	mitotic chromosome condensation	8	7	7.46	9735	0.9041	0.00653	0.00653
GO:0042733	embryonic digit morphogenesis	52	45	48.52	14097	0.9786	0.00679	0.00679
GO:1904383	response to sodium phosphate	3	1	2.8	15027	0.9997	0.00730	0.00730
GO:0006110	regulation of glycolytic process	31	25	28.92	14883	0.9962	0.00732	0.00732
GO:0016233	telomere capping	52	48	48.52	4840	0.7324	0.00770	0.00770
GO:0032755	positive regulation of interleukin-6 pro...	68	61	63.45	9983	0.9165	0.00771	0.00771
GO:0007276	gamete generation	567	524	529.02	7263	0.8284	1.3e-05	0.00805
GO:0015693	magnesium ion transport	13	10	12.13	14526	0.9912	0.00813	0.00813
GO:0071105	response to interleukin-11	3	2	2.8	14284	0.9872	0.00823	0.00823
GO:0034110	regulation of homotypic cell-cell adhesi...	22	22	20.53	439	0.2174	0.00824	0.00824
GO:0035721	intraciliary retrograde transport	8	5	7.46	14988	0.9989	0.00866	0.00866
GO:0042355	L-fucose catabolic process	8	8	7.46	2648	0.5742	0.00875	0.00875
GO:0072107	positive regulation of ureteric bud form...	3	3	2.8	6251	0.8122	0.00888	0.00888
GO:0031119	tRNA pseudouridine synthesis	7	5	6.53	14537	0.9915	0.00893	0.00893
GO:0006123	mitochondrial electron transport, cytoch...	16	16	14.93	906	0.3296	0.00899	0.00899
GO:0070230	positive regulation of lymphocyte apopto...	18	16	16.79	9536	0.8846	0.00933	0.00933
GO:1901213	regulation of transcription from RNA pol...	17	14	15.86	14067	0.9764	0.00934	0.00934
GO:0042542	response to hydrogen peroxide	114	104	106.36	7599	0.8586	0.00935	0.00935
GO:0032786	positive regulation of DNA-templated tra...	16	14	14.93	9935	0.9127	0.00935	0.00935
GO:0007283	spermatogenesis	431	396	402.13	9710	0.8998	0.00084	0.00945
GO:1902894	negative regulation of pri-miRNA transcr...	9	8	8.4	9393	0.8821	0.00960	0.00960
GO:0070942	neutrophil mediated cytotoxicity	9	9	8.4	2246	0.5357	0.00982	0.00982
GO:0045039	protein import into mitochondrial inner ...	8	8	7.46	2649	0.5742	0.00997	0.00997
GO:0070234	positive regulation of T cell apoptotic ...	15	14	14	4854	0.7341	0.01007	0.01007
GO:0072657	protein localization to membrane	472	431	440.39	13692	0.9637	0.00561	0.01019
GO:0043410	positive regulation of MAPK cascade	481	432	448.78	14953	0.9987	0.01023	0.01023
GO:0090190	positive regulation of branching involve...	16	14	14.93	9936	0.9127	0.01041	0.01041
GO:0045110	intermediate filament bundle assembly	6	4	5.6	14624	0.9949	0.01045	0.01045
GO:0006996	organelle organization	3180	2953	2967.01	9361	0.8744	1.0e-04	0.01066
GO:0060324	face development	40	33	37.32	14873	0.9956	0.01070	0.01070
GO:0031214	biomineral tissue development	126	114	117.56	10015	0.9208	0.01077	0.01077
GO:0060009	Sertoli cell development	15	12	14	14218	0.9849	0.01081	0.01081
GO:0003339	regulation of mesenchymal to epithelial ...	7	5	6.53	14538	0.9915	0.01090	0.01090
GO:0035880	embryonic nail plate morphogenesis	3	2	2.8	14285	0.9872	0.01110	0.01110
GO:0034134	toll-like receptor 2 signaling pathway	11	10	10.26	7298	0.8348	0.01113	0.01113
GO:0051304	chromosome separation	60	51	55.98	14605	0.9939	0.01122	0.01122
GO:0003340	negative regulation of mesenchymal to ep...	3	1	2.8	15028	0.9997	0.01124	0.01124
GO:0042744	hydrogen peroxide catabolic process	22	20	20.53	7187	0.8203	0.01132	0.01132
GO:0002317	plasma cell differentiation	4	4	3.73	5051	0.7578	0.01143	0.01143
GO:0043586	tongue development	21	18	19.59	13399	0.9520	0.01153	0.01153
GO:1900221	regulation of amyloid-beta clearance	10	9	9.33	7603	0.8589	0.01178	0.01178
GO:0033700	phospholipid efflux	10	9	9.33	7604	0.8589	0.01186	0.01186
GO:1902308	regulation of peptidyl-serine dephosphor...	6	6	5.6	3616	0.6597	0.01187	0.01187
GO:0072079	nephron tubule formation	17	15	15.86	9671	0.8990	0.00462	0.01193
GO:0071374	cellular response to parathyroid hormone...	7	6	6.53	10038	0.9249	0.01234	0.01234
GO:0045821	positive regulation of glycolytic proces...	17	13	15.86	14876	0.9958	0.01239	0.01239
GO:0010738	regulation of protein kinase A signaling	24	23	22.39	2148	0.5156	0.01259	0.01259
GO:0090150	establishment of protein localization to...	241	219	224.86	13319	0.9452	0.00303	0.01262
GO:0010998	regulation of translational initiation b...	10	8	9.33	13849	0.9748	0.01266	0.01266
GO:0030242	autophagy of peroxisome	5	3	4.67	14908	0.9973	0.01267	0.01267
GO:0030238	male sex determination	13	12	12.13	5898	0.7850	0.01270	0.01270
GO:0071230	cellular response to amino acid stimulus	53	49	49.45	4774	0.7193	0.01278	0.01278
GO:0032874	positive regulation of stress-activated ...	143	123	133.42	15021	0.9995	0.01289	0.01289
GO:0003192	mitral valve formation	3	2	2.8	14286	0.9872	0.01321	0.01321
GO:2000773	negative regulation of cellular senescen...	18	16	16.79	9537	0.8846	0.01354	0.01354
GO:0006612	protein targeting to membrane	143	126	133.42	14578	0.9928	0.01388	0.01388
GO:0034370	triglyceride-rich lipoprotein particle r...	10	9	9.33	7605	0.8589	0.01404	0.01404
GO:0009607	response to biotic stimulus	953	886	889.17	4146	0.6926	0.01419	0.01419
GO:0090074	negative regulation of protein homodimer...	4	3	3.73	13895	0.9754	0.01426	0.01426
GO:0030593	neutrophil chemotaxis	90	86	83.97	680	0.2713	0.01450	0.01450
GO:0010501	RNA secondary structure unwinding	33	25	30.79	15048	0.9998	0.01495	0.01495
GO:0070304	positive regulation of stress-activated ...	144	124	134.36	15015	0.9994	0.01499	0.01499
GO:0019674	NAD metabolic process	55	50	51.32	7450	0.8394	0.01512	0.01512
GO:0035093	spermatogenesis, exchange of chromosomal...	8	6	7.46	14249	0.9870	0.01541	0.01541
GO:0051893	regulation of focal adhesion assembly	47	44	43.85	3054	0.6130	0.01555	0.01555
GO:0090109	regulation of cell-substrate junction as...	47	44	43.85	3055	0.6130	0.01555	0.01555
GO:0070601	centromeric sister chromatid cohesion	11	10	10.26	7299	0.8348	0.01565	0.01565
GO:0097120	receptor localization to synapse	19	16	17.73	13709	0.9654	0.01566	0.01566
GO:0006733	oxidoreduction coenzyme metabolic proces...	136	123	126.89	10253	0.9285	0.01943	0.01635
GO:0070555	response to interleukin-1	152	140	141.82	5873	0.7813	0.01654	0.01654
GO:0007195	adenylate cyclase-inhibiting dopamine re...	13	9	12.13	15000	0.9989	0.01656	0.01656
GO:0032760	positive regulation of tumor necrosis fa...	61	56	56.91	5848	0.7771	0.01667	0.01667
GO:0019388	galactose catabolic process	6	5	5.6	13132	0.9439	0.01670	0.01670
GO:0060158	phospholipase C-activating dopamine rece...	14	9	13.06	15050	0.9998	0.01675	0.01675
GO:0021650	vestibulocochlear nerve formation	4	1	3.73	15058	1.0000	0.01699	0.01699
GO:0032206	positive regulation of telomere maintena...	50	43	46.65	14190	0.9828	0.01708	0.01708
GO:0031293	membrane protein intracellular domain pr...	13	11	12.13	13344	0.9483	0.01716	0.01716
GO:0070372	regulation of ERK1 and ERK2 cascade	270	246	251.92	13096	0.9374	0.01719	0.01719
GO:0051481	negative regulation of cytosolic calcium...	14	9	13.06	15051	0.9998	0.01736	0.01736
GO:1903830	magnesium ion transmembrane transport	12	9	11.2	14592	0.9936	0.01737	0.01737
GO:0097091	synaptic vesicle clustering	11	10	10.26	7300	0.8348	0.01751	0.01751
GO:0019320	hexose catabolic process	41	38	38.25	4209	0.7061	0.00056	0.01784
GO:1901078	negative regulation of relaxation of mus...	6	3	5.6	15043	0.9997	0.01817	0.01817
GO:0043568	positive regulation of insulin-like grow...	11	10	10.26	7301	0.8348	0.01820	0.01820
GO:0034508	centromere complex assembly	40	40	37.32	81	0.0623	0.01833	0.01833
GO:0007044	cell-substrate junction assembly	78	73	72.78	2846	0.5753	0.01907	0.01907
GO:0010107	potassium ion import	24	22	22.39	5972	0.7852	0.01908	0.01908
GO:0032058	positive regulation of translational ini...	4	3	3.73	13896	0.9754	0.01917	0.01917
GO:0032892	positive regulation of organic acid tran...	31	29	28.92	3530	0.6554	0.01934	0.01934
GO:0043615	astrocyte cell migration	9	7	8.4	14139	0.9815	0.01937	0.01937
GO:0000920	cell separation after cytokinesis	16	16	14.93	907	0.3296	0.01949	0.01949
GO:1902309	negative regulation of peptidyl-serine d...	4	4	3.73	5052	0.7578	0.01981	0.01981
GO:0051194	positive regulation of cofactor metaboli...	18	14	16.79	14612	0.9945	0.01986	0.01986
GO:0051197	positive regulation of coenzyme metaboli...	18	14	16.79	14613	0.9945	0.01986	0.01986
GO:0046365	monosaccharide catabolic process	49	45	45.72	5818	0.7708	0.00116	0.01990
GO:0031342	negative regulation of cell killing	27	26	25.19	1625	0.4518	0.02029	0.02029
GO:0098911	regulation of ventricular cardiac muscle...	17	14	15.86	14068	0.9764	0.02040	0.02040
GO:0070172	positive regulation of tooth mineralizat...	5	5	4.67	4224	0.7070	0.02042	0.02042
GO:0034333	adherens junction assembly	70	65	65.31	3983	0.6726	0.02052	0.02052
GO:0061055	myotome development	4	4	3.73	5053	0.7578	0.02062	0.02062
GO:0048149	behavioral response to ethanol	15	11	14	14938	0.9977	0.02065	0.02065
GO:0016339	calcium-dependent cell-cell adhesion via...	28	24	26.12	13695	0.9638	0.02087	0.02087
GO:0061158	3'-UTR-mediated mRNA destabilization	12	11	11.2	6158	0.8102	0.02094	0.02094
GO:1990266	neutrophil migration	103	97	96.1	1676	0.4598	0.02096	0.02096
GO:0043558	regulation of translational initiation i...	14	12	13.06	13059	0.9374	0.02100	0.02100
GO:0007189	adenylate cyclase-activating G-protein c...	77	77	71.84	2	0.0047	0.02108	0.02108
GO:0000726	non-recombinational repair	83	76	77.44	6136	0.8090	0.02116	0.02116
GO:0007021	tubulin complex assembly	8	8	7.46	2650	0.5742	0.02125	0.02125
GO:0007045	cell-substrate adherens junction assembl...	64	60	59.71	2630	0.5711	0.02141	0.02141
GO:0048041	focal adhesion assembly	64	60	59.71	2631	0.5711	0.02141	0.02141
GO:0042940	D-amino acid transport	6	6	5.6	3617	0.6597	0.02184	0.02184
GO:0007616	long-term memory	34	33	31.72	878	0.3255	0.02185	0.02185
GO:0045662	negative regulation of myoblast differen...	24	19	22.39	14875	0.9958	0.02252	0.02252
GO:0051591	response to cAMP	86	76	80.24	13824	0.9719	0.02255	0.02255
GO:0007212	dopamine receptor signaling pathway	45	39	41.99	13797	0.9711	0.02296	0.02296
GO:0071786	endoplasmic reticulum tubular network or...	13	12	12.13	5899	0.7850	0.02298	0.02298
GO:0048247	lymphocyte chemotaxis	67	61	62.51	7460	0.8399	0.02315	0.02315
GO:1903391	regulation of adherens junction organiza...	48	45	44.79	2959	0.5975	0.02317	0.02317
GO:0015827	tryptophan transport	3	3	2.8	6252	0.8122	0.02324	0.02324
GO:0034372	very-low-density lipoprotein particle re...	9	8	8.4	9394	0.8821	0.02325	0.02325
GO:0070232	regulation of T cell apoptotic process	27	25	25.19	4817	0.7304	0.02341	0.02341
GO:0016973	poly(A)+ mRNA export from nucleus	14	11	13.06	14478	0.9884	0.02354	0.02354
GO:0043116	negative regulation of vascular permeabi...	11	9	10.26	13737	0.9671	0.02356	0.02356
GO:0043162	ubiquitin-dependent protein catabolic pr...	16	14	14.93	9937	0.9127	0.02357	0.02357
GO:0070777	D-aspartate transport	4	4	3.73	5054	0.7578	0.02383	0.02383
GO:0070779	D-aspartate import	4	4	3.73	5055	0.7578	0.02383	0.02383
GO:0032303	regulation of icosanoid secretion	16	14	14.93	9938	0.9127	0.02390	0.02390
GO:0006287	base-excision repair, gap-filling	2	0	1.87	15063	1.0000	0.02404	0.02404
GO:0072087	renal vesicle development	18	16	16.79	9538	0.8846	0.02405	0.02405
GO:0046984	regulation of hemoglobin biosynthetic pr...	3	3	2.8	6253	0.8122	0.02422	0.02422
GO:0045103	intermediate filament-based process	43	39	40.12	7465	0.8417	0.02423	0.02423
GO:0046330	positive regulation of JNK cascade	118	100	110.1	15026	0.9997	0.02429	0.02429
GO:0031666	positive regulation of lipopolysaccharid...	7	7	6.53	3061	0.6155	0.02432	0.02432
GO:0043201	response to leucine	10	8	9.33	13850	0.9748	0.02439	0.02439
GO:0043207	response to external biotic stimulus	915	853	853.71	2637	0.5723	0.02451	0.02451
GO:0070741	response to interleukin-6	32	27	29.86	14173	0.9820	0.02503	0.02503
GO:0030432	peristalsis	6	3	5.6	15044	0.9997	0.02516	0.02516
GO:0021602	cranial nerve morphogenesis	21	15	19.59	15042	0.9997	0.02525	0.02525
GO:0060992	response to fungicide	5	4	4.67	13521	0.9609	0.02526	0.02526
GO:0048515	spermatid differentiation	115	101	107.3	14511	0.9902	0.00095	0.02531
GO:0005991	trehalose metabolic process	2	0	1.87	15064	1.0000	0.02557	0.02557
GO:0090189	regulation of branching involved in uret...	20	18	18.66	7555	0.8536	0.02559	0.02559
GO:0050918	positive chemotaxis	59	57	55.05	522	0.2346	0.02576	0.02576
GO:0000712	resolution of meiotic recombination inte...	11	8	10.26	14654	0.9955	0.02587	0.02587
GO:0051770	positive regulation of nitric-oxide synt...	8	7	7.46	9736	0.9041	0.02598	0.02598
GO:0007386	compartment pattern specification	4	2	3.73	14956	0.9989	0.02626	0.02626
GO:0072321	chaperone-mediated protein transport	9	7	8.4	14140	0.9815	0.02643	0.02643
GO:0034724	DNA replication-independent nucleosome o...	44	43	41.05	383	0.1965	0.02649	0.02649
GO:0060842	arterial endothelial cell differentiatio...	7	6	6.53	10039	0.9249	0.02668	0.02668
GO:1900112	regulation of histone H3-K9 trimethylati...	9	9	8.4	2247	0.5357	0.02669	0.02669
GO:1905332	positive regulation of morphogenesis of ...	28	25	26.12	9576	0.8858	0.00668	0.02675
GO:0098912	membrane depolarization during atrial ca...	3	3	2.8	6254	0.8122	0.02677	0.02677
GO:0008299	isoprenoid biosynthetic process	23	18	21.46	14887	0.9967	0.02678	0.02678
GO:0045109	intermediate filament organization	22	20	20.53	7188	0.8203	0.02682	0.02682
GO:0000910	cytokinesis	119	106	111.03	13827	0.9721	0.02689	0.02689
GO:0045667	regulation of osteoblast differentiation	110	93	102.63	15025	0.9996	0.02714	0.02714
GO:0070943	neutrophil mediated killing of symbiont ...	7	7	6.53	3062	0.6155	0.02746	0.02746
GO:0050665	hydrogen peroxide biosynthetic process	15	13	14	10185	0.9255	0.02754	0.02754
GO:0043486	histone exchange	47	45	43.85	1208	0.3820	0.02763	0.02763
GO:0033233	regulation of protein sumoylation	20	16	18.66	14519	0.9911	0.02763	0.02763
GO:0046661	male sex differentiation	128	118	119.43	5751	0.7616	0.02766	0.02766
GO:0090344	negative regulation of cell aging	24	22	22.39	5973	0.7852	0.02775	0.02775
GO:0001885	endothelial cell development	55	46	51.32	14889	0.9968	0.02780	0.02780
GO:0019362	pyridine nucleotide metabolic process	122	111	113.83	9527	0.8837	0.03127	0.02806
GO:0046496	nicotinamide nucleotide metabolic proces...	122	111	113.83	9528	0.8837	0.03127	0.02806
GO:0034351	negative regulation of glial cell apopto...	6	5	5.6	13133	0.9439	0.02806	0.02806
GO:0035092	sperm chromatin condensation	12	10	11.2	13450	0.9582	0.02815	0.02815
GO:0033260	nuclear DNA replication	44	41	41.05	3611	0.6596	0.02824	0.02824
GO:0030450	regulation of complement activation, cla...	2	0	1.87	15065	1.0000	0.02828	0.02828
GO:0045959	negative regulation of complement activa...	2	0	1.87	15066	1.0000	0.02828	0.02828
GO:1903027	regulation of opsonization	2	0	1.87	15067	1.0000	0.02828	0.02828
GO:0072053	renal inner medulla development	2	0	1.87	15068	1.0000	0.02854	0.02854
GO:0072054	renal outer medulla development	2	0	1.87	15069	1.0000	0.02854	0.02854
GO:0009608	response to symbiont	2	0	1.87	15070	1.0000	0.02861	0.02861
GO:0009609	response to symbiotic bacterium	2	0	1.87	15071	1.0000	0.02861	0.02861
GO:0043315	positive regulation of neutrophil degran...	2	0	1.87	15072	1.0000	0.02861	0.02861
GO:0030513	positive regulation of BMP signaling pat...	29	24	27.06	14490	0.9888	0.02873	0.02873
GO:0034382	chylomicron remnant clearance	8	8	7.46	2651	0.5742	0.02881	0.02881
GO:0071830	triglyceride-rich lipoprotein particle c...	8	8	7.46	2652	0.5742	0.02881	0.02881
GO:0070371	ERK1 and ERK2 cascade	286	261	266.84	10269	0.9304	0.02882	0.02882
GO:0032730	positive regulation of interleukin-1 alp...	8	7	7.46	9737	0.9041	0.02892	0.02892
GO:0010561	negative regulation of glycoprotein bios...	11	11	10.26	1698	0.4663	0.02899	0.02899
GO:1905292	regulation of neural crest cell differen...	3	2	2.8	14287	0.9872	0.02907	0.02907
GO:1905294	positive regulation of neural crest cell...	3	2	2.8	14288	0.9872	0.02907	0.02907
GO:1905310	regulation of cardiac neural crest cell ...	3	2	2.8	14289	0.9872	0.02907	0.02907
GO:1905312	positive regulation of cardiac neural cr...	3	2	2.8	14290	0.9872	0.02907	0.02907
GO:0034505	tooth mineralization	16	12	14.93	14892	0.9969	0.02920	0.02920
GO:0010896	regulation of triglyceride catabolic pro...	9	8	8.4	9395	0.8821	0.02949	0.02949
GO:1903115	regulation of actin filament-based movem...	39	33	36.39	14235	0.9862	0.02959	0.02959
GO:0010832	negative regulation of myotube different...	16	15	14.93	4658	0.7086	0.02961	0.02961
GO:1990440	positive regulation of transcription fro...	13	13	12.13	1285	0.4059	0.02966	0.02966
GO:0051124	synaptic growth at neuromuscular junctio...	7	7	6.53	3063	0.6155	0.02970	0.02970
GO:0006015	5-phosphoribose 1-diphosphate biosynthet...	4	4	3.73	5056	0.7578	0.02982	0.02982
GO:0046391	5-phosphoribose 1-diphosphate metabolic ...	4	4	3.73	5057	0.7578	0.02982	0.02982
GO:0086004	regulation of cardiac muscle cell contra...	35	29	32.66	14571	0.9924	0.02986	0.02986
GO:0008584	male gonad development	110	102	102.63	4113	0.6835	0.02999	0.02999
GO:0002709	regulation of T cell mediated immunity	57	52	53.18	7177	0.8195	0.03009	0.03009
GO:0015919	peroxisomal membrane transport	7	7	6.53	3064	0.6155	0.03010	0.03010
GO:0015801	aromatic amino acid transport	5	4	4.67	13522	0.9609	0.03011	0.03011
GO:0030183	B cell differentiation	106	95	98.9	13378	0.9490	0.00145	0.03019
GO:0045104	intermediate filament cytoskeleton organ...	42	38	39.19	7544	0.8525	0.03022	0.03022
GO:0007585	respiratory gaseous exchange	60	57	55.98	1426	0.4226	0.03040	0.03040
GO:0051707	response to other organism	913	851	851.85	2866	0.5795	0.03055	0.03055
GO:0003084	positive regulation of systemic arterial...	10	9	9.33	7606	0.8589	0.03068	0.03068
GO:0042417	dopamine metabolic process	32	31	29.86	1075	0.3584	0.03074	0.03074
GO:1904353	regulation of telomere capping	24	20	22.39	14117	0.9805	0.03088	0.03088
GO:0015990	electron transport coupled proton transp...	2	2	1.87	7810	0.8705	0.03092	0.03092
GO:1905818	regulation of chromosome separation	43	37	40.12	14089	0.9770	0.03096	0.03096
GO:1903557	positive regulation of tumor necrosis fa...	64	59	59.71	4940	0.7434	0.03101	0.03101
GO:0007399	nervous system development	1965	1832	1833.39	2855	0.5761	0.03007	0.03114
GO:0032201	telomere maintenance via semi-conservati...	21	19	19.59	7406	0.8372	0.03153	0.03153
GO:0042541	hemoglobin biosynthetic process	5	5	4.67	4225	0.7070	0.03170	0.03170
GO:0015721	bile acid and bile salt transport	26	22	24.26	13834	0.9730	0.03175	0.03175
GO:0010513	positive regulation of phosphatidylinosi...	6	5	5.6	13134	0.9439	0.03179	0.03179
GO:0006642	triglyceride mobilization	4	3	3.73	13897	0.9754	0.03185	0.03185
GO:0008582	regulation of synaptic growth at neuromu...	5	5	4.67	4226	0.7070	0.03193	0.03193
GO:1903793	positive regulation of anion transport	42	39	39.19	4135	0.6907	0.03207	0.03207
GO:2000676	positive regulation of type B pancreatic...	3	3	2.8	6255	0.8122	0.03224	0.03224
GO:0051403	stress-activated MAPK cascade	232	209	216.46	14092	0.9775	0.03225	0.03225
GO:0042997	negative regulation of Golgi to plasma m...	5	5	4.67	4227	0.7070	0.03245	0.03245
GO:0086005	ventricular cardiac muscle cell action p...	31	28	28.92	7516	0.8494	0.03289	0.03289
GO:0003273	cell migration involved in endocardial c...	4	3	3.73	13898	0.9754	0.03290	0.03290
GO:0001755	neural crest cell migration	28	25	26.12	9577	0.8858	0.03296	0.03296
GO:0032872	regulation of stress-activated MAPK casc...	192	170	179.14	14651	0.9952	0.03304	0.03304
GO:0070378	positive regulation of ERK5 cascade	2	1	1.87	14664	0.9955	0.03314	0.03314
GO:0010908	regulation of heparan sulfate proteoglyc...	2	1	1.87	14665	0.9955	0.03317	0.03317
GO:0010909	positive regulation of heparan sulfate p...	2	1	1.87	14666	0.9955	0.03317	0.03317
GO:0044334	canonical Wnt signaling pathway involved...	2	1	1.87	14667	0.9955	0.03317	0.03317
GO:1902730	positive regulation of proteoglycan bios...	2	1	1.87	14668	0.9955	0.03317	0.03317
GO:0060272	embryonic skeletal joint morphogenesis	9	7	8.4	14141	0.9815	0.03338	0.03338
GO:0044248	cellular catabolic process	1832	1702	1709.3	5874	0.7819	0.03338	0.03338
GO:1905874	regulation of postsynaptic density organ...	6	3	5.6	15045	0.9997	0.03339	0.03339
GO:0043574	peroxisomal transport	59	54	55.05	6057	0.7987	0.03348	0.03348
GO:0051307	meiotic chromosome separation	18	14	16.79	14614	0.9945	0.03358	0.03358
GO:0007029	endoplasmic reticulum organization	39	35	36.39	9516	0.8829	0.03389	0.03389
GO:0036022	limb joint morphogenesis	2	1	1.87	14669	0.9955	0.03392	0.03392
GO:0036023	embryonic skeletal limb joint morphogene...	2	1	1.87	14670	0.9955	0.03392	0.03392
GO:0072608	interleukin-10 secretion	13	13	12.13	1286	0.4059	0.03425	0.03425
GO:0071320	cellular response to cAMP	47	43	43.85	6042	0.7954	0.03426	0.03426
GO:0030279	negative regulation of ossification	74	66	69.04	13123	0.9418	0.03431	0.03431
GO:0099632	protein transport within plasma membrane	12	11	11.2	6159	0.8102	0.03450	0.03450
GO:0099637	neurotransmitter receptor transport	12	11	11.2	6160	0.8102	0.03450	0.03450
GO:0000280	nuclear division	341	311	318.16	13377	0.9486	0.02284	0.03455
GO:0000038	very long-chain fatty acid metabolic pro...	26	24	24.26	4965	0.7489	0.00053	0.03456
GO:0015701	bicarbonate transport	39	32	36.39	14881	0.9962	0.03501	0.03501
GO:0034721	histone H3-K4 demethylation, trimethyl-H...	2	1	1.87	14671	0.9955	0.03501	0.03501
GO:0021914	negative regulation of smoothened signal...	4	2	3.73	14957	0.9989	0.03508	0.03508
GO:0072666	establishment of protein localization to...	33	30	30.79	7225	0.8231	0.03536	0.03536
GO:0060267	positive regulation of respiratory burst	7	7	6.53	3065	0.6155	0.03551	0.03551
GO:0045668	negative regulation of osteoblast differ...	48	41	44.79	14238	0.9864	0.03554	0.03554
GO:0006286	base-excision repair, base-free sugar-ph...	2	1	1.87	14672	0.9955	0.03556	0.03556
GO:0098502	DNA dephosphorylation	2	1	1.87	14673	0.9955	0.03556	0.03556
GO:0034447	very-low-density lipoprotein particle cl...	8	8	7.46	2653	0.5742	0.03568	0.03568
GO:0010901	regulation of very-low-density lipoprote...	3	2	2.8	14291	0.9872	0.03573	0.03573
GO:0010965	regulation of mitotic sister chromatid s...	41	36	38.25	13323	0.9462	0.03573	0.03573
GO:0044784	metaphase/anaphase transition of cell cy...	41	35	38.25	14168	0.9820	0.03573	0.03573
GO:0019682	glyceraldehyde-3-phosphate metabolic pro...	23	23	21.46	398	0.2028	0.03585	0.03585
GO:0002192	IRES-dependent translational initiation ...	2	1	1.87	14674	0.9955	0.03587	0.03587
GO:0110017	cap-independent translational initiation...	2	1	1.87	14675	0.9955	0.03587	0.03587
GO:0042574	retinal metabolic process	10	8	9.33	13851	0.9748	0.03592	0.03592
GO:0072674	multinuclear osteoclast differentiation	7	5	6.53	14539	0.9915	0.03615	0.03615
GO:0070166	enamel mineralization	10	8	9.33	13852	0.9748	0.03625	0.03625
GO:0033615	mitochondrial proton-transporting ATP sy...	2	1	1.87	14676	0.9955	0.03633	0.03633
GO:0043461	proton-transporting ATP synthase complex...	2	1	1.87	14677	0.9955	0.03633	0.03633
GO:0070272	proton-transporting ATP synthase complex...	2	1	1.87	14678	0.9955	0.03633	0.03633
GO:0071347	cellular response to interleukin-1	131	121	122.23	4926	0.7381	0.03641	0.03641
GO:2001181	positive regulation of interleukin-10 se...	4	4	3.73	5058	0.7578	0.03654	0.03654
GO:0019367	fatty acid elongation, saturated fatty a...	7	6	6.53	10040	0.9249	0.03654	0.03654
GO:0019368	fatty acid elongation, unsaturated fatty...	7	6	6.53	10041	0.9249	0.03654	0.03654
GO:0034625	fatty acid elongation, monounsaturated f...	7	6	6.53	10042	0.9249	0.03654	0.03654
GO:0034626	fatty acid elongation, polyunsaturated f...	7	6	6.53	10043	0.9249	0.03654	0.03654
GO:0070302	regulation of stress-activated protein k...	193	171	180.07	14649	0.9949	0.03664	0.03664
GO:0007143	female meiotic nuclear division	23	19	21.46	14196	0.9837	0.03699	0.03699
GO:0006546	glycine catabolic process	6	6	5.6	3618	0.6597	0.03712	0.03712
GO:0006757	ATP generation from ADP	62	55	57.85	13321	0.9461	0.03586	0.03730
GO:0042996	regulation of Golgi to plasma membrane p...	6	6	5.6	3619	0.6597	0.03741	0.03741
GO:0051302	regulation of cell division	145	128	135.29	14562	0.9918	0.03754	0.03754
GO:0042743	hydrogen peroxide metabolic process	45	42	41.99	3494	0.6441	0.03775	0.03775
GO:0043200	response to amino acid	89	81	83.04	7718	0.8591	0.03781	0.03781
GO:0046546	development of primary male sexual chara...	111	103	103.57	3989	0.6740	0.03791	0.03791
GO:0017143	insecticide metabolic process	2	2	1.87	7811	0.8705	0.03801	0.03801
GO:0000819	sister chromatid segregation	145	132	135.29	9633	0.8932	0.00815	0.03806
GO:0031055	chromatin remodeling at centromere	34	34	31.72	147	0.0945	0.03820	0.03820
GO:0034080	CENP-A containing nucleosome assembly	34	34	31.72	148	0.0945	0.03820	0.03820
GO:0061641	CENP-A containing chromatin organization	34	34	31.72	149	0.0945	0.03820	0.03820
GO:0045777	positive regulation of blood pressure	36	32	33.59	9918	0.9100	0.03848	0.03848
GO:0060363	cranial suture morphogenesis	7	4	6.53	15016	0.9994	0.03857	0.03857
GO:0003006	developmental process involved in reprod...	553	507	515.96	13320	0.9456	0.00202	0.03885
GO:0072088	nephron epithelium morphogenesis	63	55	58.78	14062	0.9762	0.02057	0.03889
GO:0006288	base-excision repair, DNA ligation	3	2	2.8	14292	0.9872	0.03902	0.03902
GO:0034137	positive regulation of toll-like recepto...	4	3	3.73	13899	0.9754	0.03902	0.03902
GO:0043471	regulation of cellular carbohydrate cata...	11	11	10.26	1699	0.4663	0.03917	0.03917
GO:0060081	membrane hyperpolarization	11	10	10.26	7302	0.8348	0.03931	0.03931
GO:0045779	negative regulation of bone resorption	12	10	11.2	13451	0.9582	0.03933	0.03933
GO:1901077	regulation of relaxation of muscle	14	9	13.06	15052	0.9998	0.03940	0.03940
GO:0001911	negative regulation of leukocyte mediate...	24	23	22.39	2149	0.5156	0.03960	0.03960
GO:0072283	metanephric renal vesicle morphogenesis	14	12	13.06	13060	0.9374	0.03974	0.03974
GO:0043456	regulation of pentose-phosphate shunt	5	5	4.67	4228	0.7070	0.03980	0.03980
GO:0046683	response to organophosphorus	120	107	111.96	13794	0.9703	0.03983	0.03983
GO:0071354	cellular response to interleukin-6	30	26	27.99	13416	0.9529	0.03993	0.03993
GO:0019725	cellular homeostasis	789	735	736.15	2988	0.6023	0.03994	0.03994
GO:0072672	neutrophil extravasation	11	10	10.26	7303	0.8348	0.04001	0.04001
GO:0043623	cellular protein complex assembly	544	510	507.56	1130	0.3757	0.04011	0.04011
GO:0070901	mitochondrial tRNA methylation	2	2	1.87	7812	0.8705	0.04031	0.04031
GO:0032465	regulation of cytokinesis	76	67	70.91	13792	0.9702	0.04040	0.04040
GO:0034983	peptidyl-lysine deacetylation	5	5	4.67	4229	0.7070	0.04051	0.04051
GO:0070602	regulation of centromeric sister chromat...	4	3	3.73	13900	0.9754	0.04053	0.04053
GO:0070936	protein K48-linked ubiquitination	50	50	46.65	31	0.0311	0.04058	0.04058
GO:0071348	cellular response to interleukin-11	2	2	1.87	7813	0.8705	0.04078	0.04078
GO:0016557	peroxisome membrane biogenesis	2	2	1.87	7814	0.8705	0.04095	0.04095
GO:0007091	metaphase/anaphase transition of mitotic...	39	34	36.39	13434	0.9564	0.04123	0.04123
GO:0006560	proline metabolic process	8	6	7.46	14250	0.9870	0.04139	0.04139
GO:0030278	regulation of ossification	171	152	159.55	14504	0.9894	0.04143	0.04143
GO:0001306	age-dependent response to oxidative stre...	2	2	1.87	7815	0.8705	0.04156	0.04156
GO:0001315	age-dependent response to reactive oxyge...	2	2	1.87	7816	0.8705	0.04156	0.04156
GO:0003068	regulation of systemic arterial blood pr...	2	2	1.87	7817	0.8705	0.04156	0.04156
GO:0003069	acetylcholine-mediated vasodilation invo...	2	2	1.87	7818	0.8705	0.04156	0.04156
GO:0003070	regulation of systemic arterial blood pr...	2	2	1.87	7819	0.8705	0.04156	0.04156
GO:0007571	age-dependent general metabolic decline	2	2	1.87	7820	0.8705	0.04156	0.04156
GO:0007356	thorax and anterior abdomen determinatio...	5	2	4.67	15053	0.9999	0.04167	0.04167
GO:0021648	vestibulocochlear nerve morphogenesis	5	2	4.67	15054	0.9999	0.04167	0.04167
GO:0043313	regulation of neutrophil degranulation	4	2	3.73	14958	0.9989	0.04188	0.04188
GO:0072524	pyridine-containing compound metabolic p...	127	116	118.49	7586	0.8565	0.04337	0.04213
GO:0045046	protein import into peroxisome membrane	6	6	5.6	3620	0.6597	0.04239	0.04239
GO:0009309	amine biosynthetic process	17	17	15.86	790	0.3075	0.04250	0.04250
GO:0048608	reproductive structure development	360	331	335.89	9351	0.8732	0.02030	0.04250
GO:0006625	protein targeting to peroxisome	58	53	54.12	6140	0.8092	0.04255	0.04255
GO:0072662	protein localization to peroxisome	58	53	54.12	6141	0.8092	0.04255	0.04255
GO:0072663	establishment of protein localization to...	58	53	54.12	6142	0.8092	0.04255	0.04255
GO:0061196	fungiform papilla development	6	5	5.6	13135	0.9439	0.04269	0.04269
GO:0006165	nucleoside diphosphate phosphorylation	75	67	69.98	13097	0.9376	0.03276	0.04271
GO:0050717	positive regulation of interleukin-1 alp...	6	5	5.6	13136	0.9439	0.04292	0.04292
GO:0033240	positive regulation of cellular amine me...	9	8	8.4	9396	0.8821	0.04293	0.04293
GO:0060993	kidney morphogenesis	75	66	69.98	13829	0.9726	0.02386	0.04295
GO:0140014	mitotic nuclear division	220	201	205.26	9667	0.8986	0.02712	0.04301
GO:0032727	positive regulation of interferon-alpha ...	20	20	18.66	556	0.2497	0.04306	0.04306
GO:2001241	positive regulation of extrinsic apoptot...	10	10	9.33	1948	0.4998	0.04307	0.04307
GO:0051388	positive regulation of neurotrophin TRK ...	3	2	2.8	14293	0.9872	0.04356	0.04356
GO:0032968	positive regulation of transcription elo...	12	10	11.2	13452	0.9582	0.04366	0.04366
GO:0006336	DNA replication-independent nucleosome a...	43	43	40.12	57	0.0505	0.04424	0.04424
GO:0061028	establishment of endothelial barrier	42	35	39.19	14608	0.9940	0.04441	0.04441
GO:0098532	histone H3-K27 trimethylation	7	6	6.53	10044	0.9249	0.04458	0.04458
GO:0003253	cardiac neural crest cell migration invo...	6	5	5.6	13137	0.9439	0.04484	0.04484
GO:0032306	regulation of prostaglandin secretion	11	9	10.26	13738	0.9671	0.04486	0.04486
GO:0032308	positive regulation of prostaglandin sec...	11	9	10.26	13739	0.9671	0.04486	0.04486
GO:0072077	renal vesicle morphogenesis	17	15	15.86	9672	0.8990	0.04486	0.04486
GO:0006595	polyamine metabolic process	13	13	12.13	1287	0.4059	0.04490	0.04490
GO:0014032	neural crest cell development	52	48	48.52	4841	0.7324	0.04496	0.04496
GO:0010499	proteasomal ubiquitin-independent protei...	3	2	2.8	14294	0.9872	0.04519	0.04519
GO:0000076	DNA replication checkpoint	11	11	10.26	1700	0.4663	0.04528	0.04528
GO:0046031	ADP metabolic process	66	59	61.58	10247	0.9273	0.03864	0.04558
GO:0042985	negative regulation of amyloid precursor...	6	6	5.6	3621	0.6597	0.04564	0.04564
GO:0014043	negative regulation of neuron maturation	2	2	1.87	7821	0.8705	0.04577	0.04577
GO:0070944	neutrophil mediated killing of bacterium	6	6	5.6	3622	0.6597	0.04590	0.04590
GO:0070972	protein localization to endoplasmic reti...	108	95	100.77	14282	0.9871	0.04606	0.04606
GO:0071279	cellular response to cobalt ion	4	4	3.73	5059	0.7578	0.04616	0.04616
GO:0021910	smoothened signaling pathway involved in...	7	4	6.53	15017	0.9994	0.04625	0.04625
GO:0007131	reciprocal meiotic recombination	41	35	38.25	14169	0.9820	0.04629	0.04629
GO:0035825	homologous recombination	41	35	38.25	14170	0.9820	0.04629	0.04629
GO:1905907	negative regulation of amyloid fibril fo...	4	3	3.73	13901	0.9754	0.04642	0.04642
GO:0060973	cell migration involved in heart develop...	17	15	15.86	9673	0.8990	0.04649	0.04649
GO:0036343	psychomotor behavior	3	3	2.8	6256	0.8122	0.04674	0.04674
GO:0035773	insulin secretion involved in cellular r...	56	51	52.25	7266	0.8296	0.04681	0.04681
GO:0070164	negative regulation of adiponectin secre...	5	5	4.67	4230	0.7070	0.04685	0.04685
GO:0006090	pyruvate metabolic process	93	86	86.77	4766	0.7162	0.06340	0.04707
GO:0051321	meiotic cell cycle	202	186	188.47	6105	0.8035	0.04712	0.04712
GO:0044458	motile cilium assembly	18	15	16.79	13804	0.9712	0.04754	0.04754
GO:0021693	cerebellar Purkinje cell layer structura...	3	1	2.8	15029	0.9997	0.04762	0.04762
GO:0021698	cerebellar cortex structural organizatio...	3	1	2.8	15030	0.9997	0.04762	0.04762
GO:0060844	arterial endothelial cell fate commitmen...	3	2	2.8	14295	0.9872	0.04762	0.04762
GO:0051036	regulation of endosome size	5	4	4.67	13523	0.9609	0.04809	0.04809
GO:0051781	positive regulation of cell division	76	66	70.91	14467	0.9880	0.04819	0.04819
GO:1905875	negative regulation of postsynaptic dens...	4	2	3.73	14959	0.9989	0.04825	0.04825
GO:0070857	regulation of bile acid biosynthetic pro...	10	8	9.33	13853	0.9748	0.04826	0.04826
GO:0060263	regulation of respiratory burst	11	11	10.26	1701	0.4663	0.04831	0.04831
GO:0048290	isotype switching to IgA isotypes	5	5	4.67	4231	0.7070	0.04832	0.04832
GO:0048296	regulation of isotype switching to IgA i...	5	5	4.67	4232	0.7070	0.04832	0.04832
GO:0048298	positive regulation of isotype switching...	5	5	4.67	4233	0.7070	0.04832	0.04832
GO:0002716	negative regulation of natural killer ce...	20	19	18.66	3001	0.6087	0.04852	0.04852
GO:0045953	negative regulation of natural killer ce...	20	19	18.66	3002	0.6087	0.04852	0.04852
GO:0034135	regulation of toll-like receptor 2 signa...	7	6	6.53	10045	0.9249	0.04863	0.04863
GO:0052695	cellular glucuronidation	19	18	17.73	3395	0.6332	0.04866	0.04866
GO:0032091	negative regulation of protein binding	82	76	76.51	4129	0.6904	0.04869	0.04869
GO:1904562	phosphatidylinositol 5-phosphate metabol...	2	2	1.87	7822	0.8705	0.04880	0.04880
GO:0021895	cerebral cortex neuron differentiation	21	21	19.59	505	0.2330	0.04906	0.04906
GO:0072028	nephron morphogenesis	65	57	60.65	13820	0.9715	0.02662	0.04914
GO:0006400	tRNA modification	63	58	58.78	5042	0.7548	0.02646	0.04917
GO:0048246	macrophage chemotaxis	31	29	28.92	3531	0.6554	0.04918	0.04918
GO:0033235	positive regulation of protein sumoylati...	10	7	9.33	14896	0.9970	0.04921	0.04921
GO:0030010	establishment of cell polarity	99	94	92.37	980	0.3416	0.04929	0.04929
GO:0045716	positive regulation of low-density lipop...	3	3	2.8	6257	0.8122	0.04933	0.04933
GO:0032364	oxygen homeostasis	7	6	6.53	10046	0.9249	0.04960	0.04960
GO:0048864	stem cell development	57	53	53.18	3959	0.6658	0.04972	0.04972
GO:1902811	positive regulation of skeletal muscle f...	3	2	2.8	14296	0.9872	0.04974	0.04974
GO:2001055	positive regulation of mesenchymal cell ...	2	1	1.87	14679	0.9955	0.04978	0.04978
GO:0071322	cellular response to carbohydrate stimul...	112	102	104.5	7807	0.8704	0.04981	0.04981
GO:1990809	endoplasmic reticulum tubular network me...	3	2	2.8	14297	0.9872	0.04996	0.04996
GO:0072183	negative regulation of nephron tubule ep...	2	2	1.87	7823	0.8705	0.05019	0.05019
GO:0018904	ether metabolic process	17	15	15.86	9674	0.8990	0.05039	0.05039
GO:0071459	protein localization to chromosome, cent...	18	18	16.79	715	0.2869	0.05039	0.05039
GO:0019627	urea metabolic process	10	8	9.33	13854	0.9748	0.05041	0.05041
GO:0006753	nucleoside phosphate metabolic process	536	499	500.1	3355	0.6190	0.02383	0.05073
GO:0061312	BMP signaling pathway involved in heart ...	6	4	5.6	14625	0.9949	0.05093	0.05093
GO:0010898	positive regulation of triglyceride cata...	6	5	5.6	13138	0.9439	0.05101	0.05101
GO:0006701	progesterone biosynthetic process	5	4	4.67	13524	0.9609	0.05107	0.05107
GO:0033045	regulation of sister chromatid segregati...	56	49	52.25	13773	0.9680	0.05112	0.05112
GO:0031635	adenylate cyclase-inhibiting opioid rece...	2	2	1.87	7824	0.8705	0.05120	0.05120
GO:0097186	amelogenesis	17	15	15.86	9675	0.8990	0.05133	0.05133
GO:0075732	viral penetration into host nucleus	2	1	1.87	14680	0.9955	0.05142	0.05142
GO:1902594	multi-organism nuclear import	2	1	1.87	14681	0.9955	0.05142	0.05142
GO:1901535	regulation of DNA demethylation	4	4	3.73	5060	0.7578	0.05155	0.05155
GO:1903046	meiotic cell cycle process	151	138	140.89	7750	0.8647	0.05159	0.05159
GO:0007530	sex determination	22	21	20.53	2561	0.5611	0.05171	0.05171
GO:1901293	nucleoside phosphate biosynthetic proces...	231	213	215.53	6024	0.7929	0.05172	0.05172
GO:0003337	mesenchymal to epithelial transition inv...	12	10	11.2	13453	0.9582	0.05173	0.05173
GO:0050877	nervous system process	1305	1210	1217.59	7254	0.8256	1.5e-06	0.05193
GO:0032489	regulation of Cdc42 protein signal trans...	7	6	6.53	10047	0.9249	0.05202	0.05202
GO:0006012	galactose metabolic process	10	9	9.33	7607	0.8589	0.05214	0.05214
GO:0032331	negative regulation of chondrocyte diffe...	19	16	17.73	13710	0.9654	0.05219	0.05219
GO:0000184	nuclear-transcribed mRNA catabolic proce...	108	96	100.77	13823	0.9717	0.05256	0.05256
GO:0034371	chylomicron remodeling	6	5	5.6	13139	0.9439	0.05278	0.05278
GO:0070374	positive regulation of ERK1 and ERK2 cas...	199	179	185.67	13846	0.9741	0.05298	0.05298
GO:0003203	endocardial cushion morphogenesis	32	28	29.86	13108	0.9403	0.05302	0.05302
GO:0009725	response to hormone	747	702	696.97	586	0.2518	0.04578	0.05303
GO:0019068	virion assembly	33	30	30.79	7226	0.8231	0.05316	0.05316
GO:0032305	positive regulation of icosanoid secreti...	14	12	13.06	13061	0.9374	0.05319	0.05319
GO:2000193	positive regulation of fatty acid transp...	14	12	13.06	13062	0.9374	0.05319	0.05319
GO:0032310	prostaglandin secretion	14	12	13.06	13063	0.9374	0.05319	0.05319
GO:0055086	nucleobase-containing small molecule met...	577	538	538.35	2617	0.5663	0.02555	0.05321
GO:0099638	endosome to plasma membrane protein tran...	5	5	4.67	4234	0.7070	0.05348	0.05348
GO:0021692	cerebellar Purkinje cell layer morphogen...	15	13	14	10186	0.9255	0.05351	0.05351
GO:0009056	catabolic process	2108	1961	1966.81	4802	0.7245	0.03019	0.05357
GO:0022412	cellular process involved in reproductio...	283	257	264.05	13510	0.9597	0.00987	0.05358
GO:0046627	negative regulation of insulin receptor ...	23	21	21.46	6078	0.8030	0.05391	0.05391
GO:0035720	intraciliary anterograde transport	3	1	2.8	15031	0.9997	0.05425	0.05425
GO:2000501	regulation of natural killer cell chemot...	12	10	11.2	13454	0.9582	0.05447	0.05447
GO:0043044	ATP-dependent chromatin remodeling	69	65	64.38	2107	0.5049	0.05448	0.05448
GO:0042448	progesterone metabolic process	11	8	10.26	14655	0.9955	0.05455	0.05455
GO:0010824	regulation of centrosome duplication	36	30	33.59	14518	0.9911	0.05472	0.05472
GO:0042407	cristae formation	21	19	19.59	7407	0.8372	0.05481	0.05481
GO:0051788	response to misfolded protein	25	21	23.33	14082	0.9769	0.05489	0.05489
GO:0007096	regulation of exit from mitosis	9	7	8.4	14142	0.9815	0.05490	0.05490
GO:0072396	response to cell cycle checkpoint signal...	5	3	4.67	14909	0.9973	0.05513	0.05513
GO:0072402	response to DNA integrity checkpoint sig...	5	3	4.67	14910	0.9973	0.05513	0.05513
GO:0072423	response to DNA damage checkpoint signal...	5	3	4.67	14911	0.9973	0.05513	0.05513
GO:0006811	ion transport	1441	1342	1344.48	3445	0.6335	0.00736	0.05519
GO:0035335	peptidyl-tyrosine dephosphorylation	92	87	85.84	1403	0.4132	0.05521	0.05521
GO:2001179	regulation of interleukin-10 secretion	12	12	11.2	1489	0.4351	0.05522	0.05522
GO:0002152	bile acid conjugation	2	2	1.87	7825	0.8705	0.05524	0.05524
GO:0009635	response to herbicide	6	6	5.6	3623	0.6597	0.05544	0.05544
GO:0006096	glycolytic process	61	54	56.91	13385	0.9503	0.04856	0.05546
GO:0061458	reproductive system development	364	335	339.62	7721	0.8605	0.03149	0.05596
GO:2000674	regulation of type B pancreatic cell apo...	7	7	6.53	3066	0.6155	0.05626	0.05626
GO:0009117	nucleotide metabolic process	532	496	496.37	2629	0.5699	0.02657	0.05627
GO:0019464	glycine decarboxylation via glycine clea...	5	5	4.67	4235	0.7070	0.05640	0.05640
GO:0000354	cis assembly of pre-catalytic spliceosom...	2	2	1.87	7826	0.8705	0.05643	0.05643
GO:0050982	detection of mechanical stimulus	35	32	32.66	6032	0.7953	0.05644	0.05644
GO:0051225	spindle assembly	90	81	83.97	10023	0.9219	0.05652	0.05652
GO:0048265	response to pain	25	25	23.33	314	0.1765	0.05654	0.05654
GO:0045605	negative regulation of epidermal cell di...	16	12	14.93	14893	0.9969	0.05661	0.05661
GO:0010875	positive regulation of cholesterol efflu...	12	12	11.2	1490	0.4351	0.05664	0.05664
GO:0016260	selenocysteine biosynthetic process	2	1	1.87	14682	0.9955	0.05664	0.05664
GO:0048619	embryonic hindgut morphogenesis	2	2	1.87	7827	0.8705	0.05667	0.05667
GO:1901529	positive regulation of anion channel act...	2	1	1.87	14683	0.9955	0.05669	0.05669
GO:1902099	regulation of metaphase/anaphase transit...	40	34	37.32	14204	0.9842	0.05679	0.05679
GO:0061615	glycolytic process through fructose-6-ph...	20	19	18.66	3003	0.6087	0.05681	0.05681
GO:0061620	glycolytic process through glucose-6-pho...	20	19	18.66	3004	0.6087	0.05681	0.05681
GO:0035627	ceramide transport	4	4	3.73	5061	0.7578	0.05691	0.05691
GO:0097411	hypoxia-inducible factor-1alpha signalin...	3	2	2.8	14298	0.9872	0.05806	0.05806
GO:2001226	negative regulation of chloride transpor...	2	1	1.87	14684	0.9955	0.05812	0.05812
GO:1903373	positive regulation of endoplasmic retic...	3	3	2.8	6258	0.8122	0.05815	0.05815
GO:1904211	membrane protein proteolysis involved in...	2	2	1.87	7828	0.8705	0.05822	0.05822
GO:0046328	regulation of JNK cascade	151	131	140.89	14987	0.9989	0.05835	0.05835
GO:0021551	central nervous system morphogenesis	2	2	1.87	7829	0.8705	0.05839	0.05839
GO:0033866	nucleoside bisphosphate biosynthetic pro...	14	12	13.06	13064	0.9374	0.05840	0.05840
GO:0034030	ribonucleoside bisphosphate biosynthetic...	14	12	13.06	13065	0.9374	0.05840	0.05840
GO:0034033	purine nucleoside bisphosphate biosynthe...	14	12	13.06	13066	0.9374	0.05840	0.05840
GO:0006526	arginine biosynthetic process	6	5	5.6	13140	0.9439	0.05844	0.05844
GO:0071921	cohesin loading	3	2	2.8	14299	0.9872	0.05845	0.05845
GO:0002036	regulation of L-glutamate transport	3	2	2.8	14300	0.9872	0.05851	0.05851
GO:0072078	nephron tubule morphogenesis	61	53	56.91	14112	0.9804	0.03163	0.05853
GO:0042401	cellular biogenic amine biosynthetic pro...	16	16	14.93	908	0.3296	0.05898	0.05898
GO:0044786	cell cycle DNA replication	51	48	47.58	2525	0.5516	0.05902	0.05902
GO:0021603	cranial nerve formation	8	5	7.46	14989	0.9989	0.05909	0.05909
GO:0045292	mRNA cis splicing, via spliceosome	15	14	14	4855	0.7341	0.05940	0.05940
GO:0010825	positive regulation of centrosome duplic...	8	7	7.46	9738	0.9041	0.05952	0.05952
GO:0097359	UDP-glucosylation	2	2	1.87	7830	0.8705	0.05965	0.05965
GO:0019637	organophosphate metabolic process	991	923	924.62	3344	0.6156	0.03379	0.05973
GO:0045815	positive regulation of gene expression, ...	45	40	41.99	10024	0.9220	0.05977	0.05977
GO:1900223	positive regulation of amyloid-beta clea...	6	6	5.6	3624	0.6597	0.05981	0.05981
GO:0098660	inorganic ion transmembrane transport	751	702	700.7	1678	0.4600	0.01909	0.05994
GO:0006544	glycine metabolic process	19	17	17.73	7769	0.8694	0.06007	0.06007
GO:0044336	canonical Wnt signaling pathway involved...	4	3	3.73	13902	0.9754	0.06017	0.06017
GO:0035774	positive regulation of insulin secretion...	27	25	25.19	4818	0.7304	0.06027	0.06027
GO:0051402	neuron apoptotic process	185	168	172.61	10262	0.9291	0.06032	0.06032
GO:0009249	protein lipoylation	7	7	6.53	3067	0.6155	0.06049	0.06049
GO:0018065	protein-cofactor linkage	7	7	6.53	3068	0.6155	0.06049	0.06049
GO:0000731	DNA synthesis involved in DNA repair	41	39	38.25	1845	0.4759	0.06049	0.06049
GO:0006301	postreplication repair	41	39	38.25	1846	0.4759	0.06049	0.06049
GO:0034124	regulation of MyD88-dependent toll-like ...	5	5	4.67	4236	0.7070	0.06063	0.06063
GO:1903332	regulation of protein folding	5	4	4.67	13525	0.9609	0.06099	0.06099
GO:0045348	positive regulation of MHC class II bios...	7	7	6.53	3069	0.6155	0.06109	0.06109
GO:0051784	negative regulation of nuclear division	45	41	41.99	7174	0.8191	0.06113	0.06113
GO:0099640	axo-dendritic protein transport	4	4	3.73	5062	0.7578	0.06114	0.06114
GO:0036109	alpha-linolenic acid metabolic process	11	9	10.26	13740	0.9671	0.06121	0.06121
GO:0006812	cation transport	1006	945	938.62	472	0.2238	0.04858	0.06202
GO:0006171	cAMP biosynthetic process	68	61	63.45	9984	0.9165	0.06210	0.06210
GO:0071680	response to indole-3-methanol	5	4	4.67	13526	0.9609	0.06217	0.06217
GO:0071681	cellular response to indole-3-methanol	5	4	4.67	13527	0.9609	0.06217	0.06217
GO:0051383	kinetochore organization	14	14	13.06	1148	0.3787	0.06227	0.06227
GO:0009165	nucleotide biosynthetic process	230	213	214.59	4780	0.7198	0.06231	0.06231
GO:0036065	fucosylation	16	15	14.93	4659	0.7086	0.06263	0.06263
GO:0043547	positive regulation of GTPase activity	362	337	337.75	3343	0.6155	0.06269	0.06269
GO:0006398	mRNA 3'-end processing by stem-loop bind...	5	5	4.67	4237	0.7070	0.06275	0.06275
GO:0048285	organelle fission	371	339	346.15	13118	0.9417	0.04469	0.06281
GO:0007051	spindle organization	139	127	129.69	7722	0.8606	0.06281	0.06281
GO:0034375	high-density lipoprotein particle remode...	14	13	13.06	5669	0.7596	0.06294	0.06294
GO:0043523	regulation of neuron apoptotic process	163	151	152.08	4193	0.7025	0.06299	0.06299
GO:0001993	regulation of systemic arterial blood pr...	9	9	8.4	2248	0.5357	0.06301	0.06301
GO:1903322	positive regulation of protein modificat...	109	100	101.7	6121	0.8060	0.06313	0.06313
GO:0046939	nucleotide phosphorylation	76	68	70.91	13017	0.9332	0.04458	0.06324
GO:0048232	male gamete generation	447	411	417.06	9637	0.8936	0.00033	0.06328
GO:0007017	microtubule-based process	605	554	564.48	13680	0.9621	0.03397	0.06329
GO:0007270	neuron-neuron synaptic transmission	12	12	11.2	1491	0.4351	0.06348	0.06348
GO:0001658	branching involved in ureteric bud morph...	48	40	44.79	14880	0.9959	0.06352	0.06352
GO:0048715	negative regulation of oligodendrocyte d...	13	11	12.13	13345	0.9483	0.06370	0.06370
GO:0030263	apoptotic chromosome condensation	5	5	4.67	4238	0.7070	0.06378	0.06378
GO:0048167	regulation of synaptic plasticity	131	121	122.23	4927	0.7381	0.06379	0.06379
GO:0061213	positive regulation of mesonephros devel...	18	16	16.79	9539	0.8846	0.01716	0.06393
GO:0035021	negative regulation of Rac protein signa...	4	4	3.73	5063	0.7578	0.06405	0.06405
GO:0006613	cotranslational protein targeting to mem...	87	75	81.17	14650	0.9949	0.06412	0.06412
GO:0060676	ureteric bud formation	5	4	4.67	13528	0.9609	0.00104	0.06412
GO:0031329	regulation of cellular catabolic process	636	592	593.4	3376	0.6282	0.06428	0.06428
GO:0061004	pattern specification involved in kidney...	7	7	6.53	3070	0.6155	0.06429	0.06429
GO:0072048	renal system pattern specification	7	7	6.53	3071	0.6155	0.06429	0.06429
GO:0060509	Type I pneumocyte differentiation	5	3	4.67	14912	0.9973	0.06433	0.06433
GO:0015813	L-glutamate transport	18	16	16.79	9540	0.8846	0.06437	0.06437
GO:0016999	antibiotic metabolic process	2	1	1.87	14685	0.9955	0.06448	0.06448
GO:0060287	epithelial cilium movement involved in d...	7	7	6.53	3072	0.6155	0.06477	0.06477
GO:0002025	norepinephrine-epinephrine-mediated vaso...	3	3	2.8	6259	0.8122	0.06480	0.06480
GO:0002774	Fc receptor mediated inhibitory signalin...	7	5	6.53	14540	0.9915	0.06529	0.06529
GO:0042776	mitochondrial ATP synthesis coupled prot...	12	12	11.2	1492	0.4351	0.06534	0.06534
GO:0007289	spermatid nucleus differentiation	21	19	19.59	7408	0.8372	0.06548	0.06548
GO:0098662	inorganic cation transmembrane transport	669	629	624.19	585	0.2516	0.01648	0.06551
GO:0030071	regulation of mitotic metaphase/anaphase...	38	33	35.45	13676	0.9610	0.06557	0.06557
GO:0065002	intracellular protein transmembrane tran...	50	48	46.65	971	0.3401	0.03406	0.06560
GO:0009628	response to abiotic stimulus	965	882	900.37	14572	0.9924	0.06570	0.06570
GO:0051298	centrosome duplication	60	52	55.98	14183	0.9823	0.06578	0.06578
GO:0007398	ectoderm development	20	18	18.66	7556	0.8536	0.06584	0.06584
GO:0014045	establishment of endothelial blood-brain...	4	2	3.73	14960	0.9989	0.06593	0.06593
GO:0022009	central nervous system vasculogenesis	4	2	3.73	14961	0.9989	0.06593	0.06593
GO:0007267	cell-cell signaling	1372	1273	1280.11	6114	0.8058	0.05680	0.06610
GO:0042488	positive regulation of odontogenesis of ...	2	2	1.87	7831	0.8705	0.06625	0.06625
GO:0070175	positive regulation of enamel mineraliza...	2	2	1.87	7832	0.8705	0.06625	0.06625
GO:0010458	exit from mitosis	18	16	16.79	9541	0.8846	0.06635	0.06635
GO:0072108	positive regulation of mesenchymal to ep...	3	3	2.8	6260	0.8122	0.06635	0.06635
GO:0032527	protein exit from endoplasmic reticulum	30	28	27.99	3990	0.6742	0.06660	0.06660
GO:1904289	regulation of mitotic DNA damage checkpo...	9	8	8.4	9397	0.8821	0.06681	0.06681
GO:0048003	antigen processing and presentation of l...	7	7	6.53	3073	0.6155	0.06691	0.06691
GO:0048007	antigen processing and presentation, exo...	7	7	6.53	3074	0.6155	0.06691	0.06691
GO:2000586	regulation of platelet-derived growth fa...	4	4	3.73	5064	0.7578	0.06695	0.06695
GO:0060681	branch elongation involved in ureteric b...	5	5	4.67	4239	0.7070	0.06698	0.06698
GO:1903573	negative regulation of response to endop...	42	40	39.19	1667	0.4594	0.06700	0.06700
GO:0046058	cAMP metabolic process	82	73	76.51	13421	0.9533	0.06733	0.06733
GO:0015798	myo-inositol transport	4	3	3.73	13903	0.9754	0.06765	0.06765
GO:1902915	negative regulation of protein polyubiqu...	4	3	3.73	13904	0.9754	0.06777	0.06777
GO:0010754	negative regulation of cGMP-mediated sig...	2	2	1.87	7833	0.8705	0.06779	0.06779
GO:0006303	double-strand break repair via nonhomolo...	78	73	72.78	2847	0.5753	0.06794	0.06794
GO:0034356	NAD biosynthesis via nicotinamide ribosi...	12	10	11.2	13455	0.9582	0.06801	0.06801
GO:0042108	positive regulation of cytokine biosynth...	63	58	58.78	5043	0.7548	0.06807	0.06807
GO:0023016	signal transduction by trans-phosphoryla...	2	2	1.87	7834	0.8705	0.06821	0.06821
GO:0006338	chromatin remodeling	143	131	133.42	7440	0.8381	0.06821	0.06821
GO:0007613	memory	104	100	97.03	304	0.1658	0.06847	0.06847
GO:0046461	neutral lipid catabolic process	31	30	28.92	1131	0.3758	0.06869	0.06869
GO:0046464	acylglycerol catabolic process	31	30	28.92	1132	0.3758	0.06869	0.06869
GO:0086003	cardiac muscle cell contraction	58	52	54.12	9912	0.9086	0.06891	0.06891
GO:0050000	chromosome localization	67	63	62.51	2234	0.5311	0.06897	0.06897
GO:0051303	establishment of chromosome localization	67	63	62.51	2235	0.5311	0.06897	0.06897
GO:0072172	mesonephric tubule formation	8	7	7.46	9739	0.9041	0.00471	0.06902
GO:1903358	regulation of Golgi organization	14	12	13.06	13067	0.9374	0.06914	0.06914
GO:1904021	negative regulation of G-protein coupled...	2	2	1.87	7835	0.8705	0.06919	0.06919
GO:2000389	regulation of neutrophil extravasation	5	4	4.67	13529	0.9609	0.06940	0.06940
GO:2000391	positive regulation of neutrophil extrav...	5	4	4.67	13530	0.9609	0.06940	0.06940
GO:0060304	regulation of phosphatidylinositol depho...	5	4	4.67	13531	0.9609	0.06958	0.06958
GO:0071248	cellular response to metal ion	157	141	146.48	13728	0.9660	0.02064	0.06963
GO:0048861	leukemia inhibitory factor signaling pat...	4	3	3.73	13905	0.9754	0.06970	0.06970
GO:0031098	stress-activated protein kinase signalin...	256	231	238.85	14095	0.9777	0.06978	0.06978
GO:2000182	regulation of progesterone biosynthetic ...	2	1	1.87	14686	0.9955	0.06999	0.06999
GO:1901977	negative regulation of cell cycle checkp...	10	9	9.33	7608	0.8589	0.07046	0.07046
GO:0043555	regulation of translation in response to...	18	15	16.79	13805	0.9712	0.07057	0.07057
GO:1902969	mitotic DNA replication	10	9	9.33	7609	0.8589	0.07059	0.07059
GO:0070537	histone H2A K63-linked deubiquitination	3	2	2.8	14301	0.9872	0.07071	0.07071
GO:1903069	regulation of ER-associated ubiquitin-de...	7	7	6.53	3075	0.6155	0.07079	0.07079
GO:0070948	regulation of neutrophil mediated cytoto...	4	4	3.73	5065	0.7578	0.07084	0.07084
GO:1902017	regulation of cilium assembly	38	35	35.45	5005	0.7516	0.07110	0.07110
GO:0051546	keratinocyte migration	13	13	12.13	1288	0.4059	0.07121	0.07121
GO:1903464	negative regulation of mitotic cell cycl...	2	1	1.87	14687	0.9955	0.07125	0.07125
GO:2000197	regulation of ribonucleoprotein complex ...	5	4	4.67	13532	0.9609	0.07125	0.07125
GO:0010171	body morphogenesis	40	31	37.32	15049	0.9998	0.07143	0.07143
GO:0048641	regulation of skeletal muscle tissue dev...	48	42	44.79	13514	0.9606	0.07152	0.07152
GO:0014031	mesenchymal cell development	56	52	52.25	4032	0.6793	0.07152	0.07152
GO:0048532	anatomical structure arrangement	12	9	11.2	14593	0.9936	0.07159	0.07159
GO:0098813	nuclear chromosome segregation	208	190	194.07	9642	0.8955	0.04526	0.07192
GO:0070498	interleukin-1-mediated signaling pathway	46	43	42.92	3377	0.6285	0.07242	0.07242
GO:0046533	negative regulation of photoreceptor cel...	8	7	7.46	9740	0.9041	0.07244	0.07244
GO:0034331	cell junction maintenance	13	13	12.13	1289	0.4059	0.07251	0.07251
GO:0050906	detection of stimulus involved in sensor...	597	552	557.01	7223	0.8222	2.8e-07	0.07284
GO:0090407	organophosphate biosynthetic process	534	491	498.23	9927	0.9105	0.07287	0.07287
GO:0051957	positive regulation of amino acid transp...	19	18	17.73	3396	0.6332	0.07294	0.07294
GO:0046777	protein autophosphorylation	208	191	194.07	7464	0.8410	0.07309	0.07309
GO:0006914	autophagy	384	358	358.28	2842	0.5749	0.07327	0.07327
GO:0061919	process utilizing autophagic mechanism	384	358	358.28	2843	0.5749	0.07327	0.07327
GO:0061197	fungiform papilla morphogenesis	5	4	4.67	13533	0.9609	0.07338	0.07338
GO:0061550	cranial ganglion development	5	4	4.67	13534	0.9609	0.07338	0.07338
GO:0070900	mitochondrial tRNA modification	6	6	5.6	3625	0.6597	0.07347	0.07347
GO:1900864	mitochondrial RNA modification	6	6	5.6	3626	0.6597	0.07347	0.07347
GO:0071241	cellular response to inorganic substance	180	161	167.94	14182	0.9822	0.00754	0.07366
GO:0051560	mitochondrial calcium ion homeostasis	19	16	17.73	13711	0.9654	0.07369	0.07369
GO:0003256	regulation of transcription from RNA pol...	9	9	8.4	2249	0.5357	0.07374	0.07374
GO:1903644	regulation of chaperone-mediated protein...	2	1	1.87	14688	0.9955	0.07410	0.07410
GO:0030814	regulation of cAMP metabolic process	58	52	54.12	9913	0.9086	0.07433	0.07433
GO:0030817	regulation of cAMP biosynthetic process	58	52	54.12	9914	0.9086	0.07433	0.07433
GO:0045761	regulation of adenylate cyclase activity	58	52	54.12	9915	0.9086	0.07433	0.07433
GO:0050974	detection of mechanical stimulus involve...	20	18	18.66	7557	0.8536	0.07433	0.07433
GO:1901575	organic substance catabolic process	1774	1644	1655.18	9380	0.8795	0.06649	0.07440
GO:0005996	monosaccharide metabolic process	240	224	223.93	2550	0.5583	0.06004	0.07469
GO:0048671	negative regulation of collateral sprout...	6	6	5.6	3627	0.6597	0.07487	0.07487
GO:0010257	NADH dehydrogenase complex assembly	53	51	49.45	778	0.3016	0.07487	0.07487
GO:0032981	mitochondrial respiratory chain complex ...	53	51	49.45	779	0.3016	0.07487	0.07487
GO:0097031	mitochondrial respiratory chain complex ...	53	51	49.45	780	0.3016	0.07487	0.07487
GO:0003197	endocardial cushion development	42	37	39.19	13113	0.9407	0.07511	0.07511
GO:0070734	histone H3-K27 methylation	17	16	15.86	4051	0.6832	0.07535	0.07535
GO:0007059	chromosome segregation	260	238	242.59	9640	0.8952	0.04999	0.07536
GO:0007229	integrin-mediated signaling pathway	80	73	74.64	7292	0.8340	0.07537	0.07537
GO:0031023	microtubule organizing center organizati...	117	105	109.16	13387	0.9507	0.07542	0.07542
GO:0044839	cell cycle G2/M phase transition	191	178	178.21	2957	0.5968	0.07566	0.07566
GO:0035907	dorsal aorta development	8	8	7.46	2654	0.5742	0.07572	0.07572
GO:0007354	zygotic determination of anterior/poster...	6	3	5.6	15046	0.9997	0.07573	0.07573
GO:0007031	peroxisome organization	66	60	61.58	7499	0.8485	0.07593	0.07593
GO:0050996	positive regulation of lipid catabolic p...	17	15	15.86	9676	0.8990	0.07601	0.07601
GO:0048568	embryonic organ development	371	339	346.15	13119	0.9417	0.07613	0.07613
GO:0007538	primary sex determination	3	2	2.8	14302	0.9872	0.07622	0.07622
GO:0072190	ureter urothelium development	3	3	2.8	6261	0.8122	0.07622	0.07622
GO:0072197	ureter morphogenesis	3	3	2.8	6262	0.8122	0.07622	0.07622
GO:0072289	metanephric nephron tubule formation	3	3	2.8	6263	0.8122	0.07622	0.07622
GO:0019693	ribose phosphate metabolic process	439	411	409.6	1575	0.4408	0.02062	0.07642
GO:0021680	cerebellar Purkinje cell layer developme...	26	23	24.26	9884	0.9075	0.07651	0.07651
GO:0090158	endoplasmic reticulum membrane organizat...	5	4	4.67	13535	0.9609	0.07652	0.07652
GO:0007010	cytoskeleton organization	1080	996	1007.66	13036	0.9350	0.07657	0.07657
GO:0002775	antimicrobial peptide production	5	5	4.67	4240	0.7070	0.07671	0.07671
GO:0002778	antibacterial peptide production	5	5	4.67	4241	0.7070	0.07671	0.07671
GO:0070231	T cell apoptotic process	37	31	34.52	14508	0.9896	0.07700	0.07700
GO:0019433	triglyceride catabolic process	28	27	26.12	1463	0.4318	0.07702	0.07702
GO:0072643	interferon-gamma secretion	19	17	17.73	7770	0.8694	0.07712	0.07712
GO:1905476	negative regulation of protein localizat...	27	26	25.19	1626	0.4518	0.07717	0.07717
GO:0032613	interleukin-10 production	39	37	36.39	2125	0.5099	0.07718	0.07718
GO:0033158	regulation of protein import into nucleu...	13	12	12.13	5900	0.7850	0.07741	0.07741
GO:0060486	Clara cell differentiation	4	4	3.73	5066	0.7578	0.07746	0.07746
GO:0030322	stabilization of membrane potential	15	15	14	1020	0.3533	0.07772	0.07772
GO:0032604	granulocyte macrophage colony-stimulatin...	13	12	12.13	5901	0.7850	0.07774	0.07774
GO:0120034	positive regulation of plasma membrane b...	81	73	75.57	9909	0.9085	0.07784	0.07784
GO:0045730	respiratory burst	27	27	25.19	261	0.1536	0.07792	0.07792
GO:0031935	regulation of chromatin silencing	17	15	15.86	9677	0.8990	0.07792	0.07792
GO:2000738	positive regulation of stem cell differe...	18	15	16.79	13806	0.9712	0.07800	0.07800
GO:0060397	JAK-STAT cascade involved in growth horm...	12	10	11.2	13456	0.9582	0.07801	0.07801
GO:1900543	negative regulation of purine nucleotide...	46	39	42.92	14505	0.9894	0.07801	0.07801
GO:0097742	de novo centriole assembly	4	2	3.73	14962	0.9989	0.07811	0.07811
GO:0098535	de novo centriole assembly involved in m...	4	2	3.73	14963	0.9989	0.07811	0.07811
GO:0006458	'de novo' protein folding	33	32	30.79	982	0.3416	0.07819	0.07819
GO:0034350	regulation of glial cell apoptotic proce...	7	6	6.53	10048	0.9249	0.07822	0.07822
GO:0030509	BMP signaling pathway	139	125	129.69	13429	0.9544	0.07852	0.07852
GO:2000418	positive regulation of eosinophil migrat...	3	2	2.8	14303	0.9872	0.07875	0.07875
GO:1903580	positive regulation of ATP metabolic pro...	29	24	27.06	14491	0.9888	0.07891	0.07891
GO:0009308	amine metabolic process	76	72	70.91	1415	0.4178	0.07901	0.07901
GO:0071333	cellular response to glucose stimulus	104	96	97.03	4929	0.7388	0.07902	0.07902
GO:0034036	purine ribonucleoside bisphosphate biosy...	4	2	3.73	14964	0.9989	0.07914	0.07914
GO:0050428	3'-phosphoadenosine 5'-phosphosulfate bi...	4	2	3.73	14965	0.9989	0.07914	0.07914
GO:0000050	urea cycle	9	8	8.4	9398	0.8821	0.07917	0.07917
GO:0007548	sex differentiation	226	212	210.86	1608	0.4469	0.04698	0.07920
GO:0007292	female gamete generation	117	106	109.16	9903	0.9077	0.07949	0.07949
GO:0035747	natural killer cell chemotaxis	14	12	13.06	13068	0.9374	0.07966	0.07966
GO:0019532	oxalate transport	12	8	11.2	15012	0.9993	0.07986	0.07986
GO:0030326	embryonic limb morphogenesis	105	93	97.97	14087	0.9770	0.00301	0.07990
GO:0035113	embryonic appendage morphogenesis	105	93	97.97	14088	0.9770	0.00301	0.07990
GO:0099133	ATP hydrolysis coupled anion transmembra...	10	9	9.33	7610	0.8589	0.07993	0.07993
GO:0002456	T cell mediated immunity	88	80	82.11	7756	0.8659	0.07999	0.07999
GO:1900077	negative regulation of cellular response...	26	24	24.26	4966	0.7489	0.08036	0.08036
GO:2001053	regulation of mesenchymal cell apoptotic...	10	9	9.33	7611	0.8589	0.08036	0.08036
GO:0043587	tongue morphogenesis	9	7	8.4	14143	0.9815	0.08073	0.08073
GO:0002710	negative regulation of T cell mediated i...	17	17	15.86	791	0.3075	0.08077	0.08077
GO:0035137	hindlimb morphogenesis	32	29	29.86	7398	0.8365	0.08078	0.08078
GO:0008614	pyridoxine metabolic process	2	2	1.87	7836	0.8705	0.08086	0.08086
GO:0008615	pyridoxine biosynthetic process	2	2	1.87	7837	0.8705	0.08086	0.08086
GO:0043954	cellular component maintenance	38	37	35.45	633	0.2672	0.08103	0.08103
GO:0072673	lamellipodium morphogenesis	13	10	12.13	14527	0.9912	0.08114	0.08114
GO:1900109	regulation of histone H3-K9 dimethylatio...	4	3	3.73	13906	0.9754	0.08157	0.08157
GO:1900113	negative regulation of histone H3-K9 tri...	4	4	3.73	5067	0.7578	0.08157	0.08157
GO:0015872	dopamine transport	40	34	37.32	14205	0.9842	0.08159	0.08159
GO:0021545	cranial nerve development	38	30	35.45	15010	0.9993	0.00736	0.08175
GO:0035938	estradiol secretion	2	1	1.87	14689	0.9955	0.08189	0.08189
GO:2000864	regulation of estradiol secretion	2	1	1.87	14690	0.9955	0.08189	0.08189
GO:0002315	marginal zone B cell differentiation	9	7	8.4	14144	0.9815	0.08189	0.08189
GO:0010737	protein kinase A signaling	32	30	29.86	3459	0.6367	0.08195	0.08195
GO:0043524	negative regulation of neuron apoptotic ...	116	107	108.23	4997	0.7506	0.08202	0.08202
GO:0055082	cellular chemical homeostasis	663	618	618.59	2856	0.5768	0.08204	0.08204
GO:1901624	negative regulation of lymphocyte chemot...	2	2	1.87	7838	0.8705	0.08231	0.08231
GO:0051306	mitotic sister chromatid separation	44	39	41.05	10254	0.9286	0.08233	0.08233
GO:0060720	spongiotrophoblast cell proliferation	2	2	1.87	7839	0.8705	0.08234	0.08234
GO:0060721	regulation of spongiotrophoblast cell pr...	2	2	1.87	7840	0.8705	0.08234	0.08234
GO:0060722	cell proliferation involved in embryonic...	2	2	1.87	7841	0.8705	0.08234	0.08234
GO:0060723	regulation of cell proliferation involve...	2	2	1.87	7842	0.8705	0.08234	0.08234
GO:0090214	spongiotrophoblast layer developmental g...	2	2	1.87	7843	0.8705	0.08234	0.08234
GO:1903547	regulation of growth hormone activity	2	2	1.87	7844	0.8705	0.08234	0.08234
GO:0071331	cellular response to hexose stimulus	106	97	98.9	7262	0.8279	0.08256	0.08256
GO:0006623	protein targeting to vacuole	27	24	25.19	9647	0.8969	0.08264	0.08264
GO:0090306	spindle assembly involved in meiosis	5	4	4.67	13536	0.9609	0.08266	0.08266
GO:2000807	regulation of synaptic vesicle clusterin...	8	7	7.46	9741	0.9041	0.08275	0.08275
GO:0031398	positive regulation of protein ubiquitin...	94	88	87.7	2543	0.5572	0.08285	0.08285
GO:0006413	translational initiation	170	145	158.61	15055	0.9999	0.03136	0.08288
GO:0071168	protein localization to chromatin	15	13	14	10187	0.9255	0.08304	0.08304
GO:0035235	ionotropic glutamate receptor signaling ...	20	16	18.66	14520	0.9911	0.08306	0.08306
GO:0031547	brain-derived neurotrophic factor recept...	4	4	3.73	5068	0.7578	0.08308	0.08308
GO:1901570	fatty acid derivative biosynthetic proce...	83	78	77.44	2143	0.5153	0.08313	0.08313
GO:0021893	cerebral cortex GABAergic interneuron fa...	2	2	1.87	7845	0.8705	0.08332	0.08332
GO:0061075	positive regulation of neural retina dev...	2	2	1.87	7846	0.8705	0.08332	0.08332
GO:1902868	positive regulation of retina developmen...	2	2	1.87	7847	0.8705	0.08332	0.08332
GO:1902871	positive regulation of amacrine cell dif...	2	2	1.87	7848	0.8705	0.08332	0.08332
GO:0051967	negative regulation of synaptic transmis...	16	11	14.93	15024	0.9996	0.08335	0.08335
GO:0002724	regulation of T cell cytokine production	26	22	24.26	13835	0.9730	0.08344	0.08344
GO:0034421	post-translational protein acetylation	3	3	2.8	6264	0.8122	0.08347	0.08347
GO:0060231	mesenchymal to epithelial transition	18	16	16.79	9542	0.8846	0.08349	0.08349
GO:0044375	regulation of peroxisome size	2	1	1.87	14691	0.9955	0.08365	0.08365
GO:0090330	regulation of platelet aggregation	14	14	13.06	1149	0.3787	0.08367	0.08367
GO:0090166	Golgi disassembly	6	4	5.6	14626	0.9949	0.08367	0.08367
GO:0046985	positive regulation of hemoglobin biosyn...	2	2	1.87	7849	0.8705	0.08372	0.08372
GO:0097152	mesenchymal cell apoptotic process	11	10	10.26	7304	0.8348	0.08387	0.08387
GO:0071812	positive regulation of fever generation ...	2	1	1.87	14692	0.9955	0.08418	0.08418
GO:0071848	positive regulation of ERK1 and ERK2 cas...	2	1	1.87	14693	0.9955	0.08418	0.08418
GO:0009612	response to mechanical stimulus	174	153	162.35	14905	0.9970	0.08419	0.08419
GO:1902617	response to fluoride	3	2	2.8	14304	0.9872	0.08423	0.08423
GO:0003266	regulation of secondary heart field card...	9	8	8.4	9399	0.8821	0.08444	0.08444
GO:1990403	embryonic brain development	9	7	8.4	14145	0.9815	0.08444	0.08444
GO:0002578	negative regulation of antigen processin...	15	12	14	14219	0.9849	0.08448	0.08448
GO:0072124	regulation of glomerular mesangial cell ...	8	8	7.46	2655	0.5742	0.08457	0.08457
GO:0007254	JNK cascade	176	155	164.21	14885	0.9966	0.08486	0.08486
GO:0060688	regulation of morphogenesis of a branchi...	48	44	44.79	5881	0.7832	0.08495	0.08495
GO:0031573	intra-S DNA damage checkpoint	18	15	16.79	13807	0.9712	0.08501	0.08501
GO:1990253	cellular response to leucine starvation	8	7	7.46	9742	0.9041	0.08517	0.08517
GO:0006063	uronic acid metabolic process	22	21	20.53	2562	0.5611	0.08519	0.08519
GO:0019585	glucuronate metabolic process	22	21	20.53	2563	0.5611	0.08519	0.08519
GO:0010469	regulation of receptor activity	557	518	519.69	3526	0.6547	0.08536	0.08536
GO:0001826	inner cell mass cell differentiation	8	8	7.46	2656	0.5742	0.08559	0.08559
GO:0072178	nephric duct morphogenesis	8	8	7.46	2657	0.5742	0.08559	0.08559
GO:0015961	diadenosine polyphosphate catabolic proc...	4	3	3.73	13907	0.9754	0.08566	0.08566
GO:0071543	diphosphoinositol polyphosphate metaboli...	4	3	3.73	13908	0.9754	0.08566	0.08566
GO:1901906	diadenosine pentaphosphate metabolic pro...	4	3	3.73	13909	0.9754	0.08566	0.08566
GO:1901907	diadenosine pentaphosphate catabolic pro...	4	3	3.73	13910	0.9754	0.08566	0.08566
GO:1901908	diadenosine hexaphosphate metabolic proc...	4	3	3.73	13911	0.9754	0.08566	0.08566
GO:1901909	diadenosine hexaphosphate catabolic proc...	4	3	3.73	13912	0.9754	0.08566	0.08566
GO:1901910	adenosine 5'-(hexahydrogen pentaphosphat...	4	3	3.73	13913	0.9754	0.08566	0.08566
GO:1901911	adenosine 5'-(hexahydrogen pentaphosphat...	4	3	3.73	13914	0.9754	0.08566	0.08566
GO:0043951	negative regulation of cAMP-mediated sig...	10	10	9.33	1949	0.4998	0.08573	0.08573
GO:1901565	organonitrogen compound catabolic proces...	1081	1016	1008.6	378	0.1932	0.08598	0.08598
GO:1903937	response to acrylamide	2	2	1.87	7850	0.8705	0.08601	0.08601
GO:0034162	toll-like receptor 9 signaling pathway	19	16	17.73	13712	0.9654	0.08605	0.08605
GO:1902202	regulation of hepatocyte growth factor r...	3	3	2.8	6265	0.8122	0.08628	0.08628
GO:0019509	L-methionine salvage from methylthioaden...	4	3	3.73	13915	0.9754	0.08637	0.08637
GO:0009108	coenzyme biosynthetic process	118	110	110.1	2995	0.6066	0.08641	0.08641
GO:2000311	regulation of AMPA receptor activity	18	17	16.79	3554	0.6581	0.08652	0.08652
GO:1990267	response to transition metal nanoparticl...	2	2	1.87	7851	0.8705	0.08658	0.08658
GO:0003160	endocardium morphogenesis	5	5	4.67	4242	0.7070	0.08665	0.08665
GO:1901339	regulation of store-operated calcium cha...	6	6	5.6	3628	0.6597	0.08688	0.08688
GO:0032024	positive regulation of insulin secretion	64	60	59.71	2632	0.5711	0.08689	0.08689
GO:2000002	negative regulation of DNA damage checkp...	9	8	8.4	9400	0.8821	0.08707	0.08707
GO:2000503	positive regulation of natural killer ce...	11	9	10.26	13741	0.9671	0.08714	0.08714
GO:0051310	metaphase plate congression	50	48	46.65	972	0.3401	0.08722	0.08722
GO:0019373	epoxygenase P450 pathway	16	15	14.93	4660	0.7086	0.08724	0.08724
GO:0003285	septum secundum development	3	2	2.8	14305	0.9872	0.08727	0.08727
GO:0036491	regulation of translation initiation in ...	7	6	6.53	10049	0.9249	0.08730	0.08730
GO:0007163	establishment or maintenance of cell pol...	154	143	143.69	3952	0.6638	0.08731	0.08731
GO:0010604	positive regulation of macromolecule met...	2732	2520	2549.01	14576	0.9927	0.12815	0.08742
GO:0042089	cytokine biosynthetic process	100	94	93.3	1890	0.4916	0.08747	0.08747
GO:0061178	regulation of insulin secretion involved...	49	45	45.72	5819	0.7708	0.08758	0.08758
GO:0050703	interleukin-1 alpha secretion	7	6	6.53	10050	0.9249	0.08766	0.08766
GO:0050705	regulation of interleukin-1 alpha secret...	7	6	6.53	10051	0.9249	0.08766	0.08766
GO:0006480	N-terminal protein amino acid methylatio...	2	1	1.87	14694	0.9955	0.08784	0.08784
GO:0018201	peptidyl-glycine modification	2	1	1.87	14695	0.9955	0.08784	0.08784
GO:0051301	cell division	517	478	482.37	6156	0.8099	0.08794	0.08794
GO:0009743	response to carbohydrate	182	167	169.81	7447	0.8391	0.08795	0.08795
GO:1903251	multi-ciliated epithelial cell different...	8	6	7.46	14251	0.9870	0.08805	0.08805
GO:0032728	positive regulation of interferon-beta p...	25	24	23.33	1911	0.4937	0.08814	0.08814
GO:0015672	monovalent inorganic cation transport	477	449	445.05	627	0.2656	0.08823	0.08823
GO:0071787	endoplasmic reticulum tubular network fo...	4	4	3.73	5069	0.7578	0.08834	0.08834
GO:0007619	courtship behavior	3	1	2.8	15032	0.9997	0.08840	0.08840
GO:0045603	positive regulation of endothelial cell ...	19	16	17.73	13713	0.9654	0.08846	0.08846
GO:0010752	regulation of cGMP-mediated signaling	7	7	6.53	3076	0.6155	0.08852	0.08852
GO:1901360	organic cyclic compound metabolic proces...	5507	5135	5138.15	2958	0.5970	0.04875	0.08858
GO:0033483	gas homeostasis	10	9	9.33	7612	0.8589	0.08866	0.08866
GO:0032653	regulation of interleukin-10 production	38	36	35.45	2224	0.5273	0.08875	0.08875
GO:0032536	regulation of cell projection size	11	10	10.26	7305	0.8348	0.08878	0.08878
GO:0009057	macromolecule catabolic process	1195	1109	1114.96	5880	0.7832	0.08909	0.08909
GO:0042999	regulation of Golgi to plasma membrane C...	2	2	1.87	7852	0.8705	0.08915	0.08915
GO:0043002	negative regulation of Golgi to plasma m...	2	2	1.87	7853	0.8705	0.08915	0.08915
GO:0043004	cytoplasmic sequestering of CFTR protein	2	2	1.87	7854	0.8705	0.08915	0.08915
GO:0061709	reticulophagy	2	2	1.87	7855	0.8705	0.08925	0.08925
GO:0002505	antigen processing and presentation of p...	8	5	7.46	14990	0.9989	0.08932	0.08932
GO:0002506	polysaccharide assembly with MHC class I...	8	5	7.46	14991	0.9989	0.08932	0.08932
GO:0065006	protein-carbohydrate complex assembly	8	5	7.46	14992	0.9989	0.08932	0.08932
GO:0071823	protein-carbohydrate complex subunit org...	8	5	7.46	14993	0.9989	0.08932	0.08932
GO:0055093	response to hyperoxia	18	16	16.79	9543	0.8846	0.08936	0.08936
GO:0061013	regulation of mRNA catabolic process	121	108	112.9	13776	0.9684	0.08941	0.08941
GO:2000698	positive regulation of epithelial cell d...	6	6	5.6	3629	0.6597	0.08946	0.08946
GO:0010592	positive regulation of lamellipodium ass...	17	15	15.86	9678	0.8990	0.08971	0.08971
GO:0035900	response to isolation stress	5	4	4.67	13537	0.9609	0.08980	0.08980
GO:0007023	post-chaperonin tubulin folding pathway	4	4	3.73	5070	0.7578	0.08980	0.08980
GO:0033043	regulation of organelle organization	1036	954	966.61	13392	0.9513	0.09004	0.09004
GO:0045980	negative regulation of nucleotide metabo...	47	40	43.85	14473	0.9880	0.09005	0.09005
GO:0071630	nuclear protein quality control by the u...	3	3	2.8	6266	0.8122	0.09010	0.09010
GO:0032731	positive regulation of interleukin-1 bet...	37	35	34.52	2497	0.5450	0.09011	0.09011
GO:1903350	response to dopamine	12	11	11.2	6161	0.8102	0.09015	0.09015
GO:1903351	cellular response to dopamine	12	11	11.2	6162	0.8102	0.09015	0.09015
GO:1905634	regulation of protein localization to ch...	2	2	1.87	7856	0.8705	0.09019	0.09019
GO:0006835	dicarboxylic acid transport	79	68	73.71	14606	0.9939	0.09058	0.09058
GO:0060159	regulation of dopamine receptor signalin...	9	8	8.4	9401	0.8821	0.09061	0.09061
GO:0000028	ribosomal small subunit assembly	17	16	15.86	4052	0.6832	0.09061	0.09061
GO:1902576	negative regulation of nuclear cell cycl...	4	3	3.73	13916	0.9754	0.09070	0.09070
GO:0050654	chondroitin sulfate proteoglycan metabol...	37	33	34.52	9718	0.9014	0.09101	0.09101
GO:0043137	DNA replication, removal of RNA primer	3	3	2.8	6267	0.8122	0.09108	0.09108
GO:0016119	carotene metabolic process	2	1	1.87	14696	0.9955	0.09114	0.09114
GO:0045683	negative regulation of epidermis develop...	18	14	16.79	14615	0.9945	0.09123	0.09123
GO:0051386	regulation of neurotrophin TRK receptor ...	9	8	8.4	9402	0.8821	0.09153	0.09153
GO:0010506	regulation of autophagy	242	226	225.79	2496	0.5445	0.09155	0.09155
GO:0048251	elastic fiber assembly	7	7	6.53	3077	0.6155	0.09156	0.09156
GO:0032610	interleukin-1 alpha production	10	9	9.33	7613	0.8589	0.09178	0.09178
GO:0032650	regulation of interleukin-1 alpha produc...	10	9	9.33	7614	0.8589	0.09178	0.09178
GO:0014046	dopamine secretion	27	23	25.19	13778	0.9686	0.09184	0.09184
GO:0014059	regulation of dopamine secretion	27	23	25.19	13779	0.9686	0.09184	0.09184
GO:0051289	protein homotetramerization	61	58	56.91	1367	0.4093	0.09199	0.09199
GO:0006366	transcription from RNA polymerase II pro...	2381	2201	2221.52	13768	0.9676	0.09519	0.09214
GO:0033127	regulation of histone phosphorylation	13	12	12.13	5902	0.7850	0.09217	0.09217
GO:1902683	regulation of receptor localization to s...	3	3	2.8	6268	0.8122	0.09221	0.09221
GO:2000301	negative regulation of synaptic vesicle ...	3	1	2.8	15033	0.9997	0.09221	0.09221
GO:0099532	synaptic vesicle endosomal processing	2	1	1.87	14697	0.9955	0.09234	0.09234
GO:0010038	response to metal ion	306	282	285.5	7251	0.8239	0.07488	0.09261
GO:0009792	embryo development ending in birth or eg...	513	475	478.64	5841	0.7746	0.09276	0.09276
GO:0014842	regulation of skeletal muscle satellite ...	8	7	7.46	9743	0.9041	0.09286	0.09286
GO:0043087	regulation of GTPase activity	422	391	393.74	4945	0.7436	0.09286	0.09286
GO:0060323	head morphogenesis	30	24	27.99	14894	0.9969	0.09291	0.09291
GO:0060571	morphogenesis of an epithelial fold	21	17	19.59	14494	0.9890	0.09300	0.09300
GO:0009617	response to bacterium	654	612	610.2	1439	0.4255	0.09300	0.09300
GO:0009952	anterior/posterior pattern specification	182	160	169.81	14937	0.9975	0.09311	0.09311
GO:0034104	negative regulation of tissue remodeling	19	17	17.73	7771	0.8694	0.09354	0.09354
GO:0021957	corticospinal tract morphogenesis	4	4	3.73	5071	0.7578	0.09392	0.09392
GO:0035333	Notch receptor processing, ligand-depend...	5	5	4.67	4243	0.7070	0.09394	0.09394
GO:2000191	regulation of fatty acid transport	21	18	19.59	13400	0.9520	0.09406	0.09406
GO:0036118	hyaluranon cable assembly	3	3	2.8	6269	0.8122	0.09414	0.09414
GO:1900104	regulation of hyaluranon cable assembly	3	3	2.8	6270	0.8122	0.09414	0.09414
GO:1900106	positive regulation of hyaluranon cable ...	3	3	2.8	6271	0.8122	0.09414	0.09414
GO:0032878	regulation of establishment or maintenan...	16	15	14.93	4661	0.7086	0.09417	0.09417
GO:0007088	regulation of mitotic nuclear division	131	119	122.23	9711	0.9000	0.09421	0.09421
GO:0098542	defense response to other organism	528	495	492.64	1197	0.3788	0.09441	0.09441
GO:0002638	negative regulation of immunoglobulin pr...	7	6	6.53	10052	0.9249	0.09446	0.09446
GO:0051930	regulation of sensory perception of pain	34	33	31.72	879	0.3255	0.09456	0.09456
GO:0051931	regulation of sensory perception	34	33	31.72	880	0.3255	0.09456	0.09456
GO:0048389	intermediate mesoderm development	2	2	1.87	7857	0.8705	0.09456	0.09456
GO:0061227	pattern specification involved in mesone...	2	2	1.87	7858	0.8705	0.09456	0.09456
GO:0072098	anterior/posterior pattern specification...	2	2	1.87	7859	0.8705	0.09456	0.09456
GO:1901963	regulation of cell proliferation involve...	2	1	1.87	14698	0.9955	0.09456	0.09456
GO:0006561	proline biosynthetic process	7	5	6.53	14541	0.9915	0.09459	0.09459
GO:0032645	regulation of granulocyte macrophage col...	12	12	11.2	1493	0.4351	0.09463	0.09463
GO:0043585	nose morphogenesis	3	1	2.8	15034	0.9997	0.09467	0.09467
GO:0060364	frontal suture morphogenesis	3	1	2.8	15035	0.9997	0.09467	0.09467
GO:0006432	phenylalanyl-tRNA aminoacylation	4	3	3.73	13917	0.9754	0.09472	0.09472
GO:0060733	regulation of eIF2 alpha phosphorylation...	2	1	1.87	14699	0.9955	0.09489	0.09489
GO:0071262	regulation of translational initiation i...	2	1	1.87	14700	0.9955	0.09489	0.09489
GO:0071264	positive regulation of translational ini...	2	1	1.87	14701	0.9955	0.09489	0.09489
GO:0006461	protein complex assembly	1206	1118	1125.22	7248	0.8232	0.00410	0.09504
GO:0070271	protein complex biogenesis	1206	1118	1125.22	7249	0.8232	0.00410	0.09504
GO:0020027	hemoglobin metabolic process	9	9	8.4	2250	0.5357	0.09531	0.09531
GO:0048250	mitochondrial iron ion transport	2	2	1.87	7860	0.8705	0.09536	0.09536
GO:2000114	regulation of establishment of cell pola...	14	13	13.06	5670	0.7596	0.09558	0.09558
GO:0030046	parallel actin filament bundle assembly	2	1	1.87	14702	0.9955	0.09558	0.09558
GO:0019087	transformation of host cell by virus	3	3	2.8	6272	0.8122	0.09565	0.09565
GO:0046755	viral budding	24	23	22.39	2150	0.5156	0.09593	0.09593
GO:0051443	positive regulation of ubiquitin-protein...	24	23	22.39	2151	0.5156	0.09598	0.09598
GO:0072599	establishment of protein localization to...	92	79	85.84	14891	0.9969	0.09602	0.09602
GO:0099639	neurotransmitter receptor transport, end...	4	4	3.73	5072	0.7578	0.09608	0.09608
GO:0090176	microtubule cytoskeleton organization in...	2	2	1.87	7861	0.8705	0.09631	0.09631
GO:0061588	calcium activated phospholipid scramblin...	4	2	3.73	14966	0.9989	0.09638	0.09638
GO:0001976	neurological system process involved in ...	13	13	12.13	1290	0.4059	0.09642	0.09642
GO:0038165	oncostatin-M-mediated signaling pathway	4	4	3.73	5073	0.7578	0.09643	0.09643
GO:0042303	molting cycle	95	89	88.64	2508	0.5461	0.09647	0.09647
GO:0042633	hair cycle	95	89	88.64	2509	0.5461	0.09647	0.09647
GO:0030510	regulation of BMP signaling pathway	81	68	75.57	15007	0.9991	0.09661	0.09661
GO:0010668	ectodermal cell differentiation	7	6	6.53	10053	0.9249	0.09664	0.09664
GO:0002098	tRNA wobble uridine modification	12	12	11.2	1494	0.4351	0.09676	0.09676
GO:0001678	cellular glucose homeostasis	114	105	106.36	5784	0.7670	0.09687	0.09687
GO:0007034	vacuolar transport	107	101	99.83	1420	0.4187	0.09689	0.09689
GO:0000070	mitotic sister chromatid segregation	122	112	113.83	6117	0.8060	0.03450	0.09690
GO:0032446	protein modification by small protein co...	734	688	684.84	1008	0.3499	0.09712	0.09712
GO:0003025	regulation of systemic arterial blood pr...	4	4	3.73	5074	0.7578	0.09721	0.09721
GO:0000056	ribosomal small subunit export from nucl...	6	5	5.6	13141	0.9439	0.09751	0.09751
GO:2000819	regulation of nucleotide-excision repair	2	1	1.87	14703	0.9955	0.09761	0.09761
GO:0032350	regulation of hormone metabolic process	21	18	19.59	13401	0.9520	0.09766	0.09766
GO:0045002	double-strand break repair via single-st...	5	3	4.67	14913	0.9973	0.09776	0.09776
GO:0003188	heart valve formation	13	12	12.13	5903	0.7850	0.09797	0.09797
GO:1902855	regulation of non-motile cilium assembly	7	6	6.53	10054	0.9249	0.09798	0.09798
GO:0042592	homeostatic process	1490	1388	1390.2	3357	0.6201	0.06732	0.09801
GO:0003190	atrioventricular valve formation	6	5	5.6	13142	0.9439	0.09806	0.09806
GO:0009893	positive regulation of metabolic process	2930	2704	2733.75	14574	0.9926	0.13924	0.09815
GO:1902809	regulation of skeletal muscle fiber diff...	4	3	3.73	13918	0.9754	0.09838	0.09838
GO:1901888	regulation of cell junction assembly	78	73	72.78	2848	0.5753	0.09846	0.09846
GO:0071772	response to BMP	150	134	139.95	14080	0.9769	0.09850	0.09850
GO:0071773	cellular response to BMP stimulus	150	134	139.95	14081	0.9769	0.09850	0.09850
GO:0071611	granulocyte colony-stimulating factor pr...	5	3	4.67	14914	0.9973	0.09853	0.09853
GO:0072182	regulation of nephron tubule epithelial ...	10	9	9.33	7615	0.8589	0.09879	0.09879
GO:0039530	MDA-5 signaling pathway	8	7	7.46	9744	0.9041	0.09884	0.09884
GO:0006735	NADH regeneration	19	18	17.73	3397	0.6332	0.09900	0.09900
GO:0061621	canonical glycolysis	19	18	17.73	3398	0.6332	0.09900	0.09900
GO:0061718	glucose catabolic process to pyruvate	19	18	17.73	3399	0.6332	0.09900	0.09900
GO:0035878	nail development	9	8	8.4	9403	0.8821	0.09910	0.09910
GO:0033341	regulation of collagen binding	2	2	1.87	7862	0.8705	0.09914	0.09914
GO:0021854	hypothalamus development	18	17	16.79	3555	0.6581	0.09921	0.09921
GO:0009187	cyclic nucleotide metabolic process	112	101	104.5	10252	0.9284	0.09945	0.09945
GO:0050852	T cell receptor signaling pathway	139	124	129.69	14064	0.9763	0.09978	0.09978
GO:0017062	respiratory chain complex III assembly	7	7	6.53	3078	0.6155	0.09981	0.09981
GO:0034551	mitochondrial respiratory chain complex ...	7	7	6.53	3079	0.6155	0.09981	0.09981
GO:0097033	mitochondrial respiratory chain complex ...	7	7	6.53	3080	0.6155	0.09981	0.09981
GO:0009150	purine ribonucleotide metabolic process	408	380	380.67	2990	0.6030	0.02710	0.09996
GO:0050992	dimethylallyl diphosphate biosynthetic p...	2	2	1.87	7863	0.8705	0.10005	0.10005
GO:0050993	dimethylallyl diphosphate metabolic proc...	2	2	1.87	7864	0.8705	0.10005	0.10005
GO:0006784	heme a biosynthetic process	2	2	1.87	7865	0.8705	0.10008	0.10008
GO:0046160	heme a metabolic process	2	2	1.87	7866	0.8705	0.10008	0.10008
GO:0060689	cell differentiation involved in salivar...	3	2	2.8	14306	0.9872	0.10030	0.10030
GO:0042107	cytokine metabolic process	101	95	94.24	1868	0.4809	0.10071	0.10071
GO:0032988	ribonucleoprotein complex disassembly	11	11	10.26	1702	0.4663	0.10071	0.10071
GO:0061622	glycolytic process through glucose-1-pho...	2	1	1.87	14704	0.9955	0.10088	0.10088
GO:0043307	eosinophil activation	9	9	8.4	2251	0.5357	0.10090	0.10090
GO:0071918	urea transmembrane transport	2	2	1.87	7867	0.8705	0.10092	0.10092
GO:0006614	SRP-dependent cotranslational protein ta...	82	70	76.51	14904	0.9970	0.10121	0.10121
GO:0048845	venous blood vessel morphogenesis	7	6	6.53	10055	0.9249	0.10126	0.10126
GO:0006163	purine nucleotide metabolic process	423	394	394.67	2982	0.6009	0.02893	0.10129
GO:0045579	positive regulation of B cell differenti...	12	9	11.2	14594	0.9936	0.10141	0.10141
GO:0034085	establishment of sister chromatid cohesi...	4	3	3.73	13919	0.9754	0.10165	0.10165
GO:0071962	mitotic sister chromatid cohesion, centr...	4	4	3.73	5075	0.7578	0.10165	0.10165
GO:0001958	endochondral ossification	23	22	21.46	2434	0.5381	0.10194	0.10194
GO:0036075	replacement ossification	23	22	21.46	2435	0.5381	0.10194	0.10194
GO:0044085	cellular component biogenesis	2741	2543	2557.41	9638	0.8938	0.03211	0.10196
GO:0032870	cellular response to hormone stimulus	560	531	522.49	113	0.0804	0.10212	0.10212
GO:0046390	ribose phosphate biosynthetic process	183	169	170.74	5047	0.7551	0.10215	0.10215
GO:2000109	regulation of macrophage apoptotic proce...	9	9	8.4	2252	0.5357	0.10220	0.10220
GO:1904290	negative regulation of mitotic DNA damag...	7	6	6.53	10056	0.9249	0.10227	0.10227
GO:0051173	positive regulation of nitrogen compound...	2616	2417	2440.78	14110	0.9798	0.12000	0.10227
GO:0006085	acetyl-CoA biosynthetic process	17	17	15.86	792	0.3075	0.10230	0.10230
GO:0003338	metanephros morphogenesis	29	26	27.06	9353	0.8741	0.10250	0.10250
GO:1990613	mitochondrial membrane fusion	2	1	1.87	14705	0.9955	0.10257	0.10257
GO:1901844	regulation of cell communication by elec...	9	6	8.4	14941	0.9981	0.10258	0.10258
GO:0044771	meiotic cell cycle phase transition	5	4	4.67	13538	0.9609	0.10261	0.10261
GO:1901993	regulation of meiotic cell cycle phase t...	5	4	4.67	13539	0.9609	0.10261	0.10261
GO:0042095	interferon-gamma biosynthetic process	15	15	14	1021	0.3533	0.10265	0.10265
GO:1903423	positive regulation of synaptic vesicle ...	6	3	5.6	15047	0.9997	0.10273	0.10273
GO:0060423	foregut regionalization	3	1	2.8	15036	0.9997	0.10293	0.10293
GO:0060424	lung field specification	3	1	2.8	15037	0.9997	0.10293	0.10293
GO:0060492	lung induction	3	1	2.8	15038	0.9997	0.10293	0.10293
GO:0048210	Golgi vesicle fusion to target membrane	3	3	2.8	6273	0.8122	0.10303	0.10303
GO:0015912	short-chain fatty acid transport	2	1	1.87	14706	0.9955	0.10319	0.10319
GO:0015913	short-chain fatty acid import	2	1	1.87	14707	0.9955	0.10319	0.10319
GO:0036258	multivesicular body assembly	29	27	27.06	4152	0.6930	0.10331	0.10331
GO:0039702	viral budding via host ESCRT complex	21	20	19.59	2908	0.5847	0.10340	0.10340
GO:0009052	pentose-phosphate shunt, non-oxidative b...	6	6	5.6	3630	0.6597	0.10340	0.10340
GO:0097176	epoxide metabolic process	3	3	2.8	6274	0.8122	0.10360	0.10360
GO:0070327	thyroid hormone transport	7	6	6.53	10057	0.9249	0.10363	0.10363
GO:0060627	regulation of vesicle-mediated transport	438	413	408.66	502	0.2322	0.10366	0.10366
GO:0006661	phosphatidylinositol biosynthetic proces...	122	110	113.83	13037	0.9352	0.10366	0.10366
GO:0046851	negative regulation of bone remodeling	16	14	14.93	9939	0.9127	0.10368	0.10368
GO:0060440	trachea formation	6	5	5.6	13143	0.9439	0.10371	0.10371
GO:0006699	bile acid biosynthetic process	31	27	28.92	13329	0.9469	0.10386	0.10386
GO:0061590	calcium activated phosphatidylcholine sc...	3	1	2.8	15039	0.9997	0.10393	0.10393
GO:0061591	calcium activated galactosylceramide scr...	3	1	2.8	15040	0.9997	0.10393	0.10393
GO:0140013	meiotic nuclear division	143	131	133.42	7441	0.8381	0.10403	0.10403
GO:0071326	cellular response to monosaccharide stim...	107	98	99.83	7215	0.8207	0.10415	0.10415
GO:0009141	nucleoside triphosphate metabolic proces...	261	247	243.52	518	0.2331	0.01752	0.10420
GO:0007568	aging	255	241	237.92	625	0.2641	0.10428	0.10428
GO:0032055	negative regulation of translation in re...	6	5	5.6	13144	0.9439	0.10431	0.10431
GO:0036492	eiF2alpha phosphorylation in response to...	6	5	5.6	13145	0.9439	0.10431	0.10431
GO:0070417	cellular response to cold	6	6	5.6	3631	0.6597	0.10431	0.10431
GO:0002249	lymphocyte anergy	5	4	4.67	13540	0.9609	0.10434	0.10434
GO:0002667	regulation of T cell anergy	5	4	4.67	13541	0.9609	0.10434	0.10434
GO:0002870	T cell anergy	5	4	4.67	13542	0.9609	0.10434	0.10434
GO:0002911	regulation of lymphocyte anergy	5	4	4.67	13543	0.9609	0.10434	0.10434
GO:0016601	Rac protein signal transduction	38	32	35.45	14472	0.9880	0.10445	0.10445
GO:0006954	inflammatory response	752	696	701.63	7219	0.8212	0.01093	0.10474
GO:0031325	positive regulation of cellular metaboli...	2717	2511	2535.02	14107	0.9793	0.12234	0.10479
GO:1990481	mRNA pseudouridine synthesis	5	4	4.67	13544	0.9609	0.10489	0.10489
GO:0016569	covalent chromatin modification	384	353	358.28	9392	0.8819	0.10494	0.10494
GO:0060325	face morphogenesis	25	20	23.33	14623	0.9948	0.10499	0.10499
GO:0006732	coenzyme metabolic process	266	246	248.18	5026	0.7528	0.06797	0.10500
GO:0043408	regulation of MAPK cascade	664	607	619.53	14094	0.9775	0.10505	0.10505
GO:0000012	single strand break repair	10	9	9.33	7616	0.8589	0.10506	0.10506
GO:0045047	protein targeting to ER	90	77	83.97	14934	0.9975	0.10511	0.10511
GO:0005981	regulation of glycogen catabolic process	5	5	4.67	4244	0.7070	0.10514	0.10514
GO:1900271	regulation of long-term synaptic potenti...	30	26	27.99	13417	0.9529	0.10536	0.10536
GO:0000086	G2/M transition of mitotic cell cycle	175	164	163.28	1883	0.4905	0.10539	0.10539
GO:0045356	positive regulation of interferon-alpha ...	4	4	3.73	5076	0.7578	0.10543	0.10543
GO:1902728	positive regulation of growth factor dep...	2	1	1.87	14708	0.9955	0.10546	0.10546
GO:1990535	neuron projection maintenance	8	8	7.46	2658	0.5742	0.10548	0.10548
GO:1901537	positive regulation of DNA demethylation	2	2	1.87	7868	0.8705	0.10550	0.10550
GO:0006515	protein quality control for misfolded or...	24	22	22.39	5974	0.7852	0.10563	0.10563
GO:0009082	branched-chain amino acid biosynthetic p...	2	1	1.87	14709	0.9955	0.10577	0.10577
GO:0009098	leucine biosynthetic process	2	1	1.87	14710	0.9955	0.10577	0.10577
GO:0009099	valine biosynthetic process	2	1	1.87	14711	0.9955	0.10577	0.10577
GO:0021679	cerebellar molecular layer development	4	3	3.73	13920	0.9754	0.10578	0.10578
GO:1902188	positive regulation of viral release fro...	15	15	14	1022	0.3533	0.10587	0.10587
GO:0006002	fructose 6-phosphate metabolic process	9	7	8.4	14146	0.9815	0.10598	0.10598
GO:0034198	cellular response to amino acid starvati...	40	39	37.32	536	0.2415	0.10607	0.10607
GO:1903902	positive regulation of viral life cycle	48	44	44.79	5882	0.7832	0.10612	0.10612
GO:0090611	ubiquitin-independent protein catabolic ...	5	5	4.67	4245	0.7070	0.10621	0.10621
GO:0086002	cardiac muscle cell action potential inv...	47	43	43.85	6043	0.7954	0.10645	0.10645
GO:0032782	bile acid secretion	6	4	5.6	14627	0.9949	0.10650	0.10650
GO:1903371	regulation of endoplasmic reticulum tubu...	4	4	3.73	5077	0.7578	0.10656	0.10656
GO:0075525	viral translational termination-reinitia...	5	3	4.67	14915	0.9973	0.10658	0.10658
GO:0006751	glutathione catabolic process	9	7	8.4	14147	0.9815	0.10663	0.10663
GO:0000212	meiotic spindle organization	11	10	10.26	7306	0.8348	0.10683	0.10683
GO:0071763	nuclear membrane organization	6	5	5.6	13146	0.9439	0.10691	0.10691
GO:0006402	mRNA catabolic process	279	248	260.31	14939	0.9980	0.10701	0.10701
GO:0046607	positive regulation of centrosome cycle	15	13	14	10188	0.9255	0.10706	0.10706
GO:0070670	response to interleukin-4	28	26	26.12	4734	0.7117	0.10725	0.10725
GO:0097242	amyloid-beta clearance	18	14	16.79	14616	0.9945	0.10729	0.10729
GO:0036438	maintenance of lens transparency	2	2	1.87	7869	0.8705	0.10749	0.10749
GO:1901534	positive regulation of hematopoietic pro...	2	2	1.87	7870	0.8705	0.10749	0.10749
GO:2001251	negative regulation of chromosome organi...	101	93	94.24	5764	0.7652	0.10750	0.10750
GO:0033238	regulation of cellular amine metabolic p...	34	32	31.72	2972	0.5995	0.10761	0.10761
GO:0071868	cellular response to monoamine stimulus	29	28	27.06	1386	0.4125	0.10770	0.10770
GO:0071870	cellular response to catecholamine stimu...	29	28	27.06	1387	0.4125	0.10770	0.10770
GO:1901698	response to nitrogen compound	930	859	867.71	9619	0.8918	0.04790	0.10772
GO:0000226	microtubule cytoskeleton organization	407	373	379.74	10030	0.9234	0.10775	0.10775
GO:1902565	positive regulation of neutrophil activa...	3	1	2.8	15041	0.9997	0.10781	0.10781
GO:0048704	embryonic skeletal system morphogenesis	76	67	70.91	13793	0.9702	0.10798	0.10798
GO:1902101	positive regulation of metaphase/anaphas...	8	6	7.46	14252	0.9870	0.10814	0.10814
GO:1905820	positive regulation of chromosome separa...	8	6	7.46	14253	0.9870	0.10814	0.10814
GO:2000653	regulation of genetic imprinting	3	3	2.8	6275	0.8122	0.10820	0.10820
GO:0020021	immortalization of host cell	2	2	1.87	7871	0.8705	0.10829	0.10829
GO:0000186	activation of MAPKK activity	41	37	38.25	7739	0.8630	0.10844	0.10844
GO:0045820	negative regulation of glycolytic proces...	9	8	8.4	9404	0.8821	0.10844	0.10844
GO:0051195	negative regulation of cofactor metaboli...	9	8	8.4	9405	0.8821	0.10844	0.10844
GO:0051198	negative regulation of coenzyme metaboli...	9	8	8.4	9406	0.8821	0.10844	0.10844
GO:0033044	regulation of chromosome organization	259	239	241.65	6007	0.7892	0.10847	0.10847
GO:0010903	negative regulation of very-low-density ...	2	1	1.87	14712	0.9955	0.10849	0.10849
GO:0010982	regulation of high-density lipoprotein p...	2	2	1.87	7872	0.8705	0.10849	0.10849
GO:0060620	regulation of cholesterol import	2	2	1.87	7873	0.8705	0.10849	0.10849
GO:2000909	regulation of sterol import	2	2	1.87	7874	0.8705	0.10849	0.10849
GO:0098712	L-glutamate import across plasma membran...	7	6	6.53	10058	0.9249	0.10916	0.10916
GO:1903802	L-glutamate(1-) import across plasma mem...	7	6	6.53	10059	0.9249	0.10916	0.10916
GO:0003180	aortic valve morphogenesis	17	15	15.86	9679	0.8990	0.10921	0.10921
GO:0030182	neuron differentiation	1116	1039	1041.25	3485	0.6388	0.10934	0.10934
GO:0001996	positive regulation of heart rate by epi...	4	4	3.73	5078	0.7578	0.10946	0.10946
GO:0030808	regulation of nucleotide biosynthetic pr...	76	68	70.91	13018	0.9332	0.10954	0.10954
GO:0033047	regulation of mitotic sister chromatid s...	49	44	45.72	9629	0.8926	0.10965	0.10965
GO:0006001	fructose catabolic process	4	4	3.73	5079	0.7578	0.10991	0.10991
GO:0061624	fructose catabolic process to hydroxyace...	4	4	3.73	5080	0.7578	0.10991	0.10991
GO:0090315	negative regulation of protein targeting...	5	5	4.67	4246	0.7070	0.10996	0.10996
GO:0009157	deoxyribonucleoside monophosphate biosyn...	4	4	3.73	5081	0.7578	0.11004	0.11004
GO:0048699	generation of neurons	1228	1144	1145.75	3048	0.6106	0.11010	0.11010
GO:0002143	tRNA wobble position uridine thiolation	2	2	1.87	7875	0.8705	0.11015	0.11015
GO:0002363	alpha-beta T cell lineage commitment	17	15	15.86	9680	0.8990	0.11026	0.11026
GO:0006909	phagocytosis	374	351	348.95	1216	0.3828	1.1e-05	0.11036
GO:1905383	protein localization to presynapse	5	5	4.67	4247	0.7070	0.11067	0.11067
GO:0032011	ARF protein signal transduction	17	17	15.86	793	0.3075	0.11068	0.11068
GO:0032012	regulation of ARF protein signal transdu...	17	17	15.86	794	0.3075	0.11068	0.11068
GO:0001997	positive regulation of the force of hear...	2	2	1.87	7876	0.8705	0.11110	0.11110
GO:0035860	glial cell-derived neurotrophic factor r...	5	5	4.67	4248	0.7070	0.11112	0.11112
GO:0015849	organic acid transport	280	257	261.25	9338	0.8722	0.11119	0.11119
GO:0046942	carboxylic acid transport	280	257	261.25	9339	0.8722	0.11119	0.11119
GO:0002097	tRNA wobble base modification	16	16	14.93	909	0.3296	0.11121	0.11121
GO:0008207	C21-steroid hormone metabolic process	25	22	23.33	9987	0.9176	0.11123	0.11123
GO:1990839	response to endothelin	2	2	1.87	7877	0.8705	0.11138	0.11138
GO:0018205	peptidyl-lysine modification	277	258	258.45	2991	0.6032	0.11147	0.11147
GO:0003176	aortic valve development	19	17	17.73	7772	0.8694	0.11150	0.11150
GO:0006690	icosanoid metabolic process	92	86	85.84	2861	0.5794	0.11150	0.11150
GO:0070169	positive regulation of biomineral tissue...	36	34	33.59	2597	0.5630	0.11155	0.11155
GO:0071356	cellular response to tumor necrosis fact...	238	218	222.06	9385	0.8809	0.11158	0.11158
GO:0035745	T-helper 2 cell cytokine production	11	11	10.26	1703	0.4663	0.11167	0.11167
GO:0090675	intermicrovillar adhesion	2	2	1.87	7878	0.8705	0.11167	0.11167
GO:0045132	meiotic chromosome segregation	74	66	69.04	13124	0.9418	0.11188	0.11188
GO:0090170	regulation of Golgi inheritance	4	4	3.73	5082	0.7578	0.11201	0.11201
GO:0086001	cardiac muscle cell action potential	60	55	55.98	6001	0.7880	0.01545	0.11204
GO:0036302	atrioventricular canal development	6	6	5.6	3632	0.6597	0.11223	0.11223
GO:0021892	cerebral cortex GABAergic interneuron di...	10	10	9.33	1950	0.4998	0.11224	0.11224
GO:1903742	regulation of anterograde synaptic vesic...	2	2	1.87	7879	0.8705	0.11242	0.11242
GO:0006260	DNA replication	216	202	201.53	2193	0.5190	0.11247	0.11247
GO:0000165	MAPK cascade	786	720	733.35	14058	0.9759	0.11266	0.11266
GO:0061217	regulation of mesonephros development	22	20	20.53	7189	0.8203	0.03550	0.11286
GO:0009799	specification of symmetry	101	91	94.24	10181	0.9251	0.11290	0.11290
GO:0072429	response to intra-S DNA damage checkpoin...	2	1	1.87	14713	0.9955	0.11300	0.11300
GO:0045919	positive regulation of cytolysis	10	8	9.33	13855	0.9748	0.11307	0.11307
GO:0060021	palate development	67	59	62.51	13731	0.9661	0.11309	0.11309
GO:0010559	regulation of glycoprotein biosynthetic ...	36	34	33.59	2598	0.5630	0.11314	0.11314
GO:1902081	negative regulation of calcium ion impor...	2	2	1.87	7880	0.8705	0.11316	0.11316
GO:0006101	citrate metabolic process	31	27	28.92	13330	0.9469	0.11324	0.11324
GO:0006726	eye pigment biosynthetic process	4	2	3.73	14967	0.9989	0.11329	0.11329
GO:0042441	eye pigment metabolic process	4	2	3.73	14968	0.9989	0.11329	0.11329
GO:0043324	pigment metabolic process involved in de...	4	2	3.73	14969	0.9989	0.11329	0.11329
GO:0043474	pigment metabolic process involved in pi...	4	2	3.73	14970	0.9989	0.11329	0.11329
GO:0045948	positive regulation of translational ini...	26	23	24.26	9885	0.9075	0.11341	0.11341
GO:0030001	metal ion transport	793	741	739.89	1821	0.4719	0.08578	0.11345
GO:0072205	metanephric collecting duct development	5	4	4.67	13545	0.9609	0.11348	0.11348
GO:0060024	rhythmic synaptic transmission	4	4	3.73	5083	0.7578	0.11348	0.11348
GO:0015791	polyol transport	10	8	9.33	13856	0.9748	0.11363	0.11363
GO:0032601	connective tissue growth factor producti...	2	2	1.87	7881	0.8705	0.11375	0.11375
GO:0072521	purine-containing compound metabolic pro...	452	423	421.73	1623	0.4514	0.03693	0.11420
GO:0006357	regulation of transcription from RNA pol...	2261	2094	2109.56	10230	0.9262	0.11354	0.11424
GO:0050650	chondroitin sulfate proteoglycan biosynt...	24	21	22.39	10234	0.9271	0.11428	0.11428
GO:0071712	ER-associated misfolded protein cataboli...	18	16	16.79	9544	0.8846	0.11455	0.11455
GO:0051973	positive regulation of telomerase activi...	35	30	32.66	13830	0.9728	0.11463	0.11463
GO:0034112	positive regulation of homotypic cell-ce...	6	6	5.6	3633	0.6597	0.11476	0.11476
GO:0061008	hepaticobiliary system development	120	108	111.96	13121	0.9418	0.11480	0.11480
GO:0032890	regulation of organic acid transport	50	45	46.65	9531	0.8844	0.11492	0.11492
GO:0051937	catecholamine transport	63	54	58.78	14535	0.9913	0.11508	0.11508
GO:0008340	determination of adult lifespan	6	4	5.6	14628	0.9949	0.11513	0.11513
GO:0032725	positive regulation of granulocyte macro...	11	11	10.26	1704	0.4663	0.11519	0.11519
GO:0061307	cardiac neural crest cell differentiatio...	11	10	10.26	7307	0.8348	0.11526	0.11526
GO:0061308	cardiac neural crest cell development in...	11	10	10.26	7308	0.8348	0.11526	0.11526
GO:0021783	preganglionic parasympathetic fiber deve...	12	11	11.2	6163	0.8102	0.11529	0.11529
GO:0045144	meiotic sister chromatid segregation	8	7	7.46	9745	0.9041	0.11547	0.11547
GO:0002886	regulation of myeloid leukocyte mediated...	38	35	35.45	5006	0.7516	0.11548	0.11548
GO:1904355	positive regulation of telomere capping	17	13	15.86	14877	0.9958	0.11554	0.11554
GO:0009838	abscission	6	6	5.6	3634	0.6597	0.11575	0.11575
GO:0021562	vestibulocochlear nerve development	7	4	6.53	15018	0.9994	0.11595	0.11595
GO:0002819	regulation of adaptive immune response	132	121	123.16	7256	0.8261	0.11598	0.11598
GO:0071361	cellular response to ethanol	13	11	12.13	13346	0.9483	0.11601	0.11601
GO:0045471	response to ethanol	126	112	117.56	14100	0.9787	0.11604	0.11604
GO:0032673	regulation of interleukin-4 production	31	31	28.92	184	0.1163	0.11610	0.11610
GO:0097530	granulocyte migration	120	113	111.96	1586	0.4422	0.02674	0.11624
GO:1904376	negative regulation of protein localizat...	22	21	20.53	2564	0.5611	0.11628	0.11628
GO:0009449	gamma-aminobutyric acid biosynthetic pro...	2	2	1.87	7882	0.8705	0.11632	0.11632
GO:0089712	L-aspartate transmembrane transport	2	2	1.87	7883	0.8705	0.11632	0.11632
GO:0140009	L-aspartate import across plasma membran...	2	2	1.87	7884	0.8705	0.11632	0.11632
GO:0034971	histone H3-R17 methylation	2	1	1.87	14714	0.9955	0.11666	0.11666
GO:0090269	fibroblast growth factor production	7	5	6.53	14542	0.9915	0.11684	0.11684
GO:0090270	regulation of fibroblast growth factor p...	7	5	6.53	14543	0.9915	0.11684	0.11684
GO:0035107	appendage morphogenesis	126	113	117.56	13442	0.9575	0.00231	0.11687
GO:0035108	limb morphogenesis	126	113	117.56	13443	0.9575	0.00231	0.11687
GO:0006099	tricarboxylic acid cycle	27	24	25.19	9648	0.8969	0.11690	0.11690
GO:0038183	bile acid signaling pathway	3	2	2.8	14307	0.9872	0.11694	0.11694
GO:0061047	positive regulation of branching involve...	4	2	3.73	14971	0.9989	0.11699	0.11699
GO:0072095	regulation of branch elongation involved...	4	4	3.73	5084	0.7578	0.11699	0.11699
GO:0090191	negative regulation of branching involve...	4	4	3.73	5085	0.7578	0.11699	0.11699
GO:0006817	phosphate ion transport	20	20	18.66	557	0.2497	0.11709	0.11709
GO:0016052	carbohydrate catabolic process	119	105	111.03	14247	0.9868	0.01123	0.11754
GO:0032057	negative regulation of translational ini...	4	4	3.73	5086	0.7578	0.11754	0.11754
GO:0008216	spermidine metabolic process	6	6	5.6	3635	0.6597	0.11760	0.11760
GO:0006423	cysteinyl-tRNA aminoacylation	2	2	1.87	7885	0.8705	0.11778	0.11778
GO:0072683	T cell extravasation	5	5	4.67	4249	0.7070	0.11784	0.11784
GO:0072180	mesonephric duct morphogenesis	4	4	3.73	5087	0.7578	0.11792	0.11792
GO:0002360	T cell lineage commitment	20	17	18.66	13489	0.9590	0.11801	0.11801
GO:0070167	regulation of biomineral tissue developm...	73	69	68.11	1653	0.4542	0.11806	0.11806
GO:0048486	parasympathetic nervous system developme...	14	13	13.06	5671	0.7596	0.11809	0.11809
GO:0097421	liver regeneration	31	27	28.92	13331	0.9469	0.11819	0.11819
GO:0010092	specification of animal organ identity	29	25	27.06	13484	0.9586	0.11830	0.11830
GO:0072520	seminiferous tubule development	9	9	8.4	2253	0.5357	0.11836	0.11836
GO:0032462	regulation of protein homooligomerizatio...	17	14	15.86	14069	0.9764	0.11846	0.11846
GO:0019043	establishment of viral latency	9	8	8.4	9407	0.8821	0.11857	0.11857
GO:0000390	spliceosomal complex disassembly	3	3	2.8	6276	0.8122	0.11895	0.11895
GO:0071435	potassium ion export	12	12	11.2	1495	0.4351	0.11896	0.11896
GO:0072659	protein localization to plasma membrane	212	197	197.8	3524	0.6530	0.11917	0.11917
GO:0086013	membrane repolarization during cardiac m...	25	23	23.33	5786	0.7672	0.11927	0.11927
GO:0072139	glomerular parietal epithelial cell diff...	3	3	2.8	6277	0.8122	0.11932	0.11932
GO:0001889	liver development	117	105	109.16	13388	0.9507	0.11939	0.11939
GO:1904313	response to methamphetamine hydrochlorid...	2	2	1.87	7886	0.8705	0.11946	0.11946
GO:0001779	natural killer cell differentiation	17	14	15.86	14070	0.9764	0.11950	0.11950
GO:0007175	negative regulation of epidermal growth ...	13	13	12.13	1291	0.4059	0.11957	0.11957
GO:0060438	trachea development	19	16	17.73	13714	0.9654	0.11970	0.11970
GO:0060465	pharynx development	2	2	1.87	7887	0.8705	0.11972	0.11972
GO:0070778	L-aspartate transport	6	5	5.6	13147	0.9439	0.11981	0.11981
GO:2000376	positive regulation of oxygen metabolic ...	2	2	1.87	7888	0.8705	0.11985	0.11985
GO:0021695	cerebellar cortex development	47	42	43.85	9905	0.9079	0.12006	0.12006
GO:0070208	protein heterotrimerization	11	10	10.26	7309	0.8348	0.12012	0.12012
GO:0071216	cellular response to biotic stimulus	192	176	179.14	7584	0.8544	0.12031	0.12031
GO:0072709	cellular response to sorbitol	2	1	1.87	14715	0.9955	0.12033	0.12033
GO:0042904	9-cis-retinoic acid biosynthetic process	4	4	3.73	5088	0.7578	0.12048	0.12048
GO:0042905	9-cis-retinoic acid metabolic process	4	4	3.73	5089	0.7578	0.12048	0.12048
GO:0009416	response to light stimulus	261	241	243.52	5857	0.7791	0.12066	0.12066
GO:0072143	mesangial cell development	6	5	5.6	13148	0.9439	0.12071	0.12071
GO:0045226	extracellular polysaccharide biosyntheti...	3	3	2.8	6278	0.8122	0.12076	0.12076
GO:0046379	extracellular polysaccharide metabolic p...	3	3	2.8	6279	0.8122	0.12076	0.12076
GO:0070295	renal water absorption	3	2	2.8	14308	0.9872	0.12076	0.12076
GO:2001183	negative regulation of interleukin-12 se...	4	4	3.73	5090	0.7578	0.12080	0.12080
GO:0010793	regulation of mRNA export from nucleus	4	4	3.73	5091	0.7578	0.12087	0.12087
GO:0044093	positive regulation of molecular functio...	1482	1366	1382.74	13772	0.9679	0.07706	0.12087
GO:0043402	glucocorticoid mediated signaling pathwa...	3	2	2.8	14309	0.9872	0.12103	0.12103
GO:1905268	negative regulation of chromatin organiz...	39	36	36.39	4911	0.7366	0.12114	0.12114
GO:0038018	Wnt receptor catabolic process	2	2	1.87	7889	0.8705	0.12121	0.12121
GO:0015742	alpha-ketoglutarate transport	3	2	2.8	14310	0.9872	0.12130	0.12130
GO:0042983	amyloid precursor protein biosynthetic p...	7	7	6.53	3081	0.6155	0.12133	0.12133
GO:0042984	regulation of amyloid precursor protein ...	7	7	6.53	3082	0.6155	0.12133	0.12133
GO:0032237	activation of store-operated calcium cha...	3	3	2.8	6280	0.8122	0.12141	0.12141
GO:1990823	response to leukemia inhibitory factor	84	80	78.37	902	0.3291	0.12159	0.12159
GO:1990830	cellular response to leukemia inhibitory...	84	80	78.37	903	0.3291	0.12159	0.12159
GO:0032466	negative regulation of cytokinesis	7	7	6.53	3083	0.6155	0.12175	0.12175
GO:0030576	Cajal body organization	2	2	1.87	7890	0.8705	0.12196	0.12196
GO:0030204	chondroitin sulfate metabolic process	36	32	33.59	9919	0.9100	0.12197	0.12197
GO:0048670	regulation of collateral sprouting	15	15	14	1023	0.3533	0.12203	0.12203
GO:0006982	response to lipid hydroperoxide	3	3	2.8	6281	0.8122	0.12238	0.12238
GO:0044785	metaphase/anaphase transition of meiotic...	3	2	2.8	14311	0.9872	0.12254	0.12254
GO:1901994	negative regulation of meiotic cell cycl...	3	3	2.8	6282	0.8122	0.12254	0.12254
GO:1902102	regulation of metaphase/anaphase transit...	3	2	2.8	14312	0.9872	0.12254	0.12254
GO:1905132	regulation of meiotic chromosome separat...	3	2	2.8	14313	0.9872	0.12254	0.12254
GO:0019614	catechol-containing compound catabolic p...	6	6	5.6	3636	0.6597	0.12266	0.12266
GO:0042420	dopamine catabolic process	6	6	5.6	3637	0.6597	0.12266	0.12266
GO:0042424	catecholamine catabolic process	6	6	5.6	3638	0.6597	0.12266	0.12266
GO:0045915	positive regulation of catecholamine met...	6	6	5.6	3639	0.6597	0.12266	0.12266
GO:0045964	positive regulation of dopamine metaboli...	6	6	5.6	3640	0.6597	0.12266	0.12266
GO:0098739	import across plasma membrane	54	50	50.38	4201	0.7060	0.12271	0.12271
GO:2000574	regulation of microtubule motor activity	10	10	9.33	1951	0.4998	0.12274	0.12274
GO:2001198	regulation of dendritic cell differentia...	20	18	18.66	7558	0.8536	0.12274	0.12274
GO:0045608	negative regulation of auditory receptor...	3	2	2.8	14314	0.9872	0.12287	0.12287
GO:0009615	response to virus	282	259	263.11	7755	0.8650	0.12287	0.12287
GO:0099641	anterograde axonal protein transport	3	3	2.8	6283	0.8122	0.12297	0.12297
GO:2000619	negative regulation of histone H4-K16 ac...	2	2	1.87	7891	0.8705	0.12298	0.12298
GO:0033554	cellular response to stress	1625	1512	1516.16	4132	0.6904	0.12301	0.12301
GO:0030799	regulation of cyclic nucleotide metaboli...	67	60	62.51	10027	0.9220	0.12331	0.12331
GO:0030802	regulation of cyclic nucleotide biosynth...	67	60	62.51	10028	0.9220	0.12331	0.12331
GO:0031338	regulation of vesicle fusion	60	57	55.98	1427	0.4226	0.12349	0.12349
GO:0006081	cellular aldehyde metabolic process	67	63	62.51	2236	0.5311	0.12382	0.12382
GO:0042228	interleukin-8 biosynthetic process	15	12	14	14220	0.9849	0.12410	0.12410
GO:0006401	RNA catabolic process	310	278	289.24	14609	0.9944	0.12418	0.12418
GO:0070376	regulation of ERK5 cascade	3	2	2.8	14315	0.9872	0.12423	0.12423
GO:0006164	purine nucleotide biosynthetic process	170	156	158.61	7288	0.8330	0.12435	0.12435
GO:0045670	regulation of osteoclast differentiation	69	61	64.38	13511	0.9600	0.12439	0.12439
GO:0051276	chromosome organization	996	927	929.29	3509	0.6478	9.6e-05	0.12440
GO:0060008	Sertoli cell differentiation	20	17	18.66	13490	0.9590	0.12451	0.12451
GO:0000290	deadenylation-dependent decapping of nuc...	9	7	8.4	14148	0.9815	0.12452	0.12452
GO:0060561	apoptotic process involved in morphogene...	23	20	21.46	13039	0.9360	0.12486	0.12486
GO:0072350	tricarboxylic acid metabolic process	35	31	32.66	10000	0.9182	0.12497	0.12497
GO:0018197	peptidyl-aspartic acid modification	2	2	1.87	7892	0.8705	0.12508	0.12508
GO:1903416	response to glycoside	3	2	2.8	14316	0.9872	0.12511	0.12511
GO:0006596	polyamine biosynthetic process	10	10	9.33	1952	0.4998	0.12513	0.12513
GO:0007610	behavior	516	482	481.44	2111	0.5053	0.12216	0.12528
GO:0010755	regulation of plasminogen activation	10	8	9.33	13857	0.9748	0.12528	0.12528
GO:0006777	Mo-molybdopterin cofactor biosynthetic p...	6	6	5.6	3641	0.6597	0.12529	0.12529
GO:0019720	Mo-molybdopterin cofactor metabolic proc...	6	6	5.6	3642	0.6597	0.12529	0.12529
GO:0036503	ERAD pathway	87	81	81.17	3451	0.6352	0.12531	0.12531
GO:0009894	regulation of catabolic process	728	675	679.24	5783	0.7670	0.09463	0.12541
GO:0017004	cytochrome complex assembly	30	27	27.99	7727	0.8620	0.12559	0.12559
GO:0032732	positive regulation of interleukin-1 pro...	46	43	42.92	3378	0.6285	0.12562	0.12562
GO:0006983	ER overload response	11	9	10.26	13742	0.9671	0.12586	0.12586
GO:0032204	regulation of telomere maintenance	73	66	68.11	9592	0.8858	0.12596	0.12596
GO:0006325	chromatin organization	666	618	621.39	4906	0.7354	7.5e-06	0.12604
GO:0060337	type I interferon signaling pathway	97	93	90.5	428	0.2135	0.12612	0.12612
GO:0071357	cellular response to type I interferon	97	93	90.5	429	0.2135	0.12612	0.12612
GO:0045022	early endosome to late endosome transpor...	32	30	29.86	3460	0.6367	0.12623	0.12623
GO:0071545	inositol phosphate catabolic process	10	8	9.33	13858	0.9748	0.12640	0.12640
GO:0008406	gonad development	179	169	167.01	970	0.3399	0.05954	0.12641
GO:0043009	chordate embryonic development	496	459	462.78	5995	0.7854	0.12643	0.12643
GO:0007296	vitellogenesis	4	3	3.73	13921	0.9754	0.12661	0.12661
GO:0051917	regulation of fibrinolysis	13	11	12.13	13347	0.9483	0.12675	0.12675
GO:0000083	regulation of transcription involved in ...	23	22	21.46	2436	0.5381	0.12678	0.12678
GO:0042270	protection from natural killer cell medi...	10	10	9.33	1953	0.4998	0.12696	0.12696
GO:0042552	myelination	86	76	80.24	13825	0.9719	0.12716	0.12716
GO:0043276	anoikis	26	26	24.26	290	0.1646	0.12717	0.12717
GO:0007080	mitotic metaphase plate congression	41	39	38.25	1847	0.4759	0.12718	0.12718
GO:0048313	Golgi inheritance	14	11	13.06	14479	0.9884	0.12728	0.12728
GO:0002577	regulation of antigen processing and pre...	23	19	21.46	14197	0.9837	0.12735	0.12735
GO:0043085	positive regulation of catalytic activit...	1191	1097	1111.23	13507	0.9595	0.07692	0.12737
GO:0048148	behavioral response to cocaine	20	16	18.66	14521	0.9911	0.12751	0.12751
GO:0035295	tube development	512	473	477.71	7258	0.8262	0.12434	0.12753
GO:0071276	cellular response to cadmium ion	34	31	31.72	6143	0.8094	0.12759	0.12759
GO:0051607	defense response to virus	202	187	188.47	4787	0.7209	0.12767	0.12767
GO:0050900	leukocyte migration	480	451	447.85	860	0.3185	0.02272	0.12768
GO:0015840	urea transport	4	3	3.73	13922	0.9754	0.12769	0.12769
GO:0033632	regulation of cell-cell adhesion mediate...	8	8	7.46	2659	0.5742	0.12785	0.12785
GO:0033598	mammary gland epithelial cell proliferat...	24	20	22.39	14118	0.9805	0.12791	0.12791
GO:0010758	regulation of macrophage chemotaxis	20	18	18.66	7559	0.8536	0.12798	0.12798
GO:2000298	regulation of Rho-dependent protein seri...	2	1	1.87	14716	0.9955	0.12803	0.12803
GO:0071218	cellular response to misfolded protein	23	21	21.46	6079	0.8030	0.12804	0.12804
GO:0055072	iron ion homeostasis	72	68	67.18	1809	0.4667	0.12821	0.12821
GO:0070945	neutrophil mediated killing of gram-nega...	4	4	3.73	5092	0.7578	0.12822	0.12822
GO:0033693	neurofilament bundle assembly	3	3	2.8	6284	0.8122	0.12823	0.12823
GO:1901626	regulation of postsynaptic membrane orga...	11	10	10.26	7310	0.8348	0.12832	0.12832
GO:0051704	multi-organism process	2241	2087	2090.9	3608	0.6587	0.00734	0.12835
GO:0097062	dendritic spine maintenance	16	16	14.93	910	0.3296	0.12841	0.12841
GO:0009650	UV protection	10	9	9.33	7617	0.8589	0.12859	0.12859
GO:0072711	cellular response to hydroxyurea	8	7	7.46	9746	0.9041	0.12868	0.12868
GO:0015732	prostaglandin transport	17	14	15.86	14071	0.9764	0.12883	0.12883
GO:0009162	deoxyribonucleoside monophosphate metabo...	7	7	6.53	3084	0.6155	0.12911	0.12911
GO:0019985	translesion synthesis	32	30	29.86	3461	0.6367	0.12924	0.12924
GO:0002833	positive regulation of response to bioti...	45	44	41.99	346	0.1864	0.12924	0.12924
GO:0051188	cofactor biosynthetic process	157	147	146.48	2183	0.5163	0.12929	0.12929
GO:0034349	glial cell apoptotic process	13	11	12.13	13348	0.9483	0.12939	0.12939
GO:1902745	positive regulation of lamellipodium org...	22	19	20.53	13299	0.9443	0.12943	0.12943
GO:0097105	presynaptic membrane assembly	10	10	9.33	1954	0.4998	0.12957	0.12957
GO:1901568	fatty acid derivative metabolic process	144	134	134.36	3385	0.6292	0.12958	0.12958
GO:0071941	nitrogen cycle metabolic process	11	9	10.26	13743	0.9671	0.12977	0.12977
GO:0002711	positive regulation of T cell mediated i...	38	35	35.45	5007	0.7516	0.12980	0.12980
GO:0035112	genitalia morphogenesis	13	9	12.13	15001	0.9989	0.12981	0.12981
GO:0030422	production of siRNA involved in RNA inte...	5	3	4.67	14916	0.9973	0.13005	0.13005
GO:0034418	urate biosynthetic process	2	2	1.87	7893	0.8705	0.13010	0.13010
GO:0070168	negative regulation of biomineral tissue...	23	21	21.46	6080	0.8030	0.13012	0.13012
GO:0061419	positive regulation of transcription fro...	2	2	1.87	7894	0.8705	0.13024	0.13024
GO:1901187	regulation of ephrin receptor signaling ...	2	1	1.87	14717	0.9955	0.13024	0.13024
GO:0072676	lymphocyte migration	102	95	95.17	3368	0.6248	0.13036	0.13036
GO:0002011	morphogenesis of an epithelial sheet	52	45	48.52	14098	0.9786	0.13060	0.13060
GO:0033555	multicellular organismal response to str...	65	61	60.65	2545	0.5577	0.13086	0.13086
GO:0061037	negative regulation of cartilage develop...	24	20	22.39	14119	0.9805	0.13099	0.13099
GO:0016480	negative regulation of transcription fro...	3	3	2.8	6285	0.8122	0.13106	0.13106
GO:0042181	ketone biosynthetic process	30	26	27.99	13418	0.9529	0.13110	0.13110
GO:0007200	phospholipase C-activating G-protein cou...	110	104	102.63	1229	0.3892	0.13120	0.13120
GO:0045058	T cell selection	39	33	36.39	14236	0.9862	0.13140	0.13140
GO:0021688	cerebellar molecular layer formation	2	1	1.87	14718	0.9955	0.13140	0.13140
GO:0060853	Notch signaling pathway involved in arte...	2	1	1.87	14719	0.9955	0.13140	0.13140
GO:0048732	gland development	380	346	354.55	13723	0.9655	0.13151	0.13151
GO:1903071	positive regulation of ER-associated ubi...	6	6	5.6	3643	0.6597	0.13161	0.13161
GO:2000587	negative regulation of platelet-derived ...	3	3	2.8	6286	0.8122	0.13163	0.13163
GO:0002755	MyD88-dependent toll-like receptor signa...	32	31	29.86	1076	0.3584	0.13169	0.13169
GO:0006261	DNA-dependent DNA replication	117	112	109.16	382	0.1962	0.13181	0.13181
GO:0071233	cellular response to leucine	8	7	7.46	9747	0.9041	0.13183	0.13183
GO:0009199	ribonucleoside triphosphate metabolic pr...	244	231	227.66	526	0.2367	0.01768	0.13214
GO:0022010	central nervous system myelination	12	11	11.2	6164	0.8102	0.13217	0.13217
GO:0032291	axon ensheathment in central nervous sys...	12	11	11.2	6165	0.8102	0.13217	0.13217
GO:0016125	sterol metabolic process	135	120	125.96	14164	0.9815	0.13231	0.13231
GO:1900045	negative regulation of protein K63-linke...	3	2	2.8	14317	0.9872	0.13232	0.13232
GO:0000122	negative regulation of transcription fro...	686	636	640.05	5760	0.7645	0.12888	0.13277
GO:0006011	UDP-glucose metabolic process	5	5	4.67	4250	0.7070	0.13278	0.13278
GO:1902713	regulation of interferon-gamma secretion	10	9	9.33	7618	0.8589	0.13291	0.13291
GO:0070252	actin-mediated cell contraction	96	87	89.57	9618	0.8915	0.13309	0.13309
GO:0009451	RNA modification	123	115	114.76	2547	0.5581	0.13053	0.13310
GO:1990778	protein localization to cell periphery	234	217	218.33	4167	0.6948	0.13312	0.13312
GO:0033619	membrane protein proteolysis	55	50	51.32	7451	0.8394	0.13314	0.13314
GO:0007624	ultradian rhythm	2	2	1.87	7895	0.8705	0.13323	0.13323
GO:0032352	positive regulation of hormone metabolic...	7	6	6.53	10060	0.9249	0.13330	0.13330
GO:0045578	negative regulation of B cell differenti...	3	2	2.8	14318	0.9872	0.13335	0.13335
GO:0070487	monocyte aggregation	5	5	4.67	4251	0.7070	0.13338	0.13338
GO:0007155	cell adhesion	1230	1136	1147.62	10029	0.9228	0.33462	0.13343
GO:0090184	positive regulation of kidney developmen...	34	32	31.72	2973	0.5995	0.05183	0.13351
GO:0010669	epithelial structure maintenance	17	16	15.86	4053	0.6832	0.13362	0.13362
GO:0015711	organic anion transport	409	380	381.61	3979	0.6716	0.06707	0.13379
GO:0002713	negative regulation of B cell mediated i...	7	4	6.53	15019	0.9994	0.13394	0.13394
GO:0002890	negative regulation of immunoglobulin me...	7	4	6.53	15020	0.9994	0.13394	0.13394
GO:0072109	glomerular mesangium development	14	13	13.06	5672	0.7596	0.13397	0.13397
GO:0060291	long-term synaptic potentiation	61	53	56.91	14113	0.9804	0.13429	0.13429
GO:0044281	small molecule metabolic process	1751	1631	1633.72	3391	0.6317	0.07283	0.13436
GO:0098927	vesicle-mediated transport between endos...	35	33	32.66	2871	0.5812	0.13446	0.13446
GO:0023014	signal transduction by protein phosphory...	803	736	749.22	13840	0.9737	0.13447	0.13447
GO:0042035	regulation of cytokine biosynthetic proc...	91	86	84.9	1436	0.4240	0.13457	0.13457
GO:0044571	[2Fe-2S] cluster assembly	3	2	2.8	14319	0.9872	0.13457	0.13457
GO:0006997	nucleus organization	109	103	101.7	1270	0.3989	0.13465	0.13465
GO:0090281	negative regulation of calcium ion impor...	13	12	12.13	5904	0.7850	0.13470	0.13470
GO:0050851	antigen receptor-mediated signaling path...	256	235	238.85	7738	0.8627	0.00996	0.13491
GO:0006984	ER-nucleus signaling pathway	38	35	35.45	5008	0.7516	0.13491	0.13491
GO:0035360	positive regulation of peroxisome prolif...	8	7	7.46	9748	0.9041	0.13495	0.13495
GO:0030910	olfactory placode formation	3	3	2.8	6287	0.8122	0.13498	0.13498
GO:0071698	olfactory placode development	3	3	2.8	6288	0.8122	0.13498	0.13498
GO:0071699	olfactory placode morphogenesis	3	3	2.8	6289	0.8122	0.13498	0.13498
GO:0001701	in utero embryonic development	280	259	261.25	5025	0.7521	0.13522	0.13522
GO:0035981	tongue muscle cell differentiation	2	1	1.87	14720	0.9955	0.13528	0.13528
GO:2001035	regulation of tongue muscle cell differe...	2	1	1.87	14721	0.9955	0.13528	0.13528
GO:2001037	positive regulation of tongue muscle cel...	2	1	1.87	14722	0.9955	0.13528	0.13528
GO:0080058	protein deglutathionylation	1	0	0.93	15073	1.0000	0.13539	0.13539
GO:0007442	hindgut morphogenesis	5	4	4.67	13546	0.9609	0.13541	0.13541
GO:0072593	reactive oxygen species metabolic proces...	229	212	213.66	4806	0.7259	0.13542	0.13542
GO:0071610	chemokine (C-C motif) ligand 1 productio...	1	0	0.93	15074	1.0000	0.13549	0.13549
GO:0071652	regulation of chemokine (C-C motif) liga...	1	0	0.93	15075	1.0000	0.13549	0.13549
GO:0071654	positive regulation of chemokine (C-C mo...	1	0	0.93	15076	1.0000	0.13549	0.13549
GO:0010216	maintenance of DNA methylation	4	4	3.73	5093	0.7578	0.13549	0.13549
GO:1902035	positive regulation of hematopoietic ste...	3	2	2.8	14320	0.9872	0.13568	0.13568
GO:0033159	negative regulation of protein import in...	1	0	0.93	15077	1.0000	0.13583	0.13583
GO:1904613	cellular response to 2,3,7,8-tetrachloro...	1	0	0.93	15078	1.0000	0.13583	0.13583
GO:0051085	chaperone mediated protein folding requi...	11	10	10.26	7311	0.8348	0.13584	0.13584
GO:0046483	heterocycle metabolic process	5287	4933	4932.88	2135	0.5116	0.07786	0.13607
GO:0002314	germinal center B cell differentiation	2	2	1.87	7896	0.8705	0.13609	0.13609
GO:0007144	female meiosis I	4	2	3.73	14972	0.9989	0.13611	0.13611
GO:2000299	negative regulation of Rho-dependent pro...	1	0	0.93	15079	1.0000	0.13613	0.13613
GO:2000199	positive regulation of ribonucleoprotein...	1	0	0.93	15080	1.0000	0.13620	0.13620
GO:2000200	regulation of ribosomal subunit export f...	1	0	0.93	15081	1.0000	0.13620	0.13620
GO:2000202	positive regulation of ribosomal subunit...	1	0	0.93	15082	1.0000	0.13620	0.13620
GO:2000206	regulation of ribosomal small subunit ex...	1	0	0.93	15083	1.0000	0.13620	0.13620
GO:2000208	positive regulation of ribosomal small s...	1	0	0.93	15084	1.0000	0.13620	0.13620
GO:0006007	glucose catabolic process	25	23	23.33	5787	0.7672	0.13620	0.13620
GO:0009144	purine nucleoside triphosphate metabolic...	243	230	226.72	543	0.2420	0.01581	0.13628
GO:0007178	transmembrane receptor protein serine/th...	296	267	276.17	14213	0.9846	0.13629	0.13629
GO:1905553	regulation of blood vessel branching	2	2	1.87	7897	0.8705	0.13671	0.13671
GO:0044848	biological phase	5	3	4.67	14917	0.9973	0.13685	0.13685
GO:0044851	hair cycle phase	5	3	4.67	14918	0.9973	0.13685	0.13685
GO:0048819	regulation of hair follicle maturation	5	3	4.67	14919	0.9973	0.13685	0.13685
GO:0016561	protein import into peroxisome matrix, t...	1	0	0.93	15085	1.0000	0.13698	0.13698
GO:0044743	protein transmembrane import into intrac...	41	40	38.25	486	0.2294	0.07144	0.13704
GO:0006593	ornithine catabolic process	1	0	0.93	15086	1.0000	0.13732	0.13732
GO:0006734	NADH metabolic process	29	26	27.06	9354	0.8741	0.13734	0.13734
GO:1904947	folic acid import into mitochondrion	1	0	0.93	15087	1.0000	0.13739	0.13739
GO:0086064	cell communication by electrical couplin...	22	17	20.53	14931	0.9974	0.13745	0.13745
GO:0006556	S-adenosylmethionine biosynthetic proces...	1	0	0.93	15088	1.0000	0.13749	0.13749
GO:1902173	negative regulation of keratinocyte apop...	1	0	0.93	15089	1.0000	0.13766	0.13766
GO:2000361	regulation of prostaglandin-E synthase a...	1	0	0.93	15090	1.0000	0.13773	0.13773
GO:2000363	positive regulation of prostaglandin-E s...	1	0	0.93	15091	1.0000	0.13773	0.13773
GO:0033023	mast cell homeostasis	1	0	0.93	15092	1.0000	0.13777	0.13777
GO:0033024	mast cell apoptotic process	1	0	0.93	15093	1.0000	0.13777	0.13777
GO:0033025	regulation of mast cell apoptotic proces...	1	0	0.93	15094	1.0000	0.13777	0.13777
GO:1902850	microtubule cytoskeleton organization in...	113	106	105.43	2133	0.5115	0.13782	0.13782
GO:0090273	regulation of somatostatin secretion	2	2	1.87	7898	0.8705	0.13792	0.13792
GO:0090274	positive regulation of somatostatin secr...	2	2	1.87	7899	0.8705	0.13792	0.13792
GO:0043584	nose development	15	13	14	10189	0.9255	0.13801	0.13801
GO:0045416	positive regulation of interleukin-8 bio...	13	11	12.13	13349	0.9483	0.13802	0.13802
GO:0044106	cellular amine metabolic process	68	64	63.45	2186	0.5180	0.13807	0.13807
GO:0017003	protein-heme linkage	1	0	0.93	15095	1.0000	0.13811	0.13811
GO:0017006	protein-tetrapyrrole linkage	1	0	0.93	15096	1.0000	0.13811	0.13811
GO:0018063	cytochrome c-heme linkage	1	0	0.93	15097	1.0000	0.13811	0.13811
GO:0030816	positive regulation of cAMP metabolic pr...	26	25	24.26	1822	0.4725	0.13820	0.13820
GO:0030819	positive regulation of cAMP biosynthetic...	26	25	24.26	1823	0.4725	0.13820	0.13820
GO:0045762	positive regulation of adenylate cyclase...	26	25	24.26	1824	0.4725	0.13820	0.13820
GO:1901291	negative regulation of double-strand bre...	1	0	0.93	15098	1.0000	0.13821	0.13821
GO:0001100	negative regulation of exit from mitosis	1	0	0.93	15099	1.0000	0.13828	0.13828
GO:0055117	regulation of cardiac muscle contraction	69	61	64.38	13512	0.9600	0.13831	0.13831
GO:0015828	tyrosine transport	1	0	0.93	15100	1.0000	0.13831	0.13831
GO:0019988	charged-tRNA amino acid modification	1	0	0.93	15101	1.0000	0.13838	0.13838
GO:0071951	conversion of methionyl-tRNA to N-formyl...	1	0	0.93	15102	1.0000	0.13838	0.13838
GO:0071496	cellular response to external stimulus	237	216	221.13	10036	0.9248	0.13857	0.13857
GO:0006725	cellular aromatic compound metabolic pro...	5317	4961	4960.88	2132	0.5113	0.07963	0.13858
GO:0009152	purine ribonucleotide biosynthetic proce...	166	152	154.88	7581	0.8540	0.13859	0.13859
GO:0007208	phospholipase C-activating serotonin rec...	2	2	1.87	7900	0.8705	0.13875	0.13875
GO:0045137	development of primary sexual characteri...	185	175	172.61	769	0.2981	0.08214	0.13875
GO:0048666	neuron development	896	832	835.99	4903	0.7350	0.13894	0.13894
GO:0021687	cerebellar molecular layer morphogenesis	3	2	2.8	14321	0.9872	0.13899	0.13899
GO:0071372	cellular response to follicle-stimulatin...	9	8	8.4	9408	0.8821	0.13911	0.13911
GO:0033387	putrescine biosynthetic process from orn...	2	2	1.87	7901	0.8705	0.13982	0.13982
GO:0042476	odontogenesis	103	89	96.1	14884	0.9965	0.00096	0.13988
GO:0007052	mitotic spindle organization	94	87	87.7	4220	0.7063	0.13995	0.13995
GO:0018879	biphenyl metabolic process	3	2	2.8	14322	0.9872	0.14013	0.14013
GO:0018963	phthalate metabolic process	3	2	2.8	14323	0.9872	0.14013	0.14013
GO:0022607	cellular component assembly	2531	2350	2361.48	7540	0.8502	0.02263	0.14014
GO:0070507	regulation of microtubule cytoskeleton o...	161	142	150.22	14611	0.9945	0.14029	0.14029
GO:0001966	thigmotaxis	1	0	0.93	15103	1.0000	0.14038	0.14038
GO:0008360	regulation of cell shape	129	119	120.36	5033	0.7538	0.14040	0.14040
GO:0042474	middle ear morphogenesis	16	14	14.93	9940	0.9127	0.14053	0.14053
GO:0050856	regulation of T cell receptor signaling ...	27	24	25.19	9649	0.8969	0.14058	0.14058
GO:0061163	endoplasmic reticulum polarization	1	0	0.93	15104	1.0000	0.14066	0.14066
GO:0061573	actin filament bundle retrograde transpo...	1	0	0.93	15105	1.0000	0.14066	0.14066
GO:0070650	actin filament bundle distribution	1	0	0.93	15106	1.0000	0.14066	0.14066
GO:0010760	negative regulation of macrophage chemot...	8	7	7.46	9749	0.9041	0.14075	0.14075
GO:1903892	negative regulation of ATF6-mediated unf...	5	5	4.67	4252	0.7070	0.14077	0.14077
GO:0072047	proximal/distal pattern formation involv...	5	5	4.67	4253	0.7070	0.14085	0.14085
GO:0072081	specification of nephron tubule identity	5	5	4.67	4254	0.7070	0.14085	0.14085
GO:0045736	negative regulation of cyclin-dependent ...	23	23	21.46	399	0.2028	0.14087	0.14087
GO:0010644	cell communication by electrical couplin...	27	21	25.19	14946	0.9984	0.14090	0.14090
GO:0090648	response to environmental enrichment	1	0	0.93	15107	1.0000	0.14094	0.14094
GO:0034613	cellular protein localization	1486	1373	1386.47	13024	0.9340	0.08793	0.14097
GO:0002475	antigen processing and presentation via ...	20	20	18.66	558	0.2497	0.14106	0.14106
GO:0014841	skeletal muscle satellite cell prolifera...	9	8	8.4	9409	0.8821	0.14108	0.14108
GO:0034454	microtubule anchoring at centrosome	8	5	7.46	14994	0.9989	0.14113	0.14113
GO:0043470	regulation of carbohydrate catabolic pro...	39	33	36.39	14237	0.9862	0.01107	0.14120
GO:0051954	positive regulation of amine transport	34	32	31.72	2974	0.5995	0.14121	0.14121
GO:0051783	regulation of nuclear division	155	141	144.62	9734	0.9037	0.14124	0.14124
GO:0036145	dendritic cell homeostasis	1	0	0.93	15108	1.0000	0.14129	0.14129
GO:0090307	mitotic spindle assembly	61	55	56.91	9602	0.8879	0.14138	0.14138
GO:0051347	positive regulation of transferase activ...	536	488	500.1	14194	0.9836	0.14156	0.14156
GO:0048058	compound eye corneal lens development	1	0	0.93	15109	1.0000	0.14157	0.14157
GO:0009624	response to nematode	3	2	2.8	14324	0.9872	0.14158	0.14158
GO:0007033	vacuole organization	127	119	118.49	2195	0.5196	0.14158	0.14158
GO:0061647	histone H3-K9 modification	30	28	27.99	3991	0.6742	0.14161	0.14161
GO:0045913	positive regulation of carbohydrate meta...	61	54	56.91	13386	0.9503	0.14169	0.14169
GO:0072361	regulation of glycolytic process by regu...	1	0	0.93	15110	1.0000	0.14174	0.14174
GO:0072362	regulation of glycolytic process by nega...	1	0	0.93	15111	1.0000	0.14174	0.14174
GO:0098679	regulation of carbohydrate catabolic pro...	1	0	0.93	15112	1.0000	0.14174	0.14174
GO:0071621	granulocyte chemotaxis	104	99	97.03	767	0.2955	0.03103	0.14200
GO:0048536	spleen development	28	23	26.12	14512	0.9906	0.14203	0.14203
GO:0034340	response to type I interferon	100	96	93.3	373	0.1919	0.14213	0.14213
GO:0009071	serine family amino acid catabolic proce...	10	10	9.33	1955	0.4998	0.14248	0.14248
GO:0000732	strand displacement	1	0	0.93	15113	1.0000	0.14251	0.14251
GO:1904535	positive regulation of telomeric loop di...	1	0	0.93	15114	1.0000	0.14251	0.14251
GO:0009991	response to extracellular stimulus	377	349	351.75	5049	0.7559	0.14256	0.14256
GO:1904849	positive regulation of cell chemotaxis t...	4	3	3.73	13923	0.9754	0.14260	0.14260
GO:2000546	positive regulation of endothelial cell ...	4	3	3.73	13924	0.9754	0.14260	0.14260
GO:0032463	negative regulation of protein homooligo...	9	7	8.4	14149	0.9815	0.14273	0.14273
GO:0006045	N-acetylglucosamine biosynthetic process	1	0	0.93	15115	1.0000	0.14286	0.14286
GO:0046380	N-acetylneuraminate biosynthetic process	1	0	0.93	15116	1.0000	0.14286	0.14286
GO:1901073	glucosamine-containing compound biosynth...	1	0	0.93	15117	1.0000	0.14286	0.14286
GO:0060825	fibroblast growth factor receptor signal...	1	0	0.93	15118	1.0000	0.14290	0.14290
GO:2000313	regulation of fibroblast growth factor r...	1	0	0.93	15119	1.0000	0.14290	0.14290
GO:0043576	regulation of respiratory gaseous exchan...	20	19	18.66	3005	0.6087	0.14317	0.14317
GO:2000659	regulation of interleukin-1-mediated sig...	5	4	4.67	13547	0.9609	0.14320	0.14320
GO:0060439	trachea morphogenesis	12	10	11.2	13457	0.9582	0.14321	0.14321
GO:0046456	icosanoid biosynthetic process	39	36	36.39	4912	0.7366	0.14323	0.14323
GO:0072755	cellular response to benomyl	1	0	0.93	15120	1.0000	0.14325	0.14325
GO:1901561	response to benomyl	1	0	0.93	15121	1.0000	0.14325	0.14325
GO:0070278	extracellular matrix constituent secreti...	7	6	6.53	10061	0.9249	0.14332	0.14332
GO:0040030	regulation of molecular function, epigen...	2	2	1.87	7902	0.8705	0.14337	0.14337
GO:0045714	regulation of low-density lipoprotein pa...	8	8	7.46	2660	0.5742	0.14342	0.14342
GO:0035510	DNA dealkylation	23	21	21.46	6081	0.8030	0.14354	0.14354
GO:0044089	positive regulation of cellular componen...	474	425	442.25	15005	0.9991	0.14355	0.14355
GO:1903891	regulation of ATF6-mediated unfolded pro...	7	7	6.53	3085	0.6155	0.14359	0.14359
GO:0090100	positive regulation of transmembrane rec...	94	84	87.7	13390	0.9507	0.14370	0.14370
GO:0042117	monocyte activation	7	7	6.53	3086	0.6155	0.14384	0.14384
GO:0032370	positive regulation of lipid transport	44	42	41.05	1442	0.4274	0.14385	0.14385
GO:0050976	detection of mechanical stimulus involve...	1	0	0.93	15122	1.0000	0.14385	0.14385
GO:0009259	ribonucleotide metabolic process	422	394	393.74	2233	0.5293	0.04261	0.14386
GO:0007272	ensheathment of neurons	88	78	82.11	13765	0.9673	0.14402	0.14402
GO:0008366	axon ensheathment	88	78	82.11	13766	0.9673	0.14402	0.14402
GO:0090222	centrosome-templated microtubule nucleat...	1	0	0.93	15123	1.0000	0.14410	0.14410
GO:0019408	dolichol biosynthetic process	1	0	0.93	15124	1.0000	0.14413	0.14413
GO:0051262	protein tetramerization	138	132	128.76	313	0.1750	0.02655	0.14422
GO:0000032	cell wall mannoprotein biosynthetic proc...	1	0	0.93	15125	1.0000	0.14435	0.14435
GO:0006056	mannoprotein metabolic process	1	0	0.93	15126	1.0000	0.14435	0.14435
GO:0006057	mannoprotein biosynthetic process	1	0	0.93	15127	1.0000	0.14435	0.14435
GO:0031506	cell wall glycoprotein biosynthetic proc...	1	0	0.93	15128	1.0000	0.14435	0.14435
GO:0042546	cell wall biogenesis	1	0	0.93	15129	1.0000	0.14435	0.14435
GO:0044038	cell wall macromolecule biosynthetic pro...	1	0	0.93	15130	1.0000	0.14435	0.14435
GO:0061611	mannose to fructose-6-phosphate metaboli...	1	0	0.93	15131	1.0000	0.14435	0.14435
GO:0070589	cellular component macromolecule biosynt...	1	0	0.93	15132	1.0000	0.14435	0.14435
GO:0015694	mercury ion transport	1	0	0.93	15133	1.0000	0.14442	0.14442
GO:0015723	bilirubin transport	1	0	0.93	15134	1.0000	0.14442	0.14442
GO:0030653	beta-lactam antibiotic metabolic process	1	0	0.93	15135	1.0000	0.14442	0.14442
GO:0042316	penicillin metabolic process	1	0	0.93	15136	1.0000	0.14442	0.14442
GO:1901086	benzylpenicillin metabolic process	1	0	0.93	15137	1.0000	0.14442	0.14442
GO:0198738	cell-cell signaling by wnt	393	363	366.68	6113	0.8056	0.14446	0.14446
GO:0014832	urinary bladder smooth muscle contractio...	5	5	4.67	4255	0.7070	0.14454	0.14454
GO:0014848	urinary tract smooth muscle contraction	5	5	4.67	4256	0.7070	0.14454	0.14454
GO:0005985	sucrose metabolic process	3	3	2.8	6290	0.8122	0.14456	0.14456
GO:0060327	cytoplasmic actin-based contraction invo...	2	1	1.87	14723	0.9955	0.14457	0.14457
GO:0034140	negative regulation of toll-like recepto...	2	2	1.87	7903	0.8705	0.14462	0.14462
GO:1900135	positive regulation of renin secretion i...	2	1	1.87	14724	0.9955	0.14462	0.14462
GO:0098528	skeletal muscle fiber differentiation	6	5	5.6	13149	0.9439	0.14480	0.14480
GO:0014070	response to organic cyclic compound	831	762	775.34	13833	0.9729	0.10905	0.14501
GO:0032594	protein transport within lipid bilayer	19	17	17.73	7773	0.8694	0.14504	0.14504
GO:0018008	N-terminal peptidyl-glycine N-myristoyla...	1	0	0.93	15138	1.0000	0.14506	0.14506
GO:0009749	response to glucose	155	142	144.62	7477	0.8436	0.14510	0.14510
GO:0042327	positive regulation of phosphorylation	896	818	835.99	14583	0.9930	0.21254	0.14514
GO:0042360	vitamin E metabolic process	2	2	1.87	7904	0.8705	0.14518	0.14518
GO:0061031	endodermal digestive tract morphogenesis	2	1	1.87	14725	0.9955	0.14523	0.14523
GO:0060796	regulation of transcription involved in ...	2	2	1.87	7905	0.8705	0.14523	0.14523
GO:0051926	negative regulation of calcium ion trans...	76	66	70.91	14468	0.9880	0.00298	0.14533
GO:1903949	positive regulation of atrial cardiac mu...	1	0	0.93	15139	1.0000	0.14552	0.14552
GO:1904199	positive regulation of regulation of vas...	1	0	0.93	15140	1.0000	0.14552	0.14552
GO:1990736	regulation of vascular smooth muscle cel...	1	0	0.93	15141	1.0000	0.14552	0.14552
GO:0003350	pulmonary myocardium development	2	1	1.87	14726	0.9955	0.14563	0.14563
GO:0003165	Purkinje myocyte development	2	2	1.87	7906	0.8705	0.14563	0.14563
GO:0003221	right ventricular cardiac muscle tissue ...	2	2	1.87	7907	0.8705	0.14563	0.14563
GO:0045141	meiotic telomere clustering	11	10	10.26	7312	0.8348	0.14564	0.14564
GO:0007020	microtubule nucleation	31	29	28.92	3532	0.6554	0.14567	0.14567
GO:0051457	maintenance of protein location in nucle...	10	10	9.33	1956	0.4998	0.14584	0.14584
GO:0035356	cellular triglyceride homeostasis	7	6	6.53	10062	0.9249	0.14584	0.14584
GO:0071549	cellular response to dexamethasone stimu...	27	25	25.19	4819	0.7304	0.14585	0.14585
GO:0050651	dermatan sulfate proteoglycan biosynthet...	14	12	13.06	13069	0.9374	0.14598	0.14598
GO:0033128	negative regulation of histone phosphory...	3	3	2.8	6291	0.8122	0.14598	0.14598
GO:0010243	response to organonitrogen compound	817	756	762.28	7396	0.8353	0.14600	0.14600
GO:0006020	inositol metabolic process	9	9	8.4	2254	0.5357	0.14602	0.14602
GO:0010046	response to mycotoxin	3	3	2.8	6292	0.8122	0.14604	0.14604
GO:0030997	regulation of centriole-centriole cohesi...	3	2	2.8	14325	0.9872	0.14611	0.14611
GO:1900371	regulation of purine nucleotide biosynth...	75	67	69.98	13098	0.9376	0.14614	0.14614
GO:0032467	positive regulation of cytokinesis	36	31	33.59	13788	0.9692	0.14615	0.14615
GO:0009855	determination of bilateral symmetry	100	90	93.3	10263	0.9292	0.14619	0.14619
GO:0006481	C-terminal protein methylation	2	2	1.87	7908	0.8705	0.14629	0.14629
GO:0018101	protein citrullination	9	9	8.4	2255	0.5357	0.14631	0.14631
GO:0036414	histone citrullination	9	9	8.4	2256	0.5357	0.14631	0.14631
GO:0097283	keratinocyte apoptotic process	4	2	3.73	14973	0.9989	0.14632	0.14632
GO:1902172	regulation of keratinocyte apoptotic pro...	4	2	3.73	14974	0.9989	0.14632	0.14632
GO:0006903	vesicle targeting	66	60	61.58	7500	0.8485	0.14651	0.14651
GO:1902847	regulation of neuronal signal transducti...	1	0	0.93	15142	1.0000	0.14655	0.14655
GO:1902998	positive regulation of neurofibrillary t...	1	0	0.93	15143	1.0000	0.14655	0.14655
GO:1905891	regulation of cellular response to thaps...	1	0	0.93	15144	1.0000	0.14655	0.14655
GO:1905892	negative regulation of cellular response...	1	0	0.93	15145	1.0000	0.14655	0.14655
GO:1905894	regulation of cellular response to tunic...	1	0	0.93	15146	1.0000	0.14655	0.14655
GO:1905895	negative regulation of cellular response...	1	0	0.93	15147	1.0000	0.14655	0.14655
GO:0016121	carotene catabolic process	1	0	0.93	15148	1.0000	0.14659	0.14659
GO:0046247	terpene catabolic process	1	0	0.93	15149	1.0000	0.14659	0.14659
GO:0061687	detoxification of inorganic compound	5	4	4.67	13548	0.9609	0.14661	0.14661
GO:0097501	stress response to metal ion	5	5	4.67	4257	0.7070	0.14661	0.14661
GO:0033499	galactose catabolic process via UDP-gala...	1	0	0.93	15150	1.0000	0.14663	0.14663
GO:0006865	amino acid transport	123	116	114.76	1408	0.4138	0.14668	0.14668
GO:0047496	vesicle transport along microtubule	38	37	35.45	634	0.2672	0.14672	0.14672
GO:0071806	protein transmembrane transport	56	53	52.25	1856	0.4780	0.07980	0.14682
GO:0021570	rhombomere 4 development	1	0	0.93	15151	1.0000	0.14688	0.14688
GO:0021754	facial nucleus development	1	0	0.93	15152	1.0000	0.14688	0.14688
GO:1900222	negative regulation of amyloid-beta clea...	3	3	2.8	6293	0.8122	0.14691	0.14691
GO:0097050	type B pancreatic cell apoptotic process	8	8	7.46	2661	0.5742	0.14692	0.14692
GO:0006537	glutamate biosynthetic process	4	4	3.73	5094	0.7578	0.14700	0.14700
GO:0035766	cell chemotaxis to fibroblast growth fac...	11	8	10.26	14656	0.9955	0.14703	0.14703
GO:1904847	regulation of cell chemotaxis to fibrobl...	11	8	10.26	14657	0.9955	0.14703	0.14703
GO:0043123	positive regulation of I-kappaB kinase/N...	145	132	135.29	9634	0.8932	0.14714	0.14714
GO:0071281	cellular response to iron ion	10	10	9.33	1957	0.4998	0.14720	0.14720
GO:0060572	morphogenesis of an epithelial bud	14	10	13.06	14947	0.9984	0.14723	0.14723
GO:0009226	nucleotide-sugar biosynthetic process	18	17	16.79	3556	0.6581	0.14738	0.14738
GO:0000729	DNA double-strand break processing	19	18	17.73	3400	0.6332	0.14741	0.14741
GO:0034247	snoRNA splicing	2	2	1.87	7909	0.8705	0.14745	0.14745
GO:0019233	sensory perception of pain	87	83	81.17	772	0.2992	0.14751	0.14751
GO:0080182	histone H3-K4 trimethylation	14	13	13.06	5673	0.7596	0.14762	0.14762
GO:0007403	glial cell fate determination	1	0	0.93	15153	1.0000	0.14767	0.14767
GO:0045976	negative regulation of mitotic cell cycl...	1	0	0.93	15154	1.0000	0.14767	0.14767
GO:0061324	canonical Wnt signaling pathway involved...	1	0	0.93	15155	1.0000	0.14767	0.14767
GO:1904499	regulation of chromatin-mediated mainten...	1	0	0.93	15156	1.0000	0.14767	0.14767
GO:1904501	positive regulation of chromatin-mediate...	1	0	0.93	15157	1.0000	0.14767	0.14767
GO:1904793	regulation of euchromatin binding	1	0	0.93	15158	1.0000	0.14767	0.14767
GO:0034670	chemotaxis to arachidonic acid	1	0	0.93	15159	1.0000	0.14774	0.14774
GO:0099601	regulation of neurotransmitter receptor ...	36	35	33.59	755	0.2951	0.14781	0.14781
GO:0002637	regulation of immunoglobulin production	57	55	53.18	607	0.2555	0.14783	0.14783
GO:0072160	nephron tubule epithelial cell different...	11	10	10.26	7313	0.8348	0.14789	0.14789
GO:0009190	cyclic nucleotide biosynthetic process	93	84	86.77	9881	0.9074	0.14799	0.14799
GO:0060968	regulation of gene silencing	93	84	86.77	9882	0.9074	0.00010	0.14800
GO:0001503	ossification	344	313	320.96	13687	0.9628	0.14801	0.14801
GO:0035640	exploration behavior	17	17	15.86	795	0.3075	0.14801	0.14801
GO:0045072	regulation of interferon-gamma biosynthe...	14	14	13.06	1150	0.3787	0.14811	0.14811
GO:0072282	metanephric nephron tubule morphogenesis	7	7	6.53	3087	0.6155	0.14816	0.14816
GO:0090230	regulation of centromere complex assembl...	3	3	2.8	6294	0.8122	0.14828	0.14828
GO:0050860	negative regulation of T cell receptor s...	12	11	11.2	6166	0.8102	0.14847	0.14847
GO:0007387	anterior compartment pattern formation	1	0	0.93	15160	1.0000	0.14879	0.14879
GO:0007388	posterior compartment specification	1	0	0.93	15161	1.0000	0.14879	0.14879
GO:0070475	rRNA base methylation	5	5	4.67	4258	0.7070	0.14895	0.14895
GO:0032792	negative regulation of CREB transcriptio...	6	5	5.6	13150	0.9439	0.14897	0.14897
GO:0060677	ureteric bud elongation	8	8	7.46	2662	0.5742	0.14900	0.14900
GO:0008049	male courtship behavior	1	0	0.93	15162	1.0000	0.14901	0.14901
GO:0002726	positive regulation of T cell cytokine p...	17	15	15.86	9681	0.8990	0.14909	0.14909
GO:0036333	hepatocyte homeostasis	1	0	0.93	15163	1.0000	0.14919	0.14919
GO:1904772	response to tetrachloromethane	1	0	0.93	15164	1.0000	0.14919	0.14919
GO:0010575	positive regulation of vascular endothel...	22	19	20.53	13300	0.9443	0.14943	0.14943
GO:0090075	relaxation of muscle	30	23	27.99	15014	0.9994	0.14952	0.14952
GO:0042593	glucose homeostasis	189	172	176.34	9986	0.9169	0.14962	0.14962
GO:0043970	histone H3-K9 acetylation	9	8	8.4	9410	0.8821	0.14963	0.14963
GO:0021549	cerebellum development	90	83	83.97	4950	0.7453	0.14968	0.14968
GO:0072525	pyridine-containing compound biosyntheti...	28	26	26.12	4735	0.7117	0.14986	0.14986
GO:0018023	peptidyl-lysine trimethylation	32	30	29.86	3462	0.6367	0.15002	0.15002
GO:0044830	modulation by host of viral RNA genome r...	1	0	0.93	15165	1.0000	0.15002	0.15002
GO:1901254	positive regulation of intracellular tra...	1	0	0.93	15166	1.0000	0.15002	0.15002
GO:0072675	osteoclast fusion	4	3	3.73	13925	0.9754	0.15004	0.15004
GO:1903077	negative regulation of protein localizat...	21	20	19.59	2909	0.5847	0.15017	0.15017
GO:0009682	induced systemic resistance	1	0	0.93	15167	1.0000	0.15017	0.15017
GO:1904585	response to putrescine	1	0	0.93	15168	1.0000	0.15032	0.15032
GO:1904586	cellular response to putrescine	1	0	0.93	15169	1.0000	0.15032	0.15032
GO:1905663	positive regulation of telomerase RNA re...	1	0	0.93	15170	1.0000	0.15032	0.15032
GO:1990828	hepatocyte dedifferentiation	1	0	0.93	15171	1.0000	0.15032	0.15032
GO:0035945	mitochondrial ncRNA surveillance	1	0	0.93	15172	1.0000	0.15035	0.15035
GO:0035946	mitochondrial mRNA surveillance	1	0	0.93	15173	1.0000	0.15035	0.15035
GO:0071026	cytoplasmic RNA surveillance	1	0	0.93	15174	1.0000	0.15035	0.15035
GO:2000827	mitochondrial RNA surveillance	1	0	0.93	15175	1.0000	0.15035	0.15035
GO:0032447	protein urmylation	3	3	2.8	6295	0.8122	0.15042	0.15042
GO:0045004	DNA replication proofreading	1	0	0.93	15176	1.0000	0.15042	0.15042
GO:0001998	angiotensin-mediated vasoconstriction in...	1	0	0.93	15177	1.0000	0.15057	0.15057
GO:1903673	mitotic cleavage furrow formation	1	0	0.93	15178	1.0000	0.15057	0.15057
GO:0002038	positive regulation of L-glutamate trans...	2	2	1.87	7910	0.8705	0.15074	0.15074
GO:0071897	DNA biosynthetic process	153	142	142.75	3980	0.6719	0.15086	0.15086
GO:0035853	chromosome passenger complex localizatio...	1	0	0.93	15179	1.0000	0.15086	0.15086
GO:0006820	anion transport	529	494	493.57	2141	0.5144	0.11438	0.15092
GO:0097154	GABAergic neuron differentiation	12	11	11.2	6167	0.8102	0.15093	0.15093
GO:0072012	glomerulus vasculature development	23	22	21.46	2437	0.5381	0.15093	0.15093
GO:0043174	nucleoside salvage	14	14	13.06	1151	0.3787	0.15096	0.15096
GO:1902104	positive regulation of metaphase/anaphas...	1	0	0.93	15180	1.0000	0.15097	0.15097
GO:1905134	positive regulation of meiotic chromosom...	1	0	0.93	15181	1.0000	0.15097	0.15097
GO:1905186	regulation of metaphase/anaphase transit...	1	0	0.93	15182	1.0000	0.15097	0.15097
GO:1905188	positive regulation of metaphase/anaphas...	1	0	0.93	15183	1.0000	0.15097	0.15097
GO:1990949	metaphase/anaphase transition of meiosis...	1	0	0.93	15184	1.0000	0.15097	0.15097
GO:0042471	ear morphogenesis	105	97	97.97	4814	0.7298	0.15110	0.15110
GO:2001186	negative regulation of CD8-positive, alp...	6	5	5.6	13151	0.9439	0.15121	0.15121
GO:0019072	viral genome packaging	2	1	1.87	14727	0.9955	0.15126	0.15126
GO:0019074	viral RNA genome packaging	2	1	1.87	14728	0.9955	0.15126	0.15126
GO:0010562	positive regulation of phosphorus metabo...	971	887	905.96	14601	0.9937	0.21696	0.15133
GO:0045937	positive regulation of phosphate metabol...	971	887	905.96	14602	0.9937	0.21696	0.15133
GO:0048806	genitalia development	37	32	34.52	13705	0.9652	0.15142	0.15142
GO:0010025	wax biosynthetic process	3	3	2.8	6296	0.8122	0.15144	0.15144
GO:0010166	wax metabolic process	3	3	2.8	6297	0.8122	0.15144	0.15144
GO:2001225	regulation of chloride transport	8	6	7.46	14254	0.9870	0.15151	0.15151
GO:0040038	polar body extrusion after meiotic divis...	1	0	0.93	15185	1.0000	0.15152	0.15152
GO:0070649	formin-nucleated actin cable assembly	1	0	0.93	15186	1.0000	0.15152	0.15152
GO:0110009	formin-nucleated actin cable organizatio...	1	0	0.93	15187	1.0000	0.15152	0.15152
GO:1905143	eukaryotic translation initiation factor...	1	0	0.93	15188	1.0000	0.15156	0.15156
GO:0035585	calcium-mediated signaling using extrace...	3	2	2.8	14326	0.9872	0.15157	0.15157
GO:0007007	inner mitochondrial membrane organizatio...	31	29	28.92	3533	0.6554	0.01298	0.15162
GO:0006046	N-acetylglucosamine catabolic process	2	2	1.87	7911	0.8705	0.15172	0.15172
GO:1900146	negative regulation of nodal signaling p...	1	0	0.93	15189	1.0000	0.15185	0.15185
GO:1900176	negative regulation of nodal signaling p...	1	0	0.93	15190	1.0000	0.15185	0.15185
GO:0036111	very long-chain fatty-acyl-CoA metabolic...	1	0	0.93	15191	1.0000	0.15193	0.15193
GO:0051088	PMA-inducible membrane protein ectodomai...	2	1	1.87	14729	0.9955	0.15198	0.15198
GO:0050687	negative regulation of defense response ...	22	17	20.53	14932	0.9974	0.15205	0.15205
GO:0006873	cellular ion homeostasis	551	514	514.09	2514	0.5502	0.15207	0.15207
GO:0072110	glomerular mesangial cell proliferation	9	9	8.4	2257	0.5357	0.15208	0.15208
GO:0002278	eosinophil activation involved in immune...	8	8	7.46	2663	0.5742	0.15212	0.15212
GO:0002447	eosinophil mediated immunity	8	8	7.46	2664	0.5742	0.15212	0.15212
GO:0043308	eosinophil degranulation	8	8	7.46	2665	0.5742	0.15212	0.15212
GO:0038003	opioid receptor signaling pathway	11	11	10.26	1705	0.4663	0.15214	0.15214
GO:0050885	neuromuscular process controlling balanc...	44	38	41.05	13847	0.9742	0.15227	0.15227
GO:0007249	I-kappaB kinase/NF-kappaB signaling	220	202	205.26	7495	0.8468	0.15243	0.15243
GO:0061430	bone trabecula morphogenesis	14	12	13.06	13070	0.9374	0.15249	0.15249
GO:1902659	regulation of glucose mediated signaling...	3	3	2.8	6298	0.8122	0.15265	0.15265
GO:1902661	positive regulation of glucose mediated ...	3	3	2.8	6299	0.8122	0.15265	0.15265
GO:0007291	sperm individualization	1	0	0.93	15192	1.0000	0.15274	0.15274
GO:0007349	cellularization	1	0	0.93	15193	1.0000	0.15274	0.15274
GO:0014886	transition between slow and fast fiber	1	0	0.93	15194	1.0000	0.15292	0.15292
GO:0070099	regulation of chemokine-mediated signali...	8	8	7.46	2666	0.5742	0.15296	0.15296
GO:1902805	positive regulation of synaptic vesicle ...	8	5	7.46	14995	0.9989	0.15297	0.15297
GO:1904526	regulation of microtubule binding	8	8	7.46	2667	0.5742	0.15297	0.15297
GO:0006086	acetyl-CoA biosynthetic process from pyr...	14	14	13.06	1152	0.3787	0.15303	0.15303
GO:0006211	5-methylcytosine catabolic process	1	0	0.93	15195	1.0000	0.15303	0.15303
GO:0019857	5-methylcytosine metabolic process	1	0	0.93	15196	1.0000	0.15303	0.15303
GO:0043687	post-translational protein modification	300	278	279.91	4781	0.7201	0.15304	0.15304
GO:0035020	regulation of Rac protein signal transdu...	14	12	13.06	13071	0.9374	0.15318	0.15318
GO:0035623	renal glucose absorption	1	0	0.93	15197	1.0000	0.15318	0.15318
GO:2000416	regulation of eosinophil migration	5	4	4.67	13549	0.9609	0.15321	0.15321
GO:0015807	L-amino acid transport	62	60	57.85	410	0.2060	0.15321	0.15321
GO:0007625	grooming behavior	18	17	16.79	3557	0.6581	0.15345	0.15345
GO:0035912	dorsal aorta morphogenesis	7	7	6.53	3088	0.6155	0.15349	0.15349
GO:0051186	cofactor metabolic process	332	308	309.76	4185	0.7002	0.12634	0.15363
GO:0006003	fructose 2,6-bisphosphate metabolic proc...	5	5	4.67	4259	0.7070	0.15396	0.15396
GO:1904030	negative regulation of cyclin-dependent ...	25	25	23.33	315	0.1765	0.15401	0.15401
GO:0007409	axonogenesis	361	336	336.82	3360	0.6210	0.15410	0.15410
GO:0051382	kinetochore assembly	12	12	11.2	1496	0.4351	0.15413	0.15413
GO:0093001	glycolysis from storage polysaccharide t...	1	0	0.93	15198	1.0000	0.15463	0.15463
GO:1904396	regulation of neuromuscular junction dev...	10	10	9.33	1958	0.4998	0.15467	0.15467
GO:0006975	DNA damage induced protein phosphorylati...	6	6	5.6	3644	0.6597	0.15483	0.15483
GO:0016102	diterpenoid biosynthetic process	7	7	6.53	3089	0.6155	0.15499	0.15499
GO:0071707	immunoglobulin heavy chain V-D-J recombi...	1	0	0.93	15199	1.0000	0.15508	0.15508
GO:0046532	regulation of photoreceptor cell differe...	9	8	8.4	9411	0.8821	0.15523	0.15523
GO:0070131	positive regulation of mitochondrial tra...	11	10	10.26	7314	0.8348	0.15527	0.15527
GO:0006346	methylation-dependent chromatin silencin...	17	13	15.86	14878	0.9958	0.15539	0.15539
GO:0043455	regulation of secondary metabolic proces...	9	9	8.4	2258	0.5357	0.15549	0.15549
GO:0032770	positive regulation of monooxygenase act...	30	25	27.99	14245	0.9868	0.15559	0.15559
GO:0042053	regulation of dopamine metabolic process	18	17	16.79	3558	0.6581	0.15571	0.15571
GO:0042069	regulation of catecholamine metabolic pr...	18	17	16.79	3559	0.6581	0.15571	0.15571
GO:0060019	radial glial cell differentiation	12	8	11.2	15013	0.9993	0.15584	0.15584
GO:0032488	Cdc42 protein signal transduction	11	9	10.26	13744	0.9671	0.15586	0.15586
GO:0072273	metanephric nephron morphogenesis	24	22	22.39	5975	0.7852	0.15595	0.15595
GO:0019481	L-alanine catabolic process, by transami...	1	0	0.93	15200	1.0000	0.15598	0.15598
GO:0035358	regulation of peroxisome proliferator ac...	13	12	12.13	5905	0.7850	0.15606	0.15606
GO:0070413	trehalose metabolism in response to stre...	1	0	0.93	15201	1.0000	0.15613	0.15613
GO:0050433	regulation of catecholamine secretion	45	39	41.99	13798	0.9711	0.15616	0.15616
GO:1903525	regulation of membrane tubulation	5	4	4.67	13550	0.9609	0.15621	0.15621
GO:0003032	detection of oxygen	1	0	0.93	15202	1.0000	0.15631	0.15631
GO:1900170	negative regulation of glucocorticoid me...	1	0	0.93	15203	1.0000	0.15635	0.15635
GO:1902211	regulation of prolactin signaling pathwa...	1	0	0.93	15204	1.0000	0.15635	0.15635
GO:1902213	positive regulation of prolactin signali...	1	0	0.93	15205	1.0000	0.15635	0.15635
GO:0086010	membrane depolarization during action po...	37	35	34.52	2498	0.5450	0.04185	0.15646
GO:1902908	regulation of melanosome transport	1	0	0.93	15206	1.0000	0.15646	0.15646
GO:0071548	response to dexamethasone	36	32	33.59	9920	0.9100	0.15662	0.15662
GO:0140018	regulation of cytoplasmic translational ...	1	0	0.93	15207	1.0000	0.15692	0.15692
GO:0022008	neurogenesis	1319	1228	1230.66	3505	0.6461	0.15706	0.15706
GO:0030389	fructosamine metabolic process	2	2	1.87	7912	0.8705	0.15720	0.15720
GO:0050884	neuromuscular process controlling postur...	13	13	12.13	1292	0.4059	0.15723	0.15723
GO:0000395	mRNA 5'-splice site recognition	5	4	4.67	13551	0.9609	0.15731	0.15731
GO:0035116	embryonic hindlimb morphogenesis	25	22	23.33	9988	0.9176	0.15731	0.15731
GO:1990784	response to dsDNA	1	0	0.93	15208	1.0000	0.15733	0.15733
GO:1990786	cellular response to dsDNA	1	0	0.93	15209	1.0000	0.15733	0.15733
GO:0071277	cellular response to calcium ion	64	54	59.71	14888	0.9968	0.15768	0.15768
GO:1903118	urate homeostasis	1	0	0.93	15210	1.0000	0.15771	0.15771
GO:0045217	cell-cell junction maintenance	11	11	10.26	1706	0.4663	0.15783	0.15783
GO:0031401	positive regulation of protein modificat...	1034	949	964.74	14108	0.9794	0.22258	0.15790
GO:0048668	collateral sprouting	20	20	18.66	559	0.2497	0.15792	0.15792
GO:0009645	response to low light intensity stimulus	1	0	0.93	15211	1.0000	0.15794	0.15794
GO:0046690	response to tellurium ion	1	0	0.93	15212	1.0000	0.15794	0.15794
GO:0035845	photoreceptor cell outer segment organiz...	5	4	4.67	13552	0.9609	0.15798	0.15798
GO:0060032	notochord regression	1	0	0.93	15213	1.0000	0.15816	0.15816
GO:0022012	subpallium cell proliferation in forebra...	1	0	0.93	15214	1.0000	0.15824	0.15824
GO:0022018	lateral ganglionic eminence cell prolife...	1	0	0.93	15215	1.0000	0.15824	0.15824
GO:0060366	lambdoid suture morphogenesis	1	0	0.93	15216	1.0000	0.15824	0.15824
GO:0060367	sagittal suture morphogenesis	1	0	0.93	15217	1.0000	0.15824	0.15824
GO:0060873	anterior semicircular canal development	1	0	0.93	15218	1.0000	0.15824	0.15824
GO:0060875	lateral semicircular canal development	1	0	0.93	15219	1.0000	0.15824	0.15824
GO:0007066	female meiosis sister chromatid cohesion	1	0	0.93	15220	1.0000	0.15831	0.15831
GO:0015844	monoamine transport	72	63	67.18	14102	0.9788	0.15832	0.15832
GO:0045835	negative regulation of meiotic nuclear d...	9	9	8.4	2259	0.5357	0.15843	0.15843
GO:0097090	presynaptic membrane organization	11	11	10.26	1707	0.4663	0.15846	0.15846
GO:0050869	negative regulation of B cell activation	25	23	23.33	5788	0.7672	0.15852	0.15852
GO:0031033	myosin filament organization	13	13	12.13	1293	0.4059	0.15854	0.15854
GO:2001014	regulation of skeletal muscle cell diffe...	15	13	14	10190	0.9255	0.15857	0.15857
GO:0060074	synapse maturation	16	16	14.93	911	0.3296	0.15862	0.15862
GO:0010951	negative regulation of endopeptidase act...	221	210	206.2	353	0.1872	0.15864	0.15864
GO:0009205	purine ribonucleoside triphosphate metab...	238	225	222.06	671	0.2691	0.01299	0.15874
GO:0034284	response to monosaccharide	164	150	153.02	7748	0.8640	0.15882	0.15882
GO:1990573	potassium ion import across plasma membr...	7	6	6.53	10063	0.9249	0.15895	0.15895
GO:0001508	action potential	119	109	111.03	7259	0.8266	0.09386	0.15902
GO:1900111	positive regulation of histone H3-K9 dim...	2	1	1.87	14730	0.9955	0.15902	0.15902
GO:0043029	T cell homeostasis	31	27	28.92	13332	0.9469	0.15903	0.15903
GO:0045769	negative regulation of asymmetric cell d...	1	0	0.93	15221	1.0000	0.15915	0.15915
GO:0038028	insulin receptor signaling pathway via p...	3	3	2.8	6300	0.8122	0.15928	0.15928
GO:2000661	positive regulation of interleukin-1-med...	1	0	0.93	15222	1.0000	0.15930	0.15930
GO:0046887	positive regulation of hormone secretion	107	101	99.83	1421	0.4187	0.15944	0.15944
GO:0001659	temperature homeostasis	44	40	41.05	7273	0.8305	0.15953	0.15953
GO:0098655	cation transmembrane transport	737	693	687.64	521	0.2344	0.05271	0.15988
GO:0005993	trehalose catabolic process	1	0	0.93	15223	1.0000	0.15991	0.15991
GO:0046352	disaccharide catabolic process	1	0	0.93	15224	1.0000	0.15991	0.15991
GO:0070727	cellular macromolecule localization	1495	1382	1394.87	10179	0.9250	0.10261	0.15999
GO:0032743	positive regulation of interleukin-2 pro...	28	26	26.12	4736	0.7117	0.16001	0.16001
GO:0045839	negative regulation of mitotic nuclear d...	37	33	34.52	9719	0.9014	0.16006	0.16006
GO:0034243	regulation of transcription elongation f...	20	16	18.66	14522	0.9911	0.16009	0.16009
GO:0098877	neurotransmitter receptor transport to p...	9	8	8.4	9412	0.8821	0.16026	0.16026
GO:1903540	establishment of protein localization to...	9	8	8.4	9413	0.8821	0.16026	0.16026
GO:0043932	ossification involved in bone remodeling	3	3	2.8	6301	0.8122	0.16040	0.16040
GO:0072594	establishment of protein localization to...	493	456	459.98	6051	0.7962	0.11422	0.16042
GO:0021685	cerebellar granular layer structural org...	1	0	0.93	15225	1.0000	0.16075	0.16075
GO:0046226	coumarin catabolic process	2	2	1.87	7913	0.8705	0.16102	0.16102
GO:0046271	phenylpropanoid catabolic process	2	2	1.87	7914	0.8705	0.16102	0.16102
GO:0097028	dendritic cell differentiation	49	47	45.72	1067	0.3537	0.16110	0.16110
GO:0071867	response to monoamine	31	30	28.92	1133	0.3758	0.16134	0.16134
GO:0071869	response to catecholamine	31	30	28.92	1134	0.3758	0.16134	0.16134
GO:0021546	rhombomere development	4	2	3.73	14975	0.9989	0.16147	0.16147
GO:0022610	biological adhesion	1238	1144	1155.08	9965	0.9129	0.38066	0.16184
GO:0010796	regulation of multivesicular body size	3	3	2.8	6302	0.8122	0.16193	0.16193
GO:0051350	negative regulation of lyase activity	32	27	29.86	14174	0.9820	0.16201	0.16201
GO:1904668	positive regulation of ubiquitin protein...	10	9	9.33	7619	0.8589	0.16229	0.16229
GO:0031536	positive regulation of exit from mitosis	3	2	2.8	14327	0.9872	0.16240	0.16240
GO:0031581	hemidesmosome assembly	11	10	10.26	7315	0.8348	0.16243	0.16243
GO:0071025	RNA surveillance	13	10	12.13	14528	0.9912	0.16244	0.16244
GO:1901675	negative regulation of histone H3-K27 ac...	1	0	0.93	15226	1.0000	0.16253	0.16253
GO:2000857	positive regulation of mineralocorticoid...	2	2	1.87	7915	0.8705	0.16255	0.16255
GO:2000860	positive regulation of aldosterone secre...	2	2	1.87	7916	0.8705	0.16255	0.16255
GO:0048701	embryonic cranial skeleton morphogenesis	40	37	37.32	4788	0.7214	0.16265	0.16265
GO:1902856	negative regulation of non-motile cilium...	3	3	2.8	6303	0.8122	0.16267	0.16267
GO:0051495	positive regulation of cytoskeleton orga...	211	184	196.87	15023	0.9996	0.16272	0.16272
GO:0003321	positive regulation of blood pressure by...	7	7	6.53	3090	0.6155	0.16274	0.16274
GO:0014821	phasic smooth muscle contraction	17	13	15.86	14879	0.9958	0.16275	0.16275
GO:1990134	epithelial cell apoptotic process involv...	1	0	0.93	15227	1.0000	0.16280	0.16280
GO:0061738	late endosomal microautophagy	2	2	1.87	7917	0.8705	0.16293	0.16293
GO:1902914	regulation of protein polyubiquitination	10	9	9.33	7620	0.8589	0.16302	0.16302
GO:0098901	regulation of cardiac muscle cell action...	27	23	25.19	13780	0.9686	0.16318	0.16318
GO:0016322	neuron remodeling	12	10	11.2	13458	0.9582	0.16320	0.16320
GO:0072080	nephron tubule development	78	68	72.78	14230	0.9855	0.10324	0.16329
GO:0022037	metencephalon development	99	91	92.37	5875	0.7823	0.16337	0.16337
GO:0001545	primary ovarian follicle growth	2	2	1.87	7918	0.8705	0.16337	0.16337
GO:0009992	cellular water homeostasis	2	2	1.87	7919	0.8705	0.16337	0.16337
GO:0043122	regulation of I-kappaB kinase/NF-kappaB ...	186	170	173.54	9386	0.8810	0.16345	0.16345
GO:0046544	development of secondary male sexual cha...	1	0	0.93	15228	1.0000	0.16357	0.16357
GO:0032801	receptor catabolic process	33	30	30.79	7227	0.8231	0.16371	0.16371
GO:0046677	response to antibiotic	39	36	36.39	4913	0.7366	0.16372	0.16372
GO:0010826	negative regulation of centrosome duplic...	10	7	9.33	14897	0.9970	0.16388	0.16388
GO:1904896	ESCRT complex disassembly	10	10	9.33	1959	0.4998	0.16388	0.16388
GO:1904903	ESCRT III complex disassembly	10	10	9.33	1960	0.4998	0.16388	0.16388
GO:0021528	commissural neuron differentiation in sp...	1	0	0.93	15229	1.0000	0.16396	0.16396
GO:0030003	cellular cation homeostasis	539	504	502.9	1810	0.4674	0.16401	0.16401
GO:0006998	nuclear envelope organization	48	45	44.79	2960	0.5975	0.16402	0.16402
GO:1902622	regulation of neutrophil migration	35	32	32.66	6033	0.7953	0.16406	0.16406
GO:0002943	tRNA dihydrouridine synthesis	4	4	3.73	5095	0.7578	0.16414	0.16414
GO:0032633	interleukin-4 production	36	36	33.59	116	0.0822	0.16417	0.16417
GO:0017038	protein import	223	209	208.06	1811	0.4682	0.13110	0.16433
GO:0099558	maintenance of synapse structure	3	3	2.8	6304	0.8122	0.16448	0.16448
GO:0042774	plasma membrane ATP synthesis coupled el...	1	0	0.93	15230	1.0000	0.16450	0.16450
GO:0060265	positive regulation of respiratory burst...	2	2	1.87	7920	0.8705	0.16463	0.16463
GO:0090313	regulation of protein targeting to membr...	25	22	23.33	9989	0.9176	0.16468	0.16468
GO:0022602	ovulation cycle process	64	63	59.71	86	0.0658	0.16470	0.16470
GO:0009790	embryo development	838	773	781.87	9877	0.9062	0.05691	0.16472
GO:0001079	nitrogen catabolite regulation of transc...	1	0	0.93	15231	1.0000	0.16493	0.16493
GO:0001080	nitrogen catabolite activation of transc...	1	0	0.93	15232	1.0000	0.16493	0.16493
GO:0019676	ammonia assimilation cycle	1	0	0.93	15233	1.0000	0.16493	0.16493
GO:0034255	regulation of urea metabolic process	1	0	0.93	15234	1.0000	0.16493	0.16493
GO:0038185	intracellular bile acid receptor signali...	1	0	0.93	15235	1.0000	0.16493	0.16493
GO:0045848	positive regulation of nitrogen utilizat...	1	0	0.93	15236	1.0000	0.16493	0.16493
GO:0090293	nitrogen catabolite regulation of transc...	1	0	0.93	15237	1.0000	0.16493	0.16493
GO:0090294	nitrogen catabolite activation of transc...	1	0	0.93	15238	1.0000	0.16493	0.16493
GO:1903314	regulation of nitrogen cycle metabolic p...	1	0	0.93	15239	1.0000	0.16493	0.16493
GO:1905693	regulation of phosphatidic acid biosynth...	1	0	0.93	15240	1.0000	0.16493	0.16493
GO:1905695	positive regulation of phosphatidic acid...	1	0	0.93	15241	1.0000	0.16493	0.16493
GO:2000211	regulation of glutamate metabolic proces...	1	0	0.93	15242	1.0000	0.16493	0.16493
GO:2000213	positive regulation of glutamate metabol...	1	0	0.93	15243	1.0000	0.16493	0.16493
GO:2001248	regulation of ammonia assimilation cycle	1	0	0.93	15244	1.0000	0.16493	0.16493
GO:2001250	positive regulation of ammonia assimilat...	1	0	0.93	15245	1.0000	0.16493	0.16493
GO:0071657	positive regulation of granulocyte colon...	3	2	2.8	14328	0.9872	0.16495	0.16495
GO:1901258	positive regulation of macrophage colony...	3	2	2.8	14329	0.9872	0.16495	0.16495
GO:1904716	positive regulation of chaperone-mediate...	1	0	0.93	15246	1.0000	0.16521	0.16521
GO:2000777	positive regulation of proteasomal ubiqu...	1	0	0.93	15247	1.0000	0.16521	0.16521
GO:1904533	regulation of telomeric loop disassembly	3	2	2.8	14330	0.9872	0.16529	0.16529
GO:0060479	lung cell differentiation	22	19	20.53	13301	0.9443	0.16531	0.16531
GO:0043366	beta selection	3	2	2.8	14331	0.9872	0.16543	0.16543
GO:0007215	glutamate receptor signaling pathway	72	66	67.18	6027	0.7939	0.16557	0.16557
GO:0086028	bundle of His cell to Purkinje myocyte s...	6	5	5.6	13152	0.9439	0.16579	0.16579
GO:0086043	bundle of His cell action potential	6	5	5.6	13153	0.9439	0.16579	0.16579
GO:0048211	Golgi vesicle docking	1	0	0.93	15248	1.0000	0.16579	0.16579
GO:0016570	histone modification	372	345	347.08	4759	0.7131	0.16583	0.16583
GO:2000576	positive regulation of microtubule motor...	5	5	4.67	4260	0.7070	0.16591	0.16591
GO:0043974	histone H3-K27 acetylation	3	2	2.8	14332	0.9872	0.16604	0.16604
GO:1901674	regulation of histone H3-K27 acetylation	3	2	2.8	14333	0.9872	0.16604	0.16604
GO:0038001	paracrine signaling	7	6	6.53	10064	0.9249	0.16618	0.16618
GO:0009812	flavonoid metabolic process	13	13	12.13	1294	0.4059	0.16620	0.16620
GO:0007060	male meiosis chromosome segregation	4	4	3.73	5096	0.7578	0.16625	0.16625
GO:0033262	regulation of nuclear cell cycle DNA rep...	13	12	12.13	5906	0.7850	0.16625	0.16625
GO:0032445	fructose import	1	0	0.93	15249	1.0000	0.16627	0.16627
GO:0098704	carbohydrate import across plasma membra...	1	0	0.93	15250	1.0000	0.16627	0.16627
GO:1990539	fructose import across plasma membrane	1	0	0.93	15251	1.0000	0.16627	0.16627
GO:1904576	response to tunicamycin	2	1	1.87	14731	0.9955	0.16635	0.16635
GO:1904577	cellular response to tunicamycin	2	1	1.87	14732	0.9955	0.16635	0.16635
GO:0048103	somatic stem cell division	23	21	21.46	6082	0.8030	0.16643	0.16643
GO:0071103	DNA conformation change	241	231	224.86	85	0.0646	1.0e-07	0.16652
GO:0061157	mRNA destabilization	19	18	17.73	3401	0.6332	0.16669	0.16669
GO:0002522	leukocyte migration involved in immune r...	2	2	1.87	7921	0.8705	0.16679	0.16679
GO:0051782	negative regulation of cell division	16	14	14.93	9941	0.9127	0.16714	0.16714
GO:0046686	response to cadmium ion	56	53	52.25	1857	0.4780	0.16716	0.16716
GO:0090630	activation of GTPase activity	76	69	70.91	7752	0.8648	0.16724	0.16724
GO:0031648	protein destabilization	29	29	27.06	222	0.1337	0.16734	0.16734
GO:0010917	negative regulation of mitochondrial mem...	7	6	6.53	10065	0.9249	0.16742	0.16742
GO:0016998	cell wall macromolecule catabolic proces...	16	15	14.93	4662	0.7086	0.16751	0.16751
GO:0060350	endochondral bone morphogenesis	45	43	41.99	1374	0.4119	0.16755	0.16755
GO:0002504	antigen processing and presentation of p...	142	128	132.49	13328	0.9468	0.16759	0.16759
GO:1904177	regulation of adipose tissue development	6	4	5.6	14629	0.9949	0.16763	0.16763
GO:0015851	nucleobase transport	9	8	8.4	9414	0.8821	0.16789	0.16789
GO:0006901	vesicle coating	54	48	50.38	10276	0.9326	0.16794	0.16794
GO:1904251	regulation of bile acid metabolic proces...	12	10	11.2	13459	0.9582	0.16802	0.16802
GO:0008215	spermine metabolic process	5	5	4.67	4261	0.7070	0.16803	0.16803
GO:0009445	putrescine metabolic process	5	5	4.67	4262	0.7070	0.16803	0.16803
GO:0002041	intussusceptive angiogenesis	1	0	0.93	15252	1.0000	0.16804	0.16804
GO:1901551	negative regulation of endothelial cell ...	1	0	0.93	15253	1.0000	0.16812	0.16812
GO:1903141	negative regulation of establishment of ...	1	0	0.93	15254	1.0000	0.16812	0.16812
GO:0015730	propanoate transport	1	0	0.93	15255	1.0000	0.16828	0.16828
GO:1902618	cellular response to fluoride	1	0	0.93	15256	1.0000	0.16836	0.16836
GO:0021591	ventricular system development	16	16	14.93	912	0.3296	0.16847	0.16847
GO:0036499	PERK-mediated unfolded protein response	17	16	15.86	4054	0.6832	0.16855	0.16855
GO:0031057	negative regulation of histone modificat...	31	29	28.92	3534	0.6554	0.16867	0.16867
GO:0042711	maternal behavior	13	12	12.13	5907	0.7850	0.16868	0.16868
GO:0060746	parental behavior	13	12	12.13	5908	0.7850	0.16868	0.16868
GO:0015914	phospholipid transport	53	50	49.45	2203	0.5217	0.16868	0.16868
GO:0032570	response to progesterone	30	28	27.99	3992	0.6742	0.16870	0.16870
GO:0016055	Wnt signaling pathway	392	362	365.74	6154	0.8094	0.16883	0.16883
GO:0086047	membrane depolarization during Purkinje ...	3	2	2.8	14334	0.9872	0.16891	0.16891
GO:0016332	establishment or maintenance of polarity...	1	0	0.93	15257	1.0000	0.16895	0.16895
GO:0072060	outer medullary collecting duct developm...	1	0	0.93	15258	1.0000	0.16895	0.16895
GO:0071258	cellular response to gravity	1	0	0.93	15259	1.0000	0.16915	0.16915
GO:1902941	regulation of voltage-gated chloride cha...	1	0	0.93	15260	1.0000	0.16915	0.16915
GO:1902943	positive regulation of voltage-gated chl...	1	0	0.93	15261	1.0000	0.16915	0.16915
GO:1904298	regulation of transcytosis	1	0	0.93	15262	1.0000	0.16915	0.16915
GO:1904300	positive regulation of transcytosis	1	0	0.93	15263	1.0000	0.16915	0.16915
GO:1904301	regulation of maternal process involved ...	1	0	0.93	15264	1.0000	0.16915	0.16915
GO:1904303	positive regulation of maternal process ...	1	0	0.93	15265	1.0000	0.16915	0.16915
GO:1904316	response to 2-O-acetyl-1-O-hexadecyl-sn-...	1	0	0.93	15266	1.0000	0.16915	0.16915
GO:1904317	cellular response to 2-O-acetyl-1-O-hexa...	1	0	0.93	15267	1.0000	0.16915	0.16915
GO:1904357	negative regulation of telomere maintena...	23	22	21.46	2438	0.5381	0.16931	0.16931
GO:0050912	detection of chemical stimulus involved ...	57	51	53.18	9971	0.9150	3.7e-06	0.16942
GO:0051623	positive regulation of norepinephrine up...	1	0	0.93	15268	1.0000	0.16971	0.16971
GO:0072749	cellular response to cytochalasin B	1	0	0.93	15269	1.0000	0.16971	0.16971
GO:0098974	postsynaptic actin cytoskeleton organiza...	1	0	0.93	15270	1.0000	0.16971	0.16971
GO:1901328	response to cytochalasin B	1	0	0.93	15271	1.0000	0.16971	0.16971
GO:0090103	cochlea morphogenesis	19	16	17.73	13715	0.9654	0.16971	0.16971
GO:0071902	positive regulation of protein serine/th...	297	264	277.11	14949	0.9984	0.16974	0.16974
GO:0002091	negative regulation of receptor internal...	7	7	6.53	3091	0.6155	0.17012	0.17012
GO:0014843	growth factor dependent regulation of sk...	1	0	0.93	15272	1.0000	0.17023	0.17023
GO:0043300	regulation of leukocyte degranulation	36	33	33.59	5861	0.7810	0.17025	0.17025
[truncated: 13,293 more rows]

## Sheet: GO_full_cluster2
GO.ID	Term	Annotated	Significant	Expected	Rank in classicFisher	classicFisher	classicKS	elimKS
GO:0001580	detection of chemical stimulus involved ...	53	46	48.47	12987	0.92068	1.1e-07	1.1e-07
GO:0050911	detection of chemical stimulus involved ...	498	449	455.45	9581	0.87020	1.5e-07	1.5e-07
GO:0006958	complement activation, classical pathway	197	181	180.17	2602	0.47997	5.7e-07	5.7e-07
GO:0006335	DNA replication-dependent nucleosome ass...	29	28	26.52	1165	0.27799	6.7e-07	6.7e-07
GO:0006910	phagocytosis, recognition	95	86	86.88	5679	0.70759	7.9e-07	7.9e-07
GO:0007186	G-protein coupled receptor signaling pat...	1408	1277	1287.7	9534	0.86774	7.3e-06	7.3e-06
GO:0050853	B cell receptor signaling pathway	125	115	114.32	2873	0.49461	1.2e-05	1.2e-05
GO:0038096	Fc-gamma receptor signaling pathway invo...	150	136	137.18	5660	0.69993	1.6e-05	1.6e-05
GO:0006334	nucleosome assembly	138	126	126.21	4089	0.60124	3.6e-10	1.8e-05
GO:0002377	immunoglobulin production	166	158	151.82	173	0.04844	2.7e-05	2.7e-05
GO:0052696	flavonoid glucuronidation	9	2	8.23	15057	1.00000	9.5e-05	9.5e-05
GO:0000183	chromatin silencing at rDNA	38	36	34.75	1671	0.35853	0.00014	0.00014
GO:0050871	positive regulation of B cell activation	147	136	134.44	1901	0.39098	0.00017	0.00017
GO:0051260	protein homooligomerization	279	247	255.16	13905	0.96493	0.00018	0.00018
GO:0007156	homophilic cell adhesion via plasma memb...	142	135	129.87	233	0.07382	0.00020	0.00020
GO:0043330	response to exogenous dsRNA	42	41	38.41	386	0.11535	0.00035	0.00035
GO:0006911	phagocytosis, engulfment	124	113	113.41	4274	0.63009	0.00037	0.00037
GO:0070268	cornification	112	108	102.43	115	0.03237	0.00039	0.00039
GO:0008582	regulation of synaptic growth at neuromu...	5	3	4.57	14892	0.99454	0.00048	0.00048
GO:0033141	positive regulation of peptidyl-serine p...	21	21	19.21	541	0.15309	0.00060	0.00060
GO:0052697	xenobiotic glucuronidation	11	4	10.06	15056	1.00000	0.00068	0.00068
GO:0051290	protein heterotetramerization	49	47	44.81	726	0.19873	0.00092	0.00092
GO:0000038	very long-chain fatty acid metabolic pro...	26	23	23.78	7494	0.82247	0.00103	0.00103
GO:0002323	natural killer cell activation involved ...	29	26	26.52	7052	0.76769	0.00105	0.00105
GO:0060964	regulation of gene silencing by miRNA	73	68	66.76	1932	0.39944	0.00110	0.00110
GO:0050909	sensory perception of taste	86	77	78.65	7379	0.80249	3.5e-09	0.00116
GO:0061077	chaperone-mediated protein folding	51	45	46.64	9491	0.85836	0.00180	0.00180
GO:0051006	positive regulation of lipoprotein lipas...	6	5	5.49	10063	0.91319	0.00188	0.00188
GO:0048245	eosinophil chemotaxis	12	11	10.97	5775	0.72629	0.00242	0.00242
GO:0045653	negative regulation of megakaryocyte dif...	18	16	16.46	7409	0.80494	0.00247	0.00247
GO:0015801	aromatic amino acid transport	5	4	4.57	13182	0.93872	0.00254	0.00254
GO:0071294	cellular response to zinc ion	19	17	17.38	7112	0.78207	0.00254	0.00254
GO:0007283	spermatogenesis	431	386	394.18	13116	0.93185	0.00260	0.00260
GO:0030449	regulation of complement activation	137	126	125.29	2851	0.49171	0.00267	0.00267
GO:0019320	hexose catabolic process	41	39	37.5	1328	0.30757	0.00270	0.00270
GO:2000114	regulation of establishment of cell pola...	14	10	12.8	14954	0.99530	0.00272	0.00272
GO:1904263	positive regulation of TORC1 signaling	7	6	6.4	9641	0.88517	0.00274	0.00274
GO:0042997	negative regulation of Golgi to plasma m...	5	4	4.57	13183	0.93872	0.00320	0.00320
GO:0043252	sodium-independent organic anion transpo...	22	21	20.12	2169	0.42812	0.00330	0.00330
GO:0009954	proximal/distal pattern formation	29	23	26.52	14574	0.99043	0.00334	0.00334
GO:0038111	interleukin-7-mediated signaling pathway	25	25	22.86	354	0.10705	0.00350	0.00350
GO:0060379	cardiac muscle cell myoblast differentia...	13	10	11.89	14332	0.97973	0.00375	0.00375
GO:0034508	centromere complex assembly	40	37	36.58	3427	0.55041	0.00393	0.00393
GO:0046501	protoporphyrinogen IX metabolic process	10	5	9.15	15049	0.99994	0.00414	0.00414
GO:0051552	flavone metabolic process	5	1	4.57	15053	1.00000	0.00422	0.00422
GO:0015747	urate transport	9	8	8.23	7514	0.82402	0.00425	0.00425
GO:0086091	regulation of heart rate by cardiac cond...	35	31	32.01	7621	0.82492	0.00427	0.00427
GO:0003351	epithelial cilium movement	15	13	13.72	9540	0.86910	0.00497	0.00497
GO:0042493	response to drug	351	315	321.01	9920	0.89338	0.00515	0.00515
GO:0007506	gonadal mesoderm development	6	6	5.49	3639	0.58511	0.00528	0.00528
GO:1901213	regulation of transcription from RNA pol...	17	16	15.55	3496	0.56697	0.00554	0.00554
GO:0010561	negative regulation of glycoprotein bios...	11	9	10.06	13372	0.93893	0.00568	0.00568
GO:0031424	keratinization	255	248	233.21	3	0.00013	7.0e-05	0.00623
GO:0071394	cellular response to testosterone stimul...	8	7	7.32	9327	0.85527	0.00624	0.00624
GO:0086045	membrane depolarization during AV node c...	5	5	4.57	4326	0.63979	0.00667	0.00667
GO:0006398	mRNA 3'-end processing by stem-loop bind...	5	4	4.57	13184	0.93872	0.00683	0.00683
GO:0060012	synaptic transmission, glycinergic	7	4	6.4	15007	0.99850	0.00727	0.00727
GO:0035023	regulation of Rho protein signal transdu...	110	98	100.6	9460	0.85536	0.00729	0.00729
GO:0070376	regulation of ERK5 cascade	3	1	2.74	15030	0.99938	0.00739	0.00739
GO:0032201	telomere maintenance via semi-conservati...	21	18	19.21	9950	0.90122	0.00762	0.00762
GO:0043570	maintenance of DNA repeat elements	3	3	2.74	6173	0.76495	0.00763	0.00763
GO:0007276	gamete generation	567	515	518.56	5946	0.73649	9.9e-05	0.00805
GO:0044786	cell cycle DNA replication	51	43	46.64	13973	0.97269	0.02285	0.00825
GO:1901386	negative regulation of voltage-gated cal...	19	16	17.38	13086	0.92689	0.00840	0.00840
GO:0072107	positive regulation of ureteric bud form...	3	2	2.74	14107	0.97936	0.00841	0.00841
GO:0009141	nucleoside triphosphate metabolic proces...	261	240	238.7	2249	0.44071	0.00877	0.00877
GO:0048705	skeletal system morphogenesis	189	171	172.85	5949	0.73815	0.00915	0.00915
GO:0006342	chromatin silencing	108	104	98.77	149	0.04069	1.1e-05	0.00925
GO:0010046	response to mycotoxin	3	2	2.74	14108	0.97936	0.00948	0.00948
GO:0010738	regulation of protein kinase A signaling	24	21	21.95	9464	0.85618	0.00949	0.00949
GO:0072608	interleukin-10 secretion	13	11	11.89	10001	0.90674	0.00950	0.00950
GO:0038095	Fc-epsilon receptor signaling pathway	136	125	124.38	2917	0.50220	0.00950	0.00950
GO:0009189	deoxyribonucleoside diphosphate biosynth...	3	1	2.74	15031	0.99938	0.00957	0.00957
GO:0000280	nuclear division	341	312	311.87	3374	0.53880	0.00990	0.00990
GO:0097094	craniofacial suture morphogenesis	15	13	13.72	9541	0.86910	0.01023	0.01023
GO:0001958	endochondral ossification	23	19	21.03	13608	0.95844	0.01055	0.01055
GO:0036075	replacement ossification	23	19	21.03	13609	0.95844	0.01055	0.01055
GO:0042744	hydrogen peroxide catabolic process	22	19	20.12	9820	0.88703	0.01056	0.01056
GO:0070262	peptidyl-serine dephosphorylation	17	14	15.55	13473	0.94863	0.01059	0.01059
GO:0050918	positive chemotaxis	59	51	53.96	13178	0.93835	0.01072	0.01072
GO:0007585	respiratory gaseous exchange	60	53	54.87	9501	0.86287	0.01108	0.01108
GO:0019317	fucose catabolic process	8	8	7.32	2671	0.48937	0.01120	0.01120
GO:0042354	L-fucose metabolic process	8	8	7.32	2672	0.48937	0.01120	0.01120
GO:0042355	L-fucose catabolic process	8	8	7.32	2673	0.48937	0.01120	0.01120
GO:0006336	DNA replication-independent nucleosome a...	43	40	39.33	2865	0.49314	0.01213	0.01213
GO:0000083	regulation of transcription involved in ...	23	20	21.03	9585	0.87200	0.01218	0.01218
GO:0034110	regulation of homotypic cell-cell adhesi...	22	19	20.12	9821	0.88703	0.01223	0.01223
GO:0031119	tRNA pseudouridine synthesis	7	6	6.4	9642	0.88517	0.01230	0.01230
GO:0097202	activation of cysteine-type endopeptidas...	12	8	10.97	15003	0.99785	0.01232	0.01232
GO:0070942	neutrophil mediated cytotoxicity	9	9	8.23	2269	0.44753	0.01255	0.01255
GO:0070373	negative regulation of ERK1 and ERK2 cas...	63	53	57.62	14379	0.98317	0.01264	0.01264
GO:0019233	sensory perception of pain	87	73	79.57	14887	0.99345	0.01265	0.01265
GO:0045039	protein import into mitochondrial inner ...	8	6	7.32	14006	0.97487	0.01270	0.01270
GO:0006123	mitochondrial electron transport, cytoch...	16	16	14.63	932	0.23939	0.01287	0.01287
GO:0032786	positive regulation of DNA-templated tra...	16	14	14.63	9252	0.84859	0.01299	0.01299
GO:0070098	chemokine-mediated signaling pathway	87	78	79.57	7338	0.79265	0.01313	0.01313
GO:0071871	response to epinephrine	12	9	10.97	14461	0.98497	0.01318	0.01318
GO:2000698	positive regulation of epithelial cell d...	6	4	5.49	14531	0.98978	0.01318	0.01318
GO:0050884	neuromuscular process controlling postur...	13	10	11.89	14333	0.97973	0.01335	0.01335
GO:0035774	positive regulation of insulin secretion...	27	23	24.69	13055	0.92463	0.01352	0.01352
GO:0090315	negative regulation of protein targeting...	5	3	4.57	14893	0.99454	0.01363	0.01363
GO:0002317	plasma cell differentiation	4	4	3.66	5106	0.69958	0.01366	0.01366
GO:0086042	cardiac muscle cell-cardiac muscle cell ...	7	7	6.4	3100	0.53510	0.01387	0.01387
GO:1900221	regulation of amyloid-beta clearance	10	9	9.15	7208	0.79186	0.01403	0.01403
GO:0033700	phospholipid efflux	10	10	9.15	1991	0.40928	0.01414	0.01414
GO:0034332	adherens junction organization	101	98	92.37	69	0.02272	0.01449	0.01449
GO:0034134	toll-like receptor 2 signaling pathway	11	9	10.06	13373	0.93893	0.01453	0.01453
GO:0002934	desmosome organization	8	7	7.32	9328	0.85527	0.01461	0.01461
GO:0060349	bone morphogenesis	81	72	74.08	9246	0.84839	0.01468	0.01468
GO:1902308	regulation of peptidyl-serine dephosphor...	6	5	5.49	10064	0.91319	0.01469	0.01469
GO:0070936	protein K48-linked ubiquitination	50	45	45.73	5965	0.74716	0.01502	0.01502
GO:0009263	deoxyribonucleotide biosynthetic process	10	8	9.15	13515	0.95266	0.01505	0.01505
GO:0032696	negative regulation of interleukin-13 pr...	6	3	5.49	15028	0.99931	0.01512	0.01512
GO:0006400	tRNA modification	63	59	57.62	1699	0.36571	0.01524	0.01524
GO:0046677	response to antibiotic	39	31	35.67	14940	0.99523	0.01531	0.01531
GO:2001179	regulation of interleukin-10 secretion	12	10	10.97	12998	0.92359	0.01547	0.01547
GO:0006782	protoporphyrinogen IX biosynthetic proce...	8	4	7.32	15047	0.99980	0.01549	0.01549
GO:0019348	dolichol metabolic process	4	2	3.66	14974	0.99767	0.01566	0.01566
GO:0072079	nephron tubule formation	17	14	15.55	13474	0.94863	0.00646	0.01571
GO:0035646	endosome to melanosome transport	10	7	9.15	14600	0.99268	0.01572	0.01572
GO:0043485	endosome to pigment granule transport	10	7	9.15	14601	0.99268	0.01572	0.01572
GO:0048757	pigment granule maturation	10	7	9.15	14602	0.99268	0.01572	0.01572
GO:1900077	negative regulation of cellular response...	26	24	23.78	4142	0.61441	0.01573	0.01573
GO:0086073	bundle of His cell-Purkinje myocyte adhe...	6	6	5.49	3640	0.58511	0.01577	0.01577
GO:0060287	epithelial cilium movement involved in d...	7	6	6.4	9643	0.88517	0.01583	0.01583
GO:0070234	positive regulation of T cell apoptotic ...	15	14	13.72	4213	0.62895	0.01583	0.01583
GO:0003192	mitral valve formation	3	2	2.74	14109	0.97936	0.01618	0.01618
GO:0000819	sister chromatid segregation	145	131	132.61	5960	0.74365	0.01638	0.01638
GO:0034724	DNA replication-independent nucleosome o...	44	41	40.24	2566	0.47464	0.01686	0.01686
GO:0070777	D-aspartate transport	4	2	3.66	14975	0.99767	0.01716	0.01716
GO:0070779	D-aspartate import	4	2	3.66	14976	0.99767	0.01716	0.01716
GO:0071549	cellular response to dexamethasone stimu...	27	22	24.69	14074	0.97609	0.01716	0.01716
GO:0035025	positive regulation of Rho protein signa...	22	17	20.12	14588	0.99131	0.01718	0.01718
GO:0007608	sensory perception of smell	523	466	478.32	14077	0.97624	2.3e-07	0.01746
GO:1902855	regulation of non-motile cilium assembly	7	4	6.4	15008	0.99850	0.01783	0.01783
GO:0003256	regulation of transcription from RNA pol...	9	8	8.23	7515	0.82402	0.01815	0.01815
GO:0086069	bundle of His cell to Purkinje myocyte c...	13	13	11.89	1360	0.31302	0.01817	0.01817
GO:0034370	triglyceride-rich lipoprotein particle r...	10	10	9.15	1992	0.40928	0.01821	0.01821
GO:0007062	sister chromatid cohesion	46	37	42.07	14942	0.99526	0.01876	0.01876
GO:0071898	regulation of estrogen receptor binding	3	2	2.74	14110	0.97936	0.01902	0.01902
GO:0071899	negative regulation of estrogen receptor...	3	2	2.74	14111	0.97936	0.01902	0.01902
GO:1902309	negative regulation of peptidyl-serine d...	4	3	3.66	13621	0.96105	0.01904	0.01904
GO:0140014	mitotic nuclear division	220	204	201.2	1298	0.29645	0.01947	0.01947
GO:0006091	generation of precursor metabolites and ...	372	345	340.22	814	0.21326	0.01958	0.01958
GO:0014842	regulation of skeletal muscle satellite ...	8	6	7.32	14007	0.97487	0.01994	0.01994
GO:0070601	centromeric sister chromatid cohesion	11	9	10.06	13374	0.93893	0.02019	0.02019
GO:0051383	kinetochore organization	14	12	12.8	9853	0.88853	0.02044	0.02044
GO:1903046	meiotic cell cycle process	151	137	138.1	5001	0.69092	0.02101	0.02101
GO:0031055	chromatin remodeling at centromere	34	32	31.1	2208	0.43526	0.02119	0.02119
GO:0034080	CENP-A containing nucleosome assembly	34	32	31.1	2209	0.43526	0.02119	0.02119
GO:0061641	CENP-A containing chromatin organization	34	32	31.1	2210	0.43526	0.02119	0.02119
GO:0043954	cellular component maintenance	38	35	34.75	3983	0.58975	0.02121	0.02121
GO:0010875	positive regulation of cholesterol efflu...	12	10	10.97	12999	0.92359	0.02129	0.02129
GO:0006046	N-acetylglucosamine catabolic process	2	0	1.83	15058	1.00000	0.02136	0.02136
GO:0051088	PMA-inducible membrane protein ectodomai...	2	0	1.83	15059	1.00000	0.02141	0.02141
GO:2001223	negative regulation of neuron migration	10	6	9.15	15025	0.99921	0.02142	0.02142
GO:0021895	cerebral cortex neuron differentiation	21	19	19.21	5912	0.73494	0.02172	0.02172
GO:0046984	regulation of hemoglobin biosynthetic pr...	3	2	2.74	14112	0.97936	0.02188	0.02188
GO:0097186	amelogenesis	17	15	15.55	7647	0.82716	0.02203	0.02203
GO:0007195	adenylate cyclase-inhibiting dopamine re...	13	11	11.89	10002	0.90674	0.02210	0.02210
GO:0033194	response to hydroperoxide	20	16	18.29	14079	0.97633	0.02224	0.02224
GO:2000324	positive regulation of glucocorticoid re...	2	0	1.83	15060	1.00000	0.02241	0.02241
GO:0007064	mitotic sister chromatid cohesion	22	16	20.12	15006	0.99823	0.02242	0.02242
GO:0043547	positive regulation of GTPase activity	362	326	331.07	9322	0.85490	0.02242	0.02242
GO:0097091	synaptic vesicle clustering	11	11	10.06	1731	0.37429	0.02244	0.02244
GO:0031648	protein destabilization	29	25	26.52	9977	0.90347	0.02250	0.02250
GO:1903416	response to glycoside	3	1	2.74	15032	0.99938	0.02283	0.02283
GO:0009199	ribonucleoside triphosphate metabolic pr...	244	226	223.15	1318	0.30179	0.02287	0.02287
GO:2000241	regulation of reproductive process	118	102	107.92	14092	0.97730	0.02293	0.02293
GO:0048232	male gamete generation	447	401	408.81	12983	0.92010	0.00106	0.02303
GO:2000696	regulation of epithelial cell differenti...	15	11	13.72	14884	0.99345	0.02329	0.02329
GO:0032058	positive regulation of translational ini...	4	4	3.66	5107	0.69958	0.02368	0.02368
GO:0016043	cellular component organization	5337	4894	4881.02	880	0.22749	0.00540	0.02372
GO:0031293	membrane protein intracellular domain pr...	13	10	11.89	14334	0.97973	0.02376	0.02376
GO:0097152	mesenchymal cell apoptotic process	11	10	10.06	6054	0.75917	0.02380	0.02380
GO:0032714	negative regulation of interleukin-5 pro...	7	4	6.4	15009	0.99850	0.02381	0.02381
GO:0043568	positive regulation of insulin-like grow...	11	9	10.06	13375	0.93893	0.02385	0.02385
GO:0045947	negative regulation of translational ini...	15	12	13.72	13929	0.96626	0.02388	0.02388
GO:0042475	odontogenesis of dentin-containing tooth	72	66	65.85	3625	0.58095	0.02394	0.02394
GO:1903333	negative regulation of protein folding	3	2	2.74	14113	0.97936	0.02417	0.02417
GO:0010035	response to inorganic substance	475	433	434.42	4278	0.63260	0.00458	0.02438
GO:0051930	regulation of sensory perception of pain	34	28	31.1	14089	0.97728	0.02442	0.02442
GO:0051931	regulation of sensory perception	34	28	31.1	14090	0.97728	0.02442	0.02442
GO:0043615	astrocyte cell migration	9	9	8.23	2270	0.44753	0.02460	0.02460
GO:0042476	odontogenesis	103	92	94.2	7707	0.83192	0.02463	0.02463
GO:0032782	bile acid secretion	6	5	5.49	10065	0.91319	0.02526	0.02526
GO:0061055	myotome development	4	4	3.66	5108	0.69958	0.02540	0.02540
GO:0009162	deoxyribonucleoside monophosphate metabo...	7	6	6.4	9644	0.88517	0.02557	0.02557
GO:0007616	long-term memory	34	34	31.1	166	0.04784	0.02562	0.02562
GO:0022412	cellular process involved in reproductio...	283	261	258.82	1708	0.36886	0.02577	0.02577
GO:2000576	positive regulation of microtubule motor...	5	4	4.57	13185	0.93872	0.02591	0.02591
GO:0070172	positive regulation of tooth mineralizat...	5	5	4.57	4327	0.63979	0.02593	0.02593
GO:1900223	positive regulation of amyloid-beta clea...	6	5	5.49	10066	0.91319	0.02603	0.02603
GO:0071493	cellular response to UV-B	4	1	3.66	15050	0.99995	0.02617	0.02617
GO:0010107	potassium ion import	24	20	21.95	13503	0.95107	0.02627	0.02627
GO:0061178	regulation of insulin secretion involved...	49	44	44.81	6146	0.76175	0.02630	0.02630
GO:0042940	D-amino acid transport	6	4	5.49	14532	0.98978	0.02633	0.02633
GO:0046627	negative regulation of insulin receptor ...	23	22	21.03	1946	0.40349	0.02654	0.02654
GO:0071320	cellular response to cAMP	47	42	42.98	7191	0.79010	0.02657	0.02657
GO:0071840	cellular component organization or bioge...	5503	5050	5032.83	584	0.16068	0.00625	0.02660
GO:0050877	nervous system process	1305	1180	1193.5	13053	0.92432	6.0e-08	0.02664
GO:0071385	cellular response to glucocorticoid stim...	49	41	44.81	14098	0.97853	0.02667	0.02667
GO:0006968	cellular defense response	108	92	98.77	14569	0.99003	0.02674	0.02674
GO:0007021	tubulin complex assembly	8	8	7.32	2674	0.48937	0.02694	0.02694
GO:0000920	cell separation after cytokinesis	16	16	14.63	933	0.23939	0.02694	0.02694
GO:0007140	male meiotic nuclear division	42	37	38.41	9314	0.85486	0.02723	0.02723
GO:0018076	N-terminal peptidyl-lysine acetylation	4	2	3.66	14977	0.99767	0.02748	0.02748
GO:0015827	tryptophan transport	3	3	2.74	6174	0.76495	0.02771	0.02771
GO:0043623	cellular protein complex assembly	544	496	497.52	4276	0.63062	0.02785	0.02785
GO:0070778	L-aspartate transport	6	5	5.49	10067	0.91319	0.02788	0.02788
GO:0016339	calcium-dependent cell-cell adhesion via...	28	26	25.61	3550	0.56713	0.02790	0.02790
GO:0021882	regulation of transcription from RNA pol...	3	1	2.74	15033	0.99938	0.02792	0.02792
GO:0021898	commitment of multipotent stem cells to ...	3	1	2.74	15034	0.99938	0.02792	0.02792
GO:0042541	hemoglobin biosynthetic process	5	4	4.57	13186	0.93872	0.02793	0.02793
GO:0019087	transformation of host cell by virus	3	2	2.74	14114	0.97936	0.02810	0.02810
GO:0010832	negative regulation of myotube different...	16	15	14.63	4024	0.59758	0.02812	0.02812
GO:0045333	cellular respiration	152	139	139.01	3607	0.57471	0.02865	0.02865
GO:0045053	protein retention in Golgi apparatus	2	0	1.83	15061	1.00000	0.02888	0.02888
GO:1902962	regulation of metalloendopeptidase activ...	2	0	1.83	15062	1.00000	0.02888	0.02888
GO:1902963	negative regulation of metalloendopeptid...	2	0	1.83	15063	1.00000	0.02888	0.02888
GO:0030326	embryonic limb morphogenesis	105	95	96.03	5734	0.71550	0.02888	0.02888
GO:0035113	embryonic appendage morphogenesis	105	95	96.03	5735	0.71550	0.02888	0.02888
GO:0042743	hydrogen peroxide metabolic process	45	41	41.16	4770	0.66073	0.02889	0.02889
GO:0033693	neurofilament bundle assembly	3	2	2.74	14115	0.97936	0.02894	0.02894
GO:0035021	negative regulation of Rac protein signa...	4	3	3.66	13622	0.96105	0.02894	0.02894
GO:0009144	purine nucleoside triphosphate metabolic...	243	227	222.24	587	0.16210	0.02904	0.02904
GO:0043574	peroxisomal transport	59	56	53.96	994	0.24629	0.02923	0.02923
GO:0034372	very-low-density lipoprotein particle re...	9	9	8.23	2271	0.44753	0.02931	0.02931
GO:0060324	face development	40	38	36.58	1470	0.32392	0.02934	0.02934
GO:0006544	glycine metabolic process	19	16	17.38	13087	0.92689	0.02955	0.02955
GO:0031666	positive regulation of lipopolysaccharid...	7	7	6.4	3101	0.53510	0.02967	0.02967
GO:0006772	thiamine metabolic process	2	0	1.83	15064	1.00000	0.02981	0.02981
GO:0006546	glycine catabolic process	6	5	5.49	10068	0.91319	0.03003	0.03003
GO:0035136	forelimb morphogenesis	36	33	32.92	4264	0.62963	0.03015	0.03015
GO:0007189	adenylate cyclase-activating G-protein c...	77	72	70.42	1623	0.34706	0.03035	0.03035
GO:0006595	polyamine metabolic process	13	12	11.89	5012	0.69348	0.03046	0.03046
GO:0098912	membrane depolarization during atrial ca...	3	3	2.74	6175	0.76495	0.03066	0.03066
GO:0072674	multinuclear osteoclast differentiation	7	6	6.4	9645	0.88517	0.03104	0.03104
GO:0072282	metanephric nephron tubule morphogenesis	7	6	6.4	9646	0.88517	0.03109	0.03109
GO:1903332	regulation of protein folding	5	3	4.57	14894	0.99454	0.03163	0.03163
GO:0045777	positive regulation of blood pressure	36	30	32.92	13954	0.96959	0.03163	0.03163
GO:0070327	thyroid hormone transport	7	6	6.4	9647	0.88517	0.03167	0.03167
GO:0032713	negative regulation of interleukin-4 pro...	6	4	5.49	14533	0.98978	0.03174	0.03174
GO:0030497	fatty acid elongation	10	8	9.15	13516	0.95266	0.03197	0.03197
GO:0060081	membrane hyperpolarization	11	9	10.06	13376	0.93893	0.03215	0.03215
GO:0032303	regulation of icosanoid secretion	16	14	14.63	9253	0.84859	0.03254	0.03254
GO:0048715	negative regulation of oligodendrocyte d...	13	11	11.89	10003	0.90674	0.03258	0.03258
GO:0072321	chaperone-mediated protein transport	9	8	8.23	7516	0.82402	0.03295	0.03295
GO:0034382	chylomicron remnant clearance	8	7	7.32	9329	0.85527	0.03316	0.03316
GO:0071830	triglyceride-rich lipoprotein particle c...	8	7	7.32	9330	0.85527	0.03316	0.03316
GO:0070943	neutrophil mediated killing of symbiont ...	7	7	6.4	3102	0.53510	0.03321	0.03321
GO:0010569	regulation of double-strand break repair...	26	18	23.78	15048	0.99981	0.03324	0.03324
GO:1900112	regulation of histone H3-K9 trimethylati...	9	9	8.23	2272	0.44753	0.03330	0.03330
GO:0036010	protein localization to endosome	15	11	13.72	14885	0.99345	0.03332	0.03332
GO:0003025	regulation of systemic arterial blood pr...	4	2	3.66	14978	0.99767	0.03348	0.03348
GO:0003188	heart valve formation	13	10	11.89	14335	0.97973	0.03355	0.03355
GO:0009205	purine ribonucleoside triphosphate metab...	238	223	217.67	427	0.12698	0.03360	0.03360
GO:0033127	regulation of histone phosphorylation	13	11	11.89	10004	0.90674	0.03365	0.03365
GO:1902463	protein localization to cell leading edg...	2	0	1.83	15065	1.00000	0.03369	0.03369
GO:1990440	positive regulation of transcription fro...	13	12	11.89	5013	0.69348	0.03389	0.03389
GO:0060896	neural plate pattern specification	4	2	3.66	14979	0.99767	0.03390	0.03390
GO:0010430	fatty acid omega-oxidation	2	0	1.83	15066	1.00000	0.03392	0.03392
GO:0032673	regulation of interleukin-4 production	31	29	28.35	2881	0.49897	0.03400	0.03400
GO:0033260	nuclear DNA replication	44	38	40.24	12992	0.92235	0.02009	0.03403
GO:0007220	Notch receptor processing	8	6	7.32	14008	0.97487	0.03454	0.03454
GO:0006015	5-phosphoribose 1-diphosphate biosynthet...	4	4	3.66	5109	0.69958	0.03464	0.03464
GO:0046391	5-phosphoribose 1-diphosphate metabolic ...	4	4	3.66	5110	0.69958	0.03464	0.03464
GO:2000402	negative regulation of lymphocyte migrat...	7	4	6.4	15010	0.99850	0.03465	0.03465
GO:2000354	regulation of ovarian follicle developme...	4	2	3.66	14980	0.99767	0.03468	0.03468
GO:0007606	sensory perception of chemical stimulus	615	548	562.46	14444	0.98369	2.6e-09	0.03501
GO:0007076	mitotic chromosome condensation	8	8	7.32	2675	0.48937	0.03514	0.03514
GO:0010729	positive regulation of hydrogen peroxide...	2	1	1.83	14613	0.99271	0.03529	0.03529
GO:0015990	electron transport coupled proton transp...	2	2	1.83	7718	0.83642	0.03543	0.03543
GO:0048167	regulation of synaptic plasticity	131	122	119.81	1336	0.30876	0.03577	0.03577
GO:0042095	interferon-gamma biosynthetic process	15	13	13.72	9542	0.86910	0.03583	0.03583
GO:0007143	female meiotic nuclear division	23	19	21.03	13610	0.95844	0.03613	0.03613
GO:0009148	pyrimidine nucleoside triphosphate biosy...	17	13	15.55	14506	0.98830	0.03661	0.03661
GO:0015919	peroxisomal membrane transport	7	7	6.4	3103	0.53510	0.03682	0.03682
GO:0010896	regulation of triglyceride catabolic pro...	9	9	8.23	2273	0.44753	0.03693	0.03693
GO:0006625	protein targeting to peroxisome	58	55	53.04	1038	0.25840	0.03694	0.03694
GO:0072662	protein localization to peroxisome	58	55	53.04	1039	0.25840	0.03694	0.03694
GO:0072663	establishment of protein localization to...	58	55	53.04	1040	0.25840	0.03694	0.03694
GO:0006642	triglyceride mobilization	4	4	3.66	5111	0.69958	0.03696	0.03696
GO:0002709	regulation of T cell mediated immunity	57	55	52.13	422	0.12419	0.03699	0.03699
GO:2000676	positive regulation of type B pancreatic...	3	3	2.74	6176	0.76495	0.03702	0.03702
GO:0045345	positive regulation of MHC class I biosy...	5	3	4.57	14895	0.99454	0.03717	0.03717
GO:0071384	cellular response to corticosteroid stim...	51	43	46.64	13974	0.97269	0.03740	0.03740
GO:0009725	response to hormone	747	678	683.18	7107	0.77883	0.03742	0.03742
GO:0070378	positive regulation of ERK5 cascade	2	1	1.83	14614	0.99271	0.03794	0.03794
GO:2000574	regulation of microtubule motor activity	10	9	9.15	7209	0.79186	0.03796	0.03796
GO:0050665	hydrogen peroxide biosynthetic process	15	13	13.72	9543	0.86910	0.03812	0.03812
GO:0003273	cell migration involved in endocardial c...	4	3	3.66	13623	0.96105	0.03819	0.03819
GO:1904612	response to 2,3,7,8-tetrachlorodibenzodi...	2	1	1.83	14615	0.99271	0.03822	0.03822
GO:0097484	dendrite extension	22	18	20.12	13911	0.96510	0.03841	0.03841
GO:0014841	skeletal muscle satellite cell prolifera...	9	7	8.23	13857	0.96467	0.03860	0.03860
GO:2001053	regulation of mesenchymal cell apoptotic...	10	9	9.15	7210	0.79186	0.03879	0.03879
GO:0043586	tongue development	21	18	19.21	9951	0.90122	0.03894	0.03894
GO:0016233	telomere capping	52	48	47.56	3376	0.53914	0.03897	0.03897
GO:0032653	regulation of interleukin-10 production	38	33	34.75	9939	0.89877	0.03900	0.03900
GO:0000070	mitotic sister chromatid segregation	122	111	111.58	4749	0.65123	0.03910	0.03910
GO:0046368	GDP-L-fucose metabolic process	2	1	1.83	14616	0.99271	0.03942	0.03942
GO:0071435	potassium ion export	12	9	10.97	14462	0.98497	0.03943	0.03943
GO:0030183	B cell differentiation	106	101	96.94	346	0.10107	0.03947	0.03947
GO:0007613	memory	104	95	95.11	4093	0.60335	0.03951	0.03951
GO:0035107	appendage morphogenesis	126	112	115.23	9629	0.88136	0.03960	0.03960
GO:0035108	limb morphogenesis	126	112	115.23	9630	0.88136	0.03960	0.03960
GO:0042761	very long-chain fatty acid biosynthetic ...	11	9	10.06	13377	0.93893	0.03970	0.03970
GO:0038129	ERBB3 signaling pathway	2	1	1.83	14617	0.99271	0.03972	0.03972
GO:0035773	insulin secretion involved in cellular r...	56	51	51.22	4762	0.65564	0.03979	0.03979
GO:2000567	regulation of memory T cell activation	2	1	1.83	14618	0.99271	0.03981	0.03981
GO:2000568	positive regulation of memory T cell act...	2	1	1.83	14619	0.99271	0.03981	0.03981
GO:0051321	meiotic cell cycle	202	186	184.74	2225	0.43695	0.03991	0.03991
GO:0006826	iron ion transport	63	53	57.62	14380	0.98317	0.03993	0.03993
GO:0034135	regulation of toll-like receptor 2 signa...	7	5	6.4	14383	0.98324	0.03993	0.03993
GO:0006990	positive regulation of transcription fro...	3	2	2.74	14116	0.97936	0.03997	0.03997
GO:0043486	histone exchange	47	45	42.98	864	0.22243	0.04020	0.04020
GO:0006779	porphyrin-containing compound biosynthet...	24	18	21.95	14966	0.99691	0.04023	0.04023
GO:0071786	endoplasmic reticulum tubular network or...	13	13	11.89	1361	0.31302	0.04026	0.04026
GO:0043970	histone H3-K9 acetylation	9	7	8.23	13858	0.96467	0.04029	0.04029
GO:1904837	beta-catenin-TCF complex assembly	25	20	22.86	14436	0.98345	0.04038	0.04038
GO:0006004	fucose metabolic process	13	12	11.89	5014	0.69348	0.04041	0.04041
GO:0097681	double-strand break repair via alternati...	2	1	1.83	14620	0.99271	0.04044	0.04044
GO:1990266	neutrophil migration	103	93	94.2	5943	0.73631	0.04046	0.04046
GO:0002313	mature B cell differentiation involved i...	18	18	16.46	741	0.20019	0.04081	0.04081
GO:0048149	behavioral response to ethanol	15	13	13.72	9544	0.86910	0.04084	0.04084
GO:0065002	intracellular protein transmembrane tran...	50	45	45.73	5966	0.74716	0.04110	0.04110
GO:0015721	bile acid and bile salt transport	26	22	23.78	13130	0.93416	0.04162	0.04162
GO:0070498	interleukin-1-mediated signaling pathway	46	40	42.07	9995	0.90618	0.04163	0.04163
GO:0071418	cellular response to amine stimulus	2	1	1.83	14621	0.99271	0.04183	0.04183
GO:2001181	positive regulation of interleukin-10 se...	4	3	3.66	13624	0.96105	0.04239	0.04239
GO:0000726	non-recombinational repair	83	75	75.91	5768	0.72302	0.04244	0.04244
GO:0000731	DNA synthesis involved in DNA repair	41	36	37.5	9512	0.86656	0.04282	0.04282
GO:0006301	postreplication repair	41	37	37.5	5884	0.72946	0.04282	0.04282
GO:0060267	positive regulation of respiratory burst	7	6	6.4	9648	0.88517	0.04283	0.04283
GO:0018894	dibenzo-p-dioxin metabolic process	4	4	3.66	5112	0.69958	0.04316	0.04316
GO:0007007	inner mitochondrial membrane organizatio...	31	27	28.35	9614	0.87965	0.04330	0.04330
GO:0010901	regulation of very-low-density lipoprote...	3	3	2.74	6177	0.76495	0.04335	0.04335
GO:0017143	insecticide metabolic process	2	2	1.83	7719	0.83642	0.04340	0.04340
GO:0045471	response to ethanol	126	111	115.23	13109	0.92933	0.04343	0.04343
GO:0034505	tooth mineralization	16	13	14.63	13591	0.95797	0.04359	0.04359
GO:1904031	positive regulation of cyclin-dependent ...	27	24	24.69	7392	0.80470	0.04366	0.04366
GO:1902017	regulation of cilium assembly	38	35	34.75	3984	0.58975	0.04373	0.04373
GO:0042417	dopamine metabolic process	32	31	29.27	882	0.22865	0.04380	0.04380
GO:0034447	very-low-density lipoprotein particle cl...	8	7	7.32	9331	0.85527	0.04381	0.04381
GO:0010677	negative regulation of cellular carbohyd...	30	24	27.44	14512	0.98842	0.04387	0.04387
GO:0015980	energy derivation by oxidation of organi...	234	215	214.01	2530	0.46634	0.04397	0.04397
GO:0140013	meiotic nuclear division	143	129	130.78	6141	0.76044	0.04412	0.04412
GO:0032532	regulation of microvillus length	6	5	5.49	10069	0.91319	0.04423	0.04423
GO:0042985	negative regulation of amyloid precursor...	6	5	5.49	10070	0.91319	0.04440	0.04440
GO:0086005	ventricular cardiac muscle cell action p...	31	27	28.35	9615	0.87965	0.04450	0.04450
GO:0034137	positive regulation of toll-like recepto...	4	3	3.66	13625	0.96105	0.04506	0.04506
GO:0072182	regulation of nephron tubule epithelial ...	10	8	9.15	13517	0.95266	0.04509	0.04509
GO:0006227	dUDP biosynthetic process	2	1	1.83	14622	0.99271	0.04510	0.04510
GO:0006233	dTDP biosynthetic process	2	1	1.83	14623	0.99271	0.04510	0.04510
GO:0009139	pyrimidine nucleoside diphosphate biosyn...	2	1	1.83	14624	0.99271	0.04510	0.04510
GO:0009196	pyrimidine deoxyribonucleoside diphospha...	2	1	1.83	14625	0.99271	0.04510	0.04510
GO:0009197	pyrimidine deoxyribonucleoside diphospha...	2	1	1.83	14626	0.99271	0.04510	0.04510
GO:0046072	dTDP metabolic process	2	1	1.83	14627	0.99271	0.04510	0.04510
GO:0046077	dUDP metabolic process	2	1	1.83	14628	0.99271	0.04510	0.04510
GO:0035625	epidermal growth factor-activated recept...	4	2	3.66	14981	0.99767	0.04517	0.04517
GO:1901895	negative regulation of calcium-transport...	3	2	2.74	14117	0.97936	0.04546	0.04546
GO:0048515	spermatid differentiation	115	109	105.17	454	0.12929	0.04548	0.04548
GO:0043471	regulation of cellular carbohydrate cata...	11	10	10.06	6055	0.75917	0.04556	0.04556
GO:0032527	protein exit from endoplasmic reticulum	30	29	27.44	1048	0.26062	0.04566	0.04566
GO:0070541	response to platinum ion	3	1	2.74	15035	0.99938	0.04578	0.04578
GO:0051386	regulation of neurotrophin TRK receptor ...	9	7	8.23	13859	0.96467	0.04602	0.04602
GO:0070901	mitochondrial tRNA methylation	2	2	1.83	7720	0.83642	0.04604	0.04604
GO:0034644	cellular response to UV	65	55	59.45	14104	0.97906	0.04635	0.04635
GO:0070232	regulation of T cell apoptotic process	27	24	24.69	7393	0.80470	0.04643	0.04643
GO:0006903	vesicle targeting	66	59	60.36	7372	0.80042	0.04645	0.04645
GO:0071348	cellular response to interleukin-11	2	2	1.83	7721	0.83642	0.04656	0.04656
GO:0060681	branch elongation involved in ureteric b...	5	4	4.57	13187	0.93872	0.04681	0.04681
GO:0016557	peroxisome membrane biogenesis	2	2	1.83	7722	0.83642	0.04687	0.04687
GO:0043456	regulation of pentose-phosphate shunt	5	5	4.57	4328	0.63979	0.04688	0.04688
GO:0071281	cellular response to iron ion	10	9	9.15	7211	0.79186	0.04740	0.04740
GO:0001306	age-dependent response to oxidative stre...	2	2	1.83	7723	0.83642	0.04757	0.04757
GO:0001315	age-dependent response to reactive oxyge...	2	2	1.83	7724	0.83642	0.04757	0.04757
GO:0003068	regulation of systemic arterial blood pr...	2	2	1.83	7725	0.83642	0.04757	0.04757
GO:0003069	acetylcholine-mediated vasodilation invo...	2	2	1.83	7726	0.83642	0.04757	0.04757
GO:0003070	regulation of systemic arterial blood pr...	2	2	1.83	7727	0.83642	0.04757	0.04757
GO:0007571	age-dependent general metabolic decline	2	2	1.83	7728	0.83642	0.04757	0.04757
GO:0030593	neutrophil chemotaxis	90	82	82.31	4289	0.63804	0.04767	0.04767
GO:0034983	peptidyl-lysine deacetylation	5	4	4.57	13188	0.93872	0.04779	0.04779
GO:0070230	positive regulation of lymphocyte apopto...	18	17	16.46	3315	0.53722	0.04797	0.04797
GO:0007017	microtubule-based process	605	563	553.31	278	0.08365	0.04250	0.04799
GO:0007530	sex determination	22	19	20.12	9822	0.88703	0.04828	0.04828
GO:0006982	response to lipid hydroperoxide	3	2	2.74	14118	0.97936	0.04878	0.04878
GO:0007338	single fertilization	129	111	117.98	14494	0.98661	0.04900	0.04900
GO:0070166	enamel mineralization	10	9	9.15	7212	0.79186	0.04935	0.04935
GO:0044782	cilium organization	300	269	274.37	9840	0.88731	0.04943	0.04943
GO:0046292	formaldehyde metabolic process	2	1	1.83	14629	0.99271	0.04957	0.04957
GO:0046294	formaldehyde catabolic process	2	1	1.83	14630	0.99271	0.04957	0.04957
GO:0006458	'de novo' protein folding	33	28	30.18	13436	0.94200	0.04974	0.04974
GO:0048936	peripheral nervous system neuron axonoge...	2	1	1.83	14631	0.99271	0.04996	0.04996
GO:0098927	vesicle-mediated transport between endos...	35	32	32.01	4733	0.64967	0.05040	0.05040
GO:0014043	negative regulation of neuron maturation	2	2	1.83	7729	0.83642	0.05115	0.05115
GO:0003064	regulation of heart rate by hormone	3	2	2.74	14119	0.97936	0.05126	0.05126
GO:0050905	neuromuscular process	91	82	83.23	5998	0.75139	0.05166	0.05166
GO:0051388	positive regulation of neurotrophin TRK ...	3	2	2.74	14120	0.97936	0.05173	0.05173
GO:0031642	negative regulation of myelination	6	5	5.49	10071	0.91319	0.05191	0.05191
GO:0009147	pyrimidine nucleoside triphosphate metab...	20	16	18.29	14080	0.97633	0.05223	0.05223
GO:1902897	regulation of postsynaptic density prote...	2	1	1.83	14632	0.99271	0.05229	0.05229
GO:0072666	establishment of protein localization to...	33	29	30.18	9303	0.85338	0.05233	0.05233
GO:0060017	parathyroid gland development	6	4	5.49	14534	0.98978	0.05255	0.05255
GO:0060004	reflex	18	14	16.46	14451	0.98492	0.05263	0.05263
GO:0042303	molting cycle	95	89	86.88	1243	0.28737	0.05285	0.05285
GO:0042633	hair cycle	95	89	86.88	1244	0.28737	0.05285	0.05285
GO:2001241	positive regulation of extrinsic apoptot...	10	10	9.15	1993	0.40928	0.05294	0.05294
GO:0051542	elastin biosynthetic process	2	1	1.83	14633	0.99271	0.05296	0.05296
GO:1905907	negative regulation of amyloid fibril fo...	4	4	3.66	5113	0.69958	0.05330	0.05330
GO:0045072	regulation of interferon-gamma biosynthe...	14	12	12.8	9854	0.88853	0.05331	0.05331
GO:0010499	proteasomal ubiquitin-independent protei...	3	2	2.74	14121	0.97936	0.05352	0.05352
GO:0022904	respiratory electron transport chain	89	83	81.4	1638	0.35386	0.05363	0.05363
GO:1902965	regulation of protein localization to ea...	6	4	5.49	14535	0.98978	0.05375	0.05375
GO:1902966	positive regulation of protein localizat...	6	4	5.49	14536	0.98978	0.05375	0.05375
GO:0051382	kinetochore assembly	12	11	10.97	5776	0.72629	0.05385	0.05385
GO:0060627	regulation of vesicle-mediated transport	438	389	400.58	14103	0.97868	0.03222	0.05387
GO:0045046	protein import into peroxisome membrane	6	6	5.49	3641	0.58511	0.05391	0.05391
GO:0070944	neutrophil mediated killing of bacterium	6	6	5.49	3642	0.58511	0.05403	0.05403
GO:0060263	regulation of respiratory burst	11	10	10.06	6056	0.75917	0.05419	0.05419
GO:0009309	amine biosynthetic process	17	16	15.55	3497	0.56697	0.05428	0.05428
GO:2000467	positive regulation of glycogen (starch)...	5	4	4.57	13189	0.93872	0.05443	0.05443
GO:0090190	positive regulation of branching involve...	16	15	14.63	4025	0.59758	0.05445	0.05445
GO:2000288	positive regulation of myoblast prolifer...	8	7	7.32	9332	0.85527	0.05448	0.05448
GO:0007286	spermatid development	111	105	101.52	557	0.15348	0.05449	0.05449
GO:0071867	response to monoamine	31	27	28.35	9616	0.87965	0.05449	0.05449
GO:0071869	response to catecholamine	31	27	28.35	9617	0.87965	0.05449	0.05449
GO:0043584	nose development	15	12	13.72	13930	0.96626	0.05471	0.05471
GO:0046034	ATP metabolic process	214	200	195.72	649	0.17665	0.05488	0.05488
GO:0043044	ATP-dependent chromatin remodeling	69	64	63.1	2475	0.45580	0.05497	0.05497
GO:0032968	positive regulation of transcription elo...	12	10	10.97	13000	0.92359	0.05509	0.05509
GO:0036343	psychomotor behavior	3	3	2.74	6178	0.76495	0.05525	0.05525
GO:0007051	spindle organization	139	129	127.12	1629	0.35047	0.05528	0.05528
GO:0030488	tRNA methylation	24	21	21.95	9465	0.85618	0.05534	0.05534
GO:0070164	negative regulation of adiponectin secre...	5	5	4.57	4329	0.63979	0.05535	0.05535
GO:0031214	biomineral tissue development	126	114	115.23	5758	0.72076	0.05576	0.05576
GO:0051036	regulation of endosome size	5	5	4.57	4330	0.63979	0.05594	0.05594
GO:0098662	inorganic cation transmembrane transport	669	610	611.84	4282	0.63561	0.02178	0.05613
GO:0048290	isotype switching to IgA isotypes	5	5	4.57	4331	0.63979	0.05621	0.05621
GO:0048296	regulation of isotype switching to IgA i...	5	5	4.57	4332	0.63979	0.05621	0.05621
GO:0048298	positive regulation of isotype switching...	5	5	4.57	4333	0.63979	0.05621	0.05621
GO:0010457	centriole-centriole cohesion	8	7	7.32	9333	0.85527	0.05625	0.05625
GO:1904562	phosphatidylinositol 5-phosphate metabol...	2	1	1.83	14634	0.99271	0.05626	0.05626
GO:0019682	glyceraldehyde-3-phosphate metabolic pro...	23	23	21.03	430	0.12801	0.05640	0.05640
GO:0071279	cellular response to cobalt ion	4	4	3.66	5114	0.69958	0.05656	0.05656
GO:0032306	regulation of prostaglandin secretion	11	10	10.06	6057	0.75917	0.05666	0.05666
GO:0032308	positive regulation of prostaglandin sec...	11	10	10.06	6058	0.75917	0.05666	0.05666
GO:0010458	exit from mitosis	18	17	16.46	3316	0.53722	0.05688	0.05688
GO:0032633	interleukin-4 production	36	34	32.92	1913	0.39566	0.05697	0.05697
GO:0070162	adiponectin secretion	7	6	6.4	9649	0.88517	0.05706	0.05706
GO:0070163	regulation of adiponectin secretion	7	6	6.4	9650	0.88517	0.05706	0.05706
GO:0000076	DNA replication checkpoint	11	10	10.06	6059	0.75917	0.05717	0.05717
GO:0006461	protein complex assembly	1206	1091	1102.96	10039	0.90756	0.00158	0.05731
GO:0070271	protein complex biogenesis	1206	1091	1102.96	10040	0.90756	0.00158	0.05731
GO:0006783	heme biosynthetic process	20	14	18.29	15024	0.99906	0.05771	0.05771
GO:0051225	spindle assembly	90	83	82.31	2857	0.49238	0.05771	0.05771
GO:0072183	negative regulation of nephron tubule ep...	2	1	1.83	14635	0.99271	0.05785	0.05785
GO:0006817	phosphate ion transport	20	18	18.29	6019	0.75870	0.05792	0.05792
GO:0060325	face morphogenesis	25	23	22.86	4290	0.63842	0.05794	0.05794
GO:0045716	positive regulation of low-density lipop...	3	3	2.74	6179	0.76495	0.05800	0.05800
GO:0043200	response to amino acid	89	82	81.4	2922	0.50533	0.05819	0.05819
GO:2000580	regulation of ATP-dependent microtubule ...	4	3	3.66	13626	0.96105	0.05831	0.05831
GO:2000582	positive regulation of ATP-dependent mic...	4	3	3.66	13627	0.96105	0.05831	0.05831
GO:0030718	germ-line stem cell population maintenan...	3	2	2.74	14122	0.97936	0.05836	0.05836
GO:0000041	transition metal ion transport	107	91	97.86	14578	0.99090	0.05850	0.05850
GO:0032370	positive regulation of lipid transport	44	40	40.24	4923	0.67811	0.05864	0.05864
GO:0060350	endochondral bone morphogenesis	45	41	41.16	4771	0.66073	0.05891	0.05891
GO:0031635	adenylate cyclase-inhibiting opioid rece...	2	2	1.83	7730	0.83642	0.05893	0.05893
GO:0014072	response to isoquinoline alkaloid	31	26	28.35	13579	0.95548	0.05894	0.05894
GO:0043278	response to morphine	31	26	28.35	13580	0.95548	0.05894	0.05894
GO:0071230	cellular response to amino acid stimulus	53	51	48.47	569	0.15768	0.05896	0.05896
GO:0033668	negative regulation by symbiont of host ...	4	3	3.66	13628	0.96105	0.05912	0.05912
GO:0052041	negative regulation by symbiont of host ...	4	3	3.66	13629	0.96105	0.05912	0.05912
GO:0052150	modulation by symbiont of host apoptotic...	4	3	3.66	13630	0.96105	0.05912	0.05912
GO:0052490	negative regulation by organism of progr...	4	3	3.66	13631	0.96105	0.05912	0.05912
GO:1990823	response to leukemia inhibitory factor	84	77	76.82	3599	0.57125	0.05917	0.05917
GO:1990830	cellular response to leukemia inhibitory...	84	77	76.82	3600	0.57125	0.05917	0.05917
GO:0045822	negative regulation of heart contraction	25	19	22.86	14959	0.99602	0.05923	0.05923
GO:1901535	regulation of DNA demethylation	4	4	3.66	5115	0.69958	0.05940	0.05940
GO:0032727	positive regulation of interferon-alpha ...	20	19	18.29	2605	0.48060	0.05940	0.05940
GO:0051781	positive regulation of cell division	76	65	69.51	13978	0.97300	0.05951	0.05951
GO:0070602	regulation of centromeric sister chromat...	4	3	3.66	13632	0.96105	0.05968	0.05968
GO:0051481	negative regulation of cytosolic calcium...	14	12	12.8	9855	0.88853	0.06002	0.06002
GO:0007029	endoplasmic reticulum organization	39	38	35.67	510	0.14228	0.06003	0.06003
GO:0048246	macrophage chemotaxis	31	27	28.35	9618	0.87965	0.06015	0.06015
GO:0021840	directional guidance of interneurons inv...	2	1	1.83	14636	0.99271	0.06015	0.06015
GO:0021842	chemorepulsion involved in interneuron m...	2	1	1.83	14637	0.99271	0.06015	0.06015
GO:0007200	phospholipase C-activating G-protein cou...	110	96	100.6	13570	0.95278	0.06019	0.06019
GO:0006203	dGTP catabolic process	2	1	1.83	14638	0.99271	0.06030	0.06030
GO:0010898	positive regulation of triglyceride cata...	6	6	5.49	3643	0.58511	0.06040	0.06040
GO:0006780	uroporphyrinogen III biosynthetic proces...	2	1	1.83	14639	0.99271	0.06041	0.06041
GO:0046502	uroporphyrinogen III metabolic process	2	1	1.83	14640	0.99271	0.06041	0.06041
GO:0009593	detection of chemical stimulus	590	526	539.59	14359	0.98011	5.8e-08	0.06042
GO:0002335	mature B cell differentiation	21	20	19.21	2447	0.45383	0.06053	0.06053
GO:0032674	regulation of interleukin-5 production	18	15	16.46	13157	0.93827	0.06096	0.06096
GO:0045714	regulation of low-density lipoprotein pa...	8	7	7.32	9334	0.85527	0.06103	0.06103
GO:0009445	putrescine metabolic process	5	4	4.57	13190	0.93872	0.06180	0.06180
GO:0140066	peptidyl-lysine crotonylation	2	1	1.83	14641	0.99271	0.06183	0.06183
GO:0099638	endosome to plasma membrane protein tran...	5	4	4.57	13191	0.93872	0.06184	0.06184
GO:2000367	regulation of acrosomal vesicle exocytos...	2	1	1.83	14642	0.99271	0.06201	0.06201
GO:2000368	positive regulation of acrosomal vesicle...	2	1	1.83	14643	0.99271	0.06201	0.06201
GO:0060049	regulation of protein glycosylation	18	16	16.46	7410	0.80494	0.06222	0.06222
GO:0034656	nucleobase-containing small molecule cat...	15	12	13.72	13931	0.96626	0.06232	0.06232
GO:0072234	metanephric nephron tubule development	18	14	16.46	14452	0.98492	0.06238	0.06238
GO:0034371	chylomicron remodeling	6	6	5.49	3644	0.58511	0.06240	0.06240
GO:0006526	arginine biosynthetic process	6	5	5.49	10072	0.91319	0.06269	0.06269
GO:0070231	T cell apoptotic process	37	31	33.84	13920	0.96517	0.06278	0.06278
GO:0035279	mRNA cleavage involved in gene silencing...	2	1	1.83	14644	0.99271	0.06300	0.06300
GO:0098795	mRNA cleavage involved in gene silencing	2	1	1.83	14645	0.99271	0.06300	0.06300
GO:0070372	regulation of ERK1 and ERK2 cascade	270	244	246.93	7099	0.77829	0.06331	0.06331
GO:0002152	bile acid conjugation	2	2	1.83	7731	0.83642	0.06331	0.06331
GO:0031644	regulation of neurological system proces...	66	55	60.36	14575	0.99063	0.06334	0.06334
GO:0045341	MHC class I biosynthetic process	6	4	5.49	14537	0.98978	0.06335	0.06335
GO:0045343	regulation of MHC class I biosynthetic p...	6	4	5.49	14538	0.98978	0.06335	0.06335
GO:0043476	pigment accumulation	12	9	10.97	14463	0.98497	0.06342	0.06342
GO:0043482	cellular pigment accumulation	12	9	10.97	14464	0.98497	0.06342	0.06342
GO:0007399	nervous system development	1965	1791	1797.11	5752	0.71765	0.06262	0.06382
GO:0048265	response to pain	25	22	22.86	9191	0.83965	0.06393	0.06393
GO:2000465	regulation of glycogen (starch) synthase...	8	6	7.32	14009	0.97487	0.06395	0.06395
GO:0006379	mRNA cleavage	18	16	16.46	7411	0.80494	0.06396	0.06396
GO:0007340	acrosome reaction	30	24	27.44	14513	0.98842	0.06420	0.06420
GO:0000354	cis assembly of pre-catalytic spliceosom...	2	2	1.83	7732	0.83642	0.06450	0.06450
GO:0006206	pyrimidine nucleobase metabolic process	15	10	13.72	15022	0.99902	0.06470	0.06470
GO:0048619	embryonic hindgut morphogenesis	2	2	1.83	7733	0.83642	0.06474	0.06474
GO:0009635	response to herbicide	6	6	5.49	3645	0.58511	0.06484	0.06484
GO:0015872	dopamine transport	40	34	36.58	13494	0.94941	0.06487	0.06487
GO:0055011	atrial cardiac muscle cell differentiati...	3	2	2.74	14123	0.97936	0.06493	0.06493
GO:0055014	atrial cardiac muscle cell development	3	2	2.74	14124	0.97936	0.06493	0.06493
GO:0014857	regulation of skeletal muscle cell proli...	10	8	9.15	13518	0.95266	0.06503	0.06503
GO:0019464	glycine decarboxylation via glycine clea...	5	5	4.57	4334	0.63979	0.06513	0.06513
GO:2000194	regulation of female gonad development	9	7	8.23	13860	0.96467	0.06531	0.06531
GO:0072675	osteoclast fusion	4	3	3.66	13633	0.96105	0.06548	0.06548
GO:0007096	regulation of exit from mitosis	9	9	8.23	2274	0.44753	0.06550	0.06550
GO:0031342	negative regulation of cell killing	27	27	24.69	289	0.08951	0.06562	0.06562
GO:0072243	metanephric nephron epithelium developme...	20	15	18.29	14938	0.99477	0.06562	0.06562
GO:0018904	ether metabolic process	17	16	15.55	3498	0.56697	0.06595	0.06595
GO:0051767	nitric-oxide synthase biosynthetic proce...	12	11	10.97	5777	0.72629	0.06599	0.06599
GO:0051769	regulation of nitric-oxide synthase bios...	12	11	10.97	5778	0.72629	0.06599	0.06599
GO:0006812	cation transport	1006	913	920.05	7460	0.81134	0.03437	0.06606
GO:0042107	cytokine metabolic process	101	89	92.37	10055	0.91132	0.06637	0.06637
GO:0032507	maintenance of protein location in cell	48	39	43.9	14888	0.99350	0.06638	0.06638
GO:0030238	male sex determination	13	10	11.89	14336	0.97973	0.06645	0.06645
GO:1904211	membrane protein proteolysis involved in...	2	2	1.83	7734	0.83642	0.06650	0.06650
GO:0021551	central nervous system morphogenesis	2	2	1.83	7735	0.83642	0.06669	0.06669
GO:0035115	embryonic forelimb morphogenesis	30	27	27.44	5976	0.74859	0.06671	0.06671
GO:0006366	transcription from RNA polymerase II pro...	2381	2179	2177.57	2565	0.47367	0.06446	0.06726
GO:0071459	protein localization to chromosome, cent...	18	15	16.46	13158	0.93827	0.06753	0.06753
GO:1903373	positive regulation of endoplasmic retic...	3	3	2.74	6180	0.76495	0.06773	0.06773
GO:0003006	developmental process involved in reprod...	553	510	505.75	1194	0.28544	0.05416	0.06778
GO:0097359	UDP-glucosylation	2	2	1.83	7736	0.83642	0.06807	0.06807
GO:0071921	cohesin loading	3	3	2.74	6181	0.76495	0.06807	0.06807
GO:0051764	actin crosslink formation	11	10	10.06	6060	0.75917	0.06810	0.06810
GO:0080154	regulation of fertilization	25	20	22.86	14437	0.98345	0.06833	0.06833
GO:0032489	regulation of Cdc42 protein signal trans...	7	7	6.4	3104	0.53510	0.06854	0.06854
GO:0048286	lung alveolus development	34	30	31.1	9182	0.83941	0.06857	0.06857
GO:0035627	ceramide transport	4	4	3.66	5116	0.69958	0.06863	0.06863
GO:0032305	positive regulation of icosanoid secreti...	14	12	12.8	9856	0.88853	0.06867	0.06867
GO:0032310	prostaglandin secretion	14	13	12.8	4777	0.66097	0.06867	0.06867
GO:2000193	positive regulation of fatty acid transp...	14	12	12.8	9857	0.88853	0.06867	0.06867
GO:0060074	synapse maturation	16	15	14.63	4026	0.59758	0.06892	0.06892
GO:0009200	deoxyribonucleoside triphosphate metabol...	14	11	12.8	13982	0.97351	0.06916	0.06916
GO:0099541	trans-synaptic signaling by lipid	3	2	2.74	14125	0.97936	0.06938	0.06938
GO:0099542	trans-synaptic signaling by endocannabin...	3	2	2.74	14126	0.97936	0.06938	0.06938
GO:0042113	B cell activation	276	254	252.42	2135	0.41801	0.00015	0.06966
GO:0036119	response to platelet-derived growth fact...	17	15	15.55	7648	0.82716	0.06994	0.06994
GO:0034124	regulation of MyD88-dependent toll-like ...	5	4	4.57	13192	0.93872	0.06994	0.06994
GO:0022602	ovulation cycle process	64	59	58.53	3076	0.53070	0.06998	0.06998
GO:0060720	spongiotrophoblast cell proliferation	2	1	1.83	14646	0.99271	0.07013	0.07013
GO:0060721	regulation of spongiotrophoblast cell pr...	2	1	1.83	14647	0.99271	0.07013	0.07013
GO:0060722	cell proliferation involved in embryonic...	2	1	1.83	14648	0.99271	0.07013	0.07013
GO:0060723	regulation of cell proliferation involve...	2	1	1.83	14649	0.99271	0.07013	0.07013
GO:0090214	spongiotrophoblast layer developmental g...	2	1	1.83	14650	0.99271	0.07013	0.07013
GO:0071374	cellular response to parathyroid hormone...	7	6	6.4	9651	0.88517	0.07013	0.07013
GO:1900271	regulation of long-term synaptic potenti...	30	27	27.44	5977	0.74859	0.07040	0.07040
GO:0007059	chromosome segregation	260	240	237.79	1694	0.36042	0.07059	0.07059
GO:0009208	pyrimidine ribonucleoside triphosphate m...	14	11	12.8	13983	0.97351	0.07062	0.07062
GO:0007034	vacuolar transport	107	97	97.86	5082	0.69423	0.07084	0.07084
GO:1904238	pericyte cell differentiation	8	5	7.32	14971	0.99720	0.07138	0.07138
GO:0033595	response to genistein	2	1	1.83	14651	0.99271	0.07145	0.07145
GO:0048247	lymphocyte chemotaxis	67	61	61.28	4754	0.65273	0.07168	0.07168
GO:0007212	dopamine receptor signaling pathway	45	40	41.16	7473	0.81716	0.07188	0.07188
GO:0032490	detection of molecule of bacterial origi...	11	9	10.06	13378	0.93893	0.07193	0.07193
GO:1902894	negative regulation of pri-miRNA transcr...	9	9	8.23	2275	0.44753	0.07201	0.07201
GO:0006357	regulation of transcription from RNA pol...	2261	2070	2067.82	2437	0.44904	0.06910	0.07214
GO:2000674	regulation of type B pancreatic cell apo...	7	7	6.4	3105	0.53510	0.07220	0.07220
GO:0034616	response to laminar fluid shear stress	11	9	10.06	13379	0.93893	0.07246	0.07246
GO:0006303	double-strand break repair via nonhomolo...	78	70	71.34	7109	0.77972	0.07248	0.07248
GO:0019388	galactose catabolic process	6	6	5.49	3646	0.58511	0.07263	0.07263
GO:0071361	cellular response to ethanol	13	12	11.89	5015	0.69348	0.07268	0.07268
GO:0043490	malate-aspartate shuttle	2	1	1.83	14652	0.99271	0.07270	0.07270
GO:0002025	norepinephrine-epinephrine-mediated vaso...	3	3	2.74	6182	0.76495	0.07280	0.07280
GO:0060368	regulation of Fc receptor mediated stimu...	6	4	5.49	14539	0.98978	0.07317	0.07317
GO:0003257	positive regulation of transcription fro...	6	5	5.49	10073	0.91319	0.07322	0.07322
GO:0030263	apoptotic chromosome condensation	5	5	4.57	4335	0.63979	0.07324	0.07324
GO:0032892	positive regulation of organic acid tran...	31	29	28.35	2882	0.49897	0.07329	0.07329
GO:0016576	histone dephosphorylation	5	3	4.57	14896	0.99454	0.07333	0.07333
GO:0099640	axo-dendritic protein transport	4	3	3.66	13634	0.96105	0.07348	0.07348
GO:0097345	mitochondrial outer membrane permeabiliz...	51	42	46.64	14568	0.98993	0.07369	0.07369
GO:0042401	cellular biogenic amine biosynthetic pro...	16	15	14.63	4027	0.59758	0.07383	0.07383
GO:0014032	neural crest cell development	52	47	47.56	5746	0.71730	0.07387	0.07387
GO:1902856	negative regulation of non-motile cilium...	3	1	2.74	15036	0.99938	0.07396	0.07396
GO:0016998	cell wall macromolecule catabolic proces...	16	15	14.63	4028	0.59758	0.07403	0.07403
GO:0045292	mRNA cis splicing, via spliceosome	15	13	13.72	9545	0.86910	0.07406	0.07406
GO:0048736	appendage development	151	134	138.1	9997	0.90659	0.07429	0.07429
GO:0060173	limb development	151	134	138.1	9998	0.90659	0.07429	0.07429
GO:0072108	positive regulation of mesenchymal to ep...	3	2	2.74	14127	0.97936	0.07440	0.07440
GO:0042776	mitochondrial ATP synthesis coupled prot...	12	11	10.97	5779	0.72629	0.07461	0.07461
GO:0009084	glutamine family amino acid biosynthetic...	18	16	16.46	7412	0.80494	0.07470	0.07470
GO:0060167	regulation of adenosine receptor signali...	2	1	1.83	14653	0.99271	0.07487	0.07487
GO:0060168	positive regulation of adenosine recepto...	2	1	1.83	14654	0.99271	0.07487	0.07487
GO:0051024	positive regulation of immunoglobulin se...	14	12	12.8	9858	0.88853	0.07517	0.07517
GO:0042488	positive regulation of odontogenesis of ...	2	2	1.83	7737	0.83642	0.07521	0.07521
GO:0070175	positive regulation of enamel mineraliza...	2	2	1.83	7738	0.83642	0.07521	0.07521
GO:0009225	nucleotide-sugar metabolic process	30	25	27.44	13844	0.96141	0.07548	0.07548
GO:0034021	response to silicon dioxide	2	1	1.83	14655	0.99271	0.07566	0.07566
GO:0006898	receptor-mediated endocytosis	345	316	315.52	3008	0.51217	0.07567	0.07567
GO:0043087	regulation of GTPase activity	422	380	385.95	9582	0.87119	0.07586	0.07586
GO:0061004	pattern specification involved in kidney...	7	5	6.4	14384	0.98324	0.07595	0.07595
GO:0072048	renal system pattern specification	7	5	6.4	14385	0.98324	0.07595	0.07595
GO:0001993	regulation of systemic arterial blood pr...	9	7	8.23	13861	0.96467	0.07608	0.07608
GO:2000586	regulation of platelet-derived growth fa...	4	4	3.66	5117	0.69958	0.07633	0.07633
GO:0044458	motile cilium assembly	18	14	16.46	14453	0.98492	0.07668	0.07668
GO:0007020	microtubule nucleation	31	28	28.35	5864	0.72917	0.07672	0.07672
GO:0061615	glycolytic process through fructose-6-ph...	20	19	18.29	2606	0.48060	0.07672	0.07672
GO:0061620	glycolytic process through glucose-6-pho...	20	19	18.29	2607	0.48060	0.07672	0.07672
GO:0010754	negative regulation of cGMP-mediated sig...	2	2	1.83	7739	0.83642	0.07688	0.07688
GO:0009249	protein lipoylation	7	6	6.4	9652	0.88517	0.07691	0.07691
GO:0018065	protein-cofactor linkage	7	6	6.4	9653	0.88517	0.07691	0.07691
GO:0015798	myo-inositol transport	4	4	3.66	5118	0.69958	0.07703	0.07703
GO:0048709	oligodendrocyte differentiation	76	65	69.51	13979	0.97300	0.07705	0.07705
GO:0042494	detection of bacterial lipoprotein	2	1	1.83	14656	0.99271	0.07713	0.07713
GO:0060272	embryonic skeletal joint morphogenesis	9	8	8.23	7517	0.82402	0.07718	0.07718
GO:0023016	signal transduction by trans-phosphoryla...	2	1	1.83	14657	0.99271	0.07734	0.07734
GO:0098712	L-glutamate import across plasma membran...	7	5	6.4	14386	0.98324	0.07776	0.07776
GO:1903802	L-glutamate(1-) import across plasma mem...	7	5	6.4	14387	0.98324	0.07776	0.07776
GO:0032869	cellular response to insulin stimulus	179	161	163.71	7447	0.80854	0.07784	0.07784
GO:0072603	interleukin-5 secretion	6	5	5.49	10074	0.91319	0.07786	0.07786
GO:2000662	regulation of interleukin-5 secretion	6	5	5.49	10075	0.91319	0.07786	0.07786
GO:0007270	neuron-neuron synaptic transmission	12	12	10.97	1557	0.34229	0.07793	0.07793
GO:1901977	negative regulation of cell cycle checkp...	10	8	9.15	13519	0.95266	0.07807	0.07807
GO:0006302	double-strand break repair	186	164	170.11	13572	0.95394	0.07811	0.07811
GO:0046985	positive regulation of hemoglobin biosyn...	2	1	1.83	14658	0.99271	0.07824	0.07824
GO:0032200	telomere organization	153	140	139.93	3487	0.56485	0.04808	0.07836
GO:1904021	negative regulation of G-protein coupled...	2	2	1.83	7740	0.83642	0.07846	0.07846
GO:0045348	positive regulation of MHC class II bios...	7	7	6.4	3106	0.53510	0.07857	0.07857
GO:0051304	chromosome separation	60	58	54.87	350	0.10337	0.07870	0.07870
GO:0048003	antigen processing and presentation of l...	7	6	6.4	9654	0.88517	0.07890	0.07890
GO:0048007	antigen processing and presentation, exo...	7	6	6.4	9655	0.88517	0.07890	0.07890
GO:0042542	response to hydrogen peroxide	114	104	104.26	4166	0.61727	0.07896	0.07896
GO:0060897	neural plate regionalization	3	2	2.74	14128	0.97936	0.07902	0.07902
GO:0070537	histone H2A K63-linked deubiquitination	3	3	2.74	6183	0.76495	0.07918	0.07918
GO:0034198	cellular response to amino acid starvati...	40	38	36.58	1471	0.32392	0.07954	0.07954
GO:0072172	mesonephric tubule formation	8	6	7.32	14010	0.97487	0.01743	0.07954
GO:0061418	regulation of transcription from RNA pol...	22	18	20.12	13912	0.96510	0.07987	0.07987
GO:0007267	cell-cell signaling	1372	1260	1254.78	1457	0.31996	0.06360	0.07995
GO:0007548	sex differentiation	226	208	206.69	2224	0.43549	0.04630	0.08006
GO:0034375	high-density lipoprotein particle remode...	14	14	12.8	1197	0.28625	0.08047	0.08047
GO:0021700	developmental maturation	227	205	207.61	7073	0.77558	0.08048	0.08048
GO:0070948	regulation of neutrophil mediated cytoto...	4	4	3.66	5119	0.69958	0.08057	0.08057
GO:0030432	peristalsis	6	5	5.49	10076	0.91319	0.08122	0.08122
GO:0036065	fucosylation	16	15	14.63	4029	0.59758	0.08161	0.08161
GO:0051176	positive regulation of sulfur metabolic ...	4	3	3.66	13635	0.96105	0.08180	0.08180
GO:0042552	myelination	86	77	78.65	7380	0.80249	0.08187	0.08187
GO:1902992	negative regulation of amyloid precursor...	9	6	8.23	14943	0.99529	0.08189	0.08189
GO:0045123	cellular extravasation	55	51	50.3	2663	0.48879	0.08192	0.08192
GO:0010224	response to UV-B	12	8	10.97	15004	0.99785	0.08201	0.08201
GO:2000197	regulation of ribonucleoprotein complex ...	5	5	4.57	4336	0.63979	0.08210	0.08210
GO:0007044	cell-substrate junction assembly	78	77	71.34	25	0.00772	0.08212	0.08212
GO:0044743	protein transmembrane import into intrac...	41	36	37.5	9513	0.86656	0.08252	0.08252
GO:0098660	inorganic ion transmembrane transport	751	687	686.84	3064	0.52458	0.05808	0.08271
GO:0048864	stem cell development	57	52	52.13	4702	0.63999	0.08281	0.08281
GO:0010951	negative regulation of endopeptidase act...	221	201	202.12	4872	0.66257	0.08299	0.08299
GO:0090151	establishment of protein localization to...	15	12	13.72	13932	0.96626	0.08313	0.08313
GO:0038165	oncostatin-M-mediated signaling pathway	4	3	3.66	13636	0.96105	0.08317	0.08317
GO:0061083	regulation of protein refolding	2	1	1.83	14659	0.99271	0.08336	0.08336
GO:0061084	negative regulation of protein refolding	2	1	1.83	14660	0.99271	0.08336	0.08336
GO:1903069	regulation of ER-associated ubiquitin-de...	7	7	6.4	3107	0.53510	0.08387	0.08387
GO:0046847	filopodium assembly	47	36	42.98	15046	0.99955	0.08388	0.08388
GO:2001166	regulation of histone H2B ubiquitination	4	3	3.66	13637	0.96105	0.08395	0.08395
GO:2001168	positive regulation of histone H2B ubiqu...	4	3	3.66	13638	0.96105	0.08395	0.08395
GO:0019985	translesion synthesis	32	28	29.27	9521	0.86681	0.08401	0.08401
GO:0045022	early endosome to late endosome transpor...	32	30	29.27	2580	0.47719	0.08435	0.08435
GO:0034331	cell junction maintenance	13	12	11.89	5016	0.69348	0.08435	0.08435
GO:0050906	detection of stimulus involved in sensor...	597	539	545.99	9533	0.86741	5.0e-09	0.08455
GO:0042035	regulation of cytokine biosynthetic proc...	91	81	83.23	9242	0.84766	0.08458	0.08458
GO:0034205	amyloid-beta formation	18	15	16.46	13159	0.93827	0.08483	0.08483
GO:0072190	ureter urothelium development	3	2	2.74	14129	0.97936	0.08517	0.08517
GO:0072197	ureter morphogenesis	3	3	2.74	6184	0.76495	0.08517	0.08517
GO:0072289	metanephric nephron tubule formation	3	3	2.74	6185	0.76495	0.08517	0.08517
GO:1905515	non-motile cilium assembly	36	27	32.92	15029	0.99935	0.08526	0.08526
GO:1902857	positive regulation of non-motile cilium...	4	3	3.66	13639	0.96105	0.08552	0.08552
GO:0061107	seminal vesicle development	3	2	2.74	14130	0.97936	0.08570	0.08570
GO:2000670	positive regulation of dendritic cell ap...	2	1	1.83	14661	0.99271	0.08584	0.08584
GO:0000050	urea cycle	9	8	8.23	7518	0.82402	0.08585	0.08585
GO:0034333	adherens junction assembly	70	68	64.02	184	0.05478	0.08586	0.08586
GO:0001541	ovarian follicle development	43	38	39.33	9218	0.84271	0.08591	0.08591
GO:0045078	positive regulation of interferon-gamma ...	11	9	10.06	13380	0.93893	0.08623	0.08623
GO:0071460	cellular response to cell-matrix adhesio...	2	1	1.83	14662	0.99271	0.08645	0.08645
GO:0019725	cellular homeostasis	789	719	721.59	4842	0.66168	0.06079	0.08646
GO:0071347	cellular response to interleukin-1	131	120	119.81	3446	0.55529	0.08676	0.08676
GO:2001054	negative regulation of mesenchymal cell ...	8	7	7.32	9335	0.85527	0.08689	0.08689
GO:0007398	ectoderm development	20	19	18.29	2608	0.48060	0.08701	0.08701
GO:0032025	response to cobalt ion	10	8	9.15	13520	0.95266	0.08720	0.08720
GO:0015914	phospholipid transport	53	49	48.47	3050	0.52217	0.08726	0.08726
GO:0051546	keratinocyte migration	13	11	11.89	10005	0.90674	0.08731	0.08731
GO:0010906	regulation of glucose metabolic process	86	75	78.65	13181	0.93865	0.08737	0.08737
GO:0060486	Clara cell differentiation	4	4	3.66	5120	0.69958	0.08781	0.08781
GO:0048671	negative regulation of collateral sprout...	6	6	5.49	3647	0.58511	0.08782	0.08782
GO:0002775	antimicrobial peptide production	5	5	4.57	4337	0.63979	0.08789	0.08789
GO:0002778	antibacterial peptide production	5	5	4.57	4338	0.63979	0.08789	0.08789
GO:0045912	negative regulation of carbohydrate meta...	33	27	30.18	14361	0.98057	0.08800	0.08800
GO:0007045	cell-substrate adherens junction assembl...	64	63	58.53	70	0.02280	0.08809	0.08809
GO:0048041	focal adhesion assembly	64	63	58.53	71	0.02280	0.08809	0.08809
GO:0007289	spermatid nucleus differentiation	21	20	19.21	2448	0.45383	0.08815	0.08815
GO:0032091	negative regulation of protein binding	82	77	74.99	1249	0.28786	0.08831	0.08831
GO:0002282	microglial cell activation involved in i...	2	1	1.83	14663	0.99271	0.08846	0.08846
GO:0034136	negative regulation of toll-like recepto...	4	2	3.66	14982	0.99767	0.08862	0.08862
GO:0032634	interleukin-5 production	19	16	17.38	13088	0.92689	0.08878	0.08878
GO:1903547	regulation of growth hormone activity	2	1	1.83	14664	0.99271	0.08901	0.08901
GO:0042089	cytokine biosynthetic process	100	89	91.46	9325	0.85521	0.08925	0.08925
GO:0055065	metal ion homeostasis	532	475	486.55	13951	0.96809	0.08926	0.08926
GO:0043691	reverse cholesterol transport	17	17	15.55	825	0.21892	0.08957	0.08957
GO:0033108	mitochondrial respiratory chain complex ...	79	73	72.25	2646	0.48222	0.08961	0.08961
GO:0034067	protein localization to Golgi apparatus	13	10	11.89	14337	0.97973	0.08975	0.08975
GO:0051085	chaperone mediated protein folding requi...	11	9	10.06	13381	0.93893	0.08980	0.08980
GO:1901624	negative regulation of lymphocyte chemot...	2	1	1.83	14665	0.99271	0.09008	0.09008
GO:0051651	maintenance of location in cell	65	53	59.45	14967	0.99700	0.09012	0.09012
GO:0061647	histone H3-K9 modification	30	27	27.44	5978	0.74859	0.09018	0.09018
GO:0070900	mitochondrial tRNA modification	6	6	5.49	3648	0.58511	0.09022	0.09022
GO:1900864	mitochondrial RNA modification	6	6	5.49	3649	0.58511	0.09022	0.09022
GO:0048261	negative regulation of receptor-mediated...	16	13	14.63	13592	0.95797	0.09059	0.09059
GO:0044745	amino acid transmembrane import	12	10	10.97	13001	0.92359	0.09066	0.09066
GO:0089718	amino acid import across plasma membrane	12	10	10.97	13002	0.92359	0.09066	0.09066
GO:0051645	Golgi localization	11	7	10.06	15020	0.99865	0.09070	0.09070
GO:0008614	pyridoxine metabolic process	2	2	1.83	7741	0.83642	0.09089	0.09089
GO:0008615	pyridoxine biosynthetic process	2	2	1.83	7742	0.83642	0.09089	0.09089
GO:0035907	dorsal aorta development	8	8	7.32	2676	0.48937	0.09090	0.09090
GO:0090074	negative regulation of protein homodimer...	4	3	3.66	13640	0.96105	0.09118	0.09118
GO:0030031	cell projection assembly	460	409	420.7	14093	0.97736	0.09125	0.09125
GO:0045730	respiratory burst	27	25	24.69	3991	0.59062	0.09162	0.09162
GO:0075732	viral penetration into host nucleus	2	2	1.83	7743	0.83642	0.09174	0.09174
GO:1902594	multi-organism nuclear import	2	2	1.83	7744	0.83642	0.09174	0.09174
GO:0001578	microtubule bundle formation	54	50	49.39	2926	0.50538	0.09176	0.09176
GO:0010940	positive regulation of necrotic cell dea...	8	6	7.32	14011	0.97487	0.09198	0.09198
GO:0044036	cell wall macromolecule metabolic proces...	18	17	16.46	3317	0.53722	0.09199	0.09199
GO:0071554	cell wall organization or biogenesis	18	17	16.46	3318	0.53722	0.09199	0.09199
GO:0021893	cerebral cortex GABAergic interneuron fa...	2	1	1.83	14666	0.99271	0.09205	0.09205
GO:0061075	positive regulation of neural retina dev...	2	1	1.83	14667	0.99271	0.09205	0.09205
GO:1902868	positive regulation of retina developmen...	2	1	1.83	14668	0.99271	0.09205	0.09205
GO:1902871	positive regulation of amacrine cell dif...	2	1	1.83	14669	0.99271	0.09205	0.09205
GO:0070293	renal absorption	13	9	11.89	14964	0.99675	0.09207	0.09207
GO:0072396	response to cell cycle checkpoint signal...	5	3	4.57	14897	0.99454	0.09213	0.09213
GO:0072402	response to DNA integrity checkpoint sig...	5	3	4.57	14898	0.99454	0.09213	0.09213
GO:0072423	response to DNA damage checkpoint signal...	5	3	4.57	14899	0.99454	0.09213	0.09213
GO:0046069	cGMP catabolic process	5	4	4.57	13193	0.93872	0.09218	0.09218
GO:0002765	immune response-inhibiting signal transd...	22	20	20.12	5697	0.71093	0.09224	0.09224
GO:0002767	immune response-inhibiting cell surface ...	22	20	20.12	5698	0.71093	0.09224	0.09224
GO:1900109	regulation of histone H3-K9 dimethylatio...	4	4	3.66	5121	0.69958	0.09225	0.09225
GO:1900113	negative regulation of histone H3-K9 tri...	4	4	3.66	5122	0.69958	0.09225	0.09225
GO:0030098	lymphocyte differentiation	300	281	274.37	319	0.09686	0.09229	0.09229
GO:0032604	granulocyte macrophage colony-stimulatin...	13	12	11.89	5017	0.69348	0.09232	0.09232
GO:0010804	negative regulation of tumor necrosis fa...	17	15	15.55	7649	0.82716	0.09243	0.09243
GO:0060574	intestinal epithelial cell maturation	2	1	1.83	14670	0.99271	0.09244	0.09244
GO:0044211	CTP salvage	3	1	2.74	15037	0.99938	0.09247	0.09247
GO:0001844	protein insertion into mitochondrial mem...	25	23	22.86	4291	0.63842	0.09261	0.09261
GO:1902004	positive regulation of amyloid-beta form...	8	6	7.32	14012	0.97487	0.09267	0.09267
GO:0002456	T cell mediated immunity	88	83	80.48	874	0.22649	0.09268	0.09268
GO:0030261	chromosome condensation	24	23	21.95	1845	0.37994	0.09278	0.09278
GO:0051443	positive regulation of ubiquitin-protein...	24	22	21.95	4847	0.66257	0.09285	0.09285
GO:1900120	regulation of receptor binding	22	17	20.12	14589	0.99131	0.09304	0.09304
GO:0038083	peptidyl-tyrosine autophosphorylation	51	44	46.64	13125	0.93394	0.09314	0.09314
GO:0051967	negative regulation of synaptic transmis...	16	13	14.63	13593	0.95797	0.09320	0.09320
GO:0034421	post-translational protein acetylation	3	2	2.74	14131	0.97936	0.09330	0.09330
GO:0070861	regulation of protein exit from endoplas...	17	16	15.55	3499	0.56697	0.09352	0.09352
GO:0032733	positive regulation of interleukin-10 pr...	19	15	17.38	14365	0.98094	0.09355	0.09355
GO:0060850	regulation of transcription involved in ...	17	15	15.55	7650	0.82716	0.09368	0.09368
GO:0046461	neutral lipid catabolic process	31	30	28.35	983	0.24418	0.09385	0.09385
GO:0046464	acylglycerol catabolic process	31	30	28.35	984	0.24418	0.09385	0.09385
GO:0003339	regulation of mesenchymal to epithelial ...	7	6	6.4	9656	0.88517	0.09387	0.09387
GO:0031547	brain-derived neurotrophic factor recept...	4	4	3.66	5123	0.69958	0.09392	0.09392
GO:2000210	positive regulation of anoikis	4	2	3.66	14983	0.99767	0.09396	0.09396
GO:0043393	regulation of protein binding	172	155	157.3	7154	0.78373	0.09408	0.09408
GO:0002091	negative regulation of receptor internal...	7	6	6.4	9657	0.88517	0.09425	0.09425
GO:0015917	aminophospholipid transport	4	3	3.66	13641	0.96105	0.09426	0.09426
GO:1903937	response to acrylamide	2	2	1.83	7745	0.83642	0.09427	0.09427
GO:0007292	female gamete generation	117	107	107	3632	0.58366	0.09429	0.09429
GO:0070734	histone H3-K27 methylation	17	15	15.55	7651	0.82716	0.09451	0.09451
GO:0008216	spermidine metabolic process	6	5	5.49	10077	0.91319	0.09459	0.09459
GO:0050900	leukocyte migration	480	438	438.99	4098	0.60531	0.04544	0.09463
GO:0098813	nuclear chromosome segregation	208	192	190.23	1884	0.38726	0.09466	0.09466
GO:0006596	polyamine biosynthetic process	10	9	9.15	7213	0.79186	0.09466	0.09466
GO:0030705	cytoskeleton-dependent intracellular tra...	145	128	132.61	13113	0.93093	0.09470	0.09470
GO:0071806	protein transmembrane transport	56	49	51.22	9934	0.89804	0.09473	0.09473
GO:0002774	Fc receptor mediated inhibitory signalin...	7	6	6.4	9658	0.88517	0.09484	0.09484
GO:1990267	response to transition metal nanoparticl...	2	2	1.83	7746	0.83642	0.09485	0.09485
GO:0000395	mRNA 5'-splice site recognition	5	3	4.57	14900	0.99454	0.09514	0.09514
GO:0010998	regulation of translational initiation b...	10	10	9.15	1994	0.40928	0.09539	0.09539
GO:0032740	positive regulation of interleukin-17 pr...	11	7	10.06	15021	0.99865	0.09551	0.09551
GO:0051893	regulation of focal adhesion assembly	47	46	42.98	258	0.08073	0.09555	0.09555
GO:0090109	regulation of cell-substrate junction as...	47	46	42.98	259	0.08073	0.09555	0.09555
GO:0009143	nucleoside triphosphate catabolic proces...	7	5	6.4	14388	0.98324	0.09573	0.09573
GO:0006574	valine catabolic process	3	1	2.74	15038	0.99938	0.09574	0.09574
GO:1902202	regulation of hepatocyte growth factor r...	3	3	2.74	6186	0.76495	0.09619	0.09619
GO:2000504	positive regulation of blood vessel remo...	5	3	4.57	14901	0.99454	0.09630	0.09630
GO:0046546	development of primary male sexual chara...	111	102	101.52	3029	0.52098	0.09633	0.09633
GO:0016567	protein ubiquitination	691	622	631.96	13071	0.92477	0.09639	0.09639
GO:1901020	negative regulation of calcium ion trans...	39	32	35.67	14446	0.98433	0.00448	0.09641
GO:0047496	vesicle transport along microtubule	38	33	34.75	9940	0.89877	0.09652	0.09652
GO:0009211	pyrimidine deoxyribonucleoside triphosph...	6	5	5.49	10078	0.91319	0.09655	0.09655
GO:0002693	positive regulation of cellular extravas...	13	12	11.89	5018	0.69348	0.09656	0.09656
GO:0099552	trans-synaptic signaling by lipid, modul...	2	1	1.83	14671	0.99271	0.09661	0.09661
GO:0099553	trans-synaptic signaling by endocannabin...	2	1	1.83	14672	0.99271	0.09661	0.09661
GO:0061737	leukotriene signaling pathway	5	4	4.57	13194	0.93872	0.09665	0.09665
GO:0007272	ensheathment of neurons	88	79	80.48	7152	0.78261	0.09726	0.09726
GO:0008366	axon ensheathment	88	79	80.48	7153	0.78261	0.09726	0.09726
GO:0071872	cellular response to epinephrine stimulu...	10	9	9.15	7214	0.79186	0.09729	0.09729
GO:0033158	regulation of protein import into nucleu...	13	13	11.89	1362	0.31302	0.09750	0.09750
GO:0042999	regulation of Golgi to plasma membrane C...	2	2	1.83	7747	0.83642	0.09761	0.09761
GO:0043002	negative regulation of Golgi to plasma m...	2	2	1.83	7748	0.83642	0.09761	0.09761
GO:0043004	cytoplasmic sequestering of CFTR protein	2	2	1.83	7749	0.83642	0.09761	0.09761
GO:0099133	ATP hydrolysis coupled anion transmembra...	10	9	9.15	7215	0.79186	0.09762	0.09762
GO:2000807	regulation of synaptic vesicle clusterin...	8	8	7.32	2677	0.48937	0.09766	0.09766
GO:0061709	reticulophagy	2	2	1.83	7750	0.83642	0.09772	0.09772
GO:0009123	nucleoside monophosphate metabolic proce...	269	250	246.02	873	0.22542	0.09782	0.09782
GO:0090307	mitotic spindle assembly	61	57	55.79	1907	0.39467	0.09796	0.09796
GO:0090313	regulation of protein targeting to membr...	25	21	22.86	13445	0.94297	0.09811	0.09811
GO:1905332	positive regulation of morphogenesis of ...	28	26	25.61	3551	0.56713	0.03045	0.09813
GO:1901698	response to nitrogen compound	930	855	850.54	1460	0.32032	0.07715	0.09842
GO:2000376	positive regulation of oxygen metabolic ...	2	1	1.83	14673	0.99271	0.09854	0.09854
GO:0002087	regulation of respiratory gaseous exchan...	11	10	10.06	6061	0.75917	0.09861	0.09861
GO:1905634	regulation of protein localization to ch...	2	2	1.83	7751	0.83642	0.09862	0.09862
GO:0010466	negative regulation of peptidase activit...	231	211	211.26	3633	0.58388	0.09879	0.09879
GO:0030322	stabilization of membrane potential	15	15	13.72	1063	0.26178	0.09890	0.09890
GO:0014856	skeletal muscle cell proliferation	11	9	10.06	13382	0.93893	0.09904	0.09904
GO:1905098	negative regulation of guanyl-nucleotide...	2	1	1.83	14674	0.99271	0.09914	0.09914
GO:0051262	protein tetramerization	138	128	126.21	1691	0.36001	0.01341	0.09929
GO:0001522	pseudouridine synthesis	17	15	15.55	7652	0.82716	0.09934	0.09934
GO:0055082	cellular chemical homeostasis	663	600	606.35	7717	0.83498	0.09935	0.09935
GO:0060159	regulation of dopamine receptor signalin...	9	9	8.23	2276	0.44753	0.09940	0.09940
GO:0071787	endoplasmic reticulum tubular network fo...	4	4	3.66	5124	0.69958	0.09971	0.09971
GO:0007006	mitochondrial membrane organization	115	100	105.17	13904	0.96470	0.10003	0.10003
GO:0097151	positive regulation of inhibitory postsy...	7	5	6.4	14389	0.98324	0.10019	0.10019
GO:0098828	modulation of inhibitory postsynaptic po...	7	5	6.4	14390	0.98324	0.10019	0.10019
GO:0071897	DNA biosynthetic process	153	138	139.93	7043	0.76599	0.10022	0.10022
GO:0071630	nuclear protein quality control by the u...	3	3	2.74	6187	0.76495	0.10030	0.10030
GO:0051560	mitochondrial calcium ion homeostasis	19	18	17.38	2937	0.50841	0.10042	0.10042
GO:0071426	ribonucleoprotein complex export from nu...	97	87	88.71	7352	0.79527	0.10056	0.10056
GO:0051965	positive regulation of synapse assembly	60	52	54.87	13118	0.93270	0.10058	0.10058
GO:0002710	negative regulation of T cell mediated i...	17	17	15.55	826	0.21892	0.10065	0.10065
GO:0009566	fertilization	155	135	141.76	14088	0.97674	0.10070	0.10070
GO:2000002	negative regulation of DNA damage checkp...	9	8	8.23	7519	0.82402	0.10076	0.10076
GO:1901339	regulation of store-operated calcium cha...	6	6	5.49	3650	0.58511	0.10097	0.10097
GO:0006901	vesicle coating	54	48	49.39	7637	0.82501	0.10105	0.10105
GO:0046661	male sex differentiation	128	118	117.06	2518	0.46207	0.10116	0.10116
GO:0009262	deoxyribonucleotide metabolic process	26	23	23.78	7495	0.82247	0.10125	0.10125
GO:0060677	ureteric bud elongation	8	7	7.32	9336	0.85527	0.10126	0.10126
GO:0072124	regulation of glomerular mesangial cell ...	8	7	7.32	9337	0.85527	0.10126	0.10126
GO:0043137	DNA replication, removal of RNA primer	3	3	2.74	6188	0.76495	0.10133	0.10133
GO:0009117	nucleotide metabolic process	532	496	486.55	250	0.07559	0.10150	0.10150
GO:0051310	metaphase plate congression	50	45	45.73	5967	0.74716	0.10151	0.10151
GO:0001826	inner cell mass cell differentiation	8	7	7.32	9338	0.85527	0.10159	0.10159
GO:0072178	nephric duct morphogenesis	8	7	7.32	9339	0.85527	0.10159	0.10159
GO:0090189	regulation of branching involved in uret...	20	19	18.29	2609	0.48060	0.10164	0.10164
GO:0010571	positive regulation of nuclear cell cycl...	6	4	5.49	14540	0.98978	0.10176	0.10176
GO:0006119	oxidative phosphorylation	94	91	85.97	127	0.03515	0.10179	0.10179
GO:0071639	positive regulation of monocyte chemotac...	10	8	9.15	13521	0.95266	0.10180	0.10180
GO:0043558	regulation of translational initiation i...	14	14	12.8	1198	0.28625	0.10182	0.10182
GO:0022900	electron transport chain	157	148	143.59	428	0.12773	0.10187	0.10187
GO:0043162	ubiquitin-dependent protein catabolic pr...	16	15	14.63	4030	0.59758	0.10200	0.10200
GO:0032760	positive regulation of tumor necrosis fa...	61	57	55.79	1908	0.39467	0.10203	0.10203
GO:0051684	maintenance of Golgi location	3	1	2.74	15039	0.99938	0.10203	0.10203
GO:0000350	generation of catalytic spliceosome for ...	4	3	3.66	13642	0.96105	0.10212	0.10212
GO:1902683	regulation of receptor localization to s...	3	3	2.74	6189	0.76495	0.10251	0.10251
GO:0071276	cellular response to cadmium ion	34	33	31.1	733	0.20015	0.10295	0.10295
GO:0045110	intermediate filament bundle assembly	6	5	5.49	10079	0.91319	0.10317	0.10317
GO:0035993	deltoid tuberosity development	2	1	1.83	14675	0.99271	0.10334	0.10334
GO:0048389	intermediate mesoderm development	2	1	1.83	14676	0.99271	0.10334	0.10334
GO:0061227	pattern specification involved in mesone...	2	1	1.83	14677	0.99271	0.10334	0.10334
GO:0072098	anterior/posterior pattern specification...	2	1	1.83	14678	0.99271	0.10334	0.10334
GO:0097029	mature conventional dendritic cell diffe...	5	3	4.57	14902	0.99454	0.10341	0.10341
GO:0060271	cilium assembly	290	263	265.22	5772	0.72442	0.10348	0.10348
GO:0032613	interleukin-10 production	39	34	35.67	9848	0.88853	0.03352	0.10378
GO:0072160	nephron tubule epithelial cell different...	11	9	10.06	13383	0.93893	0.10378	0.10378
GO:1901030	positive regulation of mitochondrial out...	27	23	24.69	13056	0.92463	0.10385	0.10385
GO:0051414	response to cortisol	4	2	3.66	14984	0.99767	0.10406	0.10406
GO:0003160	endocardium morphogenesis	5	5	4.57	4339	0.63979	0.10415	0.10415
GO:0002724	regulation of T cell cytokine production	26	25	23.78	1510	0.33605	0.10416	0.10416
GO:0046777	protein autophosphorylation	208	188	190.23	6012	0.75787	0.10424	0.10424
GO:0048250	mitochondrial iron ion transport	2	2	1.83	7752	0.83642	0.10424	0.10424
GO:2000778	positive regulation of interleukin-6 sec...	25	24	22.86	1653	0.35746	0.10430	0.10430
GO:1904353	regulation of telomere capping	24	22	21.95	4848	0.66257	0.10435	0.10435
GO:0036118	hyaluranon cable assembly	3	3	2.74	6190	0.76495	0.10465	0.10465
GO:1900104	regulation of hyaluranon cable assembly	3	3	2.74	6191	0.76495	0.10465	0.10465
GO:1900106	positive regulation of hyaluranon cable ...	3	3	2.74	6192	0.76495	0.10465	0.10465
GO:0090330	regulation of platelet aggregation	14	12	12.8	9859	0.88853	0.10483	0.10483
GO:0048880	sensory system development	11	8	10.06	14519	0.98927	0.10490	0.10490
GO:0035878	nail development	9	8	8.23	7520	0.82402	0.10498	0.10498
GO:0034453	microtubule anchoring	20	18	18.29	6020	0.75870	0.10511	0.10511
GO:0090192	regulation of glomerulus development	12	10	10.97	13003	0.92359	0.10512	0.10512
GO:1902993	positive regulation of amyloid precursor...	10	7	9.15	14603	0.99268	0.10515	0.10515
GO:0020027	hemoglobin metabolic process	9	8	8.23	7521	0.82402	0.10517	0.10517
GO:0090176	microtubule cytoskeleton organization in...	2	2	1.83	7753	0.83642	0.10530	0.10530
GO:0072676	lymphocyte migration	102	90	93.29	9989	0.90590	0.10537	0.10537
GO:0021957	corticospinal tract morphogenesis	4	4	3.66	5125	0.69958	0.10555	0.10555
GO:0007023	post-chaperonin tubulin folding pathway	4	4	3.66	5126	0.69958	0.10560	0.10560
GO:0006012	galactose metabolic process	10	9	9.15	7216	0.79186	0.10572	0.10572
GO:0043951	negative regulation of cAMP-mediated sig...	10	10	9.15	1995	0.40928	0.10598	0.10598
GO:0048749	compound eye development	2	1	1.83	14679	0.99271	0.10609	0.10609
GO:0022614	membrane to membrane docking	5	4	4.57	13195	0.93872	0.10627	0.10627
GO:0060754	positive regulation of mast cell chemota...	5	4	4.57	13196	0.93872	0.10646	0.10646
GO:0050435	amyloid-beta metabolic process	27	22	24.69	14075	0.97609	0.10685	0.10685
GO:0090679	cell differentiation involved in phenoty...	5	4	4.57	13197	0.93872	0.10715	0.10715
GO:1905420	vascular smooth muscle cell differentiat...	5	4	4.57	13198	0.93872	0.10715	0.10715
GO:1905915	regulation of cell differentiation invol...	5	4	4.57	13199	0.93872	0.10715	0.10715
GO:1905930	regulation of vascular smooth muscle cel...	5	4	4.57	13200	0.93872	0.10715	0.10715
GO:0006811	ion transport	1441	1318	1317.88	3026	0.51958	0.03062	0.10727
GO:0061056	sclerotome development	5	3	4.57	14903	0.99454	0.10740	0.10740
GO:0002568	somatic diversification of T cell recept...	5	4	4.57	13201	0.93872	0.10747	0.10747
GO:0002681	somatic recombination of T cell receptor...	5	4	4.57	13202	0.93872	0.10747	0.10747
GO:0033153	T cell receptor V(D)J recombination	5	4	4.57	13203	0.93872	0.10747	0.10747
GO:0035624	receptor transactivation	5	3	4.57	14904	0.99454	0.10753	0.10753
GO:0097283	keratinocyte apoptotic process	4	3	3.66	13643	0.96105	0.10768	0.10768
GO:1902172	regulation of keratinocyte apoptotic pro...	4	3	3.66	13644	0.96105	0.10768	0.10768
GO:0009446	putrescine biosynthetic process	4	3	3.66	13645	0.96105	0.10786	0.10786
GO:0061005	cell differentiation involved in kidney ...	50	40	45.73	14970	0.99718	0.10791	0.10791
GO:0099639	neurotransmitter receptor transport, end...	4	3	3.66	13646	0.96105	0.10792	0.10792
GO:0019433	triglyceride catabolic process	28	27	25.61	1278	0.29634	0.10801	0.10801
GO:1902430	negative regulation of amyloid-beta form...	8	6	7.32	14013	0.97487	0.10816	0.10816
GO:0071880	adenylate cyclase-activating adrenergic ...	15	12	13.72	13933	0.96626	0.10816	0.10816
GO:0042168	heme metabolic process	29	22	26.52	14973	0.99766	0.10829	0.10829
GO:1900738	positive regulation of phospholipase C-a...	5	4	4.57	13204	0.93872	0.10842	0.10842
GO:0033341	regulation of collagen binding	2	2	1.83	7754	0.83642	0.10845	0.10845
GO:0034436	glycoprotein transport	3	1	2.74	15040	0.99938	0.10845	0.10845
GO:0046060	dATP metabolic process	3	1	2.74	15041	0.99938	0.10845	0.10845
GO:0021854	hypothalamus development	18	16	16.46	7413	0.80494	0.10845	0.10845
GO:1902959	regulation of aspartic-type endopeptidas...	7	4	6.4	15011	0.99850	0.10846	0.10846
GO:0002704	negative regulation of leukocyte mediate...	48	46	43.9	799	0.21030	0.10847	0.10847
GO:0051188	cofactor biosynthetic process	157	143	143.59	4280	0.63555	0.10853	0.10853
GO:1904313	response to methamphetamine hydrochlorid...	2	1	1.83	14680	0.99271	0.10869	0.10869
GO:1902953	positive regulation of ER to Golgi vesic...	3	1	2.74	15042	0.99938	0.10880	0.10880
GO:0005988	lactose metabolic process	3	1	2.74	15043	0.99938	0.10924	0.10924
GO:0005989	lactose biosynthetic process	3	1	2.74	15044	0.99938	0.10924	0.10924
GO:0050992	dimethylallyl diphosphate biosynthetic p...	2	2	1.83	7755	0.83642	0.10942	0.10942
GO:0050993	dimethylallyl diphosphate metabolic proc...	2	2	1.83	7756	0.83642	0.10942	0.10942
GO:0006784	heme a biosynthetic process	2	2	1.83	7757	0.83642	0.10946	0.10946
GO:0046160	heme a metabolic process	2	2	1.83	7758	0.83642	0.10946	0.10946
GO:0010752	regulation of cGMP-mediated signaling	7	7	6.4	3108	0.53510	0.10985	0.10985
GO:0035093	spermatogenesis, exchange of chromosomal...	8	8	7.32	2678	0.48937	0.11008	0.11008
GO:0030205	dermatan sulfate metabolic process	12	10	10.97	13004	0.92359	0.11018	0.11018
GO:0042262	DNA protection	3	2	2.74	14132	0.97936	0.11039	0.11039
GO:1902809	regulation of skeletal muscle fiber diff...	4	4	3.66	5127	0.69958	0.11044	0.11044
GO:0071918	urea transmembrane transport	2	2	1.83	7759	0.83642	0.11069	0.11069
GO:0035333	Notch receptor processing, ligand-depend...	5	4	4.57	13205	0.93872	0.11073	0.11073
GO:0010243	response to organonitrogen compound	817	749	747.2	2244	0.43967	0.11081	0.11081
GO:0032645	regulation of granulocyte macrophage col...	12	11	10.97	5780	0.72629	0.11091	0.11091
GO:0051204	protein insertion into mitochondrial mem...	28	25	25.61	7161	0.78642	0.11095	0.11095
GO:0006954	inflammatory response	752	683	687.75	6145	0.76119	0.07337	0.11111
GO:0006432	phenylalanyl-tRNA aminoacylation	4	4	3.66	5128	0.69958	0.11114	0.11114
GO:0061450	trophoblast cell migration	10	7	9.15	14604	0.99268	0.11117	0.11117
GO:1901163	regulation of trophoblast cell migration	10	7	9.15	14605	0.99268	0.11117	0.11117
GO:0010459	negative regulation of heart rate	12	9	10.97	14465	0.98497	0.11131	0.11131
GO:0043467	regulation of generation of precursor me...	78	68	71.34	13122	0.93307	0.11140	0.11140
GO:0044771	meiotic cell cycle phase transition	5	5	4.57	4340	0.63979	0.11164	0.11164
GO:1901993	regulation of meiotic cell cycle phase t...	5	5	4.57	4341	0.63979	0.11164	0.11164
GO:0002437	inflammatory response to antigenic stimu...	49	43	44.81	9611	0.87871	0.11168	0.11168
GO:0007610	behavior	516	473	471.91	2551	0.47083	0.11170	0.11170
GO:0090156	cellular sphingolipid homeostasis	3	1	2.74	15045	0.99938	0.11170	0.11170
GO:0006085	acetyl-CoA biosynthetic process	17	17	15.55	827	0.21892	0.11173	0.11173
GO:0031033	myosin filament organization	13	11	11.89	10006	0.90674	0.11173	0.11173
GO:0045109	intermediate filament organization	22	21	20.12	2170	0.42812	0.11209	0.11209
GO:0090662	ATP hydrolysis coupled transmembrane tra...	57	51	52.13	7184	0.78868	0.11212	0.11212
GO:0006623	protein targeting to vacuole	27	23	24.69	13057	0.92463	0.11219	0.11219
GO:2000105	positive regulation of DNA-dependent DNA...	11	8	10.06	14520	0.98927	0.11241	0.11241
GO:0036120	cellular response to platelet-derived gr...	16	14	14.63	9254	0.84859	0.11247	0.11247
GO:0097112	gamma-aminobutyric acid receptor cluster...	3	2	2.74	14133	0.97936	0.11286	0.11286
GO:0045737	positive regulation of cyclin-dependent ...	24	21	21.95	9466	0.85618	0.11292	0.11292
GO:0003016	respiratory system process	26	21	23.78	14356	0.97999	0.11293	0.11293
GO:0008584	male gonad development	110	102	100.6	1923	0.39600	0.11306	0.11306
GO:0000056	ribosomal small subunit export from nucl...	6	6	5.49	3651	0.58511	0.11335	0.11335
GO:0033578	protein glycosylation in Golgi	5	4	4.57	13206	0.93872	0.11341	0.11341
GO:0060009	Sertoli cell development	15	14	13.72	4214	0.62895	0.11344	0.11344
GO:0002069	columnar/cuboidal epithelial cell matura...	4	3	3.66	13647	0.96105	0.11347	0.11347
GO:0006235	dTTP biosynthetic process	4	3	3.66	13648	0.96105	0.11347	0.11347
GO:0009212	pyrimidine deoxyribonucleoside triphosph...	4	3	3.66	13649	0.96105	0.11347	0.11347
GO:0046075	dTTP metabolic process	4	3	3.66	13650	0.96105	0.11347	0.11347
GO:0044272	sulfur compound biosynthetic process	171	156	156.39	4127	0.61014	0.11353	0.11353
GO:0070534	protein K63-linked ubiquitination	46	41	42.07	7383	0.80380	0.11360	0.11360
GO:0002249	lymphocyte anergy	5	4	4.57	13207	0.93872	0.11361	0.11361
GO:0002667	regulation of T cell anergy	5	4	4.57	13208	0.93872	0.11361	0.11361
GO:0002870	T cell anergy	5	4	4.57	13209	0.93872	0.11361	0.11361
GO:0002911	regulation of lymphocyte anergy	5	4	4.57	13210	0.93872	0.11361	0.11361
GO:0050996	positive regulation of lipid catabolic p...	17	17	15.55	828	0.21892	0.11402	0.11402
GO:0003190	atrioventricular valve formation	6	5	5.49	10080	0.91319	0.11403	0.11403
GO:0003348	cardiac endothelial cell differentiation	6	5	5.49	10081	0.91319	0.11403	0.11403
GO:0060956	endocardial cell differentiation	6	5	5.49	10082	0.91319	0.11403	0.11403
GO:0042592	homeostatic process	1490	1357	1362.7	5862	0.72906	0.09541	0.11406
GO:0034085	establishment of sister chromatid cohesi...	4	4	3.66	5129	0.69958	0.11407	0.11407
GO:0071962	mitotic sister chromatid cohesion, centr...	4	3	3.66	13651	0.96105	0.11407	0.11407
GO:0060363	cranial suture morphogenesis	7	6	6.4	9659	0.88517	0.11420	0.11420
GO:0010469	regulation of receptor activity	557	504	509.41	7484	0.82008	0.11428	0.11428
GO:0005981	regulation of glycogen catabolic process	5	4	4.57	13211	0.93872	0.11447	0.11447
GO:0048210	Golgi vesicle fusion to target membrane	3	3	2.74	6193	0.76495	0.11456	0.11456
GO:0015740	C4-dicarboxylate transport	16	13	14.63	13594	0.95797	0.11464	0.11464
GO:0048251	elastic fiber assembly	7	6	6.4	9660	0.88517	0.11471	0.11471
GO:0035335	peptidyl-tyrosine dephosphorylation	92	84	84.14	4139	0.61312	0.11473	0.11473
GO:0014031	mesenchymal cell development	56	51	51.22	4763	0.65564	0.11475	0.11475
GO:0048706	embryonic skeletal system development	104	95	95.11	4094	0.60335	0.11476	0.11476
GO:0072139	glomerular parietal epithelial cell diff...	3	2	2.74	14134	0.97936	0.11486	0.11486
GO:0050931	pigment cell differentiation	27	23	24.69	13058	0.92463	0.11496	0.11496
GO:0006611	protein export from nucleus	143	131	130.78	3419	0.54996	0.11496	0.11496
GO:0060037	pharyngeal system development	23	22	21.03	1947	0.40349	0.11501	0.11501
GO:0097176	epoxide metabolic process	3	3	2.74	6194	0.76495	0.11523	0.11523
GO:1902303	negative regulation of potassium ion exp...	2	1	1.83	14681	0.99271	0.11560	0.11560
GO:1901537	positive regulation of DNA demethylation	2	2	1.83	7760	0.83642	0.11569	0.11569
GO:0061158	3'-UTR-mediated mRNA destabilization	12	12	10.97	1558	0.34229	0.11599	0.11599
GO:0033483	gas homeostasis	10	9	9.15	7217	0.79186	0.11613	0.11613
GO:0017062	respiratory chain complex III assembly	7	6	6.4	9661	0.88517	0.11618	0.11618
GO:0034551	mitochondrial respiratory chain complex ...	7	6	6.4	9662	0.88517	0.11618	0.11618
GO:0097033	mitochondrial respiratory chain complex ...	7	6	6.4	9663	0.88517	0.11618	0.11618
GO:0032536	regulation of cell projection size	11	10	10.06	6062	0.75917	0.11618	0.11618
GO:0001942	hair follicle development	74	69	67.68	1879	0.38595	0.11673	0.11673
GO:0072337	modified amino acid transport	16	15	14.63	4031	0.59758	0.11678	0.11678
GO:0090150	establishment of protein localization to...	241	221	220.41	2921	0.50411	0.05799	0.11679
GO:0008089	anterograde axonal transport	31	27	28.35	9619	0.87965	0.11685	0.11685
GO:0021545	cranial nerve development	38	33	34.75	9941	0.89877	0.11695	0.11695
GO:0032446	protein modification by small protein co...	734	663	671.29	9631	0.88137	0.11701	0.11701
GO:0071548	response to dexamethasone	36	31	32.92	12971	0.91768	0.11743	0.11743
GO:0036438	maintenance of lens transparency	2	2	1.83	7761	0.83642	0.11756	0.11756
GO:1901534	positive regulation of hematopoietic pro...	2	2	1.83	7762	0.83642	0.11756	0.11756
GO:2000108	positive regulation of leukocyte apoptot...	25	23	22.86	4292	0.63842	0.11771	0.11771
GO:0090344	negative regulation of cell aging	24	23	21.95	1846	0.37994	0.11791	0.11791
GO:0010675	regulation of cellular carbohydrate meta...	110	97	100.6	12966	0.91457	0.11800	0.11800
GO:0033014	tetrapyrrole biosynthetic process	27	21	24.69	14890	0.99367	0.11806	0.11806
GO:2000615	regulation of histone H3-K9 acetylation	7	6	6.4	9664	0.88517	0.11810	0.11810
GO:0006996	organelle organization	3180	2928	2908.31	283	0.08610	0.00289	0.11811
GO:0040020	regulation of meiotic nuclear division	26	23	23.78	7496	0.82247	0.11830	0.11830
GO:0042983	amyloid precursor protein biosynthetic p...	7	6	6.4	9665	0.88517	0.11840	0.11840
GO:0042984	regulation of amyloid precursor protein ...	7	6	6.4	9666	0.88517	0.11840	0.11840
GO:0020021	immortalization of host cell	2	2	1.83	7763	0.83642	0.11851	0.11851
GO:0002098	tRNA wobble uridine modification	12	11	10.97	5781	0.72629	0.11862	0.11862
GO:0010982	regulation of high-density lipoprotein p...	2	2	1.83	7764	0.83642	0.11873	0.11873
GO:0060620	regulation of cholesterol import	2	2	1.83	7765	0.83642	0.11873	0.11873
GO:2000909	regulation of sterol import	2	2	1.83	7766	0.83642	0.11873	0.11873
GO:0060158	phospholipase C-activating dopamine rece...	14	11	12.8	13984	0.97351	0.11873	0.11873
GO:0001976	neurological system process involved in ...	13	11	11.89	10007	0.90674	0.11874	0.11874
GO:0001911	negative regulation of leukocyte mediate...	24	24	21.95	399	0.11706	0.11879	0.11879
GO:0010038	response to metal ion	306	279	279.86	4176	0.61988	0.04438	0.11881
GO:0016973	poly(A)+ mRNA export from nucleus	14	13	12.8	4778	0.66097	0.11909	0.11909
GO:0009056	catabolic process	2108	1928	1927.9	3017	0.51661	0.07446	0.11909
GO:0048791	calcium ion-regulated exocytosis of neur...	28	22	25.61	14597	0.99218	0.11910	0.11910
GO:0045356	positive regulation of interferon-alpha ...	4	4	3.66	5130	0.69958	0.11925	0.11925
GO:1903371	regulation of endoplasmic reticulum tubu...	4	4	3.66	5131	0.69958	0.11939	0.11939
GO:0010668	ectodermal cell differentiation	7	6	6.4	9667	0.88517	0.11945	0.11945
GO:0072300	positive regulation of metanephric glome...	4	2	3.66	14985	0.99767	0.11951	0.11951
GO:0050873	brown fat cell differentiation	39	35	35.67	6155	0.76263	0.11989	0.11989
GO:0002707	negative regulation of lymphocyte mediat...	39	38	35.67	511	0.14228	0.11989	0.11989
GO:0000381	regulation of alternative mRNA splicing,...	38	31	34.75	14493	0.98657	0.11989	0.11989
GO:0019050	suppression by virus of host apoptotic p...	3	2	2.74	14135	0.97936	0.11990	0.11990
GO:0039526	modulation by virus of host apoptotic pr...	3	2	2.74	14136	0.97936	0.11990	0.11990
GO:2000653	regulation of genetic imprinting	3	2	2.74	14137	0.97936	0.12033	0.12033
GO:0050728	negative regulation of inflammatory resp...	114	97	104.26	14596	0.99209	0.12034	0.12034
GO:0002143	tRNA wobble position uridine thiolation	2	2	1.83	7767	0.83642	0.12047	0.12047
GO:0070167	regulation of biomineral tissue developm...	73	67	66.76	3491	0.56661	0.12051	0.12051
GO:0051307	meiotic chromosome separation	18	18	16.46	742	0.20019	0.12060	0.12060
GO:0032728	positive regulation of interferon-beta p...	25	23	22.86	4293	0.63842	0.12062	0.12062
GO:0071482	cellular response to light stimulus	97	84	88.71	13856	0.96415	0.12077	0.12077
GO:0043307	eosinophil activation	9	7	8.23	13862	0.96467	0.12097	0.12097
GO:0070417	cellular response to cold	6	6	5.49	3652	0.58511	0.12113	0.12113
GO:0090611	ubiquitin-independent protein catabolic ...	5	5	4.57	4342	0.63979	0.12141	0.12141
GO:0001997	positive regulation of the force of hear...	2	1	1.83	14682	0.99271	0.12152	0.12152
GO:0032693	negative regulation of interleukin-10 pr...	17	14	15.55	13475	0.94863	0.12171	0.12171
GO:1990839	response to endothelin	2	2	1.83	7768	0.83642	0.12187	0.12187
GO:0017004	cytochrome complex assembly	30	26	27.44	9902	0.89188	0.12221	0.12221
GO:0090675	intermicrovillar adhesion	2	2	1.83	7769	0.83642	0.12227	0.12227
GO:2000109	regulation of macrophage apoptotic proce...	9	8	8.23	7522	0.82402	0.12247	0.12247
GO:0001996	positive regulation of heart rate by epi...	4	3	3.66	13652	0.96105	0.12249	0.12249
GO:0071763	nuclear membrane organization	6	6	5.49	3653	0.58511	0.12274	0.12274
GO:2000666	negative regulation of interleukin-13 se...	3	2	2.74	14138	0.97936	0.12303	0.12303
GO:0009157	deoxyribonucleoside monophosphate biosyn...	4	4	3.66	5132	0.69958	0.12311	0.12311
GO:0010248	establishment or maintenance of transmem...	10	6	9.15	15026	0.99921	0.12318	0.12318
GO:0051023	regulation of immunoglobulin secretion	19	17	17.38	7113	0.78207	0.12342	0.12342
GO:0010903	negative regulation of very-low-density ...	2	2	1.83	7770	0.83642	0.12342	0.12342
GO:1990535	neuron projection maintenance	8	6	7.32	14014	0.97487	0.12345	0.12345
GO:0060676	ureteric bud formation	5	4	4.57	13212	0.93872	0.00537	0.12350
GO:0030001	metal ion transport	793	717	725.25	9584	0.87195	0.06497	0.12354
GO:0021999	neural plate anterior/posterior regional...	2	1	1.83	14683	0.99271	0.12360	0.12360
GO:0043116	negative regulation of vascular permeabi...	11	11	10.06	1732	0.37429	0.12370	0.12370
GO:0010041	response to iron(III) ion	5	4	4.57	13213	0.93872	0.12379	0.12379
GO:0060479	lung cell differentiation	22	20	20.12	5699	0.71093	0.12391	0.12391
GO:0006001	fructose catabolic process	4	4	3.66	5133	0.69958	0.12392	0.12392
GO:0061624	fructose catabolic process to hydroxyace...	4	4	3.66	5134	0.69958	0.12392	0.12392
GO:0006997	nucleus organization	109	102	99.69	1141	0.27644	0.12402	0.12402
GO:0060733	regulation of eIF2 alpha phosphorylation...	2	2	1.83	7771	0.83642	0.12405	0.12405
GO:0071262	regulation of translational initiation i...	2	2	1.83	7772	0.83642	0.12405	0.12405
GO:0071264	positive regulation of translational ini...	2	2	1.83	7773	0.83642	0.12405	0.12405
GO:0007568	aging	255	236	233.21	1343	0.31074	0.12405	0.12405
GO:0071822	protein complex subunit organization	1430	1300	1307.82	7356	0.79637	0.00588	0.12443
GO:0016601	Rac protein signal transduction	38	30	34.75	14961	0.99604	0.12456	0.12456
GO:0060903	positive regulation of meiosis I	4	3	3.66	13653	0.96105	0.12463	0.12463
GO:0097242	amyloid-beta clearance	18	16	16.46	7414	0.80494	0.12464	0.12464
GO:0009607	response to biotic stimulus	953	873	871.58	2517	0.46184	0.12473	0.12473
GO:0061312	BMP signaling pathway involved in heart ...	6	6	5.49	3654	0.58511	0.12479	0.12479
GO:0090170	regulation of Golgi inheritance	4	4	3.66	5135	0.69958	0.12501	0.12501
GO:0016197	endosomal transport	238	211	217.67	13471	0.94813	0.12525	0.12525
GO:0016999	antibiotic metabolic process	2	2	1.83	7774	0.83642	0.12553	0.12553
GO:0032373	positive regulation of sterol transport	16	14	14.63	9255	0.84859	0.12557	0.12557
GO:0032376	positive regulation of cholesterol trans...	16	14	14.63	9256	0.84859	0.12557	0.12557
GO:0042023	DNA endoreduplication	7	5	6.4	14391	0.98324	0.12581	0.12581
GO:0070555	response to interleukin-1	152	139	139.01	3608	0.57471	0.12584	0.12584
GO:0018201	peptidyl-glycine modification	2	2	1.83	7775	0.83642	0.12625	0.12625
GO:1902811	positive regulation of skeletal muscle f...	3	3	2.74	6195	0.76495	0.12638	0.12638
GO:1905383	protein localization to presynapse	5	4	4.57	13214	0.93872	0.12643	0.12643
GO:0060024	rhythmic synaptic transmission	4	4	3.66	5136	0.69958	0.12654	0.12654
GO:0009451	RNA modification	123	115	112.49	1113	0.26624	0.12659	0.12659
GO:1903742	regulation of anterograde synaptic vesic...	2	2	1.83	7776	0.83642	0.12661	0.12661
GO:0032870	cellular response to hormone stimulus	560	511	512.15	4103	0.60759	0.12665	0.12665
GO:0009744	response to sucrose	7	6	6.4	9668	0.88517	0.12677	0.12677
GO:0034285	response to disaccharide	7	6	6.4	9669	0.88517	0.12677	0.12677
GO:0009052	pentose-phosphate shunt, non-oxidative b...	6	6	5.49	3655	0.58511	0.12682	0.12682
GO:0035860	glial cell-derived neurotrophic factor r...	5	4	4.57	13215	0.93872	0.12693	0.12693
GO:1990481	mRNA pseudouridine synthesis	5	5	4.57	4343	0.63979	0.12700	0.12700
GO:1901575	organic substance catabolic process	1774	1627	1622.43	1692	0.36023	0.12652	0.12701
GO:0044282	small molecule catabolic process	324	290	296.32	10056	0.91136	0.13563	0.12706
GO:0015748	organophosphate ester transport	83	74	75.91	7703	0.83072	0.12721	0.12721
GO:0060323	head morphogenesis	30	28	27.44	3030	0.52125	0.12735	0.12735
GO:1902081	negative regulation of calcium ion impor...	2	2	1.83	7777	0.83642	0.12739	0.12739
GO:0006221	pyrimidine nucleotide biosynthetic proce...	25	21	22.86	13446	0.94297	0.12755	0.12755
GO:0055085	transmembrane transport	1305	1195	1193.5	2523	0.46370	0.06741	0.12767
GO:1902003	regulation of amyloid-beta formation	15	12	13.72	13934	0.96626	0.12782	0.12782
GO:0032601	connective tissue growth factor producti...	2	2	1.83	7778	0.83642	0.12803	0.12803
GO:0060050	positive regulation of protein glycosyla...	8	6	7.32	14015	0.97487	0.12807	0.12807
GO:0051817	modification of morphology or physiology...	105	97	96.03	2445	0.45331	0.12834	0.12834
GO:0071103	DNA conformation change	241	222	220.41	2116	0.41154	1.1e-06	0.12865
GO:0006735	NADH regeneration	19	18	17.38	2938	0.50841	0.12870	0.12870
GO:0061621	canonical glycolysis	19	18	17.38	2939	0.50841	0.12870	0.12870
GO:0061718	glucose catabolic process to pyruvate	19	18	17.38	2940	0.50841	0.12870	0.12870
GO:0050654	chondroitin sulfate proteoglycan metabol...	37	35	33.84	1825	0.37678	0.12880	0.12880
GO:1903391	regulation of adherens junction organiza...	48	47	43.9	245	0.07510	0.12896	0.12896
GO:0045103	intermediate filament-based process	43	41	39.33	1144	0.27675	0.12906	0.12906
GO:1903299	regulation of hexokinase activity	10	9	9.15	7218	0.79186	0.12921	0.12921
GO:1904383	response to sodium phosphate	3	3	2.74	6196	0.76495	0.12935	0.12935
GO:0070371	ERK1 and ERK2 cascade	286	260	261.56	4936	0.67849	0.12987	0.12987
GO:0009209	pyrimidine ribonucleoside triphosphate b...	13	10	11.89	14338	0.97973	0.12992	0.12992
GO:0035880	embryonic nail plate morphogenesis	3	3	2.74	6197	0.76495	0.13003	0.13003
GO:0035745	T-helper 2 cell cytokine production	11	11	10.06	1733	0.37429	0.13005	0.13005
GO:0019509	L-methionine salvage from methylthioaden...	4	3	3.66	13654	0.96105	0.13018	0.13018
GO:2000418	positive regulation of eosinophil migrat...	3	3	2.74	6198	0.76495	0.13032	0.13032
GO:0009161	ribonucleoside monophosphate metabolic p...	255	237	233.21	910	0.23312	0.13043	0.13043
GO:0086002	cardiac muscle cell action potential inv...	47	41	42.98	9928	0.89745	0.13048	0.13048
GO:0007031	peroxisome organization	66	62	60.36	1480	0.32479	0.13067	0.13067
GO:1901570	fatty acid derivative biosynthetic proce...	83	78	75.91	1159	0.27690	0.13101	0.13101
GO:0009449	gamma-aminobutyric acid biosynthetic pro...	2	2	1.83	7779	0.83642	0.13103	0.13103
GO:0089712	L-aspartate transmembrane transport	2	2	1.83	7780	0.83642	0.13103	0.13103
GO:0140009	L-aspartate import across plasma membran...	2	2	1.83	7781	0.83642	0.13103	0.13103
GO:0098532	histone H3-K27 trimethylation	7	6	6.4	9670	0.88517	0.13104	0.13104
GO:1901228	positive regulation of transcription fro...	8	7	7.32	9340	0.85527	0.13108	0.13108
GO:0120034	positive regulation of plasma membrane b...	81	72	74.08	9247	0.84839	0.13119	0.13119
GO:0046686	response to cadmium ion	56	53	51.22	1185	0.28397	0.13127	0.13127
GO:0043207	response to external biotic stimulus	915	840	836.82	1840	0.37735	0.13130	0.13130
GO:0031398	positive regulation of protein ubiquitin...	94	87	85.97	2260	0.44177	0.13153	0.13153
GO:0009838	abscission	6	6	5.49	3656	0.58511	0.13165	0.13165
GO:0007268	chemical synaptic transmission	534	489	488.38	2913	0.50034	0.10366	0.13166
GO:0098916	anterograde trans-synaptic signaling	534	489	488.38	2914	0.50034	0.10366	0.13166
GO:0035850	epithelial cell differentiation involved...	40	33	36.58	14374	0.98184	0.13173	0.13173
GO:0035990	tendon cell differentiation	4	3	3.66	13655	0.96105	0.13181	0.13181
GO:0035992	tendon formation	4	3	3.66	13656	0.96105	0.13181	0.13181
GO:0072095	regulation of branch elongation involved...	4	4	3.66	5137	0.69958	0.13181	0.13181
GO:0090191	negative regulation of branching involve...	4	4	3.66	5138	0.69958	0.13181	0.13181
GO:0051771	negative regulation of nitric-oxide synt...	4	3	3.66	13657	0.96105	0.13196	0.13196
GO:0031638	zymogen activation	40	36	36.58	5961	0.74618	0.13204	0.13204
GO:0000712	resolution of meiotic recombination inte...	11	11	10.06	1734	0.37429	0.13206	0.13206
GO:0009265	2'-deoxyribonucleotide biosynthetic proc...	7	5	6.4	14392	0.98324	0.13209	0.13209
GO:0046385	deoxyribose phosphate biosynthetic proce...	7	5	6.4	14393	0.98324	0.13209	0.13209
GO:0072180	mesonephric duct morphogenesis	4	3	3.66	13658	0.96105	0.13209	0.13209
GO:0045948	positive regulation of translational ini...	26	26	23.78	324	0.09789	0.13211	0.13211
GO:0006661	phosphatidylinositol biosynthetic proces...	122	110	111.58	6013	0.75789	0.13215	0.13215
GO:2000543	positive regulation of gastrulation	10	6	9.15	15027	0.99921	0.13238	0.13238
GO:0032057	negative regulation of translational ini...	4	4	3.66	5139	0.69958	0.13241	0.13241
GO:1904425	negative regulation of GTP binding	3	2	2.74	14139	0.97936	0.13249	0.13249
GO:1905906	regulation of amyloid fibril formation	8	7	7.32	9341	0.85527	0.13255	0.13255
GO:0006423	cysteinyl-tRNA aminoacylation	2	2	1.83	7782	0.83642	0.13258	0.13258
GO:0032988	ribonucleoprotein complex disassembly	11	10	10.06	6063	0.75917	0.13270	0.13270
GO:0032011	ARF protein signal transduction	17	16	15.55	3500	0.56697	0.13274	0.13274
GO:0032012	regulation of ARF protein signal transdu...	17	16	15.55	3501	0.56697	0.13274	0.13274
GO:1905874	regulation of postsynaptic density organ...	6	5	5.49	10083	0.91319	0.13279	0.13279
GO:0048026	positive regulation of mRNA splicing, vi...	13	9	11.89	14965	0.99675	0.13294	0.13294
GO:0044849	estrous cycle	16	13	14.63	13595	0.95797	0.13295	0.13295
GO:0120031	plasma membrane bounded cell projection ...	455	406	416.13	13841	0.96113	0.13309	0.13309
GO:1903573	negative regulation of response to endop...	42	40	38.41	1259	0.29185	0.13311	0.13311
GO:1902188	positive regulation of viral release fro...	15	15	13.72	1064	0.26178	0.13316	0.13316
GO:0043407	negative regulation of MAP kinase activi...	73	64	66.76	10048	0.90882	0.13317	0.13317
GO:0032725	positive regulation of granulocyte macro...	11	10	10.06	6064	0.75917	0.13323	0.13323
GO:0034104	negative regulation of tissue remodeling	19	17	17.38	7114	0.78207	0.13357	0.13357
GO:0002281	macrophage activation involved in immune...	9	7	8.23	13863	0.96467	0.13384	0.13384
GO:0006998	nuclear envelope organization	48	46	43.9	800	0.21030	0.13389	0.13389
GO:0071440	regulation of histone H3-K14 acetylation	5	4	4.57	13216	0.93872	0.13390	0.13390
GO:0021892	cerebral cortex GABAergic interneuron di...	10	9	9.15	7219	0.79186	0.13397	0.13397
GO:1902751	positive regulation of cell cycle G2/M p...	24	21	21.95	9467	0.85618	0.13423	0.13423
GO:0038001	paracrine signaling	7	5	6.4	14394	0.98324	0.13431	0.13431
GO:2000501	regulation of natural killer cell chemot...	12	11	10.97	5782	0.72629	0.13448	0.13448
GO:0072683	T cell extravasation	5	5	4.57	4344	0.63979	0.13450	0.13450
GO:0002097	tRNA wobble base modification	16	15	14.63	4032	0.59758	0.13452	0.13452
GO:0060465	pharynx development	2	2	1.83	7783	0.83642	0.13456	0.13456
GO:0003203	endocardial cushion morphogenesis	32	31	29.27	883	0.22865	0.13476	0.13476
GO:0044248	cellular catabolic process	1832	1679	1675.48	1930	0.39759	0.13477	0.13477
GO:0050804	modulation of chemical synaptic transmis...	274	251	250.59	3025	0.51947	0.13517	0.13517
GO:2001180	negative regulation of interleukin-10 se...	4	3	3.66	13659	0.96105	0.13530	0.13530
GO:2001183	negative regulation of interleukin-12 se...	4	4	3.66	5140	0.69958	0.13530	0.13530
GO:0010793	regulation of mRNA export from nucleus	4	4	3.66	5141	0.69958	0.13537	0.13537
GO:0021591	ventricular system development	16	14	14.63	9257	0.84859	0.13554	0.13554
GO:0006422	aspartyl-tRNA aminoacylation	1	0	0.91	15067	1.00000	0.13562	0.13562
GO:0072165	anterior mesonephric tubule development	1	0	0.91	15068	1.00000	0.13572	0.13572
GO:0072167	specification of mesonephric tubule iden...	1	0	0.91	15069	1.00000	0.13572	0.13572
GO:0072168	specification of anterior mesonephric tu...	1	0	0.91	15070	1.00000	0.13572	0.13572
GO:0072169	specification of posterior mesonephric t...	1	0	0.91	15071	1.00000	0.13572	0.13572
GO:0072184	renal vesicle progenitor cell differenti...	1	0	0.91	15072	1.00000	0.13572	0.13572
GO:0072258	metanephric interstitial fibroblast diff...	1	0	0.91	15073	1.00000	0.13572	0.13572
GO:0072259	metanephric interstitial fibroblast deve...	1	0	0.91	15074	1.00000	0.13572	0.13572
GO:1905407	regulation of creatine transmembrane tra...	1	0	0.91	15075	1.00000	0.13572	0.13572
GO:1905408	negative regulation of creatine transmem...	1	0	0.91	15076	1.00000	0.13572	0.13572
GO:0042904	9-cis-retinoic acid biosynthetic process	4	4	3.66	5142	0.69958	0.13576	0.13576
GO:0042905	9-cis-retinoic acid metabolic process	4	4	3.66	5143	0.69958	0.13576	0.13576
GO:0001985	negative regulation of heart rate involv...	1	0	0.91	15077	1.00000	0.13579	0.13579
GO:0038018	Wnt receptor catabolic process	2	2	1.83	7784	0.83642	0.13599	0.13599
GO:0032496	response to lipopolysaccharide	302	273	276.2	7150	0.78232	0.13603	0.13603
GO:0045820	negative regulation of glycolytic proces...	9	8	8.23	7523	0.82402	0.13623	0.13623
GO:0051195	negative regulation of cofactor metaboli...	9	8	8.23	7524	0.82402	0.13623	0.13623
GO:0051198	negative regulation of coenzyme metaboli...	9	8	8.23	7525	0.82402	0.13623	0.13623
GO:1905710	positive regulation of membrane permeabi...	59	50	53.96	13981	0.97329	0.13624	0.13624
GO:0002413	tolerance induction to tumor cell	1	0	0.91	15078	1.00000	0.13637	0.13637
GO:0002843	regulation of tolerance induction to tum...	1	0	0.91	15079	1.00000	0.13637	0.13637
GO:0002845	positive regulation of tolerance inducti...	1	0	0.91	15080	1.00000	0.13637	0.13637
GO:1905404	positive regulation of activated CD8-pos...	1	0	0.91	15081	1.00000	0.13637	0.13637
GO:0002017	regulation of blood volume by renal aldo...	1	0	0.91	15082	1.00000	0.13644	0.13644
GO:0046755	viral budding	24	23	21.95	1847	0.37994	0.13644	0.13644
GO:0035092	sperm chromatin condensation	12	12	10.97	1559	0.34229	0.13653	0.13653
GO:0035493	SNARE complex assembly	17	12	15.55	15005	0.99791	0.13657	0.13657
GO:0016561	protein import into peroxisome matrix, t...	1	0	0.91	15083	1.00000	0.13674	0.13674
GO:0030576	Cajal body organization	2	2	1.83	7785	0.83642	0.13686	0.13686
GO:0036302	atrioventricular canal development	6	6	5.49	3657	0.58511	0.13687	0.13687
GO:0006515	protein quality control for misfolded or...	24	23	21.95	1848	0.37994	0.13688	0.13688
GO:0000390	spliceosomal complex disassembly	3	3	2.74	6199	0.76495	0.13692	0.13692
GO:0046070	dGTP metabolic process	3	2	2.74	14140	0.97936	0.13698	0.13698
GO:0006855	drug transmembrane transport	22	19	20.12	9823	0.88703	0.13706	0.13706
GO:0031573	intra-S DNA damage checkpoint	18	17	16.46	3319	0.53722	0.13738	0.13738
GO:0018400	peptidyl-proline hydroxylation to 3-hydr...	1	0	0.91	15084	1.00000	0.13749	0.13749
GO:1901873	regulation of post-translational protein...	1	0	0.91	15085	1.00000	0.13749	0.13749
GO:1901874	negative regulation of post-translationa...	1	0	0.91	15086	1.00000	0.13749	0.13749
GO:0007600	sensory perception	988	881	903.59	14958	0.99576	5.2e-08	0.13750
GO:0086013	membrane repolarization during cardiac m...	25	20	22.86	14438	0.98345	0.13794	0.13794
GO:2000619	negative regulation of histone H4-K16 ac...	2	2	1.83	7786	0.83642	0.13797	0.13797
GO:0072143	mesangial cell development	6	4	5.49	14541	0.98978	0.13813	0.13813
GO:0017038	protein import	223	204	203.95	3449	0.55567	0.13822	0.13822
GO:0046051	UTP metabolic process	9	8	8.23	7526	0.82402	0.13845	0.13845
GO:0051355	proprioception involved in equilibriocep...	1	0	0.91	15087	1.00000	0.13866	0.13866
GO:2001207	regulation of transcription elongation f...	1	0	0.91	15088	1.00000	0.13866	0.13866
GO:2001208	negative regulation of transcription elo...	1	0	0.91	15089	1.00000	0.13866	0.13866
GO:0033023	mast cell homeostasis	1	0	0.91	15090	1.00000	0.13869	0.13869
GO:0033024	mast cell apoptotic process	1	0	0.91	15091	1.00000	0.13869	0.13869
GO:0033025	regulation of mast cell apoptotic proces...	1	0	0.91	15092	1.00000	0.13869	0.13869
GO:0045226	extracellular polysaccharide biosyntheti...	3	3	2.74	6200	0.76495	0.13876	0.13876
GO:0046379	extracellular polysaccharide metabolic p...	3	3	2.74	6201	0.76495	0.13876	0.13876
GO:0070295	renal water absorption	3	2	2.74	14141	0.97936	0.13876	0.13876
GO:0044065	regulation of respiratory system process	13	12	11.89	5019	0.69348	0.13889	0.13889
GO:0097062	dendritic spine maintenance	16	14	14.63	9258	0.84859	0.13899	0.13899
GO:0070481	nuclear-transcribed mRNA catabolic proce...	1	0	0.91	15093	1.00000	0.13910	0.13910
GO:0070651	nonfunctional rRNA decay	1	0	0.91	15094	1.00000	0.13910	0.13910
GO:0019614	catechol-containing compound catabolic p...	6	6	5.49	3658	0.58511	0.13918	0.13918
GO:0042420	dopamine catabolic process	6	6	5.49	3659	0.58511	0.13918	0.13918
GO:0042424	catecholamine catabolic process	6	6	5.49	3660	0.58511	0.13918	0.13918
GO:0045915	positive regulation of catecholamine met...	6	6	5.49	3661	0.58511	0.13918	0.13918
GO:0045964	positive regulation of dopamine metaboli...	6	6	5.49	3662	0.58511	0.13918	0.13918
GO:0090320	regulation of chylomicron remnant cleara...	1	0	0.91	15095	1.00000	0.13924	0.13924
GO:0090321	positive regulation of chylomicron remna...	1	0	0.91	15096	1.00000	0.13924	0.13924
GO:0106004	tRNA (guanine-N7)-methylation	2	1	1.83	14684	0.99271	0.13938	0.13938
GO:0090164	asymmetric Golgi ribbon formation	1	0	0.91	15097	1.00000	0.13945	0.13945
GO:0099536	synaptic signaling	536	491	490.21	2848	0.48962	0.11017	0.13945
GO:0099537	trans-synaptic signaling	536	491	490.21	2849	0.48962	0.11017	0.13945
GO:0032237	activation of store-operated calcium cha...	3	3	2.74	6202	0.76495	0.13947	0.13947
GO:0010257	NADH dehydrogenase complex assembly	53	51	48.47	570	0.15768	0.13948	0.13948
GO:0032981	mitochondrial respiratory chain complex ...	53	51	48.47	571	0.15768	0.13948	0.13948
GO:0097031	mitochondrial respiratory chain complex ...	53	51	48.47	572	0.15768	0.13948	0.13948
GO:0070849	response to epidermal growth factor	37	34	33.84	4115	0.60964	0.13953	0.13953
GO:0071245	cellular response to carbon monoxide	1	0	0.91	15098	1.00000	0.13955	0.13955
GO:1903406	regulation of sodium:potassium-exchangin...	1	0	0.91	15099	1.00000	0.13955	0.13955
GO:1903408	positive regulation of sodium:potassium-...	1	0	0.91	15100	1.00000	0.13955	0.13955
GO:0051289	protein homotetramerization	61	55	55.79	5944	0.73645	0.13959	0.13959
GO:0050000	chromosome localization	67	62	61.28	2655	0.48525	0.13968	0.13968
GO:0051303	establishment of chromosome localization	67	62	61.28	2656	0.48525	0.13968	0.13968
GO:2001198	regulation of dendritic cell differentia...	20	20	18.29	603	0.16741	0.13970	0.13970
GO:1900739	regulation of protein insertion into mit...	22	20	20.12	5700	0.71093	0.13970	0.13970
GO:1900740	positive regulation of protein insertion...	22	20	20.12	5701	0.71093	0.13970	0.13970
GO:0034112	positive regulation of homotypic cell-ce...	6	5	5.49	10084	0.91319	0.13973	0.13973
GO:0072303	positive regulation of glomerular metane...	1	0	0.91	15101	1.00000	0.14011	0.14011
GO:0006011	UDP-glucose metabolic process	5	4	4.57	13217	0.93872	0.14015	0.14015
GO:0008215	spermine metabolic process	5	4	4.57	13218	0.93872	0.14015	0.14015
GO:0018197	peptidyl-aspartic acid modification	2	2	1.83	7787	0.83642	0.14021	0.14021
GO:0010758	regulation of macrophage chemotaxis	20	17	18.29	10219	0.91453	0.14028	0.14028
GO:0072310	glomerular epithelial cell development	11	8	10.06	14521	0.98927	0.14030	0.14030
GO:0051683	establishment of Golgi localization	7	4	6.4	15012	0.99850	0.14033	0.14033
GO:0072520	seminiferous tubule development	9	8	8.23	7527	0.82402	0.14035	0.14035
GO:0044395	protein targeting to vacuolar membrane	1	0	0.91	15102	1.00000	0.14038	0.14038
GO:1900483	regulation of protein targeting to vacuo...	1	0	0.91	15103	1.00000	0.14038	0.14038
GO:0017085	response to insecticide	9	7	8.23	13864	0.96467	0.14066	0.14066
GO:0044785	metaphase/anaphase transition of meiotic...	3	3	2.74	6203	0.76495	0.14067	0.14067
GO:1901994	negative regulation of meiotic cell cycl...	3	3	2.74	6204	0.76495	0.14067	0.14067
GO:1902102	regulation of metaphase/anaphase transit...	3	3	2.74	6205	0.76495	0.14067	0.14067
GO:1905132	regulation of meiotic chromosome separat...	3	3	2.74	6206	0.76495	0.14067	0.14067
GO:1901607	alpha-amino acid biosynthetic process	54	51	49.39	1346	0.31135	0.14085	0.14085
GO:0021826	substrate-independent telencephalic tang...	7	6	6.4	9671	0.88517	0.14087	0.14087
GO:0021830	interneuron migration from the subpalliu...	7	6	6.4	9672	0.88517	0.14087	0.14087
GO:0021843	substrate-independent telencephalic tang...	7	6	6.4	9673	0.88517	0.14087	0.14087
GO:0045056	transcytosis	15	10	13.72	15023	0.99902	0.14109	0.14109
GO:0099641	anterograde axonal protein transport	3	2	2.74	14142	0.97936	0.14115	0.14115
GO:2000502	negative regulation of natural killer ce...	1	0	0.91	15104	1.00000	0.14118	0.14118
GO:0007296	vitellogenesis	4	4	3.66	5144	0.69958	0.14120	0.14120
GO:0098739	import across plasma membrane	54	47	49.39	10213	0.91350	0.14122	0.14122
GO:0033120	positive regulation of RNA splicing	27	20	24.69	15019	0.99859	0.14145	0.14145
GO:1900121	negative regulation of receptor binding	13	11	11.89	10008	0.90674	0.14162	0.14162
GO:0002232	leukocyte chemotaxis involved in inflamm...	1	0	0.91	15105	1.00000	0.14164	0.14164
GO:1904766	negative regulation of macroautophagy by...	1	0	0.91	15106	1.00000	0.14185	0.14185
GO:0032466	negative regulation of cytokinesis	7	7	6.4	3109	0.53510	0.14186	0.14186
GO:0007131	reciprocal meiotic recombination	41	38	37.5	3083	0.53105	0.14211	0.14211
GO:0035825	homologous recombination	41	38	37.5	3084	0.53105	0.14211	0.14211
GO:1905719	protein localization to perinuclear regi...	1	0	0.91	15107	1.00000	0.14216	0.14216
GO:0002689	negative regulation of leukocyte chemota...	17	13	15.55	14507	0.98830	0.14245	0.14245
GO:0009221	pyrimidine deoxyribonucleotide biosynthe...	5	4	4.57	13219	0.93872	0.14257	0.14257
GO:0046208	spermine catabolic process	3	2	2.74	14143	0.97936	0.14279	0.14279
GO:0046851	negative regulation of bone remodeling	16	14	14.63	9259	0.84859	0.14284	0.14284
GO:0070945	neutrophil mediated killing of gram-nega...	4	4	3.66	5145	0.69958	0.14295	0.14295
GO:0006386	termination of RNA polymerase III transc...	1	0	0.91	15108	1.00000	0.14315	0.14315
GO:2000539	regulation of protein geranylgeranylatio...	1	0	0.91	15109	1.00000	0.14322	0.14322
GO:2000541	positive regulation of protein geranylge...	1	0	0.91	15110	1.00000	0.14322	0.14322
GO:2000298	regulation of Rho-dependent protein seri...	2	2	1.83	7788	0.83642	0.14322	0.14322
GO:0015960	diadenosine polyphosphate biosynthetic p...	3	2	2.74	14144	0.97936	0.14364	0.14364
GO:0015965	diadenosine tetraphosphate metabolic pro...	3	2	2.74	14145	0.97936	0.14364	0.14364
GO:0015966	diadenosine tetraphosphate biosynthetic ...	3	2	2.74	14146	0.97936	0.14364	0.14364
GO:0019102	male somatic sex determination	1	0	0.91	15111	1.00000	0.14367	0.14367
GO:0060514	prostate induction	1	0	0.91	15112	1.00000	0.14367	0.14367
GO:0060515	prostate field specification	1	0	0.91	15113	1.00000	0.14367	0.14367
GO:0060520	activation of prostate induction by andr...	1	0	0.91	15114	1.00000	0.14367	0.14367
GO:0032528	microvillus organization	18	15	16.46	13160	0.93827	0.14374	0.14374
GO:0071364	cellular response to epidermal growth fa...	33	30	30.18	4976	0.68966	0.14412	0.14412
GO:0031338	regulation of vesicle fusion	60	54	54.87	5991	0.74985	0.14425	0.14425
GO:0050789	regulation of biological process	10622	9682	9714.48	14072	0.97605	0.12136	0.14427
GO:0007080	mitotic metaphase plate congression	41	37	37.5	5885	0.72946	0.14430	0.14430
GO:0006751	glutathione catabolic process	9	9	8.23	2277	0.44753	0.14431	0.14431
GO:0060904	regulation of protein folding in endopla...	1	0	0.91	15115	1.00000	0.14438	0.14438
GO:0015840	urea transport	4	4	3.66	5146	0.69958	0.14442	0.14442
GO:0016480	negative regulation of transcription fro...	3	3	2.74	6207	0.76495	0.14463	0.14463
GO:0033003	regulation of mast cell activation	35	30	32.01	13073	0.92633	0.14471	0.14471
GO:0061519	macrophage homeostasis	1	0	0.91	15116	1.00000	0.14481	0.14481
GO:0014878	response to electrical stimulus involved...	3	2	2.74	14147	0.97936	0.14481	0.14481
GO:0043496	regulation of protein homodimerization a...	16	12	14.63	14580	0.99113	0.14497	0.14497
GO:0097623	potassium ion export across plasma membr...	6	5	5.49	10085	0.91319	0.14502	0.14502
GO:1990253	cellular response to leucine starvation	8	8	7.32	2679	0.48937	0.14503	0.14503
GO:0060080	inhibitory postsynaptic potential	14	11	12.8	13985	0.97351	0.14513	0.14513
GO:2000587	negative regulation of platelet-derived ...	3	3	2.74	6208	0.76495	0.14524	0.14524
GO:1902159	regulation of cyclic nucleotide-gated io...	1	0	0.91	15117	1.00000	0.14527	0.14527
GO:0048199	vesicle targeting, to, from or within Go...	57	50	52.13	9893	0.88977	0.14532	0.14532
GO:0034418	urate biosynthetic process	2	2	1.83	7789	0.83642	0.14543	0.14543
GO:0033182	regulation of histone ubiquitination	7	6	6.4	9674	0.88517	0.14548	0.14548
GO:0043201	response to leucine	10	10	9.15	1996	0.40928	0.14556	0.14556
GO:0061419	positive regulation of transcription fro...	2	2	1.83	7790	0.83642	0.14558	0.14558
GO:0098773	skin epidermis development	77	72	70.42	1624	0.34706	0.14559	0.14559
GO:0007175	negative regulation of epidermal growth ...	13	13	11.89	1363	0.31302	0.14565	0.14565
GO:0036034	mediator complex assembly	1	0	0.91	15118	1.00000	0.14566	0.14566
GO:0090233	negative regulation of spindle checkpoin...	1	0	0.91	15119	1.00000	0.14566	0.14566
GO:1902426	deactivation of mitotic spindle assembly...	1	0	0.91	15120	1.00000	0.14566	0.14566
GO:1905341	negative regulation of protein localizat...	1	0	0.91	15121	1.00000	0.14566	0.14566
GO:2001176	regulation of mediator complex assembly	1	0	0.91	15122	1.00000	0.14566	0.14566
GO:2001178	positive regulation of mediator complex ...	1	0	0.91	15123	1.00000	0.14566	0.14566
GO:1904016	response to Thyroglobulin triiodothyroni...	3	2	2.74	14148	0.97936	0.14567	0.14567
GO:0015813	L-glutamate transport	18	15	16.46	13161	0.93827	0.14568	0.14568
GO:1900370	positive regulation of RNA interference	1	0	0.91	15124	1.00000	0.14570	0.14570
GO:0070208	protein heterotrimerization	11	10	10.06	6065	0.75917	0.14570	0.14570
GO:0030030	cell projection organization	1220	1096	1115.77	14377	0.98290	0.14586	0.14586
GO:0006777	Mo-molybdopterin cofactor biosynthetic p...	6	6	5.49	3663	0.58511	0.14589	0.14589
GO:0019720	Mo-molybdopterin cofactor metabolic proc...	6	6	5.49	3664	0.58511	0.14589	0.14589
GO:0060008	Sertoli cell differentiation	20	18	18.29	6021	0.75870	0.14591	0.14591
GO:2000191	regulation of fatty acid transport	21	19	19.21	5913	0.73494	0.14596	0.14596
GO:1905939	regulation of gonad development	14	12	12.8	9860	0.88853	0.14610	0.14610
GO:0097421	liver regeneration	31	27	28.35	9620	0.87965	0.14622	0.14622
GO:0045144	meiotic sister chromatid segregation	8	7	7.32	9342	0.85527	0.14628	0.14628
GO:0098915	membrane repolarization during ventricul...	14	10	12.8	14955	0.99530	0.14634	0.14634
GO:0051089	constitutive protein ectodomain proteoly...	1	0	0.91	15125	1.00000	0.14634	0.14634
GO:0043276	anoikis	26	24	23.78	4143	0.61441	0.14637	0.14637
GO:1904017	cellular response to Thyroglobulin triio...	1	0	0.91	15126	1.00000	0.14666	0.14666
GO:0031952	regulation of protein autophosphorylatio...	33	28	30.18	13437	0.94200	0.14682	0.14682
GO:0043972	histone H3-K23 acetylation	1	0	0.91	15127	1.00000	0.14684	0.14684
GO:1901626	regulation of postsynaptic membrane orga...	11	10	10.06	6066	0.75917	0.14690	0.14690
GO:0010216	maintenance of DNA methylation	4	2	3.66	14986	0.99767	0.14690	0.14690
GO:0019677	NAD catabolic process	1	0	0.91	15128	1.00000	0.14720	0.14720
GO:0021861	forebrain radial glial cell differentiat...	7	4	6.4	15013	0.99850	0.14754	0.14754
GO:0019442	tryptophan catabolic process to acetyl-C...	1	0	0.91	15129	1.00000	0.14770	0.14770
GO:0034516	response to vitamin B6	1	0	0.91	15130	1.00000	0.14770	0.14770
GO:0043420	anthranilate metabolic process	1	0	0.91	15131	1.00000	0.14770	0.14770
GO:0097053	L-kynurenine catabolic process	1	0	0.91	15132	1.00000	0.14770	0.14770
GO:0038115	chemokine (C-C motif) ligand 19 signalin...	1	0	0.91	15133	1.00000	0.14778	0.14778
GO:0038116	chemokine (C-C motif) ligand 21 signalin...	1	0	0.91	15134	1.00000	0.14778	0.14778
GO:0097022	lymphocyte migration into lymph node	1	0	0.91	15135	1.00000	0.14778	0.14778
GO:2000522	positive regulation of immunological syn...	1	0	0.91	15136	1.00000	0.14778	0.14778
GO:2000526	positive regulation of glycoprotein bios...	1	0	0.91	15137	1.00000	0.14778	0.14778
GO:0035709	memory T cell activation	3	2	2.74	14149	0.97936	0.14791	0.14791
GO:0014003	oligodendrocyte development	31	25	28.35	14487	0.98612	0.14794	0.14794
GO:1990758	mitotic sister chromatid biorientation	1	0	0.91	15138	1.00000	0.14810	0.14810
GO:0044571	[2Fe-2S] cluster assembly	3	3	2.74	6209	0.76495	0.14828	0.14828
GO:1990542	mitochondrial transmembrane transport	24	21	21.95	9468	0.85618	0.14834	0.14834
GO:0033238	regulation of cellular amine metabolic p...	34	33	31.1	734	0.20015	0.14836	0.14836
GO:0015988	energy coupled proton transmembrane tran...	24	21	21.95	9469	0.85618	0.14843	0.14843
GO:0002769	natural killer cell inhibitory signaling...	7	6	6.4	9675	0.88517	0.14860	0.14860
GO:0006446	regulation of translational initiation	65	58	59.45	7462	0.81155	0.14862	0.14862
GO:2001162	positive regulation of histone H3-K79 me...	1	0	0.91	15139	1.00000	0.14868	0.14868
GO:0007624	ultradian rhythm	2	2	1.83	7791	0.83642	0.14873	0.14873
GO:0042413	carnitine catabolic process	1	0	0.91	15140	1.00000	0.14897	0.14897
GO:0009698	phenylpropanoid metabolic process	8	6	7.32	14016	0.97487	0.14927	0.14927
GO:0009804	coumarin metabolic process	8	6	7.32	14017	0.97487	0.14927	0.14927
GO:2000389	regulation of neutrophil extravasation	5	4	4.57	13220	0.93872	0.14928	0.14928
GO:2000391	positive regulation of neutrophil extrav...	5	4	4.57	13221	0.93872	0.14928	0.14928
GO:0042270	protection from natural killer cell medi...	10	10	9.15	1997	0.40928	0.14937	0.14937
GO:1904550	response to arachidonic acid	1	0	0.91	15141	1.00000	0.14973	0.14973
GO:0002716	negative regulation of natural killer ce...	20	20	18.29	604	0.16741	0.14986	0.14986
GO:0045953	negative regulation of natural killer ce...	20	20	18.29	605	0.16741	0.14986	0.14986
GO:0070666	regulation of mast cell proliferation	1	0	0.91	15142	1.00000	0.14988	0.14988
GO:0070667	negative regulation of mast cell prolife...	1	0	0.91	15143	1.00000	0.14988	0.14988
GO:0070668	positive regulation of mast cell prolife...	1	0	0.91	15144	1.00000	0.14988	0.14988
GO:1901565	organonitrogen compound catabolic proces...	1081	985	988.64	4949	0.68335	0.15026	0.15026
GO:0043932	ossification involved in bone remodeling	3	2	2.74	14150	0.97936	0.15030	0.15030
GO:0044830	modulation by host of viral RNA genome r...	1	0	0.91	15145	1.00000	0.15032	0.15032
GO:1901254	positive regulation of intracellular tra...	1	0	0.91	15146	1.00000	0.15032	0.15032
GO:0002508	central tolerance induction	1	0	0.91	15147	1.00000	0.15064	0.15064
GO:0002510	central B cell tolerance induction	1	0	0.91	15148	1.00000	0.15064	0.15064
GO:0002646	regulation of central tolerance inductio...	1	0	0.91	15149	1.00000	0.15064	0.15064
GO:0002648	positive regulation of central tolerance...	1	0	0.91	15150	1.00000	0.15064	0.15064
GO:0002895	regulation of central B cell tolerance i...	1	0	0.91	15151	1.00000	0.15064	0.15064
GO:0002897	positive regulation of central B cell to...	1	0	0.91	15152	1.00000	0.15064	0.15064
GO:0072016	glomerular parietal epithelial cell deve...	1	0	0.91	15153	1.00000	0.15064	0.15064
GO:1901246	regulation of lung ciliated cell differe...	1	0	0.91	15154	1.00000	0.15064	0.15064
GO:1901248	positive regulation of lung ciliated cel...	1	0	0.91	15155	1.00000	0.15064	0.15064
GO:0070487	monocyte aggregation	5	5	4.57	4345	0.63979	0.15074	0.15074
GO:0006666	3-keto-sphinganine metabolic process	1	0	0.91	15156	1.00000	0.15083	0.15083
GO:1903071	positive regulation of ER-associated ubi...	6	6	5.49	3665	0.58511	0.15098	0.15098
GO:0007144	female meiosis I	4	4	3.66	5147	0.69958	0.15121	0.15121
GO:0033591	response to L-ascorbic acid	5	4	4.57	13222	0.93872	0.15140	0.15140
GO:0060312	regulation of blood vessel remodeling	12	9	10.97	14466	0.98497	0.15144	0.15144
GO:0071375	cellular response to peptide hormone sti...	260	237	237.79	4182	0.62361	0.15151	0.15151
GO:0002314	germinal center B cell differentiation	2	2	1.83	7792	0.83642	0.15152	0.15152
GO:2001206	positive regulation of osteoclast develo...	4	2	3.66	14987	0.99767	0.15169	0.15169
GO:0036179	osteoclast maturation	1	0	0.91	15157	1.00000	0.15171	0.15171
GO:0019885	antigen processing and presentation of e...	18	17	16.46	3320	0.53722	0.15172	0.15172
GO:0008592	regulation of Toll signaling pathway	1	0	0.91	15158	1.00000	0.15178	0.15178
GO:0042241	interleukin-18 biosynthetic process	1	0	0.91	15159	1.00000	0.15178	0.15178
GO:0045381	regulation of interleukin-18 biosyntheti...	1	0	0.91	15160	1.00000	0.15178	0.15178
GO:0045751	negative regulation of Toll signaling pa...	1	0	0.91	15161	1.00000	0.15178	0.15178
GO:0038171	cannabinoid signaling pathway	6	4	5.49	14542	0.98978	0.15188	0.15188
GO:0002237	response to molecule of bacterial origin	319	289	291.75	5989	0.74917	0.15194	0.15194
GO:1905553	regulation of blood vessel branching	2	2	1.83	7793	0.83642	0.15219	0.15219
GO:0006163	purine nucleotide metabolic process	423	397	386.86	148	0.04002	0.15238	0.15238
GO:0033044	regulation of chromosome organization	259	241	236.87	809	0.21092	0.15238	0.15238
GO:0060478	acrosomal vesicle exocytosis	5	3	4.57	14905	0.99454	0.15239	0.15239
GO:0014905	myoblast fusion involved in skeletal mus...	1	0	0.91	15162	1.00000	0.15248	0.15248
GO:0033555	multicellular organismal response to str...	65	58	59.45	7463	0.81155	0.15257	0.15257
GO:0048670	regulation of collateral sprouting	15	15	13.72	1065	0.26178	0.15276	0.15276
GO:0010760	negative regulation of macrophage chemot...	8	6	7.32	14018	0.97487	0.15281	0.15281
GO:0048305	immunoglobulin secretion	21	19	19.21	5914	0.73494	0.15308	0.15308
GO:0042471	ear morphogenesis	105	95	96.03	5736	0.71550	0.15310	0.15310
GO:0097105	presynaptic membrane assembly	10	9	9.15	7220	0.79186	0.15314	0.15314
GO:0050982	detection of mechanical stimulus	35	34	32.01	697	0.18712	0.15318	0.15318
GO:0030910	olfactory placode formation	3	3	2.74	6210	0.76495	0.15329	0.15329
GO:0071698	olfactory placode development	3	3	2.74	6211	0.76495	0.15329	0.15329
GO:0071699	olfactory placode morphogenesis	3	3	2.74	6212	0.76495	0.15329	0.15329
GO:0034612	response to tumor necrosis factor	257	236	235.04	2552	0.47096	0.15332	0.15332
GO:0015672	monovalent inorganic cation transport	477	437	436.25	2856	0.49180	0.15333	0.15333
GO:0044727	DNA demethylation of male pronucleus	1	0	0.91	15163	1.00000	0.15344	0.15344
GO:0090273	regulation of somatostatin secretion	2	2	1.83	7794	0.83642	0.15350	0.15350
GO:0090274	positive regulation of somatostatin secr...	2	2	1.83	7795	0.83642	0.15350	0.15350
GO:2000601	positive regulation of Arp2/3 complex-me...	7	5	6.4	14395	0.98324	0.15361	0.15361
GO:0006542	glutamine biosynthetic process	1	0	0.91	15164	1.00000	0.15370	0.15370
GO:0045104	intermediate filament cytoskeleton organ...	42	40	38.41	1260	0.29185	0.15374	0.15374
GO:0051707	response to other organism	913	838	835	1877	0.38524	0.15385	0.15385
GO:1904355	positive regulation of telomere capping	17	15	15.55	7653	0.82716	0.15386	0.15386
GO:0032868	response to insulin	223	200	203.95	9490	0.85770	0.15404	0.15404
GO:0007208	phospholipase C-activating serotonin rec...	2	2	1.83	7796	0.83642	0.15418	0.15418
GO:0051867	general adaptation syndrome, behavioral ...	1	0	0.91	15165	1.00000	0.15422	0.15422
GO:1903891	regulation of ATF6-mediated unfolded pro...	7	6	6.4	9676	0.88517	0.15453	0.15453
GO:0070473	negative regulation of uterine smooth mu...	1	0	0.91	15166	1.00000	0.15474	0.15474
GO:0006875	cellular metal ion homeostasis	478	428	437.16	13441	0.94236	0.15478	0.15478
GO:0097291	renal phosphate ion absorption	1	0	0.91	15167	1.00000	0.15485	0.15485
GO:0070168	negative regulation of biomineral tissue...	23	22	21.03	1948	0.40349	0.15488	0.15488
GO:0035794	positive regulation of mitochondrial mem...	57	48	52.13	14100	0.97859	0.15501	0.15501
GO:1902110	positive regulation of mitochondrial mem...	57	48	52.13	14101	0.97859	0.15501	0.15501
GO:1902686	mitochondrial outer membrane permeabiliz...	57	48	52.13	14102	0.97859	0.15501	0.15501
GO:0033387	putrescine biosynthetic process from orn...	2	2	1.83	7797	0.83642	0.15529	0.15529
GO:1903904	negative regulation of establishment of ...	1	0	0.91	15168	1.00000	0.15534	0.15534
GO:1904476	negative regulation of Ras GTPase bindin...	1	0	0.91	15169	1.00000	0.15534	0.15534
GO:1905871	regulation of protein localization to ce...	1	0	0.91	15170	1.00000	0.15534	0.15534
GO:1905872	negative regulation of protein localizat...	1	0	0.91	15171	1.00000	0.15534	0.15534
GO:2001107	negative regulation of Rho guanyl-nucleo...	1	0	0.91	15172	1.00000	0.15534	0.15534
GO:1901165	positive regulation of trophoblast cell ...	5	4	4.57	13223	0.93872	0.15554	0.15554
GO:0090329	regulation of DNA-dependent DNA replicat...	39	31	35.67	14941	0.99523	0.15563	0.15563
GO:0033598	mammary gland epithelial cell proliferat...	24	19	21.95	14488	0.98646	0.15570	0.15570
GO:0019674	NAD metabolic process	55	51	50.3	2664	0.48879	0.15590	0.15590
GO:0010970	transport along microtubule	120	103	109.75	14497	0.98677	0.15612	0.15612
GO:0099111	microtubule-based transport	120	103	109.75	14498	0.98677	0.15612	0.15612
GO:0070169	positive regulation of biomineral tissue...	36	32	32.92	7455	0.80996	0.15632	0.15632
GO:0000455	enzyme-directed rRNA pseudouridine synth...	3	2	2.74	14151	0.97936	0.15633	0.15633
GO:0009182	purine deoxyribonucleoside diphosphate m...	3	2	2.74	14152	0.97936	0.15659	0.15659
GO:0046066	dGDP metabolic process	3	2	2.74	14153	0.97936	0.15659	0.15659
GO:0051938	L-glutamate import	8	6	7.32	14019	0.97487	0.15666	0.15666
GO:0032656	regulation of interleukin-13 production	21	18	19.21	9952	0.90122	0.15667	0.15667
GO:1905916	negative regulation of cell differentiat...	1	0	0.91	15173	1.00000	0.15677	0.15677
GO:1905931	negative regulation of vascular smooth m...	1	0	0.91	15174	1.00000	0.15677	0.15677
GO:0048103	somatic stem cell division	23	22	21.03	1949	0.40349	0.15683	0.15683
GO:0002691	regulation of cellular extravasation	22	21	20.12	2171	0.42812	0.15696	0.15696
GO:0070873	regulation of glycogen metabolic process	28	23	25.61	13967	0.97170	0.15724	0.15724
GO:0042775	mitochondrial ATP synthesis coupled elec...	75	73	68.59	141	0.03941	0.15737	0.15737
GO:0099632	protein transport within plasma membrane	12	11	10.97	5783	0.72629	0.15737	0.15737
GO:0099637	neurotransmitter receptor transport	12	11	10.97	5784	0.72629	0.15737	0.15737
GO:0051543	regulation of elastin biosynthetic proce...	1	0	0.91	15175	1.00000	0.15741	0.15741
GO:0051545	negative regulation of elastin biosynthe...	1	0	0.91	15176	1.00000	0.15741	0.15741
GO:0045721	negative regulation of gluconeogenesis	11	8	10.06	14522	0.98927	0.15745	0.15745
GO:0009411	response to UV	118	107	107.92	5008	0.69277	0.15777	0.15777
GO:1904849	positive regulation of cell chemotaxis t...	4	3	3.66	13660	0.96105	0.15807	0.15807
GO:2000546	positive regulation of endothelial cell ...	4	3	3.66	13661	0.96105	0.15807	0.15807
GO:0097753	membrane bending	1	0	0.91	15177	1.00000	0.15813	0.15813
GO:0048535	lymph node development	15	12	13.72	13935	0.96626	0.15813	0.15813
GO:0021783	preganglionic parasympathetic fiber deve...	12	11	10.97	5785	0.72629	0.15845	0.15845
GO:1903892	negative regulation of ATF6-mediated unf...	5	5	4.57	4346	0.63979	0.15858	0.15858
GO:0072047	proximal/distal pattern formation involv...	5	3	4.57	14906	0.99454	0.15866	0.15866
GO:0072081	specification of nephron tubule identity	5	3	4.57	14907	0.99454	0.15866	0.15866
GO:0014739	positive regulation of muscle hyperplasi...	1	0	0.91	15178	1.00000	0.15892	0.15892
GO:0005985	sucrose metabolic process	3	3	2.74	6213	0.76495	0.15901	0.15901
GO:1903557	positive regulation of tumor necrosis fa...	64	60	58.53	1633	0.35172	0.15902	0.15902
GO:0051770	positive regulation of nitric-oxide synt...	8	8	7.32	2680	0.48937	0.15905	0.15905
GO:0040030	regulation of molecular function, epigen...	2	1	1.83	14685	0.99271	0.15913	0.15913
GO:0002686	negative regulation of leukocyte migrati...	39	32	35.67	14447	0.98433	0.15917	0.15917
GO:0098887	neurotransmitter receptor transport, end...	3	2	2.74	14154	0.97936	0.15928	0.15928
GO:0018393	internal peptidyl-lysine acetylation	122	108	111.58	9976	0.90319	0.15931	0.15931
GO:0032616	interleukin-13 production	23	20	21.03	9586	0.87200	0.15960	0.15960
GO:0009108	coenzyme biosynthetic process	118	110	107.92	1357	0.31250	0.15974	0.15974
GO:0071901	negative regulation of protein serine/th...	129	118	117.98	3615	0.57669	0.15985	0.15985
GO:2000119	negative regulation of sodium-dependent ...	1	0	0.91	15179	1.00000	0.15991	0.15991
GO:0001994	norepinephrine-epinephrine vasoconstrict...	4	2	3.66	14988	0.99767	0.15993	0.15993
GO:0071216	cellular response to biotic stimulus	192	175	175.6	4187	0.62426	0.15995	0.15995
GO:0006873	cellular ion homeostasis	551	498	503.92	9209	0.84061	0.15996	0.15996
GO:0071499	cellular response to laminar fluid shear...	6	5	5.49	10086	0.91319	0.15996	0.15996
GO:0099518	vesicle cytoskeletal trafficking	44	39	40.24	7697	0.83013	0.16010	0.16010
GO:0034613	cellular protein localization	1486	1348	1359.04	9539	0.86899	0.14494	0.16013
GO:1905636	positive regulation of RNA polymerase II...	1	0	0.91	15180	1.00000	0.16037	0.16037
GO:0033128	negative regulation of histone phosphory...	3	3	2.74	6214	0.76495	0.16040	0.16040
GO:0060327	cytoplasmic actin-based contraction invo...	2	2	1.83	7798	0.83642	0.16042	0.16042
GO:0034140	negative regulation of toll-like recepto...	2	2	1.83	7799	0.83642	0.16048	0.16048
GO:0043311	positive regulation of eosinophil degran...	2	1	1.83	14686	0.99271	0.16048	0.16048
GO:1902568	positive regulation of eosinophil activa...	2	1	1.83	14687	0.99271	0.16048	0.16048
GO:0045887	positive regulation of synaptic growth a...	1	0	0.91	15181	1.00000	0.16049	0.16049
GO:0022010	central nervous system myelination	12	11	10.97	5786	0.72629	0.16050	0.16050
GO:0032291	axon ensheathment in central nervous sys...	12	11	10.97	5787	0.72629	0.16050	0.16050
GO:0009226	nucleotide-sugar biosynthetic process	18	15	16.46	13162	0.93827	0.16062	0.16062
GO:0033632	regulation of cell-cell adhesion mediate...	8	8	7.32	2681	0.48937	0.16082	0.16082
GO:0034214	protein hexamerization	10	7	9.15	14606	0.99268	0.16089	0.16089
GO:0010157	response to chlorate	1	0	0.91	15182	1.00000	0.16095	0.16095
GO:0021997	neural plate axis specification	1	0	0.91	15183	1.00000	0.16095	0.16095
GO:0010967	regulation of polyamine biosynthetic pro...	1	0	0.91	15184	1.00000	0.16102	0.16102
GO:1901304	regulation of spermidine biosynthetic pr...	1	0	0.91	15185	1.00000	0.16102	0.16102
GO:1901307	positive regulation of spermidine biosyn...	1	0	0.91	15186	1.00000	0.16102	0.16102
GO:0042360	vitamin E metabolic process	2	2	1.83	7800	0.83642	0.16107	0.16107
GO:0035332	positive regulation of hippo signaling	1	0	0.91	15187	1.00000	0.16110	0.16110
GO:0061386	closure of optic fissure	1	0	0.91	15188	1.00000	0.16110	0.16110
GO:0060796	regulation of transcription involved in ...	2	2	1.83	7801	0.83642	0.16113	0.16113
GO:0061031	endodermal digestive tract morphogenesis	2	2	1.83	7802	0.83642	0.16113	0.16113
GO:0007442	hindgut morphogenesis	5	4	4.57	13224	0.93872	0.16114	0.16114
GO:0016037	light absorption	1	0	0.91	15189	1.00000	0.16129	0.16129
GO:0016038	absorption of visible light	1	0	0.91	15190	1.00000	0.16129	0.16129
GO:0035640	exploration behavior	17	16	15.55	3502	0.56697	0.16138	0.16138
GO:1900222	negative regulation of amyloid-beta clea...	3	3	2.74	6215	0.76495	0.16140	0.16140
GO:0045736	negative regulation of cyclin-dependent ...	23	22	21.03	1950	0.40349	0.16143	0.16143
GO:0003165	Purkinje myocyte development	2	2	1.83	7803	0.83642	0.16156	0.16156
GO:0003221	right ventricular cardiac muscle tissue ...	2	2	1.83	7804	0.83642	0.16156	0.16156
GO:0045083	negative regulation of interleukin-12 bi...	1	0	0.91	15191	1.00000	0.16160	0.16160
GO:1902961	positive regulation of aspartic-type end...	5	3	4.57	14908	0.99454	0.16166	0.16166
GO:1905247	positive regulation of aspartic-type pep...	5	3	4.57	14909	0.99454	0.16166	0.16166
GO:0072711	cellular response to hydroxyurea	8	7	7.32	9343	0.85527	0.16179	0.16179
GO:0032816	positive regulation of natural killer ce...	14	11	12.8	13986	0.97351	0.16191	0.16191
GO:0098754	detoxification	100	89	91.46	9326	0.85521	0.16197	0.16197
GO:2000631	regulation of pre-miRNA processing	1	0	0.91	15192	1.00000	0.16198	0.16198
GO:2000632	negative regulation of pre-miRNA process...	1	0	0.91	15193	1.00000	0.16198	0.16198
GO:0006481	C-terminal protein methylation	2	2	1.83	7805	0.83642	0.16222	0.16222
GO:0043174	nucleoside salvage	14	11	12.8	13987	0.97351	0.16237	0.16237
GO:0060561	apoptotic process involved in morphogene...	23	20	21.03	9587	0.87200	0.16248	0.16248
GO:0045724	positive regulation of cilium assembly	14	13	12.8	4779	0.66097	0.16252	0.16252
GO:0090230	regulation of centromere complex assembl...	3	3	2.74	6216	0.76495	0.16280	0.16280
GO:0099131	ATP hydrolysis coupled ion transmembrane...	56	51	51.22	4764	0.65564	0.16310	0.16310
GO:0006537	glutamate biosynthetic process	4	4	3.66	5148	0.69958	0.16313	0.16313
GO:0071605	monocyte chemotactic protein-1 productio...	16	12	14.63	14581	0.99113	0.16322	0.16322
GO:0071637	regulation of monocyte chemotactic prote...	16	12	14.63	14582	0.99113	0.16322	0.16322
GO:0051228	mitotic spindle disassembly	1	0	0.91	15194	1.00000	0.16322	0.16322
GO:0051230	spindle disassembly	1	0	0.91	15195	1.00000	0.16322	0.16322
GO:0032386	regulation of intracellular transport	381	345	348.45	7069	0.77150	0.16345	0.16345
GO:0034247	snoRNA splicing	2	2	1.83	7806	0.83642	0.16348	0.16348
GO:0006818	hydrogen transport	133	124	121.64	1254	0.29071	0.16370	0.16370
GO:0015992	proton transport	133	124	121.64	1255	0.29071	0.16370	0.16370
GO:0014832	urinary bladder smooth muscle contractio...	5	5	4.57	4347	0.63979	0.16373	0.16373
GO:0014848	urinary tract smooth muscle contraction	5	5	4.57	4348	0.63979	0.16373	0.16373
GO:0098655	cation transmembrane transport	737	672	674.03	4321	0.63926	0.07815	0.16390
GO:0007088	regulation of mitotic nuclear division	131	123	119.81	782	0.20231	0.16391	0.16391
GO:0045806	negative regulation of endocytosis	41	36	37.5	9514	0.86656	0.16402	0.16402
GO:0071868	cellular response to monoamine stimulus	29	27	26.52	3389	0.54399	0.16404	0.16404
GO:0071870	cellular response to catecholamine stimu...	29	27	26.52	3390	0.54399	0.16404	0.16404
GO:0048469	cell maturation	143	131	130.78	3420	0.54996	0.16409	0.16409
GO:0060032	notochord regression	1	0	0.91	15196	1.00000	0.16435	0.16435
GO:0048875	chemical homeostasis within a tissue	7	6	6.4	9677	0.88517	0.16438	0.16438
GO:0045713	low-density lipoprotein particle recepto...	9	8	8.23	7528	0.82402	0.16440	0.16440
GO:0033045	regulation of sister chromatid segregati...	56	52	51.22	2554	0.47243	0.16442	0.16442
GO:0006086	acetyl-CoA biosynthetic process from pyr...	14	14	12.8	1199	0.28625	0.16454	0.16454
GO:0071387	cellular response to cortisol stimulus	1	0	0.91	15197	1.00000	0.16458	0.16458
GO:0090461	glutamate homeostasis	1	0	0.91	15198	1.00000	0.16462	0.16462
GO:0071218	cellular response to misfolded protein	23	22	21.03	1951	0.40349	0.16465	0.16465
GO:2000405	negative regulation of T cell migration	3	2	2.74	14155	0.97936	0.16468	0.16468
GO:0061687	detoxification of inorganic compound	5	5	4.57	4349	0.63979	0.16486	0.16486
GO:0097501	stress response to metal ion	5	4	4.57	13225	0.93872	0.16486	0.16486
GO:1903358	regulation of Golgi organization	14	12	12.8	9861	0.88853	0.16489	0.16489
GO:0022012	subpallium cell proliferation in forebra...	1	0	0.91	15199	1.00000	0.16489	0.16489
GO:0022018	lateral ganglionic eminence cell prolife...	1	0	0.91	15200	1.00000	0.16489	0.16489
GO:0060366	lambdoid suture morphogenesis	1	0	0.91	15201	1.00000	0.16489	0.16489
GO:0060367	sagittal suture morphogenesis	1	0	0.91	15202	1.00000	0.16489	0.16489
GO:0060873	anterior semicircular canal development	1	0	0.91	15203	1.00000	0.16489	0.16489
GO:0060875	lateral semicircular canal development	1	0	0.91	15204	1.00000	0.16489	0.16489
GO:0002369	T cell cytokine production	34	31	31.1	4891	0.66970	0.16497	0.16497
GO:0007066	female meiosis sister chromatid cohesion	1	0	0.91	15205	1.00000	0.16497	0.16497
GO:0032447	protein urmylation	3	3	2.74	6217	0.76495	0.16502	0.16502
GO:0016093	polyprenol metabolic process	6	4	5.49	14543	0.98978	0.16503	0.16503
GO:0002711	positive regulation of T cell mediated i...	38	36	34.75	1672	0.35853	0.16522	0.16522
GO:0071492	cellular response to UV-A	3	2	2.74	14156	0.97936	0.16523	0.16523
GO:0032755	positive regulation of interleukin-6 pro...	68	65	62.19	561	0.15632	0.16523	0.16523
GO:1900234	regulation of Kit signaling pathway	1	0	0.91	15206	1.00000	0.16529	0.16529
GO:1900235	negative regulation of Kit signaling pat...	1	0	0.91	15207	1.00000	0.16529	0.16529
GO:0090284	positive regulation of protein glycosyla...	1	0	0.91	15208	1.00000	0.16532	0.16532
GO:0060467	negative regulation of fertilization	7	6	6.4	9678	0.88517	0.16535	0.16535
GO:0070684	seminal clot liquefaction	1	0	0.91	15209	1.00000	0.16548	0.16548
GO:0006959	humoral immune response	386	358	353.02	792	0.20666	6.2e-06	0.16553
GO:0019673	GDP-mannose metabolic process	6	5	5.49	10087	0.91319	0.16560	0.16560
GO:0051784	negative regulation of nuclear division	45	43	41.16	1001	0.24840	0.16561	0.16561
GO:0051084	'de novo' posttranslational protein fold...	18	15	16.46	13163	0.93827	0.16563	0.16563
GO:0072109	glomerular mesangium development	14	12	12.8	9862	0.88853	0.16579	0.16579
GO:0000098	sulfur amino acid catabolic process	9	8	8.23	7529	0.82402	0.16588	0.16588
GO:0042117	monocyte activation	7	5	6.4	14396	0.98324	0.16593	0.16593
GO:0048486	parasympathetic nervous system developme...	14	12	12.8	9863	0.88853	0.16598	0.16598
GO:0048207	vesicle targeting, rough ER to cis-Golgi	52	47	47.56	5747	0.71730	0.16599	0.16599
GO:0048208	COPII vesicle coating	52	47	47.56	5748	0.71730	0.16599	0.16599
GO:0010025	wax biosynthetic process	3	3	2.74	6218	0.76495	0.16611	0.16611
GO:0010166	wax metabolic process	3	3	2.74	6219	0.76495	0.16611	0.16611
GO:0043576	regulation of respiratory gaseous exchan...	20	17	18.29	10220	0.91453	0.16616	0.16616
GO:0009138	pyrimidine nucleoside diphosphate metabo...	3	2	2.74	14157	0.97936	0.16624	0.16624
GO:0070994	detection of oxidative stress	1	0	0.91	15210	1.00000	0.16627	0.16627
GO:0097018	renal albumin absorption	1	0	0.91	15211	1.00000	0.16627	0.16627
GO:2000477	regulation of metanephric glomerular vis...	1	0	0.91	15212	1.00000	0.16627	0.16627
GO:2000478	positive regulation of metanephric glome...	1	0	0.91	15213	1.00000	0.16627	0.16627
GO:2000532	regulation of renal albumin absorption	1	0	0.91	15214	1.00000	0.16627	0.16627
GO:2000534	positive regulation of renal albumin abs...	1	0	0.91	15215	1.00000	0.16627	0.16627
GO:2000590	negative regulation of metanephric mesen...	1	0	0.91	15216	1.00000	0.16627	0.16627
GO:0009416	response to light stimulus	261	237	238.7	5096	0.69631	0.16634	0.16634
GO:0034356	NAD biosynthesis via nicotinamide ribosi...	12	10	10.97	13005	0.92359	0.16642	0.16642
GO:0009071	serine family amino acid catabolic proce...	10	9	9.15	7221	0.79186	0.16648	0.16648
GO:0043418	homocysteine catabolic process	1	0	0.91	15217	1.00000	0.16654	0.16654
GO:0030209	dermatan sulfate catabolic process	1	0	0.91	15218	1.00000	0.16662	0.16662
GO:0046061	dATP catabolic process	1	0	0.91	15219	1.00000	0.16670	0.16670
GO:1903313	positive regulation of mRNA metabolic pr...	51	45	46.64	9492	0.85836	0.16674	0.16674
GO:0035973	aggrephagy	5	4	4.57	13226	0.93872	0.16679	0.16679
GO:0002038	positive regulation of L-glutamate trans...	2	2	1.83	7807	0.83642	0.16685	0.16685
GO:1902915	negative regulation of protein polyubiqu...	4	4	3.66	5149	0.69958	0.16688	0.16688
GO:0060034	notochord cell differentiation	1	0	0.91	15220	1.00000	0.16690	0.16690
GO:0060035	notochord cell development	1	0	0.91	15221	1.00000	0.16690	0.16690
GO:0007215	glutamate receptor signaling pathway	72	68	65.85	1020	0.25249	0.16710	0.16710
GO:0006020	inositol metabolic process	9	9	8.23	2278	0.44753	0.16722	0.16722
GO:0070475	rRNA base methylation	5	5	4.57	4350	0.63979	0.16723	0.16723
GO:0043251	sodium-dependent organic anion transport	1	0	0.91	15222	1.00000	0.16733	0.16733
GO:1902659	regulation of glucose mediated signaling...	3	3	2.74	6220	0.76495	0.16740	0.16740
GO:1902661	positive regulation of glucose mediated ...	3	3	2.74	6221	0.76495	0.16740	0.16740
GO:1901622	positive regulation of smoothened signal...	1	0	0.91	15223	1.00000	0.16745	0.16745
GO:0031329	regulation of cellular catabolic process	636	589	581.66	585	0.16108	0.16755	0.16755
GO:0042698	ovulation cycle	87	78	79.57	7339	0.79265	0.16772	0.16772
GO:0032792	negative regulation of CREB transcriptio...	6	5	5.49	10088	0.91319	0.16772	0.16772
GO:1902275	regulation of chromatin organization	134	123	122.55	3055	0.52332	0.16780	0.16780
GO:0015693	magnesium ion transport	13	13	11.89	1364	0.31302	0.16781	0.16781
GO:1904290	negative regulation of mitotic DNA damag...	7	6	6.4	9679	0.88517	0.16784	0.16784
GO:0055075	potassium ion homeostasis	16	11	14.63	15018	0.99855	0.16801	0.16801
GO:0030204	chondroitin sulfate metabolic process	36	34	32.92	1914	0.39566	0.16802	0.16802
GO:0010669	epithelial structure maintenance	17	16	15.55	3503	0.56697	0.16809	0.16809
GO:0010498	proteasomal protein catabolic process	356	322	325.58	7159	0.78615	0.16827	0.16827
GO:0033602	negative regulation of dopamine secretio...	3	2	2.74	14158	0.97936	0.16829	0.16829
GO:0035989	tendon development	6	5	5.49	10089	0.91319	0.16840	0.16840
GO:0010870	positive regulation of receptor biosynth...	7	6	6.4	9680	0.88517	0.16851	0.16851
GO:0048861	leukemia inhibitory factor signaling pat...	4	4	3.66	5150	0.69958	0.16860	0.16860
GO:0034340	response to type I interferon	100	94	91.46	930	0.23877	0.16870	0.16870
GO:0072525	pyridine-containing compound biosyntheti...	28	25	25.61	7162	0.78642	0.16874	0.16874
GO:0007052	mitotic spindle organization	94	88	85.97	1304	0.29784	0.16923	0.16923
GO:0042350	GDP-L-fucose biosynthetic process	1	0	0.91	15224	1.00000	0.16955	0.16955
GO:0042352	GDP-L-fucose salvage	1	0	0.91	15225	1.00000	0.16955	0.16955
GO:0046680	response to DDT	1	0	0.91	15226	1.00000	0.16959	0.16959
GO:2000775	histone H3-S10 phosphorylation involved ...	1	0	0.91	15227	1.00000	0.16959	0.16959
GO:1904030	negative regulation of cyclin-dependent ...	25	24	22.86	1654	0.35746	0.16962	0.16962
GO:0006185	dGDP biosynthetic process	1	0	0.91	15228	1.00000	0.16967	0.16967
GO:0009170	purine deoxyribonucleoside monophosphate...	1	0	0.91	15229	1.00000	0.16967	0.16967
GO:0009183	purine deoxyribonucleoside diphosphate b...	1	0	0.91	15230	1.00000	0.16967	0.16967
GO:0046054	dGMP metabolic process	1	0	0.91	15231	1.00000	0.16967	0.16967
GO:0046711	GDP biosynthetic process	1	0	0.91	15232	1.00000	0.16967	0.16967
GO:0009150	purine ribonucleotide metabolic process	408	384	373.14	89	0.02700	0.16968	0.16968
GO:0061090	positive regulation of sequestering of z...	1	0	0.91	15233	1.00000	0.16971	0.16971
GO:1902850	microtubule cytoskeleton organization in...	113	107	103.35	509	0.14096	0.16982	0.16982
GO:1902769	regulation of choline O-acetyltransferas...	1	0	0.91	15234	1.00000	0.16995	0.16995
GO:1902771	positive regulation of choline O-acetylt...	1	0	0.91	15235	1.00000	0.16995	0.16995
GO:1902948	negative regulation of tau-protein kinas...	1	0	0.91	15236	1.00000	0.16995	0.16995
GO:1902955	positive regulation of early endosome to...	1	0	0.91	15237	1.00000	0.16995	0.16995
GO:1902997	negative regulation of neurofibrillary t...	1	0	0.91	15238	1.00000	0.16995	0.16995
GO:0030389	fructosamine metabolic process	2	2	1.83	7808	0.83642	0.16999	0.16999
GO:0010037	response to carbon dioxide	1	0	0.91	15239	1.00000	0.17015	0.17015
GO:0061476	response to anticoagulant	1	0	0.91	15240	1.00000	0.17015	0.17015
GO:1905217	response to astaxanthin	1	0	0.91	15241	1.00000	0.17015	0.17015
GO:1905225	response to thyrotropin-releasing hormon...	1	0	0.91	15242	1.00000	0.17015	0.17015
GO:0032482	Rab protein signal transduction	1	0	0.91	15243	1.00000	0.17035	0.17035
GO:0003084	positive regulation of systemic arterial...	10	8	9.15	13522	0.95266	0.17043	0.17043
GO:0002159	desmosome assembly	4	4	3.66	5151	0.69958	0.17051	0.17051
GO:0002637	regulation of immunoglobulin production	57	55	52.13	423	0.12419	0.17054	0.17054
GO:0038003	opioid receptor signaling pathway	11	11	10.06	1735	0.37429	0.17062	0.17062
GO:0021603	cranial nerve formation	8	7	7.32	9344	0.85527	0.17071	0.17071
GO:0061536	glycine secretion	1	0	0.91	15244	1.00000	0.17087	0.17087
GO:0061537	glycine secretion, neurotransmission	1	0	0.91	15245	1.00000	0.17087	0.17087
GO:0048568	embryonic organ development	371	343	339.3	1177	0.27934	0.17089	0.17089
GO:0043409	negative regulation of MAPK cascade	154	138	140.84	7714	0.83463	0.17092	0.17092
GO:0060591	chondroblast differentiation	4	3	3.66	13662	0.96105	0.17099	0.17099
GO:0030003	cellular cation homeostasis	539	487	492.95	9231	0.84400	0.17101	0.17101
GO:0042276	error-prone translesion synthesis	16	12	14.63	14583	0.99113	0.17112	0.17112
GO:0071105	response to interleukin-11	3	3	2.74	6222	0.76495	0.17126	0.17126
GO:0006488	dolichol-linked oligosaccharide biosynth...	15	12	13.72	13936	0.96626	0.17127	0.17127
GO:0006490	oligosaccharide-lipid intermediate biosy...	15	12	13.72	13937	0.96626	0.17127	0.17127
GO:0031034	myosin filament assembly	12	10	10.97	13006	0.92359	0.17141	0.17141
GO:0071688	striated muscle myosin thick filament as...	12	10	10.97	13007	0.92359	0.17141	0.17141
GO:0031960	response to corticosteroid	143	126	130.78	13156	0.93798	0.17144	0.17144
GO:0045062	extrathymic T cell selection	1	0	0.91	15246	1.00000	0.17147	0.17147
GO:0006598	polyamine catabolic process	4	3	3.66	13663	0.96105	0.17149	0.17149
GO:0071353	cellular response to interleukin-4	25	23	22.86	4294	0.63842	0.17150	0.17150
GO:0006297	nucleotide-excision repair, DNA gap fill...	19	17	17.38	7115	0.78207	0.17161	0.17161
GO:0060487	lung epithelial cell differentiation	21	19	19.21	5915	0.73494	0.17163	0.17163
GO:0002352	B cell negative selection	1	0	0.91	15247	1.00000	0.17167	0.17167
GO:0070377	negative regulation of ERK5 cascade	1	0	0.91	15248	1.00000	0.17171	0.17171
GO:0043523	regulation of neuron apoptotic process	163	157	149.07	38	0.01162	0.17174	0.17174
GO:0035732	nitric oxide storage	1	0	0.91	15249	1.00000	0.17187	0.17187
GO:0048148	behavioral response to cocaine	20	17	18.29	10221	0.91453	0.17190	0.17190
GO:1900111	positive regulation of histone H3-K9 dim...	2	2	1.83	7809	0.83642	0.17192	0.17192
GO:2000416	regulation of eosinophil migration	5	5	4.57	4351	0.63979	0.17196	0.17196
GO:0006109	regulation of carbohydrate metabolic pro...	133	118	121.64	9932	0.89749	0.17232	0.17232
GO:0006886	intracellular protein transport	919	830	840.48	10037	0.90729	0.17238	0.17238
GO:0009792	embryo development ending in birth or eg...	513	468	469.17	4137	0.61307	0.17249	0.17249
GO:0010739	positive regulation of protein kinase A ...	10	8	9.15	13523	0.95266	0.17259	0.17259
GO:0001881	receptor recycling	33	30	30.18	4977	0.68966	0.17270	0.17270
GO:0072672	neutrophil extravasation	11	9	10.06	13384	0.93893	0.17289	0.17289
GO:0018101	protein citrullination	9	9	8.23	2279	0.44753	0.17293	0.17293
GO:0036414	histone citrullination	9	9	8.23	2280	0.44753	0.17293	0.17293
GO:0060973	cell migration involved in heart develop...	17	16	15.55	3504	0.56697	0.17304	0.17304
GO:0072087	renal vesicle development	18	16	16.46	7415	0.80494	0.17333	0.17333
GO:0070278	extracellular matrix constituent secreti...	7	7	6.4	3110	0.53510	0.17347	0.17347
GO:0006487	protein N-linked glycosylation	54	46	49.39	13848	0.96197	0.17364	0.17364
GO:0006003	fructose 2,6-bisphosphate metabolic proc...	5	5	4.57	4352	0.63979	0.17376	0.17376
GO:0018205	peptidyl-lysine modification	277	250	253.33	7366	0.79973	0.17398	0.17398
GO:0046226	coumarin catabolic process	2	2	1.83	7810	0.83642	0.17403	0.17403
GO:0046271	phenylpropanoid catabolic process	2	2	1.83	7811	0.83642	0.17403	0.17403
GO:0009743	response to carbohydrate	182	167	166.45	2987	0.50920	0.17404	0.17404
GO:0050869	negative regulation of B cell activation	25	22	22.86	9192	0.83965	0.17425	0.17425
GO:0097305	response to alcohol	185	167	169.19	7051	0.76747	0.17434	0.17434
GO:0009258	10-formyltetrahydrofolate catabolic proc...	1	0	0.91	15250	1.00000	0.17438	0.17438
GO:0009397	folic acid-containing compound catabolic...	1	0	0.91	15251	1.00000	0.17438	0.17438
GO:0042560	pteridine-containing compound catabolic ...	1	0	0.91	15252	1.00000	0.17438	0.17438
GO:0035020	regulation of Rac protein signal transdu...	14	11	12.8	13988	0.97351	0.17439	0.17439
GO:0038028	insulin receptor signaling pathway via p...	3	3	2.74	6223	0.76495	0.17441	0.17441
GO:0002726	positive regulation of T cell cytokine p...	17	16	15.55	3505	0.56697	0.17448	0.17448
GO:0000380	alternative mRNA splicing, via spliceoso...	48	40	43.9	14370	0.98108	0.17458	0.17458
GO:0036351	histone H2A-K13 ubiquitination	1	0	0.91	15253	1.00000	0.17462	0.17462
GO:0036352	histone H2A-K15 ubiquitination	1	0	0.91	15254	1.00000	0.17462	0.17462
GO:1990748	cellular detoxification	95	84	86.88	9900	0.88990	0.17479	0.17479
GO:0010560	positive regulation of glycoprotein bios...	16	13	14.63	13596	0.95797	0.17489	0.17489
GO:0021680	cerebellar Purkinje cell layer developme...	26	24	23.78	4144	0.61441	0.17496	0.17496
GO:0048608	reproductive structure development	360	334	329.24	806	0.21083	0.16111	0.17496
GO:0039702	viral budding via host ESCRT complex	21	20	19.21	2449	0.45383	0.17508	0.17508
GO:0090073	positive regulation of protein homodimer...	7	6	6.4	9681	0.88517	0.17514	0.17514
GO:2000773	negative regulation of cellular senescen...	18	18	16.46	743	0.20019	0.17517	0.17517
GO:0070301	cellular response to hydrogen peroxide	74	66	67.68	7486	0.82143	0.17523	0.17523
GO:0045650	negative regulation of macrophage differ...	4	2	3.66	14989	0.99767	0.17528	0.17528
GO:2000857	positive regulation of mineralocorticoid...	2	2	1.83	7812	0.83642	0.17559	0.17559
GO:2000860	positive regulation of aldosterone secre...	2	2	1.83	7813	0.83642	0.17559	0.17559
GO:0090103	cochlea morphogenesis	19	17	17.38	7116	0.78207	0.17570	0.17570
GO:0002943	tRNA dihydrouridine synthesis	4	4	3.66	5152	0.69958	0.17571	0.17571
GO:0060468	prevention of polyspermy	3	2	2.74	14159	0.97936	0.17575	0.17575
GO:2000970	regulation of detection of glucose	1	0	0.91	15255	1.00000	0.17576	0.17576
GO:2000971	negative regulation of detection of gluc...	1	0	0.91	15256	1.00000	0.17576	0.17576
GO:0048699	generation of neurons	1228	1119	1123.08	4997	0.69012	0.17587	0.17587
GO:0061738	late endosomal microautophagy	2	2	1.83	7814	0.83642	0.17588	0.17588
GO:0097712	vesicle targeting, trans-Golgi to perici...	1	0	0.91	15257	1.00000	0.17589	0.17589
GO:0030431	sleep	30	26	27.44	9903	0.89188	0.17599	0.17599
GO:0002475	antigen processing and presentation via ...	20	19	18.29	2610	0.48060	0.17612	0.17612
GO:1901787	benzoyl-CoA metabolic process	1	0	0.91	15258	1.00000	0.17622	0.17622
GO:0060022	hard palate development	5	3	4.57	14910	0.99454	0.17622	0.17622
GO:0097086	amniotic stem cell differentiation	1	0	0.91	15259	1.00000	0.17630	0.17630
GO:2000706	negative regulation of dense core granul...	1	0	0.91	15260	1.00000	0.17630	0.17630
GO:2000740	negative regulation of mesenchymal stem ...	1	0	0.91	15261	1.00000	0.17630	0.17630
GO:2000797	regulation of amniotic stem cell differe...	1	0	0.91	15262	1.00000	0.17630	0.17630
GO:2000798	negative regulation of amniotic stem cel...	1	0	0.91	15263	1.00000	0.17630	0.17630
GO:0001545	primary ovarian follicle growth	2	2	1.83	7815	0.83642	0.17634	0.17634
GO:0009992	cellular water homeostasis	2	2	1.83	7816	0.83642	0.17634	0.17634
GO:0009202	deoxyribonucleoside triphosphate biosynt...	6	5	5.49	10090	0.91319	0.17640	0.17640
GO:0042773	ATP synthesis coupled electron transport	76	74	69.51	133	0.03687	0.17655	0.17655
GO:0002302	CD8-positive, alpha-beta T cell differen...	1	0	0.91	15264	1.00000	0.17658	0.17658
[truncated: 13,481 more rows]

## Sheet: GO_full_cluster3
GO.ID	Term	Annotated	Significant	Expected	Rank in classicFisher	classicFisher	classicKS	elimKS
[truncated: 15,292 more rows]

[truncated: 7 more sheets: GO_full_cluster4, GO_full_cluster5, GO_filtered_cluster1, GO_filtered_cluster2, GO_filtered_cluster3, GO_filtered_cluster4, GO_filtered_cluster5]
