# Supplementary material for: Epigenetic homogeneity in histone methylation underlies sperm programming for embryonic transcription
Source: Nat Commun. 2020 Jul 13;11:3491. doi: 10.1038/s41467-020-17238-w (PMC7359334; doi:10.1038/s41467-020-17238-w)
Supplement: Supplementary file 10 — Supplementary Data 7 [file 41467_2020_17238_MOESM10_ESM.xlsx]

## Sheet: Hammoud,2009 & this study
	Peaks from Hammoud, 2009	Peaks from this study_allHMD	Common_Hammoud, 2009 & this study_allHMD	This study_HMD80	Common_Hammoud, 2009 & this study_HMD80
Number of H3K4me3 peaks	9583	11946	6366	130	80
Number of H3K27me3 peaks	3662	7553	2830	320	131

## Sheet: Comparisons_Human & Xenopus
	AllHMD_genes_hg	AllHMD_genes_hg_common with Xl	overlapping ratio	HMD80_genes_hg	HMD80_genes_ overlap with Xl	overlapping ratio (%)
H3K4me3	6924	4993	0.7211	75	24	0.32
H3K27me3	4268	2513	0.5888	167	14	0.0838
