# Supplementary material for: Epigenetic homogeneity in histone methylation underlies sperm programming for embryonic transcription
Source: Nat Commun. 2020 Jul 13;11:3491. doi: 10.1038/s41467-020-17238-w (PMC7359334; doi:10.1038/s41467-020-17238-w)
Supplement: Supplementary file 11 — Supplementary Data 8 [file 41467_2020_17238_MOESM11_ESM.xlsx]

## Sheet: Genelist_K4me3 HMD80_human
ANKRD36
ARL13A
ATAT1
ATXN7L2
BCS1L
BMI1
BRD2
C19orf70
C5orf56
C6orf10
C6orf25
CCDC166
CCL18
CDH2
CEP135
CEP68
CLIC1
COL2A1
COMMD3
COMMD3-BMI1
CTDP1
CYP2D6
DCDC2
DDAH2
DERL3
DHX16
DNAJA3
DTD2
DUSP23
DXO
E2F2
EARS2
EFHC2
ERO1A
FAM107A
FAM109B
GALNT16
GPSM3
HCG14
HCG4
HCG4B
HDAC6
HENMT1
HLA-G
HSD11B1L
HSP90AA1
HSPA1A
HSPA1L
INTS6
INTS6-AS1
ITGAV
ITPR2
ITSN2
KCNA6
KCNQ1DN
KLHDC10
LILRB1
LINC00471
LINC01347
LOC100289656
LOC101929829
LOC554223
LPCAT4
LRRC16A
LRRC73
LY6G6C
MAPK11
MIR3687-1
MRPS18B
NBN
NDNL2
NFKBIZ
NMD3
NOTCH4
NSF
OR2H1
OR2H2
OR5E1P
PCBP1
PCBP1-AS1
PCDHGA5
PCDHGB2
PDCD6IPP2
PHF21B
PPP1R10
PPP1R11
PPP2R2C
PRRC1
PRRC2A
RASA1
RIBC1
RNA18S5
RNF151
RNF39
RPS2
SDHA
SENP7
2010-09-01
SHB
SMC1A
SMDT1
SMN2
SNHG9
SNORA64
SNORA78
SOWAHC
SPOPL
SPPL2C
STK19
TAF3
TEPP
THRB
THRB-AS1
TMEM65
TNPO1
TRIM27
TSPAN11
UBFD1
USP14
VARS
VCL
VPS36
ZBED4
ZDHHC1
ZMYM2
ZNF142
ZNF281
ZNF852
ZNRD1
ZNRD1-AS1

## Sheet: Genelist_K27me3 HMD80_human
ADAMTS12
ADCY8
ADGRL3
AGRN
ALDH3A2
ANKRD20A12P
ANXA2
AP1S3
APBB2
ARHGEF10
ARHGEF37
ASB2
ATP8B4
ATXN1
BARHL2
BCL11B
BEST4
BICD1
BMS1P17
BPHL
BSND
BTBD11
C11orf87
C12orf45
C19orf68
C5orf49
CA10
CACNG6
CADM2
CALCR
CAND1.11
CAPRIN2
CD8A
CDC14C
CDX4
CEMIP
CISTR
CLIC1
CLRN1
CLRN1-AS1
CNTD2
CNTN5
COL13A1
COPS7A
CORO6
CPLX2
CPOX
CR1
CSRP2
CTDSP2
CTNNA2
CYFIP1
CYP11B1
CYP4F11
DDAH2
DEFB104B
DEFB109P1B
DEFB130
DENND1C
DGKG
DMRT1
DNAJC6
DPF3
DPP4
DRD5
DST
DUOX1
DUSP4
EBF1
EFCAB14
EFHD1
EGR3
EHD3
EMX2
EN1
ENPP5
ESR1
EVC
EVC2
FAM129C
FAM162B
FAM226A
FAM65A
FAM72B
FCRLB
FGF12
FOXA2
FSTL1
GABBR1
GABRG3
GALNT13
GAREML
GEMIN6
GFI1
GP5
GRIK4
GSTM5
GSX1
GUCA2A
H3F3A
HCG4B
HIGD1A
HLA-DQB2
HLA-F
HMX2
HOXB-AS3
HOXB5
HOXB8
HPS3
HTR1B
IDUA
IFIH1
IFNL4
IL1RAP
IQGAP2
ISPD
JARID2
JARID2-AS1
KCNC4
KCNC4-AS1
KCND3
KCNE3
KCNK13
KCNS3
KCTD15
KGFLP1
KIF13A
KRT6A
KRTAP2-1
LATS2
LDLRAD2
LHX5
LHX5-AS1
LIG1
LILRB1
LIN54
LINC00403
LINC00461
LINC00842
LINC00954
LINC01010
LINC01039
LINC01044
LINC01413
LINC01556
LOC100133267
LOC100289656
LOC100505942
LOC101926941
LOC101927136
LOC101927437
LOC102724238
LOC102724699
LOC338797
LOC339166
LOC401242
LOC554249
LOC728392
LPPR1
LRRC25
LRRTM1
LTBP4
MAP2K5
2001-03-01
MCOLN1
MFGE8
MIR1268A
MIR137
MIR137HG
MIR155HG
MIR2682
MIR3648-1
MIR3648-2
MIR3687-1
MIR3687-2
MIR4500HG
MIR4632
MIR663A
MIR6724-1
MIR6724-2
MIR6724-4
MIR8069-1
MIR9-2
MNX1
MNX1-AS1
MOCOS
MRPS21
MSRB2
MTAP
MTUS2
MXI1
MYO16
MYT1
NAALAD2
NBPF10
NBPF9
NCRUPAR
NIPAL1
NLRP1
NOS1
NPAS3
NR2E1
NR2F2
NR2F2-AS1
NRM
NTRK2
OPCML
OR10C1
OR12D2
OR2T1
OR2T2
OR51Q1
OR8H1
OR8K3
OSMR
OSMR-AS1
OTX2
OTX2-AS1
P2RY6
PAX5
PAX6
PBX1
PCDH15
PCDHB1
PDCD6IPP2
PDGFRL
PDLIM7
PIK3R1
PKLR
PLG
PPP1R13L
PRB3
PRIMA1
PROM1
PTENP1
PTENP1-AS
PTPN14
PTPRC
PTPRK
PTPRZ1
RAPGEF4
RASL12
RASSF3
RBPMS
RBPMS-AS1
RERGL
RIMS1
RNA18S5
RNA28S5
RNA45S5
RNA5-8S5
RNPEP
ROBO2
RPS6KA2
RUNX1
SALL1
SAMD12-AS1
SCN3B
SFRP1
SIDT1
SKIDA1
SKOR1
SLC6A7
SLC9A9
SLCO4C1
SLIT3
SLITRK5
SMOC2
SNPH
SNTG1
SORBS2
SPATA18
SPRED2
SPRY1
SPRY4
SRGAP2-AS1
SRGAP2C
STX10
STX3
SUN3
SYT17
SYT2
SYT7
SYTL1
TAPBP
TBX3
TCF24
TESPA1
TFPI2
TGFB2
TGFB2-AS1
TLX1
TMEM181
TMEM26
TMEM26-AS1
TNFRSF1B
TOX
TPO
TRIM21
TRIM27
TRIM5
TRIM58
TTYH1
TUBB2A
TUBBP5
USP18
VSX1
ZDHHC14
ZEB2
ZEB2-AS1
ZMYM1
ZNF254
ZNF311
ZNF32
ZNF32-AS1
ZNF32-AS2
ZNF705D
ZNF705E
ZNF833P
ZPLD1

## Sheet: GO H3K4me3 HMD>80
Category	Term	Count	%	PValue	Genes	List Total	Pop Hits	Pop Total	Fold Enrichment	Bonferroni	Benjamini	FDR
GOTERM_BP_ALL	GO:0035966~response to topologically incorrect protein	6	0.0374158	0.00391471	HSPA1L, HSP90AA1, ERO1A, HSPA1A, DERL3, HDAC6	94	188	16792	5.70122	0.999854	0.999854	6.60846
GOTERM_BP_ALL	GO:0044260~cellular macromolecule metabolic process	60	0.374158	0.00590501	BMI1, E2F2, NBN, THRB, RPS2, SHB, ATAT1, PCBP1, FAM109B, INTS6, DXO, USP14, NSF, ZNF281, NFKBIZ, ZDHHC1, HSP90AA1, COMMD3-BMI1, ZNF142, SMN2, EARS2, LILRB1, MRPS18B, COMMD3, SPOPL, CTDP1, ZNRD1, HSPA1A, COL2A1, CDH2, VARS, DTD2, DERL3, ERO1A, ZNF852, ITGAV, GALNT16, DHX16, STK19, VPS36, PPP2R2C, RASA1, DNAJA3, ZMYM2, BRD2, TAF3, HENMT1, TRIM27, PPP1R11, DUSP23, PPP1R10, MAPK11, SPPL2C, CCL18, RNF…	94	8387	16792	1.27797	0.999998	0.998726	9.80827
GOTERM_BP_ALL	GO:0042026~protein refolding	3	0.0187079	0.00711762	HSPA1L, HSP90AA1, HSPA1A	94	23	16792	23.3006	1	0.995298	11.7068
GOTERM_BP_ALL	GO:0043112~receptor metabolic process	5	0.0311798	0.00966398	LILRB1, ITGAV, FAM109B, NSF, HDAC6	94	150	16792	5.95461	1	0.995767	15.5717
GOTERM_BP_ALL	GO:0098609~cell-cell adhesion	14	0.0873036	0.0116738	HSPA1A, CDH2, PCDHGA5, CLIC1, RPS2, PCDHGB2, HLA-G, VCL, LILRB1, SHB, UBFD1, ITGAV, PCBP1, DNAJA3	94	1164	16792	2.14857	1	0.99494	18.5089
GOTERM_BP_ALL	GO:0031396~regulation of protein ubiquitination	6	0.0374158	0.0132541	BMI1, HSP90AA1, COMMD3-BMI1, HSPA1A, SPOPL, DNAJA3	94	253	16792	4.23648	1	0.993301	20.7506
GOTERM_BP_ALL	GO:0060255~regulation of macromolecule metabolic process	44	0.274383	0.0133841	BMI1, E2F2, NBN, THRB, HSPA1A, ZNRD1, COL2A1, CDH2, DTD2, VARS, DERL3, SHB, ZNF852, PCBP1, ITGAV, DXO, TNPO1, VPS36, RASA1, NSF, DNAJA3, USP14, ZNF281, NFKBIZ, BRD2, ZMYM2, TAF3, HSP90AA1, HENMT1, COMMD3-BMI1, TRIM27, PPP1R11, ZNF142, MAPK11, CCL18, LILRB1, ZBED4, NOTCH4, COMMD3, PHF21B, SMC1A, SPOPL, CTDP1, HDAC6	94	5815	16792	1.35169	1	0.986872	20.9323
GOTERM_BP_ALL	GO:0048010~vascular endothelial growth factor receptor signaling pathway	4	0.0249439	0.0136565	SHB, HSP90AA1, ITGAV, MAPK11	94	90	16792	7.93948	1	0.979123	21.3121
GOTERM_BP_ALL	GO:0019222~regulation of metabolic process	46	0.286855	0.0139682	BMI1, E2F2, NBN, THRB, CYP2D6, HSPA1A, ZNRD1, COL2A1, CDH2, DTD2, VARS, DERL3, SHB, ZNF852, PCBP1, ITGAV, DDAH2, DXO, TNPO1, VPS36, RASA1, NSF, DNAJA3, USP14, ZNF281, NFKBIZ, BRD2, ZMYM2, TAF3, HSP90AA1, HENMT1, COMMD3-BMI1, TRIM27, PPP1R11, ZNF142, MAPK11, CCL18, LILRB1, ZBED4, NOTCH4, COMMD3, PHF21B, SMC1A, SPOPL, CTDP1, HDAC6	94	6171	16792	1.33161	1	0.970348	21.7444
GOTERM_BP_ALL	GO:0006986~response to unfolded protein	5	0.0311798	0.0153275	HSPA1L, HSP90AA1, ERO1A, HSPA1A, DERL3	94	172	16792	5.19297	1	0.969098	23.6036
GOTERM_BP_ALL	GO:0044267~cellular protein metabolic process	38	0.236967	0.0180516	BMI1, NBN, HSPA1A, CDH2, DTD2, VARS, RPS2, DERL3, SHB, ATAT1, ERO1A, ITGAV, GALNT16, STK19, PPP2R2C, VPS36, RASA1, DNAJA3, USP14, ZDHHC1, ZMYM2, HSP90AA1, HENMT1, COMMD3-BMI1, TRIM27, PPP1R11, DUSP23, MAPK11, SPPL2C, CCL18, EARS2, RNF151, MRPS18B, NOTCH4, SMC1A, SPOPL, CTDP1, HDAC6	94	4900	16792	1.38536	1	0.975953	27.205
GOTERM_BP_ALL	GO:0043170~macromolecule metabolic process	62	0.38663	0.0182817	BMI1, E2F2, NBN, THRB, RPS2, SENP7, SHB, ATAT1, PCBP1, FAM109B, INTS6, DXO, USP14, NSF, ZNF281, NFKBIZ, ZDHHC1, HSP90AA1, COMMD3-BMI1, ZNF142, SMN2, EARS2, LILRB1, MRPS18B, COMMD3, SPOPL, CTDP1, ZNRD1, HSPA1A, COL2A1, CDH2, VARS, DTD2, DERL3, ERO1A, ZNF852, ITGAV, GALNT16, DHX16, STK19, TNPO1, VPS36, PPP2R2C, RASA1, DNAJA3, ZMYM2, BRD2, TAF3, HENMT1, TRIM27, PPP1R11, DUSP23, PPP1R10, MAPK11, SPPL…	94	9130	16792	1.2131	1	0.968604	27.5018
GOTERM_BP_ALL	GO:1903320~regulation of protein modification by small protein conjugation or removal	6	0.0374158	0.018624	BMI1, HSP90AA1, COMMD3-BMI1, HSPA1A, SPOPL, DNAJA3	94	276	16792	3.88344	1	0.961428	27.9411
GOTERM_BP_ALL	GO:1903573~negative regulation of response to endoplasmic reticulum stress	3	0.0187079	0.0206493	HSPA1A, DERL3, USP14	94	40	16792	13.3979	1	0.965086	30.4898
GOTERM_BP_ALL	GO:0019538~protein metabolic process	41	0.255675	0.0213724	BMI1, NBN, HSPA1A, CDH2, DTD2, VARS, RPS2, DERL3, SENP7, SHB, ATAT1, ERO1A, ITGAV, GALNT16, STK19, VPS36, PPP2R2C, NSF, RASA1, DNAJA3, USP14, ZDHHC1, ZMYM2, HSP90AA1, HENMT1, COMMD3-BMI1, TRIM27, PPP1R11, DUSP23, MAPK11, SPPL2C, CCL18, EARS2, LILRB1, RNF151, MRPS18B, NOTCH4, SMC1A, SPOPL, CTDP1, HDAC6	94	5457	16792	1.34216	1	0.960917	31.379
GOTERM_BP_ALL	GO:0009059~macromolecule biosynthetic process	39	0.243203	0.025229	BMI1, E2F2, NBN, THRB, HSPA1A, ZNRD1, DTD2, RPS2, VARS, DERL3, ZNF852, PCBP1, ITGAV, INTS6, GALNT16, VPS36, DNAJA3, ZNF281, ZDHHC1, NFKBIZ, BRD2, ZMYM2, TAF3, COMMD3-BMI1, TRIM27, ZNF142, PPP1R10, MAPK11, SMN2, EARS2, LILRB1, MRPS18B, ZBED4, NOTCH4, COMMD3, PHF21B, SMC1A, CTDP1, HDAC6	94	5175	16792	1.34626	1	0.972538	35.943
GOTERM_BP_ALL	GO:0034645~cellular macromolecule biosynthetic process	38	0.236967	0.0255866	BMI1, E2F2, NBN, THRB, HSPA1A, ZNRD1, DTD2, RPS2, VARS, DERL3, ZNF852, PCBP1, INTS6, GALNT16, VPS36, DNAJA3, ZNF281, ZDHHC1, NFKBIZ, BRD2, ZMYM2, TAF3, COMMD3-BMI1, TRIM27, ZNF142, PPP1R10, MAPK11, SMN2, EARS2, LILRB1, MRPS18B, ZBED4, NOTCH4, COMMD3, PHF21B, SMC1A, CTDP1, HDAC6	94	5012	16792	1.3544	1	0.96768	36.3514
GOTERM_BP_ALL	GO:0002767~immune response-inhibiting cell surface receptor signaling pathway	2	0.0124719	0.0273899	LILRB1, HLA-G	94	5	16792	71.4553	1	0.968978	38.3737
GOTERM_BP_ALL	GO:2001199~negative regulation of dendritic cell differentiation	2	0.0124719	0.0273899	LILRB1, HLA-G	94	5	16792	71.4553	1	0.968978	38.3737
GOTERM_BP_ALL	GO:0007005~mitochondrion organization	9	0.0561237	0.0282623	HSPA1L, HSP90AA1, MRPS18B, C19ORF70, BCS1L, HSPA1A, DNAJA3, EARS2, HDAC6	94	653	16792	2.46209	1	0.966512	39.3301
GOTERM_BP_ALL	GO:0050777~negative regulation of immune response	4	0.0249439	0.0308996	LILRB1, TRIM27, DNAJA3, HLA-G	94	123	16792	5.80938	1	0.970771	42.137
GOTERM_BP_ALL	GO:0032655~regulation of interleukin-12 production	3	0.0187079	0.0324594	LILRB1, MAPK11, HLA-G	94	51	16792	10.5081	1	0.970901	43.7391
GOTERM_BP_ALL	GO:2001182~regulation of interleukin-12 secretion	2	0.0124719	0.0327782	LILRB1, MAPK11	94	6	16792	59.5461	1	0.966959	44.0613
GOTERM_BP_ALL	GO:0002765~immune response-inhibiting signal transduction	2	0.0124719	0.0327782	LILRB1, HLA-G	94	6	16792	59.5461	1	0.966959	44.0613
GOTERM_BP_ALL	GO:0032615~interleukin-12 production	3	0.0187079	0.0336383	LILRB1, MAPK11, HLA-G	94	52	16792	10.3061	1	0.964874	44.9221
GOTERM_BP_ALL	GO:0010467~gene expression	39	0.243203	0.0368066	BMI1, E2F2, THRB, HSPA1A, ZNRD1, DTD2, RPS2, VARS, ERO1A, ZNF852, PCBP1, INTS6, DHX16, DXO, TNPO1, VPS36, DNAJA3, ZNF281, NFKBIZ, BRD2, ZMYM2, TAF3, HENMT1, COMMD3-BMI1, TRIM27, ZNF142, PPP1R10, MAPK11, SPPL2C, SMN2, EARS2, LILRB1, MRPS18B, ZBED4, NOTCH4, COMMD3, PHF21B, CTDP1, HDAC6	94	5306	16792	1.31302	1	0.97032	47.9863
GOTERM_BP_ALL	GO:0036211~protein modification process	30	0.187079	0.0374146	BMI1, NBN, HSPA1A, CDH2, DERL3, SHB, ATAT1, ERO1A, ITGAV, GALNT16, STK19, PPP2R2C, RASA1, DNAJA3, USP14, ZDHHC1, ZMYM2, HSP90AA1, HENMT1, COMMD3-BMI1, TRIM27, DUSP23, PPP1R11, MAPK11, CCL18, RNF151, SMC1A, SPOPL, CTDP1, HDAC6	94	3818	16792	1.40365	1	0.967725	48.5556
GOTERM_BP_ALL	GO:0006464~cellular protein modification process	30	0.187079	0.0374146	BMI1, NBN, HSPA1A, CDH2, DERL3, SHB, ATAT1, ERO1A, ITGAV, GALNT16, STK19, PPP2R2C, RASA1, DNAJA3, USP14, ZDHHC1, ZMYM2, HSP90AA1, HENMT1, COMMD3-BMI1, TRIM27, DUSP23, PPP1R11, MAPK11, CCL18, RNF151, SMC1A, SPOPL, CTDP1, HDAC6	94	3818	16792	1.40365	1	0.967725	48.5556
GOTERM_BP_ALL	GO:0002520~immune system development	10	0.0623597	0.0379358	LILRB1, BMI1, SHB, NBN, C6ORF25, NOTCH4, COMMD3-BMI1, MAPK11, DNAJA3, HLA-G	94	821	16792	2.17586	1	0.964855	49.039
GOTERM_BP_ALL	GO:0072610~interleukin-12 secretion	2	0.0124719	0.0381369	LILRB1, MAPK11	94	7	16792	51.0395	1	0.960903	49.2244
GOTERM_BP_ALL	GO:0016070~RNA metabolic process	35	0.218259	0.03829	BMI1, E2F2, THRB, HSPA1A, ZNRD1, RPS2, VARS, DTD2, ZNF852, PCBP1, INTS6, DHX16, DXO, VPS36, DNAJA3, ZNF281, NFKBIZ, BRD2, ZMYM2, TAF3, HENMT1, COMMD3-BMI1, TRIM27, ZNF142, PPP1R10, MAPK11, SMN2, EARS2, LILRB1, ZBED4, NOTCH4, COMMD3, PHF21B, CTDP1, HDAC6	94	4648	16792	1.34517	1	0.956662	49.365
GOTERM_BP_ALL	GO:0006457~protein folding	5	0.0311798	0.0384041	HSPA1L, HSP90AA1, ERO1A, HSPA1A, DNAJA3	94	229	16792	3.9004	1	0.952151	49.4696
GOTERM_BP_ALL	GO:0006352~DNA-templated transcription, initiation	5	0.0311798	0.0394474	E2F2, TAF3, THRB, NOTCH4, ZNRD1	94	231	16792	3.86663	1	0.95119	50.4168
GOTERM_BP_ALL	GO:0009266~response to temperature stimulus	4	0.0249439	0.0474263	HSP90AA1, ERO1A, HSPA1A, DNAJA3	94	146	16792	4.8942	1	0.970639	57.1263
GOTERM_BP_ALL	GO:0043412~macromolecule modification	31	0.193315	0.0480935	BMI1, NBN, HSPA1A, CDH2, DERL3, SHB, ATAT1, ERO1A, ITGAV, GALNT16, STK19, PPP2R2C, RASA1, DNAJA3, USP14, ZDHHC1, BRD2, ZMYM2, HSP90AA1, HENMT1, COMMD3-BMI1, TRIM27, PPP1R11, DUSP23, MAPK11, CCL18, RNF151, SMC1A, SPOPL, CTDP1, HDAC6	94	4065	16792	1.36231	1	0.968794	57.6467
GOTERM_BP_ALL	GO:0010457~centriole-centriole cohesion	2	0.0124719	0.0487664	CEP135, CEP68	94	9	16792	39.6974	1	0.966969	58.1655
GOTERM_BP_ALL	GO:0035967~cellular response to topologically incorrect protein	4	0.0249439	0.0498468	ERO1A, HSPA1A, DERL3, HDAC6	94	149	16792	4.79566	1	0.96613	58.986
GOTERM_BP_ALL	GO:0030097~hemopoiesis	9	0.0561237	0.0522089	LILRB1, BMI1, SHB, C6ORF25, NOTCH4, COMMD3-BMI1, MAPK11, DNAJA3, HLA-G	94	739	16792	2.17557	1	0.96821	60.7274
GOTERM_BP_ALL	GO:0006816~calcium ion transport	6	0.0374158	0.0541233	LILRB1, SMDT1, ERO1A, ITGAV, TRIM27, ITPR2	94	369	16792	2.90469	1	0.969169	62.0874
GOTERM_BP_ALL	GO:0044271~cellular nitrogen compound biosynthetic process	36	0.224495	0.0549294	BMI1, E2F2, NBN, THRB, HSPA1A, ZNRD1, RPS2, VARS, DTD2, ZNF852, PCBP1, INTS6, DDAH2, VPS36, DNAJA3, ZNF281, NFKBIZ, BRD2, ZMYM2, TAF3, HSP90AA1, COMMD3-BMI1, TRIM27, ZNF142, PPP1R10, MAPK11, SMN2, EARS2, LILRB1, MRPS18B, ZBED4, NOTCH4, COMMD3, PHF21B, CTDP1, HDAC6	94	4947	16792	1.29998	1	0.967841	62.6467
GOTERM_BP_ALL	GO:0034641~cellular nitrogen compound metabolic process	45	0.280619	0.0564357	BMI1, E2F2, NBN, THRB, CYP2D6, HSPA1A, ZNRD1, DTD2, RPS2, VARS, ZNF852, PCBP1, INTS6, DHX16, DDAH2, DXO, VPS36, RASA1, DNAJA3, ZNF281, NFKBIZ, BRD2, ZMYM2, TAF3, HSP90AA1, HENMT1, COMMD3-BMI1, TRIM27, ZNF142, PPP1R10, MAPK11, CLIC1, SPPL2C, SMN2, EARS2, SDHA, LILRB1, MRPS18B, ZBED4, NOTCH4, COMMD3, PHF21B, SMC1A, CTDP1, HDAC6	94	6505	16792	1.23578	1	0.967971	63.6709
GOTERM_BP_ALL	GO:0051246~regulation of protein metabolic process	21	0.130955	0.0566031	BMI1, NBN, HSP90AA1, COMMD3-BMI1, TRIM27, PPP1R11, HSPA1A, MAPK11, CDH2, VARS, DTD2, DERL3, CCL18, LILRB1, SHB, ITGAV, SPOPL, NSF, DNAJA3, USP14, HDAC6	94	2512	16792	1.49339	1	0.965373	63.7831
GOTERM_BP_ALL	GO:0050790~regulation of catalytic activity	20	0.124719	0.0567115	BMI1, NBN, HSP90AA1, COMMD3-BMI1, GPSM3, TRIM27, PPP1R11, PPP1R10, MAPK11, HSPA1A, ITSN2, RPS2, CCL18, SHB, DDAH2, PPP2R2C, RASA1, DNAJA3, USP14, HDAC6	94	2357	16792	1.51581	1	0.962579	63.8556
GOTERM_BP_ALL	GO:0040029~regulation of gene expression, epigenetic	5	0.0311798	0.0583339	BMI1, COMMD3-BMI1, TRIM27, ZNRD1, HDAC6	94	263	16792	3.39617	1	0.963113	64.924
GOTERM_BP_ALL	GO:0070647~protein modification by small protein conjugation or removal	11	0.0685957	0.0590989	BMI1, RNF151, HSP90AA1, COMMD3-BMI1, TRIM27, HSPA1A, SPOPL, SMC1A, DNAJA3, USP14, HDAC6	94	1032	16792	1.90409	1	0.961798	65.4174
GOTERM_BP_ALL	GO:0070509~calcium ion import	4	0.0249439	0.0601172	SMDT1, ERO1A, TRIM27, ITPR2	94	161	16792	4.43822	1	0.961056	66.064
GOTERM_BP_ALL	GO:0030168~platelet activation	4	0.0249439	0.0601172	C6ORF25, CLIC1, ITPR2, VCL	94	161	16792	4.43822	1	0.961056	66.064
GOTERM_BP_ALL	GO:0090304~nucleic acid metabolic process	37	0.230731	0.0611287	BMI1, E2F2, NBN, THRB, HSPA1A, ZNRD1, RPS2, VARS, DTD2, ZNF852, PCBP1, INTS6, DHX16, DXO, VPS36, DNAJA3, ZNF281, NFKBIZ, BRD2, ZMYM2, TAF3, HENMT1, COMMD3-BMI1, TRIM27, ZNF142, PPP1R10, MAPK11, SMN2, EARS2, LILRB1, ZBED4, NOTCH4, COMMD3, PHF21B, SMC1A, CTDP1, HDAC6	94	5158	16792	1.28143	1	0.960322	66.695
GOTERM_BP_ALL	GO:1904293~negative regulation of ERAD pathway	2	0.0124719	0.0644932	DERL3, USP14	94	12	16792	29.773	1	0.964379	68.7152
GOTERM_BP_ALL	GO:2001198~regulation of dendritic cell differentiation	2	0.0124719	0.0644932	LILRB1, HLA-G	94	12	16792	29.773	1	0.964379	68.7152
GOTERM_BP_ALL	GO:0051248~negative regulation of protein metabolic process	11	0.0685957	0.0645311	LILRB1, SHB, ITGAV, TRIM27, PPP1R11, HSPA1A, SPOPL, DERL3, DNAJA3, USP14, HDAC6	94	1049	16792	1.87323	1	0.961777	68.7373
GOTERM_BP_ALL	GO:0038034~signal transduction in absence of ligand	3	0.0187079	0.0649122	ITGAV, COL2A1, HSPA1A	94	75	16792	7.14553	1	0.959819	68.9585
GOTERM_BP_ALL	GO:0097192~extrinsic apoptotic signaling pathway in absence of ligand	3	0.0187079	0.0649122	ITGAV, COL2A1, HSPA1A	94	75	16792	7.14553	1	0.959819	68.9585
GOTERM_BP_ALL	GO:1900034~regulation of cellular response to heat	3	0.0187079	0.0664331	HSPA1L, HSP90AA1, HSPA1A	94	76	16792	7.05151	1	0.960194	69.8269
GOTERM_BP_ALL	GO:0048534~hematopoietic or lymphoid organ development	9	0.0561237	0.0664481	LILRB1, BMI1, SHB, C6ORF25, NOTCH4, COMMD3-BMI1, MAPK11, DNAJA3, HLA-G	94	778	16792	2.06651	1	0.957519	69.8353
GOTERM_BP_ALL	GO:0044237~cellular metabolic process	65	0.405338	0.0666085	BMI1, E2F2, NBN, THRB, CYP2D6, RPS2, SHB, ATAT1, PCBP1, FAM109B, INTS6, DDAH2, DXO, USP14, NSF, ZNF281, NFKBIZ, ZDHHC1, HSP90AA1, COMMD3-BMI1, ZNF142, CLIC1, SMN2, LPCAT4, EARS2, LILRB1, MRPS18B, COMMD3, SPOPL, CTDP1, ZNRD1, HSPA1A, COL2A1, CDH2, VARS, DTD2, DERL3, ERO1A, ZNF852, ITGAV, GALNT16, DHX16, STK19, VPS36, PPP2R2C, RASA1, DNAJA3, ZMYM2, BRD2, TAF3, HENMT1, TRIM27, PPP1R11, DUSP23, PPP1R…	94	10202	16792	1.13816	1	0.955097	69.9256
GOTERM_BP_ALL	GO:0006807~nitrogen compound metabolic process	47	0.293091	0.0698954	BMI1, E2F2, NBN, THRB, CYP2D6, HSPA1A, ZNRD1, DTD2, RPS2, VARS, ERO1A, ZNF852, PCBP1, INTS6, DHX16, DDAH2, DXO, VPS36, RASA1, DNAJA3, ZNF281, NFKBIZ, BRD2, ZMYM2, TAF3, HSP90AA1, HENMT1, COMMD3-BMI1, TRIM27, ZNF142, PPP1R10, MAPK11, CLIC1, SPPL2C, SMN2, LPCAT4, EARS2, SDHA, LILRB1, MRPS18B, ZBED4, NOTCH4, COMMD3, PHF21B, SMC1A, CTDP1, HDAC6	94	6948	16792	1.20841	1	0.95916	71.7191
GOTERM_BP_ALL	GO:0006367~transcription initiation from RNA polymerase II promoter	4	0.0249439	0.0722696	E2F2, TAF3, THRB, NOTCH4	94	174	16792	4.10663	1	0.961119	72.9514
GOTERM_BP_ALL	GO:0061117~negative regulation of heart growth	2	0.0124719	0.0748345	MAPK11, CTDP1	94	14	16792	25.5198	1	0.963248	74.2257
GOTERM_BP_ALL	GO:0055022~negative regulation of cardiac muscle tissue growth	2	0.0124719	0.0748345	MAPK11, CTDP1	94	14	16792	25.5198	1	0.963248	74.2257
GOTERM_BP_ALL	GO:0018205~peptidyl-lysine modification	6	0.0374158	0.075503	BMI1, ATAT1, HENMT1, COMMD3-BMI1, SMC1A, HDAC6	94	407	16792	2.63349	1	0.962089	74.5484
GOTERM_BP_ALL	GO:0032774~RNA biosynthetic process	29	0.180843	0.0769854	BMI1, E2F2, THRB, ZNRD1, HSPA1A, RPS2, ZNF852, PCBP1, INTS6, VPS36, DNAJA3, ZNF281, NFKBIZ, BRD2, ZMYM2, TAF3, COMMD3-BMI1, TRIM27, ZNF142, PPP1R10, MAPK11, SMN2, LILRB1, ZBED4, NOTCH4, PHF21B, COMMD3, CTDP1, HDAC6	94	3905	16792	1.32664	1	0.962323	75.2504
GOTERM_BP_ALL	GO:0051131~chaperone-mediated protein complex assembly	2	0.0124719	0.0799627	HSP90AA1, HDAC6	94	15	16792	23.8184	1	0.964916	76.6057
GOTERM_BP_ALL	GO:0030001~metal ion transport	9	0.0561237	0.0815613	LILRB1, SMDT1, ERO1A, ITGAV, TRIM27, COMMD3, KCNA6, NSF, ITPR2	94	814	16792	1.97512	1	0.965262	77.3042
GOTERM_BP_ALL	GO:0070838~divalent metal ion transport	6	0.0374158	0.0824419	LILRB1, SMDT1, ERO1A, ITGAV, TRIM27, ITPR2	94	418	16792	2.56419	1	0.964535	77.6805
GOTERM_BP_ALL	GO:0006399~tRNA metabolic process	4	0.0249439	0.0833431	HENMT1, VARS, DTD2, EARS2	94	185	16792	3.86245	1	0.963851	78.0596
GOTERM_BP_ALL	GO:0097659~nucleic acid-templated transcription	28	0.174607	0.0836409	BMI1, E2F2, THRB, ZNRD1, HSPA1A, ZNF852, PCBP1, INTS6, VPS36, DNAJA3, ZNF281, NFKBIZ, ZMYM2, BRD2, TAF3, COMMD3-BMI1, TRIM27, ZNF142, PPP1R10, MAPK11, SMN2, LILRB1, ZBED4, NOTCH4, PHF21B, COMMD3, CTDP1, HDAC6	94	3771	16792	1.3264	1	0.962257	78.1835
GOTERM_BP_ALL	GO:0009408~response to heat	3	0.0187079	0.0839105	HSP90AA1, HSPA1A, DNAJA3	94	87	16792	6.15994	1	0.960605	78.2951
GOTERM_BP_ALL	GO:0007155~cell adhesion	15	0.0935395	0.0843917	HSPA1A, CDH2, PCDHGA5, CLIC1, RPS2, PCDHGB2, HLA-G, VCL, LILRB1, SHB, UBFD1, ITGAV, PCBP1, DNAJA3, RASA1	94	1699	16792	1.57715	1	0.959279	78.493
GOTERM_BP_ALL	GO:0072511~divalent inorganic cation transport	6	0.0374158	0.0843919	LILRB1, SMDT1, ERO1A, ITGAV, TRIM27, ITPR2	94	421	16792	2.54591	1	0.957157	78.493
GOTERM_BP_ALL	GO:0022610~biological adhesion	15	0.0935395	0.0862934	HSPA1A, CDH2, PCDHGA5, CLIC1, RPS2, PCDHGB2, HLA-G, VCL, LILRB1, SHB, UBFD1, ITGAV, PCBP1, DNAJA3, RASA1	94	1705	16792	1.5716	1	0.958169	79.2584
GOTERM_BP_ALL	GO:0010605~negative regulation of macromolecule metabolic process	19	0.118483	0.0863731	ZNF281, BMI1, NBN, TAF3, THRB, HENMT1, COMMD3-BMI1, TRIM27, PPP1R11, HSPA1A, DERL3, LILRB1, SHB, ITGAV, SPOPL, SMC1A, DNAJA3, USP14, HDAC6	94	2326	16792	1.45921	1	0.956208	79.2899
GOTERM_BP_ALL	GO:0048588~developmental cell growth	4	0.0249439	0.0864834	ITSN2, CTDP1, VCL, HDAC6	94	188	16792	3.80081	1	0.954271	79.3335
GOTERM_BP_ALL	GO:0051341~regulation of oxidoreductase activity	3	0.0187079	0.0872252	HSP90AA1, DDAH2, HDAC6	94	89	16792	6.02152	1	0.953405	79.624
GOTERM_BP_ALL	GO:0071704~organic substance metabolic process	67	0.41781	0.0883914	BMI1, E2F2, NBN, THRB, CYP2D6, RPS2, SENP7, SHB, ATAT1, PCBP1, FAM109B, INTS6, DDAH2, DXO, USP14, NSF, ZNF281, NFKBIZ, ZDHHC1, HSP90AA1, COMMD3-BMI1, ZNF142, CLIC1, SMN2, LPCAT4, EARS2, LILRB1, MRPS18B, COMMD3, SPOPL, CTDP1, ZNRD1, HSPA1A, COL2A1, CDH2, VARS, DTD2, DERL3, ERO1A, ZNF852, ITGAV, GALNT16, DHX16, STK19, TNPO1, VPS36, PPP2R2C, RASA1, DNAJA3, ZMYM2, BRD2, TAF3, HENMT1, TRIM27, PPP1R11,…	94	10707	16792	1.11784	1	0.953276	80.0731
GOTERM_BP_ALL	GO:0031323~regulation of cellular metabolic process	40	0.249439	0.0914772	BMI1, E2F2, NBN, THRB, CYP2D6, HSPA1A, CDH2, VARS, DTD2, SHB, ZNF852, PCBP1, ITGAV, DDAH2, VPS36, RASA1, NSF, DNAJA3, USP14, ZNF281, NFKBIZ, BRD2, ZMYM2, TAF3, HSP90AA1, COMMD3-BMI1, TRIM27, PPP1R11, ZNF142, MAPK11, CCL18, LILRB1, ZBED4, NOTCH4, COMMD3, PHF21B, SMC1A, SPOPL, CTDP1, HDAC6	94	5844	16792	1.22271	1	0.95627	81.2167
GOTERM_BP_ALL	GO:0006450~regulation of translational fidelity	2	0.0124719	0.095179	VARS, DTD2	94	18	16792	19.8487	1	0.959897	82.507
GOTERM_BP_ALL	GO:0072643~interferon-gamma secretion	2	0.0124719	0.095179	LILRB1, TRIM27	94	18	16792	19.8487	1	0.959897	82.507
GOTERM_BP_ALL	GO:0007379~segment specification	2	0.0124719	0.095179	BMI1, COMMD3-BMI1	94	18	16792	19.8487	1	0.959897	82.507
GOTERM_BP_ALL	GO:0009892~negative regulation of metabolic process	20	0.124719	0.0968992	ZNF281, BMI1, NBN, TAF3, THRB, HENMT1, COMMD3-BMI1, CYP2D6, TRIM27, PPP1R11, HSPA1A, DERL3, LILRB1, SHB, ITGAV, SPOPL, SMC1A, DNAJA3, USP14, HDAC6	94	2522	16792	1.41664	1	0.960495	83.0777
GOTERM_BP_ALL	GO:0009889~regulation of biosynthetic process	31	0.193315	0.0988389	BMI1, E2F2, NBN, THRB, HSPA1A, VARS, DTD2, ZNF852, PCBP1, ITGAV, DDAH2, VPS36, DNAJA3, ZNF281, NFKBIZ, BRD2, ZMYM2, TAF3, HSP90AA1, COMMD3-BMI1, TRIM27, ZNF142, MAPK11, LILRB1, ZBED4, NOTCH4, PHF21B, COMMD3, SMC1A, CTDP1, HDAC6	94	4339	16792	1.27628	1	0.961368	83.7002
GOTERM_BP_ALL	GO:0043623~cellular protein complex assembly	7	0.0436518	0.099485	HSP90AA1, ATAT1, TRIM27, BCS1L, TNPO1, RASA1, HDAC6	94	575	16792	2.17473	1	0.960491	83.9027

## Sheet: GO H3K27me3 HMD>80
Category	Term	Count	%	PValue	Genes	List Total	Pop Hits	Pop Total	Fold Enrichment	Bonferroni	Benjamini	FDR
GOTERM_BP_ALL	GO:0007399~nervous system development	65	0.191323	3.42613e-10	HMX2, OPCML, FOXA2, SCN3B, SYT2, PAX6, PAX5, ZEB2, FGF12, NR2E1, TGFB2, EFHD1, GP5, IL1RAP, SNPH, ROBO2, NR2F2, PTPRK, EGR3, STX3, CA10, EMX2, OTX2, BARHL2, ARHGEF10, SLIT3, CTNNA2, SKOR1, MNX1, SLITRK5, DPF3, CPLX2, MYT1, RIMS1, ALDH3A2, DGKG, BCL11B, LRRTM1, LHX5, AGRN, GFI1, RUNX1, NOS1, TBX3, JARID2, PTPRZ1, SRGAP2C, GSX1, EN1, PCDH15, VSX1, CAPRIN2, PROM1, SFRP1, ISPD, HOXB8, SALL1, NTRK2, M…	225	2170	16792	2.23549	1.30022e-06	1.30022e-06	6.33081e-07
GOTERM_BP_ALL	GO:0048699~generation of neurons	47	0.138341	3.01798e-09	FOXA2, OPCML, SYT2, PAX6, RIMS1, NR2E1, TGFB2, EFHD1, GP5, BCL11B, DGKG, SNPH, IL1RAP, LHX5, ROBO2, AGRN, GFI1, NR2F2, RUNX1, PTPRK, NOS1, STX3, PTPRZ1, SRGAP2C, OTX2, BARHL2, GSX1, EMX2, EN1, PCDH15, VSX1, CAPRIN2, CTNNA2, SLIT3, PROM1, SKOR1, SFRP1, ISPD, SALL1, NTRK2, MNX1, CYFIP1, PBX1, APBB2, ADGRL3, SYT17, SLITRK5	225	1357	16792	2.58487	1.14532e-05	5.72659e-06	5.57662e-06
GOTERM_BP_ALL	GO:0030182~neuron differentiation	44	0.129511	4.01726e-09	FOXA2, OPCML, SYT2, PAX6, RIMS1, NR2E1, TGFB2, EFHD1, GP5, BCL11B, DGKG, SNPH, IL1RAP, LHX5, ROBO2, AGRN, GFI1, RUNX1, PTPRK, STX3, PTPRZ1, SRGAP2C, OTX2, BARHL2, GSX1, EMX2, EN1, PCDH15, VSX1, CAPRIN2, CTNNA2, SLIT3, PROM1, SKOR1, SFRP1, ISPD, SALL1, NTRK2, MNX1, CYFIP1, PBX1, APBB2, SYT17, SLITRK5	225	1226	16792	2.67844	1.52454e-05	5.08182e-06	7.42309e-06
GOTERM_BP_ALL	GO:0022008~neurogenesis	48	0.141285	7.62422e-09	FOXA2, OPCML, SYT2, PAX6, RIMS1, NR2E1, TGFB2, EFHD1, GP5, BCL11B, DGKG, SNPH, IL1RAP, LHX5, ROBO2, AGRN, GFI1, NR2F2, RUNX1, PTPRK, NOS1, STX3, PTPRZ1, SRGAP2C, OTX2, BARHL2, GSX1, EMX2, EN1, PCDH15, VSX1, ARHGEF10, CAPRIN2, CTNNA2, SLIT3, PROM1, SKOR1, SFRP1, ISPD, SALL1, NTRK2, MNX1, CYFIP1, PBX1, APBB2, ADGRL3, SYT17, SLITRK5	225	1447	16792	2.47567	2.89335e-05	7.23345e-06	1.4088e-05
GOTERM_BP_ALL	GO:0044707~single-multicellular organism process	121	0.356155	1.67199e-08	HMX2, PDLIM7, SCN3B, CDX4, ADCY8, SYT2, LTBP4, FGF12, SYT7, NR2E1, TESPA1, TGFB2, HTR1B, GP5, SPRED2, ROBO2, TFPI2, MAP2K5, PTPRK, KCND3, CLRN1, CA10, LIG1, BARHL2, EMX2, MFGE8, CTNNA2, LILRB1, SKOR1, MNX1, ASB2, SLITRK5, IFIH1, DRD5, MYT1, RIMS1, LHX5, AGRN, RUNX1, EVC, SLCO4C1, GSX1, PTPN14, PCDH15, EN1, CSRP2, SFRP1, HOXB8, ISPD, HOXB5, SALL1, NTRK2, EBF1, MYO16, H3F3A, CYFIP1, KCTD15, SYT17, …	225	5943	16792	1.5195	6.345e-05	1.26903e-05	3.08951e-05
GOTERM_BP_ALL	GO:0007275~multicellular organism development	103	0.303173	1.04013e-07	HMX2, PDLIM7, CDX4, SCN3B, SYT2, LTBP4, FGF12, NR2E1, TESPA1, TGFB2, GP5, SPRED2, ROBO2, MAP2K5, PTPRK, CA10, LIG1, BARHL2, EMX2, MFGE8, CTNNA2, LILRB1, SKOR1, MNX1, ASB2, SLITRK5, MYT1, RIMS1, LHX5, AGRN, RUNX1, SLCO4C1, EVC, GSX1, PTPN14, EN1, PCDH15, CSRP2, SFRP1, HOXB8, ISPD, HOXB5, SALL1, NTRK2, EBF1, MYO16, H3F3A, CYFIP1, KCTD15, SYT17, OPCML, CD8A, FOXA2, DUOX1, PAX6, PAX5, ZEB2, LATS2, SP…	225	4877	16792	1.57617	0.00039465	6.57858e-05	0.000192194
GOTERM_BP_ALL	GO:0048666~neuron development	35	0.10302	1.96678e-07	OPCML, SYT2, PAX6, RIMS1, NR2E1, TGFB2, EFHD1, GP5, BCL11B, DGKG, IL1RAP, ROBO2, AGRN, GFI1, RUNX1, PTPRK, STX3, PTPRZ1, SRGAP2C, OTX2, BARHL2, EN1, PCDH15, VSX1, CAPRIN2, CTNNA2, SLIT3, SKOR1, ISPD, NTRK2, MNX1, CYFIP1, APBB2, SYT17, SLITRK5	225	965	16792	2.70683	0.000746115	0.000106622	0.000363421
GOTERM_BP_ALL	GO:0032501~multicellular organismal process	132	0.388532	3.34332e-07	HMX2, PDLIM7, SCN3B, CDX4, ADCY8, SYT2, LTBP4, FGF12, SYT7, NR2E1, TESPA1, TGFB2, HTR1B, GP5, OR8K3, SPRED2, ROBO2, TFPI2, MAP2K5, PTPRK, CLRN1, KCND3, CA10, LIG1, BARHL2, EMX2, MFGE8, CTNNA2, LILRB1, SKOR1, MNX1, ASB2, SLITRK5, IFIH1, OR2T2, OR2T1, DRD5, MYT1, RIMS1, LHX5, OR10C1, AGRN, RUNX1, EVC, SLCO4C1, GSX1, PTPN14, PCDH15, EN1, CSRP2, OR12D2, SFRP1, HOXB8, ISPD, SALL1, HOXB5, EBF1, NTRK2, …	225	7027	16792	1.40192	0.00126798	0.000158586	0.000617777
GOTERM_BP_ALL	GO:0030154~cell differentiation	81	0.238418	1.04509e-06	HMX2, OPCML, CD8A, PDLIM7, FOXA2, CDX4, SYT2, PAX6, PAX5, ZEB2, NR2E1, TESPA1, LATS2, TGFB2, EFHD1, GP5, IL1RAP, SNPH, ROBO2, NR2F2, PTPRK, EGR3, STX3, BARHL2, EMX2, OTX2, ESR1, DMRT1, CLIC1, ARHGEF10, SLIT3, CTNNA2, LILRB1, SKOR1, MNX1, ASB2, SLITRK5, CALCR, KRT6A, CPLX2, MYT1, RIMS1, SORBS2, DGKG, BCL11B, LHX5, AGRN, ADAMTS12, GFI1, RUNX1, PIK3R1, PTPRC, NOS1, SLCO4C1, TBX3, JARID2, PTPRZ1, COL…	225	3652	16792	1.65529	0.00395825	0.000440582	0.0019311
GOTERM_BP_ALL	GO:0048731~system development	90	0.264908	1.9894e-06	HMX2, OPCML, CD8A, FOXA2, CDX4, SCN3B, SYT2, PAX6, PAX5, ZEB2, FGF12, NR2E1, TESPA1, LATS2, TGFB2, EFHD1, SPRY1, GP5, IL1RAP, SNPH, TPO, ROBO2, NR2F2, MAP2K5, PTPRK, EGR3, STX3, CA10, LIG1, BARHL2, EMX2, OTX2, ESR1, DMRT1, MFGE8, ARHGEF10, SLIT3, CTNNA2, LILRB1, SKOR1, MNX1, ASB2, SLITRK5, CALCR, DPF3, CPLX2, MYT1, RIMS1, ALDH3A2, SORBS2, DGKG, BCL11B, LRRTM1, LHX5, AGRN, ADAMTS12, GFI1, RUNX1, P…	225	4291	16792	1.56532	0.00752134	0.000754692	0.00367594
GOTERM_BP_ALL	GO:0048468~cell development	51	0.150115	4.64836e-06	FOXA2, OPCML, SYT2, PAX6, NR2E1, LATS2, TGFB2, EFHD1, GP5, IL1RAP, ROBO2, PTPRK, STX3, OTX2, BARHL2, ESR1, DMRT1, ARHGEF10, CTNNA2, SLIT3, LILRB1, SKOR1, MNX1, SLITRK5, RIMS1, SORBS2, DGKG, BCL11B, AGRN, GFI1, RUNX1, PTPRC, NOS1, TBX3, PTPRZ1, SRGAP2C, EN1, PCDH15, VSX1, CAPRIN2, ANXA2, SFRP1, RPS6KA2, ISPD, SALL1, NTRK2, CYFIP1, H3F3A, PBX1, APBB2, SYT17	225	1968	16792	1.93404	0.0174859	0.0016024	0.0085889
GOTERM_BP_ALL	GO:0048856~anatomical structure development	106	0.312003	5.37047e-06	HMX2, PDLIM7, CDX4, SCN3B, SYT2, LTBP4, FGF12, NR2E1, TESPA1, TGFB2, GP5, SPRED2, ROBO2, MAP2K5, PTPRK, CA10, LIG1, BARHL2, EMX2, MFGE8, BICD1, CTNNA2, LILRB1, SKOR1, MNX1, ASB2, SLITRK5, MYT1, RIMS1, LHX5, AGRN, RUNX1, SLCO4C1, EVC, GSX1, PTPN14, EN1, PCDH15, CSRP2, SFRP1, HOXB8, ISPD, HOXB5, SALL1, NTRK2, EBF1, MYO16, H3F3A, CYFIP1, KCTD15, SYT17, OPCML, CD8A, FOXA2, DUOX1, PAX6, PAX5, ZEB2, LA…	225	5473	16792	1.44544	0.0201747	0.00169697	0.00992309
GOTERM_BP_ALL	GO:0044767~single-organism developmental process	105	0.30906	1.01773e-05	HMX2, PDLIM7, CDX4, SCN3B, SYT2, LTBP4, FGF12, NR2E1, TESPA1, TGFB2, GP5, SPRED2, ROBO2, MAP2K5, PTPRK, CA10, LIG1, BARHL2, EMX2, MFGE8, CTNNA2, LILRB1, SKOR1, MNX1, ASB2, SLITRK5, MYT1, RIMS1, LHX5, AGRN, RUNX1, SLCO4C1, EVC, GSX1, PTPN14, EN1, PCDH15, CSRP2, SFRP1, HOXB8, ISPD, HOXB5, SALL1, NTRK2, EBF1, MYO16, H3F3A, CYFIP1, KCTD15, SYT17, OPCML, CD8A, FOXA2, DUOX1, PAX6, PAX5, ZEB2, LATS2, SP…	225	5475	16792	1.43128	0.0378866	0.00296659	0.0188039
GOTERM_BP_ALL	GO:0032502~developmental process	107	0.314947	1.189e-05	HMX2, PDLIM7, CDX4, SCN3B, SYT2, LTBP4, FGF12, NR2E1, TESPA1, TGFB2, GP5, SPRED2, ROBO2, MAP2K5, PTPRK, CA10, LIG1, BARHL2, EMX2, MFGE8, BICD1, CTNNA2, LILRB1, SKOR1, MNX1, ASB2, SLITRK5, MYT1, RIMS1, LHX5, AGRN, RUNX1, SLCO4C1, EVC, GSX1, PTPN14, EN1, PCDH15, CSRP2, SFRP1, HOXB8, ISPD, HOXB5, SALL1, NTRK2, EBF1, MYO16, H3F3A, CYFIP1, KCTD15, SYT17, OPCML, CD8A, FOXA2, DUOX1, PAX6, PAX5, ZEB2, LA…	225	5632	16792	1.41789	0.0441199	0.00321787	0.0219681
GOTERM_BP_ALL	GO:0048869~cellular developmental process	82	0.241361	1.89449e-05	HMX2, OPCML, CD8A, PDLIM7, FOXA2, CDX4, SYT2, PAX6, PAX5, ZEB2, NR2E1, TESPA1, LATS2, TGFB2, EFHD1, GP5, IL1RAP, SNPH, ROBO2, NR2F2, PTPRK, EGR3, STX3, BARHL2, EMX2, OTX2, ESR1, DMRT1, CLIC1, ARHGEF10, SLIT3, CTNNA2, LILRB1, SKOR1, MNX1, ASB2, SLITRK5, CALCR, KRT6A, CPLX2, MYT1, RIMS1, SORBS2, DGKG, BCL11B, LHX5, AGRN, ADAMTS12, GFI1, RUNX1, PIK3R1, EHD3, PTPRC, NOS1, SLCO4C1, TBX3, JARID2, PTPRZ…	225	3992	16792	1.533	0.069373	0.00478165	0.0350007
GOTERM_BP_ALL	GO:0031175~neuron projection development	27	0.0794725	3.60441e-05	SYT2, PAX6, RIMS1, NR2E1, TGFB2, EFHD1, GP5, BCL11B, IL1RAP, ROBO2, GFI1, PTPRK, STX3, PTPRZ1, OTX2, BARHL2, SRGAP2C, SLIT3, CTNNA2, CAPRIN2, ISPD, NTRK2, MNX1, CYFIP1, APBB2, SYT17, SLITRK5	225	817	16792	2.46639	0.127846	0.00851291	0.0665813
GOTERM_BP_ALL	GO:0065008~regulation of biological quality	74	0.217814	3.91381e-05	SLC9A9, KCNC4, FOXA2, ADCY8, CYP11B1, SCN3B, LTBP4, SYT2, DUOX1, PAX6, IQGAP2, SYT7, FGF12, KCNK13, MXI1, NR2E1, TAPBP, TGFB2, HTR1B, GP5, IL1RAP, SNPH, TPO, RAPGEF4, MCOLN1, ROBO2, NR2F2, TFPI2, ATP8B4, KCND3, CLRN1, STX3, LIG1, BARHL2, ESR1, CLIC1, CTNNA2, NAALAD2, CEMIP, SLITRK5, RNPEP, CALCR, CPLX2, DRD5, RIMS1, KCNS3, TNFRSF1B, DGKG, LRRTM1, AGRN, PRIMA1, KCNE3, EHD3, PIK3R1, PTPRC, NOS1, TB…	225	3548	16792	1.55657	0.138027	0.00869911	0.0722946
GOTERM_BP_ALL	GO:0048812~neuron projection morphogenesis	21	0.061812	4.1815e-05	PTPRZ1, SYT2, BARHL2, OTX2, PAX6, RIMS1, NR2E1, CAPRIN2, SLIT3, TGFB2, CTNNA2, GP5, ISPD, BCL11B, NTRK2, MNX1, CYFIP1, ROBO2, APBB2, SLITRK5, SYT17	225	543	16792	2.88629	0.14674	0.00877742	0.0772375
GOTERM_BP_ALL	GO:0065007~biological regulation	181	0.53276	6.17264e-05	SLC9A9, HMX2, KCNC4, PDLIM7, SCN3B, OSMR, CDX4, ADCY8, LTBP4, SYT2, GRIK4, IQGAP2, FSTL1, SYT7, FGF12, MXI1, NR2E1, ZNF254, TESPA1, TGFB2, TAPBP, HTR1B, GP5, OR8K3, SPRED2, DNAJC6, RAPGEF4, ROBO2, MCOLN1, CTDSP2, GUCA2A, DDAH2, TFPI2, IFNL4, HIGD1A, MAP2K5, PTPRK, CLRN1, KCND3, LIG1, EMX2, BARHL2, MFGE8, BICD1, HLA-F, CTNNA2, LILRB1, EVC2, RBPMS, SKOR1, PDGFRL, MNX1, ASB2, DST, SLITRK5, IFIH1, OR…	225	11548	16792	1.16975	0.208843	0.0122537	0.113997
GOTERM_BP_ALL	GO:0001505~regulation of neurotransmitter levels	12	0.0353211	6.92597e-05	NAALAD2, CPLX2, KCNC4, STX3, NOS1, SYT2, SNPH, SYT7, PRIMA1, RIMS1, SYT17, SYTL1	225	197	16792	4.54606	0.231142	0.0130565	0.127901
GOTERM_BP_ALL	GO:0007417~central nervous system development	28	0.082416	7.48019e-05	HMX2, PAX6, PAX5, NR2E1, ALDH3A2, BCL11B, SNPH, LHX5, ROBO2, NR2F2, TBX3, CA10, JARID2, PTPRZ1, EMX2, OTX2, GSX1, SRGAP2C, EN1, SLIT3, CTNNA2, HOXB8, SALL1, NTRK2, MNX1, MYO16, H3F3A, SLITRK5	225	904	16792	2.31158	0.247146	0.0134273	0.138129
GOTERM_BP_ALL	GO:0009952~anterior/posterior pattern specification	12	0.0353211	7.92892e-05	FOXA2, TBX3, SFRP1, CDX4, HOXB8, HOXB5, OTX2, EMX2, PAX6, PBX1, EN1, NR2F2	225	200	16792	4.47787	0.259859	0.0135848	0.146409
GOTERM_BP_ALL	GO:0050803~regulation of synapse structure or activity	13	0.0382646	8.3646e-05	CPLX2, STX3, DRD5, LRRTM1, NTRK2, IL1RAP, ROBO2, AGRN, SYT7, ADGRL3, SLITRK5, NR2E1, CTNNA2	225	237	16792	4.09369	0.271997	0.0137073	0.154448
GOTERM_BP_ALL	GO:0060322~head development	24	0.0706423	9.83978e-05	HMX2, CA10, TBX3, SRGAP2C, EMX2, GSX1, OTX2, PAX6, PAX5, EN1, NR2E1, SLIT3, TGFB2, CTNNA2, BCL11B, SALL1, SNPH, NTRK2, MYO16, LHX5, H3F3A, ROBO2, NR2F2, SLITRK5	225	720	16792	2.4877	0.311636	0.0154395	0.181663
GOTERM_BP_ALL	GO:0030900~forebrain development	16	0.0470948	0.000105764	TBX3, SRGAP2C, GSX1, OTX2, EMX2, PAX6, PAX5, NR2E1, SLIT3, BCL11B, SALL1, NTRK2, LHX5, ROBO2, NR2F2, SLITRK5	225	361	16792	3.30775	0.330615	0.0159276	0.19525
GOTERM_BP_ALL	GO:0007420~brain development	23	0.0676988	0.000127425	HMX2, CA10, TBX3, SRGAP2C, EMX2, GSX1, OTX2, PAX6, PAX5, EN1, NR2E1, SLIT3, CTNNA2, BCL11B, SALL1, SNPH, NTRK2, MYO16, LHX5, H3F3A, ROBO2, NR2F2, SLITRK5	225	684	16792	2.50953	0.383447	0.0184285	0.235195
GOTERM_BP_ALL	GO:0017156~calcium ion regulated exocytosis	9	0.0264908	0.000128001	CPLX2, STX3, SYT2, SNPH, RAPGEF4, SYT7, RIMS1, SYT17, SYTL1	225	112	16792	5.99714	0.384793	0.0178315	0.236256
GOTERM_BP_ALL	GO:0044763~single-organism cellular process	188	0.553364	0.000133103	MOCOS, SLC9A9, HMX2, KCNC4, PDLIM7, SCN3B, OSMR, TUBB2A, CADM2, CDX4, ADCY8, LTBP4, SYT2, GRIK4, IQGAP2, BPHL, FSTL1, SYT7, FGF12, MXI1, NR2E1, GSTM5, TESPA1, TGFB2, TAPBP, KIF13A, HTR1B, GP5, CPOX, OR8K3, SPRED2, DNAJC6, RAPGEF4, ROBO2, MCOLN1, CTDSP2, GUCA2A, DDAH2, IFNL4, HIGD1A, IDUA, MAP2K5, PTPRK, CLRN1, KCND3, LIG1, EMX2, BARHL2, CORO6, MFGE8, BICD1, HLA-F, CTNNA2, LILRB1, EVC2, RBPMS, SKO…	225	12256	16792	1.1448	0.396591	0.0178796	0.245662
GOTERM_BP_ALL	GO:0016079~synaptic vesicle exocytosis	8	0.0235474	0.000150485	CPLX2, STX3, SYT2, SNPH, SYT7, RIMS1, SYT17, SYTL1	225	86	16792	6.94243	0.435114	0.0195015	0.2777
GOTERM_BP_ALL	GO:0048522~positive regulation of cellular process	89	0.261965	0.000219925	HMX2, CD8A, PDLIM7, FOXA2, ADCY8, CDX4, OSMR, SYT2, CDC14C, PAX6, IQGAP2, PAX5, ZEB2, SYT7, NR2E1, TESPA1, LATS2, TGFB2, TRIM5, HTR1B, IL1RAP, SPRED2, ROBO2, GUCA2A, NR2F2, DDAH2, DPP4, MAP2K5, EGR3, CLRN1, STX3, BARHL2, OTX2, DMRT1, ESR1, MFGE8, CLIC1, NLRP1, BICD1, ARHGEF10, CTNNA2, LILRB1, RBPMS, CEMIP, SLITRK5, CALCR, HLA-DQB2, KRT6A, DRD5, RIMS1, TNFRSF1B, P2RY6, NPAS3, BCL11B, LRRTM1, LHX5,…	225	4744	16792	1.40012	0.565999	0.0274401	0.405598
GOTERM_BP_ALL	GO:0021872~forebrain generation of neurons	7	0.020604	0.000266826	BCL11B, SALL1, PAX6, LHX5, ROBO2, NR2E1, SLIT3	225	67	16792	7.79728	0.636777	0.0321411	0.491893
GOTERM_BP_ALL	GO:0021537~telencephalon development	12	0.0353211	0.0002819	BCL11B, SALL1, NTRK2, SRGAP2C, EMX2, PAX6, PAX5, LHX5, ROBO2, SLITRK5, NR2E1, SLIT3	225	231	16792	3.87694	0.656978	0.0328835	0.519614
GOTERM_BP_ALL	GO:0006836~neurotransmitter transport	11	0.0323777	0.000319437	CPLX2, KCNC4, STX3, NOS1, SLC6A7, SYT2, SNPH, SYT7, RIMS1, SYT17, SYTL1	225	197	16792	4.16722	0.702534	0.0360743	0.588611
GOTERM_BP_ALL	GO:0048518~positive regulation of biological process	96	0.282569	0.000338723	HMX2, FOXA2, CD8A, PDLIM7, ADCY8, CDX4, SCN3B, OSMR, SYT2, CDC14C, PAX6, IQGAP2, PAX5, ZEB2, FGF12, SYT7, NR2E1, TESPA1, LATS2, TGFB2, TRIM5, SPRY1, HTR1B, IL1RAP, SPRED2, ROBO2, GUCA2A, NR2F2, DDAH2, IFNL4, DPP4, MAP2K5, EGR3, CLRN1, STX3, BARHL2, OTX2, DMRT1, ESR1, MFGE8, CLIC1, NLRP1, BICD1, ARHGEF10, CTNNA2, LILRB1, RBPMS, CEMIP, SLITRK5, CALCR, HLA-DQB2, KRT6A, IFIH1, DRD5, RIMS1, SMOC2, TNF…	225	5285	16792	1.35565	0.723536	0.0371079	0.624044
GOTERM_BP_ALL	GO:0009653~anatomical structure morphogenesis	56	0.164832	0.000343435	HMX2, FOXA2, CDX4, SYT2, PAX6, PAX5, NR2E1, LATS2, TGFB2, GP5, SPRY1, ROBO2, NR2F2, MAP2K5, EGR3, LIG1, OTX2, BARHL2, ESR1, DMRT1, MFGE8, BICD1, SLIT3, CTNNA2, MNX1, SLITRK5, KRT6A, RIMS1, BCL11B, LHX5, ADAMTS12, RUNX1, EHD3, NOS1, TBX3, PTPRZ1, COL13A1, PTPN14, EN1, PCDH15, VSX1, PPP1R13L, CAPRIN2, ANXA2, PROM1, DUSP4, SFRP1, ISPD, HOXB8, SALL1, HOXB5, NTRK2, CYFIP1, PBX1, APBB2, SYT17	225	2631	16792	1.5885	0.728437	0.0365595	0.632699
GOTERM_BP_ALL	GO:0048667~cell morphogenesis involved in neuron differentiation	18	0.0529817	0.000368153	PTPRZ1, BARHL2, OTX2, PAX6, PCDH15, NR2E1, CAPRIN2, SLIT3, TGFB2, CTNNA2, GP5, ISPD, BCL11B, NTRK2, CYFIP1, ROBO2, APBB2, SLITRK5	225	496	16792	2.70839	0.75276	0.0380729	0.678089
GOTERM_BP_ALL	GO:0099003~vesicle mediated transport in synapse	8	0.0235474	0.000432129	CPLX2, STX3, SYT2, SNPH, SYT7, RIMS1, SYT17, SYTL1	225	102	16792	5.85342	0.806075	0.0433637	0.79548
GOTERM_BP_ALL	GO:0045165~cell fate commitment	12	0.0353211	0.000433937	FOXA2, TBX3, SFRP1, BCL11B, BARHL2, GSX1, MNX1, PAX6, NR2F2, NR2E1, LATS2, TGFB2	225	243	16792	3.68549	0.807401	0.04242	0.798795
GOTERM_BP_ALL	GO:0051239~regulation of multicellular organismal process	56	0.164832	0.000448238	PDLIM7, FOXA2, SCN3B, SYT2, PAX6, SYT7, NR2E1, LATS2, TESPA1, TGFB2, SPRY1, IL1RAP, ROBO2, NR2F2, MAP2K5, EGR3, KCND3, CACNG6, OTX2, BARHL2, ESR1, DMRT1, CLIC1, NLRP1, SLIT3, LILRB1, SLITRK5, CALCR, IFIH1, RIMS1, BCL11B, LRRTM1, LHX5, AGRN, ADAMTS12, GFI1, RUNX1, KCNE3, EHD3, PIK3R1, NOS1, TBX3, PTPRZ1, SRGAP2C, TRIM27, PLG, TRIM21, CAPRIN2, ANXA2, PROM1, SFRP1, HOXB8, NTRK2, PBX1, SYT17, ADGRL3	225	2659	16792	1.57177	0.81758	0.0426888	0.825018
GOTERM_BP_ALL	GO:0007409~axonogenesis	16	0.0470948	0.000449185	PTPRZ1, BARHL2, OTX2, PAX6, NR2E1, SLIT3, TGFB2, CTNNA2, GP5, ISPD, BCL11B, NTRK2, CYFIP1, ROBO2, APBB2, SLITRK5	225	413	16792	2.89128	0.818235	0.0417303	0.826755
GOTERM_BP_ALL	GO:0023052~signaling	109	0.320834	0.000495009	KCNC4, ADCY8, OSMR, SCN3B, SYT2, LTBP4, GRIK4, IQGAP2, FSTL1, FGF12, SYT7, NR2E1, TESPA1, TGFB2, HTR1B, OR8K3, SPRED2, CTDSP2, ROBO2, RAPGEF4, DDAH2, IFNL4, MAP2K5, PTPRK, KCND3, BICD1, HLA-F, LILRB1, EVC2, RBPMS, SKOR1, PDGFRL, ASB2, SLITRK5, DST, IFIH1, OR2T2, OR2T1, DRD5, RIMS1, KCNS3, P2RY6, LHX5, OR10C1, AGRN, RUNX1, EVC, ARHGEF37, OR12D2, SFRP1, SALL1, NTRK2, CYFIP1, SYTL1, SYT17, BTBD11, C…	225	6260	16792	1.29949	0.847261	0.0447955	0.910732
GOTERM_BP_ALL	GO:0021953~central nervous system neuron differentiation	10	0.0294343	0.000530843	BCL11B, SALL1, NTRK2, GSX1, MNX1, PAX6, LHX5, ROBO2, NR2E1, SLIT3	225	173	16792	4.31394	0.866691	0.0468454	0.976355
GOTERM_BP_ALL	GO:0030030~cell projection organization	33	0.0971331	0.000558809	SYT2, PAX6, RIMS1, NR2E1, TGFB2, EFHD1, GP5, BCL11B, TTYH1, IL1RAP, ROBO2, AGRN, GFI1, EHD3, PTPRK, CLRN1, STX3, PTPRZ1, SRGAP2C, OTX2, BARHL2, PCDH15, CAPRIN2, CTNNA2, SLIT3, SFRP1, ISPD, NTRK2, MNX1, CYFIP1, APBB2, SYT17, SLITRK5	225	1301	16792	1.89303	0.880121	0.0481349	1.02754
GOTERM_BP_ALL	GO:0044700~single organism signaling	108	0.31789	0.000561355	KCNC4, ADCY8, OSMR, SCN3B, SYT2, LTBP4, GRIK4, IQGAP2, FSTL1, FGF12, SYT7, NR2E1, TESPA1, TGFB2, HTR1B, OR8K3, SPRED2, CTDSP2, ROBO2, RAPGEF4, DDAH2, IFNL4, MAP2K5, PTPRK, KCND3, BICD1, HLA-F, LILRB1, EVC2, RBPMS, SKOR1, PDGFRL, ASB2, SLITRK5, DST, IFIH1, OR2T2, OR2T1, DRD5, RIMS1, KCNS3, P2RY6, LHX5, OR10C1, AGRN, RUNX1, EVC, ARHGEF37, OR12D2, SFRP1, SALL1, NTRK2, CYFIP1, SYTL1, SYT17, BTBD11, C…	225	6207	16792	1.29856	0.881274	0.0472764	1.0322
GOTERM_BP_ALL	GO:0051960~regulation of nervous system development	23	0.0676988	0.000639254	NOS1, PTPRZ1, SYT2, SRGAP2C, BARHL2, PAX6, RIMS1, NR2E1, CAPRIN2, SLIT3, SFRP1, BCL11B, LRRTM1, IL1RAP, NTRK2, LHX5, ROBO2, PBX1, AGRN, GFI1, SLITRK5, SYT17, ADGRL3	225	769	16792	2.23214	0.911676	0.0524994	1.17464
GOTERM_BP_ALL	GO:0051963~regulation of synapse assembly	7	0.020604	0.000696015	LRRTM1, NTRK2, IL1RAP, ROBO2, AGRN, ADGRL3, SLITRK5	225	80	16792	6.53022	0.928802	0.0558226	1.2783
GOTERM_BP_ALL	GO:0044699~single-organism process	198	0.582799	0.000732852	MOCOS, SLC9A9, PDLIM7, CADM2, CDX4, ADCY8, TUBB2A, OSMR, SCN3B, LTBP4, SYT2, FSTL1, SIDT1, SYT7, MXI1, TESPA1, KIF13A, HTR1B, RAPGEF4, GUCA2A, DDAH2, HIGD1A, MAP2K5, PTPRK, CLRN1, LIG1, BARHL2, EMX2, CTNNA2, LILRB1, PDGFRL, ENPP5, OR2T2, OR2T1, MYT1, RIMS1, LHX5, AGRN, STX10, ARHGEF37, PTPN14, PCDH15, EN1, CSRP2, OR12D2, SFRP1, NTRK2, H3F3A, SYTL1, BTBD11, FOXA2, ZEB2, OR51Q1, KCNK13, LATS2, EFHD…	225	13377	16792	1.10465	0.938097	0.0574776	1.34553
GOTERM_BP_ALL	GO:0048589~developmental growth	19	0.0559251	0.000849616	EVC, SYT2, BARHL2, ESR1, PCDH15, EN1, RIMS1, PPP1R13L, LATS2, TGFB2, SLIT3, SPRY1, SFRP1, SORBS2, SALL1, H3F3A, CYFIP1, AGRN, SYT17	225	583	16792	2.43223	0.960271	0.0649931	1.55832
GOTERM_BP_ALL	GO:0050807~regulation of synapse organization	8	0.0235474	0.000886298	LRRTM1, NTRK2, IL1RAP, ROBO2, AGRN, ADGRL3, SLITRK5, CTNNA2	225	115	16792	5.19173	0.965438	0.0663684	1.62508
GOTERM_BP_ALL	GO:0099504~synaptic vesicle cycle	8	0.0235474	0.000886298	CPLX2, STX3, SYT2, SNPH, SYT7, RIMS1, SYT17, SYTL1	225	115	16792	5.19173	0.965438	0.0663684	1.62508
GOTERM_BP_ALL	GO:0061564~axon development	16	0.0470948	0.000961934	PTPRZ1, BARHL2, OTX2, PAX6, NR2E1, SLIT3, TGFB2, CTNNA2, GP5, ISPD, BCL11B, NTRK2, CYFIP1, ROBO2, APBB2, SLITRK5	225	445	16792	2.68337	0.974068	0.0704418	1.7626
GOTERM_BP_ALL	GO:0048858~cell projection morphogenesis	23	0.0676988	0.00102036	PTPRZ1, SYT2, BARHL2, OTX2, PAX6, PCDH15, RIMS1, NR2E1, CAPRIN2, SLIT3, TGFB2, CTNNA2, GP5, ISPD, BCL11B, NTRK2, MNX1, CYFIP1, ROBO2, APBB2, SLITRK5, SYT17, EHD3	225	797	16792	2.15372	0.97923	0.0731522	1.86871
GOTERM_BP_ALL	GO:0021879~forebrain neuron differentiation	6	0.0176606	0.00112597	BCL11B, SALL1, PAX6, LHX5, ROBO2, SLIT3	225	59	16792	7.5896	0.986095	0.0789314	2.06023
GOTERM_BP_ALL	GO:0050794~regulation of cellular process	163	0.479779	0.00112617	KCNC4, HMX2, PDLIM7, SCN3B, OSMR, CDX4, ADCY8, LTBP4, SYT2, GRIK4, IQGAP2, FSTL1, SYT7, FGF12, MXI1, NR2E1, ZNF254, TESPA1, TGFB2, HTR1B, OR8K3, SPRED2, DNAJC6, RAPGEF4, ROBO2, MCOLN1, CTDSP2, GUCA2A, DDAH2, TFPI2, IFNL4, HIGD1A, MAP2K5, PTPRK, CLRN1, KCND3, EMX2, BARHL2, MFGE8, BICD1, HLA-F, CTNNA2, LILRB1, EVC2, RBPMS, SKOR1, PDGFRL, MNX1, ASB2, DST, SLITRK5, IFIH1, OR2T2, OR2T1, DRD5, MYT1, RI…	225	10489	16792	1.15977	0.986105	0.0775141	2.06058
GOTERM_BP_ALL	GO:0000904~cell morphogenesis involved in differentiation	22	0.0647554	0.00116919	FOXA2, PTPRZ1, BARHL2, OTX2, PAX6, PCDH15, NR2E1, LATS2, CAPRIN2, SLIT3, TGFB2, CTNNA2, GP5, SFRP1, ISPD, BCL11B, SALL1, NTRK2, CYFIP1, ROBO2, APBB2, SLITRK5	225	753	16792	2.18046	0.9882	0.0789272	2.1385
GOTERM_BP_ALL	GO:0007268~chemical synaptic transmission	19	0.0559251	0.00126664	EGR3, CPLX2, KCNC4, STX3, DRD5, SYT2, GRIK4, SYT7, FGF12, RIMS1, NR2E1, HTR1B, LRRTM1, SNPH, NTRK2, AGRN, SYTL1, SYT17, SLITRK5	225	604	16792	2.34767	0.991852	0.0837387	2.31478
GOTERM_BP_ALL	GO:0099536~synaptic signaling	19	0.0559251	0.00126664	EGR3, CPLX2, KCNC4, STX3, DRD5, SYT2, GRIK4, SYT7, FGF12, RIMS1, NR2E1, HTR1B, LRRTM1, SNPH, NTRK2, AGRN, SYTL1, SYT17, SLITRK5	225	604	16792	2.34767	0.991852	0.0837387	2.31478
GOTERM_BP_ALL	GO:0099537~trans-synaptic signaling	19	0.0559251	0.00126664	EGR3, CPLX2, KCNC4, STX3, DRD5, SYT2, GRIK4, SYT7, FGF12, RIMS1, NR2E1, HTR1B, LRRTM1, SNPH, NTRK2, AGRN, SYTL1, SYT17, SLITRK5	225	604	16792	2.34767	0.991852	0.0837387	2.31478
GOTERM_BP_ALL	GO:0098916~anterograde trans-synaptic signaling	19	0.0559251	0.00126664	EGR3, CPLX2, KCNC4, STX3, DRD5, SYT2, GRIK4, SYT7, FGF12, RIMS1, NR2E1, HTR1B, LRRTM1, SNPH, NTRK2, AGRN, SYTL1, SYT17, SLITRK5	225	604	16792	2.34767	0.991852	0.0837387	2.31478
GOTERM_BP_ALL	GO:2000026~regulation of multicellular organismal development	39	0.114794	0.00128665	FOXA2, SYT2, PAX6, RIMS1, NR2E1, TESPA1, TGFB2, SPRY1, BCL11B, LRRTM1, IL1RAP, LHX5, ROBO2, AGRN, GFI1, ADAMTS12, RUNX1, PIK3R1, MAP2K5, EGR3, NOS1, TBX3, PTPRZ1, SRGAP2C, OTX2, BARHL2, DMRT1, ESR1, CAPRIN2, SLIT3, PROM1, LILRB1, SFRP1, HOXB8, NTRK2, PBX1, ADGRL3, SYT17, SLITRK5	225	1721	16792	1.69123	0.992448	0.0835519	2.35093
GOTERM_BP_ALL	GO:0045595~regulation of cell differentiation	36	0.105963	0.001304	FOXA2, PDLIM7, SYT2, LTBP4, PAX6, ZEB2, RIMS1, NR2E1, TESPA1, TGFB2, BCL11B, IL1RAP, ROBO2, GFI1, ADAMTS12, RUNX1, PIK3R1, EGR3, NOS1, TBX3, PTPRZ1, SRGAP2C, BARHL2, CLIC1, PPP1R13L, CAPRIN2, CTNNA2, SLIT3, LILRB1, PROM1, SKOR1, SFRP1, HOXB8, NTRK2, PBX1, SYT17	225	1544	16792	1.7401	0.99293	0.0832091	2.38228
GOTERM_BP_ALL	GO:0007154~cell communication	107	0.314947	0.00137769	KCNC4, ADCY8, OSMR, SCN3B, SYT2, LTBP4, GRIK4, IQGAP2, FSTL1, FGF12, SYT7, NR2E1, TESPA1, TGFB2, HTR1B, OR8K3, SPRED2, CTDSP2, ROBO2, RAPGEF4, DDAH2, IFNL4, MAP2K5, PTPRK, BICD1, HLA-F, LILRB1, EVC2, RBPMS, SKOR1, PDGFRL, SNTG1, ASB2, SLITRK5, DST, ENPP5, IFIH1, OR2T2, OR2T1, DRD5, RIMS1, KCNS3, P2RY6, LHX5, OR10C1, AGRN, RUNX1, EVC, ARHGEF37, OR12D2, SFRP1, SALL1, NTRK2, CYFIP1, SYTL1, SYT17, BT…	225	6275	16792	1.27259	0.994657	0.0862569	2.51528
GOTERM_BP_ALL	GO:0032990~cell part morphogenesis	23	0.0676988	0.00140069	PTPRZ1, SYT2, BARHL2, OTX2, PAX6, PCDH15, RIMS1, NR2E1, CAPRIN2, SLIT3, TGFB2, CTNNA2, GP5, ISPD, BCL11B, NTRK2, MNX1, CYFIP1, ROBO2, APBB2, SLITRK5, SYT17, EHD3	225	817	16792	2.101	0.995104	0.0862138	2.55676
GOTERM_BP_ALL	GO:0048568~embryonic organ development	15	0.0441514	0.00146124	HMX2, TBX3, CDX4, PAX6, PAX5, PCDH15, EN1, PPP1R13L, TGFB2, HOXB8, HOXB5, SALL1, TPO, PBX1, NR2F2	225	417	16792	2.68457	0.996111	0.0883429	2.66589
GOTERM_BP_ALL	GO:0051965~positive regulation of synapse assembly	6	0.0176606	0.00151426	LRRTM1, NTRK2, IL1RAP, AGRN, ADGRL3, SLITRK5	225	63	16792	7.10772	0.99682	0.0899705	2.76133
GOTERM_BP_ALL	GO:0097480~establishment of synaptic vesicle localization	8	0.0235474	0.00158068	CPLX2, STX3, SYT2, SNPH, SYT7, RIMS1, SYT17, SYTL1	225	127	16792	4.70117	0.99753	0.092289	2.88078
GOTERM_BP_ALL	GO:0048489~synaptic vesicle transport	8	0.0235474	0.00158068	CPLX2, STX3, SYT2, SNPH, SYT7, RIMS1, SYT17, SYTL1	225	127	16792	4.70117	0.99753	0.092289	2.88078
GOTERM_BP_ALL	GO:0048791~calcium ion-regulated exocytosis of neurotransmitter	5	0.0147171	0.00175831	SYT2, SYT7, RIMS1, SYT17, SYTL1	225	39	16792	9.56809	0.998743	0.100585	3.19956
GOTERM_BP_ALL	GO:0035335~peptidyl-tyrosine dephosphorylation	7	0.020604	0.00210581	DUSP4, PTPRC, PTPRK, PTPRZ1, CDC14C, PTPN14, DNAJC6	225	99	16792	5.27695	0.999665	0.117503	3.82033
GOTERM_BP_ALL	GO:0097479~synaptic vesicle localization	8	0.0235474	0.00214739	CPLX2, STX3, SYT2, SNPH, SYT7, RIMS1, SYT17, SYTL1	225	134	16792	4.45559	0.999714	0.117953	3.89437
GOTERM_BP_ALL	GO:0050789~regulation of biological process	167	0.491552	0.00217794	KCNC4, HMX2, PDLIM7, SCN3B, OSMR, CDX4, ADCY8, LTBP4, SYT2, GRIK4, IQGAP2, FSTL1, SYT7, FGF12, MXI1, NR2E1, ZNF254, TESPA1, TGFB2, TAPBP, HTR1B, OR8K3, SPRED2, DNAJC6, RAPGEF4, ROBO2, MCOLN1, CTDSP2, GUCA2A, DDAH2, TFPI2, IFNL4, HIGD1A, MAP2K5, PTPRK, CLRN1, KCND3, EMX2, BARHL2, MFGE8, BICD1, HLA-F, CTNNA2, LILRB1, EVC2, RBPMS, SKOR1, PDGFRL, MNX1, ASB2, DST, SLITRK5, IFIH1, OR2T2, OR2T1, DRD5, M…	225	10922	16792	1.14113	0.999745	0.117828	3.94872
GOTERM_BP_ALL	GO:0033673~negative regulation of kinase activity	11	0.0323777	0.00221992	DUSP4, PTPRC, SPRY1, FOXA2, SFRP1, LRRTM1, SPRED2, TRIM27, NR2F2, SPRY4, LATS2	225	254	16792	3.23206	0.999783	0.118279	4.02335
GOTERM_BP_ALL	GO:0032879~regulation of localization	50	0.147171	0.0024971	KCNC4, CPLX2, FOXA2, SCN3B, SYT2, PAX6, FGF12, SYT7, KCNK13, MXI1, RIMS1, NR2E1, TGFB2, KCNS3, TRIM5, P2RY6, HTR1B, LRRTM1, IL1RAP, TTYH1, DNAJC6, MCOLN1, RAPGEF4, NR2F2, STX10, KCNE3, PIK3R1, EHD3, MAP2K5, PTPRK, PTPRC, KCND3, NOS1, STX3, SRGAP2C, CACNG6, TRIM27, PTPN14, MFGE8, CLIC1, NLRP1, BICD1, ANXA2, LILRB1, BSND, RBPMS, SFRP1, CEMIP, SYTL1, SYT17	225	2473	16792	1.50892	0.999924	0.130237	4.51482
GOTERM_BP_ALL	GO:0044708~single-organism behavior	14	0.041208	0.00256691	FOXA2, ADCY8, PTPRZ1, DRD5, PAX5, PCDH15, EN1, FGF12, NR2E1, HOXB8, NTRK2, LRRTM1, SLITRK5, DPP4	225	395	16792	2.64515	0.999942	0.131825	4.63823
GOTERM_BP_ALL	GO:0099643~signal release from synapse	8	0.0235474	0.00264004	CPLX2, STX3, SYT2, SNPH, SYT7, RIMS1, SYT17, SYTL1	225	139	16792	4.29532	0.999956	0.133521	4.76733
GOTERM_BP_ALL	GO:0007269~neurotransmitter secretion	8	0.0235474	0.00264004	CPLX2, STX3, SYT2, SNPH, SYT7, RIMS1, SYT17, SYTL1	225	139	16792	4.29532	0.999956	0.133521	4.76733
GOTERM_BP_ALL	GO:0048513~animal organ development	60	0.176606	0.00266133	HMX2, CD8A, FOXA2, CDX4, PAX6, PAX5, FGF12, NR2E1, LATS2, TESPA1, TGFB2, SPRY1, SNPH, TPO, ROBO2, NR2F2, MAP2K5, EGR3, CA10, OTX2, EMX2, ESR1, DMRT1, SLIT3, CTNNA2, LILRB1, MNX1, ASB2, SLITRK5, CALCR, SORBS2, BCL11B, LHX5, ADAMTS12, GFI1, RUNX1, PIK3R1, PTPRC, EVC, TBX3, JARID2, PTPRZ1, COL13A1, SRGAP2C, GSX1, PCDH15, EN1, VSX1, PPP1R13L, ANXA2, PROM1, SFRP1, RPS6KA2, HOXB8, SALL1, HOXB5, NTRK2, …	225	3129	16792	1.43109	0.999959	0.13276	4.8049
GOTERM_BP_ALL	GO:0050896~response to stimulus	133	0.391476	0.0029881	ADCY8, OSMR, LTBP4, GRIK4, IQGAP2, FSTL1, BPHL, FGF12, SYT7, NR2E1, TESPA1, TGFB2, TAPBP, HTR1B, GP5, OR8K3, CPOX, SPRED2, RAPGEF4, CTDSP2, ROBO2, DDAH2, TFPI2, IFNL4, MAP2K5, PTPRK, CLRN1, LIG1, EMX2, BICD1, HLA-F, CTNNA2, LILRB1, EVC2, RBPMS, SKOR1, SPATA18, PDGFRL, MNX1, ASB2, DST, SLITRK5, IFIH1, OR2T2, OR2T1, DRD5, COPS7A, RIMS1, P2RY6, OR10C1, AGRN, RUNX1, PRB3, DEFB130, EVC, ARHGEF37, PCDH…	225	8329	16792	1.19173	0.999988	0.145922	5.37956
GOTERM_BP_ALL	GO:0044092~negative regulation of molecular function	27	0.0794725	0.00325829	FOXA2, DRD5, GABBR1, IQGAP2, FGF12, LATS2, SPRY4, TGFB2, SPRY1, LRRTM1, SPRED2, GFI1, NR2F2, TFPI2, KCNE3, MAP2K5, PTPRC, CR1, NOS1, ESR1, TRIM27, BICD1, TRIM21, ANXA2, DUSP4, SFRP1, PBX1	225	1100	16792	1.83185	0.999996	0.156051	5.85227
GOTERM_BP_ALL	GO:0099531~presynaptic process involved in chemical synaptic transmission	8	0.0235474	0.00334098	CPLX2, STX3, SYT2, SNPH, SYT7, RIMS1, SYT17, SYTL1	225	145	16792	4.11758	0.999997	0.157705	5.99649
GOTERM_BP_ALL	GO:0006906~vesicle fusion	7	0.020604	0.00373079	STX3, SYT2, SYT7, SYT17, STX10, SYTL1, ANXA2	225	111	16792	4.70647	0.999999	0.172322	6.67353
GOTERM_BP_ALL	GO:0098660~inorganic ion transmembrane transport	20	0.0588685	0.00398297	SLC9A9, PTPRC, KCND3, KCNC4, GABRG3, NOS1, SCN3B, CACNG6, CLIC1, FGF12, KCNK13, BEST4, KCNS3, BSND, HTR1B, TTYH1, CEMIP, MCOLN1, KCNE3, EHD3	225	725	16792	2.05879	1	0.180682	7.10908
GOTERM_BP_ALL	GO:0023061~signal release	14	0.041208	0.00402842	CPLX2, STX3, TBX3, FOXA2, LTBP4, SYT2, SYT7, RIMS1, KCNS3, SFRP1, SNPH, RAPGEF4, SYTL1, SYT17	225	417	16792	2.5056	1	0.180405	7.18737
GOTERM_BP_ALL	GO:0043086~negative regulation of catalytic activity	22	0.0647554	0.00423669	PTPRC, CR1, NOS1, FOXA2, DRD5, TRIM27, GABBR1, IQGAP2, BICD1, LATS2, SPRY4, ANXA2, TGFB2, DUSP4, SPRY1, SFRP1, LRRTM1, SPRED2, GFI1, NR2F2, TFPI2, MAP2K5	225	839	16792	1.95695	1	0.18663	7.54536
GOTERM_BP_ALL	GO:0048598~embryonic morphogenesis	17	0.0500383	0.00424418	HMX2, FOXA2, TBX3, OTX2, PAX6, PAX5, PCDH15, EN1, LATS2, TGFB2, DUSP4, SFRP1, HOXB8, HOXB5, SALL1, PBX1, MAP2K5	225	571	16792	2.22194	1	0.184795	7.5582
GOTERM_BP_ALL	GO:0006469~negative regulation of protein kinase activity	10	0.0294343	0.00460882	DUSP4, PTPRC, SPRY1, SFRP1, LRRTM1, SPRED2, TRIM27, NR2F2, SPRY4, LATS2	225	237	16792	3.14899	1	0.196788	8.18171
GOTERM_BP_ALL	GO:0090174~organelle membrane fusion	7	0.020604	0.00462889	STX3, SYT2, SYT7, SYT17, STX10, SYTL1, ANXA2	225	116	16792	4.5036	1	0.195372	8.21591
GOTERM_BP_ALL	GO:0003002~regionalization	12	0.0353211	0.00477285	FOXA2, TBX3, SFRP1, CDX4, HOXB8, HOXB5, OTX2, EMX2, PAX6, PBX1, EN1, NR2F2	225	329	16792	2.72211	1	0.198619	8.46089
GOTERM_BP_ALL	GO:0051049~regulation of transport	38	0.11185	0.00486912	KCNC4, CPLX2, FOXA2, SCN3B, SYT2, FGF12, SYT7, KCNK13, MXI1, RIMS1, TGFB2, KCNS3, HTR1B, LRRTM1, TTYH1, IL1RAP, DNAJC6, RAPGEF4, PIK3R1, EHD3, KCNE3, KCND3, NOS1, CACNG6, TRIM27, PTPN14, MFGE8, CLIC1, NLRP1, BICD1, ANXA2, LILRB1, BSND, RBPMS, SFRP1, CEMIP, SYT17, SYTL1	225	1796	16792	1.57905	1	0.200024	8.62438
GOTERM_BP_ALL	GO:0051240~positive regulation of multicellular organismal process	32	0.0941897	0.00492363	IFIH1, FOXA2, PDLIM7, SCN3B, SYT2, PAX6, RIMS1, NR2E1, TESPA1, TGFB2, SPRY1, LRRTM1, IL1RAP, LHX5, ROBO2, AGRN, RUNX1, PIK3R1, EGR3, NOS1, SRGAP2C, OTX2, DMRT1, CLIC1, PLG, NLRP1, CAPRIN2, PROM1, NTRK2, SLITRK5, SYT17, ADGRL3	225	1431	16792	1.6689	1	0.199879	8.71681
GOTERM_BP_ALL	GO:0045055~regulated exocytosis	11	0.0323777	0.00541622	CPLX2, STX3, SYT2, SNPH, RAPGEF4, SYT7, RIMS1, SYT17, SYTL1, PLG, TGFB2	225	288	16792	2.85049	1	0.215317	9.5482
GOTERM_BP_ALL	GO:0031279~regulation of cyclase activity	6	0.0176606	0.00558289	CALCR, NOS1, ADCY8, DRD5, GABBR1, GUCA2A	225	85	16792	5.26808	1	0.2189	9.82787
GOTERM_BP_ALL	GO:0060047~heart contraction	10	0.0294343	0.00573644	KCND3, NOS1, SCN3B, RPS6KA2, CACNG6, FGF12, PPP1R13L, EHD3, KCNE3, TGFB2	225	245	16792	3.04617	1	0.221937	10.0848
GOTERM_BP_ALL	GO:0051128~regulation of cellular component organization	46	0.135398	0.00586846	FOXA2, LTBP4, SYT2, PAX5, IQGAP2, ZEB2, SYT7, RIMS1, NR2E1, TGFB2, LRRTM1, IL1RAP, DNAJC6, ROBO2, AGRN, GFI1, DPP4, PIK3R1, EHD3, MAP2K5, CLRN1, NOS1, STX3, JARID2, SRGAP2C, BARHL2, TRIM27, DMRT1, MFGE8, ARHGEF10, BICD1, ANXA2, CAPRIN2, CTNNA2, SLIT3, LILRB1, SFRP1, RPS6KA2, NTRK2, CEMIP, H3F3A, CYFIP1, APBB2, ADGRL3, SYT17, SLITRK5	225	2323	16792	1.47784	1	0.224171	10.3052
GOTERM_BP_ALL	GO:0051339~regulation of lyase activity	6	0.0176606	0.00615617	CALCR, NOS1, ADCY8, DRD5, GABBR1, GUCA2A	225	87	16792	5.14697	1	0.231499	10.7836
GOTERM_BP_ALL	GO:0001501~skeletal system development	15	0.0441514	0.00617899	PTPRC, EVC, TBX3, COL13A1, PAX5, EN1, ANXA2, TGFB2, LILRB1, SFRP1, HOXB8, HOXB5, PBX1, ADAMTS12, RUNX1	225	490	16792	2.28463	1	0.229993	10.8215
GOTERM_BP_ALL	GO:0007155~cell adhesion	36	0.105963	0.00619559	HLA-DQB2, FOXA2, OPCML, CD8A, CADM2, TESPA1, TGFB2, SMOC2, GP5, SORBS2, BCL11B, TTYH1, ROBO2, ADAMTS12, IFNL4, DPP4, PIK3R1, MAP2K5, PTPRC, PTPRK, EGR3, STX3, CNTN5, COL13A1, PCDHB1, MFGE8, PCDH15, CLIC1, PPP1R13L, PLG, ANXA2, CTNNA2, LILRB1, SFRP1, DST, ADGRL3	225	1699	16792	1.58135	1	0.228316	10.849
GOTERM_BP_ALL	GO:0003015~heart process	10	0.0294343	0.00622504	KCND3, NOS1, SCN3B, RPS6KA2, CACNG6, FGF12, PPP1R13L, EHD3, KCNE3, TGFB2	225	248	16792	3.00932	1	0.227084	10.8978
GOTERM_BP_ALL	GO:0060560~developmental growth involved in morphogenesis	9	0.0264908	0.00627131	SPRY1, SFRP1, SYT2, SALL1, ESR1, CYFIP1, RIMS1, SYT17, SLIT3	225	205	16792	3.27649	1	0.226412	10.9744
GOTERM_BP_ALL	GO:0048284~organelle fusion	8	0.0235474	0.00627657	STX3, SYT2, MCOLN1, SYT7, SYT17, STX10, SYTL1, ANXA2	225	163	16792	3.66288	1	0.224462	10.9831
GOTERM_BP_ALL	GO:0010563~negative regulation of phosphorus metabolic process	16	0.0470948	0.00644993	PTPRC, FOXA2, TRIM27, PAX6, GABBR1, LATS2, SPRY4, TGFB2, DUSP4, SPRY1, HTR1B, SFRP1, LRRTM1, SPRED2, CTDSP2, NR2F2	225	544	16792	2.19503	1	0.227785	11.2696
GOTERM_BP_ALL	GO:0045936~negative regulation of phosphate metabolic process	16	0.0470948	0.00644993	PTPRC, FOXA2, TRIM27, PAX6, GABBR1, LATS2, SPRY4, TGFB2, DUSP4, SPRY1, HTR1B, SFRP1, LRRTM1, SPRED2, CTDSP2, NR2F2	225	544	16792	2.19503	1	0.227785	11.2696
GOTERM_BP_ALL	GO:0034765~regulation of ion transmembrane transport	13	0.0382646	0.0065268	KCND3, KCNC4, NOS1, SCN3B, CACNG6, CLIC1, FGF12, KCNK13, KCNS3, BSND, CEMIP, KCNE3, EHD3	225	392	16792	2.47501	1	0.228067	11.3964
GOTERM_BP_ALL	GO:0022610~biological adhesion	36	0.105963	0.00653833	HLA-DQB2, FOXA2, OPCML, CD8A, CADM2, TESPA1, TGFB2, SMOC2, GP5, SORBS2, BCL11B, TTYH1, ROBO2, ADAMTS12, IFNL4, DPP4, PIK3R1, MAP2K5, PTPRC, PTPRK, EGR3, STX3, CNTN5, COL13A1, PCDHB1, MFGE8, PCDH15, CLIC1, PPP1R13L, PLG, ANXA2, CTNNA2, LILRB1, SFRP1, DST, ADGRL3	225	1705	16792	1.57579	1	0.226356	11.4154
GOTERM_BP_ALL	GO:0040007~growth	23	0.0676988	0.00678678	EVC, SYT2, LTBP4, BARHL2, ESR1, PCDH15, EN1, RIMS1, PPP1R13L, LATS2, CAPRIN2, SLIT3, TGFB2, SPRY1, SFRP1, SORBS2, SALL1, H3F3A, CYFIP1, AGRN, APBB2, SYT17, MAP2K5	225	932	16792	1.84175	1	0.231804	11.8239
GOTERM_BP_ALL	GO:0071901~negative regulation of protein serine/threonine kinase activity	7	0.020604	0.00715202	DUSP4, SPRY1, SFRP1, SPRED2, NR2F2, SPRY4, LATS2	225	127	16792	4.11353	1	0.240539	12.4211
GOTERM_BP_ALL	GO:0051962~positive regulation of nervous system development	14	0.041208	0.00738027	SYT2, SRGAP2C, PAX6, RIMS1, CAPRIN2, IL1RAP, NTRK2, LRRTM1, LHX5, ROBO2, AGRN, ADGRL3, SYT17, SLITRK5	225	449	16792	2.32703	1	0.245062	12.7924
GOTERM_BP_ALL	GO:0001764~neuron migration	7	0.020604	0.00742244	NTRK2, SRGAP2C, BARHL2, PAX6, APBB2, NR2F2, ADGRL3	225	128	16792	4.08139	1	0.244166	12.8608
GOTERM_BP_ALL	GO:0009798~axis specification	6	0.0176606	0.00742464	FOXA2, TBX3, SFRP1, CDX4, OTX2, PAX6	225	91	16792	4.92073	1	0.242151	12.8644
GOTERM_BP_ALL	GO:0043269~regulation of ion transport	16	0.0470948	0.00756611	KCND3, KCNC4, NOS1, SCN3B, CACNG6, TRIM27, CLIC1, FGF12, KCNK13, KCNS3, LILRB1, BSND, TTYH1, CEMIP, KCNE3, EHD3	225	554	16792	2.15541	1	0.244088	13.0936
GOTERM_BP_ALL	GO:0007610~behavior	16	0.0470948	0.00795243	FOXA2, PTPRZ1, ADCY8, DRD5, PAX5, PCDH15, EN1, FGF12, NR2E1, HTR1B, HOXB8, NTRK2, LRRTM1, SLITRK5, ADGRL3, DPP4	225	557	16792	2.1438	1	0.252744	13.7166
GOTERM_BP_ALL	GO:0007416~synapse assembly	7	0.020604	0.00798531	LRRTM1, NTRK2, IL1RAP, ROBO2, AGRN, ADGRL3, SLITRK5	225	130	16792	4.0186	1	0.251565	13.7694
GOTERM_BP_ALL	GO:0000902~cell morphogenesis	28	0.082416	0.00806592	FOXA2, SYT2, PAX6, RIMS1, NR2E1, LATS2, TGFB2, GP5, BCL11B, ROBO2, EHD3, PTPRZ1, OTX2, BARHL2, DMRT1, PCDH15, SLIT3, CTNNA2, CAPRIN2, SFRP1, ISPD, SALL1, NTRK2, MNX1, CYFIP1, APBB2, SYT17, SLITRK5	225	1240	16792	1.68522	1	0.251696	13.8988
GOTERM_BP_ALL	GO:0008015~blood circulation	15	0.0441514	0.00819979	KCND3, NOS1, CYP11B1, SCN3B, DRD5, CACNG6, FGF12, PPP1R13L, TGFB2, HTR1B, RPS6KA2, NR2F2, KCNE3, EHD3, RNPEP	225	506	16792	2.21238	1	0.253249	14.1132
GOTERM_BP_ALL	GO:0051130~positive regulation of cellular component organization	27	0.0794725	0.00828358	SYT2, IQGAP2, RIMS1, TGFB2, IL1RAP, LRRTM1, ROBO2, AGRN, PIK3R1, CLRN1, STX3, NOS1, JARID2, DMRT1, TRIM27, MFGE8, BICD1, ARHGEF10, ANXA2, CAPRIN2, SFRP1, NTRK2, CEMIP, CYFIP1, SLITRK5, SYT17, ADGRL3	225	1183	16792	1.70333	1	0.253447	14.2472
GOTERM_BP_ALL	GO:0045664~regulation of neuron differentiation	16	0.0470948	0.00830331	SYT2, SRGAP2C, BARHL2, PAX6, RIMS1, NR2E1, SLIT3, CAPRIN2, SFRP1, BCL11B, IL1RAP, NTRK2, ROBO2, PBX1, GFI1, SYT17	225	560	16792	2.13232	1	0.25196	14.2787
GOTERM_BP_ALL	GO:0006928~movement of cell or subcellular component	37	0.108907	0.00831828	SCN3B, PAX6, ZEB2, FGF12, NR2E1, TGFB2, KIF13A, P2RY6, SORBS2, BCL11B, ROBO2, ADAMTS12, NR2F2, DPP4, KCNE3, PIK3R1, MAP2K5, PTPRK, PTPRC, EGR3, CLRN1, KCND3, SRGAP2C, OTX2, BARHL2, EMX2, DMRT1, BICD1, CTNNA2, SLIT3, SFRP1, ISPD, NTRK2, CEMIP, APBB2, DST, ADGRL3	225	1795	16792	1.53836	1	0.250374	14.3026
GOTERM_BP_ALL	GO:0034762~regulation of transmembrane transport	13	0.0382646	0.00851565	KCND3, KCNC4, NOS1, SCN3B, CACNG6, CLIC1, FGF12, KCNK13, KCNS3, BSND, CEMIP, KCNE3, EHD3	225	406	16792	2.38967	1	0.253522	14.6172
GOTERM_BP_ALL	GO:0030802~regulation of cyclic nucleotide biosynthetic process	7	0.020604	0.00857829	CALCR, HTR1B, NOS1, ADCY8, DRD5, GABBR1, GUCA2A	225	132	16792	3.95771	1	0.253172	14.7169
GOTERM_BP_ALL	GO:0003013~circulatory system process	15	0.0441514	0.00871375	KCND3, NOS1, CYP11B1, SCN3B, DRD5, CACNG6, FGF12, PPP1R13L, TGFB2, HTR1B, RPS6KA2, NR2F2, KCNE3, EHD3, RNPEP	225	510	16792	2.19503	1	0.254668	14.9319
GOTERM_BP_ALL	GO:0042127~regulation of cell proliferation	33	0.0971331	0.00873903	HMX2, KRT6A, OSMR, PAX6, MXI1, NR2E1, TGFB2, TNFRSF1B, HTR1B, SPRY1, BCL11B, LHX5, NR2F2, DPP4, MAP2K5, PTPRC, PTPRK, EGR3, STX3, TBX3, JARID2, PTPRZ1, PTPN14, ESR1, PLG, ANXA2, SLIT3, LILRB1, SFRP1, RPS6KA2, NTRK2, MYO16, PBX1	225	1552	16792	1.58687	1	0.253378	14.972
GOTERM_BP_ALL	GO:0051349~positive regulation of lyase activity	5	0.0147171	0.00888653	CALCR, NOS1, ADCY8, DRD5, GUCA2A	225	61	16792	6.1173	1	0.255146	15.2055
GOTERM_BP_ALL	GO:0031281~positive regulation of cyclase activity	5	0.0147171	0.00888653	CALCR, NOS1, ADCY8, DRD5, GUCA2A	225	61	16792	6.1173	1	0.255146	15.2055
GOTERM_BP_ALL	GO:0071310~cellular response to organic substance	43	0.126567	0.00901476	HLA-DQB2, ADCY8, OSMR, CYP11B1, DRD5, LTBP4, DUOX1, FSTL1, FGF12, NR2E1, LATS2, TGFB2, TRIM5, P2RY6, USP18, TNFRSF1B, HTR1B, SPRY1, LRRTM1, IL1RAP, SPRED2, CTDSP2, ROBO2, GFI1, ADAMTS12, NR2F2, PIK3R1, MAP2K5, PTPRK, PTPRC, EGR3, NOS1, OTX2, ESR1, TRIM21, HLA-F, SLIT3, LILRB1, SKOR1, SFRP1, RPS6KA2, NTRK2, PKLR	225	2186	16792	1.46804	1	0.256406	15.408
GOTERM_BP_ALL	GO:0050793~regulation of developmental process	42	0.123624	0.00952446	FOXA2, SYT2, PAX6, RIMS1, NR2E1, LATS2, TESPA1, TGFB2, SPRY1, BCL11B, LRRTM1, IL1RAP, LHX5, ROBO2, AGRN, GFI1, ADAMTS12, RUNX1, PIK3R1, MAP2K5, EGR3, NOS1, TBX3, PTPRZ1, SRGAP2C, OTX2, BARHL2, ESR1, DMRT1, CAPRIN2, CTNNA2, SLIT3, PROM1, LILRB1, SFRP1, HOXB8, NTRK2, CYFIP1, PBX1, ADGRL3, SYT17, SLITRK5	225	2129	16792	1.47229	1	0.266857	16.2083
GOTERM_BP_ALL	GO:0010975~regulation of neuron projection development	13	0.0382646	0.00966612	SFRP1, SYT2, SRGAP2C, NTRK2, BARHL2, IL1RAP, ROBO2, GFI1, RIMS1, NR2E1, SYT17, CAPRIN2, SLIT3	225	413	16792	2.34916	1	0.2683	16.4295
GOTERM_BP_ALL	GO:0010628~positive regulation of gene expression	35	0.10302	0.0100369	HMX2, FOXA2, CDX4, PAX6, PAX5, ZEB2, RIMS1, NR2E1, TGFB2, NPAS3, BCL11B, LHX5, AGRN, NR2F2, RUNX1, PIK3R1, MAP2K5, NOS1, TBX3, OTX2, BARHL2, GSX1, DMRT1, ESR1, EN1, CAPRIN2, LILRB1, SFRP1, RPS6KA2, HOXB5, SALL1, EBF1, NTRK2, H3F3A, PBX1	225	1692	16792	1.54379	1	0.275086	17.0058
GOTERM_BP_ALL	GO:0050767~regulation of neurogenesis	18	0.0529817	0.0100779	NOS1, PTPRZ1, SYT2, SRGAP2C, BARHL2, PAX6, RIMS1, NR2E1, CAPRIN2, SLIT3, SFRP1, BCL11B, IL1RAP, NTRK2, ROBO2, PBX1, GFI1, SYT17	225	682	16792	1.96974	1	0.274091	17.0693
GOTERM_BP_ALL	GO:0032940~secretion by cell	23	0.0676988	0.0100934	CPLX2, KCNC4, STX3, FOXA2, TBX3, LTBP4, SYT2, TRIM27, SYT7, RIMS1, PLG, NLRP1, TGFB2, KCNS3, LILRB1, HTR1B, SFRP1, SNPH, IL1RAP, NTRK2, RAPGEF4, SYTL1, SYT17	225	966	16792	1.77693	1	0.272524	17.0932
GOTERM_BP_ALL	GO:0060284~regulation of cell development	21	0.061812	0.0101354	NOS1, FOXA2, PTPRZ1, SYT2, SRGAP2C, BARHL2, PAX6, RIMS1, NR2E1, CAPRIN2, TGFB2, SLIT3, LILRB1, SFRP1, BCL11B, IL1RAP, NTRK2, ROBO2, PBX1, GFI1, SYT17	225	851	16792	1.84166	1	0.271586	17.1582
GOTERM_BP_ALL	GO:0007548~sex differentiation	10	0.0294343	0.0101451	TBX3, SFRP1, SALL1, DMRT1, ESR1, H3F3A, ROBO2, PBX1, TGFB2, SLIT3	225	269	16792	2.77439	1	0.269927	17.1732
GOTERM_BP_ALL	GO:0021510~spinal cord development	6	0.0176606	0.0104875	HOXB8, GSX1, MNX1, PAX6, LHX5, ROBO2	225	99	16792	4.5231	1	0.275782	17.701
GOTERM_BP_ALL	GO:1903530~regulation of secretion by cell	17	0.0500383	0.0105444	CPLX2, KCNC4, FOXA2, SYT2, TRIM27, SYT7, RIMS1, NLRP1, TGFB2, KCNS3, LILRB1, HTR1B, SFRP1, IL1RAP, RAPGEF4, SYTL1, SYT17	225	630	16792	2.01386	1	0.275177	17.7884
GOTERM_BP_ALL	GO:0051094~positive regulation of developmental process	25	0.0735857	0.01072	EGR3, FOXA2, SYT2, SRGAP2C, OTX2, DMRT1, PAX6, RIMS1, NR2E1, TESPA1, CAPRIN2, TGFB2, CTNNA2, PROM1, SPRY1, LRRTM1, IL1RAP, NTRK2, LHX5, ROBO2, AGRN, RUNX1, SLITRK5, SYT17, ADGRL3	225	1089	16792	1.71329	1	0.277198	18.0577
GOTERM_BP_ALL	GO:0007267~cell-cell signaling	32	0.0941897	0.0110945	KCNC4, CPLX2, FOXA2, SCN3B, SYT2, LTBP4, DRD5, GRIK4, SYT7, FGF12, RIMS1, NR2E1, LATS2, TGFB2, KCNS3, HTR1B, LRRTM1, SNPH, LHX5, RAPGEF4, AGRN, EGR3, STX3, TBX3, CAPRIN2, SFRP1, SALL1, NTRK2, DST, SLITRK5, SYT17, SYTL1	225	1517	16792	1.57429	1	0.283501	18.6289
GOTERM_BP_ALL	GO:0021772~olfactory bulb development	4	0.0117737	0.011196	SALL1, ROBO2, NR2E1, SLIT3	225	35	16792	8.52927	1	0.283814	18.783
GOTERM_BP_ALL	GO:0048167~regulation of synaptic plasticity	7	0.020604	0.0112681	CPLX2, STX3, DRD5, LRRTM1, NTRK2, SYT7, NR2E1	225	140	16792	3.73156	1	0.283498	18.8925
GOTERM_BP_ALL	GO:1900371~regulation of purine nucleotide biosynthetic process	7	0.020604	0.0112681	CALCR, HTR1B, NOS1, ADCY8, DRD5, GABBR1, GUCA2A	225	140	16792	3.73156	1	0.283498	18.8925
GOTERM_BP_ALL	GO:0006821~chloride transport	6	0.0176606	0.0113704	BSND, P2RY6, GABRG3, TTYH1, CLIC1, BEST4	225	101	16792	4.43353	1	0.283824	19.0473
GOTERM_BP_ALL	GO:0000122~negative regulation of transcription from RNA polymerase II promoter	19	0.0559251	0.0115434	FOXA2, TBX3, CDX4, JARID2, TRIM27, ESR1, DMRT1, PAX6, PAX5, EN1, ZEB2, ZNF254, PPP1R13L, NR2E1, SKOR1, SALL1, GFI1, NR2F2, MAP2K5	225	748	16792	1.89571	1	0.285629	19.3088
GOTERM_BP_ALL	GO:0006357~regulation of transcription from RNA polymerase II promoter	37	0.108907	0.0115578	FOXA2, CDX4, PAX6, PAX5, FSTL1, ZEB2, NR2E1, ZNF254, NPAS3, BCL11B, AGRN, GFI1, NR2F2, RUNX1, PIK3R1, MAP2K5, ZMYM1, NOS1, TBX3, JARID2, OTX2, BARHL2, GSX1, TRIM27, DMRT1, ESR1, EN1, PPP1R13L, CAPRIN2, LILRB1, SKOR1, SFRP1, HOXB5, SALL1, EBF1, MNX1, PBX1	225	1835	16792	1.50482	1	0.284104	19.3304
GOTERM_BP_ALL	GO:0030808~regulation of nucleotide biosynthetic process	7	0.020604	0.0116418	CALCR, HTR1B, NOS1, ADCY8, DRD5, GABBR1, GUCA2A	225	141	16792	3.70509	1	0.284043	19.4571
GOTERM_BP_ALL	GO:0030534~adult behavior	7	0.020604	0.0120242	FOXA2, HOXB8, PAX5, PCDH15, EN1, FGF12, SLITRK5	225	142	16792	3.679	1	0.290078	20.0309
GOTERM_BP_ALL	GO:0045944~positive regulation of transcription from RNA polymerase II promoter	24	0.0706423	0.0120603	NOS1, FOXA2, CDX4, GSX1, BARHL2, OTX2, ESR1, DMRT1, PAX6, PAX5, EN1, ZEB2, NR2E1, CAPRIN2, LILRB1, HOXB5, BCL11B, SALL1, EBF1, PBX1, AGRN, RUNX1, PIK3R1, MAP2K5	225	1041	16792	1.7206	1	0.289005	20.0849
GOTERM_BP_ALL	GO:0021988~olfactory lobe development	4	0.0117737	0.0120957	SALL1, ROBO2, NR2E1, SLIT3	225	36	16792	8.29235	1	0.287931	20.1377
GOTERM_BP_ALL	GO:0002820~negative regulation of adaptive immune response	4	0.0117737	0.0120957	LILRB1, PTPRC, CR1, TRIM27	225	36	16792	8.29235	1	0.287931	20.1377
GOTERM_BP_ALL	GO:0040011~locomotion	32	0.0941897	0.0124291	PAX6, ZEB2, NR2E1, TGFB2, P2RY6, SORBS2, BCL11B, ROBO2, ADAMTS12, NR2F2, DPP4, PIK3R1, MAP2K5, PTPRC, PTPRK, EGR3, CLRN1, STX3, SRGAP2C, OTX2, BARHL2, EMX2, DMRT1, CTNNA2, SLIT3, SFRP1, ISPD, NTRK2, CEMIP, APBB2, DST, ADGRL3	225	1530	16792	1.56091	1	0.292807	20.6343
GOTERM_BP_ALL	GO:0042326~negative regulation of phosphorylation	13	0.0382646	0.0124349	PTPRC, DUSP4, SPRY1, FOXA2, SFRP1, LRRTM1, TRIM27, SPRED2, PAX6, CTDSP2, NR2F2, SPRY4, LATS2	225	428	16792	2.26683	1	0.291144	20.6429
GOTERM_BP_ALL	GO:0010033~response to organic substance	52	0.153058	0.0125244	FOXA2, ADCY8, OSMR, CYP11B1, LTBP4, DUOX1, FSTL1, FGF12, NR2E1, LATS2, TGFB2, TRIM5, USP18, HTR1B, SPRY1, CPOX, IL1RAP, SPRED2, ROBO2, CTDSP2, NR2F2, MAP2K5, PTPRK, EGR3, OTX2, ESR1, NLRP1, SLIT3, HLA-F, LILRB1, SKOR1, PKLR, MTAP, CALCR, HLA-DQB2, DRD5, P2RY6, TNFRSF1B, LRRTM1, AGRN, ADAMTS12, GFI1, PIK3R1, PTPRC, NOS1, TRIM21, ANXA2, SFRP1, RPS6KA2, NTRK2, H3F3A, ADGRL3	225	2822	16792	1.3752	1	0.291144	20.7758
GOTERM_BP_ALL	GO:0045935~positive regulation of nucleobase-containing compound metabolic process	34	0.100077	0.01276	CALCR, HMX2, FOXA2, ADCY8, CDX4, DRD5, PAX6, PAX5, ZEB2, NR2E1, NPAS3, BCL11B, LHX5, AGRN, GUCA2A, NR2F2, RUNX1, PIK3R1, MAP2K5, NOS1, TBX3, OTX2, BARHL2, GSX1, DMRT1, ESR1, EN1, CAPRIN2, LILRB1, SFRP1, HOXB5, SALL1, EBF1, PBX1	225	1658	16792	1.53043	1	0.293981	21.1243
GOTERM_BP_ALL	GO:0045893~positive regulation of transcription, DNA-templated	29	0.0853594	0.0128902	FOXA2, CDX4, PAX6, PAX5, ZEB2, NR2E1, NPAS3, BCL11B, LHX5, AGRN, RUNX1, NR2F2, PIK3R1, MAP2K5, NOS1, TBX3, OTX2, BARHL2, GSX1, DMRT1, ESR1, EN1, CAPRIN2, LILRB1, SFRP1, HOXB5, SALL1, EBF1, PBX1	225	1349	16792	1.60438	1	0.294743	21.3162
GOTERM_BP_ALL	GO:1903508~positive regulation of nucleic acid-templated transcription	29	0.0853594	0.0128902	FOXA2, CDX4, PAX6, PAX5, ZEB2, NR2E1, NPAS3, BCL11B, LHX5, AGRN, RUNX1, NR2F2, PIK3R1, MAP2K5, NOS1, TBX3, OTX2, BARHL2, GSX1, DMRT1, ESR1, EN1, CAPRIN2, LILRB1, SFRP1, HOXB5, SALL1, EBF1, PBX1	225	1349	16792	1.60438	1	0.294743	21.3162
GOTERM_BP_ALL	GO:0048663~neuron fate commitment	5	0.0147171	0.0129061	BCL11B, GSX1, MNX1, PAX6, TGFB2	225	68	16792	5.48758	1	0.293312	21.3397
GOTERM_BP_ALL	GO:0050804~modulation of synaptic transmission	10	0.0294343	0.0130713	HTR1B, CPLX2, KCNC4, STX3, DRD5, LRRTM1, NTRK2, SYT7, RIMS1, NR2E1	225	280	16792	2.6654	1	0.294733	21.5826
GOTERM_BP_ALL	GO:0051254~positive regulation of RNA metabolic process	30	0.0883028	0.0134277	HMX2, FOXA2, CDX4, PAX6, PAX5, ZEB2, NR2E1, NPAS3, BCL11B, LHX5, AGRN, NR2F2, RUNX1, PIK3R1, MAP2K5, NOS1, TBX3, OTX2, BARHL2, GSX1, DMRT1, ESR1, EN1, CAPRIN2, LILRB1, SFRP1, HOXB5, SALL1, EBF1, PBX1	225	1415	16792	1.58229	1	0.299719	22.1042
GOTERM_BP_ALL	GO:0052652~cyclic purine nucleotide metabolic process	7	0.020604	0.0136423	CALCR, HTR1B, NOS1, ADCY8, DRD5, GABBR1, GUCA2A	225	146	16792	3.5782	1	0.301982	22.4167
GOTERM_BP_ALL	GO:0009611~response to wounding	17	0.0500383	0.0136469	KRT6A, FOXA2, DRD5, PAX6, CYP4F11, SYT7, CLIC1, PLG, ANXA2, TGFB2, GP5, DGKG, H3F3A, TFPI2, DST, EHD3, PIK3R1	225	649	16792	1.9549	1	0.300346	22.4234
GOTERM_BP_ALL	GO:0021987~cerebral cortex development	6	0.0176606	0.0137962	NTRK2, SRGAP2C, EMX2, PAX6, PAX5, NR2E1	225	106	16792	4.2244	1	0.301378	22.64
GOTERM_BP_ALL	GO:2000648~positive regulation of stem cell proliferation	4	0.0117737	0.0140164	PTPRC, TBX3, PAX6, NR2E1	225	38	16792	7.85591	1	0.303683	22.9587
GOTERM_BP_ALL	GO:0008283~cell proliferation	37	0.108907	0.0141762	HMX2, KRT6A, OSMR, PAX6, MXI1, NR2E1, TGFB2, HTR1B, SPRY1, BCL11B, LHX5, NR2F2, RUNX1, DPP4, MAP2K5, PTPRC, PTPRK, EGR3, STX3, TBX3, JARID2, PTPRZ1, EMX2, TRIM27, DMRT1, PTPN14, ESR1, PLG, ANXA2, SLIT3, LILRB1, SFRP1, RPS6KA2, NTRK2, MYO16, H3F3A, PBX1	225	1861	16792	1.4838	1	0.304865	23.189
GOTERM_BP_ALL	GO:0042060~wound healing	15	0.0441514	0.0142206	KRT6A, FOXA2, DRD5, CYP4F11, CLIC1, SYT7, PLG, ANXA2, TGFB2, GP5, DGKG, H3F3A, TFPI2, EHD3, PIK3R1	225	542	16792	2.06544	1	0.30397	23.2528
GOTERM_BP_ALL	GO:0061025~membrane fusion	8	0.0235474	0.0142239	STX3, SYT2, SYT7, RIMS1, SYT17, STX10, SYTL1, ANXA2	225	191	16792	3.12591	1	0.302357	23.2576
GOTERM_BP_ALL	GO:0016049~cell growth	13	0.0382646	0.0143215	SYT2, BARHL2, RIMS1, TGFB2, SLIT3, CAPRIN2, SFRP1, SORBS2, H3F3A, CYFIP1, APBB2, SYT17, MAP2K5	225	436	16792	2.22524	1	0.302429	23.3979
GOTERM_BP_ALL	GO:0006837~serotonin transport	3	0.00883028	0.014506	LILRB1, HTR1B, NOS1	225	14	16792	15.9924	1	0.304024	23.6624
GOTERM_BP_ALL	GO:0021889~olfactory bulb interneuron differentiation	3	0.00883028	0.014506	SALL1, ROBO2, SLIT3	225	14	16792	15.9924	1	0.304024	23.6624
GOTERM_BP_ALL	GO:0045785~positive regulation of cell adhesion	12	0.0353211	0.0145439	LILRB1, HLA-DQB2, PTPRC, SMOC2, EGR3, STX3, FOXA2, SFRP1, PIK3R1, TESPA1, DPP4, TGFB2	225	385	16792	2.32616	1	0.303046	23.7167
GOTERM_BP_ALL	GO:0007626~locomotory behavior	8	0.0235474	0.0146076	FOXA2, HOXB8, LRRTM1, PCDH15, EN1, FGF12, ADGRL3, DPP4	225	192	16792	3.10963	1	0.302526	23.8078
GOTERM_BP_ALL	GO:0007422~peripheral nervous system development	5	0.0147171	0.0149321	EGR3, NTRK2, RUNX1, ALDH3A2, ARHGEF10	225	71	16792	5.25571	1	0.306492	24.2701
GOTERM_BP_ALL	GO:0009190~cyclic nucleotide biosynthetic process	7	0.020604	0.0149517	CALCR, HTR1B, NOS1, ADCY8, DRD5, GABBR1, GUCA2A	225	149	16792	3.50616	1	0.305207	24.2979
GOTERM_BP_ALL	GO:0071542~dopaminergic neuron differentiation	4	0.0117737	0.015038	FOXA2, SFRP1, OTX2, EN1	225	39	16792	7.65447	1	0.305067	24.4203
GOTERM_BP_ALL	GO:1902680~positive regulation of RNA biosynthetic process	29	0.0853594	0.0154336	FOXA2, CDX4, PAX6, PAX5, ZEB2, NR2E1, NPAS3, BCL11B, LHX5, AGRN, RUNX1, NR2F2, PIK3R1, MAP2K5, NOS1, TBX3, OTX2, BARHL2, GSX1, DMRT1, ESR1, EN1, CAPRIN2, LILRB1, SFRP1, HOXB5, SALL1, EBF1, PBX1	225	1369	16792	1.58094	1	0.310122	24.9793
GOTERM_BP_ALL	GO:0043407~negative regulation of MAP kinase activity	5	0.0147171	0.0156495	DUSP4, SPRY1, SFRP1, SPRED2, SPRY4	225	72	16792	5.18272	1	0.312107	25.2827
GOTERM_BP_ALL	GO:0006355~regulation of transcription, DNA-templated	63	0.185436	0.0157387	HMX2, FOXA2, CDX4, PAX6, PAX5, FSTL1, ZEB2, MXI1, ZNF254, NR2E1, TRIM5, IL1RAP, NR2F2, MAP2K5, PTPRK, EGR3, OTX2, EMX2, BARHL2, ESR1, DMRT1, LILRB1, RBPMS, SKOR1, MNX1, LIN54, DPF3, MYT1, ZNF32, NPAS3, BCL11B, LHX5, AGRN, GFI1, RUNX1, TLX1, TCF24, PIK3R1, NOS1, ZMYM1, TBX3, JARID2, GSX1, ZNF705D, TRIM27, PTPN14, ZNF705E, EN1, PPP1R13L, VSX1, MSRB2, TRIM21, CAPRIN2, ATXN1, ZNF311, SFRP1, HOXB8, SA…	225	3603	16792	1.30496	1	0.311977	25.4076
GOTERM_BP_ALL	GO:0051650~establishment of vesicle localization	9	0.0264908	0.0160154	KIF13A, CPLX2, STX3, SYT2, SNPH, SYT7, RIMS1, SYT17, SYTL1	225	242	16792	2.77554	1	0.314915	25.7942
GOTERM_BP_ALL	GO:0001933~negative regulation of protein phosphorylation	12	0.0353211	0.0166033	DUSP4, PTPRC, SPRY1, SFRP1, LRRTM1, SPRED2, TRIM27, PAX6, CTDSP2, NR2F2, SPRY4, LATS2	225	393	16792	2.27881	1	0.322813	26.6092
GOTERM_BP_ALL	GO:1902679~negative regulation of RNA biosynthetic process	26	0.0765291	0.0167333	FOXA2, CDX4, PAX6, PAX5, ZEB2, MXI1, ZNF254, NR2E1, GFI1, RUNX1, NR2F2, MAP2K5, PTPRK, TBX3, JARID2, DMRT1, ESR1, TRIM27, EN1, PPP1R13L, TRIM21, ATXN1, SKOR1, SFRP1, SALL1, H3F3A	225	1194	16792	1.62513	1	0.323273	26.7882
GOTERM_BP_ALL	GO:0003008~system process	39	0.114794	0.017033	OR2T2, ADCY8, SCN3B, OR2T1, CYP11B1, DRD5, PAX6, OR51Q1, FGF12, RIMS1, NR2E1, TGFB2, HTR1B, SORBS2, OR8K3, OR10C1, NR2F2, KCNE3, EHD3, KCND3, CLRN1, NOS1, CNTN5, TBX3, PTPRZ1, CACNG6, EN1, PCDH15, VSX1, PPP1R13L, CTNNA2, OR12D2, RPS6KA2, HOXB8, NTRK2, CEMIP, CYFIP1, OR8H1, RNPEP	225	2014	16792	1.44519	1	0.32641	27.1995
GOTERM_BP_ALL	GO:0071363~cellular response to growth factor stimulus	16	0.0470948	0.0170337	PTPRK, EGR3, NOS1, LTBP4, OTX2, FSTL1, FGF12, TGFB2, SPRY1, TNFRSF1B, SKOR1, SFRP1, NTRK2, SPRED2, ADAMTS12, MAP2K5	225	610	16792	1.95754	1	0.324816	27.2005
GOTERM_BP_ALL	GO:0030307~positive regulation of cell growth	7	0.020604	0.017324	SFRP1, SYT2, H3F3A, RIMS1, SYT17, TGFB2, MAP2K5	225	154	16792	3.39232	1	0.327753	27.5967
GOTERM_BP_ALL	GO:0030799~regulation of cyclic nucleotide metabolic process	7	0.020604	0.017324	CALCR, HTR1B, NOS1, ADCY8, DRD5, GABBR1, GUCA2A	225	154	16792	3.39232	1	0.327753	27.5967
GOTERM_BP_ALL	GO:0009891~positive regulation of biosynthetic process	35	0.10302	0.0173819	CALCR, FOXA2, ADCY8, CDX4, DRD5, PAX6, PAX5, ZEB2, NR2E1, TGFB2, NPAS3, BCL11B, LHX5, AGRN, GUCA2A, NR2F2, DDAH2, RUNX1, PIK3R1, MAP2K5, NOS1, TBX3, OTX2, BARHL2, GSX1, DMRT1, ESR1, EN1, CAPRIN2, LILRB1, SFRP1, HOXB5, SALL1, EBF1, PBX1	225	1760	16792	1.48414	1	0.327059	27.6756
GOTERM_BP_ALL	GO:0051241~negative regulation of multicellular organismal process	23	0.0676988	0.0173917	CALCR, IFIH1, NOS1, FOXA2, SRGAP2C, TRIM27, PAX6, NR2E1, PLG, ANXA2, TGFB2, LILRB1, SFRP1, HOXB8, ROBO2, PBX1, ADAMTS12, GFI1, RUNX1, NR2F2, KCNE3, PIK3R1, MAP2K5	225	1017	16792	1.68782	1	0.325631	27.6888
GOTERM_BP_ALL	GO:0032989~cellular component morphogenesis	28	0.082416	0.0174216	FOXA2, SYT2, PAX6, RIMS1, NR2E1, LATS2, TGFB2, GP5, BCL11B, ROBO2, EHD3, PTPRZ1, OTX2, BARHL2, DMRT1, PCDH15, SLIT3, CTNNA2, CAPRIN2, SFRP1, ISPD, SALL1, NTRK2, MNX1, CYFIP1, APBB2, SYT17, SLITRK5	225	1321	16792	1.58189	1	0.324524	27.7294
GOTERM_BP_ALL	GO:0060627~regulation of vesicle-mediated transport	13	0.0382646	0.0175571	LILRB1, CPLX2, SYT2, LRRTM1, DNAJC6, RAPGEF4, MFGE8, SYT7, RIMS1, SYT17, SYTL1, BICD1, ANXA2	225	449	16792	2.16081	1	0.325043	27.9135
GOTERM_BP_ALL	GO:0045597~positive regulation of cell differentiation	20	0.0588685	0.0176118	EGR3, PDLIM7, SYT2, SRGAP2C, PAX6, ZEB2, CLIC1, RIMS1, PPP1R13L, TESPA1, CAPRIN2, TGFB2, CTNNA2, PROM1, SFRP1, IL1RAP, NTRK2, ROBO2, RUNX1, SYT17	225	841	16792	1.77482	1	0.324329	27.9876
GOTERM_BP_ALL	GO:0016337~single organismal cell-cell adhesion	18	0.0529817	0.0176225	PTPRC, HLA-DQB2, EGR3, FOXA2, CD8A, COL13A1, CLIC1, PLG, TESPA1, TGFB2, CTNNA2, LILRB1, BCL11B, TTYH1, IFNL4, PIK3R1, DPP4, MAP2K5	225	725	16792	1.85291	1	0.322958	28.002
GOTERM_BP_ALL	GO:1903506~regulation of nucleic acid-templated transcription	63	0.185436	0.0178038	HMX2, FOXA2, CDX4, PAX6, PAX5, FSTL1, ZEB2, MXI1, ZNF254, NR2E1, TRIM5, IL1RAP, NR2F2, MAP2K5, PTPRK, EGR3, OTX2, EMX2, BARHL2, ESR1, DMRT1, LILRB1, RBPMS, SKOR1, MNX1, LIN54, DPF3, MYT1, ZNF32, NPAS3, BCL11B, LHX5, AGRN, GFI1, RUNX1, TLX1, TCF24, PIK3R1, NOS1, ZMYM1, TBX3, JARID2, GSX1, ZNF705D, TRIM27, PTPN14, ZNF705E, EN1, PPP1R13L, VSX1, MSRB2, TRIM21, CAPRIN2, ATXN1, ZNF311, SFRP1, HOXB8, SA…	225	3625	16792	1.29704	1	0.324164	28.2471
GOTERM_BP_ALL	GO:0017158~regulation of calcium ion-dependent exocytosis	5	0.0147171	0.0179304	SYT2, SYT7, RIMS1, SYT17, SYTL1	225	75	16792	4.97541	1	0.324541	28.4179
GOTERM_BP_ALL	GO:0044801~single-organism membrane fusion	7	0.020604	0.0182372	STX3, SYT2, SYT7, SYT17, STX10, SYTL1, ANXA2	225	156	16792	3.34883	1	0.327578	28.8299
GOTERM_BP_ALL	GO:0051173~positive regulation of nitrogen compound metabolic process	35	0.10302	0.018337	CALCR, HMX2, FOXA2, ADCY8, CDX4, DRD5, PAX6, PAX5, ZEB2, NR2E1, NPAS3, BCL11B, LHX5, AGRN, GUCA2A, NR2F2, DDAH2, RUNX1, PIK3R1, MAP2K5, NOS1, TBX3, OTX2, BARHL2, GSX1, DMRT1, ESR1, EN1, CAPRIN2, LILRB1, SFRP1, HOXB5, SALL1, EBF1, PBX1	225	1767	16792	1.47826	1	0.327536	28.9635
GOTERM_BP_ALL	GO:0030029~actin filament-based process	17	0.0500383	0.0183377	CLRN1, KCND3, PDLIM7, SCN3B, TRIM27, IQGAP2, CORO6, PCDH15, FGF12, MSRB2, ARHGEF10, TGFB2, SFRP1, SORBS2, CYFIP1, KCNE3, PIK3R1	225	672	16792	1.88799	1	0.326046	28.9645
GOTERM_BP_ALL	GO:0086002~cardiac muscle cell action potential involved in contraction	4	0.0117737	0.0183492	KCND3, SCN3B, FGF12, KCNE3	225	42	16792	7.10772	1	0.324725	28.9797
GOTERM_BP_ALL	GO:1901362~organic cyclic compound biosynthetic process	76	0.2237	0.0184421	MOCOS, HMX2, FOXA2, ADCY8, CYP11B1, CDX4, GABBR1, PAX6, PAX5, FSTL1, ZEB2, MXI1, ZNF254, NR2E1, TGFB2, TRIM5, HTR1B, CPOX, IL1RAP, GUCA2A, NR2F2, MAP2K5, PTPRK, EGR3, LIG1, EMX2, OTX2, BARHL2, ESR1, DMRT1, LILRB1, RBPMS, SKOR1, PKLR, MNX1, MTAP, LIN54, CALCR, DPF3, DRD5, MYT1, ZNF32, NPAS3, BCL11B, LHX5, AGRN, GFI1, RUNX1, PIK3R1, TLX1, TCF24, NOS1, ZMYM1, TBX3, JARID2, GSX1, PTPN14, ZNF705D, TRI…	225	4535	16792	1.25071	1	0.3246	29.1038
GOTERM_BP_ALL	GO:0021543~pallium development	7	0.020604	0.0187462	NTRK2, SRGAP2C, EMX2, PAX6, PAX5, LHX5, NR2E1	225	157	16792	3.3275	1	0.327518	29.5087
GOTERM_BP_ALL	GO:0030316~osteoclast differentiation	5	0.0147171	0.0195601	LILRB1, CALCR, SFRP1, PIK3R1, ANXA2	225	77	16792	4.84618	1	0.33761	30.5812
GOTERM_BP_ALL	GO:0001558~regulation of cell growth	12	0.0353211	0.0197407	SFRP1, LTBP4, SYT2, BARHL2, H3F3A, APBB2, RIMS1, SYT17, TGFB2, CAPRIN2, MAP2K5, SLIT3	225	403	16792	2.22227	1	0.33865	30.8172
GOTERM_BP_ALL	GO:2001141~regulation of RNA biosynthetic process	63	0.185436	0.0197633	HMX2, FOXA2, CDX4, PAX6, PAX5, FSTL1, ZEB2, MXI1, ZNF254, NR2E1, TRIM5, IL1RAP, NR2F2, MAP2K5, PTPRK, EGR3, OTX2, EMX2, BARHL2, ESR1, DMRT1, LILRB1, RBPMS, SKOR1, MNX1, LIN54, DPF3, MYT1, ZNF32, NPAS3, BCL11B, LHX5, AGRN, GFI1, RUNX1, TLX1, TCF24, PIK3R1, NOS1, ZMYM1, TBX3, JARID2, GSX1, ZNF705D, TRIM27, PTPN14, ZNF705E, EN1, PPP1R13L, VSX1, MSRB2, TRIM21, CAPRIN2, ATXN1, ZNF311, SFRP1, HOXB8, SA…	225	3644	16792	1.29027	1	0.337477	30.8466
GOTERM_BP_ALL	GO:0018130~heterocycle biosynthetic process	74	0.217814	0.0200372	MOCOS, HMX2, FOXA2, ADCY8, CDX4, GABBR1, PAX6, PAX5, FSTL1, ZEB2, MXI1, ZNF254, NR2E1, TRIM5, HTR1B, CPOX, IL1RAP, GUCA2A, NR2F2, MAP2K5, PTPRK, EGR3, LIG1, OTX2, EMX2, BARHL2, ESR1, DMRT1, LILRB1, RBPMS, SKOR1, PKLR, MNX1, MTAP, LIN54, CALCR, DPF3, DRD5, MYT1, ZNF32, NPAS3, BCL11B, LHX5, AGRN, GFI1, RUNX1, TLX1, TCF24, PIK3R1, NOS1, ZMYM1, TBX3, JARID2, GSX1, PTPN14, ZNF705D, TRIM27, ZNF705E, EN…	225	4411	16792	1.25203	1	0.339797	31.2028
GOTERM_BP_ALL	GO:0051648~vesicle localization	9	0.0264908	0.0208145	KIF13A, CPLX2, STX3, SYT2, SNPH, SYT7, RIMS1, SYT17, SYTL1	225	254	16792	2.64441	1	0.348947	32.2042
GOTERM_BP_ALL	GO:0006941~striated muscle contraction	7	0.020604	0.0209386	KCND3, NOS1, SCN3B, FGF12, PPP1R13L, EHD3, KCNE3	225	161	16792	3.24483	1	0.349128	32.3628
GOTERM_BP_ALL	GO:0051046~regulation of secretion	17	0.0500383	0.0210202	CPLX2, KCNC4, FOXA2, SYT2, TRIM27, SYT7, RIMS1, NLRP1, TGFB2, KCNS3, LILRB1, HTR1B, SFRP1, IL1RAP, RAPGEF4, SYTL1, SYT17	225	683	16792	1.85758	1	0.348736	32.4669
GOTERM_BP_ALL	GO:1902187~negative regulation of viral release from host cell	3	0.00883028	0.0211189	TRIM5, TRIM27, TRIM21	225	17	16792	13.1702	1	0.348577	32.5926
GOTERM_BP_ALL	GO:0046903~secretion	24	0.0706423	0.0212829	CPLX2, KCNC4, STX3, FOXA2, TBX3, LTBP4, SYT2, TRIM27, SYT7, RIMS1, PLG, NLRP1, ANXA2, TGFB2, KCNS3, LILRB1, HTR1B, SFRP1, SNPH, IL1RAP, NTRK2, RAPGEF4, SYTL1, SYT17	225	1098	16792	1.63128	1	0.349287	32.8009
GOTERM_BP_ALL	GO:0019438~aromatic compound biosynthetic process	74	0.217814	0.0213906	HMX2, FOXA2, ADCY8, CDX4, GABBR1, PAX6, PAX5, FSTL1, ZEB2, MXI1, ZNF254, NR2E1, TGFB2, TRIM5, HTR1B, CPOX, IL1RAP, GUCA2A, NR2F2, MAP2K5, PTPRK, EGR3, LIG1, EMX2, OTX2, BARHL2, ESR1, DMRT1, LILRB1, RBPMS, SKOR1, PKLR, MNX1, MTAP, LIN54, CALCR, DPF3, DRD5, MYT1, ZNF32, NPAS3, BCL11B, LHX5, AGRN, GFI1, RUNX1, TLX1, TCF24, PIK3R1, NOS1, ZMYM1, TBX3, JARID2, GSX1, PTPN14, ZNF705D, TRIM27, ZNF705E, EN…	225	4424	16792	1.24835	1	0.349245	32.9374
GOTERM_BP_ALL	GO:0031344~regulation of cell projection organization	15	0.0441514	0.0217019	CLRN1, SYT2, BARHL2, SRGAP2C, RIMS1, NR2E1, SLIT3, CAPRIN2, SFRP1, IL1RAP, NTRK2, ROBO2, GFI1, AGRN, SYT17	225	572	16792	1.95711	1	0.351877	33.3306
GOTERM_BP_ALL	GO:0051348~negative regulation of transferase activity	11	0.0323777	0.021855	DUSP4, PTPRC, SPRY1, FOXA2, SFRP1, LRRTM1, SPRED2, TRIM27, NR2F2, SPRY4, LATS2	225	357	16792	2.29956	1	0.352415	33.5231
GOTERM_BP_ALL	GO:0050817~coagulation	11	0.0323777	0.0222322	GP5, FOXA2, DGKG, H3F3A, CYP4F11, CLIC1, TFPI2, PIK3R1, EHD3, PLG, ANXA2	225	358	16792	2.29313	1	0.355842	33.9952
GOTERM_BP_ALL	GO:0007599~hemostasis	11	0.0323777	0.0222322	GP5, FOXA2, DGKG, H3F3A, CYP4F11, CLIC1, TFPI2, PIK3R1, EHD3, PLG, ANXA2	225	358	16792	2.29313	1	0.355842	33.9952
GOTERM_BP_ALL	GO:0098609~cell-cell adhesion	25	0.0735857	0.0222778	PTPRC, HLA-DQB2, EGR3, FOXA2, CD8A, CADM2, COL13A1, PCDHB1, PCDH15, CLIC1, PPP1R13L, PLG, TESPA1, ANXA2, TGFB2, CTNNA2, LILRB1, BCL11B, TTYH1, ROBO2, IFNL4, ADGRL3, DPP4, PIK3R1, MAP2K5	225	1164	16792	1.6029	1	0.354972	34.052
GOTERM_BP_ALL	GO:0031328~positive regulation of cellular biosynthetic process	34	0.100077	0.0222886	CALCR, FOXA2, ADCY8, CDX4, DRD5, PAX6, PAX5, ZEB2, NR2E1, NPAS3, BCL11B, LHX5, AGRN, GUCA2A, NR2F2, DDAH2, RUNX1, PIK3R1, MAP2K5, NOS1, TBX3, OTX2, BARHL2, GSX1, DMRT1, ESR1, EN1, CAPRIN2, LILRB1, SFRP1, HOXB5, SALL1, EBF1, PBX1	225	1729	16792	1.46759	1	0.353666	34.0655
GOTERM_BP_ALL	GO:0031623~receptor internalization	5	0.0147171	0.0230864	LILRB1, CALCR, HTR1B, LRRTM1, ANXA2	225	81	16792	4.60686	1	0.36234	35.0526
GOTERM_BP_ALL	GO:0070848~response to growth factor	16	0.0470948	0.0230897	PTPRK, EGR3, NOS1, LTBP4, OTX2, FSTL1, FGF12, TGFB2, SPRY1, TNFRSF1B, SKOR1, SFRP1, NTRK2, SPRED2, ADAMTS12, MAP2K5	225	634	16792	1.88343	1	0.36093	35.0566
GOTERM_BP_ALL	GO:0031327~negative regulation of cellular biosynthetic process	30	0.0883028	0.023216	FOXA2, CDX4, GABBR1, PAX6, PAX5, ZEB2, MXI1, ZNF254, NR2E1, HTR1B, GFI1, RUNX1, NR2F2, MAP2K5, PTPRK, TBX3, JARID2, TRIM27, DMRT1, ESR1, EN1, PPP1R13L, TRIM21, CAPRIN2, LILRB1, ATXN1, SKOR1, SFRP1, SALL1, H3F3A	225	1480	16792	1.51279	1	0.361068	35.2116
GOTERM_BP_ALL	GO:0031400~negative regulation of protein modification process	15	0.0441514	0.0232501	PTPRC, JARID2, TRIM27, PAX6, PAX5, TRIM21, LATS2, SPRY4, DUSP4, SPRY1, SFRP1, LRRTM1, SPRED2, CTDSP2, NR2F2	225	578	16792	1.93679	1	0.360059	35.2533
GOTERM_BP_ALL	GO:0098662~inorganic cation transmembrane transport	16	0.0470948	0.0234031	SLC9A9, PTPRC, KCND3, KCNC4, NOS1, SCN3B, CACNG6, FGF12, KCNK13, KCNS3, HTR1B, TTYH1, CEMIP, MCOLN1, KCNE3, EHD3	225	635	16792	1.88047	1	0.360531	35.4405
GOTERM_BP_ALL	GO:1903861~positive regulation of dendrite extension	3	0.00883028	0.0235528	SYT2, RIMS1, SYT17	225	18	16792	12.4385	1	0.360957	35.6231
GOTERM_BP_ALL	GO:1903859~regulation of dendrite extension	3	0.00883028	0.0235528	SYT2, RIMS1, SYT17	225	18	16792	12.4385	1	0.360957	35.6231
GOTERM_BP_ALL	GO:0009719~response to endogenous stimulus	31	0.0912462	0.024096	CALCR, ADCY8, CYP11B1, LTBP4, DRD5, DUOX1, FSTL1, FGF12, NR2E1, LATS2, TGFB2, P2RY6, SPRY1, HTR1B, SPRED2, ROBO2, ADAMTS12, NR2F2, PIK3R1, PTPRK, EGR3, ESR1, NLRP1, ANXA2, SLIT3, SKOR1, SFRP1, PKLR, NTRK2, H3F3A, ADGRL3	225	1548	16792	1.49455	1	0.366174	36.2817
GOTERM_BP_ALL	GO:0008406~gonad development	8	0.0235474	0.0242316	SFRP1, SALL1, DMRT1, ESR1, H3F3A, ROBO2, TGFB2, SLIT3	225	213	16792	2.80305	1	0.366395	36.445
GOTERM_BP_ALL	GO:1902578~single-organism localization	62	0.182492	0.0243491	SLC9A9, KCNC4, FOXA2, SCN3B, LTBP4, SYT2, GRIK4, PAX6, SIDT1, SYT7, FGF12, KCNK13, MXI1, TAPBP, TGFB2, KIF13A, HTR1B, SPRY1, SNPH, IL1RAP, NIPAL1, MCOLN1, RAPGEF4, ATP8B4, GABRG3, KCND3, STX3, CACNG6, MFGE8, CLIC1, NLRP1, BICD1, LILRB1, BSND, RBPMS, CEMIP, CALCR, CPLX2, RIMS1, BEST4, KCNS3, P2RY6, LRRTM1, TTYH1, AGRN, KCNE3, EHD3, PIK3R1, PTPRC, NOS1, SLCO4C1, TBX3, TRIM27, SUN3, PLG, ANXA2, SFRP…	225	3614	16792	1.28033	1	0.366398	36.5863
GOTERM_BP_ALL	GO:0050777~negative regulation of immune response	6	0.0176606	0.0245803	LILRB1, PTPRC, CR1, TRIM27, FCRLB, TGFB2	225	123	16792	3.64054	1	0.36776	36.8635
GOTERM_BP_ALL	GO:0009887~organ morphogenesis	22	0.0647554	0.0245912	HMX2, TBX3, CDX4, COL13A1, ESR1, PAX6, PAX5, PCDH15, PPP1R13L, VSX1, SLIT3, CTNNA2, TGFB2, PROM1, SPRY1, SFRP1, HOXB8, HOXB5, BCL11B, SALL1, NTRK2, PBX1	225	992	16792	1.65513	1	0.366486	36.8764
GOTERM_BP_ALL	GO:0060291~long-term synaptic potentiation	4	0.0117737	0.0246958	STX3, LRRTM1, NTRK2, NR2E1	225	47	16792	6.35158	1	0.366336	37.0015
GOTERM_BP_ALL	GO:0030001~metal ion transport	19	0.0559251	0.0248662	SLC9A9, PTPRC, KCND3, KCNC4, NOS1, SCN3B, CACNG6, TRIM27, FGF12, KCNK13, KCNS3, LILRB1, HTR1B, TTYH1, CEMIP, NIPAL1, MCOLN1, KCNE3, EHD3	225	814	16792	1.742	1	0.366963	37.2046
GOTERM_BP_ALL	GO:0019219~regulation of nucleobase-containing compound metabolic process	69	0.203096	0.0248664	HMX2, FOXA2, ADCY8, CDX4, GABBR1, PAX6, PAX5, FSTL1, ZEB2, MXI1, ZNF254, NR2E1, TRIM5, HTR1B, IL1RAP, GUCA2A, NR2F2, MAP2K5, PTPRK, EGR3, OTX2, EMX2, BARHL2, ESR1, DMRT1, LILRB1, RBPMS, SKOR1, MNX1, LIN54, CALCR, DPF3, DRD5, MYT1, ZNF32, NPAS3, BCL11B, LHX5, AGRN, GFI1, RUNX1, TLX1, TCF24, PIK3R1, NOS1, ZMYM1, TBX3, JARID2, GSX1, PTPN14, ZNF705D, TRIM27, ZNF705E, EN1, PPP1R13L, VSX1, MSRB2, TRIM2…	225	4104	16792	1.25476	1	0.365586	37.2048
GOTERM_BP_ALL	GO:0008344~adult locomotory behavior	5	0.0147171	0.0249852	FOXA2, HOXB8, PCDH15, EN1, FGF12	225	83	16792	4.49585	1	0.365608	37.346
GOTERM_BP_ALL	GO:1903507~negative regulation of nucleic acid-templated transcription	25	0.0735857	0.0250219	FOXA2, CDX4, PAX6, PAX5, ZEB2, MXI1, ZNF254, NR2E1, GFI1, RUNX1, NR2F2, MAP2K5, PTPRK, TBX3, JARID2, DMRT1, ESR1, TRIM27, EN1, PPP1R13L, ATXN1, SKOR1, SFRP1, SALL1, H3F3A	225	1177	16792	1.5852	1	0.364673	37.3896
GOTERM_BP_ALL	GO:0072522~purine-containing compound biosynthetic process	9	0.0264908	0.0251138	CALCR, HTR1B, NOS1, ADCY8, DRD5, PKLR, GABBR1, MTAP, GUCA2A	225	263	16792	2.55392	1	0.364386	37.4985
GOTERM_BP_ALL	GO:0051253~negative regulation of RNA metabolic process	26	0.0765291	0.0252744	FOXA2, CDX4, PAX6, PAX5, ZEB2, MXI1, ZNF254, NR2E1, GFI1, RUNX1, NR2F2, MAP2K5, PTPRK, TBX3, JARID2, DMRT1, ESR1, TRIM27, EN1, PPP1R13L, TRIM21, ATXN1, SKOR1, SFRP1, SALL1, H3F3A	225	1240	16792	1.56485	1	0.364897	37.6885
GOTERM_BP_ALL	GO:0007166~cell surface receptor signaling pathway	48	0.141285	0.0254914	CALCR, HLA-DQB2, CD8A, OSMR, LTBP4, GRIK4, PAX6, DUOX1, FSTL1, FGF12, RIMS1, LATS2, TESPA1, TGFB2, TRIM5, P2RY6, USP18, TNFRSF1B, SPRY1, LRRTM1, IL1RAP, SPRED2, ROBO2, GFI1, ADAMTS12, PIK3R1, MAP2K5, PTPRK, PTPRC, CR1, EVC, DMRT1, TRIM21, CAPRIN2, HLA-F, SLIT3, LILRB1, EVC2, RBPMS, SKOR1, SFRP1, SALL1, NTRK2, PDGFRL, CYFIP1, DST, ADGRL3, BTBD11	225	2669	16792	1.34219	1	0.366052	37.9444
GOTERM_BP_ALL	GO:0051656~establishment of organelle localization	12	0.0353211	0.0256857	KIF13A, SPRY1, CPLX2, STX3, SYT2, SNPH, PAX6, SYT7, RIMS1, SYT17, SYTL1, BICD1	225	420	16792	2.13232	1	0.366934	38.1726
GOTERM_BP_ALL	GO:0009948~anterior/posterior axis specification	4	0.0117737	0.0260896	FOXA2, TBX3, CDX4, OTX2	225	48	16792	6.21926	1	0.370182	38.6444
GOTERM_BP_ALL	GO:0042221~response to chemical	69	0.203096	0.0265306	FOXA2, ADCY8, CYP11B1, OSMR, LTBP4, DUOX1, PAX6, FSTL1, OR51Q1, BPHL, FGF12, NR2E1, LATS2, TGFB2, TRIM5, SPRY1, HTR1B, USP18, CPOX, OR8K3, IL1RAP, SPRED2, TPO, ROBO2, CTDSP2, NR2F2, MAP2K5, PTPRK, EGR3, STX3, OTX2, EMX2, ESR1, NLRP1, HLA-F, SLIT3, LILRB1, SKOR1, PKLR, MTAP, SLITRK5, CALCR, HLA-DQB2, OR2T2, OR2T1, DRD5, P2RY6, TNFRSF1B, BCL11B, LRRTM1, OR10C1, AGRN, ADAMTS12, GFI1, PIK3R1, PTPRC, …	225	4117	16792	1.2508	1	0.373802	39.1558
GOTERM_BP_ALL	GO:0045934~negative regulation of nucleobase-containing compound metabolic process	28	0.082416	0.0265926	FOXA2, CDX4, GABBR1, PAX6, PAX5, ZEB2, MXI1, ZNF254, NR2E1, HTR1B, GFI1, RUNX1, NR2F2, MAP2K5, PTPRK, TBX3, JARID2, TRIM27, DMRT1, ESR1, EN1, PPP1R13L, TRIM21, ATXN1, SKOR1, SFRP1, SALL1, H3F3A	225	1371	16792	1.52419	1	0.373155	39.2274
GOTERM_BP_ALL	GO:0016477~cell migration	25	0.0735857	0.0266044	PTPRC, PTPRK, EGR3, SRGAP2C, EMX2, BARHL2, DMRT1, PAX6, ZEB2, NR2E1, SLIT3, TGFB2, CTNNA2, P2RY6, SFRP1, SORBS2, NTRK2, CEMIP, ADAMTS12, APBB2, NR2F2, ADGRL3, DPP4, PIK3R1, MAP2K5	225	1184	16792	1.57583	1	0.371954	39.241
GOTERM_BP_ALL	GO:0002520~immune system development	19	0.0559251	0.0267779	CALCR, PTPRC, EGR3, CD8A, JARID2, PTPRZ1, LIG1, TESPA1, ANXA2, TGFB2, LILRB1, SFRP1, HOXB8, BCL11B, TPO, PBX1, GFI1, RUNX1, PIK3R1	225	821	16792	1.72715	1	0.372554	39.4407
GOTERM_BP_ALL	GO:0071495~cellular response to endogenous stimulus	25	0.0735857	0.0268367	CYP11B1, ADCY8, DRD5, LTBP4, FSTL1, FGF12, NR2E1, LATS2, TGFB2, P2RY6, HTR1B, SPRY1, SPRED2, ROBO2, ADAMTS12, NR2F2, PIK3R1, PTPRK, EGR3, ESR1, SLIT3, SKOR1, SFRP1, NTRK2, PKLR	225	1185	16792	1.5745	1	0.371884	39.5083
GOTERM_BP_ALL	GO:0045137~development of primary sexual characteristics	8	0.0235474	0.0271612	SFRP1, SALL1, DMRT1, ESR1, H3F3A, ROBO2, TGFB2, SLIT3	225	218	16792	2.73876	1	0.374135	39.8799
GOTERM_BP_ALL	GO:0009890~negative regulation of biosynthetic process	30	0.0883028	0.0280036	FOXA2, CDX4, GABBR1, PAX6, PAX5, ZEB2, MXI1, ZNF254, NR2E1, HTR1B, GFI1, RUNX1, NR2F2, MAP2K5, PTPRK, TBX3, JARID2, TRIM27, DMRT1, ESR1, EN1, PPP1R13L, TRIM21, CAPRIN2, LILRB1, ATXN1, SKOR1, SFRP1, SALL1, H3F3A	225	1504	16792	1.48865	1	0.381962	40.8347
GOTERM_BP_ALL	GO:0008285~negative regulation of cell proliferation	16	0.0470948	0.0283246	PTPRK, JARID2, PTPN14, PAX6, MXI1, NR2E1, PLG, TGFB2, SLIT3, LILRB1, SPRY1, SFRP1, RPS6KA2, BCL11B, MYO16, NR2F2	225	651	16792	1.83425	1	0.38408	41.1947
GOTERM_BP_ALL	GO:0045892~negative regulation of transcription, DNA-templated	24	0.0706423	0.0284721	PTPRK, FOXA2, TBX3, CDX4, JARID2, TRIM27, ESR1, DMRT1, PAX6, PAX5, EN1, ZEB2, NR2E1, PPP1R13L, ZNF254, ATXN1, SKOR1, SFRP1, SALL1, H3F3A, GFI1, NR2F2, RUNX1, MAP2K5	225	1130	16792	1.58509	1	0.384329	41.3594
GOTERM_BP_ALL	GO:0010468~regulation of gene expression	72	0.211927	0.0289056	HMX2, FOXA2, CDX4, PAX6, PAX5, FSTL1, ZEB2, MXI1, ZNF254, NR2E1, TAPBP, TGFB2, TRIM5, IL1RAP, NR2F2, MAP2K5, PTPRK, EGR3, OTX2, EMX2, BARHL2, ESR1, DMRT1, SLIT3, LILRB1, RBPMS, SKOR1, MNX1, LIN54, CALCR, DPF3, MYT1, RIMS1, ZNF32, TNFRSF1B, NPAS3, BCL11B, LHX5, AGRN, GFI1, RUNX1, TLX1, TCF24, PIK3R1, CR1, NOS1, ZMYM1, TBX3, JARID2, GSX1, PTPN14, ZNF705D, TRIM27, ZNF705E, EN1, PPP1R13L, VSX1, MSRB2…	225	4345	16792	1.2367	1	0.387599	41.841
GOTERM_BP_ALL	GO:0002762~negative regulation of myeloid leukocyte differentiation	4	0.0117737	0.0290013	LILRB1, SFRP1, RUNX1, PIK3R1	225	50	16792	5.97049	1	0.387286	41.9468
GOTERM_BP_ALL	GO:0007411~axon guidance	8	0.0235474	0.0299054	ISPD, BCL11B, OTX2, PAX6, ROBO2, APBB2, TGFB2, SLIT3	225	223	16792	2.67735	1	0.39538	42.9375
GOTERM_BP_ALL	GO:0035270~endocrine system development	6	0.0176606	0.0302524	FOXA2, SALL1, GSX1, MNX1, PAX6, PBX1	225	130	16792	3.44451	1	0.397623	43.3136
GOTERM_BP_ALL	GO:0009790~embryo development	21	0.061812	0.0305019	HMX2, FOXA2, TBX3, CDX4, OTX2, PAX6, PAX5, PCDH15, EN1, PPP1R13L, LATS2, TGFB2, DUSP4, SFRP1, HOXB8, HOXB5, SALL1, TPO, PBX1, NR2F2, MAP2K5	225	954	16792	1.64282	1	0.398845	43.5823
GOTERM_BP_ALL	GO:0034654~nucleobase-containing compound biosynthetic process	72	0.211927	0.0306048	HMX2, FOXA2, ADCY8, CDX4, GABBR1, PAX6, PAX5, FSTL1, ZEB2, MXI1, ZNF254, NR2E1, TRIM5, HTR1B, IL1RAP, GUCA2A, NR2F2, MAP2K5, PTPRK, EGR3, LIG1, OTX2, EMX2, BARHL2, ESR1, DMRT1, LILRB1, RBPMS, SKOR1, PKLR, MNX1, MTAP, LIN54, CALCR, DPF3, DRD5, MYT1, ZNF32, NPAS3, BCL11B, LHX5, AGRN, GFI1, RUNX1, TLX1, TCF24, PIK3R1, NOS1, ZMYM1, TBX3, JARID2, GSX1, PTPN14, ZNF705D, TRIM27, ZNF705E, EN1, PPP1R13L, …	225	4357	16792	1.23329	1	0.39857	43.6929
GOTERM_BP_ALL	GO:0097485~neuron projection guidance	8	0.0235474	0.0307218	ISPD, BCL11B, OTX2, PAX6, ROBO2, APBB2, TGFB2, SLIT3	225	224	16792	2.6654	1	0.398441	43.8184
GOTERM_BP_ALL	GO:0017157~regulation of exocytosis	7	0.020604	0.0307682	CPLX2, SYT2, RAPGEF4, SYT7, RIMS1, SYT17, SYTL1	225	176	16792	2.96828	1	0.397601	43.8681
GOTERM_BP_ALL	GO:0021516~dorsal spinal cord development	3	0.00883028	0.0314954	HOXB8, GSX1, LHX5	225	21	16792	10.6616	1	0.403574	44.6412
GOTERM_BP_ALL	GO:0097484~dendrite extension	3	0.00883028	0.0314954	SYT2, RIMS1, SYT17	225	21	16792	10.6616	1	0.403574	44.6412
GOTERM_BP_ALL	GO:0048870~cell motility	27	0.0794725	0.0317064	PAX6, ZEB2, NR2E1, TGFB2, P2RY6, SORBS2, ADAMTS12, NR2F2, PIK3R1, DPP4, MAP2K5, PTPRC, PTPRK, EGR3, CLRN1, EMX2, BARHL2, SRGAP2C, DMRT1, SLIT3, CTNNA2, SFRP1, NTRK2, CEMIP, APBB2, DST, ADGRL3	225	1330	16792	1.51507	1	0.404357	44.8636
GOTERM_BP_ALL	GO:0051674~localization of cell	27	0.0794725	0.0317064	PAX6, ZEB2, NR2E1, TGFB2, P2RY6, SORBS2, ADAMTS12, NR2F2, PIK3R1, DPP4, MAP2K5, PTPRC, PTPRK, EGR3, CLRN1, EMX2, BARHL2, SRGAP2C, DMRT1, SLIT3, CTNNA2, SFRP1, NTRK2, CEMIP, APBB2, DST, ADGRL3	225	1330	16792	1.51507	1	0.404357	44.8636
GOTERM_BP_ALL	GO:0048534~hematopoietic or lymphoid organ development	18	0.0529817	0.0317478	CALCR, PTPRC, EGR3, CD8A, JARID2, PTPRZ1, TESPA1, ANXA2, TGFB2, LILRB1, SFRP1, HOXB8, BCL11B, TPO, PBX1, GFI1, RUNX1, PIK3R1	225	778	16792	1.72668	1	0.403461	44.9071
GOTERM_BP_ALL	GO:0006811~ion transport	29	0.0853594	0.0320261	SLC9A9, KCNC4, SCN3B, GRIK4, FGF12, KCNK13, RIMS1, BEST4, KCNS3, P2RY6, HTR1B, TTYH1, NIPAL1, MCOLN1, EHD3, KCNE3, PTPRC, KCND3, GABRG3, SLCO4C1, NOS1, CACNG6, TRIM27, CLIC1, LILRB1, BSND, SLC6A7, NTRK2, CEMIP	225	1458	16792	1.48443	1	0.404899	45.199
GOTERM_BP_ALL	GO:0098602~single organism cell adhesion	18	0.0529817	0.0320808	PTPRC, HLA-DQB2, EGR3, FOXA2, CD8A, COL13A1, CLIC1, PLG, TESPA1, TGFB2, CTNNA2, LILRB1, BCL11B, TTYH1, IFNL4, PIK3R1, DPP4, MAP2K5	225	779	16792	1.72447	1	0.40414	45.2562
GOTERM_BP_ALL	GO:0007389~pattern specification process	12	0.0353211	0.0324544	FOXA2, TBX3, SFRP1, CDX4, HOXB8, HOXB5, OTX2, EMX2, PAX6, PBX1, EN1, NR2F2	225	436	16792	2.05407	1	0.406488	45.6454
GOTERM_BP_ALL	GO:0007009~plasma membrane organization	9	0.0264908	0.03266	CALCR, KIF13A, STX3, SCN3B, SYT7, PIK3R1, EHD3, ANXA2, TGFB2	225	277	16792	2.42484	1	0.407189	45.8584
GOTERM_BP_ALL	GO:0034220~ion transmembrane transport	21	0.061812	0.0331866	SLC9A9, PTPRC, KCND3, KCNC4, GABRG3, NOS1, SCN3B, GRIK4, CACNG6, CLIC1, FGF12, KCNK13, BEST4, KCNS3, BSND, HTR1B, TTYH1, CEMIP, MCOLN1, KCNE3, EHD3	225	963	16792	1.62747	1	0.410958	46.4004
GOTERM_BP_ALL	GO:0021515~cell differentiation in spinal cord	4	0.0117737	0.0336776	GSX1, MNX1, PAX6, LHX5	225	53	16792	5.63254	1	0.414339	46.9012
GOTERM_BP_ALL	GO:0022407~regulation of cell-cell adhesion	11	0.0323777	0.034555	LILRB1, HLA-DQB2, PTPRC, EGR3, FOXA2, IFNL4, PIK3R1, PLG, TESPA1, DPP4, MAP2K5	225	386	16792	2.12679	1	0.421287	47.785
GOTERM_BP_ALL	GO:0044089~positive regulation of cellular component biogenesis	12	0.0353211	0.0349373	CLRN1, SFRP1, LRRTM1, NTRK2, IL1RAP, TRIM27, CYFIP1, IQGAP2, AGRN, ADGRL3, SLITRK5, ARHGEF10	225	441	16792	2.03078	1	0.423541	48.1658
GOTERM_BP_ALL	GO:0008284~positive regulation of cell proliferation	19	0.0559251	0.0355519	PTPRC, EGR3, HMX2, KRT6A, STX3, TBX3, OSMR, ESR1, PAX6, NR2E1, ANXA2, TGFB2, HTR1B, SFRP1, NTRK2, LHX5, PBX1, DPP4, MAP2K5	225	849	16792	1.67019	1	0.427899	48.7723
GOTERM_BP_ALL	GO:0050808~synapse organization	8	0.0235474	0.0356599	LRRTM1, NTRK2, IL1RAP, ROBO2, AGRN, ADGRL3, SLITRK5, CTNNA2	225	231	16792	2.58463	1	0.42759	48.8782
GOTERM_BP_ALL	GO:0060041~retina development in camera-type eye	6	0.0176606	0.0357203	PROM1, NTRK2, PAX6, VSX1, NR2E1, TGFB2	225	136	16792	3.29255	1	0.426851	48.9374
GOTERM_BP_ALL	GO:1902476~chloride transmembrane transport	5	0.0147171	0.0358665	BSND, GABRG3, TTYH1, CLIC1, BEST4	225	93	16792	4.01243	1	0.426894	49.0802
GOTERM_BP_ALL	GO:0045638~negative regulation of myeloid cell differentiation	5	0.0147171	0.0358665	LILRB1, SFRP1, HOXB8, RUNX1, PIK3R1	225	93	16792	4.01243	1	0.426894	49.0802
GOTERM_BP_ALL	GO:0007015~actin filament organization	10	0.0294343	0.0362192	CLRN1, SFRP1, SORBS2, TRIM27, CYFIP1, IQGAP2, PCDH15, PIK3R1, MSRB2, ARHGEF10	225	335	16792	2.22779	1	0.428797	49.4233
GOTERM_BP_ALL	GO:0044765~single-organism transport	58	0.170719	0.0362574	SLC9A9, KCNC4, FOXA2, SCN3B, LTBP4, SYT2, GRIK4, SIDT1, SYT7, FGF12, KCNK13, MXI1, TAPBP, TGFB2, KIF13A, HTR1B, SNPH, IL1RAP, NIPAL1, MCOLN1, RAPGEF4, ATP8B4, GABRG3, KCND3, STX3, CACNG6, MFGE8, CLIC1, NLRP1, BICD1, LILRB1, BSND, RBPMS, CEMIP, CALCR, CPLX2, RIMS1, BEST4, KCNS3, P2RY6, LRRTM1, TTYH1, KCNE3, EHD3, PIK3R1, PTPRC, SLCO4C1, NOS1, TBX3, TRIM27, PLG, ANXA2, SFRP1, SLC6A7, NTRK2, CYFIP1,…	225	3415	16792	1.26753	1	0.427864	49.4603
GOTERM_BP_ALL	GO:0051252~regulation of RNA metabolic process	63	0.185436	0.0362609	HMX2, FOXA2, CDX4, PAX6, PAX5, FSTL1, ZEB2, MXI1, ZNF254, NR2E1, TRIM5, IL1RAP, NR2F2, MAP2K5, PTPRK, EGR3, OTX2, EMX2, BARHL2, ESR1, DMRT1, LILRB1, RBPMS, SKOR1, MNX1, LIN54, DPF3, MYT1, ZNF32, NPAS3, BCL11B, LHX5, AGRN, GFI1, RUNX1, TLX1, TCF24, PIK3R1, NOS1, ZMYM1, TBX3, JARID2, GSX1, ZNF705D, TRIM27, PTPN14, ZNF705E, EN1, PPP1R13L, VSX1, MSRB2, TRIM21, CAPRIN2, ATXN1, ZNF311, SFRP1, HOXB8, SA…	225	3762	16792	1.2498	1	0.426627	49.4637
GOTERM_BP_ALL	GO:0043433~negative regulation of sequence-specific DNA binding transcription factor activity	6	0.0176606	0.0366871	FOXA2, ESR1, PBX1, GFI1, TRIM21, MAP2K5	225	137	16792	3.26852	1	0.429165	49.8751
GOTERM_BP_ALL	GO:0086003~cardiac muscle cell contraction	4	0.0117737	0.0369994	KCND3, SCN3B, FGF12, KCNE3	225	55	16792	5.42772	1	0.430668	50.1745
GOTERM_BP_ALL	GO:0086005~ventricular cardiac muscle cell action potential	3	0.00883028	0.0372926	KCND3, SCN3B, KCNE3	225	23	16792	9.73449	1	0.431989	50.4541
GOTERM_BP_ALL	GO:0050877~neurological system process	26	0.0765291	0.0374551	OR2T2, OR2T1, SCN3B, ADCY8, DRD5, PAX6, OR51Q1, FGF12, RIMS1, NR2E1, OR8K3, OR10C1, CLRN1, CNTN5, PTPRZ1, EN1, PCDH15, VSX1, CTNNA2, OR12D2, RPS6KA2, HOXB8, NTRK2, CEMIP, CYFIP1, OR8H1	225	1288	16792	1.50653	1	0.432156	50.6084
GOTERM_BP_ALL	GO:0097659~nucleic acid-templated transcription	63	0.185436	0.0378704	HMX2, FOXA2, CDX4, PAX6, PAX5, FSTL1, ZEB2, MXI1, ZNF254, NR2E1, TRIM5, IL1RAP, NR2F2, MAP2K5, PTPRK, EGR3, OTX2, EMX2, BARHL2, ESR1, DMRT1, LILRB1, RBPMS, SKOR1, MNX1, LIN54, DPF3, MYT1, ZNF32, NPAS3, BCL11B, LHX5, AGRN, GFI1, RUNX1, TLX1, TCF24, PIK3R1, NOS1, ZMYM1, TBX3, JARID2, GSX1, ZNF705D, TRIM27, PTPN14, ZNF705E, EN1, PPP1R13L, VSX1, MSRB2, TRIM21, CAPRIN2, ATXN1, ZNF311, SFRP1, HOXB8, SA…	225	3771	16792	1.24682	1	0.434519	51.0007
GOTERM_BP_ALL	GO:0010558~negative regulation of macromolecule biosynthetic process	28	0.082416	0.0382829	FOXA2, CDX4, PAX6, PAX5, ZEB2, MXI1, ZNF254, NR2E1, GFI1, RUNX1, NR2F2, MAP2K5, PTPRK, TBX3, JARID2, TRIM27, DMRT1, ESR1, EN1, PPP1R13L, TRIM21, CAPRIN2, LILRB1, ATXN1, SKOR1, SFRP1, SALL1, H3F3A	225	1418	16792	1.47367	1	0.436832	51.3874
GOTERM_BP_ALL	GO:0009889~regulation of biosynthetic process	71	0.208983	0.0390355	HMX2, FOXA2, ADCY8, CDX4, GABBR1, PAX6, PAX5, FSTL1, ZEB2, MXI1, ZNF254, NR2E1, TGFB2, TRIM5, HTR1B, IL1RAP, GUCA2A, NR2F2, DDAH2, MAP2K5, PTPRK, EGR3, OTX2, EMX2, BARHL2, ESR1, DMRT1, LILRB1, RBPMS, SKOR1, MNX1, LIN54, CALCR, DPF3, DRD5, MYT1, ZNF32, NPAS3, BCL11B, LHX5, AGRN, GFI1, RUNX1, TLX1, TCF24, PIK3R1, NOS1, ZMYM1, TBX3, JARID2, GSX1, PTPN14, ZNF705D, TRIM27, ZNF705E, EN1, PPP1R13L, VSX1…	225	4339	16792	1.22121	1	0.44202	52.0856
GOTERM_BP_ALL	GO:0010629~negative regulation of gene expression	29	0.0853594	0.0391148	FOXA2, CDX4, PAX6, PAX5, ZEB2, ZNF254, NR2E1, TGFB2, GFI1, RUNX1, NR2F2, MAP2K5, PTPRK, CR1, TBX3, JARID2, TRIM27, DMRT1, ESR1, EN1, PPP1R13L, TRIM21, SLIT3, CAPRIN2, ATXN1, SKOR1, SFRP1, SALL1, H3F3A	225	1485	16792	1.45744	1	0.441439	52.1586
GOTERM_BP_ALL	GO:0030097~hemopoiesis	17	0.0500383	0.0392424	CALCR, PTPRC, EGR3, CD8A, PTPRZ1, TESPA1, ANXA2, TGFB2, LILRB1, SFRP1, HOXB8, BCL11B, TPO, PBX1, GFI1, RUNX1, PIK3R1	225	739	16792	1.71682	1	0.441272	52.2759
GOTERM_BP_ALL	GO:0061364~apoptotic process involved in luteolysis	2	0.00588685	0.0394899	ROBO2, SLIT3	225	3	16792	49.7541	1	0.442114	52.5025
GOTERM_BP_ALL	GO:0051129~negative regulation of cellular component organization	15	0.0441514	0.0402415	FOXA2, JARID2, SRGAP2C, DMRT1, PAX5, ANXA2, TGFB2, LILRB1, SFRP1, RPS6KA2, LRRTM1, H3F3A, ROBO2, GFI1, DPP4	225	624	16792	1.79402	1	0.447155	53.1846
GOTERM_BP_ALL	GO:0031324~negative regulation of cellular metabolic process	42	0.123624	0.0404158	FOXA2, CDX4, GABBR1, PAX6, PAX5, ZEB2, MXI1, NR2E1, ZNF254, SPRY4, LATS2, TGFB2, HTR1B, SPRY1, LRRTM1, SPRED2, CTDSP2, GFI1, NR2F2, RUNX1, TFPI2, MAP2K5, PTPRK, PTPRC, CR1, TBX3, JARID2, TRIM27, DMRT1, ESR1, EN1, PPP1R13L, TRIM21, ANXA2, CAPRIN2, LILRB1, ATXN1, DUSP4, SKOR1, SFRP1, SALL1, H3F3A	225	2345	16792	1.33668	1	0.447358	53.3415
GOTERM_BP_ALL	GO:0007596~blood coagulation	10	0.0294343	0.0404363	GP5, DGKG, H3F3A, CYP4F11, CLIC1, TFPI2, PIK3R1, EHD3, PLG, ANXA2	225	342	16792	2.1822	1	0.446289	53.3599
GOTERM_BP_ALL	GO:0048278~vesicle docking	4	0.0117737	0.0404827	CPLX2, STX3, SNPH, STX10	225	57	16792	5.23727	1	0.445439	53.4015
GOTERM_BP_ALL	GO:0001657~ureteric bud development	5	0.0147171	0.0408751	SPRY1, SFRP1, SALL1, ROBO2, PBX1	225	97	16792	3.84696	1	0.447436	53.7525
GOTERM_BP_ALL	GO:0030804~positive regulation of cyclic nucleotide biosynthetic process	5	0.0147171	0.0408751	CALCR, NOS1, ADCY8, DRD5, GUCA2A	225	97	16792	3.84696	1	0.447436	53.7525
GOTERM_BP_ALL	GO:0051248~negative regulation of protein metabolic process	22	0.0647554	0.0412331	PTPRC, CR1, JARID2, TRIM27, ESR1, PAX6, PAX5, TRIM21, LATS2, SPRY4, ANXA2, CAPRIN2, LILRB1, DUSP4, SPRY1, SFRP1, LRRTM1, SPRED2, CTDSP2, NR2F2, TFPI2, MAP2K5	225	1049	16792	1.56519	1	0.449131	54.0703
GOTERM_BP_ALL	GO:0031326~regulation of cellular biosynthetic process	70	0.20604	0.0418849	HMX2, FOXA2, ADCY8, CDX4, GABBR1, PAX6, PAX5, FSTL1, ZEB2, MXI1, ZNF254, NR2E1, TRIM5, HTR1B, IL1RAP, GUCA2A, NR2F2, DDAH2, MAP2K5, PTPRK, EGR3, OTX2, EMX2, BARHL2, ESR1, DMRT1, LILRB1, RBPMS, SKOR1, MNX1, LIN54, CALCR, DPF3, DRD5, MYT1, ZNF32, NPAS3, BCL11B, LHX5, AGRN, GFI1, RUNX1, TLX1, TCF24, PIK3R1, NOS1, ZMYM1, TBX3, JARID2, GSX1, PTPN14, ZNF705D, TRIM27, ZNF705E, EN1, PPP1R13L, VSX1, MSRB2…	225	4284	16792	1.21946	1	0.45318	54.6439
GOTERM_BP_ALL	GO:0006366~transcription from RNA polymerase II promoter	34	0.100077	0.0419334	FOXA2, CDX4, PAX6, PAX5, FSTL1, ZEB2, NR2E1, ZNF254, BCL11B, AGRN, GFI1, NR2F2, RUNX1, PIK3R1, MAP2K5, NOS1, TBX3, JARID2, OTX2, BARHL2, GSX1, TRIM27, DMRT1, ESR1, EN1, PPP1R13L, CAPRIN2, LILRB1, SKOR1, SFRP1, HOXB5, SALL1, EBF1, PBX1	225	1820	16792	1.39421	1	0.452346	54.6863
GOTERM_BP_ALL	GO:0009187~cyclic nucleotide metabolic process	7	0.020604	0.0420224	CALCR, HTR1B, NOS1, ADCY8, DRD5, GABBR1, GUCA2A	225	190	16792	2.74957	1	0.451841	54.764
GOTERM_BP_ALL	GO:0072163~mesonephric epithelium development	5	0.0147171	0.0421863	SPRY1, SFRP1, SALL1, ROBO2, PBX1	225	98	16792	3.80771	1	0.451938	54.9068
GOTERM_BP_ALL	GO:0072164~mesonephric tubule development	5	0.0147171	0.0421863	SPRY1, SFRP1, SALL1, ROBO2, PBX1	225	98	16792	3.80771	1	0.451938	54.9068
GOTERM_BP_ALL	GO:0048585~negative regulation of response to stimulus	27	0.0794725	0.0427565	FOXA2, LATS2, SPRY4, TGFB2, HTR1B, TNFRSF1B, SPRY1, LRRTM1, SPRED2, ROBO2, ADAMTS12, MAP2K5, PTPRC, CR1, NOS1, ESR1, TRIM27, BICD1, PLG, ANXA2, SLIT3, CTNNA2, LILRB1, DUSP4, SKOR1, SFRP1, FCRLB	225	1369	16792	1.47191	1	0.455258	55.4003
GOTERM_BP_ALL	GO:0072073~kidney epithelium development	6	0.0176606	0.0428247	PROM1, SPRY1, SFRP1, SALL1, ROBO2, PBX1	225	143	16792	3.13138	1	0.454587	55.459
GOTERM_BP_ALL	GO:0032269~negative regulation of cellular protein metabolic process	21	0.061812	0.0430466	PTPRC, CR1, JARID2, TRIM27, ESR1, PAX6, PAX5, TRIM21, LATS2, SPRY4, ANXA2, CAPRIN2, DUSP4, SPRY1, SFRP1, LRRTM1, SPRED2, CTDSP2, NR2F2, TFPI2, MAP2K5	225	992	16792	1.57989	1	0.45513	55.6493
GOTERM_BP_ALL	GO:0010719~negative regulation of epithelial to mesenchymal transition	3	0.00883028	0.0434624	FOXA2, SFRP1, TGFB2	225	25	16792	8.95573	1	0.457183	56.0041
GOTERM_BP_ALL	GO:0006887~exocytosis	11	0.0323777	0.0450152	CPLX2, STX3, SYT2, SNPH, RAPGEF4, SYT7, RIMS1, SYT17, SYTL1, PLG, TGFB2	225	404	16792	2.03204	1	0.46796	57.3052
GOTERM_BP_ALL	GO:0051172~negative regulation of nitrogen compound metabolic process	29	0.0853594	0.0454018	FOXA2, CDX4, GABBR1, PAX6, PAX5, ZEB2, MXI1, ZNF254, NR2E1, HTR1B, GFI1, RUNX1, NR2F2, MAP2K5, PTPRK, TBX3, JARID2, TRIM27, DMRT1, ESR1, EN1, PPP1R13L, TRIM21, CAPRIN2, ATXN1, SKOR1, SFRP1, SALL1, H3F3A	225	1506	16792	1.43712	1	0.46969	57.6235
GOTERM_BP_ALL	GO:0072091~regulation of stem cell proliferation	4	0.0117737	0.0460067	PTPRC, TBX3, PAX6, NR2E1	225	60	16792	4.97541	1	0.473046	58.1169
GOTERM_BP_ALL	GO:0051283~negative regulation of sequestering of calcium ion	5	0.0147171	0.046261	PTPRC, HTR1B, NOS1, CEMIP, MCOLN1	225	101	16792	3.69461	1	0.473744	58.3228
GOTERM_BP_ALL	GO:0072089~stem cell proliferation	5	0.0147171	0.046261	PTPRC, TBX3, PAX6, RUNX1, NR2E1	225	101	16792	3.69461	1	0.473744	58.3228
GOTERM_BP_ALL	GO:0051209~release of sequestered calcium ion into cytosol	5	0.0147171	0.046261	PTPRC, HTR1B, NOS1, CEMIP, MCOLN1	225	101	16792	3.69461	1	0.473744	58.3228
GOTERM_BP_ALL	GO:0009152~purine ribonucleotide biosynthetic process	8	0.0235474	0.046516	CALCR, HTR1B, NOS1, ADCY8, DRD5, PKLR, GABBR1, GUCA2A	225	245	16792	2.43693	1	0.474442	58.5282
GOTERM_BP_ALL	GO:0001763~morphogenesis of a branching structure	7	0.020604	0.0466027	SPRY1, TBX3, SFRP1, COL13A1, SALL1, ESR1, PBX1	225	195	16792	2.67907	1	0.473886	58.5978
GOTERM_BP_ALL	GO:0045927~positive regulation of growth	8	0.0235474	0.0472904	SFRP1, SYT2, H3F3A, AGRN, RIMS1, SYT17, TGFB2, MAP2K5	225	246	16792	2.42703	1	0.477769	59.1462
GOTERM_BP_ALL	GO:0016043~cellular component organization	95	0.279626	0.0475497	KCNC4, PDLIM7, FOXA2, SCN3B, CADM2, TUBB2A, HPS3, SYT2, LTBP4, PAX6, IQGAP2, PAX5, ZEB2, SYT7, NR2E1, TESPA1, LATS2, TAPBP, TGFB2, KIF13A, EFHD1, TRIM5, SPRY1, GP5, IL1RAP, DNAJC6, ROBO2, MCOLN1, DPP4, ATP8B4, MAP2K5, PTPRK, KCND3, CLRN1, STX3, LIG1, BARHL2, OTX2, ESR1, DMRT1, CORO6, MFGE8, BICD1, ARHGEF10, SLIT3, CTNNA2, LILRB1, SPATA18, MNX1, CEMIP, SLITRK5, DST, CALCR, DPF3, KRT6A, COPS7A, RIM…	225	6109	16792	1.16058	1	0.478473	59.3512
GOTERM_BP_ALL	GO:0021761~limbic system development	5	0.0147171	0.0476663	TBX3, GSX1, EMX2, LHX5, NR2E1	225	102	16792	3.65839	1	0.478132	59.443
GOTERM_BP_ALL	GO:0070887~cellular response to chemical stimulus	46	0.135398	0.0484287	HLA-DQB2, FOXA2, ADCY8, OSMR, CYP11B1, DRD5, LTBP4, DUOX1, FSTL1, BPHL, FGF12, NR2E1, LATS2, TGFB2, TRIM5, P2RY6, USP18, TNFRSF1B, HTR1B, SPRY1, LRRTM1, IL1RAP, SPRED2, CTDSP2, ROBO2, AGRN, GFI1, ADAMTS12, NR2F2, PIK3R1, MAP2K5, PTPRK, PTPRC, EGR3, NOS1, OTX2, ESR1, TRIM21, HLA-F, SLIT3, LILRB1, SKOR1, SFRP1, RPS6KA2, NTRK2, PKLR	225	2648	16792	1.29646	1	0.482473	60.0388
GOTERM_BP_ALL	GO:0045596~negative regulation of cell differentiation	15	0.0441514	0.0484395	FOXA2, TBX3, SRGAP2C, PAX6, NR2E1, TGFB2, LILRB1, SKOR1, SFRP1, HOXB8, PBX1, GFI1, ADAMTS12, RUNX1, PIK3R1	225	640	16792	1.74917	1	0.481362	60.0472
GOTERM_BP_ALL	GO:0072359~circulatory system development	20	0.0588685	0.0489823	EGR3, TBX3, CDX4, PTPN14, PAX6, MFGE8, FGF12, PPP1R13L, NR2E1, ANXA2, TGFB2, SFRP1, RPS6KA2, SORBS2, SALL1, NTRK2, RUNX1, NR2F2, SLITRK5, MAP2K5	225	945	16792	1.57949	1	0.484072	60.4662
GOTERM_BP_ALL	GO:0072358~cardiovascular system development	20	0.0588685	0.0489823	EGR3, TBX3, CDX4, PTPN14, PAX6, MFGE8, FGF12, PPP1R13L, NR2E1, ANXA2, TGFB2, SFRP1, RPS6KA2, SORBS2, SALL1, NTRK2, RUNX1, NR2F2, SLITRK5, MAP2K5	225	945	16792	1.57949	1	0.484072	60.4662
GOTERM_BP_ALL	GO:0030810~positive regulation of nucleotide biosynthetic process	5	0.0147171	0.0490952	CALCR, NOS1, ADCY8, DRD5, GUCA2A	225	103	16792	3.62287	1	0.483694	60.5528
GOTERM_BP_ALL	GO:1900373~positive regulation of purine nucleotide biosynthetic process	5	0.0147171	0.0490952	CALCR, NOS1, ADCY8, DRD5, GUCA2A	225	103	16792	3.62287	1	0.483694	60.5528
GOTERM_BP_ALL	GO:0001823~mesonephros development	5	0.0147171	0.0490952	SPRY1, SFRP1, SALL1, ROBO2, PBX1	225	103	16792	3.62287	1	0.483694	60.5528
GOTERM_BP_ALL	GO:0022409~positive regulation of cell-cell adhesion	8	0.0235474	0.0493469	LILRB1, HLA-DQB2, PTPRC, EGR3, FOXA2, PIK3R1, TESPA1, DPP4	225	248	16792	2.40746	1	0.484306	60.7453
GOTERM_BP_ALL	GO:0015698~inorganic anion transport	6	0.0176606	0.0495455	BSND, P2RY6, GABRG3, TTYH1, CLIC1, BEST4	225	149	16792	3.00528	1	0.484537	60.8966
GOTERM_BP_ALL	GO:0030155~regulation of cell adhesion	15	0.0441514	0.0495793	HLA-DQB2, PTPRC, EGR3, STX3, FOXA2, PLG, TESPA1, TGFB2, LILRB1, SMOC2, SFRP1, IFNL4, PIK3R1, DPP4, MAP2K5	225	643	16792	1.74101	1	0.483605	60.9223
GOTERM_BP_ALL	GO:0021885~forebrain cell migration	4	0.0117737	0.0498855	SRGAP2C, EMX2, NR2E1, SLIT3	225	62	16792	4.81491	1	0.484595	61.1543
GOTERM_BP_ALL	GO:0045671~negative regulation of osteoclast differentiation	3	0.00883028	0.0499812	LILRB1, SFRP1, PIK3R1	225	27	16792	8.29235	1	0.484103	61.2265
GOTERM_BP_ALL	GO:0098655~cation transmembrane transport	16	0.0470948	0.0501302	SLC9A9, PTPRC, KCND3, KCNC4, NOS1, SCN3B, CACNG6, FGF12, KCNK13, KCNS3, HTR1B, TTYH1, CEMIP, MCOLN1, KCNE3, EHD3	225	703	16792	1.69857	1	0.483986	61.3387
GOTERM_BP_ALL	GO:2000021~regulation of ion homeostasis	7	0.020604	0.0505145	PTPRC, HTR1B, NOS1, SCN3B, CEMIP, MCOLN1, FGF12	225	199	16792	2.62521	1	0.485507	61.6267
GOTERM_BP_ALL	GO:0043112~receptor metabolic process	6	0.0176606	0.0507227	LILRB1, CALCR, HTR1B, LRRTM1, EHD3, ANXA2	225	150	16792	2.98524	1	0.485798	61.7819
GOTERM_BP_ALL	GO:0065009~regulation of molecular function	49	0.144228	0.0509973	FOXA2, SCN3B, ADCY8, CDC14C, GABBR1, IQGAP2, ZEB2, FGF12, LATS2, SPRY4, TGFB2, TRIM5, SPRY1, IL1RAP, SPRED2, RAPGEF4, GUCA2A, DDAH2, NR2F2, TFPI2, MAP2K5, ESR1, BICD1, NLRP1, ARHGEF10, CEMIP, CALCR, DRD5, RIMS1, LRRTM1, GFI1, AGRN, KCNE3, EHD3, PIK3R1, PTPRC, CR1, NOS1, ARHGEF37, SRGAP2C, TRIM27, TRIM21, DENND1C, ANXA2, CAPRIN2, DUSP4, SFRP1, NTRK2, PBX1	225	2863	16792	1.27731	1	0.486544	61.9857
GOTERM_BP_ALL	GO:0009892~negative regulation of metabolic process	44	0.129511	0.0510671	FOXA2, CDX4, DRD5, GABBR1, PAX6, PAX5, ZEB2, MXI1, NR2E1, ZNF254, SPRY4, LATS2, TGFB2, HTR1B, SPRY1, LRRTM1, SPRED2, CTDSP2, GFI1, NR2F2, RUNX1, TFPI2, MAP2K5, PTPRK, PTPRC, CR1, TBX3, JARID2, TRIM27, DMRT1, ESR1, EN1, PPP1R13L, TRIM21, ANXA2, CAPRIN2, SLIT3, LILRB1, ATXN1, DUSP4, SKOR1, SFRP1, SALL1, H3F3A	225	2522	16792	1.30205	1	0.485878	62.0373
GOTERM_BP_ALL	GO:0031346~positive regulation of cell projection organization	9	0.0264908	0.0514398	CLRN1, SYT2, NTRK2, IL1RAP, ROBO2, AGRN, RIMS1, SYT17, CAPRIN2	225	304	16792	2.20947	1	0.487291	62.3118
GOTERM_BP_ALL	GO:1902656~calcium ion import into cytosol	5	0.0147171	0.0520232	PTPRC, HTR1B, NOS1, CEMIP, MCOLN1	225	105	16792	3.55386	1	0.490122	62.7379
GOTERM_BP_ALL	GO:0097553~calcium ion transmembrane import into cytosol	5	0.0147171	0.0520232	PTPRC, HTR1B, NOS1, CEMIP, MCOLN1	225	105	16792	3.55386	1	0.490122	62.7379
GOTERM_BP_ALL	GO:0014063~negative regulation of serotonin secretion	2	0.00588685	0.0523051	LILRB1, HTR1B	225	4	16792	37.3156	1	0.49089	62.9421
GOTERM_BP_ALL	GO:0006164~purine nucleotide biosynthetic process	8	0.0235474	0.0525369	CALCR, HTR1B, NOS1, ADCY8, DRD5, PKLR, GABBR1, GUCA2A	225	252	16792	2.36924	1	0.491315	63.1092
GOTERM_BP_ALL	GO:0010605~negative regulation of macromolecule metabolic process	41	0.120681	0.0530821	FOXA2, CDX4, PAX6, PAX5, ZEB2, MXI1, NR2E1, ZNF254, SPRY4, LATS2, TGFB2, SPRY1, LRRTM1, SPRED2, CTDSP2, GFI1, NR2F2, RUNX1, TFPI2, MAP2K5, PTPRK, PTPRC, CR1, TBX3, JARID2, TRIM27, DMRT1, ESR1, EN1, PPP1R13L, TRIM21, ANXA2, CAPRIN2, SLIT3, LILRB1, ATXN1, DUSP4, SKOR1, SFRP1, SALL1, H3F3A	225	2326	16792	1.31551	1	0.493833	63.4995
GOTERM_BP_ALL	GO:0048519~negative regulation of biological process	74	0.217814	0.0531848	FOXA2, CDX4, GABBR1, PAX6, IQGAP2, PAX5, ZEB2, FGF12, MXI1, ZNF254, NR2E1, LATS2, SPRY4, TGFB2, TRIM5, SPRY1, HTR1B, SPRED2, ROBO2, MCOLN1, CTDSP2, NR2F2, DDAH2, TFPI2, DPP4, HIGD1A, MAP2K5, PTPRK, EGR3, ESR1, DMRT1, BICD1, CTNNA2, SLIT3, LILRB1, SKOR1, CEMIP, FCRLB, CALCR, IFIH1, DRD5, TNFRSF1B, BCL11B, LRRTM1, ADAMTS12, GFI1, RUNX1, PIK3R1, KCNE3, PTPRC, CR1, NOS1, TBX3, JARID2, SRGAP2C, PTPN14…	225	4623	16792	1.19461	1	0.493386	63.5725
GOTERM_BP_ALL	GO:0010721~negative regulation of cell development	9	0.0264908	0.053284	LILRB1, FOXA2, SFRP1, SRGAP2C, PAX6, PBX1, GFI1, NR2E1, TGFB2	225	306	16792	2.19503	1	0.492918	63.643
GOTERM_BP_ALL	GO:0007165~signal transduction	90	0.264908	0.0533816	CD8A, ADCY8, OSMR, LTBP4, GRIK4, GABBR1, PAX6, DUOX1, IQGAP2, FSTL1, OR51Q1, FGF12, NR2E1, TESPA1, LATS2, SPRY4, TGFB2, TRIM5, SPRY1, HTR1B, USP18, OR8K3, IL1RAP, SPRED2, RAPGEF4, ROBO2, CTDSP2, NR2F2, DDAH2, IFNL4, MAP2K5, PTPRK, GABRG3, OTX2, ESR1, DMRT1, CLIC1, RASL12, BICD1, ARHGEF10, HLA-F, SLIT3, LILRB1, EVC2, RBPMS, SKOR1, PDGFRL, ASB2, DST, CALCR, HLA-DQB2, RERGL, IFIH1, OR2T2, OR2T1, DRD…	225	5775	16792	1.16308	1	0.492443	63.7122
GOTERM_BP_ALL	GO:0007010~cytoskeleton organization	23	0.0676988	0.0535085	CLRN1, KRT6A, PDLIM7, TUBB2A, SRGAP2C, TRIM27, PAX6, CORO6, SUN3, IQGAP2, PCDH15, BICD1, ARHGEF10, MSRB2, TGFB2, CTNNA2, SPRY1, SFRP1, SORBS2, CYFIP1, AGRN, DST, PIK3R1	225	1144	16792	1.50045	1	0.492163	63.802
GOTERM_BP_ALL	GO:0030100~regulation of endocytosis	7	0.020604	0.0536542	LILRB1, LRRTM1, DNAJC6, MFGE8, SYT7, BICD1, ANXA2	225	202	16792	2.58623	1	0.49201	63.9048
GOTERM_BP_ALL	GO:0010557~positive regulation of macromolecule biosynthetic process	30	0.0883028	0.0540733	FOXA2, CDX4, PAX6, PAX5, ZEB2, NR2E1, TGFB2, NPAS3, BCL11B, LHX5, AGRN, NR2F2, RUNX1, PIK3R1, MAP2K5, NOS1, TBX3, OTX2, BARHL2, GSX1, DMRT1, ESR1, EN1, CAPRIN2, LILRB1, SFRP1, HOXB5, SALL1, EBF1, PBX1	225	1597	16792	1.40196	1	0.493652	64.1991
GOTERM_BP_ALL	GO:0002376~immune system process	43	0.126567	0.0541243	CALCR, HLA-DQB2, CPLX2, IFIH1, DEFB104B, CD8A, CYP11B1, PAX5, TESPA1, TAPBP, TGFB2, AP1S3, TRIM5, USP18, TNFRSF1B, BCL11B, IL1RAP, TPO, GFI1, RUNX1, IFNL4, DPP4, PIK3R1, PTPRC, CR1, EGR3, JARID2, PTPRZ1, LIG1, TRIM27, ESR1, NLRP1, TRIM21, ANXA2, HLA-F, MARCH1, LILRB1, SFRP1, HOXB8, MNX1, CYFIP1, PBX1, FCRLB	225	2465	16792	1.30188	1	0.492877	64.2347
GOTERM_BP_ALL	GO:0048608~reproductive structure development	11	0.0323777	0.0545107	TBX3, SFRP1, CDX4, SALL1, DMRT1, ESR1, H3F3A, ROBO2, NR2F2, TGFB2, SLIT3	225	418	16792	1.96398	1	0.494291	64.5037
GOTERM_BP_ALL	GO:0070838~divalent metal ion transport	11	0.0323777	0.0545107	LILRB1, PTPRC, HTR1B, NOS1, CACNG6, TRIM27, CEMIP, MCOLN1, NIPAL1, EHD3, KCNE3	225	418	16792	1.96398	1	0.494291	64.5037
GOTERM_BP_ALL	GO:0030801~positive regulation of cyclic nucleotide metabolic process	5	0.0147171	0.0550447	CALCR, NOS1, ADCY8, DRD5, GUCA2A	225	107	16792	3.48744	1	0.496649	64.8724
GOTERM_BP_ALL	GO:0072511~divalent inorganic cation transport	11	0.0323777	0.0559884	LILRB1, PTPRC, HTR1B, NOS1, CACNG6, TRIM27, CEMIP, MCOLN1, NIPAL1, EHD3, KCNE3	225	421	16792	1.94998	1	0.501602	65.5149
GOTERM_BP_ALL	GO:0086001~cardiac muscle cell action potential	4	0.0117737	0.0559922	KCND3, SCN3B, FGF12, KCNE3	225	65	16792	4.59268	1	0.500523	65.5175
GOTERM_BP_ALL	GO:0006470~protein dephosphorylation	8	0.0235474	0.0562413	DUSP4, PTPRC, PTPRK, PTPRZ1, CDC14C, PTPN14, DNAJC6, CTDSP2	225	256	16792	2.33222	1	0.501009	65.6853
GOTERM_BP_ALL	GO:1900542~regulation of purine nucleotide metabolic process	7	0.020604	0.0563673	CALCR, HTR1B, NOS1, ADCY8, DRD5, GABBR1, GUCA2A	225	205	16792	2.54838	1	0.500712	65.7698
GOTERM_BP_ALL	GO:0046660~female sex differentiation	5	0.0147171	0.0565904	TBX3, SFRP1, ESR1, ROBO2, SLIT3	225	108	16792	3.45514	1	0.50103	65.919
GOTERM_BP_ALL	GO:0042133~neurotransmitter metabolic process	3	0.00883028	0.0568265	NAALAD2, NOS1, PRIMA1	225	29	16792	7.72046	1	0.501428	66.0763
GOTERM_BP_ALL	GO:0003401~axis elongation	3	0.00883028	0.0568265	SPRY1, SFRP1, ESR1	225	29	16792	7.72046	1	0.501428	66.0763
GOTERM_BP_ALL	GO:0061458~reproductive system development	11	0.0323777	0.0577353	TBX3, SFRP1, CDX4, SALL1, DMRT1, ESR1, H3F3A, ROBO2, NR2F2, TGFB2, SLIT3	225	423	16792	1.94076	1	0.506023	66.6753
GOTERM_BP_ALL	GO:0050806~positive regulation of synaptic transmission	5	0.0147171	0.0581593	STX3, LRRTM1, NTRK2, RIMS1, NR2E1	225	109	16792	3.42345	1	0.507563	66.9512
GOTERM_BP_ALL	GO:0009260~ribonucleotide biosynthetic process	8	0.0235474	0.0581674	CALCR, HTR1B, NOS1, ADCY8, DRD5, PKLR, GABBR1, GUCA2A	225	258	16792	2.31414	1	0.506529	66.9565
GOTERM_BP_ALL	GO:0051179~localization	91	0.267852	0.0586191	SLC9A9, KCNC4, PDLIM7, FOXA2, SCN3B, SYT2, LTBP4, GRIK4, PAX6, ZEB2, SIDT1, FGF12, SYT7, MXI1, KCNK13, NR2E1, LATS2, TAPBP, TGFB2, KIF13A, AP1S3, TRIM5, SPRY1, HTR1B, IL1RAP, SNPH, DNAJC6, NIPAL1, RAPGEF4, MCOLN1, NR2F2, DPP4, ATP8B4, MAP2K5, PTPRK, KCND3, EGR3, CLRN1, GABRG3, STX3, BARHL2, EMX2, CACNG6, ESR1, DMRT1, MFGE8, CLIC1, NLRP1, BICD1, SLIT3, CTNNA2, LILRB1, BSND, RBPMS, CEMIP, DST, CALC…	225	5872	16792	1.15658	1	0.508228	67.2481
GOTERM_BP_ALL	GO:0019220~regulation of phosphate metabolic process	30	0.0883028	0.058801	CALCR, FOXA2, ADCY8, DRD5, GABBR1, PAX6, LATS2, SPRY4, TGFB2, TRIM5, SPRY1, HTR1B, TNFRSF1B, LRRTM1, SPRED2, CTDSP2, GUCA2A, NR2F2, PIK3R1, MAP2K5, PTPRC, NOS1, TRIM27, ANXA2, CAPRIN2, DUSP4, RBPMS, SFRP1, NTRK2, CEMIP	225	1610	16792	1.39064	1	0.508264	67.3648
GOTERM_BP_ALL	GO:0072659~protein localization to plasma membrane	7	0.020604	0.0588917	CALCR, KIF13A, STX3, SCN3B, PIK3R1, EHD3, ANXA2	225	207	16792	2.52376	1	0.507743	67.4229
GOTERM_BP_ALL	GO:0051174~regulation of phosphorus metabolic process	30	0.0883028	0.0591767	CALCR, FOXA2, ADCY8, DRD5, GABBR1, PAX6, LATS2, SPRY4, TGFB2, TRIM5, SPRY1, HTR1B, TNFRSF1B, LRRTM1, SPRED2, CTDSP2, GUCA2A, NR2F2, PIK3R1, MAP2K5, PTPRC, NOS1, TRIM27, ANXA2, CAPRIN2, DUSP4, RBPMS, SFRP1, NTRK2, CEMIP	225	1611	16792	1.38978	1	0.508408	67.6047
GOTERM_BP_ALL	GO:0006816~calcium ion transport	10	0.0294343	0.0596731	LILRB1, PTPRC, HTR1B, NOS1, CACNG6, TRIM27, CEMIP, MCOLN1, EHD3, KCNE3	225	369	16792	2.02252	1	0.510348	67.9191
GOTERM_BP_ALL	GO:0051282~regulation of sequestering of calcium ion	5	0.0147171	0.0597513	PTPRC, HTR1B, NOS1, CEMIP, MCOLN1	225	110	16792	3.39232	1	0.509753	67.9684
GOTERM_BP_ALL	GO:0046661~male sex differentiation	6	0.0176606	0.0603152	TBX3, SFRP1, DMRT1, ESR1, H3F3A, TGFB2	225	158	16792	2.83409	1	0.512078	68.3215
GOTERM_BP_ALL	GO:0046390~ribose phosphate biosynthetic process	8	0.0235474	0.0610675	CALCR, HTR1B, NOS1, ADCY8, DRD5, PKLR, GABBR1, GUCA2A	225	261	16792	2.28754	1	0.515499	68.7869
GOTERM_BP_ALL	GO:0006955~immune response	29	0.0853594	0.0613589	HLA-DQB2, IFIH1, CPLX2, DEFB104B, CD8A, CYP11B1, PAX5, TESPA1, TAPBP, TGFB2, TRIM5, USP18, TNFRSF1B, IL1RAP, GFI1, IFNL4, PIK3R1, PTPRC, CR1, TRIM27, ESR1, NLRP1, TRIM21, HLA-F, LILRB1, MARCH1, MNX1, CYFIP1, FCRLB	225	1551	16792	1.39542	1	0.516161	68.9653
GOTERM_BP_ALL	GO:0050870~positive regulation of T cell activation	7	0.020604	0.0620999	LILRB1, HLA-DQB2, PTPRC, EGR3, PIK3R1, TESPA1, DPP4	225	210	16792	2.4877	1	0.51946	69.415
GOTERM_BP_ALL	GO:0051208~sequestering of calcium ion	5	0.0147171	0.0630044	PTPRC, HTR1B, NOS1, CEMIP, MCOLN1	225	112	16792	3.33175	1	0.523668	69.9554
GOTERM_BP_ALL	GO:0007200~phospholipase C-activating G-protein coupled receptor signaling pathway	5	0.0147171	0.0630044	HTR1B, P2RY6, DRD5, ESR1, BICD1	225	112	16792	3.33175	1	0.523668	69.9554
GOTERM_BP_ALL	GO:0030817~regulation of cAMP biosynthetic process	5	0.0147171	0.0630044	CALCR, HTR1B, ADCY8, DRD5, GABBR1	225	112	16792	3.33175	1	0.523668	69.9554
GOTERM_BP_ALL	GO:1902580~single-organism cellular localization	22	0.0647554	0.0630696	CALCR, CPLX2, STX3, SCN3B, SYT2, PAX6, SYT7, MXI1, RIMS1, BICD1, ANXA2, TGFB2, KIF13A, SPRY1, RBPMS, SNPH, CEMIP, AGRN, SYTL1, SYT17, EHD3, PIK3R1	225	1102	16792	1.48991	1	0.522987	69.994
GOTERM_BP_ALL	GO:0070588~calcium ion transmembrane transport	8	0.0235474	0.0632555	PTPRC, HTR1B, NOS1, CACNG6, CEMIP, MCOLN1, EHD3, KCNE3	225	264	16792	2.26155	1	0.523005	70.1039
GOTERM_BP_ALL	GO:0006351~transcription, DNA-templated	59	0.173662	0.0638718	HMX2, FOXA2, CDX4, PAX6, PAX5, FSTL1, ZEB2, MXI1, NR2E1, ZNF254, TRIM5, IL1RAP, NR2F2, MAP2K5, PTPRK, EGR3, OTX2, BARHL2, ESR1, DMRT1, LILRB1, RBPMS, SKOR1, MNX1, LIN54, DPF3, MYT1, ZNF32, NPAS3, BCL11B, LHX5, AGRN, GFI1, RUNX1, TCF24, PIK3R1, ZMYM1, NOS1, TBX3, JARID2, GSX1, ZNF705D, TRIM27, PTPN14, ZNF705E, EN1, VSX1, PPP1R13L, TRIM21, CAPRIN2, ATXN1, ZNF311, SFRP1, HOXB8, SALL1, HOXB5, EBF1, H…	225	3605	16792	1.22142	1	0.525493	70.4652
GOTERM_BP_ALL	GO:0070509~calcium ion import	6	0.0176606	0.0643082	PTPRC, HTR1B, NOS1, TRIM27, CEMIP, MCOLN1	225	161	16792	2.78128	1	0.526933	70.7186
GOTERM_BP_ALL	GO:0051640~organelle localization	12	0.0353211	0.0643479	KIF13A, SPRY1, CPLX2, STX3, SYT2, SNPH, PAX6, SYT7, RIMS1, SYT17, SYTL1, BICD1	225	489	16792	1.83144	1	0.52611	70.7416
GOTERM_BP_ALL	GO:0006950~response to stress	60	0.176606	0.0643706	CD8A, FOXA2, OSMR, DUOX1, PAX6, FSTL1, SYT7, FGF12, NR2E1, TGFB2, AP1S3, TRIM5, USP18, GP5, IL1RAP, SPRED2, TPO, CTDSP2, IFNL4, TFPI2, DPP4, MAP2K5, PTPRK, LIG1, ESR1, CLIC1, NLRP1, HLA-F, LILRB1, RBPMS, SPATA18, PKLR, DST, LOC100133267, HLA-DQB2, IFIH1, KRT6A, DEFB104B, DRD5, COPS7A, TNFRSF1B, DGKG, ADAMTS12, GFI1, EHD3, PIK3R1, DEFB130, PRB3, PTPRC, CR1, NOS1, TBX3, TRIM27, CYP4F11, MSRB2, PLG,…	225	3677	16792	1.2178	1	0.525193	70.7546
GOTERM_BP_ALL	GO:0006140~regulation of nucleotide metabolic process	7	0.020604	0.0645553	CALCR, HTR1B, NOS1, ADCY8, DRD5, GABBR1, GUCA2A	225	212	16792	2.46423	1	0.5252	70.8612
GOTERM_BP_ALL	GO:0006813~potassium ion transport	7	0.020604	0.0645553	KCNS3, SLC9A9, KCND3, KCNC4, NOS1, KCNK13, KCNE3	225	212	16792	2.46423	1	0.5252	70.8612
GOTERM_BP_ALL	GO:0016192~vesicle-mediated transport	28	0.082416	0.0648417	CALCR, CPLX2, PDLIM7, SYT2, SYT7, RIMS1, TGFB2, TAPBP, AP1S3, KIF13A, HTR1B, LRRTM1, SNPH, DNAJC6, RAPGEF4, STX10, EHD3, PIK3R1, STX3, TRIM27, MFGE8, BICD1, PLG, ANXA2, LILRB1, CYFIP1, SYT17, SYTL1	225	1494	16792	1.39871	1	0.52578	71.0256
GOTERM_BP_ALL	GO:0001554~luteolysis	2	0.00588685	0.0649501	ROBO2, SLIT3	225	5	16792	29.8524	1	0.525355	71.0875
GOTERM_BP_ALL	GO:0001915~negative regulation of T cell mediated cytotoxicity	2	0.00588685	0.0649501	LILRB1, PTPRC	225	5	16792	29.8524	1	0.525355	71.0875
GOTERM_BP_ALL	GO:0001655~urogenital system development	9	0.0264908	0.0655757	PROM1, SPRY1, SFRP1, SALL1, EMX2, ESR1, ROBO2, PBX1, TGFB2	225	320	16792	2.099	1	0.527832	71.4429
GOTERM_BP_ALL	GO:0001944~vasculature development	14	0.041208	0.0656154	EGR3, TBX3, CDX4, PAX6, PTPN14, MFGE8, NR2E1, ANXA2, TGFB2, SFRP1, NTRK2, RUNX1, NR2F2, MAP2K5	225	610	16792	1.71285	1	0.527023	71.4653
GOTERM_BP_ALL	GO:0098661~inorganic anion transmembrane transport	5	0.0147171	0.066349	BSND, GABRG3, TTYH1, CLIC1, BEST4	225	114	16792	3.27329	1	0.530073	71.8765
GOTERM_BP_ALL	GO:0098542~defense response to other organism	12	0.0353211	0.0666519	LILRB1, AP1S3, TRIM5, PTPRC, PRB3, DEFB130, IFIH1, DEFB104B, CD8A, IFNL4, NLRP1, LOC100133267	225	494	16792	1.8129	1	0.530719	72.0445
GOTERM_BP_ALL	GO:0022406~membrane docking	4	0.0117737	0.0669162	CPLX2, STX3, SNPH, STX10	225	70	16792	4.26463	1	0.53115	72.1905
GOTERM_BP_ALL	GO:0007178~transmembrane receptor protein serine/threonine kinase signaling pathway	9	0.0264908	0.0672314	PTPRK, SKOR1, RBPMS, SFRP1, LTBP4, DMRT1, FSTL1, TGFB2, BTBD11	225	322	16792	2.08596	1	0.531856	72.3636
GOTERM_BP_ALL	GO:1902186~regulation of viral release from host cell	3	0.00883028	0.0676592	TRIM5, TRIM27, TRIM21	225	32	16792	6.99667	1	0.533171	72.5968
GOTERM_BP_ALL	GO:0006171~cAMP biosynthetic process	5	0.0147171	0.0680554	CALCR, HTR1B, ADCY8, DRD5, GABBR1	225	115	16792	3.24483	1	0.534306	72.8112
GOTERM_BP_ALL	GO:0022612~gland morphogenesis	5	0.0147171	0.0680554	TBX3, SFRP1, PAX6, ESR1, TGFB2	225	115	16792	3.24483	1	0.534306	72.8112
GOTERM_BP_ALL	GO:0019221~cytokine-mediated signaling pathway	13	0.0382646	0.0682153	HLA-DQB2, PTPRC, OSMR, DUOX1, TRIM21, HLA-F, SLIT3, TRIM5, USP18, TNFRSF1B, LRRTM1, IL1RAP, GFI1	225	554	16792	1.75127	1	0.534155	72.8973
GOTERM_BP_ALL	GO:0032774~RNA biosynthetic process	63	0.185436	0.0690751	HMX2, FOXA2, CDX4, PAX6, PAX5, FSTL1, ZEB2, MXI1, ZNF254, NR2E1, TRIM5, IL1RAP, NR2F2, MAP2K5, PTPRK, EGR3, OTX2, EMX2, BARHL2, ESR1, DMRT1, LILRB1, RBPMS, SKOR1, MNX1, LIN54, DPF3, MYT1, ZNF32, NPAS3, BCL11B, LHX5, AGRN, GFI1, RUNX1, TLX1, TCF24, PIK3R1, NOS1, ZMYM1, TBX3, JARID2, GSX1, ZNF705D, TRIM27, PTPN14, ZNF705E, EN1, PPP1R13L, VSX1, MSRB2, TRIM21, CAPRIN2, ATXN1, ZNF311, SFRP1, HOXB8, SA…	225	3905	16792	1.20404	1	0.537767	73.3557
GOTERM_BP_ALL	GO:0035019~somatic stem cell population maintenance	4	0.0117737	0.0692096	SFRP1, SALL1, PBX1, NR2E1	225	71	16792	4.20457	1	0.537475	73.4267
GOTERM_BP_ALL	GO:0021954~central nervous system neuron development	4	0.0117737	0.0692096	NTRK2, ROBO2, NR2E1, SLIT3	225	71	16792	4.20457	1	0.537475	73.4267
GOTERM_BP_ALL	GO:0045761~regulation of adenylate cyclase activity	4	0.0117737	0.0692096	CALCR, ADCY8, DRD5, GABBR1	225	71	16792	4.20457	1	0.537475	73.4267
GOTERM_BP_ALL	GO:0051171~regulation of nitrogen compound metabolic process	70	0.20604	0.0696557	HMX2, FOXA2, ADCY8, CDX4, GABBR1, PAX6, PAX5, FSTL1, ZEB2, MXI1, ZNF254, NR2E1, TRIM5, HTR1B, IL1RAP, GUCA2A, NR2F2, DDAH2, MAP2K5, PTPRK, EGR3, OTX2, EMX2, BARHL2, ESR1, DMRT1, LILRB1, RBPMS, SKOR1, MNX1, LIN54, CALCR, DPF3, DRD5, MYT1, ZNF32, NPAS3, BCL11B, LHX5, AGRN, GFI1, RUNX1, TLX1, TCF24, PIK3R1, NOS1, ZMYM1, TBX3, JARID2, GSX1, PTPN14, ZNF705D, TRIM27, ZNF705E, EN1, PPP1R13L, VSX1, MSRB2…	225	4404	16792	1.18623	1	0.538842	73.6611
GOTERM_BP_ALL	GO:0051093~negative regulation of developmental process	16	0.0470948	0.0703735	FOXA2, TBX3, SRGAP2C, PAX6, NR2E1, TGFB2, LILRB1, SFRP1, HOXB8, ROBO2, PBX1, GFI1, ADAMTS12, RUNX1, PIK3R1, MAP2K5	225	739	16792	1.61583	1	0.541633	74.034
GOTERM_BP_ALL	GO:0034097~response to cytokine	17	0.0500383	0.0710695	PTPRC, HLA-DQB2, FOXA2, OSMR, DUOX1, TRIM21, HLA-F, SLIT3, TRIM5, TNFRSF1B, USP18, SFRP1, LRRTM1, IL1RAP, ADAMTS12, GFI1, MAP2K5	225	802	16792	1.58196	1	0.544281	74.3909
GOTERM_BP_ALL	GO:1902742~apoptotic process involved in development	3	0.00883028	0.0714103	ROBO2, TGFB2, SLIT3	225	33	16792	6.78465	1	0.545054	74.564
GOTERM_BP_ALL	GO:0002823~negative regulation of adaptive immune response based on somatic recombination of immune receptors built from immunoglobulin superfamily domains	3	0.00883028	0.0714103	LILRB1, PTPRC, CR1	225	33	16792	6.78465	1	0.545054	74.564
GOTERM_BP_ALL	GO:0034314~Arp2/3 complex-mediated actin nucleation	3	0.00883028	0.0714103	TRIM27, CYFIP1, IQGAP2	225	33	16792	6.78465	1	0.545054	74.564
GOTERM_BP_ALL	GO:1903039~positive regulation of leukocyte cell-cell adhesion	7	0.020604	0.0720963	LILRB1, HLA-DQB2, PTPRC, EGR3, PIK3R1, TESPA1, DPP4	225	218	16792	2.39641	1	0.54761	74.909
GOTERM_BP_ALL	GO:0050680~negative regulation of epithelial cell proliferation	5	0.0147171	0.0733098	PTPRK, SFRP1, PAX6, NR2F2, TGFB2	225	118	16792	3.16234	1	0.552838	75.5084
GOTERM_BP_ALL	GO:0050878~regulation of body fluid levels	12	0.0353211	0.0747467	GP5, FOXA2, ADCY8, DGKG, H3F3A, CYP4F11, CLIC1, TFPI2, PIK3R1, EHD3, PLG, ANXA2	225	503	16792	1.78046	1	0.559109	76.2007
GOTERM_BP_ALL	GO:0043271~negative regulation of ion transport	5	0.0147171	0.0751059	LILRB1, NOS1, TRIM27, FGF12, KCNE3	225	119	16792	3.13576	1	0.559908	76.3709
GOTERM_BP_ALL	GO:0002707~negative regulation of lymphocyte mediated immunity	3	0.00883028	0.0752274	LILRB1, PTPRC, CR1	225	34	16792	6.5851	1	0.559516	76.4282
GOTERM_BP_ALL	GO:0045494~photoreceptor cell maintenance	3	0.00883028	0.0752274	PROM1, CLRN1, PCDH15	225	34	16792	6.5851	1	0.559516	76.4282
GOTERM_BP_ALL	GO:0019076~viral release from host cell	3	0.00883028	0.0752274	TRIM5, TRIM27, TRIM21	225	34	16792	6.5851	1	0.559516	76.4282
GOTERM_BP_ALL	GO:0080090~regulation of primary metabolic process	89	0.261965	0.0763388	HMX2, FOXA2, ADCY8, CDX4, LTBP4, CDC14C, GABBR1, PAX6, PAX5, FSTL1, ZEB2, MXI1, ZNF254, NR2E1, LATS2, SPRY4, TGFB2, TRIM5, SPRY1, HTR1B, IL1RAP, SPRED2, CTDSP2, GUCA2A, NR2F2, TFPI2, MAP2K5, PTPRK, EGR3, BARHL2, EMX2, OTX2, ESR1, DMRT1, NLRP1, LILRB1, RBPMS, SKOR1, MNX1, CEMIP, LIN54, CALCR, DPF3, DRD5, MYT1, ZNF32, TNFRSF1B, NPAS3, BCL11B, LRRTM1, LHX5, AGRN, GFI1, RUNX1, PIK3R1, TLX1, TCF24, PT…	225	5798	16792	1.1456	1	0.564036	76.9462
GOTERM_BP_ALL	GO:0002683~negative regulation of immune system process	10	0.0294343	0.0763443	LILRB1, PTPRC, CR1, SFRP1, HOXB8, TRIM27, FCRLB, RUNX1, PIK3R1, TGFB2	225	388	16792	1.92348	1	0.563067	76.9487
GOTERM_BP_ALL	GO:0060048~cardiac muscle contraction	5	0.0147171	0.0769242	KCND3, SCN3B, FGF12, PPP1R13L, KCNE3	225	120	16792	3.10963	1	0.564925	77.2146
GOTERM_BP_ALL	GO:1903305~regulation of regulated secretory pathway	5	0.0147171	0.0769242	SYT2, SYT7, RIMS1, SYT17, SYTL1	225	120	16792	3.10963	1	0.564925	77.2146
GOTERM_BP_ALL	GO:2000113~negative regulation of cellular macromolecule biosynthetic process	25	0.0735857	0.0769729	FOXA2, CDX4, PAX6, PAX5, ZEB2, ZNF254, NR2E1, GFI1, RUNX1, NR2F2, MAP2K5, PTPRK, TBX3, JARID2, DMRT1, ESR1, TRIM27, EN1, PPP1R13L, CAPRIN2, ATXN1, SKOR1, SFRP1, SALL1, H3F3A	225	1324	16792	1.4092	1	0.564173	77.2369
GOTERM_BP_ALL	GO:0097623~potassium ion export across plasma membrane	2	0.00588685	0.0774271	KCND3, KCNE3	225	6	16792	24.877	1	0.565403	77.4429
GOTERM_BP_ALL	GO:0014062~regulation of serotonin secretion	2	0.00588685	0.0774271	LILRB1, HTR1B	225	6	16792	24.877	1	0.565403	77.4429
GOTERM_BP_ALL	GO:0060527~prostate epithelial cord arborization involved in prostate glandular acinus morphogenesis	2	0.00588685	0.0774271	SFRP1, ESR1	225	6	16792	24.877	1	0.565403	77.4429
GOTERM_BP_ALL	GO:0060526~prostate glandular acinus morphogenesis	2	0.00588685	0.0774271	SFRP1, ESR1	225	6	16792	24.877	1	0.565403	77.4429
GOTERM_BP_ALL	GO:0060173~limb development	6	0.0176606	0.0776718	TBX3, SALL1, PBX1, EN1, NR2F2, TGFB2	225	170	16792	2.63404	1	0.565608	77.5533
GOTERM_BP_ALL	GO:0048736~appendage development	6	0.0176606	0.0776718	TBX3, SALL1, PBX1, EN1, NR2F2, TGFB2	225	170	16792	2.63404	1	0.565608	77.5533
GOTERM_BP_ALL	GO:0007186~G-protein coupled receptor signaling pathway	24	0.0706423	0.0781306	CALCR, GABRG3, NOS1, OR2T2, OR2T1, ADCY8, DRD5, GABBR1, ESR1, IQGAP2, OR51Q1, BICD1, HTR1B, P2RY6, OR12D2, SFRP1, OR8K3, DGKG, PDGFRL, OR10C1, OR8H1, RAPGEF4, AGRN, ADGRL3	225	1261	16792	1.42042	1	0.566848	77.7587
GOTERM_BP_ALL	GO:0008217~regulation of blood pressure	6	0.0176606	0.0785991	NOS1, CYP11B1, RPS6KA2, DRD5, NR2F2, RNPEP	225	171	16792	2.61864	1	0.568125	77.9666
GOTERM_BP_ALL	GO:0022604~regulation of cell morphogenesis	13	0.0382646	0.0789402	FOXA2, SFRP1, SYT2, NTRK2, BARHL2, CYFIP1, ROBO2, RIMS1, NR2E1, SYT17, CAPRIN2, SLIT3, TGFB2	225	568	16792	1.70811	1	0.568782	78.1168
GOTERM_BP_ALL	GO:0086091~regulation of heart rate by cardiac conduction	3	0.00883028	0.0791081	KCND3, SCN3B, KCNE3	225	35	16792	6.39695	1	0.56861	78.1904
GOTERM_BP_ALL	GO:0010765~positive regulation of sodium ion transport	3	0.00883028	0.0791081	NOS1, SCN3B, FGF12	225	35	16792	6.39695	1	0.56861	78.1904
GOTERM_BP_ALL	GO:0006904~vesicle docking involved in exocytosis	3	0.00883028	0.0791081	CPLX2, STX3, SNPH	225	35	16792	6.39695	1	0.56861	78.1904
GOTERM_BP_ALL	GO:0030198~extracellular matrix organization	9	0.0264908	0.0797653	SMOC2, COL13A1, AGRN, APBB2, NR2E1, PLG, DPP4, ANXA2, TGFB2	225	334	16792	2.01102	1	0.570765	78.4762
GOTERM_BP_ALL	GO:0050708~regulation of protein secretion	10	0.0294343	0.0802565	KCNS3, LILRB1, FOXA2, SFRP1, IL1RAP, TRIM27, RAPGEF4, SYT7, NLRP1, TGFB2	225	392	16792	1.90385	1	0.572118	78.6875
GOTERM_BP_ALL	GO:0006898~receptor-mediated endocytosis	9	0.0264908	0.0806837	LILRB1, CALCR, HTR1B, PDLIM7, SYT2, LRRTM1, DNAJC6, BICD1, ANXA2	225	335	16792	2.00501	1	0.57316	78.8697
GOTERM_BP_ALL	GO:0043062~extracellular structure organization	9	0.0264908	0.0806837	SMOC2, COL13A1, AGRN, APBB2, NR2E1, PLG, DPP4, ANXA2, TGFB2	225	335	16792	2.00501	1	0.57316	78.8697
GOTERM_BP_ALL	GO:0048523~negative regulation of cellular process	68	0.200153	0.0810933	FOXA2, CDX4, GABBR1, PAX6, PAX5, ZEB2, FGF12, MXI1, ZNF254, NR2E1, SPRY4, LATS2, TGFB2, TRIM5, SPRY1, HTR1B, SPRED2, MCOLN1, ROBO2, CTDSP2, NR2F2, DDAH2, TFPI2, DPP4, HIGD1A, MAP2K5, PTPRK, EGR3, ESR1, DMRT1, BICD1, SLIT3, LILRB1, SKOR1, CEMIP, DRD5, BCL11B, LRRTM1, ADAMTS12, GFI1, RUNX1, KCNE3, PIK3R1, PTPRC, CR1, NOS1, TBX3, JARID2, SRGAP2C, PTPN14, TRIM27, EN1, PPP1R13L, PLG, TRIM21, CAPRIN2, …	225	4300	16792	1.18021	1	0.574112	79.043
GOTERM_BP_ALL	GO:0051238~sequestering of metal ion	5	0.0147171	0.0825105	PTPRC, HTR1B, NOS1, CEMIP, MCOLN1	225	123	16792	3.03379	1	0.579727	79.6323
GOTERM_BP_ALL	GO:1990778~protein localization to cell periphery	7	0.020604	0.0827452	CALCR, KIF13A, STX3, SCN3B, PIK3R1, EHD3, ANXA2	225	226	16792	2.31158	1	0.579843	79.7283
GOTERM_BP_ALL	GO:0010470~regulation of gastrulation	3	0.00883028	0.08305	FOXA2, OTX2, MAP2K5	225	36	16792	6.21926	1	0.58028	79.8524
GOTERM_BP_ALL	GO:2000177~regulation of neural precursor cell proliferation	4	0.0117737	0.0836965	PTPRZ1, PAX6, LHX5, NR2E1	225	77	16792	3.87694	1	0.582273	80.1133
GOTERM_BP_ALL	GO:0009605~response to external stimulus	36	0.105963	0.0838579	IFIH1, FOXA2, DEFB104B, CD8A, OSMR, PAX6, FSTL1, TGFB2, AP1S3, TRIM5, TNFRSF1B, BCL11B, ROBO2, GFI1, ADAMTS12, IFNL4, DEFB130, PRB3, PTPRC, CR1, EGR3, STX3, OTX2, ESR1, PCDH15, PLG, NLRP1, ANXA2, SLIT3, CTNNA2, LILRB1, SFRP1, ISPD, PKLR, APBB2, LOC100133267	225	2073	16792	1.29605	1	0.582048	80.1779
GOTERM_BP_ALL	GO:0071840~cellular component organization or biogenesis	95	0.279626	0.0843967	KCNC4, PDLIM7, FOXA2, SCN3B, CADM2, TUBB2A, HPS3, SYT2, LTBP4, PAX6, IQGAP2, PAX5, ZEB2, SYT7, NR2E1, TESPA1, LATS2, TAPBP, TGFB2, KIF13A, EFHD1, TRIM5, SPRY1, GP5, IL1RAP, DNAJC6, ROBO2, MCOLN1, DPP4, ATP8B4, MAP2K5, PTPRK, KCND3, CLRN1, STX3, LIG1, BARHL2, OTX2, ESR1, DMRT1, CORO6, MFGE8, BICD1, ARHGEF10, SLIT3, CTNNA2, LILRB1, SPATA18, MNX1, CEMIP, SLITRK5, DST, CALCR, DPF3, KRT6A, COPS7A, RIM…	225	6265	16792	1.13168	1	0.583534	80.3922
GOTERM_BP_ALL	GO:0010769~regulation of cell morphogenesis involved in differentiation	9	0.0264908	0.0847437	FOXA2, SFRP1, NTRK2, BARHL2, ROBO2, NR2E1, TGFB2, CAPRIN2, SLIT3	225	339	16792	1.98136	1	0.584145	80.5291
GOTERM_BP_ALL	GO:0072001~renal system development	8	0.0235474	0.0850043	PROM1, SPRY1, SFRP1, SALL1, EMX2, ROBO2, PBX1, TGFB2	225	283	16792	2.10971	1	0.584365	80.6313
GOTERM_BP_ALL	GO:0010631~epithelial cell migration	7	0.020604	0.0855417	EGR3, ZEB2, NR2F2, NR2E1, DPP4, TGFB2, MAP2K5	225	228	16792	2.29131	1	0.585822	80.8404
GOTERM_BP_ALL	GO:0051607~defense response to virus	7	0.020604	0.0866377	LILRB1, AP1S3, TRIM5, PTPRC, IFIH1, CD8A, IFNL4	225	229	16792	2.2813	1	0.589741	81.2603
GOTERM_BP_ALL	GO:0010976~positive regulation of neuron projection development	7	0.020604	0.0866377	SYT2, NTRK2, IL1RAP, ROBO2, RIMS1, SYT17, CAPRIN2	225	229	16792	2.2813	1	0.589741	81.2603
GOTERM_BP_ALL	GO:0031325~positive regulation of cellular metabolic process	47	0.138341	0.0878134	CALCR, HMX2, FOXA2, ADCY8, CDX4, CDC14C, DRD5, PAX6, PAX5, ZEB2, NR2E1, TGFB2, TRIM5, TNFRSF1B, NPAS3, BCL11B, LHX5, AGRN, GUCA2A, NR2F2, DDAH2, RUNX1, PIK3R1, MAP2K5, PTPRC, CR1, NOS1, TBX3, JARID2, OTX2, BARHL2, GSX1, DMRT1, ESR1, EN1, NLRP1, ANXA2, CAPRIN2, LILRB1, RBPMS, SFRP1, SALL1, HOXB5, EBF1, NTRK2, CEMIP, PBX1	225	2839	16792	1.23553	1	0.593956	81.701
GOTERM_BP_ALL	GO:0061138~morphogenesis of a branching epithelium	6	0.0176606	0.0879448	SPRY1, TBX3, SFRP1, SALL1, ESR1, PBX1	225	177	16792	2.52987	1	0.593585	81.7497
GOTERM_BP_ALL	GO:0050790~regulation of catalytic activity	40	0.117737	0.0885196	CALCR, FOXA2, ADCY8, DRD5, CDC14C, GABBR1, IQGAP2, ZEB2, RIMS1, LATS2, SPRY4, TGFB2, SPRY1, LRRTM1, SPRED2, RAPGEF4, AGRN, GUCA2A, GFI1, NR2F2, DDAH2, TFPI2, PIK3R1, MAP2K5, PTPRC, CR1, NOS1, ARHGEF37, SRGAP2C, TRIM27, ESR1, ARHGEF10, DENND1C, BICD1, NLRP1, ANXA2, DUSP4, SFRP1, NTRK2, CEMIP	225	2357	16792	1.26654	1	0.595141	81.9611
GOTERM_BP_ALL	GO:1902589~single-organism organelle organization	29	0.0853594	0.0889188	KRT6A, PDLIM7, SYT2, PAX6, IQGAP2, SYT7, SPRY1, SORBS2, MCOLN1, STX10, EHD3, PIK3R1, CLRN1, STX3, SRGAP2C, TRIM27, SUN3, CORO6, PCDH15, BICD1, MSRB2, ARHGEF10, ANXA2, SFRP1, SPATA18, CYFIP1, DST, SYT17, SYTL1	225	1612	16792	1.34262	1	0.595928	82.1065
GOTERM_BP_ALL	GO:0009893~positive regulation of metabolic process	50	0.147171	0.0893229	HMX2, FOXA2, CDX4, ADCY8, CDC14C, PAX6, PAX5, ZEB2, NR2E1, TGFB2, TRIM5, GUCA2A, DDAH2, NR2F2, MAP2K5, OTX2, BARHL2, ESR1, DMRT1, NLRP1, LILRB1, RBPMS, CEMIP, CALCR, DRD5, RIMS1, TNFRSF1B, NPAS3, BCL11B, LHX5, AGRN, RUNX1, PIK3R1, PTPRC, CR1, NOS1, TBX3, JARID2, GSX1, EN1, CAPRIN2, ANXA2, SFRP1, RPS6KA2, SALL1, HOXB5, EBF1, NTRK2, H3F3A, PBX1	225	3052	16792	1.22266	1	0.59673	82.2526
GOTERM_BP_ALL	GO:0048646~anatomical structure formation involved in morphogenesis	22	0.0647554	0.0895148	EGR3, NOS1, FOXA2, TBX3, OTX2, PTPN14, PAX6, PCDH15, MFGE8, NR2E1, LATS2, ANXA2, TGFB2, PROM1, DUSP4, SPRY1, SFRP1, SALL1, LHX5, RUNX1, EHD3, MAP2K5	225	1151	16792	1.42649	1	0.596618	82.3215
GOTERM_BP_ALL	GO:0090132~epithelium migration	7	0.020604	0.0896375	EGR3, ZEB2, NR2F2, NR2E1, DPP4, TGFB2, MAP2K5	225	231	16792	2.26155	1	0.596212	82.3655
GOTERM_BP_ALL	GO:0046643~regulation of gamma-delta T cell activation	2	0.00588685	0.0897383	LILRB1, EGR3	225	7	16792	21.3232	1	0.595712	82.4016
GOTERM_BP_ALL	GO:1901387~positive regulation of voltage-gated calcium channel activity	2	0.00588685	0.0897383	EHD3, KCNE3	225	7	16792	21.3232	1	0.595712	82.4016
GOTERM_BP_ALL	GO:0050957~equilibrioception	2	0.00588685	0.0897383	CLRN1, PCDH15	225	7	16792	21.3232	1	0.595712	82.4016
GOTERM_BP_ALL	GO:0021902~commitment of neuronal cell to specific neuron type in forebrain	2	0.00588685	0.0897383	BCL11B, PAX6	225	7	16792	21.3232	1	0.595712	82.4016
GOTERM_BP_ALL	GO:0060687~regulation of branching involved in prostate gland morphogenesis	2	0.00588685	0.0897383	SFRP1, ESR1	225	7	16792	21.3232	1	0.595712	82.4016
GOTERM_BP_ALL	GO:0021796~cerebral cortex regionalization	2	0.00588685	0.0897383	EMX2, PAX6	225	7	16792	21.3232	1	0.595712	82.4016
GOTERM_BP_ALL	GO:0048562~embryonic organ morphogenesis	8	0.0235474	0.0901823	HMX2, TBX3, HOXB8, HOXB5, SALL1, PAX6, PAX5, PCDH15	225	286	16792	2.08758	1	0.596679	82.5595
GOTERM_BP_ALL	GO:0045744~negative regulation of G-protein coupled receptor protein signaling pathway	3	0.00883028	0.0911083	HTR1B, NOS1, BICD1	225	38	16792	5.89193	1	0.599679	82.8846
GOTERM_BP_ALL	GO:0071345~cellular response to cytokine stimulus	15	0.0441514	0.0911121	PTPRC, HLA-DQB2, OSMR, DUOX1, TRIM21, HLA-F, SLIT3, TRIM5, TNFRSF1B, USP18, SFRP1, LRRTM1, IL1RAP, GFI1, ADAMTS12	225	706	16792	1.58565	1	0.598771	82.8859
GOTERM_BP_ALL	GO:0060333~interferon-gamma-mediated signaling pathway	4	0.0117737	0.0913874	HLA-DQB2, TRIM5, TRIM21, HLA-F	225	80	16792	3.73156	1	0.59901	82.9815
GOTERM_BP_ALL	GO:0043010~camera-type eye development	8	0.0235474	0.091526	PROM1, BCL11B, NTRK2, PAX6, VSX1, NR2E1, PPP1R13L, TGFB2	225	288	16792	2.07309	1	0.598673	83.0294
GOTERM_BP_ALL	GO:0035113~embryonic appendage morphogenesis	5	0.0147171	0.0922513	TBX3, SALL1, PBX1, EN1, TGFB2	225	128	16792	2.91528	1	0.600792	83.278
GOTERM_BP_ALL	GO:0030326~embryonic limb morphogenesis	5	0.0147171	0.0922513	TBX3, SALL1, PBX1, EN1, TGFB2	225	128	16792	2.91528	1	0.600792	83.278
GOTERM_BP_ALL	GO:0008016~regulation of heart contraction	7	0.020604	0.0924626	KCND3, NOS1, SCN3B, CACNG6, EHD3, KCNE3, TGFB2	225	233	16792	2.24214	1	0.600758	83.3498
GOTERM_BP_ALL	GO:0022602~ovulation cycle process	4	0.0117737	0.0940144	ESR1, ROBO2, TGFB2, SLIT3	225	81	16792	3.68549	1	0.606258	83.868
GOTERM_BP_ALL	GO:0061351~neural precursor cell proliferation	5	0.0147171	0.0942627	PTPRZ1, EMX2, PAX6, LHX5, NR2E1	225	129	16792	2.89268	1	0.606363	83.9495
GOTERM_BP_ALL	GO:0030814~regulation of cAMP metabolic process	5	0.0147171	0.0942627	CALCR, HTR1B, ADCY8, DRD5, GABBR1	225	129	16792	2.89268	1	0.606363	83.9495
GOTERM_BP_ALL	GO:0050673~epithelial cell proliferation	9	0.0264908	0.095155	PTPRK, EGR3, SFRP1, BCL11B, PAX6, ESR1, NR2F2, TGFB2, MAP2K5	225	347	16792	1.93568	1	0.60909	84.2392
GOTERM_BP_ALL	GO:0009987~cellular process	214	0.629893	0.0954774	MOCOS, SLC9A9, PDLIM7, SCN3B, ADCY8, CADM2, CDX4, TUBB2A, OSMR, LTBP4, SYT2, FSTL1, SYT7, MXI1, ZNF254, TESPA1, KIF13A, HTR1B, RAPGEF4, GUCA2A, DDAH2, HIGD1A, MAP2K5, PTPRK, CLRN1, LIG1, BARHL2, EMX2, CTNNA2, LILRB1, PDGFRL, ENPP5, OR2T2, OR2T1, MYT1, RIMS1, LHX5, AGRN, STX10, TCF24, ARHGEF37, PTPN14, PCDH15, EN1, CSRP2, OR12D2, SFRP1, NTRK2, H3F3A, SYTL1, BTBD11, FOXA2, ZEB2, OR51Q1, KCNK13, LAT…	225	15558	16792	1.02655	1	0.609489	84.3427
GOTERM_BP_ALL	GO:0071804~cellular potassium ion transport	6	0.0176606	0.0961948	KCNS3, SLC9A9, KCND3, KCNC4, KCNK13, KCNE3	225	182	16792	2.46037	1	0.611475	84.5705
GOTERM_BP_ALL	GO:0030278~regulation of ossification	6	0.0176606	0.0961948	CALCR, SFRP1, PDLIM7, PBX1, CLIC1, TGFB2	225	182	16792	2.46037	1	0.611475	84.5705
GOTERM_BP_ALL	GO:0071805~potassium ion transmembrane transport	6	0.0176606	0.0961948	KCNS3, SLC9A9, KCND3, KCNC4, KCNK13, KCNE3	225	182	16792	2.46037	1	0.611475	84.5705
GOTERM_BP_ALL	GO:0044344~cellular response to fibroblast growth factor stimulus	5	0.0147171	0.0962947	SPRY1, EGR3, SFRP1, SPRED2, FGF12	225	130	16792	2.87043	1	0.610973	84.602
GOTERM_BP_ALL	GO:0048259~regulation of receptor-mediated endocytosis	4	0.0117737	0.0966722	LRRTM1, DNAJC6, BICD1, ANXA2	225	82	16792	3.64054	1	0.611584	84.7205
GOTERM_BP_ALL	GO:2000112~regulation of cellular macromolecule biosynthetic process	63	0.185436	0.0973021	HMX2, FOXA2, CDX4, PAX6, PAX5, FSTL1, ZEB2, MXI1, ZNF254, NR2E1, TRIM5, IL1RAP, NR2F2, MAP2K5, PTPRK, EGR3, OTX2, EMX2, BARHL2, ESR1, DMRT1, LILRB1, RBPMS, SKOR1, MNX1, LIN54, DPF3, MYT1, ZNF32, NPAS3, BCL11B, LHX5, AGRN, GFI1, RUNX1, TLX1, TCF24, PIK3R1, NOS1, ZMYM1, TBX3, JARID2, GSX1, ZNF705D, TRIM27, PTPN14, ZNF705E, EN1, PPP1R13L, VSX1, MSRB2, TRIM21, CAPRIN2, ATXN1, ZNF311, SFRP1, HOXB8, SA…	225	3991	16792	1.17809	1	0.613197	84.9161
GOTERM_BP_ALL	GO:0090130~tissue migration	7	0.020604	0.097635	EGR3, ZEB2, NR2F2, NR2E1, DPP4, TGFB2, MAP2K5	225	237	16792	2.20429	1	0.613621	85.0186
GOTERM_BP_ALL	GO:0040008~regulation of growth	14	0.041208	0.0980052	LTBP4, SYT2, BARHL2, RIMS1, LATS2, TGFB2, SLIT3, CAPRIN2, SFRP1, H3F3A, AGRN, APBB2, SYT17, MAP2K5	225	652	16792	1.60251	1	0.61419	85.1318
GOTERM_BP_ALL	GO:0060402~calcium ion transport into cytosol	5	0.0147171	0.0983473	PTPRC, HTR1B, NOS1, CEMIP, MCOLN1	225	131	16792	2.84852	1	0.614647	85.2356
GOTERM_BP_ALL	GO:0045981~positive regulation of nucleotide metabolic process	5	0.0147171	0.0983473	CALCR, NOS1, ADCY8, DRD5, GUCA2A	225	131	16792	2.84852	1	0.614647	85.2356
GOTERM_BP_ALL	GO:1900544~positive regulation of purine nucleotide metabolic process	5	0.0147171	0.0983473	CALCR, NOS1, ADCY8, DRD5, GUCA2A	225	131	16792	2.84852	1	0.614647	85.2356
GOTERM_BP_ALL	GO:0007190~activation of adenylate cyclase activity	3	0.00883028	0.0993844	CALCR, ADCY8, DRD5	225	40	16792	5.59733	1	0.617819	85.5463
