# Supplementary material for: Epigenetic homogeneity in histone methylation underlies sperm programming for embryonic transcription
Source: Nat Commun. 2020 Jul 13;11:3491. doi: 10.1038/s41467-020-17238-w (PMC7359334; doi:10.1038/s41467-020-17238-w)
Supplement: Supplementary file 14 — Source Data [file 41467_2020_17238_MOESM14_ESM.zip]

Archive with 72 entries (71 files):
- source data/
- __MACOSX/._source data
- source data/Supplementary Figure 3C H3K4me3.tif
- __MACOSX/source data/._Supplementary Figure 3C H3K4me3.tif
- source data/Suppl Figure 2G R1_H3K4me3.tif
- __MACOSX/source data/._Suppl Figure 2G R1_H3K4me3.tif
- source data/Figure 1E H3 and H4.tif
- __MACOSX/source data/._Figure 1E H3 and H4.tif
- source data/Figure 3A pie charts.xlsx
- __MACOSX/source data/._Figure 3A pie charts.xlsx
- source data/Figure 3E frog HMD heatmap matrix.xlsx
- __MACOSX/source data/._Figure 3E frog HMD heatmap matrix.xlsx
- source data/Figure 4C heatmap matrix.xlsx
- __MACOSX/source data/._Figure 4C heatmap matrix.xlsx
- source data/Supplementary Figure 2C bar chart data.xlsx
- __MACOSX/source data/._Supplementary Figure 2C bar chart data.xlsx
- source data/Figure 2B barplot fraction genome.xlsx
- __MACOSX/source data/._Figure 2B barplot fraction genome.xlsx
- source data/Suppl Figure 2G R2_H4.tif
- __MACOSX/source data/._Suppl Figure 2G R2_H4.tif
- source data/Supplementary Figure 3D H3K27me3.tif
- __MACOSX/source data/._Supplementary Figure 3D H3K27me3.tif
- source data/Supplementary Figure 4E digested DNA.pdf
- __MACOSX/source data/._Supplementary Figure 4E digested DNA.pdf
- source data/Figure 2A pie charts.xlsx
- __MACOSX/source data/._Figure 2A pie charts.xlsx
- source data/Supplementary Figure 1B H4.tif
- __MACOSX/source data/._Supplementary Figure 1B H4.tif
- source data/Suppl Figure 2G R2_H3K27me3.tif
- __MACOSX/source data/._Suppl Figure 2G R2_H3K27me3.tif
- source data/Figure 7B HMD heatmap matrix.xlsx
- __MACOSX/source data/._Figure 7B HMD heatmap matrix.xlsx
- source data/Supplementary Figure 4D_replicating nuclei.xlsx
- __MACOSX/source data/._Supplementary Figure 4D_replicating nuclei.xlsx
- source data/Figure 7E barplots.xlsx
- __MACOSX/source data/._Figure 7E barplots.xlsx
- source data/Supplementary Figure 1B H2A.tif
- __MACOSX/source data/._Supplementary Figure 1B H2A.tif
- source data/Figure 1D digested DNA_sucrose.pdf
- __MACOSX/source data/._Figure 1D digested DNA_sucrose.pdf
- source data/Figure 1E down H2B and H4.tif
- __MACOSX/source data/._Figure 1E down H2B and H4.tif
- source data/Supplementary Figure 8A digested DNA.pdf
- __MACOSX/source data/._Supplementary Figure 8A digested DNA.pdf
- source data/Supplementary Figure 1A H4.tiff
- __MACOSX/source data/._Supplementary Figure 1A H4.tiff
- source data/Supplementary Figure 2D MNase_SN Pellet.xlsx
- __MACOSX/source data/._Supplementary Figure 2D MNase_SN Pellet.xlsx
- source data/Supplementary Figure 4C_signal intensity.xlsx
- __MACOSX/source data/._Supplementary Figure 4C_signal intensity.xlsx
- source data/Figure 3B pie charts.xlsx
- __MACOSX/source data/._Figure 3B pie charts.xlsx
- source data/Supplementary Figure 2C H3.tif
- __MACOSX/source data/._Supplementary Figure 2C H3.tif
- source data/Figure 3D dot TF matrix map.xlsx
- __MACOSX/source data/._Figure 3D dot TF matrix map.xlsx
- source data/Figure 1A bar chart.xlsx
- __MACOSX/source data/._Figure 1A bar chart.xlsx
- source data/Supplementary Figure 1A HMGB1.tiff
- __MACOSX/source data/._Supplementary Figure 1A HMGB1.tiff
- source data/Figure 1B digested DNA.tif
- __MACOSX/source data/._Figure 1B digested DNA.tif
- source data/Supplementary Figure 1C H4.tiff
- __MACOSX/source data/._Supplementary Figure 1C H4.tiff
- source data/Figure 1E_H3 H4 H2B_bar chart.xlsx
- __MACOSX/source data/._Figure 1E_H3 H4 H2B_bar chart.xlsx
- source data/Figure 2D heatmap matrix particles.xlsx
- __MACOSX/source data/._Figure 2D heatmap matrix particles.xlsx
- source data/Supplementary Figure 2A_MNase_3 types of cells.xlsx
- __MACOSX/source data/._Supplementary Figure 2A_MNase_3 types of cells.xlsx
- source data/Supplementary Figure 1C HMGN2.tiff
- __MACOSX/source data/._Supplementary Figure 1C HMGN2.tiff
