# Supplementary material for: Epigenetic homogeneity in histone methylation underlies sperm programming for embryonic transcription
Source: Nat Commun. 2020 Jul 13;11:3491. doi: 10.1038/s41467-020-17238-w (PMC7359334; doi:10.1038/s41467-020-17238-w)
Supplement: Supplementary file 14 — Source Data [file 41467_2020_17238_MOESM14_ESM.zip › source data/Figure 3A pie charts.xlsx]

## Sheet: Sheet1
frog_H3K27me3_n_bases	%_frog_H3K27me3_n_bases		mouseE14_H3K4me3_n_bases	%_mouseE14_H3K4me3_n_bases	mouseE14_H3K27me3_n_bases	%_mouseE14_H3K27me3_n_bases				human_H3K4me3	%_human_H3K4me3	%_peaks_human_H3K4me3	human_H3K27me3	%_human_H3K27me3	%_peaks_human_H3K27me3
148725356	0.0577941		2469587	0.00101692	273893289	0.112783				259	1.21028e-05	0.00438589	2780	0.0228406	0.0228406
969999159	0.376938		20420361	0.00840861	1901701454	0.783075				13912	0.000650093	0.235585	55212	0.453625	0.453625
#REF!	#REF!		2405616197	0.990574	252911402	0.104143				44882	0.00209729	0.760029	63721	0.523535	0.523535
										59053			121713
