# Supplementary material for: Epigenetic homogeneity in histone methylation underlies sperm programming for embryonic transcription
Source: Nat Commun. 2020 Jul 13;11:3491. doi: 10.1038/s41467-020-17238-w (PMC7359334; doi:10.1038/s41467-020-17238-w)
Supplement: Supplementary file 14 — Source Data [file 41467_2020_17238_MOESM14_ESM.zip › source data/Figure 3E frog HMD heatmap matrix.xlsx]

## Sheet: HMD_frog_H3K4me4_H3K27me3_at_pr
	H3K4me4_bin1	H3K4me4_bin2	H3K4me4_bin3	H3K4me4_bin4	H3K4me4_bin5	H3K4me4_bin6	H3K4me4_bin7	H3K4me4_bin8	H3K4me4_bin9	H3K4me4_bin10	H3K4me4_bin11	H3K4me4_bin12	H3K4me4_bin13	H3K4me4_bin14	H3K4me4_bin15	H3K4me4_bin16	H3K4me4_bin17	H3K4me4_bin18	H3K4me4_bin19	H3K4me4_bin20	H3K27me4_bin1	H3K27me4_bin2	H3K27me4_bin3	H3K27me4_bin4	H3K27me4_bin5	H3K27me4_bin6	H3K27me4_bin7	H3K27me4_bin8	H3K27me4_bin9	H3K27me4_bin10	H3K27me4_bin11	H3K27me4_bin12	H3K27me4_bin13	H3K27me4_bin14	H3K27me4_bin15	H3K27me4_bin16	H3K27me4_bin17	H3K27me4_bin18	H3K27me4_bin19	H3K27me4_bin20
1110054O05RIK_Amin201106_XENLA_00046324	4.52876	5.16279	8.60465	8.60465	0	6.25793	6.19535	12.1102	57.9682	99.6328	117.748	78.1038	21.9027	17.2093	11.4729	5.16279	10.3256	9.38689	2.15116	1.32379	32.4978	13.2022	4.80082	10.5618	26.4045	3.5206	13.2022	33.6057	28.4356	8.33826	11.1177	11.1177	0	6.33708	24.0041	17.603	52.809	19.8034	21.1236	30.5736
2310033E01RIK_Taira201203_XENLA_tissue_00122414	3.12896	3.82429	3.68771	5.29517	6.19535	5.98584	68.8372	17.2093	1.91214	1.37674	0.614618	3.58527	3.74115	4.69345	8.60465	2.45847	4.30233	7.82241	6.45349	11.0631	19.2033	23.4707	22.6324	28.4356	16.8989	11.4802	52.809	0	46.9413	29.573	22.6324	15.4026	25.2565	14.4025	44.0075	60.3531	22.0037	28.8049	59.4101	37.7207
2410127L17RIK_Taira201203_XENLA_stage_00100181	37.0662	19.9628	17.2093	23.6628	17.2093	3.44186	8.60465	8.60465	8.60465	1.56448	4.78036	9.05753	11.7748	17.2093	21.5116	17.2093	17.2093	17.2093	14.7508	18.6434	13.2022	18.8604	19.8034	26.4045	8.12446	8.8015	35.206	8.33826	8.33826	11.7353	14.4025	10.5618	8.8015	15.0883	10.5618	21.1236	26.4045	14.0824	8.44944	20.3111
2610001J05RIK_XeXenL6RMv10002024m	7.82241	8.60465	4.69345	5.16279	0	6.14618	19.0208	38.0416	82.4235	158.855	108.493	93.2925	48.9106	40.155	17.2093	1.72093	5.16279	6.88372	4.8186	4.30233	19.2033	6.60112	9.60163	10.5618	0	7.54414	5.55884	11.1177	25.0148	20.3111	22.9604	16.6765	8.33826	28.1648	26.4045	0	21.1236	31.6854	8.44944	4.40075
3110056O03RIK_XeXenL6RMv10028008m	3.12896	5.73643	4.30233	0	2.15116	5.37791	10.7558	7.37542	4.48938	4.30233	1.72093	4.04925	4.52876	0	4.91694	4.48938	2.86822	17.2093	6.45349	6.88372	19.2033	17.603	6.60112	0	26.4045	33.0056	39.6067	30.1766	9.18417	13.2022	18.4831	34.1705	30.5736	15.0883	18.8604	20.6644	22.0037	52.809	26.4045	26.4045
42SP43_Taira201203_XENLA_tissue_00252887	1.32379	5.73643	10.7558	5.06156	3.12896	3.44186	3.12896	6.88372	7.17054	4.8186	6.69251	10.3256	11.4729	4.58915	11.4729	5.47569	7.48231	6.88372	2.64758	0	19.8034	8.12446	26.4045	41.3288	28.8049	31.6854	17.603	52.809	10.5618	20.5368	16.8989	4.40075	15.8427	24.0041	52.809	14.4025	12.4256	13.2022	14.0824	4.06223
42SP50_Taira201203_XENLA_tissue_00108571	15.1442	22.5045	2.86822	9.83389	10.1231	7.45736	13.1118	9.26655	2.99292	8.60465	3.62301	4.09745	3.82429	1.72093	2.86822	8.60465	17.2093	1.32379	3.18691	8.60465	23.1039	15.6471	24.3734	36.9663	26.4045	17.603	31.6854	44.0075	22.6324	33.353	45.6078	36.7367	44.6845	50.2943	66.8914	121.15	124.478	88.015	308.729	253.483
4930452B06RIK_Quigley201112_XENLA_00014214	3.68771	3.97138	2.02462	2.86822	14.3411	2.86822	10.3256	15.2972	45.1744	77.4419	76.8682	32.6977	19.1214	13.2379	9.17829	13.7674	19.3605	4.78036	13.2379	15.5703	7.54414	16.2489	12.4256	35.206	52.809	22.0037	10.5618	11.7353	13.2022	8.8015	7.0412	15.8427	23.4707	20.3111	10.5618	21.1236	33.0056	14.6692	20.3111	12.5736
4930525M21RIK_Ismailoglu201203_XENLA_00054158	8.03101	6.73407	6.45349	0.860465	2.15116	8.60465	9.38689	5.29517	10.6534	33.4063	68.8372	105.55	102.395	53.7139	36.0576	24.093	15.6448	9.56072	7.17054	10.5168	17.603	6.88813	3.30056	0	13.2022	8.8015	9.60163	12.1867	7.54414	15.5321	11.7353	21.1236	15.8427	8.00136	7.54414	10.5618	4.80082	2.93383	6.60112	11.7353
6430571L13RIK_Taira201203_XENLA_tissue_00146024	4.78036	1.72093	4.91694	5.73643	NA	NA	NA	40.155	53.0046	105.067	71.1839	92.9302	60.2326	34.4186	15.7752	8.60465	6.73407	4.5554	4.91694	11.4729	32.2722	26.4045	17.0853	34.4406	32.2722	26.4045	23.4707	47.5281	42.2472	16.8029	16.6765	25.3483	35.206	NA	NA	NA	5.86767	18.8604	0	5.86767
A0JM76_XENTR_Taira201203_XENLA_tissue_00076630	1.07558	0.956072	3.44186	3.97138	7.64858	6.88372	1.14729	4.30233	1.14729	6.19535	15.5703	13.9313	9.17829	7.0112	10.6534	5.43452	5.43452	6.73407	4.13023	2.34672	39.6067	32.2722	29.0449	24.3734	41.0737	42.2472	21.1236	39.6067	7.0412	10.5618	15.0883	17.603	10.5618	11.7353	20.1177	16.6765	30.5736	16.0723	12.6742	14.4025
A1CF_XeXenL6RMv10016363m	1.22924	3.44186	17.2093	7.37542	4.69345	3.44186	5.23761	4.46167	4.52876	4.04925	2.71726	3.58527	8.60465	5.37791	9.11081	10.3256	4.69345	2.29457	6.25793	5.37791	49.5084	31.2053	21.1236	40.8069	44.8876	43.4898	39.6067	41.0737	33.0056	38.9119	40.3833	22.2354	21.5148	29.8486	29.0449	28.8049	37.7207	0	10.5618	13.2022
A1L1D1_XENTR_Kwon201107_XENLA_00064404	6.25793	5.73643	7.08618	6.14618	5.73643	2.02462	13.7674	10.5168	36.7132	73.3266	96.6368	69.4109	41.0376	7.37542	8.28596	5.73643	4.78036	6.45349	4.09745	3.97138	4.06223	7.54414	15.4026	5.86767	5.86767	5.86767	1.88604	8.12446	5.2809	6.09334	6.88813	7.0412	8.8015	31.6854	9.31923	7.0412	7.54414	12.4256	11.7353	9.60163
A2LD1_Park201106_XENLA_00144051	0	NA	NA	NA	3.44186	8.60465	5.73643	27.5349	53.2669	80.1308	144.558	63.542	31.1919	9.96328	10.5903	6.55592	6.07387	2.06512	7.24602	10.9514	62.4106	36.1325	19.0112	27.9577	30.1766	73.1201	69.4855	95.7163	60.9334	38.7266	21.4537	25.1471	10.5618	88.015	92.4157	21.1236	NA	NA	NA	0
A2LD1_Taira201203_XENLA_tissue_00181971	9.38689	3.44186	3.62301	8.60465	7.82241	0.860465	1.56448	1.43411	3.27796	6.45349	8.03101	4.69345	5.73643	4.78036	10.0388	10.9514	9.26655	11.4729	1.91214	1.91214	28.8049	3.5206	8.33826	17.603	14.4025	18.4831	33.6057	8.8015	12.5736	6.60112	14.0824	12.002	11.7353	8.8015	22.0037	14.4025	20.3111	29.3383	17.603	8.8015
	NA	NA	NA	NA	NA	NA	NA	NA	NA	NA	2.86822	10.0388	5.37791	2.86822	2.86822	7.94275	15.0581	12.907	6.14618	4.91694	37.7207	101.846	171.629	112.219	69.0579	64.5443	61.6105	72.6124	110.019	96.8165	NA	NA	NA	NA	NA	NA	NA	NA	NA	NA
A4IHH3_XENTR_Kwon201107_XENLA_00124282	5.06156	3.44186	4.69345	8.09849	12.2924	4.30233	8.97877	28.6822	45.0089	36.8771	10.9514	11.0631	4.8186	5.06156	7.17054	0	9.56072	9.83389	9.83389	9.56072	17.603	37.7207	45.2648	52.809	158.427	35.206	15.5321	12.6742	18.8604	24.0041	30.1766	16.2489	10.5618	11.4802	8.8015	15.0883	15.5321	9.60163	17.603	15.5321
A4IHH3_XENTR_XeXenL6RMv10017566m	3.62301	5.37791	3.12896	3.44186	6.45349	7.64858	5.73643	5.73643	6.07387	2.15116	5.73643	11.9141	9.26655	4.30233	20.6512	0	5.73643	8.60465	6.88372	5.43452	11.1177	10.5618	23.4707	23.4707	0	21.1236	17.603	28.4356	20.3111	12.5736	9.90169	12.4256	11.7353	10.5618	29.3383	3.30056	7.92135	19.2033	33.0056	27.7942
A4IHH3_XENTR_XeXenL6RMv10046205m	7.82241	17.2093	7.52907	4.30233	7.94275	6.25793	10.3256	9.46512	9.56072	5.29517	9.68023	10.7558	4.30233	4.30233	3.74115	7.37542	7.82241	4.8186	4.78036	5.29517	28.8049	38.4065	19.8034	10.5618	8.12446	28.8049	24.6442	21.1236	29.3383	12.1867	19.8034	33.0056	13.2022	6.60112	9.18417	18.8604	12.002	6.33708	8.8015	16.2489
A4IHH3_XENTR_XeXenL6RMv10046206m	7.24602	14.7508	4.91694	8.60465	8.03101	6.34027	1.32379	8.60465	11.8314	8.60465	9.83389	14.7508	17.2093	NA	NA	34.4186	27.8627	25.814	44.7442	120.465	0	31.6854	52.809	22.6324	17.603	NA	NA	79.2135	26.4045	11.3162	30.8052	26.4045	44.0075	16.2489	27.7942	24.6442	26.4045	22.6324	26.4045	27.7942
	NA	5.73643	12.2924	10.0388	9.05753	8.60465	6.07387	12.6805	14.7508	10.0388	11.4729	22.1262	10.0388	11.4729	6.45349	6.07387	9.56072	12.5159	7.17054	5.73643	10.0589	30.8052	24.0041	17.603	9.31923	16.5028	14.0824	8.8015	7.54414	7.0412	4.40075	26.4045	19.4559	21.7449	26.4045	8.33826	8.8015	18.8604	17.603	NA
A4IHQ5_XENTR_XeXenL6RMv10020797m	0	22.9457	17.2093	11.4729	6.07387	15.2972	43.0233	0	4.30233	9.56072	11.0631	6.14618	11.4729	7.28086	11.4729	17.2093	40.8721	34.4186	16.062	10.4752	25.2565	24.6442	44.0075	19.8034	17.603	35.206	22.3423	44.0075	41.4928	18.8604	11.7353	0	105.618	52.809	23.4707	12.4256	35.206	52.809	35.206	52.809
A4IHV8_XENTR_Audic201207_XENLA_00005061	5.73643	11.0631	9.05753	7.8876	17.2093	13.2379	13.7674	18.7738	27.6578	25.5681	32.5747	56.6473	58.9088	39.8943	28.6822	19.6678	5.53156	12.0465	14.3411	8.60465	82.1473	158.427	150.089	101.217	199.049	146.24	105.618	91.2155	62.2392	31.6854	22.6324	28.6049	20.3111	24.0041	32.2722	41.4928	22.6324	31.6854	52.809	40.8069
A4IHV8_XENTR_Taira201203_XENLA_tissue_00236022	2.45847	5.73643	9.83389	9.05753	8.94884	18.5331	15.4884	12.907	31.9601	23.9701	30.1163	30.8581	58.6681	55.0698	37.0662	25.814	25.814	4.63327	12.2924	14.492	39.6067	77.9561	143.339	150.089	99.2809	211.236	211.236	85.8146	135.795	60.3531	44.0075	21.852	28.8049	19.3633	18.28	32.2722	57.2097	24.3734	30.1766	50.0296
A4IHV8_XENTR_XeXenL6RMv10043406m	1.56448	7.24602	9.0144	3.97138	5.73643	5.29517	3.97138	4.04925	9.38689	4.91694	6.02326	6.07387	12.6202	10.5903	9.68023	6.88372	24.5847	20.0775	7.64858	11.4729	17.603	35.206	8.8015	30.1766	14.0824	3.30056	16.2489	10.5618	6.21282	7.92135	18.8604	19.2033	12.4256	12.1867	4.06223	5.02943	10.1556	2.51471	11.1177	9.60163
A4IIA5_XENTR_Kwon201107_XENLA_00043720	3.62301	4.04925	10.7558	6.88372	4.91694	12.0465	30.4472	42.5704	80.9849	87.858	95.1573	120.465	25.814	3.22674	6.02326	3.44186	4.04925	6.73407	4.78036	7.08618	19.4559	21.7449	33.0056	21.1236	25.1471	26.4045	24.3734	8.33826	27.9577	19.4559	15.5321	35.206	20.5368	9.90169	13.2022	31.6854	24.8513	18.3683	14.6692	18.6385
A4IIA5_XENTR_Taira201203_XENLA_stage_00083136	5.16279	7.82241	9.11081	11.0631	7.94275	8.60465	10.5168	34.4186	51.6279	101.535	108.317	66.8126	32.9845	9.17829	13.1601	7.08618	5.73643	22.3721	10.7558	8.60465	23.764	38.4065	21.7449	33.9486	40.6223	26.4045	14.6692	14.0824	4.06223	10.5618	6.21282	9.31923	17.603	0	6.21282	9.31923	14.0824	42.2472	23.1039	15.8427
A4IIE0_XENTR_TeperekTkacz201202_XENLA_00043763	19.1214	6.02326	7.08618	14.3411	0	0	0	0	34.4186	98.4754	93.3274	115.548	43.5294	36.3307	17.2093	6.88372	7.94275	1.81151	4.78036	7.37542	46.9413	13.2022	18.6385	17.603	17.603	0	7.54414	52.809	17.603	17.603	18.28	11.3162	18.6385	41.0737	19.2033	7.92135	12.1867	8.33826	11.7353	30.1766
A7MC59_XENTR_XeXenL6RMv10023807m	5.16279	4.91694	5.16279	2.45847	4.09745	11.7748	4.30233	4.30233	21.0336	52.8148	59.0033	84.4075	64.1438	14.7508	2.86822	6.02326	5.16279	2.3737	4.69345	9.96328	2.77942	4.80082	3.642	13.2022	7.92135	2.93383	7.54414	19.2033	10.0589	3.77207	16.389	17.603	13.2022	21.1236	19.4559	17.603	26.4045	13.2022	7.54414	21.1236
A7MC59_XENTR_XeXenL6RMv10025590m	19.6678	4.8186	4.78036	8.60465	3.44186	3.44186	8.60465	32.5065	90.0958	106.385	86.9523	22.9457	13.7674	10.0388	3.44186	NA	NA	NA	NA	NA	NA	NA	NA	NA	NA	0	26.4045	21.1236	17.603	16.6765	16.8029	12.4256	17.603	11.3162	10.5618	18.4831	19.8034	17.603	14.7865	45.2648
A7MC70_XENTR_Kwon201107_XENLA_00082978	11.4729	9.26655	1.72093	2.24469	3.58527	6.07387	4.30233	8.60465	9.56072	24.5847	49.4767	96.8023	66.686	81.5177	66.3787	44.0988	21.7381	14.492	25.814	7.94275	44.6845	61.6105	55.5884	44.4707	79.2135	45.2648	19.4559	17.603	19.8034	29.7051	22.6324	5.86767	26.4045	26.4045	0	6.60112	9.18417	21.1236	8.12446	5.86767
A8E4W8_XENTR_Taira201203_XENLA_tissue_00070512	4.58915	5.73643	2.06512	4.52876	1.14729	3.97138	5.73643	4.69345	6.61896	5.47569	4.30233	8.23054	3.27796	8.09849	4.78036	8.09849	8.60465	6.14618	3.68771	1.72093	38.7266	44.0075	16.8989	25.0148	35.206	52.809	39.6067	24.0041	52.809	36.0061	42.2472	36.7367	35.206	62.1282	26.4045	31.0641	57.2097	41.4928	37.7207	34.3258
A8E4W8_XENTR_Taira201203_XENLA_tissue_00186307	8.03101	5.06156	5.73643	1.63898	4.78036	1.14729	4.30233	4.91694	3.74115	5.37791	5.73643	4.91694	8.97877	5.73643	7.24602	4.69345	6.34027	8.60465	6.14618	4.04925	28.1648	37.2769	44.0075	17.603	26.4045	38.7266	48.4082	30.1766	22.9604	39.6067	37.7207	40.2354	36.7367	35.206	58.3678	26.4045	22.2354	61.6105	45.2648	31.0641
A8KBE1_XENTR_Chung201110_XENLA_00055193	7.64858	5.95707	7.48231	6.69251	7.94275	10.0388	14.7508	7.52907	12.0465	6.45349	11.4729	17.2093	21.0336	22.9457	17.2093	8.60465	NA	2.86822	7.48231	7.37542	7.54414	6.88813	26.4045	NA	0	11.3162	23.4707	58.6767	29.3383	17.603	19.8034	26.4045	13.2022	7.54414	8.8015	4.06223	5.86767	4.59209	6.09334	17.603
A8KBE1_XENTR_Taira201203_XENLA_tissue_00077407	8.60465	7.17054	4.91694	7.37542	5.43452	3.82429	7.08618	27.0432	37.5476	61.9535	64.5349	53.1924	36.1395	34.4186	15.1847	8.19491	9.05753	7.94275	30.5943	10.3256	20.5368	17.603	7.54414	15.0883	16.6765	20.5368	18.6385	45.2648	48.0082	38.7266	15.8427	9.60163	13.2022	37.7207	21.7449	27.6619	50.0296	52.809	82.1473	52.809
A8KBE1_XENTR_XeXenL6RMv10013069m	2.45847	1.91214	2.71726	0	0	8.60465	3.44186	5.73643	17.2093	54.0864	100.608	81.5848	40.5648	7.8876	10.869	8.60465	7.52907	6.88372	4.09745	6.34027	5.55884	5.02943	3.5206	6.60112	5.2809	2.77942	6.60112	26.4045	9.77944	10.1556	15.0883	10.5618	19.8034	24.6442	13.2022	66.0112	13.2022	5.55884	5.86767	0
A8KBE1_XENTR_XeXenL6RMv10029027m	14.0803	12.907	17.2093	6.25793	4.78036	4.52876	10.3256	30.9767	73.5307	73.8988	57.3643	46.8805	24.093	12.907	11.8314	7.04017	12.2924	13.9826	21.1807	6.73407	24.0041	33.0056	0	19.2033	17.603	16.6765	26.4045	42.2472	52.809	27.9577	7.0412	9.105	15.8427	16.5028	19.8034	31.2053	64.1252	49.5084	73.1201	43.6248
A8KBF4_XENTR_Kwon201107_XENLA_00011770	2.86822	1.98569	2.06512	2.86822	4.69345	3.44186	11.8314	9.83389	5.43452	20.6512	40.155	97.915	110.904	87.0026	22.1262	3.82429	3.03694	8.03101	10.3256	5.37791	17.603	14.2178	14.7865	8.8015	24.0041	21.1236	3.30056	0	0	3.5206	5.02943	7.284	13.6912	14.6692	15.0883	5.86767	12.4256	17.603	15.8427	9.90169
A8WGI7_XENTR_Taira201203_XENLA_tissue_00020503	4.91694	5.73643	13.7674	10.3256	5.73643	6.45349	17.2093	46.4651	103.256	147.355	124.05	93.4219	44.7442	21.5116	6.88372	7.52907	2.99292	2.86822	1.72093	1.43411	8.8015	10.5618	13.2022	11.4802	3.30056	14.0824	22.0037	10.5618	15.0883	15.4026	19.8034	9.90169	18.4831	8.12446	16.5028	57.2097	58.0899	63.3708	26.4045	26.4045
A930018P22RIK_TC437436	17.2093	12.4289	8.19491	21.5116	NA	0	0	15.0581	34.4186	31.5504	51.6279	86.9523	163.488	40.155	34.4186	NA	14.3411	25.3078	19.1214	18.2849	42.9073	46.9413	68.341	70.412	NA	88.015	70.412	96.8165	25.0148	13.6912	19.8034	52.809	26.4045	158.427	211.236	NA	105.618	40.2354	26.4045	67.8973
A9JS03_XENTR_XeXenL6RMv10042677m	8.60465	4.91694	8.60465	10.9514	3.44186	2.64758	5.37791	8.60465	8.60465	6.45349	5.16279	6.88372	4.30233	5.73643	5.37791	7.52907	7.94275	2.15116	2.45847	0	13.2022	15.0883	13.2022	9.60163	10.5618	8.12446	6.60112	13.2022	8.8015	3.30056	0	0	0	8.8015	3.30056	0	8.12446	9.90169	15.0883	3.5206
A9JTN1_XENTR_Ismailoglu201203_XENLA_00027820	13.5216	7.37542	14.5617	24.5847	30.9767	3.44186	10.5903	18.9302	7.52907	6.45349	8.09849	7.82241	7.94275	6.69251	16.062	5.16279	11.1354	18.2216	7.37542	2.86822	30.8052	30.1766	37.2769	37.2769	21.1236	35.206	41.0737	30.4667	24.0041	37.2769	22.0037	33.0056	68.6517	52.809	42.2472	116.18	113.162	32.4978	11.3162	37.7207
A9JTN1_XENTR_Ismailoglu201203_XENLA_00054465	10.7558	12.5159	3.12896	6.88372	6.88372	10.5168	9.56072	6.88372	5.47569	6.25793	7.52907	12.0465	9.38689	3.97138	4.30233	5.73643	2.29457	8.09849	5.06156	10.1231	15.5321	21.7449	24.8513	10.5618	0	0	4.06223	14.4025	15.8427	23.1039	14.4025	9.60163	14.0824	23.4707	14.6692	19.0112	15.8427	4.80082	19.2033	26.4045
A9JTN1_XENTR_Taira201203_XENLA_stage_00170420	5.73643	5.73643	9.11081	8.60465	1.32379	2.86822	2.15116	0.905753	3.68771	9.32171	11.2235	27.5349	17.2093	12.6202	8.03101	4.30233	3.18691	2.86822	1.49646	2.64758	4.06223	6.88813	6.60112	11.7353	29.7051	35.206	28.1648	8.12446	21.1236	20.6644	15.4026	15.0883	11.1177	9.90169	2.93383	12.1867	22.6324	21.7449	39.6067	58.6767
A9JTN1_XENTR_Taira201203_XENLA_tissue_00134408	5.73643	5.73643	9.11081	8.60465	1.43411	2.86822	2.02462	0.905753	2.64758	10.6534	11.4729	27.5349	18.5331	11.4729	7.52907	4.30233	3.18691	2.99292	1.49646	2.64758	4.06223	6.88813	6.88813	11.7353	29.7051	33.0056	28.1648	8.12446	26.4045	19.8034	17.603	16.2489	11.1177	9.31923	2.93383	17.603	26.4045	21.7449	39.6067	58.6767
A9JTP1_XENTR_Taira201203_XENLA_tissue_00077494	71.2957	15.3654	8.03101	0.956072	6.45349	11.4729	6.69251	8.03101	7.17054	5.16279	1.27476	4.30233	5.06156	7.37542	5.29517	8.60465	10.3256	1.22924	2.86822	3.82429	15.0883	13.2022	10.5618	2.93383	6.60112	41.0737	32.2722	31.6854	8.8015	7.92135	13.6912	21.1236	18.6385	41.4928	24.3734	15.0883	14.0824	18.8604	52.809	11.7353
	NA	NA	NA	NA	10.7558	8.60465	11.4729	30.1163	84.55	106.249	78.876	30.7956	27.9651	17.2093	6.61896	1.14729	2.86822	6.88372	10.3256	19.1214	23.4707	21.1236	31.6854	0	3.5206	4.06223	17.603	0	2.77942	17.603	13.7763	6.88813	8.8015	17.603	19.8034	6.60112	NA	NA	NA	NA
	NA	NA	NA	NA	5.73643	9.83389	7.82241	27.8627	83.8018	105.501	75.7209	27.5349	36.3307	17.2093	7.17054	1.91214	5.73643	6.88372	10.3256	19.0208	27.7942	26.4045	31.6854	8.8015	2.93383	4.40075	17.603	0	2.64045	14.0824	11.4802	9.18417	10.0589	24.0041	22.6324	8.8015	NA	NA	NA	NA
A9UMH2_XENTR_XeXenL6RMv10055257m	6.88372	8.60465	2.45847	14.7508	10.5903	12.2924	5.73643	6.14618	11.8314	17.2093	14.7508	21.5116	NA	NA	NA	24.093	9.63721	7.64858	6.55592	4.13023	46.4719	60.3531	93.8826	46.4719	116.18	NA	NA	NA	99.0169	77.9561	99.0169	85.8146	37.7207	58.6767	75.4414	81.2446	52.809	37.7207	39.6067	116.18
AAAS_Taira201203_XENLA_stage_00146674	7.74419	5.73643	6.88372	5.73643	2.15116	1.32379	5.29517	18.9302	20.436	30.6775	61.9535	98.9535	45.6421	25.3611	19.5039	8.60465	2.5814	3.12896	3.68771	2.86822	6.60112	18.8604	19.2033	10.5618	14.6692	17.603	8.33826	6.88813	19.8034	10.5618	6.88813	23.1039	26.4045	12.1867	12.1867	9.90169	17.603	10.5618	13.2022	23.764
AACS_Taira201203_XENLA_stage_00157021	14.5617	8.60465	5.73643	8.03101	11.4729	6.45349	13.5216	8.23054	16.197	41.5891	33.7015	12.7199	15.6448	7.37542	11.0631	8.60465	4.04925	6.25793	4.30233	1.14729	77.1824	49.8752	66.8914	24.6442	26.4045	19.8034	30.1766	18.3683	12.4256	6.60112	13.2022	20.6644	26.4045	24.5185	33.9486	20.5368	9.31923	28.8049	30.8052	42.2472
AACS_XeXenL6RMv10014863m	9.17829	14.5617	2.99292	5.16279	9.83389	10.3256	11.8314	12.907	11.9141	22.5045	12.1477	8.60465	NA	30.9767	14.1724	20.4873	24.093	26.3201	35.6478	26.77	176.03	218.78	124.256	137.303	103.103	124.256	105.618	NA	79.2135	37.2769	48.7468	52.809	35.206	46.2079	88.015	64.1252	68.6517	36.7367	69.0579	38.7266
AADACL4_Taira201203_XENLA_tissue_00276844	4.8186	5.01938	2.86822	2.29457	1.91214	7.82241	4.91694	6.88372	10.0388	8.60465	7.37542	10.3256	6.88372	0	17.2093	14.3411	7.08618	5.16279	12.907	11.4729	25.3483	39.6067	67.4782	45.7678	46.9413	33.6057	18.8604	73.9326	30.8052	49.5084	42.7501	36.9663	31.6854	70.412	52.809	17.603	24.8513	52.809	92.4157	30.8052
	NA	NA	NA	NA	NA	NA	NA	17.2093	12.0465	6.88372	10.3256	6.88372	12.907	8.60465	8.60465	6.14618	1.01231	1.63898	3.27796	4.91694	26.4045	17.603	20.1177	27.9577	22.6324	52.809	52.809	66.0112	63.3708	47.5281	31.6854	26.4045	52.809	NA	NA	NA	NA	NA	NA	NA
AADAT_Ismailoglu201203_XENLA_00028123	7.64858	5.29517	5.29517	6.61896	5.73643	7.57209	5.01938	1.22924	6.07387	2.99292	2.24469	3.44186	5.73643	12.907	18.9302	11.4729	4.30233	5.73643	4.69345	2.15116	20.5368	12.1867	8.12446	20.3111	15.0883	10.5618	11.0019	26.4045	9.31923	4.59209	13.7763	12.6742	21.1236	26.4045	15.8427	17.603	26.4045	22.0037	12.002	13.2022
AADAT_Park201106_XENLA_00071512	10.5168	36.5698	34.4186	27.5349	40.155	38.1598	100.029	135.38	104.752	59.3721	13.4681	3.44186	4.09745	2.71726	1.07558	4.58915	5.73643	3.12896	1.56448	5.16279	14.6692	39.6067	15.8427	7.0412	3.5206	6.88813	6.60112	14.0824	11.4802	18.4831	9.18417	8.44944	10.0589	13.8971	16.5028	14.0824	14.0824	9.60163	9.60163	42.2472
AAK1_Kwon201107_XENLA_00100720	9.17829	3.58527	2.86822	6.88372	7.94275	13.5863	21.1807	39.9502	91.5781	110.14	82.8198	32.9845	24.093	11.0631	8.60465	4.30233	NA	0	9.68023	7.74419	13.2022	16.5028	26.4045	NA	39.6067	35.206	26.4045	31.6854	8.8015	16.5028	16.8989	18.8604	13.2022	16.2489	22.2354	28.4356	13.2022	8.8015	8.8015	35.206
	NA	NA	14.7508	5.73643	6.14618	27.1726	64.5349	111.86	95.6837	55.9302	24.093	11.0631	5.73643	6.61896	4.91694	6.02326	8.88222	13.5863	17.2093	6.14618	30.1766	26.4045	25.0148	5.11055	13.2022	22.6324	32.4978	22.0037	71.6693	45.7678	55.4494	57.0337	31.2053	28.2905	33.353	33.9486	30.1766	37.7207	NA	NA
AAK1_Taira201203_XENLA_tissue_00041055	10.3256	10.0388	12.907	NA	0	8.03101	5.23761	4.30233	28.4615	87.4806	104.531	80.0894	53.6525	18.3566	9.83389	8.60465	7.37542	8.60465	7.82241	9.90839	8.00136	12.002	39.6067	37.7207	21.1236	64.1252	59.8502	59.0218	46.7156	31.2942	37.4064	28.4356	26.4045	25.2565	28.1648	105.618	NA	13.2022	57.2097	68.6517
AAMP_Horb201201_XENLA_00006440	29.9934	12.8069	15.3488	16.8581	NA	NA	13.7674	21.5116	150.581	186.655	108.036	50.8084	23.7652	8.60465	12.5159	5.73643	2.99292	7.17054	4.58915	3.68771	15.0883	17.603	26.4045	13.7763	8.8015	0	7.54414	10.0589	17.603	14.6692	20.3111	39.6067	4.40075	7.0412	NA	NA	25.8656	23.7878	17.1936	39.2295
AAMP_Quigley201207_XENLA_00112752	13.5216	14.536	17.2093	NA	NA	11.4729	17.8977	116.777	181.927	112.367	47.1385	23.1951	11.4729	10.9514	8.09849	2.06512	6.14618	6.14618	3.68771	3.44186	26.4045	15.0883	18.8604	22.6324	8.44944	9.31923	0	8.8015	9.18417	13.7763	15.5321	26.4045	26.4045	4.22472	5.86767	NA	NA	24.4486	23.0719	18.8604
AAMP_TC414898	3.44186	1.78027	3.27796	11.4729	12.0465	16.1337	44.7442	79.0063	112.578	92.7806	69.9128	32.5065	9.56072	4.91694	11.4729	8.60465	2.86822	2.24469	8.60465	5.73643	31.6854	12.747	10.0589	11.7353	5.2809	6.60112	10.5618	12.002	13.2022	11.4802	19.8034	8.8015	11.7353	11.3162	17.603	52.809	4.40075	9.18417	14.6692	8.8015
AARSD1_Taira201203_XENLA_tissue_00124689	14.1362	20.1764	24.8579	23.5496	13.385	2.02462	3.44186	8.19491	7.74419	11.2522	15.8326	13.7674	5.37791	4.30233	9.26655	17.2093	28.6822	15.2972	4.48938	3.58527	69.7833	50.988	90.9488	52.809	52.809	40.3833	35.206	45.2648	58.0899	34.529	52.809	110.899	46.2079	13.2022	48.7468	145.225	64.5443	35.206	25.2565	17.603
AARS_Ismailoglu201203_XENLA_00011563	2.99292	4.69345	5.73643	18.9302	15.1442	42.3614	79.1628	99.4315	63.9203	62.1031	44.4574	32.4329	16.3488	13.2379	5.73643	5.37791	11.4729	11.4729	7.64858	10.7558	32.1446	33.6057	88.015	195.393	82.382	48.7468	42.2472	70.412	57.8384	61.9932	55.0094	38.5912	47.5281	28.4356	17.603	19.8034	35.206	0	11.7353	33.0056
AASDH_Taira201203_XENLA_stage_00129507	5.73643	7.82241	10.3256	2.64758	3.12896	10.3256	20.3383	22.5045	70.161	182.419	134.233	62.8801	35.8527	24.5847	6.07387	3.62301	7.17054	4.58915	7.37542	1.43411	6.60112	22.6324	10.5618	17.603	5.55884	12.4256	30.1766	22.0037	12.1867	10.5618	10.5618	10.1556	12.1867	24.0041	7.0412	4.80082	4.06223	10.5618	14.4025	11.7353
AASS_Taira201203_XENLA_tissue_00067578	5.95707	3.27796	6.88372	18.7738	13.9313	8.30794	22.3721	63.1008	123.907	136.769	68.8372	56.8655	33.4625	23.2326	7.82241	4.30233	11.4729	9.56072	3.44186	3.68771	28.4356	22.6324	31.6854	81.6139	42.7501	30.957	39.6067	52.809	105.618	55.5884	17.603	32.1446	38.1398	21.1236	9.60163	26.4045	61.6105	29.3383	47.5281	15.0883
AATF_Taira201203_XENLA_stage_00209301	28.6822	3.44186	5.73643	11.4729	0	13.7674	14.3411	30.1163	94.6512	145.419	106.841	51.6279	10.0388	1.32379	0.782241	3.58527	6.88372	13.385	3.44186	2.15116	35.206	31.6854	35.206	52.809	37.7207	42.2472	8.8015	19.8034	26.4045	21.1236	8.8015	18.3683	22.0037	12.1867	4.80082	4.40075	10.5618	17.603	14.0824	13.2022
AATK_Taira201203_XENLA_tissue_00053009	11.4729	19.6678	29.2558	25.814	17.9575	24.093	48.7597	46.4651	53.9746	58.3887	63.1008	33.1438	29.3992	25.3611	63.1008	63.1008	31.9601	13.385	9.05753	14.5617	475.281	399.839	522.809	418.7	303.078	850.225	1100.19	496.404	393.667	348.917	539.825	385.31	376.264	383.56	968.165	1126.59	829.856	211.236	133.412	264.045
AATK_Taira201203_XENLA_tissue_00098234	13.5216	13.385	12.907	8.09849	5.73643	12.907	15.8855	26.8465	37.2868	67.8811	60.2326	49.5628	47.8868	29.3196	45.1744	44.7442	51.6279	23.5496	15.8855	26.5962	417.671	227.485	300.177	399.001	385.506	363.062	215.148	280.117	188	184.831	164.295	164.295	143.64	81.2446	61.6105	32.6913	34.1705	52.809	82.1473	64.1252
AATK_Taira201203_XENLA_tissue_00199004	4.8186	8.09849	4.91694	4.52876	5.73643	5.73643	2.86822	7.37542	7.37542	4.30233	5.73643	3.44186	1.37674	2.34672	5.50698	8.23054	19.3605	17.2093	6.45349	4.30233	21.1236	34.1705	26.4045	16.6765	17.603	8.8015	5.86767	33.9486	37.7207	29.0449	35.206	39.6067	48.5843	26.4045	23.236	34.4406	52.809	123.221	52.809	34.3258
AATK_XeXenL6RMv10045498m	4.30233	NA	5.73643	7.37542	5.16279	7.94275	4.30233	5.06156	7.64858	5.73643	4.04925	2.15116	3.03694	4.30233	9.83389	31.9601	9.56072	6.69251	3.9112	6.55592	32.6913	28.8049	41.0737	29.3383	75.4414	67.8973	35.206	40.3833	29.7051	34.1705	35.206	23.4707	15.5321	19.8034	32.4978	31.6854	37.7207	35.206	NA	39.6067
AB007597.1	9.68023	14.492	18.1151	39.112	50.3041	33.1894	80.3101	68.089	68.8372	73.6176	74.1324	84.6124	42.5704	25.3078	13.7674	30.7309	8.94884	5.95707	22.9457	10.3256	13.2022	11.1177	13.8971	9.60163	16.2489	7.54414	24.6442	27.5525	20.6644	23.4707	52.809	57.2097	11.1177	6.21282	14.7865	18.8604	6.33708	0	35.206	17.603
AB014463.1	10.3256	6.02326	5.73643	0	6.88372	5.73643	0	0.717054	2.02462	1.98569	5.56772	17.2093	NA	NA	NA	9.56072	9.0144	6.73407	8.28596	7.82241	81.6139	78.2355	68.8813	82.9856	76.2797	NA	NA	NA	45.2648	32.6173	30.4667	21.7449	26.4045	48.0082	63.3708	36.9663	0	70.412	23.764	58.0899
AB016717.1	5.73643	4.69345	0	12.2924	3.22674	5.16279	3.68771	10.9514	28.2724	16.4611	9.56072	4.30233	4.78036	10.869	17.2093	14.3411	9.56072	3.12896	8.60465	2.29457	17.603	26.4045	24.0041	38.1398	30.8052	15.5321	19.4559	8.8015	13.2022	17.603	29.8486	41.4928	28.8049	33.9486	13.2022	6.60112	52.809	17.603	9.60163	23.4707
AB019557.1	4.46167	3.27796	7.82241	10.9514	8.60465	5.73643	12.1477	29.6	61.0653	82.6046	59.8584	36.2301	33.2713	32.124	27.2481	86.0465	17.2093	5.37791	12.907	18.7738	13.6912	7.54414	0	24.0041	16.5028	4.40075	9.31923	8.44944	6.81406	4.22472	11.4802	13.8971	17.603	10.5618	13.2022	0	0	9.90169	18.4831	19.2033
AB021738.1	32.9845	9.83389	17.2093	16.062	12.907	9.68023	15.6448	12.6202	6.45349	19.6678	20.6512	12.6202	11.0631	9.96328	7.99003	8.60465	17.2093	12.2924	6.88372	12.907	19.8034	15.8427	7.54414	27.7942	17.603	15.0883	30.5736	15.0883	17.603	47.5281	33.9486	0	14.0824	14.4025	9.90169	13.2022	24.6442	35.206	15.0883	52.809
AB021739.1	25.814	12.907	11.4729	7.37542	7.52907	6.88372	6.88372	6.61896	5.47569	7.17054	5.01938	10.0388	11.4729	0	8.60465	11.8314	10.3256	7.17054	15.9801	20.0775	8.8015	7.54414	13.2022	10.5618	9.90169	52.809	105.618	17.603	13.2022	11.0019	4.40075	19.2033	28.4356	10.5618	0	0	7.54414	26.4045	66.0112	13.2022
AB022672.1	23.6628	15.8855	12.2924	17.2093	8.09849	5.73643	12.907	12.0465	12.6805	12.907	15.1442	13.7674	20.897	8.19491	12.6202	5.73643	5.73643	5.73643	6.88372	2.45847	99.0169	89.3691	28.2905	39.0327	40.3833	35.206	57.2097	68.6517	44.4707	37.7207	44.3596	42.2472	86.7576	55.3237	70.412	56.3296	88.015	92.4157	73.9326	82.9856
AB032943.1	3.44186	0	3.12896	5.16279	13.7674	6.25793	6.07387	4.52876	4.58915	4.30233	4.30233	7.37542	6.88372	2.64758	4.91694	7.17054	14.0803	5.06156	2.64758	4.63327	26.4045	8.8015	7.20123	21.1236	21.1236	19.2033	15.5321	19.4559	21.1236	8.8015	3.30056	26.4045	17.603	2.03111	7.54414	17.603	38.4065	24.8513	10.1556	16.2489
AB034701.1	6.88372	7.82241	5.73643	1.14729	3.97138	5.29517	2.15116	3.22674	9.38689	6.31008	5.29517	5.50698	6.34027	5.73643	13.9826	17.2093	8.60465	3.76453	4.63327	3.74115	36.9663	28.8049	28.1648	31.6854	20.3111	48.7468	46.2079	26.4045	31.2053	24.6442	24.3734	23.236	33.353	17.603	26.4045	48.0082	23.4707	9.90169	14.2178	20.6644
AB037146.1	5.73643	5.43452	8.60465	10.9514	8.03101	14.9147	30.4472	38.9474	90.6357	135.762	100.388	102.027	93.9893	38.7209	23.6628	13.5216	14.3411	9.56072	15.6448	13.7674	52.809	28.8049	93.8826	105.618	79.2135	105.618	57.2097	64.9957	33.9486	4.40075	11.7353	28.1648	13.8971	16.2489	3.5206	14.0824	24.0041	47.5281	25.0148	30.8052
AB040073.1	2.34672	4.52876	8.60465	4.58915	2.34672	0.956072	9.56072	38.5488	85.2983	62.8801	46.2871	34.8966	26.3201	6.34027	NA	NA	NA	NA	NA	NA	NA	NA	NA	NA	NA	NA	16.6765	27.9577	23.4707	20.031	20.3111	36.7367	38.0225	29.3383	11.7353	4.80082	7.0412	18.8604	16.6765	2.40041
AB046535.1	8.60465	17.2093	9.96328	7.28086	13.7674	19.5039	17.2093	11.8314	23.6628	32.9221	66.5426	122.616	156.448	151.442	20.0775	11.1028	10.0388	9.26655	7.82241	6.34027	99.7503	126.742	116.736	115.774	190.112	373.184	414.347	244.242	405.969	390.327	436.554	498.385	489.683	591.461	224.438	178.869	169.429	132.022	124.821	83.3826
AB075972.1	7.37542	2.29457	8.60465	11.4729	6.69251	3.44186	6.69251	4.91694	8.60465	13.1601	6.61896	9.0144	19.6678	18.2849	11.4729	7.52907	8.60465	19.3605	15.3978	14.6279	30.1766	14.0824	0	13.2022	17.603	19.0112	20.5368	22.6324	12.1867	18.6385	40.6223	17.603	41.4928	26.4045	30.8052	29.7051	16.8029	29.7051	58.3678	47.5281
AB085631.1	5.29517	6.14618	9.56072	4.58915	4.91694	0	3.12896	4.52876	5.23761	3.82429	7.64858	0	0	NA	0	2.64758	2.24469	8.60465	17.2093	23.4672	28.8049	31.6854	11.3162	9.18417	16.2489	0	NA	0	0	26.4045	21.5148	29.8486	19.4559	14.4025	7.54414	11.3162	31.6854	35.206	26.4045	36.5601
AB088399.1	9.11081	3.9112	10.3256	20.6512	NA	25.814	3.62301	6.45349	8.60465	6.25793	8.09849	5.23761	4.52876	3.22674	7.08618	11.4729	7.82241	5.06156	11.4729	5.29517	73.1201	74.8127	68.341	110.419	123.221	86.9795	108.919	52.809	80.3615	108.724	57.6098	79.2135	77.0131	66.7061	52.809	NA	179.551	137.303	62.4106	65.2346
AB088400.1	15.0581	6.61896	12.1477	7.94275	10.3256	17.2093	15.0581	5.16279	7.94275	7.52907	8.60465	8.60465	11.4729	13.385	11.4729	7.64858	9.26655	21.5116	14.3411	13.385	134.956	96.8165	92.4157	121.867	129.089	76.2797	76.2797	88.015	71.2921	62.7107	79.2135	81.2446	100.337	138.624	176.03	295.73	170.614	121.15	77.1824	231.039
AB096099.1	10.3256	10.5903	15.4884	22.3721	19.6678	21.7984	NA	68.8372	49.907	48.8372	76.6091	101.105	87.3703	28.6822	38.7209	19.1214	14.0803	17.9915	19.1214	26.4758	64.9957	105.618	62.4106	57.6098	88.015	39.6067	17.603	28.4356	19.8034	6.81406	9.99089	18.4831	44.0075	NA	14.0824	7.54414	26.4045	21.1236	12.1867	7.92135
AB108425.1	7.37542	15.7752	9.727	4.46167	8.60465	21.5116	6.61896	5.73643	6.02326	5.43452	8.60465	5.73643	13.7674	10.9514	3.44186	9.83389	4.69345	5.16279	4.30233	5.73643	17.603	26.4045	26.4045	28.8049	37.7207	31.6854	57.6098	52.809	11.7353	35.206	19.4559	15.8427	22.6324	40.6223	92.4157	30.1766	21.5148	32.1446	44.0075	25.1471
AB108427.1	19.8569	5.73643	2.29457	7.17054	2.15116	0	3.82429	6.88372	15.6448	10.1231	11.4729	5.73643	4.30233	17.2093	17.2093	10.7558	12.907	7.94275	10.5903	7.17054	22.0037	24.3734	28.4356	46.2079	92.4157	37.7207	42.2472	26.4045	29.3383	14.6692	31.0641	28.8049	17.603	17.603	12.1867	13.2022	13.2022	14.0824	11.7353	12.1867
AB109102.1	17.2093	9.26655	4.91694	6.88372	5.73643	5.73643	10.6534	11.7336	38.2429	57.3643	61.3081	33.1279	30.3212	26.2237	19.8569	17.9915	12.907	14.9147	8.23054	15.1847	65.2346	149.243	302.772	266.685	364.862	377.787	455.163	409.898	205.955	216.187	252.31	237.64	170.429	148.368	95.0562	105.618	126.742	41.4928	24.3734	37.7207
AB109103.1	8.60465	8.26046	38.7209	59.5155	59.955	37.0374	36.7653	28.3447	22.4469	16.3898	14.492	15.0581	10.6534	10.3256	15.1847	15.3978	11.2235	8.19491	3.74115	3.27796	12.5736	18.3683	35.206	32.1446	63.9267	71.4475	60.7303	183.574	313.553	289.06	372.178	413.288	497.026	396.067	190.572	219.754	303.652	303.652	160.539	137.303
AB125669.1	3.97138	12.907	6.07387	5.16279	9.26655	6.34027	5.98584	5.06156	4.30233	0	8.60465	2.15116	3.44186	10.9514	11.9141	4.30233	3.03694	4.30233	8.03101	9.83389	8.12446	26.4045	18.6385	10.5618	8.12446	19.4559	13.7763	15.5321	26.4045	70.412	39.6067	6.60112	10.5618	9.60163	16.2489	11.3162	12.4256	19.8034	10.5618	22.6324
AB164678.1	17.2093	34.4186	36.8771	35.7424	43.4761	42.7457	60.6067	63.1008	88.3932	85.2643	49.2812	31.1919	45.8915	10.7558	4.78036	7.17054	5.29517	6.25793	5.73643	7.08618	15.5321	14.6692	9.60163	12.1867	8.8015	2.93383	13.2022	26.4045	23.1039	19.2033	19.2033	12.002	12.5736	11.4802	13.6281	8.33826	8.12446	22.6324	158.427	7.54414
AB219841.1	3.25581	3.44186	3.65046	6.88372	6.71583	3.74115	9.83389	6.31008	5.29517	6.31008	4.78036	11.0631	4.91694	6.88372	5.65785	3.86331	2.86822	13.9826	7.52907	4.04925	17.1272	10.5618	9.60163	17.1629	15.4563	16.0723	33.9486	19.3633	17.603	24.6442	16.1361	20.7464	10.7773	16.2489	14.4682	9.69961	17.603	9.90169	19.8034	12.4256
AB250090.1	7.94275	9.38689	8.15177	10.1231	6.88372	4.91694	2.71726	4.04925	4.91694	7.52907	3.27796	5.06156	5.43452	2.64758	4.30233	1.91214	17.2093	4.58915	3.18691	5.43452	32.4978	40.8069	44.4707	34.1705	21.1236	25.1471	36.1325	18.6385	22.6324	13.2022	10.0589	18.6385	19.4559	24.3734	23.1039	29.3383	17.603	10.5618	17.603	27.7942
AB250387.2	5.06156	4.13023	3.82429	5.06156	3.97138	9.56072	15.6448	15.2972	13.7674	8.03101	6.88372	6.45349	12.6805	8.60465	5.23761	5.50698	5.73643	4.78036	4.30233	8.60465	35.206	13.2022	11.7353	17.603	8.44944	2.29604	7.20123	13.8971	13.2022	10.5618	17.603	52.809	23.4707	4.80082	23.4707	8.12446	9.31923	1.95589	6.33708	12.4256
AB250389.1	20.0775	11.2235	8.15177	5.06156	2.96712	2.5814	4.30233	9.26655	5.53156	9.05753	9.26655	7.94275	6.07387	4.30233	5.73643	9.56072	8.03101	5.73643	6.45349	5.73643	38.7266	49.5084	42.7501	66.8914	35.206	20.5368	19.8034	27.9577	48.7468	64.9957	36.1325	9.43018	12.1867	17.603	31.6854	9.105	12.4256	19.4559	20.6644	26.4045
AB254828.1	4.69345	2.15116	4.30233	6.61896	7.37542	8.60465	4.30233	24.8579	41.5048	89.4884	90.9635	80.7513	40.155	18.4841	14.8626	23.4672	15.0581	7.64858	25.814	13.385	23.4707	66.0112	23.4707	46.2079	38.4065	14.4025	29.3383	46.9413	4.06223	2.51471	47.5281	71.4475	52.809	33.0056	47.5281	45.2648	32.4978	26.4045	33.0056	19.2033
AB280748.1	2.5814	4.30233	2.5814	2.45847	5.73643	5.06156	2.24469	3.07309	3.44186	6.88372	5.73643	6.55592	10.9514	34.4186	0	0	5.73643	6.14618	1.07558	0	13.2022	15.8427	13.2022	22.6324	23.4707	6.21282	9.18417	15.0883	28.1648	15.8427	8.8015	12.5736	24.0041	0	0	0	35.206	30.1766	23.1039	26.4045
AB280755.1	1.91214	3.68771	4.69345	8.60465	5.29517	3.82429	7.94275	6.25793	7.37542	2.15116	2.86822	5.73643	6.61896	9.83389	1.91214	2.29457	6.45349	12.907	5.73643	7.94275	17.603	18.8604	14.4025	17.603	20.3111	29.3383	24.3734	9.60163	18.8604	19.8034	26.4045	6.60112	6.09334	7.54414	5.86767	3.5206	13.2022	26.4045	8.8015	4.06223
AB280757.1	6.14618	9.38689	8.60465	9.83389	3.97138	15.2972	11.8314	4.91694	1.72093	6.88372	5.73643	4.30233	5.16279	4.30233	4.30233	17.2093	12.0465	5.16279	3.27796	3.9112	15.0883	24.0041	36.9663	30.1766	4.06223	5.86767	13.2022	11.3162	5.2809	5.2809	0	39.6067	47.5281	16.5028	16.5028	26.4045	21.1236	18.4831	10.0589	21.6037
AB280760.1	5.29517	6.37382	8.15177	8.60465	9.17829	7.17054	5.16279	7.28086	3.97138	5.01938	7.37542	9.11081	5.50698	6.34027	9.83389	8.60465	11.9141	11.4729	6.45349	4.52876	18.28	31.2942	22.2354	22.0037	24.6442	11.0019	18.4831	16.2489	20.3111	17.603	18.8604	27.9577	19.0112	33.353	17.603	21.1236	24.3734	31.6854	24.2041	16.6765
AB308063.1	7.94275	6.61896	7.17054	5.06156	6.02326	6.69251	10.9514	9.56072	5.06156	5.01938	1.98569	4.09745	11.4729	7.04017	6.69251	4.69345	4.30233	3.44186	3.44186	5.73643	24.3734	20.3111	17.603	12.4256	15.8427	14.6692	14.4025	11.7353	12.4256	6.60112	8.12446	10.0589	22.0037	14.4025	14.6692	9.60163	7.92135	12.6742	14.0824	17.603
	NA	NA	NA	NA	5.47569	5.34082	4.52876	20.436	47.8036	80.8837	51.6279	86.0465	26.531	22.1262	6.88372	2.86822	1.72093	2.86822	5.16279	5.37791	6.60112	21.1236	5.86767	13.2022	17.603	7.92135	20.1177	22.0037	37.7207	16.8989	29.0449	20.5368	19.8034	11.1177	3.642	9.60163	NA	NA	NA	NA
	NA	13.7674	13.2379	9.83389	9.56072	7.94275	12.0465	12.4289	31.771	48.7597	40.4419	57.7741	32.124	26.3201	22.2709	5.73643	2.45847	5.73643	6.45349	8.60465	6.60112	19.8034	17.603	30.1766	35.206	6.21282	6.21282	7.0412	11.3162	7.92135	20.5368	4.06223	2.93383	10.5618	16.2489	11.7353	15.0883	20.3111	10.5618	NA
AB378486.1	1.98569	8.32708	7.99003	11.1354	3.03694	8.60465	3.12896	3.30948	8.09849	5.98584	3.62301	6.14618	1.56448	4.58915	2.71726	3.97138	5.73643	4.30233	1.01231	1.07558	20.3111	25.5527	24.5185	27.9577	27.9577	47.5281	33.6057	36.5601	27.9577	16.0723	30.5736	33.9486	28.8049	17.603	19.4559	12.1867	31.6854	26.4045	24.8513	42.9073
AB385868.1	13.7674	21.5116	13.7674	3.74115	5.73643	9.17829	8.60465	8.60465	6.88372	4.58915	5.50698	15.7752	11.9141	12.907	5.73643	0	NA	NA	NA	NA	NA	NA	NA	NA	39.6067	29.3383	26.4045	4.06223	30.8052	8.44944	7.0412	0	4.40075	26.4045	10.5618	14.0824	9.18417	17.603	33.0056	42.2472
AB435404.1	5.73643	5.16279	5.16279	8.60465	8.60465	4.30233	3.12896	7.17054	6.25793	4.30233	3.03694	2.15116	5.73643	8.60465	7.37542	13.2379	21.5116	27.2481	15.8855	9.17829	17.603	8.12446	8.8015	13.2022	24.3734	22.6324	7.54414	14.0824	46.2079	18.6385	29.7051	52.809	57.2097	33.6057	19.8034	52.809	36.9663	31.6854	10.5618	11.7353
AB458409.1	2.64758	7.37542	7.64858	7.04017	6.07387	8.09849	3.44186	2.5814	9.26655	11.1354	10.7558	4.30233	5.73643	34.4186	8.60465	4.91694	9.83389	12.0465	9.17829	11.2235	16.0723	24.6442	15.8427	15.0883	18.8604	26.4045	211.236	44.0075	13.2022	19.8034	34.1705	12.1867	10.5618	15.8427	15.5321	9.31923	12.002	11.7353	7.54414	8.12446
AB499903.2	5.98584	5.06156	11.4729	14.1724	23.7652	14.7508	15.3654	21.5116	33.7302	33.2713	41.6995	30.1163	30.8333	10.6293	7.74419	4.30233	1.32379	0.819491	4.78036	6.69251	2.93383	5.86767	2.51471	10.1556	18.4831	15.8427	15.5321	35.206	23.1039	24.3734	33.4457	27.4607	71.2921	66.0112	67.8973	55.3237	65.2346	50.2943	74.5539	41.3288
AB513654.1	6.55592	2.75349	5.16279	18.7738	15.2972	11.0631	12.5159	14.7508	11.4729	4.09745	3.12896	4.30233	12.907	17.2093	4.91694	6.61896	11.4729	4.30233	1.01231	5.73643	12.5736	10.5618	7.92135	33.6057	17.603	18.8604	19.2033	7.54414	17.603	12.5736	24.0041	19.8034	26.4045	22.6324	11.3162	24.3734	24.6442	22.0037	21.7449	30.8052
AB591376.1	5.73643	2.86822	7.08618	14.5617	6.88372	3.44186	2.29457	7.08618	9.38689	7.08618	2.15116	4.30233	7.64858	5.73643	13.7674	10.9514	9.83389	17.2093	7.94275	9.05753	47.2501	28.4356	123.221	82.9856	52.809	79.2135	38.7266	52.809	26.4045	29.7051	27.9577	67.2114	46.5962	49.2884	42.2472	84.4944	52.809	40.3833	17.603	41.0737
AB591377.1	43.0233	10.7558	3.68771	4.69345	3.33083	4.44111	3.9112	10.3256	2.86822	11.9141	3.97138	7.37542	17.2093	30.9767	8.60465	1.01231	14.3411	9.26655	4.52876	5.73643	20.5368	5.55884	16.2489	17.603	0	17.603	42.2472	33.6057	11.3162	20.3111	32.4978	11.7353	26.4045	12.002	15.3316	20.4422	17.603	15.0883	46.2079	158.427
AB591378.1	6.14618	15.4884	6.88372	6.88372	2.15116	6.88372	2.64758	2.86822	14.492	8.60465	2.45847	4.91694	8.60465	3.82429	8.60465	2.15116	2.71726	2.71726	7.37542	9.83389	11.3162	22.6324	16.6765	13.8971	9.90169	26.4045	17.603	21.1236	30.1766	7.54414	6.60112	11.1177	8.8015	28.4356	73.9326	13.2022	31.6854	31.6854	73.9326	37.7207
AB599713.1	9.83389	0	0	NA	NA	NA	17.2093	8.60465	12.907	13.9826	26.77	11.9141	7.24602	7.94275	7.37542	5.73643	11.4729	8.60465	5.73643	6.61896	12.1867	35.206	52.809	61.6105	52.809	30.1766	32.4978	25.0148	44.6845	52.809	39.6067	36.3062	35.206	105.618	NA	NA	NA	0	39.6067	45.2648
	NA	NA	10.9514	12.7199	18.2849	6.88372	6.25793	6.45349	13.2379	10.869	22.9457	22.9457	17.2093	NA	NA	NA	NA	NA	NA	NA	NA	NA	NA	NA	NA	NA	NA	70.412	35.206	17.603	13.8971	24.3734	6.60112	28.8049	15.8427	6.60112	11.4802	14.4025	NA	NA
AB602929.1	8.60465	9.56072	4.52876	6.45349	7.64858	0	6.45349	3.68771	5.47569	4.74739	6.88372	6.31008	11.9141	5.37791	7.37542	9.83389	6.61896	6.14618	4.30233	7.64858	11.7353	11.7353	16.6765	9.90169	11.7353	0	6.60112	11.3162	21.6037	16.389	35.206	12.3221	12.1867	13.2022	22.6324	30.1766	0	7.54414	6.60112	5.86767
ABAT_Taira201203_XENLA_stage_00026276	8.60465	8.60465	7.74419	12.2924	1.49646	7.37542	16.062	28.6822	35.0805	97.7801	80.4788	84.55	78.1038	23.6628	13.7674	0	28.6822	13.7674	12.907	10.5168	48.4082	26.4045	31.6854	52.809	18.3683	27.6619	31.6854	17.603	22.3423	33.6057	20.1917	29.8486	36.5601	39.6067	26.4045	0	52.809	24.6442	33.0056	73.3458
ABCA1_Amin201106_XENLA_00074635	9.26655	12.5159	6.14618	9.26655	4.58915	7.04017	13.9826	11.4729	15.6448	7.74419	8.60465	0	0	14.0803	21.1807	15.8855	3.82429	7.04017	2.5814	3.22674	4.06223	9.60163	15.0883	4.06223	3.5206	9.60163	16.5028	17.603	4.80082	5.2809	0	0	13.2022	19.2033	20.3111	8.12446	8.8015	7.20123	5.2809	9.90169
ABCA1_Ismailoglu201203_XENLA_00052619	17.2093	6.69251	4.63327	12.6805	18.7738	14.5617	11.9141	7.64858	6.88372	9.17829	14.0803	12.2924	18.5331	9.46512	4.48938	3.44186	9.26655	13.385	10.0388	6.45349	42.9073	30.8052	41.0737	32.4978	18.4831	16.0723	10.5618	28.4356	18.8604	24.0041	31.6854	52.809	29.3383	4.06223	20.3111	67.2114	19.4559	18.28	20.5368	35.206
ABCA1_XeXenL6RMv10008559m	14.7508	7.37542	17.2093	10.7558	19.3605	7.17054	10.9514	5.29517	6.14618	7.94275	11.4729	13.2379	19.8569	15.8855	12.907	10.3256	14.5617	12.907	12.2924	9.83389	30.1766	15.0883	22.0037	12.1867	15.8427	26.4045	4.06223	28.4356	40.6223	17.603	8.12446	11.3162	4.06223	14.4025	30.8052	46.2079	39.6067	44.0075	22.6324	18.8604
ABCA1_XeXenL6RMv10054261m	12.1477	6.14618	11.4729	14.9147	10.5903	10.7558	6.25793	10.1231	7.37542	2.71726	7.24602	16.062	5.47569	2.71726	7.82241	12.4289	7.94275	9.11081	11.2235	7.52907	21.7449	15.0883	46.9413	21.1236	8.12446	13.2022	14.4025	21.7449	7.54414	13.8971	16.6765	28.1648	16.8029	11.1177	4.80082	11.7353	8.12446	21.7449	13.7763	16.5028
	NA	NA	NA	NA	NA	NA	18.9302	16.2532	12.0465	17.8977	22.7163	13.2379	12.7199	5.16279	3.62301	2.86822	2.29457	4.48938	6.37382	7.74419	44.8876	50.8531	66.5852	49.2884	67.4782	97.2797	108.258	101.026	105.618	128.854	126.742	108.258	126.155	137.303	NA	NA	NA	NA	NA	NA
ABCA3_Park201106_XENLA_00004925	6.25793	3.44186	3.44186	0	23.8283	74.5736	110.904	98.6667	17.2093	8.32708	4.8186	3.44186	4.91694	11.4729	5.06156	4.30233	4.69345	0	4.30233	5.16279	14.4025	15.8427	0	5.2809	8.12446	5.86767	11.7353	21.1236	8.12446	6.81406	4.22472	10.5618	7.54414	70.412	12.4256	0	4.80082	0	0	10.5618
ABCA3_Taira201203_XENLA_tissue_00020963	2.64758	2.02462	2.64758	2.64758	4.91694	1.91214	3.44186	4.30233	17.2093	82.7685	87.4233	56.5448	24.9535	11.7748	8.60465	34.4186	NA	NA	NA	NA	NA	NA	NA	NA	35.206	2.93383	11.1177	2.64045	2.51471	4.22472	7.54414	17.603	6.60112	7.0412	17.603	7.54414	12.1867	20.3111	15.5321	6.09334
ABCA3_XeXenL6RMv10023502m	2.86822	4.09745	9.17829	3.97138	0	1.14729	7.37542	6.34027	5.50698	8.09849	15.0581	3.62301	9.0144	19.6678	14.3411	8.26046	5.73643	6.88372	20.3383	6.34027	8.8015	7.54414	10.5618	12.1867	22.6324	3.5206	3.77207	2.77942	4.22472	9.31923	16.5028	5.55884	2.51471	7.54414	8.8015	6.33708	7.54414	10.5618	19.2033	8.33826
ABCA5_Taira201203_XENLA_tissue_00078642	12.5159	1.14729	2.86822	4.69345	19.6678	4.30233	7.24602	10.1231	18.9302	71.7054	64.5349	40.8721	12.907	6.88372	8.09849	4.78036	17.2093	12.907	1.49646	2.86822	24.6442	20.6644	26.4045	35.206	29.3383	43.4898	45.7678	26.4045	29.7051	23.764	26.4045	23.764	40.3833	38.9119	13.2022	37.7207	21.6037	17.603	28.1648	43.2074
ABCA5_XeXenL6RMv10001020m	3.82429	6.14618	5.43452	8.60465	NA	0	0	1.01231	3.82429	1.56448	3.9112	2.45847	5.73643	12.0465	10.0388	14.7508	NA	NA	NA	NA	NA	NA	NA	NA	22.6324	13.2022	42.2472	35.206	15.0883	9.60163	12.002	32.2722	24.8513	23.4707	0	NA	39.6067	16.6765	18.8604	11.7353
ABCA8_Taira201203_XENLA_tissue_00082894	8.60465	12.5159	4.78036	0.860465	3.82429	NA	2.86822	2.02462	3.82429	4.69345	6.69251	10.3256	9.38689	7.37542	2.71726	2.64758	1.32379	6.25793	1.49646	1.43411	6.60112	6.88813	14.4025	20.3111	12.1867	8.33826	15.0883	14.4025	10.5618	17.603	9.60163	14.6692	15.5321	0	NA	5.86767	7.92135	5.86767	4.80082	10.5618
ABCA8_Taira201203_XENLA_tissue_00146087	0.614618	4.91694	8.03101	6.45349	7.04017	8.03101	8.15177	9.56072	7.52907	7.48231	5.01938	2.75349	6.25793	9.68023	14.5617	9.32171	6.14618	18.2216	9.56072	2.96712	9.43018	2.51471	3.5206	2.20037	14.4025	3.5206	16.6765	35.206	13.2022	4.59209	4.40075	2.11236	12.002	16.5028	24.3734	15.4026	7.54414	9.31923	11.7353	16.389
	NA	NA	NA	NA	NA	NA	NA	NA	NA	8.60465	7.37542	6.14618	7.37542	9.26655	3.44186	1.56448	3.97138	1.32379	3.44186	2.86822	8.8015	14.0824	24.3734	12.1867	4.80082	5.2809	8.12446	11.3162	15.0883	18.8604	8.8015	NA	NA	NA	NA	NA	NA	NA	NA	NA
ABCA9_TeperekTkacz201202_XENLA_00146861	3.9112	3.9112	4.30233	3.22674	11.9141	11.0631	8.60465	2.45847	7.37542	2.86822	2.06512	3.58527	5.73643	8.60465	15.0581	8.60465	0	2.86822	7.52907	6.61896	20.3111	23.1039	13.2022	0	13.2022	13.2022	9.90169	4.40075	8.8015	10.5618	23.4707	15.0883	0	19.8034	15.0883	20.3111	13.2022	19.8034	12.002	26.4045
ABCB11_Taira201203_XENLA_tissue_00172716	8.03101	9.38689	8.60465	4.58915	3.62301	34.4186	14.7508	6.88372	7.24602	11.4729	1.91214	8.03101	4.91694	3.82429	4.30233	10.7558	22.1262	10.9514	6.25793	8.60465	10.5618	19.2033	38.4065	37.7207	66.0112	17.603	17.603	22.6324	10.5618	23.4707	20.5368	8.33826	15.8427	30.1766	79.2135	22.2354	24.6442	18.8604	24.0041	17.603
ABCB11_XeXenL6RMv10017295m	9.17829	2.86822	4.91694	2.29457	15.0581	8.60465	5.29517	5.98584	6.07387	3.12896	5.23761	4.91694	5.73643	4.91694	4.69345	6.45349	6.61896	8.03101	11.4729	2.75349	12.6742	21.1236	7.0412	12.1867	23.1039	28.8049	18.8604	96.8165	67.8973	25.2565	26.4045	15.5321	20.6644	8.12446	22.6324	33.0056	14.0824	22.6324	26.4045	24.6442
ABCB1_TC413943	2.5814	5.29517	5.73643	6.61896	3.9112	3.03694	1.01231	4.09745	16.3035	12.6805	8.15177	3.44186	6.69251	8.60465	5.43452	6.14618	3.44186	8.60465	6.88372	22.9457	10.5618	24.3734	46.9413	24.3734	9.60163	21.7449	27.9577	10.0589	16.6765	27.7942	22.2354	14.0824	11.7353	18.8604	13.8971	22.6324	10.5618	19.8034	26.4045	35.206
ABCB6_Ismailoglu201203_XENLA_00013826	7.94275	6.45349	8.60465	0	11.4729	17.2093	0	2.86822	23.4672	53.7791	69.6567	106.249	42.0672	27.9651	6.7608	7.99003	6.25793	7.74419	5.50698	5.01938	11.0019	2.11236	5.2809	9.60163	11.3162	5.65811	16.5028	9.77944	6.88813	10.0589	26.4045	33.6057	26.4045	26.4045	0	17.603	0	26.4045	19.8034	16.2489
ABCB7_Ismailoglu201203_XENLA_00060033	0	NA	0	0	0	5.16279	27.3324	86.0465	124.994	100.263	21.5116	7.24602	2.34672	1.43411	0	8.60465	8.60465	8.60465	24.8579	17.2093	35.206	46.9413	33.0056	33.9486	8.8015	6.60112	8.8015	12.002	16.6765	15.8427	22.9604	11.1177	10.5618	18.6385	26.4045	52.809	0	0	NA	52.809
ABCB8_Ismailoglu201203_XENLA_00024236	13.7674	16.2532	11.186	NA	6.88372	9.83389	11.9141	NA	20.6512	9.46512	3.80737	NA	NA	NA	NA	NA	NA	NA	NA	NA	NA	NA	NA	NA	NA	NA	NA	NA	NA	7.47738	7.92135	10.5618	NA	16.2489	7.54414	3.5206	NA	15.8427	23.4707	21.1236
ABCC10_TeperekTkacz201206_XENLA_00006275	8.97877	9.38689	10.1691	1.98569	5.98584	5.53156	10.3256	12.6202	12.5159	13.2379	5.47569	22.1262	21.5116	24.5847	11.7748	9.96328	14.0803	11.8314	12.907	9.96328	11.1177	29.7051	26.4045	14.4025	27.7942	22.2354	26.4045	13.2022	22.6324	14.4025	24.3734	19.2033	7.0412	13.2022	11.3162	16.0723	8.12446	16.8029	9.60163	6.88813
ABCC12_Audic201207_XENLA_00005721	10.9514	6.45349	10.1691	11.7748	1.72093	6.88372	2.86822	7.82241	2.45847	1.14729	10.0388	25.814	2.15116	5.06156	10.7558	8.60465	5.73643	7.82241	17.2093	3.82429	33.6057	13.2022	19.2033	27.7942	7.92135	15.8427	26.4045	24.0041	18.8604	24.6442	26.4045	52.809	52.809	9.31923	19.8034	10.5618	8.8015	24.0041	26.4045	8.8015
ABCC12_Taira201203_XENLA_stage_00025569	10.5168	7.24602	7.17054	5.73643	6.88372	12.907	24.8579	30.5943	33.6364	59.0033	63.6744	52.5337	19.556	22.1262	21.1807	24.5847	8.60465	15.0581	7.94275	6.07387	73.3458	58.3678	105.618	105.618	123.221	75.9129	181.898	222.971	158.427	155.912	126.742	183.442	96.0163	139.567	190.925	173.515	52.809	66.0112	44.6845	43.4898
ABCC1_Kwon201107_XENLA_00028931	10.3256	4.30233	1.72093	0	6.88372	13.7674	4.09745	3.97138	4.09745	4.58915	2.02462	1.81151	10.3256	4.58915	2.45847	2.64758	2.5814	7.52907	7.94275	0.956072	10.5618	6.60112	5.2809	19.8034	42.2472	63.3708	17.603	12.1867	5.02943	24.6442	18.6385	13.8971	26.4045	31.6854	41.4928	12.1867	13.2022	19.8034	20.3111	8.8015
ABCC1_Taira201203_XENLA_tissue_00158699	6.02326	3.9112	3.82429	3.62301	11.9141	10.869	3.82429	2.45847	6.55592	12.4289	48.7597	97.7801	73.2783	39.5814	23.3555	20.0775	17.2093	4.91694	5.29517	7.52907	23.764	26.4045	23.4707	38.9119	73.1201	44.4707	25.4266	15.0883	12.5736	23.4707	17.603	16.8029	8.51758	14.0824	18.8604	35.206	52.809	0	4.06223	6.60112
ABCC1_XeXenL6RMv10032146m	4.58915	3.44186	4.30233	2.45847	3.27796	4.09745	4.69345	4.69345	6.14618	12.907	11.0631	10.9514	17.2093	4.91694	3.82429	6.88372	13.385	9.17829	9.11081	8.60465	7.0412	14.0824	0	7.54414	15.0883	15.0883	9.60163	14.4025	0	16.5028	15.0883	9.60163	0	15.0883	11.7353	0	17.603	21.1236	9.31923	7.54414
ABCC2_Taira201203_XENLA_tissue_00187272	7.08618	6.88372	3.97138	NA	22.9457	6.69251	7.24602	7.08618	2.15116	6.25793	3.9112	7.64858	4.46167	2.5814	5.73643	17.2093	15.7752	10.1231	8.03101	6.25793	28.8049	24.6442	18.6385	35.206	37.7207	26.4045	13.2022	11.7353	23.4707	12.002	14.4025	22.0037	15.5321	5.55884	11.7353	35.206	NA	20.3111	14.0824	15.5321
ABCC3_Horb201201_XENLA_00026474	4.30233	6.61896	9.26655	5.43452	4.8186	10.1231	15.9801	8.60465	4.63327	3.88597	5.73643	10.3256	10.3256	4.91694	5.29517	7.8876	1.43411	4.58915	5.43452	6.61896	28.4356	11.1177	7.0412	4.40075	22.0037	30.4667	37.7207	36.9663	31.6854	16.0027	15.3316	20.3111	9.60163	26.4045	31.0641	29.573	25.0148	40.6223	28.4356	23.764
ABCC3_Quigley201207_XENLA_00081501	2.86822	7.24602	6.45349	6.88372	6.34027	6.07387	11.4729	6.88372	4.30233	5.73643	3.44186	11.4729	9.46512	2.34672	6.02326	7.52907	11.4729	7.52907	5.73643	4.91694	28.2905	13.2022	9.90169	35.206	9.90169	5.2809	12.002	13.2022	21.1236	28.1648	24.6442	26.4045	31.6854	35.206	18.6385	27.7942	29.0449	19.8034	27.7942	32.2722
ABCC3_Taira201203_XENLA_tissue_00213758	5.23761	10.3256	9.56072	6.88372	28.6822	11.4729	17.2093	4.04925	2.45847	3.58527	4.13023	3.12896	7.24602	2.71726	4.30233	4.09745	3.44186	7.37542	5.29517	14.3411	43.6248	60.7303	38.1398	52.809	176.03	17.603	158.427	43.4898	37.7207	48.4082	25.3483	26.4045	30.5736	33.353	24.2041	15.0883	26.4045	30.1766	12.1867	35.206
ABCC3_XeXenL6RMv10015342m	5.16279	3.30948	3.74115	6.61896	9.38689	6.61896	4.58915	9.83389	2.75349	3.9112	8.60465	3.62301	4.04925	6.69251	10.5903	2.64758	4.58915	6.88372	8.60465	3.44186	21.1236	18.28	16.0723	4.06223	24.0041	24.3734	28.1648	30.1766	19.0112	21.6037	26.4045	16.6765	18.6385	26.4045	36.5601	28.4356	12.3221	24.6442	13.2022	21.1236
ABCC3_XeXenL6RMv10049234m	8.60465	14.7508	5.73643	6.88372	9.05753	5.47569	3.44186	11.7748	7.64858	3.82429	9.26655	10.0388	4.69345	7.37542	7.24602	5.01938	4.58915	2.64758	0	9.83389	37.7207	26.4045	20.3111	35.206	19.8034	27.7942	30.1766	52.809	70.412	64.9957	32.2722	58.6767	50.0296	52.809	60.0102	58.3678	66.8914	45.7678	90.5297	93.8826
ABCC4_Ismailoglu201203_XENLA_00000241	4.30233	4.91694	7.99003	8.28596	4.91694	3.82429	4.91694	4.69345	9.56072	10.3256	7.08618	4.69345	17.2093	7.52907	6.55592	5.53156	8.19491	11.1354	17.2093	9.38689	22.0037	22.6324	18.8604	15.6471	7.54414	0	18.8604	33.6057	23.4707	26.4045	6.21282	9.60163	9.60163	9.90169	10.0589	9.43018	15.0883	31.0641	18.8604	7.20123
ABCC4_Taira201203_XENLA_tissue_00082592	10.5903	4.30233	4.58915	7.17054	4.69345	9.92844	3.44186	10.0388	101.691	108.173	51.1866	35.7953	12.7476	6.25793	3.44186	6.02326	9.11081	12.1477	5.43452	6.88372	52.809	47.2501	74.5539	80.7667	102.978	84.4944	163.228	93.8826	126.742	54.1631	52.809	76.8131	66.0112	21.1236	42.6534	52.809	48.4082	56.3296	55.4494	64.9957
ABCC4_XeXenL6RMv10026435m	6.61896	8.60465	8.60465	4.78036	5.73643	4.30233	2.99292	2.3737	12.2924	6.25793	9.38689	9.26655	6.14618	5.06156	2.45847	2.45847	9.83389	6.25793	1.91214	3.22674	29.7051	26.4045	14.4025	30.1766	22.6324	22.6324	27.9577	18.8604	16.2489	19.2033	14.4025	15.0883	7.284	11.4802	30.8052	35.206	20.5368	39.6067	39.6067	32.4978
ABCC5_Taira201203_XENLA_tissue_00159166	3.82429	4.91694	4.91694	0.956072	7.37542	6.88372	8.15177	21.5116	59.7797	66.9934	73.6558	80.0894	87.6855	97.5194	48.186	31.1919	12.907	10.5903	8.60465	3.12896	14.4025	7.92135	8.12446	26.4045	16.5028	7.92135	24.6442	27.6619	30.4667	25.3483	16.9743	8.33826	11.0019	22.2354	26.4045	37.7207	17.603	5.02943	10.0589	20.5368
ABCC6_Taira201203_XENLA_stage_00015017	15.6448	9.83389	5.29517	15.6448	7.37542	10.1691	9.68023	9.83389	13.7674	9.17829	6.88372	12.0465	5.16279	6.69251	8.23054	9.68023	7.37542	9.83389	9.26655	NA	NA	24.3734	33.9486	22.6324	33.0056	32.1446	23.4707	42.2472	63.3708	26.4045	28.1648	28.1648	49.0369	36.3062	19.2033	22.6324	72.0123	60.9334	33.9486	43.2074
ABCC6_XeXenL6RMv10032148m	6.14618	8.60465	6.45349	4.30233	9.26655	6.61896	8.60465	17.2093	10.9514	7.17054	6.61896	9.56072	NA	0	13.2379	18.4385	26.8895	17.8712	7.92174	5.73643	23.8158	19.6986	12.1867	33.0056	30.1766	28.4356	35.206	NA	17.603	24.3734	35.206	24.0041	26.4045	79.2135	44.6845	32.4978	21.1236	26.4045	79.2135	56.5811
ABCC9_Amin201106_XENLA_00009876	10.5903	3.03694	2.86822	4.8186	10.0388	3.12896	NA	17.2093	12.0465	1.32379	3.97138	0.661896	1.01231	2.75349	2.45847	13.7674	7.82241	NA	NA	NA	NA	NA	NA	38.4065	63.3708	26.4045	40.1348	49.7026	16.2489	32.4978	36.5601	52.809	39.6067	NA	33.6057	35.206	23.236	11.0019	27.9577	64.9957
ABCC9_Kwon201107_XENLA_00129469	5.29517	10.3256	5.29517	6.07387	6.88372	10.3256	17.2093	20.6512	3.82429	5.43452	13.7674	15.9801	17.9264	14.6279	15.4884	17.2093	9.32171	12.6805	16.1337	18.2849	36.5601	42.2472	32.4978	15.5321	31.6854	21.1236	86.7576	110.899	35.206	27.7942	45.7678	75.4414	52.809	26.4045	39.6067	60.3531	39.6067	27.7942	59.4101	46.2079
ABCD1_Kwon201107_XENLA_00113389	4.30233	1.22924	2.45847	3.44186	3.97138	1.32379	5.06156	9.56072	43.0233	60.8472	65.969	21.5116	7.37542	2.29457	6.88372	1.91214	4.63327	8.60465	7.64858	20.897	17.603	7.54414	11.3162	10.5618	20.3111	4.06223	15.5321	14.6692	23.4707	15.0883	11.7353	33.0056	30.1766	10.5618	0	0	6.09334	11.7353	8.8015	7.54414
ABCD1_TC419351	4.09745	13.7674	1.56448	0	1.32379	6.45349	14.492	55.9302	67.4605	55.9302	10.5168	3.44186	5.43452	5.73643	4.30233	6.07387	3.03694	9.05753	7.08618	8.15177	17.603	21.1236	9.60163	0	8.12446	19.8034	11.1177	13.2022	21.1236	16.5028	2.93383	8.8015	13.8971	13.2022	26.4045	21.7449	12.4256	11.1177	6.21282	8.33826
ABCD3_Taira201203_XENLA_stage_00215963	12.907	7.08618	0	5.73643	21.5116	9.83389	9.11081	11.9141	4.91694	20.3383	19.0208	21.5116	28.6822	28.9841	25.814	29.2558	43.0233	17.2093	13.7674	15.2972	13.2022	15.5321	23.4707	11.7353	13.2022	15.0883	9.31923	8.12446	52.809	28.8049	5.55884	13.2022	8.8015	5.55884	15.4026	26.4045	26.4045	0	5.2809	5.86767
ABCD4_Park201106_XENLA_00137241	1.56448	1.72093	12.907	3.30948	7.28086	6.07387	11.8314	15.3978	33.5581	57.1595	67.3407	46.9345	NA	NA	NA	NA	NA	NA	NA	NA	NA	NA	NA	NA	NA	NA	NA	NA	9.60163	9.18417	13.2022	13.2022	13.8971	9.90169	24.8513	26.4045	6.09334	26.4045	5.2809	4.80082
ABCE1_Quigley201207_XENLA_00014958	8.60465	4.30233	3.12896	3.30948	8.03101	6.45349	7.82241	19.9266	47.5305	103.256	97.8213	147.235	81.9973	22.1262	6.07387	13.385	3.44186	6.02326	2.02462	1.27476	13.2022	8.8015	12.002	8.12446	10.5618	26.4045	14.4025	16.6765	7.54414	8.12446	6.94855	5.86767	6.21282	15.0883	15.5321	0	3.5206	7.92135	12.4256	7.82355
ABCE1_TeperekTkacz201206_XENLA_00056859	43.8055	95.2658	89.4884	150.355	77.8947	22.685	6.69251	13.385	3.97138	4.30233	2.02462	1.37674	4.78036	7.17054	3.68771	5.06156	6.25793	9.68023	9.83389	6.88372	9.60163	9.43018	5.2809	8.33826	8.33826	14.4025	14.6692	0	0	7.92135	9.31923	8.44944	14.6692	17.603	18.8604	6.21282	38.4065	9.90169	7.54414	0
ABCE1_mgEST_Xl4jul2012_1013250784	8.60465	3.82429	9.83389	5.73643	14.5617	5.47569	10.1231	24.093	68.055	167.313	145.05	74.2717	43.9793	27.5349	12.2924	9.26655	13.0791	6.07387	13.9826	14.5617	12.1867	13.2022	6.21282	10.5618	10.1556	5.02943	10.5618	17.603	8.33826	2.51471	2.93383	14.4025	24.6442	21.7449	16.8029	36.5601	21.1236	82.9856	46.9413	33.9486
ABCF1_Park201106_XENLA_00054273	9.56072	8.60465	6.07387	8.19491	13.1601	15.5703	27.0432	53.7791	89.8708	131.938	109.948	80.9849	55.4522	23.2832	14.5617	12.2924	11.4729	10.0388	1.07558	6.88372	11.7353	21.1236	24.8513	5.02943	9.31923	10.0589	12.5736	8.8015	11.7353	14.0824	17.603	12.4256	17.603	12.4256	12.1867	22.6324	7.0412	4.40075	6.60112	21.1236
ABCF3_TeperekTkacz201206_XENLA_00037570	4.09745	6.55592	11.4729	7.04017	7.24602	3.82429	14.7508	12.6202	26.5962	121.285	83.588	49.2542	15.1847	11.4729	9.83389	4.09745	1.91214	6.73407	9.26655	14.7508	15.0883	16.2489	11.4802	29.3383	5.02943	3.77207	8.8015	15.5321	12.747	11.3162	15.0883	7.20123	59.8502	113.162	26.4045	27.7942	12.002	28.1648	42.7501	27.6619
ABCF3_TeperekTkacz201206_XENLA_00124728	7.37542	2.86822	3.44186	2.86822	10.3256	10.7558	13.7674	40.5648	93.4219	87.1938	97.1096	93.9893	20.0775	6.34027	9.26655	3.9112	3.30948	5.06156	2.45847	3.68771	18.8604	12.5736	9.31923	2.03111	9.60163	36.5601	13.8971	20.5368	16.2489	5.65811	5.2809	3.77207	15.0883	14.0824	13.2022	10.5618	6.60112	3.5206	6.60112	5.02943
ABCG2_TC415692	19.6678	7.04017	1.63898	5.73643	6.88372	17.2093	31.9601	67.0257	89.9577	96.3721	94.6512	51.6279	10.9514	8.60465	4.69345	4.52876	5.16279	2.86822	7.24602	6.07387	7.54414	14.4025	25.1471	11.7353	17.603	35.206	45.2648	38.9119	52.809	60.7303	105.618	116.18	124.821	87.1348	91.2155	61.1473	55.4494	46.2079	50.0296	62.1282
ABCG4_Taira201203_XENLA_tissue_00018417	4.78036	4.46167	4.13023	4.30233	12.5159	2.5814	2.06512	4.78036	8.60465	7.17054	4.69345	5.73643	6.02326	10.1231	4.13023	2.15116	3.44186	4.58915	7.64858	6.45349	17.603	21.5148	12.6742	23.1039	33.6057	26.4045	25.3483	20.5368	13.2022	17.603	26.4045	35.206	50.1685	46.5962	16.8989	17.603	38.7266	31.6854	41.0737	15.4026
ABCG4_XeXenL6RMv10012393m	12.2924	7.52907	3.22674	23.6628	13.5863	7.57209	4.99625	4.74739	3.82429	8.60465	3.44186	7.48231	7.74419	7.52907	7.82241	6.14618	3.62301	14.0803	7.94275	10.3256	30.1766	33.0056	6.60112	46.2079	30.5736	12.6742	11.9246	7.284	14.6692	31.6854	35.206	18.3683	13.2022	36.3062	38.4065	26.4045	16.6765	19.2033	16.2489	15.8427
ABCG4_XeXenL6RMv10043885m	8.60465	9.96328	6.45349	8.09849	5.06156	3.22674	4.30233	8.60465	14.3411	8.60465	4.30233	5.16279	3.74115	5.43452	27.5349	9.11081	4.46167	6.14618	5.47569	5.06156	20.3111	19.4559	24.2041	43.4898	18.6385	9.90169	22.0037	15.0883	26.4045	26.4045	35.206	42.2472	25.2565	27.7942	126.742	46.5962	23.4707	33.9486	21.6037	31.0641
ABCG5_Taira201203_XENLA_tissue_00202538	8.09849	7.94275	5.29517	11.4729	2.15116	3.12896	3.82429	9.56072	4.52876	6.88372	6.88372	6.88372	4.30233	5.50698	5.01938	5.73643	4.69345	5.47569	7.08618	7.37542	11.3162	18.6385	12.002	7.20123	5.02943	8.8015	14.7865	15.4026	17.603	24.6442	52.809	27.7942	26.4045	2.93383	14.4025	15.4026	8.8015	12.1867	12.1867	12.4256
ABCG5_Taira201203_XENLA_tissue_00243105	6.61896	8.60465	2.75349	0.956072	5.43452	11.8314	14.0803	8.60465	7.37542	6.25793	2.96712	8.97877	8.60465	2.15116	11.4729	17.2093	14.3411	13.7674	8.60465	4.30233	22.0037	26.4045	73.9326	26.4045	17.603	35.206	15.4026	33.0056	29.8486	7.284	33.6057	37.7207	39.6067	43.2074	13.2022	19.4559	14.6692	10.5618	23.1039	36.5601
	NA	NA	NA	NA	NA	8.60465	11.0631	8.09849	6.45349	15.1442	30.5943	20.436	23.8283	45.8915	34.4186	24.093	13.7674	4.30233	4.0155	3.74115	4.59209	14.0824	17.603	14.0824	0	7.54414	70.412	28.4356	13.2022	38.1398	25.3483	13.2022	9.31923	18.8604	26.4045	NA	NA	NA	NA	NA
ABHD10_Taira201203_XENLA_stage_00006096	13.5216	11.4729	3.22674	5.43452	6.61896	4.58915	5.73643	2.96712	13.1601	40.155	59.8228	51.6279	30.9767	18.3566	12.907	7.28086	2.99292	3.03694	4.04925	2.86822	20.5368	21.7449	15.5321	4.59209	12.1867	19.8034	17.603	15.8427	15.4026	22.6324	13.2022	9.31923	5.463	7.54414	31.6854	32.4978	5.55884	26.4045	23.4707	15.0883
ABHD12B_Taira201203_XENLA_tissue_00067223	7.64858	7.64858	11.4729	7.74419	8.09849	4.48938	5.43452	5.16279	8.60465	82.6046	142.455	105.321	45.6708	16.1337	17.2093	12.1477	5.37791	6.61896	4.04925	1.07558	41.0737	44.0075	56.3296	39.6067	43.4898	41.3288	22.2354	7.92135	11.7353	38.7266	23.4707	12.6742	6.09334	6.60112	19.8034	9.31923	16.5028	8.12446	6.21282	0
ABHD12_Taira201203_XENLA_tissue_00185340	5.23761	0	0	8.60465	12.2924	18.7738	65.5592	90.3488	68.8372	54.0864	30.4472	8.09849	10.3256	2.86822	2.86822	6.88372	5.73643	NA	NA	2.45847	15.0883	NA	NA	35.206	31.6854	4.40075	22.0037	21.1236	3.10641	12.1867	15.0883	8.33826	15.8427	5.02943	14.4025	15.0883	52.809	35.206	14.4025	18.3683
ABHD12_TeperekTkacz201202_XENLA_00134896	11.4729	10.7558	17.2093	9.26655	7.94275	9.38689	22.9457	33.2713	54.4961	90.5753	44.8938	25.3078	15.1847	3.22674	3.62301	3.82429	25.814	10.3256	6.45349	68.8372	93.8826	79.2135	134.956	97.4935	58.9023	62.4106	105.618	52.809	46.2079	55.5884	34.4406	24.8513	21.7449	0	5.55884	5.86767	13.2022	17.603	13.2022	52.809
ABHD13_TeperekTkacz201206_XENLA_00081066	2.15116	3.68771	4.04925	5.73643	9.56072	14.3411	26.3201	50.1314	71.2957	99.814	111	147.508	25.814	2.5814	8.60465	12.5159	4.58915	5.73643	17.2093	5.29517	28.4356	46.2079	42.2472	28.1648	38.4065	29.7051	29.0449	33.0056	15.0883	15.8427	14.0824	12.5736	25.2565	15.5321	17.603	17.603	30.8052	34.1705	15.0883	3.30056
ABHD14B_Ismailoglu201203_XENLA_00018649	9.56072	10.9514	5.73643	0	0	25.814	3.82429	7.52907	6.88372	5.16279	1.43411	4.58915	4.30233	4.78036	14.5617	23.6628	19.2339	4.52876	3.44186	13.1601	12.4256	21.1236	16.6765	27.9577	26.4045	12.1867	0	0	7.0412	13.2022	13.2022	15.8427	9.90169	0	26.4045	0	17.603	5.86767	24.0041	29.3383
ABHD16A_Taira201203_XENLA_tissue_00064945	3.27796	9.83389	1.91214	3.03694	5.16279	5.37791	2.86822	11.4729	30.4472	53.7139	88.1116	90.3488	38.1598	26.3201	14.7508	8.60465	6.45349	7.64858	10.0388	9.83389	5.02943	13.2022	17.603	6.60112	0	0	15.5321	22.9604	13.2022	19.0112	27.2046	48.7468	24.6442	35.206	39.6067	39.6067	52.809	52.809	75.4414	57.8384
ABHD16A_XeXenL6RMv10045281m	8.60465	9.56072	10.3256	6.88372	5.37791	1.49646	3.18691	16.3898	62.6419	127.021	68.8372	15.0581	7.37542	4.58915	7.37542	1.32379	0	NA	NA	NA	NA	NA	NA	52.809	12.1867	18.8604	17.603	15.0883	9.90169	3.77207	20.1177	16.8989	22.6324	11.7353	13.7763	36.3062	17.603	52.809	35.206	31.6854
ABHD1_Taira201203_XENLA_stage_00008324	17.2093	12.5159	11.9141	13.7674	20.3383	18.3566	13.385	16.3898	24.3798	18.5331	14.7508	14.3411	24.093	9.56072	11.4729	10.7558	10.0388	16.062	10.5903	4.52876	35.206	43.2074	48.7468	42.2472	38.4065	35.206	32.2722	27.6619	79.2135	73.1201	75.4414	17.603	10.5618	35.206	38.7266	33.0056	39.6067	73.9326	77.1824	25.0148
ABHD2_Kwon201107_XENLA_00017268	5.50698	8.94884	7.99003	11.4729	6.07387	8.19491	3.68771	6.45349	6.61896	7.64858	6.34027	4.04925	5.73643	5.29517	8.60465	2.08598	5.73643	9.0144	17.2093	7.94275	28.4356	5.2809	7.54414	6.60112	11.2019	19.8034	20.3111	14.0824	15.5321	11.1177	0	8.12446	13.2022	15.0883	20.1177	31.0641	8.8015	7.54414	6.33708	6.33708
ABHD2_XeXenL6RMv10011422m	17.2093	17.2093	9.05753	6.02326	4.09745	2.15116	3.03694	9.38689	46.5663	64.926	110.14	53.3488	21.5116	5.37791	3.62301	6.88372	2.45847	3.97138	9.56072	3.03694	48.5843	60.7303	44.4707	58.0899	47.7796	46.2079	62.1282	57.6098	40.3833	19.2033	28.1648	10.5618	19.8034	16.5028	16.6765	31.6854	5.02943	4.06223	23.4707	12.4256
ABHD2_XeXenL6RMv10050317m	11.0631	NA	17.2093	11.4729	12.0465	5.37791	6.45349	4.13023	3.12896	7.48231	8.26046	12.1477	11.7748	11.014	12.6805	9.96328	11.7748	7.52907	11.4729	7.08618	37.2769	58.6767	19.8034	27.7942	19.4559	13.8971	27.4607	16.6765	18.6385	10.5618	11.4802	16.8029	16.8989	26.4045	23.1039	36.9663	70.412	52.809	NA	11.3162
ABHD3_Taira201203_XENLA_stage_00081752	7.82241	17.2093	8.03101	1.91214	14.3411	9.96328	3.82429	4.78036	4.09745	5.23761	10.5903	12.1477	10.7558	7.82241	4.48938	10.9514	9.0144	17.2093	11.0631	8.09849	9.60163	14.4025	10.5618	8.8015	26.4045	2.77942	9.77944	11.7353	7.54414	11.4802	16.2489	18.6385	9.90169	9.60163	11.4802	19.2033	10.0589	18.8604	26.4045	24.8513
ABHD4_Taira201203_XENLA_stage_00022928	2.64758	4.48938	5.01938	7.64858	4.69345	6.25793	7.52907	10.3256	14.7508	66.1896	132.297	79.8512	62.8514	26.2237	3.03694	6.88372	2.02462	1.72093	7.48231	4.91694	32.4978	9.18417	8.8015	5.86767	28.8049	38.4065	16.5028	10.5618	15.0883	16.2489	23.1039	12.6742	4.59209	10.0589	6.21282	7.0412	21.7449	5.2809	4.59209	7.54414
ABHD4_XeXenL6RMv10043273m	0	5.16279	4.91694	5.37791	7.17054	10.1231	7.82241	8.06686	37.8605	68.2226	57.1793	35.2791	10.9514	10.1231	9.17829	4.78036	4.63327	5.37791	8.60465	9.26655	17.603	0	7.54414	0	17.603	37.2769	36.0061	26.4045	44.8876	35.8347	30.6633	39.6067	28.8049	18.6385	21.1236	11.7353	14.2178	6.60112	13.2022	24.3734
ABI1_Horb201201_XENLA_00200082	4.78036	8.60465	11.1354	11.4729	16.197	15.1847	10.3256	2.45847	4.30233	7.82241	8.15177	14.7508	9.83389	5.73643	NA	12.1477	4.04925	4.69345	8.60465	NA	NA	26.4045	14.4025	15.5321	15.5321	NA	88.015	45.2648	15.0883	8.33826	9.60163	6.60112	30.1766	21.1236	15.5321	21.7449	14.6692	6.21282	11.7353	5.86767
	NA	3.44186	17.2093	5.73643	7.08618	3.03694	5.37791	15.6448	44.7442	74.1324	116.842	110.785	65.3953	37.5476	6.07387	6.45349	4.69345	3.68771	0.956072	6.14618	0	5.86767	3.77207	9.60163	6.60112	6.21282	9.60163	5.2809	9.90169	8.33826	6.09334	5.2809	14.4025	9.90169	9.31923	3.10641	3.5206	13.2022	0	NA
	NA	10.3256	8.60465	9.11081	7.64858	3.44186	12.907	20.4873	43.8055	85.3295	123.333	93.6951	67.8249	27.0432	6.69251	4.30233	5.73643	3.68771	0.956072	6.14618	0	5.86767	3.77207	8.8015	8.8015	5.86767	7.54414	6.21282	11.7353	8.8015	8.8015	4.80082	15.0883	23.1039	10.5618	5.86767	6.21282	7.54414	10.5618	NA
	NA	0	0	5.16279	5.73643	10.0388	4.04925	12.4289	12.907	14.7508	9.83389	12.0465	10.3256	13.7674	12.2924	17.2093	12.0465	10.9514	9.26655	12.907	8.8015	12.1867	9.60163	21.1236	0	22.6324	10.5618	10.5618	10.5618	5.02943	15.0883	13.2022	5.86767	6.21282	13.2022	10.5618	26.4045	6.60112	0	NA
ABI2_Kwon201107_XENLA_00083949	9.05753	6.14618	2.5814	6.88372	7.94275	2.15116	3.12896	3.03694	14.0803	47.3256	92.9302	67.9767	70.6487	42.1628	32.6071	15.1847	4.30233	6.14618	6.88372	4.30233	6.60112	7.92135	22.6324	15.8427	6.21282	8.33826	13.2022	22.2354	13.2022	21.1236	15.8427	19.2033	15.5321	28.8049	19.8034	32.4978	36.9663	26.4045	18.8604	8.33826
ABI2_Taira201203_XENLA_tissue_00026980	18.6434	32.2674	36.3307	35.8527	22.9457	27.7996	13.385	13.1601	26.77	45.8915	81.3531	97.5194	81.7442	61.1886	27.0432	7.37542	NA	17.2093	9.83389	12.2924	18.8604	15.0883	0	NA	22.6324	41.4928	23.4707	13.2022	17.603	43.2074	31.6854	32.2722	24.8513	52.809	52.809	37.7207	83.6142	134.956	270.646	206.835
ABI2_Taira201203_XENLA_tissue_00069629	17.2093	10.5903	7.52907	9.38689	4.91694	6.61896	5.73643	8.60465	15.4884	3.44186	3.68771	3.44186	11.4729	13.385	8.60465	6.88372	6.7608	4.91694	4.30233	6.45349	19.8034	15.4026	7.54414	9.43018	14.0824	13.2022	52.809	26.4045	10.5618	3.77207	0	10.5618	19.8034	11.7353	12.1867	3.77207	4.80082	9.90169	20.3111	24.8513
ABI2_TeperekTkacz201202_XENLA_00015596	7.08618	6.88372	9.46512	6.34027	5.29517	4.30233	4.30233	9.83389	56.5448	83.3293	144.367	124.767	53.54	25.814	5.98584	4.04925	0	1.32379	1.07558	1.49646	4.59209	6.60112	0	13.2022	6.21282	0	5.2809	3.91178	13.2022	11.7353	11.1177	0	15.0883	15.8427	7.92135	2.03111	5.55884	15.8427	21.1236	12.4256
ABI3BP_Taira201203_XENLA_tissue_00176557	9.83389	7.94275	6.88372	10.7558	10.5903	14.0803	5.16279	7.17054	7.82241	1.32379	6.07387	12.2924	7.37542	17.2093	10.0388	2.02462	4.91694	3.03694	7.37542	14.0803	15.0883	32.4978	24.6442	13.2022	8.12446	19.2033	10.5618	26.4045	19.2033	32.4978	31.0641	37.7207	18.8604	9.60163	13.2022	15.5321	15.0883	9.31923	11.3162	28.8049
ABI3BP_XeXenL6RMv10000551m	7.37542	4.69345	17.2093	4.52876	10.0388	21.5116	4.30233	3.44186	12.2924	1.91214	2.29457	2.86822	10.3256	8.60465	2.15116	3.44186	7.37542	8.60465	3.62301	6.07387	0	0	0	5.55884	13.2022	26.4045	26.4045	10.5618	37.7207	23.4707	17.603	8.8015	14.0824	8.8015	6.60112	10.5618	7.54414	8.8015	13.8971	12.4256
ABI3_Taira201203_XENLA_tissue_00171542	10.1231	6.45349	6.88372	10.3256	6.69251	4.58915	7.74419	6.34027	2.86822	4.52876	4.52876	5.29517	2.45847	8.03101	4.48938	7.52907	4.30233	1.32379	1.78027	6.45349	19.8034	18.21	10.1556	8.8015	19.8034	13.7763	10.5618	12.5736	16.2489	16.6765	16.6765	17.603	13.8971	18.4831	10.5618	17.603	17.603	28.1648	42.9073	27.9577
ABI3_Taira201203_XENLA_tissue_00284668	1.91214	5.09905	9.38689	3.44186	3.27796	5.73643	5.06156	5.23761	11.4729	9.11081	5.73643	3.82429	4.13023	9.68023	17.2093	0	2.15116	4.91694	4.69345	1.56448	24.0041	14.4025	17.603	9.90169	10.5618	52.809	33.0056	23.236	11.7353	8.8015	37.2769	10.5618	11.4802	12.4256	8.8015	12.5736	17.603	28.8049	15.6471	8.8015
ABI3_XeXenL6RMv10034630m	9.26655	4.58915	4.30233	9.17829	9.96328	5.73643	9.26655	4.30233	11.4729	10.1231	5.37791	7.37542	8.15177	6.69251	4.91694	5.98584	6.02326	2.86822	4.09745	4.52876	16.6765	15.0883	17.603	13.2022	16.0723	11.3162	17.603	13.8971	30.1766	39.6067	27.9577	13.2022	0	16.2489	19.8034	19.4559	14.0824	19.8034	17.603	16.2489
ABL1_TeperekTkacz201206_XENLA_00107985	9.56072	12.3907	11.186	9.83389	31.9601	18.3566	9.56072	11.4729	18.2849	13.7674	12.1102	6.7608	7.48231	4.74739	8.23054	9.83389	11.7748	14.0803	7.94275	15.8855	7.82355	8.44944	10.5618	11.3162	52.809	14.0824	8.8015	10.0589	6.60112	13.2022	5.86767	5.65811	4.59209	7.284	6.88813	10.0589	11.1177	0	6.09334	20.3111
ABL1_XeXenL6RMv10014945m	19.3605	7.37542	7.37542	15.8855	6.14618	6.69251	8.03101	12.907	5.43452	9.11081	5.29517	6.14618	7.48231	12.1477	17.2093	8.15177	8.60465	10.6534	19.8569	12.6805	26.4045	22.6324	15.0883	8.12446	3.77207	5.86767	10.5618	3.30056	5.55884	9.31923	12.1867	11.3162	9.18417	0	17.603	16.6765	16.5028	5.02943	16.2489	16.6765
ABL1_XeXenL6RMv10024230m	8.92334	4.13023	2.99292	4.09745	4.13023	9.68023	5.06156	8.88222	9.75194	6.45349	6.66167	9.38689	9.38689	11.6777	51.6279	13.9826	6.02326	8.03101	12.4289	11.9141	40.6223	35.206	24.6442	44.8876	82.514	126.742	35.8347	28.8049	38.4065	39.1809	34.6559	56.3296	69.8441	77.6603	79.2135	63.3708	52.809	29.8486	29.573	31.2942
	NA	NA	NA	NA	NA	5.73643	9.96328	15.9801	12.907	13.385	10.0388	7.94275	7.94275	8.60465	NA	NA	NA	NA	14.0803	5.43452	66.7061	110.419	NA	NA	NA	NA	158.427	56.8712	48.7468	96.8165	117.353	74.8127	79.2135	66.7061	46.9413	NA	NA	NA	NA	NA
ABLIM1_Taira201203_XENLA_tissue_00209512	17.2093	34.4186	7.52907	15.2972	5.29517	9.17829	17.2093	7.64858	4.09745	5.09905	3.12896	0	NA	NA	NA	59.5707	47.5787	34.4186	27.3324	10.7558	16.5028	18.6385	14.0824	21.7449	20.3111	NA	NA	NA	13.2022	24.0041	5.86767	10.0589	17.603	30.1766	35.206	40.6223	58.6767	42.9073	123.221	88.015
ABLIM2_Taira201203_XENLA_tissue_00093728	7.37542	9.83389	8.60465	7.08618	10.3256	4.78036	13.5863	4.69345	9.83389	8.60465	13.385	13.7674	24.8579	17.2093	14.0803	19.3605	17.2093	5.73643	9.46512	20.6512	36.9663	5.2809	0	26.4045	46.2079	33.6057	42.2472	41.0737	15.8427	32.2722	55.7428	60.3531	33.6057	27.7942	35.206	84.4944	40.3833	23.4707	25.1471	45.2648
ABLIM2_XeXenL6RMv10048290m	7.52907	5.73643	5.16279	6.61896	5.73643	NA	NA	9.56072	15.0581	2.86822	4.91694	9.56072	6.45349	7.08618	10.5903	17.2093	6.45349	7.17054	8.60465	10.9514	28.8049	26.4045	8.8015	0	0	8.12446	3.10641	6.60112	17.603	20.7464	29.3383	39.6067	29.3383	NA	NA	17.603	16.2489	26.4045	49.2884	29.7051
ABLIM3_Taira201203_XENLA_tissue_00090221	4.91694	1.72093	8.60465	8.60465	5.73643	3.97138	10.9514	7.74419	7.82241	6.19535	4.91694	8.60465	24.5847	25.814	NA	22.9457	5.73643	11.4729	7.94275	8.60465	48.4082	36.5601	48.4082	48.4082	17.603	NA	26.4045	30.1766	19.8034	26.4045	48.5843	45.6078	50.1685	57.6098	28.4356	46.9413	92.4157	73.9326	36.9663	41.4928
ABLIM3_Taira201203_XENLA_tissue_00202494	9.96328	15.2972	23.8283	21.9027	13.9313	38.1063	48.7597	26.3201	22.3721	35.7953	50.9395	65.2142	50.4806	64.5349	14.3411	0	34.4186	37.1359	28.9116	30.3212	110.647	126.742	138.971	179.551	70.412	105.618	247.542	197.154	272.383	302.067	346.427	367.022	406.94	580.899	558.266	352.06	556.895	515.903	293.383	219.574
ABLIM3_XeXenL6RMv10036985m	5.73643	28.6822	22.9457	3.44186	1.32379	1.91214	12.5159	11.4729	3.9112	3.44186	4.30233	14.5617	15.9801	11.4729	14.0803	22.9457	3.62301	2.15116	6.69251	17.2093	63.3708	32.2722	19.8034	50.0296	70.412	43.2074	26.4045	52.809	60.9334	26.4045	26.4045	21.6037	24.6442	86.4147	99.7503	12.1867	36.9663	123.221	52.809	0
ABRA_Horb201201_XENLA_00020445	3.12896	6.07387	10.3256	3.12896	10.3256	10.0388	4.91694	7.64858	8.60465	5.73643	10.1231	7.52907	3.12896	4.74739	13.5216	14.3411	10.9514	8.60465	11.1354	11.8314	4.80082	12.4256	21.1236	4.80082	0	8.8015	11.3162	17.603	5.2809	2.51471	3.10641	13.2022	9.60163	9.105	7.54414	17.603	4.80082	2.93383	0	19.8034
ABRA_Taira201203_XENLA_tissue_00120865	6.34027	5.95707	2.45847	7.82241	3.82429	6.45349	2.64758	2.29457	4.30233	2.99292	2.64758	2.54953	2.32558	2.86822	3.62301	3.62301	8.60465	15.7752	10.9514	10.9514	38.4065	14.4025	35.206	30.1766	16.6765	13.8971	15.4026	12.8454	17.603	14.2178	22.9604	15.8427	17.603	16.2489	26.4045	29.3383	14.4025	15.0883	14.2178	13.8971
ABRA_XeXenL6RMv10020177m	4.30233	8.03101	7.17054	3.44186	9.26655	5.37791	3.44186	6.88372	5.16279	5.98584	9.68023	5.73643	2.24469	6.25793	12.6202	12.907	10.7558	9.17829	14.9147	18.9302	2.64045	17.603	17.603	5.2809	4.06223	13.2022	10.5618	15.8427	5.2809	2.29604	3.30056	14.0824	9.18417	9.60163	7.0412	17.603	3.30056	3.5206	3.5206	36.9663
ABR_Ismailoglu201203_XENLA_00011078	5.16279	2.64758	3.82429	5.73643	7.24602	5.73643	4.04925	3.33083	13.2379	28.1607	30.6541	46.8093	50.6156	40.155	41.5891	22.9457	7.37542	8.60465	2.5814	2.86822	21.1236	16.2489	8.8015	24.6442	16.6765	0	6.21282	3.40703	12.1867	24.0041	23.1039	14.7865	12.4256	8.8015	35.206	88.015	0	0	5.2809	11.7353
ABR_TC415391	3.03694	9.05753	6.61896	2.15116	6.34027	15.4884	12.6202	7.74419	19.9266	34.9103	53.8726	71.8741	41.6995	28.4328	19.6678	11.7748	11.4729	17.2093	6.88372	2.15116	6.21282	16.6765	16.2489	3.30056	25.0148	47.5281	10.5618	13.2022	19.4559	7.54414	13.7763	15.5321	6.09334	11.4802	11.3162	2.77942	4.40075	26.4045	31.6854	6.60112
ABT1_Taira201203_XENLA_tissue_00090061	1.43411	4.09745	5.01938	4.58915	16.062	8.03101	8.60465	5.29517	14.7508	34.4186	55.2784	69.3923	47.5305	13.385	5.55139	6.88372	4.30233	5.73643	2.86822	0.860465	15.4026	15.0883	17.603	17.603	31.6854	21.1236	15.4026	14.2178	52.809	29.3383	4.80082	13.6281	27.6619	7.82355	6.81406	10.5618	6.60112	4.40075	0	7.92135
ABTB1_Quigley201207_XENLA_00001220	3.97138	3.68771	7.24602	5.29517	2.86822	4.78036	3.44186	5.73643	5.16279	7.64858	5.47569	4.30233	3.03694	10.3256	10.869	7.57209	8.19491	11.4729	8.60465	4.58915	38.7266	22.0037	23.4707	17.603	16.8989	11.1177	10.5618	12.4256	10.5618	12.002	23.4707	15.8427	24.6442	7.92135	11.7353	13.2022	20.3111	8.33826	15.0883	16.2489
ABTB1_XeXenL6RMv10051638m	5.73643	4.91694	4.78036	5.73643	6.25793	6.25793	13.9826	70.9884	73.8566	87.0588	56.7907	17.2093	3.03694	2.45847	5.23761	8.09849	2.24469	3.56055	3.56055	5.73643	8.8015	7.284	12.747	6.88813	6.21282	4.59209	3.77207	12.4256	16.9743	18.4831	21.7449	39.6067	56.1096	23.1039	19.2033	48.0082	29.3383	23.4707	37.7207	52.809
ABTB2_Park201106_XENLA_00081856	13.5216	25.814	6.88372	15.8855	17.2093	27.5349	30.1163	64.5349	45.8915	60.2326	36.2625	18.4385	22.3084	30.4472	16.197	26.3876	15.7752	15.4884	18.2849	8.23054	66.5852	207.935	232.36	330.056	345.019	223.662	264.045	273.824	339.486	339.486	525.449	489.95	990.169	547.893	385.506	196.834	320.916	369.663	501.685	215.008
ABTB2_Taira201203_XENLA_tissue_00181737	0	0	0	NA	NA	0	NA	13.7674	10.1691	14.4558	36.7653	26.1881	15.5703	11.1354	22.1262	2.75349	3.22674	11.7748	14.1724	10.3256	35.206	43.4898	22.2354	16.5028	25.3483	150.883	55.9154	47.7796	57.4011	52.809	27.4607	36.0061	42.2472	NA	52.809	NA	NA	0	26.4045	35.206
ABTB2_XeXenL6RMv10007088m	4.04925	3.44186	3.58527	6.88372	8.03101	7.64858	4.58915	8.03101	4.52876	2.15116	3.9112	1.91214	1.43411	2.71726	3.68771	1.72093	2.86822	6.45349	8.60465	5.73643	17.603	15.0883	16.5028	0	5.2809	11.3162	11.1177	26.4045	7.82355	16.8029	17.603	11.1177	10.5618	17.603	14.6692	28.1648	17.603	11.0019	12.6742	21.7449
ABTB2_XeXenL6RMv10028928m	9.68023	4.48938	6.34027	2.75349	0	2.02462	2.64758	2.71726	9.46512	4.0155	1.91214	4.30233	4.58915	4.52876	5.16279	4.69345	5.73643	2.71726	2.45847	4.69345	14.4025	3.77207	2.77942	7.0412	12.002	5.2809	2.77942	14.0824	19.8034	3.91178	7.0412	13.2022	13.8971	12.1867	3.10641	7.82355	10.5618	19.4559	9.18417	6.60112
AC004017.1_Horb201201_XENLA_00090258	3.44186	4.78036	2.86822	3.62301	1.63898	2.99292	5.73643	3.03694	2.99292	4.78036	4.09745	8.03101	7.52907	6.73407	10.7558	9.17829	9.56072	8.15177	7.64858	17.2093	11.7353	14.6692	22.2354	35.206	42.2472	13.2022	9.18417	9.90169	21.1236	20.1177	26.4045	9.18417	9.31923	17.603	16.0723	25.1471	25.0148	13.2022	29.3383	29.0449
AC004017.1_TC447280	34.4186	17.2093	4.52876	2.06512	11.9141	5.73643	5.73643	3.62301	6.25793	5.16279	7.64858	4.91694	9.68023	11.4729	7.04017	3.44186	7.08618	8.60465	15.8855	9.46512	10.5618	20.3111	18.4831	18.6385	19.0112	12.002	11.7353	16.5028	18.8604	14.6692	10.5618	19.2033	11.1177	10.5618	17.603	24.3734	8.44944	11.1177	38.4065	26.4045
AC007390.5.1_TC432927	7.74419	7.37542	15.7752	11.4729	6.61896	17.2093	11.4729	11.1354	11.9141	7.94275	2.86822	2.64758	3.97138	1.72093	0	NA	NA	NA	NA	NA	NA	NA	NA	NA	NA	0	0	0	4.06223	30.8052	24.3734	24.3734	15.5321	26.4045	0	12.1867	17.603	35.206	15.0883	15.8427
	NA	NA	NA	NA	NA	NA	13.7674	10.6534	11.9141	13.9826	17.2093	16.2532	19.0208	25.3078	25.814	15.7752	3.03694	12.0465	8.03101	7.17054	39.6067	28.1648	42.2472	34.1705	96.8165	124.478	96.2987	55.5884	58.6767	71.2921	115.52	113.742	100.589	58.0899	NA	NA	NA	NA	NA	NA
AC100775.1_Quigley201112_XENLA_00019922	22.1262	6.88372	12.5159	7.94275	10.3256	40.155	22.9457	11.4729	11.1354	21.5116	28.6822	19.2339	11.4729	14.0803	14.5617	28.1607	22.9457	10.5903	17.2093	36.1395	36.9663	3.77207	12.1867	5.86767	4.80082	12.1867	9.60163	17.603	15.5321	7.0412	6.60112	6.21282	11.7353	0	44.0075	10.5618	16.2489	24.0041	26.4045	7.54414
	NA	NA	NA	NA	NA	NA	NA	0	13.7674	11.9141	7.64858	6.61896	7.17054	9.0144	5.09905	5.16279	4.30233	9.26655	8.60465	2.86822	0	13.2022	16.2489	13.2022	18.4831	17.603	17.603	22.0037	12.1867	13.6912	20.3111	42.2472	17.603	NA	NA	NA	NA	NA	NA	NA
ACAA1_XeXenL6RMv10053086m	8.03101	7.08618	15.2972	6.88372	NA	NA	13.385	34.4186	84.8992	135.953	111	18.8483	NA	NA	NA	NA	NA	NA	NA	NA	NA	NA	NA	NA	NA	NA	NA	NA	18.8604	10.5618	13.2022	14.0824	17.603	11.7353	NA	NA	31.6854	23.4707	9.31923	24.6442
ACAA2_Quigley201112_XENLA_00076351	13.7674	17.2093	NA	3.44186	2.45847	1.14729	2.86822	6.55592	30.7956	50.3531	84.55	99.3446	84.482	44.2525	13.5216	10.6534	13.385	10.1231	9.56072	8.60465	19.8034	11.7353	12.4256	8.8015	5.02943	7.54414	20.1177	16.8029	21.6037	11.4802	5.86767	8.33826	5.02943	2.93383	7.0412	0	10.5618	NA	31.6854	26.4045
ACAA2_Taira201203_XENLA_stage_00070760	0	NA	10.3256	1.72093	0	NA	34.4186	15.0581	21.7984	75.3649	108.824	101.105	96.1696	39.0078	6.69251	10.6534	5.34082	3.03694	1.72093	3.82429	2.93383	7.92135	15.5321	16.389	17.603	14.6692	17.603	15.5321	8.2514	7.76603	7.284	3.5206	19.8034	79.2135	NA	11.3162	10.5618	10.5618	NA	26.4045
ACAA2_TeperekTkacz201206_XENLA_00121195	10.9514	19.6678	12.907	6.07387	2.86822	1.81151	13.385	2.45847	NA	NA	NA	NA	0	13.7674	11.9141	5.06156	4.48938	9.32171	9.83389	4.69345	24.0041	22.6324	11.0019	13.7763	9.31923	12.1867	21.1236	17.603	NA	NA	NA	NA	22.6324	23.4707	2.77942	2.20037	15.5321	19.8034	7.54414	14.4025
ACACA_Ismailoglu201203_XENLA_00065065	11.4729	7.74419	5.43452	3.54309	5.09905	5.37791	4.58915	16.3035	75.5297	107.558	83.3293	22.5045	10.3256	11.7748	1.63898	4.52876	2.71726	3.68771	5.23761	4.30233	3.30056	13.7763	18.8604	27.7942	25.0148	22.6324	19.4559	26.4045	24.3734	11.1177	13.2022	29.3383	27.7942	8.8015	8.2514	19.5589	15.5321	11.1177	10.5618	28.1648
ACACA_TeperekTkacz201202_XENLA_00087996	11.4729	6.45349	4.91694	3.18691	7.37542	6.88372	4.30233	4.91694	5.37791	7.37542	9.68023	5.98584	9.83389	8.23054	8.60465	2.86822	3.30948	7.08618	22.9457	2.45847	30.1766	35.206	6.21282	8.12446	3.5206	11.7353	13.7763	37.7207	20.6644	16.5028	5.02943	3.30056	22.6324	0	5.2809	22.6324	5.86767	3.77207	6.60112	5.86767
ACACA_XeXenL6RMv10009790m	12.0465	11.1354	1.14729	6.07387	2.24469	4.15397	3.44186	5.16279	6.25793	5.29517	3.82429	2.75349	2.5814	5.23761	4.69345	8.60465	6.88372	4.91694	1.14729	9.11081	27.9577	19.3633	17.603	10.5618	31.6854	21.6037	16.0723	7.92135	4.22472	17.603	28.4356	19.2033	10.5618	10.5618	16.389	20.6644	34.1705	24.6442	24.8513	23.764
ACACA_XeXenL6RMv10013343m	17.2093	19.8569	8.60465	3.03694	4.48938	5.06156	8.03101	8.60465	12.2924	11.4729	6.88372	8.60465	7.82241	7.74419	3.68771	3.82429	4.78036	3.12896	1.72093	0	0	0	4.80082	5.86767	17.603	7.54414	7.92135	14.4025	11.7353	7.0412	5.86767	22.6324	15.0883	7.0412	6.21282	2.29604	6.21282	0	8.12446	19.2033
ACACA_XeXenL6RMv10013344m	6.61896	9.38689	23.6628	11.4729	11.4729	9.38689	3.44186	12.907	5.29517	2.45847	7.52907	14.0803	6.07387	6.55592	7.64858	5.73643	6.25793	8.60465	6.88372	5.73643	22.0037	31.6854	0	19.2033	23.4707	8.8015	10.0589	15.5321	14.4025	9.90169	5.02943	12.1867	26.4045	24.6442	62.4106	29.3383	46.9413	66.0112	38.4065	16.2489
ACACA_XeXenL6RMv10013345m	9.05753	14.5617	6.88372	13.2379	5.73643	10.9514	5.01938	6.14618	7.52907	3.97138	9.11081	10.3256	7.64858	19.8569	5.16279	3.82429	5.01938	8.03101	10.3256	8.03101	3.5206	26.4045	10.5618	8.8015	5.86767	21.1236	28.4356	13.6912	10.5618	6.21282	16.2489	6.60112	9.43018	4.40075	38.4065	24.6442	28.4356	28.1648	32.4978	16.6765
ACACA_XeXenL6RMv10047831m	2.64758	6.34027	18.9302	NA	4.30233	10.3256	5.50698	13.9826	17.2093	1.72093	2.34672	2.64758	3.27796	2.45847	5.09905	17.2093	11.0631	7.64858	1.27476	4.30233	16.1361	11.7353	41.0737	22.6324	11.7353	5.86767	12.5736	12.5736	32.4978	12.002	10.5618	30.1766	13.2022	8.44944	35.206	33.0056	NA	15.8427	13.8971	10.1556
ACACB_Taira201203_XENLA_stage_00182608	7.82241	3.82429	2.86822	6.61896	2.86822	4.30233	9.05753	13.5216	6.14618	3.03694	12.5159	13.7674	3.44186	11.4729	7.17054	9.68023	11.4729	NA	17.2093	6.45349	29.7051	52.809	NA	17.603	13.2022	13.2022	61.6105	105.618	63.3708	43.2074	18.6385	15.0883	22.6324	22.2354	16.5028	4.40075	16.2489	35.206	23.4707	14.4025
ACACB_Taira201203_XENLA_tissue_00044660	11.4729	4.30233	3.74115	5.73643	10.7558	5.06156	6.07387	36.7132	63.8178	90.6798	83.0096	24.5847	10.8355	7.99003	5.73643	3.03694	6.25793	9.83389	6.25793	2.02462	35.206	6.60112	9.18417	2.93383	13.2022	12.4256	15.5321	14.0824	4.40075	2.03111	9.31923	12.5736	7.82355	3.77207	8.8015	12.4256	14.4025	12.5736	7.20123	9.31923
ACAD10_Taira201203_XENLA_tissue_00236804	7.04017	12.907	8.60465	2.15116	12.907	12.2924	39.0078	53.6525	61.9535	45.1744	24.2495	20.6512	17.2093	10.0388	5.06156	11.8314	12.6202	7.94275	2.45847	15.9801	0	0	0	10.5618	16.5028	12.4256	17.603	8.8015	31.6854	16.8029	19.8034	10.5618	0	10.5618	7.54414	0	6.60112	8.8015	8.8015	0
ACAD10_XeXenL6RMv10040202m	9.0144	13.7674	4.30233	2.45847	11.4729	13.7674	43.0233	55.6772	66.3787	38.0416	22.9457	22.1262	14.7508	6.45349	4.09745	15.8855	10.7558	9.38689	3.44186	14.9147	3.5206	0	0	9.90169	20.3111	5.02943	13.2022	7.54414	22.6324	22.6324	19.4559	11.3162	3.10641	11.3162	7.0412	0	0	6.60112	10.5618	2.51471
ACAD9_XeXenL6RMv10020352m	16.3898	8.06686	4.91694	18.7738	13.9313	17.2093	15.8855	6.7608	7.28086	12.907	14.4558	19.3605	NA	NA	NA	NA	NA	NA	NA	NA	NA	NA	NA	NA	NA	NA	NA	NA	33.0056	14.7865	7.92135	14.2178	9.43018	8.12446	12.4256	12.5736	14.4025	15.0883	14.8525	22.6324
ACADL_TC416619	5.09905	6.88372	12.4289	20.0775	57.3643	NA	55.5993	74.8231	55.9302	60.2326	40.4419	17.2093	2.45847	1.91214	6.02326	5.43452	4.8186	11.0631	8.03101	3.44186	24.6442	24.6442	26.4045	10.5618	5.55884	10.5618	2.93383	7.54414	0	10.5618	7.92135	10.5618	6.88813	4.06223	NA	11.7353	8.8015	17.603	7.0412	3.91178
ACADM_XeXenL6RMv10018409m	31.5504	20.6512	13.7674	12.4289	12.5159	15.0581	6.25793	17.2093	15.7752	59.6589	111.451	60.6423	38.2429	25.814	8.15177	5.37791	6.73407	5.23761	3.44186	3.44186	5.2809	13.2022	20.6644	22.9604	16.5028	30.5736	63.3708	85.0811	60.3531	65.3826	49.2884	30.8052	46.9413	38.4065	33.0056	38.4065	26.4045	24.6442	35.206	57.2097
ACADM_XeXenL6RMv10049896m	12.1477	9.83389	12.6805	8.94884	13.2981	14.3411	7.8876	7.64858	38.39	51.0133	67.0569	45.0089	21.5116	9.96328	7.82241	4.91694	4.09745	4.8186	4.78036	3.12896	37.2769	49.0369	44.4707	40.1348	48.0082	46.2079	35.206	46.9413	36.5601	15.0883	5.463	10.1556	8.8015	2.77942	0	5.02943	2.51471	2.11236	8.8015	4.80082
ACADS_Taira201203_XENLA_tissue_00043475	7.17054	6.14618	7.17054	27.5349	8.60465	30.1163	8.60465	7.64858	3.03694	23.3555	54.2093	85.4531	82.9734	63.1008	38.2429	19.8569	6.45349	2.86822	4.30233	6.07387	17.603	7.54414	0	31.6854	33.0056	26.4045	10.5618	5.86767	18.6385	11.3162	15.8427	25.494	18.8604	22.0037	44.0075	64.9957	26.4045	8.8015	9.90169	18.6385
ACADS_TeperekTkacz201206_XENLA_00019704	10.0388	17.2093	13.7674	17.2093	19.6678	7.64858	3.44186	9.46512	42.1628	92.3044	81.5848	87.0588	42.5704	31.2896	13.385	0	3.44186	3.44186	2.45847	7.64858	8.8015	6.60112	52.809	31.6854	15.0883	11.7353	17.603	18.4831	7.92135	26.4045	19.5589	27.9577	25.0148	96.0163	52.809	35.206	7.0412	13.2022	10.0589	11.7353
ACADVL_TeperekTkacz201202_XENLA_00090896	2.5814	3.9112	6.69251	4.69345	0.956072	1.22924	4.69345	14.9646	31.1091	77.0977	126.805	52.4884	8.60465	2.45847	4.30233	5.01938	2.15116	3.74115	5.73643	4.09745	15.8427	12.002	14.6692	24.0041	8.8015	5.65811	12.002	11.4802	10.1556	8.44944	19.4559	13.2022	13.2022	22.6324	8.8015	0	8.8015	11.4802	2.93383	10.0589
ACAN_Taira201203_XENLA_tissue_00123322	6.61896	17.2093	11.9141	4.48938	3.62301	3.44186	7.08618	10.7558	9.727	7.64858	5.06156	9.17829	7.52907	5.98584	7.64858	4.04925	5.73643	5.73643	5.06156	4.04925	16.2489	15.0883	16.2489	18.3683	11.1177	28.1648	18.6385	22.0037	18.3683	11.7353	12.4256	28.1648	16.5028	16.0723	11.7353	9.31923	38.7266	28.1648	27.9577	15.5321
ACAN_XeXenL6RMv10011418m	8.60465	1.72093	5.73643	22.9457	10.0388	7.37542	8.60465	3.44186	2.64758	7.94275	4.52876	6.02326	4.09745	2.15116	7.24602	7.64858	10.5903	7.94275	4.91694	1.91214	13.2022	5.2809	14.0824	61.6105	30.8052	30.1766	39.6067	21.1236	40.6223	32.4978	11.1177	34.3258	42.7501	26.4045	11.1177	20.5368	28.4356	16.2489	7.54414	23.4707
	NA	NA	17.2093	11.4729	4.30233	1.14729	24.093	45.8915	45.7405	68.8372	65.2767	42.6491	17.2093	16.062	7.64858	2.02462	5.29517	4.52876	6.69251	7.52907	26.4045	5.86767	5.55884	16.2489	15.5321	20.5368	21.1236	16.8989	16.0723	14.568	11.2019	4.16913	13.2022	0	21.1236	19.8034	35.206	0	NA	NA
ACAP2_Taira201203_XENLA_stage_00144169	31.9601	25.814	8.60465	0	0	0	2.86822	5.16279	5.37791	7.37542	8.60465	NA	0	9.38689	12.2924	12.5159	14.3411	21.0336	13.2379	3.22674	23.1039	16.2489	11.7353	26.4045	24.0041	11.3162	9.60163	26.4045	NA	13.2022	22.6324	13.2022	10.5618	17.603	0	52.809	0	0	0	0
ACAP2_Taira201203_XENLA_tissue_00059887	13.7674	11.4729	9.17829	6.34027	6.34027	5.47569	4.91694	3.22674	11.0631	20.3383	8.09849	22.9457	9.68023	11.4729	11.186	6.25793	5.37791	3.68771	3.44186	8.03101	17.603	15.8427	22.6324	16.5028	14.4025	5.2809	3.5206	16.5028	17.603	21.7449	24.0041	18.8604	9.90169	11.3162	4.80082	5.55884	5.55884	14.0824	26.4045	21.1236
ACAP2_XeXenL6RMv10019056m	11.4729	7.94275	1.72093	3.44186	0	3.22674	10.869	43.0233	57.8233	53.4082	47.3256	42.6791	13.4681	4.69345	1.72093	11.4729	NA	NA	NA	0	13.2022	NA	NA	NA	0	15.8427	9.60163	9.18417	14.7865	9.90169	7.284	19.0112	15.0883	8.33826	16.5028	31.6854	10.5618	2.64045	0	17.603
ACAP3_Kwon201107_XENLA_00059556	2.45847	2.02462	3.9112	2.15116	3.9112	5.73643	2.86822	5.73643	9.32171	32.3535	86.0465	69.4746	44.7442	19.5039	15.4884	NA	NA	NA	NA	NA	NA	NA	NA	NA	NA	26.4045	42.2472	34.3258	33.2501	46.4719	35.9101	17.603	20.1177	15.4026	44.0075	24.0041	11.0019	4.80082	21.7449	37.7207
ACAP3_Taira201203_XENLA_stage_00045015	0	3.68771	10.3256	8.60465	0	7.37542	8.60465	0.905753	1.14729	12.0465	9.38689	9.17829	14.1724	17.2093	17.2093	6.69251	5.23761	13.9313	9.11081	5.73643	10.5618	12.4256	17.603	13.7763	11.7353	19.2033	7.54414	18.6385	7.0412	24.0041	47.5281	17.603	16.6765	13.2022	15.0883	13.2022	13.2022	3.5206	3.77207	52.809
ACAP3_Taira201203_XENLA_tissue_00009150	2.45847	4.30233	4.09745	2.06512	4.78036	3.68771	3.58527	8.23054	8.97877	45.6046	73.4264	60.2326	38.7209	18.1151	19.3605	NA	NA	NA	NA	NA	NA	NA	NA	NA	NA	19.8034	27.7942	31.6854	32.4978	38.7266	42.2472	18.3683	16.0723	17.603	26.4045	29.3383	16.8989	5.02943	26.4045	33.9486
ACAP3_Taira201203_XENLA_tissue_00043270	7.17054	25.814	17.2093	15.6448	6.25793	3.44186	NA	NA	45.8915	60.6854	79.9003	67.0257	61.9535	4.30233	8.60465	16.1337	5.73643	3.82429	1.72093	6.88372	2.64045	10.5618	8.8015	2.51471	26.4045	22.6324	39.6067	84.4944	52.809	28.2905	44.4707	79.2135	NA	NA	63.3708	36.0061	48.0082	52.809	132.022	52.809
	NA	0	4.58915	10.3256	25.0317	19.9266	18.7058	42.4496	64.0568	46.1522	38.39	13.2379	3.22674	4.91694	3.62301	3.12896	5.06156	7.52907	9.46512	7.08618	12.4256	7.92135	3.30056	3.10641	9.60163	22.2354	22.6324	26.4045	73.1201	24.3734	7.20123	5.86767	7.0412	9.18417	8.33826	9.60163	7.0412	10.5618	17.603	NA
ACAT2_Kwon201107_XENLA_00052091	3.44186	3.82429	4.30233	0.956072	3.22674	6.45349	13.385	8.60465	8.26046	41.9009	99.1584	87.2757	22.9457	7.24602	7.82241	8.60465	15.0581	12.4289	2.86822	3.74115	0	5.86767	3.30056	5.86767	3.30056	6.60112	0	6.60112	8.44944	9.18417	12.5736	15.0883	7.0412	5.55884	9.60163	0	34.6559	8.8015	11.0019	2.29604
ACBD3_Amin201106_XENLA_00039921	5.16279	7.64858	5.06156	3.22674	4.30233	3.12896	4.30233	26.8895	56.7907	103.256	65.5592	28.8509	34.4186	NA	4.30233	2.15116	6.69251	1.98569	2.29457	2.86822	0	7.0412	8.12446	29.3383	16.5028	8.8015	NA	26.4045	4.65962	5.02943	5.86767	13.2022	13.2022	19.8034	9.60163	9.90169	19.8034	6.21282	0	15.8427
ACBD3_Taira201203_XENLA_stage_00172874	1.32379	7.37542	12.0465	17.2093	7.52907	8.60465	8.09849	9.05753	4.09745	11.4729	4.91694	5.73643	6.02326	10.7558	20.6512	21.5116	17.2093	9.26655	9.68023	12.6805	0	7.54414	10.5618	29.3383	19.8034	8.8015	12.4256	5.55884	5.02943	8.8015	10.0589	20.1177	10.5618	11.0019	5.2809	13.2022	26.4045	0	6.60112	5.55884
ACBD3_Taira201203_XENLA_tissue_00216239	5.01938	7.37542	4.30233	3.97138	4.91694	21.5116	17.2093	8.60465	1.91214	9.38689	16.3035	9.83389	5.73643	15.3978	17.2093	15.8855	0	8.60465	NA	NA	NA	NA	39.6067	0	4.06223	2.93383	11.1177	6.60112	5.02943	11.1177	7.20123	5.86767	8.8015	28.8049	39.6067	18.8604	0	0	0	8.8015
	NA	NA	7.82241	11.4729	6.45349	10.9514	9.83389	11.4729	8.06686	5.90033	5.01938	6.45349	3.82429	3.97138	6.61896	21.5116	17.2093	9.11081	1.91214	9.38689	7.20123	5.86767	9.31923	28.8049	39.6067	20.3111	0	0	0	8.8015	7.54414	6.60112	31.6854	15.0883	0	0	4.40075	14.4025	NA	NA
ACBD4_Taira201203_XENLA_tissue_00217255	3.18691	8.60465	5.73643	NA	5.73643	4.30233	11.4729	40.6765	67.4605	79.2857	63.1008	27.3324	10.5903	6.88372	NA	NA	NA	NA	NA	NA	NA	NA	NA	NA	NA	NA	0	4.06223	0	10.0589	11.3162	12.6742	14.4025	17.603	26.4045	0	NA	52.809	10.5618	11.7353
ACBD6_Taira201203_XENLA_stage_00008878	6.14618	9.38689	13.385	4.58915	1.32379	10.3256	9.96328	2.86822	10.3256	54.0864	138.904	119.088	80.0233	30.5943	25.814	15.4884	3.03694	4.58915	8.60465	22.1262	0	13.2022	14.0824	27.9577	26.4045	11.3162	0	5.2809	8.44944	22.6324	22.6324	10.5618	17.603	13.8971	14.0824	24.3734	35.206	64.5443	52.809	45.2648
ACBD6_Taira201203_XENLA_stage_00209524	6.14618	9.38689	13.385	4.58915	1.32379	11.4729	10.5168	2.86822	10.3256	56.5448	138.904	119.031	80.3101	31.5504	25.814	15.4884	3.03694	5.73643	8.60465	22.1262	0	13.2022	14.0824	27.9577	26.4045	11.3162	0	5.02943	8.8015	22.6324	22.6324	10.5618	17.603	14.6692	14.0824	24.3734	35.206	64.5443	52.809	45.2648
ACCN2_XeXenL6RMv10024521m	6.88372	7.52907	9.26655	3.44186	4.04925	3.22674	6.07387	4.04925	4.48938	7.37542	4.30233	6.07387	6.34027	5.73643	5.73643	6.25793	5.29517	4.30233	2.45847	6.61896	20.3111	20.1177	19.8034	12.1867	24.0041	70.412	30.8052	30.5736	27.9577	18.4831	18.8604	22.9604	21.7449	46.5962	42.9073	18.6385	31.6854	36.5601	23.1039	42.2472
ACCN4_Taira201203_XENLA_tissue_00058882	9.68023	13.385	8.60465	19.3605	14.3411	14.3411	9.46512	5.50698	7.37542	2.86822	3.9112	5.73643	4.30233	0.905753	5.37791	9.46512	10.3256	10.3256	7.48231	8.60465	49.5084	34.4406	50.1685	81.8539	52.809	85.8146	66.7061	30.8052	44.0075	26.4045	26.4045	42.7501	21.1236	52.809	88.015	66.0112	72.6124	7.54414	11.7353	36.3062
ACCN4_Taira201203_XENLA_tissue_00081843	13.5863	6.07387	4.69345	11.4729	7.37542	6.45349	9.38689	17.2093	11.0631	6.45349	7.94275	11.4729	10.9514	6.73407	5.06156	7.52907	7.0112	9.83389	7.24602	5.09905	68.4561	100.059	139.567	70.412	99.0169	71.4475	57.4011	72.0123	67.4782	113.742	82.514	98.0738	150.883	48.0082	26.4045	60.3531	88.015	48.0082	31.0641	44.4707
ACCN4_XeXenL6RMv10019878m	14.3411	12.907	21.5116	15.6448	11.0631	11.4729	5.01938	7.64858	2.60747	3.07309	3.97138	4.69345	0.956072	1.81151	7.52907	7.28086	9.05753	8.60465	6.88372	9.56072	70.412	34.3258	30.8052	47.2501	50.7779	72.6124	77.8238	41.0737	43.2074	48.7468	24.5185	27.2046	44.0075	19.8034	70.412	60.3531	52.809	39.6067	8.8015	13.2022
	NA	NA	NA	NA	NA	NA	NA	2.15116	4.30233	2.45847	2.15116	6.25793	5.16279	4.91694	2.02462	1.81151	5.06156	3.44186	5.73643	NA	NA	88.015	17.603	18.6385	11.1177	27.9577	26.4045	21.1236	14.4025	19.8034	22.6324	48.4082	33.0056	NA	NA	NA	NA	NA	NA	NA
ACCS_TeperekTkacz201206_XENLA_00050913	14.0803	7.94275	38.39	44.8938	43.0233	31.6651	35.6934	32.7796	28.1607	18.2849	10.3256	12.6805	25.0317	26.77	17.2093	NA	NA	NA	NA	NA	NA	NA	NA	NA	NA	142.178	293.383	206.435	138.971	142.584	217.837	264.045	256.501	258.177	272.494	282.528	443.136	369.663	134.054	278.447
ACE2_Taira201203_XENLA_tissue_00156492	5.43452	7.52907	5.73643	2.15116	4.91694	3.62301	4.58915	2.86822	7.37542	12.2924	43.0233	17.2093	11.4729	10.3256	5.73643	5.73643	1.72093	3.97138	3.82429	NA	NA	0	0	10.5618	26.4045	26.4045	21.1236	11.7353	26.4045	52.809	7.54414	22.6324	5.86767	14.0824	16.6765	30.1766	26.4045	35.206	19.8034	19.4559
ACE2_Taira201203_XENLA_tissue_00250814	4.69345	10.0388	13.7674	7.94275	2.86822	2.71726	7.24602	9.05753	10.4752	15.2972	11.8314	8.60465	4.09745	4.58915	6.73407	4.30233	14.7508	11.4729	NA	5.73643	35.206	NA	35.206	52.809	13.2022	16.0723	17.603	17.603	18.8604	23.1039	26.4045	22.9604	16.6765	22.2354	22.2354	11.0019	12.1867	21.1236	13.2022	19.2033
ACE2_Taira201203_XENLA_tissue_00267781	4.52876	5.06156	0	4.69345	6.69251	4.52876	5.37791	2.71726	12.907	17.2093	51.6279	14.3411	17.2093	9.26655	3.12896	3.82429	4.69345	7.17054	11.4729	NA	NA	0	0	4.80082	11.7353	19.2033	24.3734	15.0883	8.8015	52.809	0	19.8034	8.33826	9.90169	13.8971	23.4707	28.8049	22.6324	15.5321	11.1177
ACER1_Taira201203_XENLA_tissue_00221017	8.03101	2.86822	6.14618	2.45847	3.74115	6.73407	2.86822	6.61896	13.2379	8.15177	16.197	10.7558	9.83389	23.6628	19.6678	8.60465	NA	NA	2.64758	5.16279	18.4831	8.12446	NA	NA	0	37.7207	59.4101	18.8604	23.1039	37.2769	30.5736	36.5601	16.2489	20.5368	16.0723	18.3683	27.6619	26.4045	14.6692	0
ACER2_Taira201203_XENLA_tissue_00213557	4.30233	5.16279	1.72093	1.43411	1.63898	4.52876	2.24469	6.02326	18.3566	47.3256	58.749	43.9134	45.1744	24.5847	17.2093	7.08618	6.69251	2.99292	1.43411	0	0	13.2022	9.18417	20.5368	21.7449	58.6767	33.9486	33.0056	9.105	5.463	11.3162	31.6854	18.4831	6.88813	11.1177	10.0589	22.0037	15.8427	21.1236	29.0449
ACER2_XeXenL6RMv10017596m	6.45349	6.25793	5.01938	2.54953	10.5903	20.2462	9.83389	12.2924	29.9569	57.7018	83.439	66.686	54.3452	18.1654	13.2981	8.03101	7.94275	15.4884	15.1847	10.3256	79.2135	86.4147	52.809	93.8826	101.556	158.427	143.339	331.942	312.942	259.385	275.247	294.85	322.413	228.839	271.246	204.195	194.987	179.551	180.172	253.483
ACER3_Kwon201107_XENLA_00111490	14.492	13.2981	11.2235	13.7674	NA	15.7752	87.611	58.5116	82.6046	73.8566	68.8372	16.5474	8.60465	6.88372	7.82241	19.6678	14.3411	NA	NA	NA	NA	NA	NA	0	45.2648	14.4025	15.8427	4.40075	22.3423	23.236	15.4026	18.4831	10.5618	9.60163	13.2022	NA	10.5618	4.59209	12.002	8.33826
ACER3_Quigley201207_XENLA_00017255	11.1354	9.38689	10.9514	10.6534	NA	7.52907	21.6987	66.686	70.9023	83.588	83.9814	52.9027	11.9717	11.4729	6.14618	6.25793	17.2093	6.88372	NA	NA	NA	NA	0	39.6067	28.8049	15.0883	11.7353	18.3683	23.4707	12.6742	10.0589	8.44944	6.60112	13.7763	19.8034	NA	7.54414	7.20123	9.60163	9.31923
ACE_Taira201203_XENLA_tissue_00273411	1.07558	1.01231	4.04925	7.08618	3.68771	0	NA	NA	17.2093	7.37542	2.64758	12.0465	4.30233	11.4729	5.37791	12.6805	7.04017	2.45847	8.60465	7.37542	22.6324	59.4101	18.8604	16.8029	27.7942	23.1039	79.2135	17.603	10.5618	24.3734	30.1766	42.2472	NA	NA	17.603	7.54414	12.4256	18.6385	12.4256	9.90169
ACE_XeXenL6RMv10011546m	9.17829	6.45349	7.17054	4.30233	6.25793	1.01231	9.05753	8.15177	8.60465	9.30233	10.4485	7.94275	15.8855	10.5903	4.8186	4.09745	9.38689	7.37542	2.86822	7.17054	17.603	15.4026	20.1177	14.4025	17.603	12.6742	20.3111	32.4978	28.4356	20.7464	12.8454	18.28	16.6765	30.5736	12.4256	16.8029	7.92135	26.4045	26.4045	45.7678
ACHE_Taira201203_XENLA_stage_00032929	4.58915	3.44186	2.29457	2.64758	6.55592	6.45349	4.46167	5.23761	7.24602	2.08598	2.60747	6.14618	6.69251	5.73643	6.88372	11.0631	5.37791	3.44186	3.9112	3.9112	16.8029	19.2033	31.6854	26.4045	30.1766	21.1236	20.5368	32.2722	56.5811	22.4038	9.60163	19.4559	11.4802	19.5589	30.8052	15.0883	44.6845	19.3633	19.0112	10.5618
ACHE_Taira201203_XENLA_stage_00066047	5.37791	7.04017	5.01938	4.13023	5.16279	4.30233	2.32558	4.15397	10.5903	5.16279	6.02326	10.5903	7.64858	4.91694	3.27796	1.98569	3.27796	7.82241	12.907	6.25793	19.2033	39.6067	24.0041	20.1177	16.2489	20.1177	33.9486	20.5368	28.4356	18.4831	23.764	48.7468	32.778	12.8454	15.4026	18.4831	6.33708	28.6049	24.0041	23.1039
ACHE_XeXenL6RMv10013232m	6.07387	3.9112	4.30233	11.4729	17.2093	7.74419	1.61337	3.60195	6.88372	4.30233	4.74739	12.907	10.9514	9.05753	8.60465	4.91694	5.43452	6.61896	9.26655	6.34027	19.4559	24.3734	24.3734	11.1177	30.1766	23.4707	30.5736	52.809	61.6105	25.494	29.3383	46.4719	12.2812	21.4537	29.0449	24.3734	28.1648	36.3062	14.4025	3.10641
ACLY_TC465907	4.91694	0	43.0233	22.9457	0	11.4729	7.64858	6.34027	6.14618	6.88372	6.25793	7.08618	8.03101	13.385	7.8876	8.97877	8.60465	10.3256	10.3256	4.69345	9.60163	18.4831	24.6442	7.92135	2.29604	0	20.5368	14.0824	3.10641	19.2033	15.8427	7.54414	5.55884	11.7353	0	52.809	35.206	0	0	22.6324
ACLY_XeXenL6RMv10001050m	6.25793	7.17054	5.06156	2.75349	5.23761	2.15116	13.385	6.07387	22.9457	65.0129	70.6175	37.1359	12.0465	17.2093	21.5116	7.64858	8.60465	15.2972	4.91694	1.72093	14.4025	22.0037	15.5321	4.22472	2.29604	9.90169	11.7353	15.5321	29.3383	19.5589	29.136	41.6913	29.0449	39.6067	13.2022	32.2722	35.206	5.86767	30.1766	5.2809
ACLY_XeXenL6RMv10040872m	2.86822	5.16279	1.91214	5.01938	5.37791	7.64858	8.15177	4.30233	30.7309	58.6681	50.3531	35.8527	11.2751	7.74419	12.2924	3.97138	7.82241	6.45349	3.97138	3.22674	3.30056	4.06223	3.30056	19.2033	16.2489	15.0883	15.8427	12.747	8.8015	25.4266	48.0082	52.809	33.0056	13.8971	41.0737	24.7542	22.0037	5.86767	10.5618	11.7353
ACMSD_Taira201203_XENLA_tissue_00005471	10.5903	8.94884	7.74419	13.9826	12.1477	12.907	19.9266	43.9793	25.2403	21.3395	28.9841	9.0144	10.9514	7.37542	11.4729	14.9147	11.014	13.9826	11.4729	0	52.809	255.243	145.225	105.618	96.8165	57.2097	12.5736	52.809	90.5297	169.545	166.876	151.386	252.31	197.339	204.635	195.704	194.733	124.101	59.1461	64.9957
ACMSD_Taira201203_XENLA_tissue_00086282	10.1231	6.45349	7.08618	8.03101	11.4729	5.47569	8.94884	9.0144	7.37542	7.37542	9.0144	5.73643	8.15177	8.60465	13.2379	22.9457	12.907	10.1231	22.9457	18.3566	130.262	168.989	71.4475	79.2135	158.427	150.303	110.899	69.4855	91.5356	98.0738	72.9267	98.0738	95.5591	78.1573	74.4127	90.9488	52.809	40.3833	39.6067	71.4475
ACMSD_XeXenL6RMv10030979m	9.63721	7.74419	13.9826	12.6805	13.385	19.556	30.1163	24.093	20.0775	25.814	12.2924	8.60465	7.64858	11.2235	15.6448	12.1899	13.1601	10.7558	0	0	0	52.809	204.635	136.682	105.618	112.819	55.105	23.4707	66.0112	95.5591	168.029	158.427	144.345	198.034	187.232	176.03	172.324	194.733	126.742	50.6966
ACN9_Taira201203_XENLA_stage_00214581	2.86822	1.91214	2.86822	3.9112	5.47569	10.9514	3.82429	17.2093	31.2896	61.2651	149.967	113.773	79.9003	32.2674	18.6434	NA	3.44186	0.956072	3.27796	7.52907	29.7051	10.0589	11.7353	10.5618	NA	22.0037	16.5028	7.54414	5.86767	7.54414	8.44944	14.4025	10.5618	11.7353	24.0041	7.20123	4.80082	2.93383	11.7353	35.206
-	NA	NA	0	3.12896	4.30233	13.385	10.5168	18.7058	49.2812	78.4744	36.9494	23.9434	12.6805	4.91694	6.69251	14.3411	6.88372	7.64858	6.61896	8.60465	74.8127	73.1201	49.8752	84.4944	35.206	32.2722	22.6324	25.0148	18.3683	12.4256	12.6742	14.4025	11.4802	14.6692	29.3383	9.90169	14.4025	0	NA	NA
ACO2_XeXenL6RMv10001080m	3.97138	6.88372	5.73643	6.88372	5.16279	11.4729	10.0388	16.197	40.155	83.1783	140.392	86.7636	33.6704	12.1899	7.37542	5.73643	5.73643	8.60465	6.88372	2.86822	4.06223	5.2809	22.0037	10.5618	7.92135	13.2022	13.2022	9.31923	3.5206	5.86767	5.55884	13.2022	9.18417	8.8015	10.0589	5.86767	3.5206	26.4045	0	17.603
	NA	NA	NA	3.44186	5.73643	8.60465	10.3256	37.4555	50.2512	56.1173	61.6667	27.1377	16.062	6.88372	7.64858	9.56072	10.0388	7.37542	12.0465	6.88372	13.2022	31.6854	22.6324	8.8015	5.86767	17.603	15.8427	10.5618	4.06223	11.0019	16.0723	10.5618	6.21282	7.0412	6.60112	17.603	10.5618	NA	NA	NA
ACOT11_XeXenL6RMv10027435m	7.37542	17.2093	10.7558	8.19491	8.15177	5.06156	2.5814	15.0581	22.9457	12.907	5.73643	2.64758	0	1.32379	9.05753	9.46512	3.18691	5.06156	10.7558	12.907	8.8015	26.4045	12.4256	3.91178	10.5618	2.77942	8.12446	0	4.06223	17.603	52.809	17.603	6.60112	7.92135	21.7449	19.4559	7.54414	26.4045	42.2472	7.54414
ACOT12_Taira201203_XENLA_tissue_00281730	9.26655	5.37791	6.25793	17.2093	5.73643	8.03101	8.60465	3.97138	25.814	69.9128	73.9363	87.611	47.4977	22.4469	12.1477	8.03101	7.17054	30.1163	12.2924	6.25793	48.0082	101.846	250.843	88.015	151.386	217.449	222.716	232.36	216.037	172.118	237.64	118.82	32.4978	82.9856	49.2884	44.0075	88.015	72.0123	26.4045	36.5601
ACOT7_Kwon201107_XENLA_00057327	7.17054	3.68771	6.14618	11.4729	1.32379	6.14618	3.82429	7.74419	8.15177	27.7261	68.8372	117.884	91.1081	24.4553	14.9147	6.25793	2.15116	1.72093	4.30233	6.34027	5.55884	10.5618	7.92135	15.4026	14.4025	0	11.1177	15.5321	13.2022	15.8427	20.5368	13.8971	13.2022	23.4707	18.8604	24.3734	35.206	11.3162	3.77207	22.0037
ACOT7_Taira201203_XENLA_tissue_00268756	5.73643	3.44186	8.60465	15.6448	11.9141	8.60465	3.12896	3.44186	2.29457	7.37542	11.4729	15.8855	8.03101	6.45349	6.02326	6.14618	11.1354	6.88372	13.2379	12.5159	24.0041	28.4356	15.8427	31.0641	15.0883	15.8427	9.90169	0	24.3734	13.2022	11.3162	24.6442	21.1236	19.2033	26.4045	16.2489	24.0041	21.1236	28.1648	29.3383
ACOT7_XeXenL6RMv10047700m	11.9141	20.436	21.5116	17.2093	14.3411	25.814	11.4729	17.2093	40.155	7.37542	1.72093	9.56072	9.38689	11.4729	5.16279	2.15116	1.91214	5.37791	7.94275	10.7558	20.3111	23.1039	13.2022	39.6067	61.6105	39.6067	88.015	61.6105	193.633	75.4414	116.18	117.353	48.0082	44.0075	84.4944	85.8146	46.9413	13.2022	8.12446	23.1039
	NA	NA	NA	NA	NA	NA	4.30233	8.09849	24.093	34.4186	30.5074	14.2164	7.94275	5.73643	6.88372	2.68895	3.07309	7.52907	7.37542	5.16279	13.2022	20.1177	29.7051	15.0883	6.60112	21.1236	35.206	24.3734	16.0723	12.002	17.603	42.2472	15.5321	13.2022	NA	NA	NA	NA	NA	NA
ACOT8_XeXenL6RMv10007611m	0	1.72093	0	8.60465	8.60465	4.30233	2.86822	2.86822	4.30233	5.29517	4.91694	6.73407	13.5216	13.1118	8.60465	6.73407	5.98584	5.43452	5.53156	12.2924	11.3162	16.9743	19.4559	9.18417	4.59209	6.60112	5.02943	11.3162	9.18417	10.0589	16.2489	10.5618	14.6692	13.2022	3.30056	17.603	13.2022	15.0883	36.9663	26.4045
ACOX2_XeXenL6RMv10001686m	17.2093	9.26655	9.56072	12.6202	11.4729	6.88372	11.1354	23.4672	19.3605	NA	20.6512	24.5847	15.0581	7.37542	14.7508	10.1231	4.91694	8.60465	8.60465	9.83389	7.54414	0	0	5.02943	9.31923	30.1766	7.54414	0	15.0883	21.1236	NA	19.8034	33.6057	21.7449	3.5206	3.5206	17.603	20.5368	24.3734	26.4045
ACOXL_TeperekTkacz201202_XENLA_00111757	3.97138	2.86822	2.3737	3.44186	6.55592	7.17054	7.52907	4.63327	1.49646	40.155	78.6711	107.785	54.2093	31.5504	8.60465	9.11081	3.82429	0	3.82429	1.98569	16.2489	4.40075	9.105	8.44944	10.0589	0	6.60112	10.1556	6.88813	22.0037	22.6324	19.4559	18.4831	17.603	26.4045	6.21282	5.86767	13.2022	5.86767	6.09334
ACP1_Kwon201107_XENLA_00018375	4.09745	6.69251	6.07387	2.45847	3.12896	21.5116	7.37542	4.30233	17.2093	39.5814	107.889	85.5404	61.2449	44.9354	11.1354	6.45349	4.91694	5.29517	6.88372	4.58915	45.2648	14.6692	27.9577	30.1766	9.60163	26.4045	30.1766	39.6067	17.603	10.5618	8.12446	3.10641	0	5.86767	15.5321	6.60112	22.6324	8.12446	7.92135	3.5206
ACP2_Taira201203_XENLA_stage_00198464	48.7597	27.0432	46.25	123.333	57.8858	74.1324	58.6681	77.7605	76.9041	72.3978	63.1008	37	16.3488	12.2924	11.4729	15.8855	0	NA	2.86822	5.73643	85.0811	70.412	NA	0	109.68	88.015	60.3531	31.6854	31.6854	22.8839	12.747	8.2514	17.603	33.6057	24.3734	9.60163	8.8015	6.60112	3.77207	8.8015
ACP2_TeperekTkacz201206_XENLA_00019077	0	34.4186	7.82241	13.7674	12.1899	16.7031	23.4672	27.5349	97.5194	136.662	76.2946	41.5891	10.3256	1.56448	7.64858	4.48938	5.73643	11.4729	5.73643	9.56072	32.4978	52.809	52.809	84.4944	63.8109	54.3622	28.8049	31.6854	35.206	27.9577	22.8839	39.6067	26.4045	24.0041	11.7353	11.4802	29.3383	17.603	8.8015	23.4707
ACP5_Audic201207_XENLA_00003517	13.7674	3.22674	4.52876	5.43452	7.24602	5.29517	6.88372	8.03101	7.28086	5.09905	1.43411	1.91214	6.88372	4.30233	2.45847	NA	NA	NA	NA	NA	NA	NA	NA	NA	NA	30.1766	18.4831	24.6442	17.603	17.603	9.77944	12.1867	21.1236	31.6854	12.1867	5.55884	13.8971	22.2354	16.5028	42.2472
ACP6_Taira201203_XENLA_stage_00053100	7.17054	10.5168	11.1354	9.83389	9.26655	8.19491	10.3256	3.74115	3.9112	4.58915	5.73643	4.09745	6.25793	17.2093	NA	NA	NA	NA	17.2093	37.4555	74.5539	105.618	NA	NA	NA	NA	105.618	21.6037	17.603	17.603	38.7266	26.4045	20.6644	10.5618	17.603	32.4978	22.6324	34.1705	29.3383	28.6049
	NA	NA	3.12896	4.09745	7.37542	6.31008	5.37791	2.86822	4.30233	5.16279	5.29517	4.91694	10.6534	4.69345	3.58527	7.0112	6.07387	4.30233	11.4729	14.7508	67.8973	26.4045	16.5028	24.8513	25.4266	15.4026	21.6037	12.5736	15.0883	16.2489	26.4045	33.0056	11.7353	3.30056	8.8015	7.54414	7.54414	9.60163	NA	NA
ACPL2_XeXenL6RMv10037588m	5.73643	7.17054	7.08618	6.45349	3.44186	NA	14.7508	10.1231	7.37542	4.30233	2.45847	1.72093	7.94275	10.9514	4.30233	2.5814	1.22924	5.16279	5.43452	9.38689	43.2074	22.2354	15.8427	11.3162	15.8427	26.4045	14.4025	12.1867	21.1236	7.54414	16.5028	11.3162	21.7449	30.1766	NA	10.5618	26.4045	24.8513	22.0037	22.0037
ACPL2_XeXenL6RMv10038585m	12.907	8.60465	6.07387	13.385	8.60465	17.2093	31.5504	52.5337	75.7209	89.4884	41.1794	14.8626	9.11081	8.03101	12.907	9.68023	6.25793	9.56072	18.9302	11.0631	75.9129	39.6067	27.9577	20.5368	37.7207	66.0112	26.4045	13.8971	25.3483	26.4045	26.4045	48.0082	18.6385	10.5618	18.4831	23.1039	57.6098	88.015	79.2135	75.4414
ACPP_Ismailoglu201203_XENLA_00011371	3.62301	2.34672	5.37791	2.99292	5.01938	5.73643	8.60465	3.44186	9.83389	15.9801	4.91694	4.91694	3.27796	2.86822	2.02462	2.86822	6.37382	6.88372	5.73643	7.37542	71.6693	66.8914	38.7266	21.5148	33.0056	43.4898	44.0075	50.2943	71.6693	45.2648	60.3531	20.1177	29.0449	52.809	41.0737	8.8015	13.7763	29.7051	14.4025	19.4559
ACPP_Taira201203_XENLA_tissue_00144118	3.27796	5.37791	6.07387	6.45349	12.907	4.04925	1.81151	2.5814	2.64758	3.62301	7.24602	5.47569	5.73643	5.73643	15.0581	7.94275	4.30233	6.25793	6.07387	7.94275	44.6845	24.8513	48.0082	33.0056	32.4978	19.8034	5.86767	13.2022	19.2033	11.1177	25.0148	20.3111	26.4045	36.1325	31.0641	26.4045	33.0056	43.4898	36.3062	25.1471
ACRC_TC455182	0	6.88372	3.44186	2.86822	7.82241	6.25793	11.4729	17.2093	149.147	144.845	172.093	103.256	17.2093	NA	0	2.5814	0	17.2093	10.3256	10.3256	10.5618	10.5618	0	0	5.2809	13.2022	NA	7.54414	10.5618	6.60112	8.8015	8.8015	0	3.5206	0	4.80082	26.4045	21.1236	21.1236	6.09334
ACSBG1_XeXenL6RMv10042485m	2.64758	8.60465	4.30233	4.30233	17.2093	10.3256	5.06156	9.38689	18.2216	24.093	33.0948	50.3987	32.6977	17.2093	18.0698	22.9457	12.0465	6.61896	15.8855	7.57209	4.06223	26.4045	16.5028	6.60112	0	0	12.4256	14.4025	15.5321	47.5281	44.6845	22.6324	10.5618	8.8015	13.2022	29.3383	31.6854	40.6223	28.4356	23.236
ACSBG2_Kwon201107_XENLA_00053601	7.99003	3.18691	5.73643	6.34027	4.09745	7.64858	11.0631	5.73643	3.82429	8.60465	2.29457	10.0388	11.9141	4.52876	5.98584	8.60465	2.86822	11.1354	20.6512	13.5216	79.2135	110.899	55.9154	70.412	85.0811	52.809	41.6913	40.6223	30.8052	21.1236	52.809	117.353	93.8826	86.7576	85.0811	72.9267	88.9415	90.2154	62.5884	62.2392
ACSBG2_Quigley201112_XENLA_00035115	5.73643	7.82241	2.71726	11.4729	13.7674	3.62301	6.07387	10.5168	13.5863	12.7476	16.4611	22.1262	NA	NA	NA	NA	11.0631	7.04017	7.57209	6.88372	10.5618	16.8989	14.4025	11.3162	NA	NA	NA	NA	15.0883	6.88813	9.77944	11.1177	14.6692	18.6385	22.2354	17.603	11.7353	5.55884	19.2033	17.603
	NA	NA	NA	NA	17.2093	16.1337	10.7558	13.5863	15.3978	6.25793	5.47569	7.82241	20.0775	12.907	7.94275	8.60465	21.0336	14.7508	6.88372	9.26655	44.6845	26.4045	67.8973	134.956	23.4707	32.4978	96.8165	127.622	67.2114	31.2053	33.6057	50.0296	61.1473	69.3118	49.5084	105.618	NA	NA	NA	NA
ACSF2_Park201106_XENLA_00119376	4.30233	3.68771	4.30233	NA	14.7508	4.91694	12.907	39.3355	36.5698	73.4264	53.6525	26.3201	20.0775	8.60465	3.44186	7.82241	7.64858	7.82241	11.186	14.492	136.192	121.461	110.419	111.486	124.821	42.2472	57.2097	88.015	49.7026	96.2987	137.303	102.317	82.9856	7.92135	37.7207	82.9856	NA	26.4045	45.2648	47.5281
ACSF2_Taira201203_XENLA_tissue_00170686	3.44186	0	0	4.30233	4.91694	8.03101	5.73643	3.12896	2.24469	8.26046	7.52907	5.09905	5.29517	2.06512	6.88372	6.45349	6.45349	17.2093	9.26655	6.07387	42.2472	0	15.0883	23.1039	27.6619	24.6442	39.6067	24.0041	13.7763	16.8989	9.90169	19.5589	22.3423	21.1236	26.4045	15.4026	23.1039	19.8034	20.3111	18.6385
	NA	NA	NA	NA	NA	17.2093	13.5216	17.2093	54.9374	90.74	44.5877	16.3035	7.17054	3.03694	5.37791	2.71726	6.14618	6.88372	6.25793	7.37542	15.0883	14.4025	26.4045	11.3162	13.8971	13.2022	9.31923	8.8015	5.55884	12.002	12.002	10.1556	15.0883	7.54414	0	NA	NA	NA	NA	NA
ACSF3_XeXenL6RMv10052295m	4.78036	2.5814	3.9112	7.37542	12.907	5.73643	3.82429	5.37791	7.64858	9.11081	1.98569	6.19535	10.5168	17.2093	15.7752	5.29517	2.15116	5.16279	9.56072	3.74115	11.4802	26.4045	23.764	13.2022	20.3111	30.8052	10.5618	11.7353	4.22472	2.03111	15.5321	11.7353	13.2022	11.7353	8.8015	4.40075	7.54414	4.80082	7.92135	8.8015
ACSL1_Audic201207_XENLA_00006896	5.73643	8.60465	5.73643	10.7558	2.34672	5.06156	34.4186	24.7384	65.3953	100.961	86.0465	82.737	75.2907	25.0317	17.2093	7.52907	3.27796	4.8186	5.34082	7.45736	35.206	48.0082	52.809	39.6067	31.2053	55.9154	184.831	145.225	221.798	232.36	142.038	164.52	158.427	105.618	108.919	62.7107	30.1766	21.1236	16.389	19.3633
ACSL1_Ismailoglu201203_XENLA_00070358	6.34027	8.26046	5.37791	8.60465	2.06512	5.73643	30.1163	26.3201	87.611	91.7829	76.1381	81.7442	52.4474	21.6987	12.6202	6.45349	3.12896	4.30233	6.52767	7.99003	47.2501	52.809	56.1096	26.4045	27.4607	56.3296	184.831	130.469	225.638	187.765	131.222	147.425	123.221	105.618	109.139	59.4101	24.0041	19.8034	14.568	18.8604
ACSL1_Taira201203_XENLA_stage_00205997	7.74419	10.0388	9.26655	8.03101	0.956072	1.56448	0	17.2093	32.8541	28.4328	82.2222	157.342	116.777	131.938	5.73643	5.29517	3.12896	68.8372	15.0581	10.5903	13.2022	35.206	32.4978	28.1648	14.6692	14.4025	26.4045	26.4045	67.2114	32.1446	29.3383	71.6693	37.7207	0	8.8015	4.06223	9.60163	52.809	26.4045	32.4978
ACSL3_TC452557	2.45847	2.86822	2.06512	5.43452	7.94275	5.73643	4.69345	11.4729	51.6279	49.7158	60.8472	43.6379	21.7381	12.907	7.64858	9.26655	9.26655	17.2093	11.4729	10.3256	20.1177	12.3221	8.44944	2.77942	4.06223	3.5206	0	0	17.603	8.8015	20.7464	7.54414	13.8971	26.4045	46.9413	16.2489	16.2489	26.4045	0	31.6854
ACSL3_XeXenL6RMv10022446m	2.45847	3.18691	2.64758	5.29517	7.94275	5.73643	4.69345	17.2093	47.3256	42.2857	58.749	44.2525	20.3383	12.907	10.3256	9.26655	8.60465	15.2972	8.60465	12.907	20.1177	13.6912	8.12446	12.1867	4.06223	3.5206	0	0	17.603	9.05297	20.031	7.54414	14.4025	26.4045	47.5281	24.3734	18.8604	23.4707	0	39.6067
ACSL4_Kwon201107_XENLA_00012165	5.29517	1.81151	3.12896	5.37791	5.01938	3.44186	4.58915	6.88372	8.15177	7.82241	12.2924	17.2093	15.7752	14.0803	17.2093	27.3324	32.6071	24.3798	15.5703	14.7508	18.8604	15.0883	30.8052	13.8971	12.4256	8.8015	19.2033	17.603	20.3111	7.54414	12.002	5.55884	3.5206	14.0824	47.5281	15.4026	6.60112	7.20123	5.55884	4.06223
ACSL4_Taira201203_XENLA_tissue_00136859	4.30233	11.0631	5.73643	3.82429	7.08618	6.34027	6.88372	9.46512	6.73407	5.29517	11.4729	22.1262	4.30233	8.60465	6.73407	9.0144	13.7674	13.385	6.88372	7.08618	24.8513	35.206	29.3383	26.4045	22.6324	22.9604	19.2033	13.2022	37.7207	35.206	32.4978	22.9604	31.6854	38.7266	30.5736	43.4898	20.5368	32.6913	37.7207	10.5618
ACSL5_Taira201203_XENLA_tissue_00023527	32.9221	37	30.5074	26.4286	24.2205	20.3962	14.0803	5.73643	2.77569	4.63327	3.22674	4.30233	4.91694	8.60465	7.64858	6.55592	7.37542	7.17054	4.46167	1.91214	26.4045	31.2942	19.8034	33.9486	25.1471	26.4045	31.6854	37.7207	28.6049	39.6067	18.28	15.3316	26.4045	26.4045	19.5589	9.77944	11.3162	12.002	13.2022	29.8486
ACSL5_Taira201203_XENLA_tissue_00173172	8.26046	5.16279	6.45349	3.82429	5.16279	10.3256	11.4729	2.86822	6.69251	24.093	1.14729	6.45349	4.09745	3.62301	4.74739	7.71451	14.7508	11.8314	12.6202	12.4289	17.603	10.5618	26.4045	41.4928	14.568	10.926	13.8971	17.603	24.2041	31.6854	31.6854	23.4707	29.3383	52.809	52.809	42.2472	41.0737	19.8034	29.0449	31.6854
ACSM3_Taira201203_XENLA_tissue_00109815	17.2093	28.6822	21.0336	24.5847	12.0465	15.6448	3.9112	4.04925	22.9457	7.17054	7.52907	6.73407	8.60465	1.56448	0.819491	12.5159	8.60465	19.3605	9.05753	8.19491	10.0589	22.2354	52.809	30.1766	52.809	17.603	14.4025	13.2022	6.88813	9.90169	8.8015	52.809	12.4256	4.80082	9.60163	26.4045	7.54414	23.4707	52.809	105.618
	NA	NA	NA	NA	NA	NA	NA	0	8.60465	12.907	5.47569	5.73643	4.52876	2.5814	5.73643	5.16279	8.60465	10.7558	6.88372	8.60465	19.8034	52.809	19.8034	17.603	36.9663	14.0824	10.5618	8.33826	14.0824	16.8029	30.8052	17.603	26.4045	NA	NA	NA	NA	NA	NA	NA
ACSS1_Taira201203_XENLA_stage_00208921	0	5.16279	7.17054	6.45349	10.3256	14.3411	4.30233	9.83389	17.2093	10.3256	15.0581	15.1847	13.1601	9.56072	9.96328	11.7336	8.30794	3.44186	5.98584	2.86822	15.4026	13.7763	13.2022	14.568	33.6057	16.6765	11.7353	15.5321	31.0641	42.9073	42.2472	33.0056	15.0883	0	8.8015	3.5206	19.8034	35.206	21.1236	13.2022
ACSS1_Taira201203_XENLA_tissue_00088495	0	5.16279	9.38689	8.09849	11.0631	14.7508	4.30233	8.60465	19.3605	8.03101	12.0465	14.3411	13.9826	8.60465	9.96328	10.9514	9.21927	3.62301	5.23761	2.64758	14.2178	13.7763	13.8971	16.9743	33.6057	19.4559	10.5618	16.5028	26.4045	31.6854	38.7266	33.0056	13.2022	0	7.54414	3.77207	18.6385	38.4065	15.8427	13.2022
ACSS2.1_Chung201110_XENLA_00019812	12.5159	6.02326	7.17054	10.3256	8.60465	7.52907	8.60465	13.2379	12.907	5.73643	6.55592	7.37542	12.2924	6.07387	7.24602	16.062	7.74419	9.26655	27.5349	16.1337	14.4025	7.92135	13.2022	5.2809	4.80082	8.2514	24.0041	28.4356	9.90169	7.54414	12.5736	12.5736	22.6324	6.21282	13.8971	10.5618	10.5618	28.4356	26.4045	9.90169
ACSS2.1_TC448028	9.83389	5.73643	9.75194	8.09849	9.83389	11.4729	4.30233	8.60465	6.88372	13.1601	6.07387	11.4729	10.1231	3.44186	15.7752	21.9027	14.9147	5.47569	14.5617	11.4729	10.0589	7.54414	8.8015	21.7449	3.77207	10.5618	7.92135	16.5028	15.8427	18.6385	15.5321	21.1236	12.4256	5.2809	30.8052	14.4025	7.0412	7.20123	28.4356	31.6854
ACSS2.2_Taira201203_XENLA_tissue_00194662	6.25793	6.69251	15.2972	7.64858	2.5814	6.88372	10.7558	4.30233	9.26655	8.19491	10.1231	2.34672	8.60465	8.03101	9.05753	4.48938	1.72093	9.83389	9.11081	9.11081	24.0041	29.3383	29.3383	35.206	5.2809	13.2022	19.8034	13.2022	28.4356	12.5736	9.31923	12.002	26.4045	10.5618	16.6765	13.7763	13.2022	0	12.4256	21.7449
ACSS2.2_XeXenL6RMv10043498m	11.1354	4.91694	9.26655	5.95707	8.60465	14.3411	28.6822	94.0775	64.0898	48.186	38.9474	18.2216	7.74419	10.9514	5.73643	8.15177	4.30233	6.14618	10.0388	4.30233	43.4898	41.4928	24.3734	18.28	41.4928	26.4045	35.206	56.3296	47.346	49.7913	105.618	127.363	84.4944	86.4147	35.206	30.5736	24.5185	45.2648	66.0112	29.7051
ACSS3_Kwon201107_XENLA_00074967	6.02326	7.82241	4.69345	4.52876	9.96328	8.94884	5.73643	13.7674	11.4729	14.6279	17.2093	26.77	11.0631	11.9141	12.0465	11.4729	11.7748	6.45349	10.0388	11.2235	22.9604	37.4064	39.6067	25.0148	56.3296	68.6517	28.4356	33.9486	70.412	50.0296	52.809	22.6324	38.7266	29.3383	35.9101	44.4707	38.9119	24.0041	24.0041	39.6067
ACTL6A_Quigley201207_XENLA_00059478	11.4729	3.12896	4.91694	5.47569	7.52907	7.64858	15.8855	17.2093	64.5349	54.4961	77.4419	78.2241	NA	NA	NA	NA	NA	NA	NA	NA	NA	NA	NA	NA	NA	NA	NA	NA	4.80082	16.2489	15.4026	22.0037	44.0075	36.5601	23.4707	26.4045	19.2033	15.0883	19.2033	17.603
ACTN1_Chung201110_XENLA_00071555	9.05753	6.61896	12.2924	12.907	0.956072	5.73643	11.8314	15.4884	34.4186	53.2669	90.6357	45.4817	38.2429	47.6565	34.4186	15.429	14.2164	12.1477	9.68023	11.1354	127.853	150.303	128.25	69.3118	52.809	108.552	165.028	168.989	201.917	163.456	306.292	271.589	428.34	511.841	311.825	171.174	163.019	211.236	194.733	177.065
ACTN2_XeXenL6RMv10050923m	3.07309	3.82429	10.0388	9.38689	3.12896	7.24602	3.12896	4.91694	4.04925	8.03101	6.14618	5.43452	9.05753	17.2093	20.3383	9.26655	8.03101	4.52876	3.97138	NA	NA	4.06223	13.8971	28.1648	36.5601	19.2033	23.4707	13.8971	13.8971	11.3162	17.603	18.6385	22.6324	19.2033	11.1177	4.80082	4.80082	22.0037	20.5368	9.43018
ACTN3_Horb201201_XENLA_00022810	4.91694	1.14729	6.25793	10.5903	0	3.12896	9.56072	10.5903	3.12896	6.73407	4.8186	7.64858	17.2093	7.08618	5.98584	11.4729	6.69251	11.0631	5.37791	2.45847	11.3162	10.5618	19.2033	28.4356	3.30056	9.60163	8.8015	16.2489	16.8029	20.6644	12.6742	5.86767	15.0883	9.31923	6.88813	4.40075	14.6692	22.6324	9.90169	11.3162
ACTN3_TC443007	5.37791	8.60465	15.4884	11.1354	20.0775	13.7674	17.2093	15.9801	14.492	12.907	20.0775	9.26655	6.55592	8.15177	10.5168	8.60465	3.68771	5.73643	11.4729	14.7508	19.8034	8.8015	10.5618	15.5321	22.0037	10.5618	13.2022	15.0883	19.4559	16.5028	35.206	36.5601	15.0883	13.8971	20.5368	17.603	26.4045	10.5618	10.5618	18.8604
ACTN3_TC448953	4.69345	10.5168	15.4884	5.50698	3.44186	2.54953	2.34672	6.55592	4.52876	7.64858	2.86822	2.64758	0	NA	NA	NA	NA	NA	NA	NA	NA	NA	NA	NA	NA	NA	NA	52.809	20.3111	22.0037	29.3383	25.0148	35.206	40.8069	19.5589	25.3483	23.236	36.9663	38.1398	16.8029
ACTN3_Taira201203_XENLA_tissue_00059890	6.61896	3.22674	0.819491	0.782241	0	17.2093	5.73643	3.22674	6.14618	10.3256	5.37791	10.3256	6.34027	10.5903	12.907	7.37542	6.88372	6.25793	4.69345	5.06156	16.2489	0	10.0589	21.6037	35.206	0	17.603	9.90169	15.0883	21.1236	9.90169	13.2022	13.8971	16.2489	13.2022	3.77207	10.5618	19.2033	7.20123	6.21282
ACTN4_TC413971	5.73643	11.4729	6.25793	1.91214	2.24469	1.81151	4.09745	36.1395	104.212	134.448	78.8297	39.5814	17.2093	5.16279	3.82429	0	3.44186	2.15116	1.56448	2.45847	7.54414	9.60163	13.2022	7.0412	0	0	21.1236	30.1766	7.92135	5.11055	9.90169	20.5368	34.3258	17.603	19.4559	9.18417	17.603	24.0041	11.7353	17.603
ACTR10_XeXenL6RMv10019579m	4.30233	13.7674	5.16279	4.69345	4.30233	17.2093	11.4729	0	15.2972	51.6279	73.8566	80.3101	28.3447	10.3256	6.88372	2.86822	3.44186	2.64758	0	0	13.2022	42.2472	26.4045	24.0041	13.2022	52.809	35.206	17.603	0	8.8015	11.0019	8.8015	6.21282	21.1236	10.5618	4.40075	0	4.06223	13.2022	0
ACTR1A_Taira201203_XENLA_tissue_00003384	3.97138	3.97138	2.64758	2.45847	1.14729	1.14729	8.60465	11.4729	14.5617	40.8721	65.969	97.8213	85.3295	32.3535	37.8605	NA	NA	NA	NA	NA	NA	NA	NA	NA	NA	10.5618	8.44944	17.603	13.8971	11.7353	13.2022	8.12446	14.0824	6.60112	0	10.5618	7.54414	12.1867	12.1867	12.1867
ACTR2_Quigley201207_XENLA_00105415	4.78036	5.43452	6.88372	3.68771	8.60465	7.37542	13.5216	20.4873	41.5891	77.4419	79.9003	101.344	33.5129	12.2924	8.60465	5.06156	7.52907	9.11081	3.44186	5.73643	17.603	17.603	15.5321	26.4045	12.4256	18.4831	17.603	22.2354	17.603	7.54414	6.09334	17.603	20.1177	7.54414	7.54414	19.8034	18.8604	10.5618	30.5736	20.5368
ACTR2_TC428047	1.91214	5.43452	6.14618	4.91694	8.60465	6.45349	12.4289	18.7058	49.0784	87.3213	84.7717	71.4186	31.7013	10.6534	8.60465	5.37791	8.03101	9.26655	5.29517	5.73643	4.40075	24.3734	16.2489	24.6442	19.8034	20.5368	15.0883	22.2354	18.4831	7.82355	5.86767	17.603	18.3683	5.86767	0	19.8034	15.0883	11.3162	22.2354	20.5368
	NA	NA	NA	NA	NA	10.0388	44.7442	84.482	195.756	127.349	60.2326	47.0991	22.9457	18.7738	11.4729	7.71451	6.37382	13.385	6.34027	7.37542	32.6913	19.4559	52.809	21.5148	20.031	26.4045	38.4065	35.206	19.4559	18.28	21.1236	26.4045	24.0041	31.6854	22.0037	NA	NA	NA	NA	NA
ACTR5_Ismailoglu201203_XENLA_00011518	3.03694	2.15116	5.73643	5.37791	3.82429	1.43411	6.88372	4.58915	12.907	55.6772	89.1755	15.3096	17.645	10.5168	4.30233	3.82429	5.29517	4.30233	4.69345	4.30233	10.5618	9.60163	0	8.12446	35.206	22.0037	23.4707	36.0973	28.462	2.40041	15.5321	30.8052	28.1648	5.2809	8.8015	14.6692	16.5028	10.0589	6.60112	3.10641
ACTR5_Taira201203_XENLA_stage_00065779	2.29457	5.37791	4.78036	4.91694	1.01231	0	5.73643	5.73643	34.4186	62.1031	17.4741	14.7185	32.2674	2.71726	2.86822	5.16279	5.73643	11.4729	4.58915	5.16279	10.5618	10.5618	0	0	21.1236	26.4045	13.8971	23.1039	28.8365	30.8729	6.88813	26.4045	14.6692	26.4045	5.86767	9.31923	15.0883	14.6692	13.2022	3.5206
ACTR8_Kwon201107_XENLA_00011805	9.38689	7.17054	9.17829	13.7674	9.56072	7.52907	9.96328	21.5116	14.3411	17.2093	12.1477	17.2093	10.5903	8.26046	25.0317	8.60465	0	0	0	17.2093	12.002	6.60112	10.5618	31.6854	8.8015	6.60112	5.55884	16.5028	17.603	11.3162	15.5321	20.3111	20.3111	4.22472	4.80082	14.6692	12.1867	17.603	0	0
ACTR8_Taira201203_XENLA_stage_00148932	11.4729	6.45349	2.15116	4.78036	10.1231	8.60465	NA	NA	36.8771	248.306	110.713	97.5194	66.1896	NA	NA	17.2093	2.86822	7.08618	9.26655	8.92334	3.91178	12.1867	27.9577	26.4045	52.809	NA	NA	24.3734	22.6324	5.2809	82.9856	75.4414	NA	NA	17.603	24.8513	26.4045	4.40075	4.40075	10.5618
ACVR1B_Quigley201207_XENLA_00012309	7.37542	4.91694	1.07558	4.52876	3.44186	9.83389	48.7597	51.6279	69.743	206.512	123.743	66.0837	49.8164	17.8027	11.0631	7.74419	0	5.29517	22.9457	7.04017	7.20123	35.206	12.1867	10.5618	5.2809	1.88604	5.463	5.55884	4.22472	2.51471	8.8015	8.33826	13.2022	17.603	7.54414	7.92135	8.33826	9.90169	15.0883	22.6324
ACVR1C_Kwon201107_XENLA_00103455	11.4729	0.782241	5.23761	7.52907	3.12896	7.08618	16.062	31.5504	50.4806	61.9535	65.0961	48.4989	14.7508	17.2093	4.91694	5.16279	10.3256	8.23054	5.47569	5.29517	58.6767	16.8029	20.6644	46.2079	38.4065	31.0641	42.2472	57.2097	31.6854	25.3483	16.0723	24.0041	60.3531	92.4157	30.1766	36.9663	42.2472	50.5129	52.809	34.529
ACVR1C_Taira201203_XENLA_tissue_00068159	4.30233	10.5168	6.88372	4.04925	2.5814	5.29517	6.07387	14.9646	33.5129	50.2512	43.8055	15.6448	8.15177	2.86822	12.0465	20.6512	11.4729	8.60465	7.04017	9.05753	61.1473	45.6078	52.809	82.1473	105.618	121.461	44.0075	61.1473	43.2074	28.8049	19.0112	33.353	25.2565	17.0853	12.1867	10.5618	12.4256	19.0112	32.2722	44.0075
ACVR1C_XeXenL6RMv10045584m	30.9767	13.7674	6.88372	4.48938	15.7752	7.37542	5.73643	NA	NA	8.60465	8.03101	3.58527	9.17829	4.91694	10.3256	5.73643	8.60465	9.05753	6.34027	4.09745	20.1177	8.33826	11.1177	31.6854	24.6442	14.0824	33.9486	31.6854	6.60112	28.1648	79.2135	NA	NA	48.4082	41.4928	22.0037	29.8486	52.809	58.0899	137.303
ACVR1_TC414854	9.38689	10.3256	6.02326	6.88372	5.29517	6.45349	2.64758	11.7023	20.2824	29.0778	67.1982	52.4101	39.5177	27.5349	8.60465	6.52767	4.0155	4.30233	10.7558	9.38689	38.4065	47.5281	21.1236	31.6854	28.4356	39.6067	48.7468	31.6854	32.0626	7.284	15.0883	21.6037	13.6912	31.6854	14.4025	1.821	7.0412	6.60112	19.8034	14.4025
ACVR2A_Ismailoglu201203_XENLA_00045978	8.60465	6.07387	6.45349	3.82429	2.45847	4.30233	5.16279	11.7336	77.4419	76.0077	136.599	49.0971	38.39	24.2495	22.5045	20.6512	15.3978	15.1847	22.1262	28.1607	24.0041	30.1766	15.5321	13.8971	10.5618	16.2489	19.2033	12.1867	4.65962	16.5028	8.8015	14.6692	2.40041	10.5618	5.2809	10.0589	17.603	23.1039	9.31923	0
ACVR2A_Kwon201107_XENLA_00029183	7.8876	10.3256	7.52907	4.30233	1.91214	4.58915	3.44186	6.7608	29.7252	72.4225	123.692	69.9845	39.7965	32.6977	23.8283	27.5349	9.92844	11.7023	13.4681	22.9457	26.4045	13.7763	10.5618	6.09334	10.5618	24.3734	18.4831	4.95084	10.5618	13.2022	11.0019	0	3.77207	7.92135	7.0412	11.7353	17.603	16.5028	0	4.40075
ACVR2A_Quigley201207_XENLA_00093631	7.64858	4.30233	2.06512	2.53078	2.68895	4.30233	12.2924	19.5039	53.2669	66.9251	78.332	71.1318	37.6055	19.6678	7.37542	13.2379	2.86822	4.78036	6.88372	8.60465	23.4707	29.0449	12.6742	9.31923	9.90169	19.8034	30.1766	17.603	5.02943	3.91178	3.642	5.2809	3.91178	15.0883	15.0883	16.2489	8.8015	5.86767	7.92135	12.002
ACVR2B_XeXenL6RMv10011755m	17.2093	17.2093	3.82429	5.29517	8.09849	8.60465	5.29517	5.29517	7.17054	4.09745	1.01231	5.73643	3.44186	4.30233	5.73643	5.73643	5.37791	5.37791	6.69251	11.4729	110.419	72.0123	29.3383	20.3111	46.5962	58.6767	40.6223	69.0579	44.0075	32.6913	21.7449	30.8052	35.206	26.4045	0	52.809	23.1039	33.0056	35.206	26.4045
	NA	3.44186	8.60465	3.12896	8.60465	4.30233	2.86822	0	2.5814	1.56448	2.64758	6.45349	2.45847	0	11.4729	7.48231	6.34027	3.58527	2.71726	1.91214	23.4707	9.72797	8.8015	13.8971	9.18417	17.603	11.3162	10.0589	23.1039	20.3111	2.40041	7.92135	8.8015	17.603	23.1039	39.6067	14.4025	22.6324	31.6854	NA
ACVRL1_XeXenL6RMv10048318m	4.30233	5.37791	2.86822	2.29457	2.45847	2.86822	6.55592	4.91694	5.16279	17.2093	14.7508	2.5814	3.9112	0.593424	6.34027	6.07387	2.45847	2.15116	5.73643	10.3256	14.0824	5.86767	46.2079	30.1766	18.6385	13.8971	12.747	21.6037	13.2022	37.7207	39.6067	23.764	25.1471	12.5736	20.5368	11.3162	24.6442	11.7353	16.5028	13.2022
ADAD2_Taira201203_XENLA_tissue_00122762	3.44186	3.12896	1.01231	1.98569	5.73643	5.16279	17.8027	33.8635	111.354	133.085	48.3499	30.5943	25.1521	23.6628	2.64758	2.64758	4.69345	1.91214	2.86822	6.02326	5.2809	7.20123	7.76603	10.1556	11.7353	0	1.821	5.11055	3.10641	3.5206	7.54414	14.6692	20.3111	19.8034	16.2489	12.1867	9.60163	8.8015	15.4026	15.8427
	NA	43.0233	22.3721	9.68023	2.45847	NA	6.88372	14.492	66.5426	72.1467	52.183	34.4186	12.2924	3.68771	4.30233	10.3256	10.0388	8.03101	6.02326	6.88372	15.8427	10.5618	31.6854	44.0075	31.6854	0	30.1766	17.603	14.4025	15.3316	22.3423	28.1648	25.0148	31.6854	NA	15.0883	33.0056	36.9663	26.4045	NA
ADAM10_Kwon201107_XENLA_00013520	7.82241	6.45349	9.26655	9.38689	15.6448	14.0803	12.907	3.22674	2.75349	25.0969	64.5349	66.686	63.7382	54.0864	55.9302	40.155	18.7738	22.5872	13.7674	13.7674	110.419	89.1152	85.3068	72.0123	91.2155	72.0123	85.8146	26.4045	16.8989	30.8052	35.206	41.8071	21.5148	18.8604	24.5185	35.206	45.6078	89.1152	60.7303	81.8539
ADAM10_TC417549	12.5159	9.05753	3.44186	4.09745	8.60465	20.0775	14.5617	17.2093	48.186	94.1983	77.1232	65.3953	57.8233	32.8541	13.624	12.5159	17.2093	21.5116	19.3605	9.46512	28.8049	19.4559	13.2022	27.6619	52.809	26.4045	36.5601	45.9209	34.3258	22.2354	27.3824	23.236	40.1348	60.0102	50.6086	48.0082	63.9267	114.419	122.121	58.0899
ADAM11_Taira201203_XENLA_stage_00065064	1.07558	2.45847	6.69251	5.16279	2.45847	6.88372	11.7748	4.91694	6.45349	20.6512	2.86822	NA	NA	NA	NA	NA	NA	NA	68.8372	11.4729	52.809	211.236	NA	NA	NA	NA	NA	NA	NA	17.603	116.18	33.0056	16.9743	19.4559	15.8427	20.1177	7.92135	20.5368	17.603	9.90169
ADAM11_Taira201203_XENLA_stage_00077263	4.69345	NA	NA	NA	NA	NA	NA	11.4729	4.09745	3.18691	3.22674	4.30233	6.69251	10.5903	9.26655	9.727	8.15177	7.37542	2.29457	8.60465	45.2648	35.206	37.7207	55.5884	55.105	85.3068	64.9957	55.7428	55.4494	36.3062	33.2501	45.2648	61.6105	NA	NA	NA	NA	NA	NA	24.0041
ADAM12_Taira201203_XENLA_tissue_00087040	8.60465	4.91694	8.60465	3.62301	13.7674	3.44186	5.16279	4.09745	5.53156	11.2751	9.30233	11.4729	8.60465	8.60465	1.91214	16.4611	8.90136	5.23761	3.44186	5.37791	42.9073	30.1766	39.6067	16.6765	31.6854	14.0824	21.1236	22.6324	20.7464	10.926	17.1272	19.3633	23.1039	52.809	17.603	34.4406	14.568	25.2565	45.7678	29.7051
ADAM12_XeXenL6RMv10025026m	3.9112	5.43452	9.68023	6.14618	6.88372	7.17054	1.43411	6.14618	10.7558	3.44186	4.30233	2.64758	6.25793	5.29517	1.14729	5.16279	11.4729	6.14618	6.61896	2.86822	24.0041	25.0148	19.8034	22.6324	10.5618	13.2022	17.603	15.0883	13.2022	12.6742	16.5028	12.1867	38.4065	24.3734	14.0824	15.8427	8.8015	22.6324	24.3734	13.2022
ADAM12_XeXenL6RMv10025831m	7.24602	7.08618	5.73643	0	2.86822	8.60465	1.91214	7.08618	6.45349	7.64858	5.73643	6.69251	5.73643	4.63327	1.43411	17.2093	0	3.82429	6.88372	5.29517	11.1177	9.31923	17.603	26.4045	8.8015	13.2022	17.603	21.7449	15.4026	23.4707	22.0037	35.206	17.603	8.12446	8.8015	0	0	5.86767	17.603	28.4356
ADAM17_TeperekTkacz201202_XENLA_00029799	17.2093	9.56072	12.5159	13.5216	8.26046	10.3256	10.5168	13.9313	5.09905	7.8876	13.5216	9.96328	11.4729	17.2093	12.4289	7.64858	NA	NA	0	25.814	26.4045	52.809	NA	NA	17.603	8.8015	0	35.206	27.7942	7.54414	2.20037	11.7353	15.0883	8.8015	13.2022	16.8989	15.0883	4.80082	11.7353	63.3708
ADAM17_XeXenL6RMv10006643m	9.83389	13.385	24.093	4.30233	0	0	7.64858	17.2093	83.1783	80.7513	63.6223	51.6279	NA	NA	NA	NA	NA	NA	NA	3.22674	3.30056	NA	NA	NA	NA	NA	NA	NA	0	8.00136	14.2178	52.809	24.6442	17.603	13.2022	52.809	26.4045	52.809	82.1473	94.3018
ADAM17_XeXenL6RMv10037001m	8.60465	9.38689	9.83389	15.4884	22.9457	6.88372	8.15177	NA	NA	39.5814	95.104	84.55	44.5417	17.2093	8.60465	13.7674	4.30233	2.45847	NA	3.97138	44.6845	NA	30.1766	70.412	45.7678	26.4045	60.3531	52.809	59.6971	58.3678	60.7303	NA	NA	30.5736	10.5618	0	21.1236	26.4045	33.6057	46.2079
ADAM21_TC417575	6.45349	7.52907	5.29517	8.60465	12.2924	10.1231	2.45847	8.03101	15.9801	47.7167	118.314	37.9791	12.907	10.7558	7.28086	4.52876	2.77569	4.09745	3.44186	6.25793	33.0056	39.6067	36.5601	39.6067	37.7207	31.0641	33.9486	21.1236	26.4045	19.2033	26.4045	16.389	6.60112	9.90169	10.1556	11.1177	3.40703	10.0589	17.603	33.6057
ADAM22_XeXenL6RMv10048143m	7.64858	6.88372	1.72093	4.04925	10.7558	6.45349	0	1.72093	12.2924	10.0388	4.69345	4.8186	4.58915	0.661896	3.74115	13.5216	10.0388	5.73643	3.44186	1.22924	5.86767	10.5618	5.2809	0	39.6067	33.0056	22.6324	26.4045	30.1766	4.40075	4.80082	8.44944	21.1236	14.2178	11.4802	3.77207	17.603	17.603	21.1236	22.6324
	NA	5.16279	4.30233	12.907	5.73643	9.38689	5.06156	2.86822	0	5.16279	5.29517	5.29517	3.68771	7.37542	5.73643	12.5159	12.2924	4.91694	13.7674	6.34027	13.8971	21.1236	22.6324	22.6324	28.8049	11.7353	7.54414	7.54414	12.1867	12.1867	5.2809	4.06223	4.40075	9.31923	14.4025	11.7353	13.2022	3.30056	5.2809	NA
ADAM23_Taira201203_XENLA_tissue_00019175	0	0	17.2093	8.03101	5.37791	3.12896	3.44186	3.97138	0.819491	2.24469	3.58527	4.30233	10.5903	9.83389	4.58915	10.5903	NA	NA	NA	NA	NA	NA	NA	NA	32.4978	21.1236	26.4045	32.4978	29.0449	22.0037	18.3683	12.5736	20.3111	34.3258	14.4025	13.2022	28.1648	52.809	0	0
ADAM23_Taira201203_XENLA_tissue_00158058	6.34027	4.69345	4.91694	17.2093	7.52907	9.38689	17.2093	5.29517	4.58915	3.44186	5.73643	6.07387	7.08618	3.82429	1.72093	2.02462	2.86822	4.69345	2.64758	4.30233	17.603	24.3734	14.4025	15.4026	24.8513	31.6854	41.0737	24.8513	9.31923	8.8015	13.2022	24.6442	36.5601	73.9326	9.60163	9.90169	17.603	22.6324	24.0041	19.4559
ADAM28_Taira201203_XENLA_tissue_00221945	3.68771	2.5814	7.82241	12.2924	3.27796	8.09849	3.68771	4.69345	2.86822	4.91694	4.52876	8.60465	4.30233	4.30233	7.64858	5.16279	3.44186	0	6.45349	5.73643	35.206	6.60112	19.2033	42.2472	36.9663	29.3383	39.6067	0	17.603	19.4559	30.1766	26.4045	28.8049	30.1766	15.5321	10.0589	41.4928	33.6057	18.4831	11.3162
ADAM28_Taira201203_XENLA_tissue_00257019	3.68771	2.71726	7.82241	13.2379	3.27796	8.09849	4.30233	4.30233	2.86822	4.91694	4.30233	8.60465	4.30233	4.30233	7.64858	5.16279	3.44186	0	6.45349	5.73643	35.206	13.2022	19.2033	42.2472	36.9663	29.3383	39.6067	0	17.603	18.4831	30.1766	26.4045	26.4045	29.7051	15.5321	10.0589	44.6845	33.6057	19.4559	11.3162
ADAM7_Taira201203_XENLA_tissue_00171040	3.97138	9.83389	7.24602	5.73643	12.0465	5.16279	1.14729	1.22924	14.6279	38.908	74.5736	60.6423	23.2326	19.6678	0	3.44186	3.44186	6.25793	5.29517	4.8186	12.6742	12.1867	38.4065	26.4045	0	19.2033	37.7207	29.0449	47.7796	37.7207	34.4406	50.1685	41.4928	24.6442	15.8427	47.5281	26.4045	16.6765	30.1766	20.3111
ADAM9_Horb201201_XENLA_00194757	4.48938	1.81151	3.44186	0	34.4186	8.03101	10.0388	6.61896	30.3212	26.5116	36.2301	86.0465	72.5784	58.6681	24.5847	NA	NA	17.2093	9.68023	8.26046	8.44944	6.60112	0	NA	NA	3.77207	7.20123	9.18417	17.603	6.94855	4.28181	7.54414	2.03111	2.20037	7.0412	0	0	7.0412	5.55884	2.29604
ADAM9_Taira201203_XENLA_stage_00111657	1.63898	1.81151	2.02462	6.45349	12.1477	28.6822	46.8805	71.2109	108.419	69.8495	35.7953	11.1628	6.25793	7.94275	4.09745	6.14618	0	NA	NA	5.16279	31.6854	NA	NA	17.603	45.2648	47.7796	60.9334	25.6044	28.5454	57.0337	37.2769	73.9326	34.599	16.389	33.0056	27.9577	33.0056	21.7449	25.0148	35.206
ADAM9_XeXenL6RMv10023912m	3.12896	7.37542	5.23761	1.63898	3.97138	NA	34.4186	9.56072	7.37542	16.3898	30.9767	26.2442	45.1744	85.1408	92.5	43.0233	17.2093	NA	NA	6.88372	21.1236	NA	NA	0	6.60112	13.2022	16.6765	6.60112	3.96067	4.22472	2.51471	0	5.86767	0	NA	4.06223	5.02943	2.29604	2.51471	9.60163
ADAMTS10_Taira201203_XENLA_stage_00046540	1.32379	2.86822	5.50698	8.19491	9.68023	3.68771	6.69251	3.03694	2.15116	4.52876	5.73643	6.88372	27.0432	31.9601	10.0388	0.819491	3.44186	7.64858	8.60465	3.12896	9.60163	19.8034	17.603	31.6854	17.603	26.4045	37.7207	22.6324	17.603	22.0037	5.55884	16.5028	12.4256	17.603	33.9486	33.0056	15.0883	8.44944	8.8015	12.1867
ADAMTS12_Kwon201107_XENLA_00023434	3.82429	6.61896	1.56448	4.69345	7.08618	8.15177	3.44186	9.68023	5.73643	6.25793	5.95707	3.44186	8.60465	17.2093	25.814	NA	NA	NA	NA	NA	NA	NA	NA	NA	NA	105.618	22.6324	19.8034	24.6442	22.3423	16.8029	19.5589	29.7051	24.6442	16.6765	31.0641	38.4065	24.0041	40.6223	11.7353
ADAMTS13_Taira201203_XENLA_tissue_00127491	8.60465	2.99292	4.52876	5.73643	10.3256	8.60465	9.17829	9.68023	3.82429	2.5814	3.44186	3.62301	3.62301	10.5903	6.88372	3.97138	5.06156	10.5903	2.24469	4.13023	14.7865	20.6644	32.4978	31.0641	24.3734	31.6854	24.3734	2.77942	13.8971	21.1236	26.4045	23.4707	26.4045	14.0824	33.9486	24.6442	11.7353	19.4559	13.7763	11.3162
	NA	NA	NA	NA	NA	NA	NA	NA	NA	12.907	11.186	2.71726	5.37791	3.22674	4.58915	4.78036	4.91694	5.73643	7.24602	6.07387	31.0641	16.6765	17.603	20.1177	20.5368	24.6442	16.5028	26.4045	25.0148	18.4831	26.4045	NA	NA	NA	NA	NA	NA	NA	NA	NA
ADAMTS14_Taira201203_XENLA_stage_00176747	1.14729	2.64758	9.68023	12.2924	3.03694	4.58915	14.7508	23.6628	11.0631	4.69345	12.4289	11.9141	30.5943	14.5617	8.03101	15.9801	12.6202	8.60465	1.32379	5.16279	7.0412	8.12446	9.90169	15.0883	6.21282	17.603	30.1766	33.0056	26.4045	16.8029	11.7353	16.2489	23.4707	16.2489	14.0824	18.8604	3.5206	15.0883	24.3734	7.92135
ADAMTS14_Taira201203_XENLA_tissue_00002658	9.26655	12.907	5.06156	4.52876	3.44186	10.7558	13.624	28.6822	38.2429	28.0448	27.1726	10.1691	4.13023	1.91214	5.37791	7.37542	9.56072	12.5159	8.60465	11.4729	24.3734	26.4045	21.7449	8.33826	18.4831	19.8034	6.60112	24.6442	20.5368	7.82355	5.55884	9.60163	16.8989	11.7353	13.2022	7.54414	23.4707	24.0041	4.40075	5.86767
ADAMTS14_XeXenL6RMv10013147m	3.03694	3.27796	4.78036	14.3411	22.1262	4.91694	1.14729	2.64758	9.68023	12.2924	3.03694	4.58915	14.7508	23.6628	11.0631	4.69345	11.7748	11.9141	30.5943	14.5617	21.7449	15.0883	20.5368	44.0075	15.0883	22.6324	7.0412	8.12446	9.90169	15.0883	6.21282	17.603	37.7207	33.0056	26.4045	16.8029	11.1177	16.2489	23.4707	16.2489
ADAMTS14_XeXenL6RMv10030716m	6.14618	2.45847	14.3411	34.4186	NA	3.44186	2.24469	4.91694	6.88372	5.73643	6.14618	6.61896	11.9141	6.69251	3.58527	4.04925	9.38689	9.56072	3.12896	4.30233	6.60112	28.8049	35.206	38.4065	15.5321	15.4026	11.7353	40.6223	40.6223	15.0883	14.6692	14.0824	11.3162	4.59209	0	NA	105.618	26.4045	15.0883	26.4045
ADAMTS15_Taira201203_XENLA_tissue_00001205	19.3605	20.6512	31.2896	41.9477	21.1807	15.6448	30.5943	18.9302	8.03101	7.08618	3.68771	5.29517	6.14618	7.52907	5.73643	4.91694	3.62301	5.73643	6.45349	8.15177	27.7942	33.0056	8.8015	16.6765	15.0883	15.4026	29.7051	37.7207	48.7468	15.0883	15.5321	24.6442	42.2472	52.809	19.2033	24.3734	19.8034	26.4045	14.7865	13.2022
ADAMTS16_TeperekTkacz201206_XENLA_00036057	6.02326	7.64858	6.55592	9.38689	10.1691	18.6434	10.5168	8.60465	9.46512	7.04017	15.4884	7.82241	15.6448	18.5331	7.24602	7.08618	25.814	2.86822	5.73643	6.25793	60.7303	38.1398	42.7501	33.6057	24.0041	44.0075	17.603	35.206	36.9663	31.2053	42.2472	28.8049	24.0041	24.3734	11.1177	9.31923	66.0112	26.4045	27.6619	21.6037
	NA	NA	NA	0	5.29517	9.38689	4.30233	4.69345	7.17054	7.64858	9.17829	17.2093	6.07387	5.37791	5.73643	14.7508	18.5331	37.8605	43.0233	44.2525	22.6324	23.4707	28.1648	36.5601	18.8604	8.8015	13.2022	18.6385	52.809	31.6854	29.3383	8.8015	19.2033	57.2097	52.809	40.6223	52.809	NA	NA	NA
ADAMTS16_XeXenL6RMv10015994m	5.73643	7.64858	6.07387	17.2093	6.34027	9.56072	7.74419	8.19491	12.2924	17.2093	9.83389	8.26046	13.1601	7.82241	17.2093	5.16279	12.5159	17.2093	6.34027	8.09849	70.412	38.1398	43.4898	86.4147	63.9267	35.206	52.809	32.6913	27.6619	36.5601	25.1471	33.7978	43.4898	28.8049	46.9413	26.4045	28.8049	35.206	13.8971	12.4256
ADAMTS17_Kwon201107_XENLA_00054496	13.4681	5.98584	5.29517	3.97138	4.30233	10.9514	20.0775	53.9746	47.3256	40.5648	34.4186	14.0803	12.2924	2.99292	0	0	5.43452	7.48231	7.17054	6.02326	29.0449	35.206	29.8486	25.0148	13.2022	31.6854	41.3288	57.8384	36.0061	19.2033	16.9743	9.43018	14.4025	11.7353	14.4025	9.90169	12.1867	24.3734	13.7763	16.0723
ADAMTS17_Taira201203_XENLA_tissue_00116799	12.5159	4.30233	5.73643	1.56448	7.37542	17.2093	14.7508	47.3256	60.2326	56.1833	40.155	23.9434	12.1102	9.68023	11.9141	4.52876	2.99292	5.37791	4.52876	5.16279	9.60163	33.0056	14.6692	7.20123	11.3162	19.2033	26.4045	15.8427	7.0412	7.76603	6.40109	11.4802	11.7353	16.5028	20.3111	11.1177	6.88813	13.2022	22.2354	10.5618
ADAMTS17_Taira201203_XENLA_tissue_00232031	3.33083	6.55592	11.9141	15.6448	2.45847	4.91694	11.0631	5.47569	3.44186	6.07387	5.37791	5.73643	5.29517	5.73643	12.0465	5.73643	11.9141	11.0631	9.56072	5.73643	6.81406	7.54414	16.2489	4.80082	3.77207	15.0883	15.0883	7.20123	10.5618	9.31923	9.90169	13.2022	12.1867	8.8015	36.9663	17.603	12.1867	30.1766	38.1398	19.8034
ADAMTS18_Horb201201_XENLA_00149254	4.30233	4.30233	1.14729	2.45847	0	8.60465	4.30233	5.06156	22.1262	5.06156	6.69251	10.9514	1.91214	5.16279	6.88372	6.02326	5.73643	6.88372	8.60465	6.61896	24.3734	33.9486	24.6442	17.603	18.4831	18.4831	23.764	17.603	9.60163	2.93383	24.8513	52.809	24.8513	16.5028	52.809	39.6067	22.6324	24.6442	13.2022	0
ADAMTS18_Taira201203_XENLA_stage_00095763	4.09745	4.04925	8.60465	9.56072	7.37542	3.82429	4.69345	5.29517	4.69345	5.29517	10.7558	6.88372	11.4729	11.8314	7.08618	9.83389	9.32171	8.97877	9.17829	11.4729	3.5206	21.1236	20.6644	13.2022	30.1766	34.1705	16.5028	29.3383	21.1236	46.2079	24.3734	33.6057	32.4978	14.4025	29.3383	49.0369	46.9413	19.8034	24.8513	12.5736
ADAMTS18_XeXenL6RMv10025329m	3.44186	9.38689	11.0631	13.2379	15.2972	4.58915	12.5159	11.4729	3.97138	6.88372	9.92844	9.0144	11.9717	5.73643	13.2379	17.2093	22.9457	20.0775	54.0864	15.6448	15.8427	19.2033	15.0883	4.06223	5.86767	24.6442	24.0041	17.603	24.3734	31.6854	8.12446	2.51471	11.4802	22.0037	48.7468	68.6517	35.206	26.4045	52.809	43.2074
ADAMTS19_Taira201203_XENLA_tissue_00258702	10.3256	6.61896	5.73643	4.09745	6.07387	6.14618	1.14729	9.38689	8.60465	8.60465	8.60465	3.12896	0	1.32379	2.64758	5.29517	8.60465	12.907	0	4.91694	0	8.12446	17.603	20.1177	15.5321	22.6324	17.603	24.0041	26.4045	15.0883	30.1766	24.0041	18.8604	12.1867	24.3734	8.12446	36.9663	79.2135	105.618	22.6324
ADAMTS19_XeXenL6RMv10033230m	3.68771	4.04925	1.56448	2.02462	5.29517	6.25793	7.24602	4.52876	3.03694	3.44186	2.86822	8.60465	13.7674	17.2093	11.4729	8.60465	9.56072	5.73643	5.29517	6.45349	11.3162	6.21282	4.80082	15.5321	4.06223	9.60163	27.7942	22.2354	9.31923	17.603	8.8015	46.2079	116.18	60.3531	26.4045	26.4045	35.206	26.4045	28.4356	23.1039
ADAMTS19_XeXenL6RMv10033741m	9.26655	10.4752	10.9514	7.8876	7.74419	12.0465	10.7558	12.2924	11.4729	15.6448	19.3605	14.2164	12.907	18.6434	4.91694	6.02326	4.09745	8.60465	17.2093	14.7508	67.8973	60.3531	26.4045	27.6619	44.8876	64.1252	74.8127	44.0075	39.0327	59.4101	52.809	35.206	60.3531	39.6067	63.3708	23.764	13.2022	31.2053	25.2565	36.5601
ADAMTS19_XeXenL6RMv10045090m	35.9831	24.093	51.6279	14.3411	21.5116	11.0631	7.48231	8.97877	14.6279	17.9915	24.4553	36.8771	61.6667	47.3256	35.6478	32.8541	23.5496	20.897	27.1726	22.1262	37.7207	38.9119	28.2905	19.4559	19.2033	7.54414	23.1039	66.0112	52.809	44.4707	21.6037	34.3258	25.2565	25.2565	37.7207	79.2135	52.809	158.427	47.5281	62.4106
ADAMTS20_Amin201106_XENLA_00050850	6.02326	8.60465	8.60465	12.5159	2.29457	2.02462	2.45847	3.58527	8.60465	6.45349	5.73643	11.8314	5.73643	5.50698	6.34027	2.54953	9.11081	4.91694	9.17829	5.29517	16.2489	21.1236	30.1766	21.7449	15.6471	11.1177	8.44944	24.6442	19.8034	17.603	19.8034	17.603	11.0019	5.02943	3.10641	7.0412	14.4025	33.0056	33.0056	13.2022
ADAMTS20_Taira201203_XENLA_tissue_00123488	3.62301	4.30233	3.82429	7.37542	4.69345	1.91214	2.15116	1.56448	1.07558	1.56448	3.44186	3.82429	4.69345	6.14618	2.86822	9.68023	5.37791	13.9313	31.5504	NA	NA	39.6067	20.1177	26.4045	19.8034	8.8015	26.4045	14.4025	9.77944	12.6742	24.0041	13.2022	4.80082	6.60112	0	14.4025	11.3162	11.7353	13.2022	5.55884
ADAMTS20_Taira201203_XENLA_tissue_00133516	8.09849	4.78036	5.95707	4.30233	3.68771	10.5903	7.94275	10.5903	6.88372	3.44186	3.03694	3.82429	7.17054	2.86822	2.02462	10.9514	8.60465	1.56448	3.44186	6.25793	14.4025	15.8427	28.8049	23.1039	14.4025	12.4256	8.8015	13.2022	14.6692	12.4256	10.5618	10.5618	16.2489	32.4978	28.4356	13.2022	13.2022	10.1556	17.603	24.8513
ADAMTS20_Taira201203_XENLA_tissue_00279413	3.97138	2.29457	7.82241	8.09849	8.60465	3.44186	5.73643	9.56072	8.60465	7.74419	3.44186	12.907	12.2924	3.44186	4.09745	2.64758	4.30233	7.64858	6.61896	2.15116	6.60112	16.2489	11.7353	19.8034	4.06223	7.54414	10.5618	7.54414	33.0056	17.603	10.5618	11.3162	5.86767	26.4045	28.1648	22.6324	12.4256	19.2033	21.1236	20.3111
ADAMTS2_Taira201203_XENLA_tissue_00002413	5.73643	7.82241	6.61896	10.7558	10.9514	15.6448	20.6512	103.256	64.5349	44.8938	61.3549	62.0764	51.6279	54.4961	36.3307	19.1214	18.3566	9.05753	10.0882	13.7674	183.775	171.174	230.692	345.019	322.722	428.34	433.474	508.475	541.292	500.537	514.314	646.91	1214.61	168.989	177.63	144.025	224.438	93.4313	93.6159	118.82
ADAMTS2_XeXenL6RMv10001476m	6.88372	8.23054	9.0144	8.03101	5.29517	5.73643	1.66542	2.86822	11.0631	4.30233	5.29517	3.97138	3.12896	5.43452	7.37542	NA	NA	NA	NA	NA	NA	NA	NA	NA	NA	11.3162	11.1177	24.0041	28.4356	24.3734	13.2022	11.3162	11.0019	5.11055	14.6692	24.3734	21.1236	2.51471	16.0723	10.5618
ADAMTS3_Taira201203_XENLA_tissue_00150200	8.60465	4.78036	3.82429	5.73643	2.71726	4.8186	8.03101	12.5159	7.64858	1.43411	7.64858	2.71726	2.86822	19.1214	13.7674	15.6448	12.2924	8.60465	0	10.3256	0	0	0	52.809	43.2074	21.1236	29.3383	17.603	22.2354	11.7353	17.603	41.0737	14.4025	17.603	12.6742	16.6765	26.4045	20.5368	14.6692	13.2022
ADAMTS3_TeperekTkacz201206_XENLA_00052476	2.45847	3.9112	5.23761	1.91214	1.56448	8.60465	7.37542	12.0465	5.73643	10.3256	1.81151	5.73643	9.56072	11.8314	7.17054	6.07387	5.73643	4.04925	4.63327	7.82241	7.54414	19.2033	16.0723	23.4707	28.8049	39.6067	30.1766	36.9663	39.6067	31.6854	13.8971	14.0824	23.4707	29.7051	39.6067	21.7449	13.2022	21.7449	16.2489	12.002
ADAMTS3_XeXenL6RMv10000176m	17.2093	5.43452	1.27476	2.5814	3.97138	8.60465	17.2093	7.52907	7.64858	7.64858	7.24602	6.25793	10.0388	4.30233	6.55592	10.0388	8.60465	5.37791	3.44186	7.17054	26.4045	24.6442	29.7051	36.3062	35.206	10.0589	16.5028	35.206	38.4065	5.55884	14.6692	23.4707	23.1039	32.4978	30.1766	8.12446	10.5618	15.6471	22.2354	47.5281
ADAMTS3_XeXenL6RMv10050724m	17.2093	11.4729	27.5349	3.44186	6.25793	11.4729	6.88372	7.74419	4.52876	6.61896	3.82429	6.25793	6.88372	8.60465	4.30233	8.03101	6.02326	7.94275	NA	NA	NA	NA	36.5601	60.7303	70.412	61.6105	46.2079	73.9326	76.8131	82.1473	64.9957	33.353	42.2472	68.6517	70.412	76.8131	105.618	126.742	140.824	143.339
	NA	NA	NA	NA	NA	NA	NA	2.45847	3.97138	3.74115	6.19535	5.09905	5.37791	8.60465	4.30233	5.47569	4.91694	15.7752	34.4186	NA	NA	26.4045	44.0075	32.6913	38.4065	28.0548	40.8069	36.3062	27.3824	40.1348	41.3288	48.7468	30.1766	NA	NA	NA	NA	NA	NA	NA
ADAMTS5_Taira201203_XENLA_tissue_00056456	7.17054	11.4729	12.1899	16.5209	14.7508	4.30233	2.86822	5.47569	9.17829	6.61896	3.68771	6.14618	6.88372	4.09745	7.64858	6.69251	4.09745	2.71726	13.5216	7.64858	17.603	26.4045	5.55884	12.5736	26.4045	38.1398	27.6619	38.7266	18.8604	11.3162	24.3734	31.6854	21.6037	17.603	19.8034	33.9486	21.1236	24.2041	48.4082	30.8052
ADAMTS5_Taira201203_XENLA_tissue_00232178	2.86822	9.83389	3.97138	5.06156	5.47569	9.83389	8.03101	5.16279	7.64858	6.88372	3.97138	17.2093	0	2.29457	13.385	3.97138	5.73643	14.0803	3.44186	5.73643	21.1236	23.764	24.0041	23.4707	20.3111	17.603	7.0412	8.12446	35.206	24.3734	21.1236	20.5368	31.6854	31.6854	12.5736	7.20123	6.21282	4.06223	15.0883	17.603
ADAMTS5_XeXenL6RMv10003321m	2.75349	1.27476	2.5814	4.58915	9.26655	9.56072	9.83389	3.97138	4.09745	5.47569	9.26655	27.5349	9.46512	8.94884	8.60465	8.30794	12.3907	23.2326	27.2481	22.3721	21.1236	19.8034	18.4831	21.1236	18.21	17.603	10.5618	23.764	73.9326	16.2489	9.60163	17.603	24.3734	15.0883	11.7353	12.1867	14.0824	13.2022	11.7353	6.33708
ADAMTS6_Ismailoglu201203_XENLA_00054703	10.0388	6.88372	3.62301	7.64858	9.56072	11.4729	8.60465	7.82241	9.68023	12.5159	6.45349	11.4729	12.907	NA	4.04925	3.74115	4.04925	6.61896	9.26655	12.6805	8.33826	12.1867	8.12446	6.21282	11.4802	6.21282	NA	0	0	6.60112	12.002	23.1039	24.0041	13.2022	17.603	35.206	17.603	2.77942	10.5618	26.4045
ADAMTS6_Kwon201107_XENLA_00044858	2.02462	0	6.88372	4.78036	0.748231	4.69345	9.11081	14.9147	40.3528	87.4233	55.9302	22.1262	13.5588	16.3035	10.6534	8.19491	4.46167	6.02326	12.0465	3.9112	12.4256	11.7353	26.4045	14.6692	11.4802	9.60163	9.31923	8.8015	5.463	4.22472	15.4026	16.9743	11.2019	2.77942	7.54414	5.02943	7.82355	5.2809	7.92135	12.002
ADAMTS6_XeXenL6RMv10036787m	6.88372	5.73643	6.14618	6.61896	2.34672	2.86822	7.37542	17.2093	8.60465	24.5847	15.6448	5.73643	6.88372	8.60465	10.5168	11.0631	0	1.63898	2.34672	6.14618	2.64045	5.2809	22.6324	28.4356	7.20123	5.86767	22.6324	31.6854	5.2809	30.1766	33.6057	8.8015	5.2809	7.92135	14.6692	11.3162	11.7353	5.02943	9.60163	15.0883
ADAMTS7_Park201106_XENLA_00065231	3.82429	9.56072	1.56448	4.30233	8.60465	6.45349	6.45349	14.7508	8.60465	6.73407	3.12896	0	1.91214	12.2924	6.25793	NA	NA	12.5159	5.43452	10.1231	27.9577	19.4559	28.8049	NA	NA	9.60163	22.6324	17.603	17.603	14.4025	11.4802	17.603	45.2648	6.60112	9.90169	15.0883	17.603	33.6057	64.5443	17.603
ADAMTS7_Taira201203_XENLA_tissue_00270640	10.9514	12.6202	9.17829	10.9514	8.60465	1.37674	6.25793	12.5159	17.2093	31.7013	36.8771	12.1477	19.1214	14.7508	7.37542	11.9141	12.2924	9.46512	18.2849	12.7476	86.4147	88.015	77.4532	38.4065	64.1252	40.1348	48.0082	120.02	121.69	227.912	347.031	223.662	252.31	150.883	118.192	85.3068	101.846	110.899	89.1152	52.809
ADAMTS7_XeXenL6RMv10012211m	10.0388	9.56072	11.9141	2.99292	3.03694	12.5159	16.3488	27.3784	38.4679	21.5116	13.9826	24.8579	12.2924	6.88372	11.8685	8.60465	14.1724	11.7023	8.32708	7.57209	79.2135	58.6767	44.6845	52.809	37.2769	76.8131	118.82	199.234	232.981	242.921	168.329	246.442	147.111	107.73	76.482	99.0169	108.724	65.4831	32.3668	50.6966
ADAMTS8_Kwon201107_XENLA_00092225	12.907	16.1337	7.24602	6.88372	3.62301	6.25793	16.062	12.6202	5.73643	5.29517	10.3256	5.16279	0	1.49646	3.12896	2.86822	4.44111	4.63327	10.0388	10.5903	20.3111	8.8015	12.1867	18.7387	17.603	0	6.88813	7.20123	10.5618	21.1236	4.06223	10.5618	28.1648	17.603	4.80082	8.33826	10.5618	11.1177	23.1039	16.5028
ADAMTS8_TeperekTkacz201202_XENLA_00053588	13.1601	14.492	6.88372	6.69251	3.44186	7.74419	15.9801	9.68023	5.73643	4.69345	13.7674	6.45349	0.748231	2.71726	2.29457	3.62301	4.44111	2.86822	7.17054	9.05753	19.4559	17.603	8.8015	18.7387	19.4559	3.5206	5.55884	9.18417	13.2022	21.1236	4.80082	10.5618	19.8034	15.0883	5.2809	7.92135	11.7353	13.2022	16.6765	9.31923
ADAMTS9_Park201106_XENLA_00016738	4.69345	7.17054	7.17054	2.45847	4.30233	8.60465	8.15177	6.88372	3.62301	6.34027	2.29457	0	1.91214	NA	NA	NA	NA	NA	NA	NA	NA	NA	NA	NA	NA	NA	NA	23.4707	32.4978	35.206	27.7942	11.1177	36.9663	27.7942	29.0449	30.8052	25.1471	22.0037	26.4045	33.6057
	NA	18.4385	13.7674	30.6775	81.2661	82.9175	70.9884	49.6422	47.8036	35.1357	18.4385	27.2975	20.6512	24.8579	28.3447	18.8483	8.12661	9.90839	16.2532	13.9826	122.121	149.625	107.218	127.622	233.868	360.344	285.56	443.596	393.336	217.837	468.68	648.377	461.063	422.472	350.46	469.413	323.742	274.607	290.449	NA
ADAMTS9_Park201106_XENLA_00134117	18.3566	11.7336	27.9651	94.6512	80.5395	68.1202	43.3419	46.1934	35.1357	19.4401	26.7041	19.7907	27.1377	33.343	20.6512	8.12661	12.6202	12.6805	15.2972	16.197	86.9795	126.155	130.633	139.064	124.688	253.483	399.368	288.418	427.753	427.935	236.663	473.081	558.664	422.472	411.47	342.202	518.188	316.854	261.645	281.648
	NA	NA	NA	NA	NA	18.6434	16.2532	24.9535	67.7616	78.6711	59.0853	54.2755	48.7597	52.7752	18.1654	23.7893	24.5847	22.5501	28.9429	24.4553	289.06	333.657	298.644	480.31	326.173	205.368	700.599	613.171	446.845	313.333	336.972	422.472	319.494	313.92	290.449	NA	NA	NA	NA	NA
	NA	NA	NA	NA	NA	NA	NA	NA	12.907	4.30233	3.74115	3.97138	3.97138	4.30233	3.44186	2.15116	3.03694	5.47569	9.0144	6.61896	52.809	52.809	62.4106	49.7026	19.8034	52.809	61.6105	48.7468	32.4978	32.1446	39.6067	66.0112	NA	NA	NA	NA	NA	NA	NA	NA
ADAMTS9_Taira201203_XENLA_stage_00167305	43.9793	58.0814	53.3488	28.6822	6.14618	11.9141	5.73643	5.01938	8.30794	2.32558	7.64858	3.82429	5.37791	11.4729	12.6202	7.37542	4.30233	7.04017	8.60465	2.5814	10.5618	5.86767	12.002	13.2022	11.3162	14.0824	23.4707	13.2022	11.7353	20.5368	9.99089	14.568	6.60112	17.603	24.3734	11.3162	41.0737	36.9663	33.0056	23.4707
ADAMTS9_XeXenL6RMv10007245m	6.14618	4.09745	8.23054	11.8314	8.09849	5.73643	4.69345	5.73643	1.14729	1.43411	8.60465	NA	NA	NA	NA	NA	NA	NA	NA	NA	NA	NA	NA	NA	NA	NA	NA	NA	NA	52.809	30.8052	38.7266	35.206	14.4025	17.603	34.1705	39.6067	36.7367	27.6619	22.6324
ADAMTSL1_Kwon201107_XENLA_00110510	2.5814	11.9141	10.9514	15.0581	6.73407	5.47569	3.68771	6.14618	5.73643	14.0803	9.56072	10.7558	13.7674	6.61896	11.1354	11.9141	4.69345	2.45847	4.09745	6.14618	30.1766	22.6324	26.4045	24.0041	28.4356	37.2769	24.3734	31.6854	33.0056	52.809	43.2074	30.8052	15.0883	15.0883	12.002	22.9604	26.4045	33.6057	16.2489	15.8427
ADAMTSL1_XeXenL6RMv10010219m	9.38689	3.44186	NA	12.907	8.60465	4.91694	10.5903	13.7674	7.52907	14.0803	15.2972	5.73643	8.03101	5.29517	10.5903	8.09849	10.5903	0	NA	0	0	NA	17.603	20.3111	12.4256	16.2489	20.3111	17.603	17.603	17.603	9.60163	9.90169	31.6854	24.3734	17.603	23.1039	13.2022	NA	21.1236	28.8049
ADAMTSL3_Taira201203_XENLA_tissue_00011350	5.73643	3.44186	13.385	20.0775	5.73643	5.73643	6.7608	9.96328	21.8426	39.5814	52.3163	26.8465	16.4922	16.3488	15.4884	8.60465	13.7674	14.7508	7.52907	6.88372	47.5281	26.4045	67.8973	84.4944	39.6067	237.64	166.348	154.026	152.09	158.427	126.742	119.836	127.853	84.8716	167.228	70.412	176.03	70.412	33.7978	44.0075
ADAMTSL3_Taira201203_XENLA_tissue_00289942	6.07387	6.34027	3.30948	3.44186	6.55592	4.91694	7.37542	10.7558	17.2093	6.61896	1.32379	10.3256	9.83389	5.29517	7.17054	5.37791	5.06156	7.52907	4.30233	6.25793	24.0041	13.2022	16.5028	3.10641	9.90169	17.603	28.4356	22.6324	26.4045	28.4356	24.3734	31.6854	6.60112	15.0883	18.8604	12.5736	10.5618	12.1867	13.8971	12.4256
ADAMTSL3_XeXenL6RMv10042561m	12.907	6.61896	6.61896	7.52907	3.27796	0	2.86822	10.9514	14.0803	10.5168	8.03101	9.83389	12.2924	12.907	11.014	9.05753	12.907	12.907	31.9601	21.9027	9.60163	18.8604	4.40075	13.2022	16.6765	16.8989	13.2022	10.0589	7.54414	0	20.5368	28.8049	19.2033	17.603	0	2.51471	16.5028	20.3111	8.12446	19.8034
ADAMTSL4_Horb201201_XENLA_00160741	2.86822	4.30233	8.97877	12.0465	5.16279	5.73643	6.34027	9.05753	10.3256	5.47569	8.60465	9.17829	4.78036	9.46512	11.4729	6.88372	6.34027	5.16279	4.30233	10.3256	14.6692	15.8427	6.88813	15.8427	21.1236	35.206	8.33826	19.4559	14.0824	2.40041	21.1236	28.1648	8.8015	15.8427	23.4707	21.1236	5.55884	13.2022	6.60112	10.5618
ADAMTSL4_Taira201203_XENLA_tissue_00013731	3.03694	6.88372	2.15116	10.0388	17.2093	10.0388	7.82241	28.6822	19.0532	16.5474	17.8977	17.2093	10.3256	6.61896	0.860465	2.45847	6.88372	6.14618	3.44186	5.29517	40.3833	68.6517	52.809	61.6105	82.1473	92.4157	91.2155	286.049	228.21	219.36	188	186.089	172.509	60.9334	21.1236	52.809	79.2135	60.3531	31.6854	28.4356
ADAMTSL4_Taira201203_XENLA_tissue_00101397	4.91694	0.860465	3.27796	3.27796	6.37382	6.99128	12.907	16.3898	7.04017	6.69251	5.73643	12.0465	7.17054	9.68023	7.24602	8.60465	6.07387	9.96328	11.0631	5.73643	10.0589	7.92135	10.0589	17.603	17.603	13.2022	17.603	12.5736	7.20123	17.603	11.0019	21.1236	19.8034	19.8034	8.33826	11.3162	15.5321	16.6765	15.0883	8.8015
ADAMTSL4_Taira201203_XENLA_tissue_00122776	17.2093	5.73643	2.64758	6.88372	3.62301	2.45847	2.5814	3.9112	3.12896	7.24602	4.91694	14.3411	6.88372	1.66542	2.60747	4.63327	5.43452	3.27796	4.30233	6.88372	52.809	39.6067	12.1867	35.206	13.8971	7.54414	13.2022	16.8029	16.8029	19.4559	12.5736	35.206	47.5281	8.51758	4.80082	8.12446	13.8971	10.0589	15.8427	31.6854
ADAMTSL4_XeXenL6RMv10015727m	0	4.30233	2.86822	8.60465	2.86822	4.91694	6.61896	3.12896	6.69251	6.61896	5.73643	3.97138	3.82429	9.11081	7.52907	6.88372	51.6279	NA	NA	NA	NA	NA	NA	0	7.0412	0	9.31923	20.5368	28.4356	17.603	24.3734	20.5368	7.20123	12.1867	11.3162	13.2022	26.4045	8.8015	66.0112	14.6692
ADAMTSL5_Taira201203_XENLA_tissue_00045964	4.09745	1.63898	7.82241	3.44186	12.907	8.60465	3.44186	4.78036	5.37791	7.74419	6.88372	3.97138	6.02326	6.61896	1.72093	3.9112	8.60465	24.093	9.05753	4.30233	26.4045	50.0296	63.3708	37.7207	31.2053	26.4045	40.6223	31.6854	20.3111	23.764	21.1236	33.0056	26.4045	16.8989	33.0056	66.0112	17.603	28.8049	20.1177	10.0589
ADAMTSL5_Taira201203_XENLA_tissue_00075538	3.82429	5.73643	17.2093	8.60465	9.56072	2.86822	6.45349	17.2093	17.2093	7.24602	11.9717	8.26046	2.15116	34.4186	25.814	NA	NA	NA	NA	10.3256	52.809	NA	NA	NA	NA	26.4045	52.809	26.4045	16.8989	29.8486	22.2354	22.0037	14.4025	17.603	17.603	41.0737	35.206	35.206	17.603	20.5368
ADAMTSL5_Taira201203_XENLA_tissue_00236184	6.55592	8.60465	9.56072	5.73643	3.44186	10.9514	12.907	10.1231	5.01938	10.3256	4.69345	8.60465	7.08618	5.37791	6.25793	9.83389	7.08618	1.91214	4.58915	8.60465	10.5618	17.603	14.6692	31.0641	82.9856	38.4065	33.0056	46.5962	38.1398	57.6098	34.3258	26.4045	43.4898	49.5084	52.809	59.8502	26.4045	105.618	90.5297	65.3826
ADAP1_Taira201203_XENLA_tissue_00256244	8.60465	9.17829	4.91694	9.05753	3.82429	6.14618	9.21927	15.4884	27.2481	79.3124	72.4877	56.1173	44.7442	NA	8.60465	5.16279	2.64758	3.22674	7.82241	9.56072	41.0737	19.2033	6.60112	44.6845	31.6854	26.4045	NA	200.674	119.394	116.82	204.348	237.64	176.91	101.846	105.618	46.9413	44.4707	26.4045	24.6442	7.54414
ADAP2_Horb201201_XENLA_00035402	153.319	98.0182	66.3787	40.4925	21.5116	8.60465	9.83389	13.7674	4.09745	6.88372	15.8855	14.9147	8.60465	4.52876	6.61896	9.05753	3.44186	4.99625	4.44111	3.68771	11.3162	10.2211	18.7387	21.1236	19.4559	20.3111	22.2354	14.6692	7.0412	36.5601	15.8427	10.0589	18.4831	10.0589	16.5028	6.60112	15.5321	20.1177	20.6644	38.4065
ADAP2_Taira201203_XENLA_tissue_00213875	9.05753	6.02326	5.73643	7.82241	5.73643	13.1601	12.0465	11.7023	6.61896	11.4729	13.8785	10.8992	15.1847	10.5168	6.34027	8.60465	5.98584	3.74115	8.60465	4.30233	52.809	69.3118	43.6248	34.4406	76.2797	47.2501	58.6767	59.0218	61.6105	63.0301	52.809	34.529	25.3483	34.3258	55.9154	32.6913	48.0082	49.2884	15.8427	25.0148
ADAP2_Taira201203_XENLA_tissue_00221938	2.75349	2.45847	5.09905	5.01938	5.98584	8.60465	6.88372	1.91214	4.09745	4.91694	9.17829	10.1231	8.60465	8.09849	14.3411	9.11081	5.98584	2.86822	3.30948	7.08618	18.6385	12.1867	15.4026	27.5525	24.8513	30.8052	31.0641	29.0449	34.1705	28.1648	18.8604	10.0589	7.82355	16.8989	19.8034	11.4802	6.60112	7.82355	15.0883	27.4607
ADAP2_XeXenL6RMv10016601m	6.45349	5.73643	8.60465	14.7508	14.1724	8.60465	7.48231	15.7128	15.0581	15.7128	14.3411	9.38689	5.43452	8.60465	3.74115	3.22674	7.64858	5.06156	8.60465	10.7558	66.0112	52.809	55.9154	55.7428	69.3118	32.1446	76.2797	47.2501	52.809	55.7428	59.6971	66.0112	50.5129	39.0327	28.4356	43.4898	75.4414	43.2074	32.2722	46.2079
ADARB1_Ismailoglu201203_XENLA_00032226	0	2.64758	4.58915	2.24469	1.72093	5.06156	3.12896	16.1337	21.2585	75.1775	111.408	50.2326	44.347	21.1205	12.0465	8.23054	6.02326	9.26655	5.73643	15.7752	52.809	56.3296	48.7468	13.2022	43.6248	55.4494	81.6139	50.7779	37.109	55.5884	69.4855	27.9577	26.4045	24.0041	18.6385	18.4831	11.4802	0	20.3111	10.5618
ADARB2_XeXenL6RMv10031986m	4.30233	7.37542	4.58915	5.73643	4.30233	0	5.16279	5.06156	7.17054	6.88372	3.44186	3.68771	9.17829	2.86822	3.44186	15.0581	12.907	3.97138	1.56448	2.86822	7.0412	14.4025	8.12446	59.4101	46.2079	18.4831	13.2022	10.5618	3.77207	10.5618	21.1236	30.8052	12.4256	10.5618	0	3.30056	23.4707	28.1648	18.8604	35.206
	NA	8.60465	10.5903	4.30233	3.12896	12.5159	25.814	3.12896	11.8314	6.73407	10.5168	4.58915	9.11081	9.05753	13.7674	7.37542	8.26046	7.77194	9.83389	11.014	21.1236	15.0883	6.81406	10.5618	37.7207	10.5618	5.55884	12.4256	10.5618	8.8015	9.18417	23.1039	14.4025	8.8015	14.4025	24.0041	23.1039	24.3734	13.2022	NA
ADAR_Kwon201107_XENLA_00087749	8.60465	NA	NA	NA	NA	NA	NA	73.5307	89.4884	80.7513	56.2171	13.7674	8.60465	7.94275	5.73643	2.15116	5.73643	5.73643	13.9826	9.63721	8.44944	3.30056	8.8015	0	6.60112	17.603	12.1867	0	0	7.0412	18.28	24.6442	48.0082	NA	NA	NA	NA	NA	NA	44.0075
ADAR_TeperekTkacz201206_XENLA_00085089	17.8977	27.2481	29.7252	22.1262	NA	NA	NA	NA	20.6512	11.7748	8.60465	9.83389	24.093	12.907	0	9.83389	8.09849	11.4729	14.3411	9.17829	7.0412	13.2022	17.603	15.5321	15.0883	52.809	66.0112	73.9326	26.4045	11.3162	16.6765	21.1236	NA	NA	NA	NA	30.1766	38.4065	44.0075	14.7865
ADAR_XeXenL6RMv10035508m	3.44186	3.74115	7.04017	4.30233	1.81151	4.30233	0	3.97138	5.23761	8.19491	5.50698	10.7558	18.3566	25.814	NA	0	5.16279	5.43452	5.29517	5.73643	35.206	12.1867	0	5.2809	0	NA	8.8015	10.5618	6.60112	4.22472	10.0589	4.59209	0	26.4045	26.4045	11.1177	15.4026	9.60163	4.59209	0
ADAT1_Taira201203_XENLA_tissue_00200709	4.13023	3.27796	2.86822	0.819491	1.84385	3.97138	5.16279	6.25793	30.4472	50.1938	45.8915	17.2093	19.5039	12.907	9.38689	5.16279	3.82429	10.5903	5.50698	2.86822	6.33708	7.54414	17.603	5.02943	1.88604	4.06223	10.5618	14.4025	24.3734	13.2022	3.5206	3.5206	7.0412	6.60112	9.60163	31.6854	29.3383	12.1867	4.22472	8.8015
ADA_XeXenL6RMv10032675m	15.0581	9.05753	21.7984	24.8579	4.52876	5.16279	7.24602	6.69251	5.16279	5.16279	10.7558	6.88372	2.64758	4.30233	11.4729	4.91694	3.44186	2.86822	NA	NA	NA	NA	44.0075	14.0824	18.8604	44.0075	48.4082	40.6223	42.2472	52.809	13.2022	18.4831	8.8015	25.0148	29.0449	19.4559	41.0737	24.6442	16.6765	39.6067
ADCK1_TC417997	8.60465	10.3256	4.91694	6.88372	14.3411	17.2093	5.73643	12.6202	49.6033	77.816	57.3643	74	19.3605	6.61896	1.43411	0.637382	5.37791	8.60465	3.44186	0	0	0	19.8034	13.2022	11.7353	15.4026	8.12446	23.1039	42.2472	13.2022	25.2565	37.2769	21.1236	21.1236	52.809	35.206	21.1236	37.7207	59.8502	42.9073
ADCK1_Taira201203_XENLA_stage_00047338	9.83389	9.26655	3.22674	8.60465	12.907	11.4729	4.58915	19.8569	51.6279	82.9175	56.1173	60.2326	11.9141	5.37791	1.07558	1.43411	8.60465	7.37542	0	0	0	0	22.6324	26.4045	13.2022	14.8525	9.90169	24.3734	31.6854	16.0723	24.0041	36.1325	16.2489	28.1648	35.206	39.6067	26.4045	26.4045	60.9334	41.4928
ADCK2_Ismailoglu201203_XENLA_00043005	7.37542	8.60465	5.16279	3.74115	3.58527	3.82429	7.37542	1.14729	2.86822	3.44186	1.32379	13.7674	5.37791	8.60465	10.7558	0	5.73643	7.64858	8.03101	4.65116	17.1272	14.0824	3.91178	3.5206	52.809	6.60112	8.8015	6.60112	21.1236	16.2489	14.0824	13.2022	7.0412	30.1766	11.7353	6.60112	9.18417	13.2022	31.6854	30.1766
ADCK2_Ismailoglu201203_XENLA_00068827	11.4729	0	0	5.73643	4.91694	3.82429	8.60465	NA	120.465	22.1262	15.1442	6.34027	2.5814	2.86822	5.23761	17.2093	17.2093	NA	NA	6.88372	42.2472	NA	NA	0	10.5618	11.4802	11.0019	26.4045	27.7942	25.3483	37.7207	105.618	NA	92.4157	46.9413	22.6324	23.4707	31.6854	13.2022	35.206
ADCK2_XeXenL6RMv10019932m	0	5.73643	4.30233	2.45847	3.82429	0	NA	27.0432	20.6512	11.186	3.9112	1.63898	3.97138	15.0581	17.2093	NA	NA	17.2093	7.94275	7.17054	26.4045	32.4978	105.618	NA	NA	52.809	13.2022	10.1556	12.5736	26.4045	21.1236	36.9663	75.4414	NA	79.2135	52.809	45.2648	13.2022	26.4045	52.809
ADCK3_TC416905	8.60465	5.16279	3.12896	8.60465	5.73643	17.2093	54.0864	86.0465	93.4219	70.5581	59.2765	29.5017	8.60465	25.814	11.4729	NA	NA	11.4729	7.64858	43.0233	52.809	14.6692	17.603	NA	NA	35.206	79.2135	66.0112	30.1766	20.5368	10.5618	15.0883	5.2809	52.809	52.809	0	0	43.2074	36.9663	26.4045
ADCK3_Taira201203_XENLA_tissue_00102523	9.63721	11.4729	9.46512	NA	NA	NA	15.8326	19.1214	40.9463	52.6709	51.6279	30.9767	18.7738	22.9457	NA	5.73643	8.60465	8.60465	4.69345	12.6202	80.9738	115.22	220.037	137.303	88.015	NA	79.2135	52.809	19.0112	11.0019	12.8022	16.389	21.5148	63.3708	NA	NA	NA	58.0899	57.8384	42.2472
ADCK3_XeXenL6RMv10006240m	5.73643	5.16279	3.12896	5.73643	8.60465	17.2093	57.3643	73.1395	91.3417	73.366	67.8811	30.1163	20.6512	17.2093	11.4729	0	NA	11.4729	6.69251	17.2093	39.6067	14.6692	0	NA	0	35.206	79.2135	42.2472	29.7051	17.603	11.1177	12.1867	8.8015	61.6105	52.809	0	35.206	43.2074	31.6854	0
ADCK5_Taira201203_XENLA_stage_00180084	6.25793	11.4729	22.9457	22.3721	15.0581	19.6678	15.6448	9.46512	15.6448	14.8626	7.8876	10.869	9.38689	7.59234	2.71726	17.2093	15.6448	15.1847	13.385	7.12109	12.002	17.603	61.6105	79.2135	33.0056	22.6324	33.6057	21.1236	21.6037	26.4045	11.0019	25.0148	45.6078	31.0641	8.33826	33.0056	43.2074	27.9577	35.206	10.926
ADCK5_XeXenL6RMv10047471m	4.30233	3.44186	8.60465	6.61896	5.73643	4.69345	3.65046	8.23054	11.7336	8.06686	12.907	27.3784	32.5065	31.5504	26.3876	11.2235	8.60465	22.1262	29.5017	17.2093	52.809	36.9663	39.6067	12.1867	6.60112	8.00136	8.00136	13.7763	7.20123	9.90169	9.90169	9.60163	17.603	11.7353	24.6442	11.4802	9.90169	30.1766	98.0738	56.8712
ADCY1_Taira201203_XENLA_stage_00076469	14.5617	4.78036	4.30233	10.1231	5.16279	3.12896	12.2924	17.2093	17.2093	5.06156	5.06156	5.73643	5.23761	6.25793	6.14618	4.30233	1.81151	3.12896	18.9302	34.4186	52.809	47.5281	12.002	11.1177	6.60112	30.1766	14.4025	22.9604	48.4082	12.4256	15.5321	67.8973	47.5281	22.6324	43.2074	31.6854	34.1705	26.4045	26.4045	36.5601
ADCY1_Taira201203_XENLA_tissue_00237270	11.0631	3.22674	4.30233	9.17829	5.73643	2.86822	17.2093	20.6512	15.0581	5.43452	5.06156	2.86822	5.01938	6.14618	4.58915	3.22674	0.956072	3.62301	20.6512	28.6822	70.412	47.5281	19.4559	11.7353	6.60112	28.1648	15.0883	22.0037	48.4082	12.4256	13.8971	59.4101	47.5281	35.206	39.6067	35.206	35.206	26.4045	19.8034	37.7207
ADCY3_Taira201203_XENLA_tissue_00057132	3.97138	5.16279	4.30233	2.45847	2.86822	5.73643	3.82429	8.60465	11.4729	0	4.91694	8.60465	20.0775	8.60465	4.17195	1.91214	6.88372	7.37542	5.73643	21.5116	28.4356	31.6854	13.2022	26.4045	30.8052	11.7353	11.7353	13.2022	17.603	0	11.3162	8.8015	61.6105	22.0037	4.80082	14.6692	10.5618	0	52.809	52.809
ADCY3_XeXenL6RMv10028539m	1.43411	3.44186	4.52876	7.94275	4.30233	3.62301	15.0581	11.4729	12.6202	24.5847	27.3324	14.9646	11.4729	6.88372	8.60465	4.52876	8.60465	9.05753	21.7984	12.907	4.40075	15.8427	8.33826	12.1867	16.5028	13.8971	19.8034	4.40075	3.5206	15.0883	6.21282	4.59209	8.8015	21.1236	26.4045	11.1177	5.86767	13.8971	28.1648	17.603
ADCY4_Ismailoglu201203_XENLA_00017662	10.5903	1.91214	6.77942	17.2093	6.61896	5.73643	3.27796	10.5168	6.45349	4.30233	6.19535	10.3256	3.88597	3.44186	5.98584	6.07387	5.01938	4.48938	8.15177	5.37791	46.2079	19.4559	16.0723	30.8052	40.3833	45.9209	35.9101	45.9949	68.6517	33.7978	39.6067	46.2079	44.0075	32.6913	35.206	40.6223	33.6057	19.2033	25.4266	32.4978
ADCY4_Kwon201107_XENLA_00003850	5.98584	11.0631	12.0465	7.74419	7.08618	7.24602	5.16279	5.06156	7.24602	6.34027	3.44186	5.06156	10.7558	8.60465	5.73643	12.907	13.385	17.2093	7.64858	6.69251	20.6644	41.4928	100.337	50.1685	40.3833	25.0148	29.0449	43.4898	36.1325	52.809	52.809	49.7026	62.7107	26.4045	22.0037	36.9663	46.9413	73.9326	26.4045	20.5368
ADCY4_XeXenL6RMv10013988m	13.385	4.63327	6.45349	3.82429	6.55592	4.91694	4.69345	17.2093	11.9141	5.29517	4.91694	4.30233	6.45349	5.73643	5.29517	6.61896	6.34027	9.83389	5.73643	5.53156	30.1766	30.1766	30.1766	25.0148	32.4978	20.3111	31.6854	26.4045	26.4045	16.5971	22.3423	24.3734	48.4082	24.0041	22.6324	30.1766	32.2722	37.4064	24.3734	52.809
ADCY6_Kwon201107_XENLA_00129627	5.16279	8.03101	10.3256	8.09849	4.04925	6.69251	8.09849	2.45847	3.68771	18.5331	31.6651	44.2525	39.438	39.97	48.8522	26.1107	16.062	10.4752	13.7674	NA	NA	10.5618	16.0723	17.603	9.105	6.81406	3.40703	8.8015	37.7207	27.4607	20.3111	15.0883	37.7207	24.8513	14.6692	12.4256	27.9577	31.6854	10.5618	31.6854
ADCY6_Taira201203_XENLA_tissue_00139565	8.60465	5.73643	3.82429	5.29517	10.5168	7.37542	5.95707	6.88372	38.7209	28.9841	16.6715	35.3244	33.0948	25.2403	23.8283	13.5216	15.6448	5.73643	4.58915	13.2379	28.8049	59.8502	31.2942	12.1867	29.3383	12.5736	10.1556	23.764	52.809	22.2354	8.2514	25.0148	4.06223	17.603	16.2489	18.8604	24.0041	14.0824	21.1236	28.4356
ADCY6_Taira201203_XENLA_tissue_00172231	3.44186	4.69345	14.5617	9.11081	14.0803	5.06156	3.62301	4.09745	4.48938	12.1899	15.7752	11.014	10.5168	12.1477	4.30233	1.63898	4.91694	8.60465	3.82429	13.7674	10.5618	5.86767	0	3.77207	10.0589	6.60112	6.21282	0	0	2.20037	2.20037	2.29604	5.02943	8.33826	9.31923	9.60163	6.21282	24.3734	9.60163	6.33708
ADCY6_Taira201203_XENLA_tissue_00208565	5.73643	6.07387	5.47569	0.905753	1.78027	2.29457	7.52907	10.7558	6.88372	4.30233	9.38689	8.03101	6.88372	3.22674	2.71726	7.37542	3.44186	7.82241	7.52907	17.2093	29.3383	13.2022	19.2033	17.603	18.8604	8.33826	29.7051	21.1236	31.6854	28.8049	39.6067	36.9663	9.90169	9.90169	17.603	10.926	16.6765	12.002	6.21282	17.603
ADCY6_XeXenL6RMv10009400m	8.60465	21.5116	21.7984	18.2849	9.32171	12.2924	33.2713	24.093	13.9826	11.2235	11.2751	10.3256	6.73407	4.58915	14.492	11.186	7.04017	10.4752	17.2093	13.5863	11.1177	9.90169	13.7763	9.60163	7.92135	22.2354	10.5618	18.3683	18.4831	12.747	9.18417	13.2022	17.603	17.603	3.77207	13.2022	19.8034	14.0824	19.8034	2.93383
ADCY7_TeperekTkacz201206_XENLA_00071212	9.38689	11.0631	26.5962	21.5116	7.37542	3.82429	6.61896	30.9767	24.093	6.73407	13.385	20.0775	10.5168	12.6202	21.1807	12.907	21.7984	20.4873	17.2093	27.7996	28.8049	18.8604	38.4065	9.90169	1.88604	8.8015	24.3734	52.809	36.9663	13.7763	29.3383	48.4082	20.5368	17.603	24.3734	18.4831	38.7266	20.1177	14.4025	52.809
ADCY7_TeperekTkacz201206_XENLA_00089436	0.593424	4.46167	9.17829	2.29457	2.24469	4.78036	5.34082	3.74115	2.5814	5.43452	7.94275	13.385	14.3411	6.07387	3.12896	0	5.73643	8.60465	10.9514	13.385	12.747	13.6912	28.1648	21.1236	6.88813	17.603	14.568	13.7763	15.8427	11.1177	12.1867	5.86767	26.4045	21.7449	9.60163	0	29.3383	18.8604	14.4025	23.4707
ADCY8_Taira201203_XENLA_tissue_00007243	0	8.60465	7.44186	10.4384	9.46512	9.78568	6.22464	2.71726	3.88597	6.45349	6.88372	5.73643	2.45847	2.06512	5.43452	22.9457	13.7674	3.44186	5.06156	10.0388	15.8427	26.4045	24.2636	31.166	22.4438	43.4898	41.573	19.4559	11.9246	15.4026	36.9663	17.603	11.3162	14.7865	16.6765	17.603	63.3708	24.6442	21.7449	30.8052
ADCY9_Quigley201207_XENLA_00036522	2.64758	2.5814	11.4729	7.48231	7.52907	18.7738	36.4043	79.4906	91.7829	54.2093	19.195	13.7674	7.45736	5.98584	4.52876	6.25793	6.7608	4.48938	4.58915	2.45847	10.1556	29.0449	22.6324	11.4802	26.4045	24.0041	12.1867	25.1471	17.603	31.6854	24.3734	24.6442	15.8427	18.3683	8.33826	12.002	5.65811	16.0723	10.5618	15.0883
ADCY9_TeperekTkacz201202_XENLA_00029581	15.0581	7.99003	5.47569	6.34027	3.44186	6.14618	4.48938	4.30233	6.45349	5.73643	3.62301	3.12896	2.71726	6.88372	10.5903	10.3256	8.03101	9.56072	9.26655	5.29517	30.8052	16.9743	21.6037	8.33826	10.5618	5.65811	16.0723	13.2022	13.2022	30.8052	11.1177	12.002	27.7942	31.6854	36.5601	15.8427	3.5206	11.7353	12.1867	32.4978
ADCYAP1R1__TC418045	1.72093	7.17054	7.37542	11.4729	7.37542	6.07387	1.56448	2.15116	4.91694	4.30233	6.25793	7.04017	10.0388	8.60465	5.16279	3.44186	12.2924	15.0581	9.38689	9.38689	26.4045	39.6067	75.4414	79.2135	52.809	37.2769	48.0082	28.0548	15.0883	61.6105	60.0102	57.6098	66.0112	42.2472	31.6854	58.0899	75.4414	33.0056	24.0041	9.60163
ADCYAP1_Taira201203_XENLA_tissue_00084734	10.7558	13.7674	18.2849	18.8483	20.2022	6.25793	22.5872	36.3307	17.2093	26.1581	40.155	54.0864	88.6279	61.1227	82.4235	62.4969	57.0624	32.2674	39.7138	66.9251	155.126	153.146	267.346	286.677	241.085	213.636	425.772	798.003	447.487	418.247	572.097	538.149	705	447.966	703.193	611.473	625.37	413.67	637.77	938.826
ADCYAP1_Taira201203_XENLA_tissue_00098714	14.6279	18.1151	14.5617	27.7261	39.7965	45.2876	36.8771	37.8605	59.157	67.2727	73.5307	62.7633	41.8605	63.542	66.1896	25.1521	23.4047	21.6504	39.3355	38.1063	614.848	724.238	384.995	553.438	530.121	966.811	601.21	421.045	733.113	964.964	926.558	673.315	536.011	595.987	594.796	554.494	407.803	201.08	300.177	219.157
ADC_TeperekTkacz201202_XENLA_00077034	5.73643	3.82429	4.58915	5.73643	6.61896	7.74419	4.8186	10.5903	38.1063	46.6085	115.876	68.8372	28.887	6.45349	5.37791	5.29517	6.61896	12.0465	6.34027	6.45349	19.8034	22.2354	36.9663	12.1867	12.1867	13.2022	23.1039	9.43018	24.2041	59.8502	30.8052	49.0369	48.7468	42.2472	42.2472	52.809	45.7678	66.8914	76.2797	83.6142
ADD1_Ismailoglu201203_XENLA_00073042	4.04925	6.88372	NA	NA	NA	NA	NA	42.3614	55.0698	65.2519	82.9175	65.2142	63.1008	8.60465	NA	NA	NA	NA	NA	NA	NA	NA	NA	NA	NA	NA	0	35.206	25.0148	28.8049	19.8034	10.5618	18.28	NA	NA	NA	NA	NA	28.1648	18.6385
ADD2_Taira201203_XENLA_tissue_00100730	34.4186	11.4729	34.4186	2.86822	5.06156	12.1477	18.7738	11.8314	17.2093	24.8579	20.897	24.9535	39.5814	22.5045	8.60465	5.47569	2.45847	5.73643	12.907	15.0581	52.809	149.625	686.517	79.2135	90.0859	146.001	235.24	122.121	203.692	199.501	116.934	158.427	290.449	170.614	148.825	86.4147	120.706	199.501	171.629	105.618
ADD2_XeXenL6RMv10003098m	2.15116	7.82241	6.19535	4.30233	3.44186	5.06156	6.25793	5.37791	1.63898	6.88372	4.30233	3.22674	6.69251	4.78036	4.48938	6.07387	9.727	10.1231	4.30233	1.84385	9.90169	19.2033	33.7978	26.4045	31.6854	40.3833	67.2114	46.2079	27.6619	55.4494	52.809	39.6067	29.3383	41.0737	29.8486	21.7449	22.9604	43.4898	19.8034	18.8604
ADD2_XeXenL6RMv10019835m	6.88372	3.44186	4.58915	7.82241	4.78036	8.60465	25.0317	8.60465	7.24602	3.44186	2.64758	4.30233	1.72093	5.73643	5.29517	8.60465	8.03101	8.60465	4.30233	NA	NA	19.8034	22.6324	28.1648	31.6854	28.4356	17.603	15.8427	26.4045	12.1867	7.0412	22.2354	26.4045	52.809	10.5618	23.4707	19.2033	24.6442	15.8427	10.5618
	NA	NA	NA	NA	NA	NA	18.1312	140.543	141.724	76.4858	52.7035	32.9845	43.0233	1.22924	5.01938	9.83389	NA	NA	NA	NA	NA	NA	NA	NA	45.2648	15.4026	3.77207	0	22.0037	9.90169	7.82355	18.6385	13.2022	3.77207	NA	NA	NA	NA	NA	NA
ADD3_TeperekTkacz201206_XENLA_00095826	17.2093	10.6534	5.16279	5.16279	21.5116	20.3383	12.1899	9.68023	7.37542	4.52876	7.64858	7.24602	5.73643	NA	NA	NA	NA	27.0432	22.0279	22.9457	20.5368	19.0112	22.6324	NA	NA	NA	NA	17.603	13.8971	17.603	16.6765	20.1177	29.7051	13.2022	24.0041	39.6067	10.5618	10.5618	12.5736	19.2033
ADD3_XeXenL6RMv10027739m	5.47569	2.75349	4.8186	4.52876	5.06156	2.96712	7.12109	4.91694	2.75349	5.73643	2.64758	7.52907	5.73643	3.56055	2.5814	3.44186	6.45349	2.54953	3.68771	3.82429	55.2094	40.1348	44.3596	44.4707	49.7026	27.315	54.63	52.809	54.9213	35.206	16.2489	42.9073	44.0075	27.315	50.1685	45.7678	19.8034	31.2942	39.6067	44.9854
ADH1C_Taira201203_XENLA_tissue_00199273	0	17.2093	7.37542	7.64858	4.13023	3.76453	13.1601	9.26655	6.45349	6.45349	5.73643	15.0581	8.60465	8.60465	NA	NA	NA	NA	NA	NA	NA	NA	NA	NA	NA	NA	0	21.1236	39.6067	26.4045	15.4026	9.90169	16.2489	27.9577	16.5028	8.44944	20.5368	22.6324	52.809	39.6067
ADH1_Taira201203_XENLA_tissue_00186542	13.7674	3.12896	6.88372	3.74115	11.4729	9.38689	13.385	6.61896	8.03101	39.7965	44.7442	14.0803	20.897	22.5872	6.25793	3.44186	0.956072	7.64858	6.02326	6.34027	22.2354	5.2809	11.7353	14.6692	14.0824	7.20123	16.5028	18.8604	4.80082	5.2809	16.5028	10.5618	4.06223	23.4707	24.0041	14.0824	4.59209	0	14.4025	42.2472
ADH5_XeXenL6RMv10043849m	6.61896	20.6512	4.30233	5.16279	6.61896	5.73643	17.2093	21.5116	10.3256	27.2481	40.155	18.5331	8.03101	NA	NA	9.17829	1.81151	6.14618	5.73643	5.73643	82.1473	70.412	45.2648	27.7942	38.7266	NA	NA	35.206	18.28	20.5368	35.206	31.6854	92.4157	92.4157	29.3383	8.12446	13.2022	18.4831	73.9326	36.5601
ADH7_mgEST_Xl4jul2012_1013094861	1.07558	1.63898	4.69345	10.7558	2.64758	4.91694	2.29457	5.73643	2.71726	11.9141	15.4884	4.30233	4.30233	20.0775	7.52907	2.64758	4.69345	1.56448	4.69345	3.44186	21.1236	24.0041	24.0041	14.4025	20.3111	19.8034	26.4045	13.2022	26.4045	26.4045	32.4978	16.6765	22.0037	28.1648	11.3162	20.3111	39.6067	33.6057	15.0883	16.5028
ADHFE1_Horb201201_XENLA_00167266	2.02462	4.91694	0	1.56448	10.3256	10.5903	10.0388	2.45847	3.68771	5.73643	5.43452	9.38689	9.0144	4.04925	3.22674	6.14618	4.91694	4.30233	7.64858	4.30233	21.7449	15.0883	20.3111	21.6037	31.6854	28.4356	30.8052	33.9486	15.0883	8.8015	19.4559	24.0041	22.6324	15.5321	19.8034	11.3162	22.6324	19.8034	41.0737	22.0037
ADI1_Park201106_XENLA_00173007	12.2924	10.869	11.4729	8.60465	9.83389	8.60465	6.45349	8.60465	42.3614	105.837	120.465	90.062	60.2326	33.2713	36.5698	15.1847	6.07387	8.60465	7.17054	6.45349	7.54414	16.6765	20.5368	17.603	15.0883	26.4045	13.2022	14.4025	16.2489	10.5618	10.926	8.8015	7.92135	7.0412	0	3.10641	9.31923	7.54414	13.2022	9.90169
ADI1_Taira201203_XENLA_stage_00218113	8.03101	10.5168	9.56072	3.97138	13.7674	8.60465	6.02326	9.83389	45.8915	101.191	98.6667	79.4906	46.9345	40.8721	22.6438	14.1724	6.45349	4.58915	4.58915	7.08618	3.5206	17.603	17.603	12.1867	10.5618	17.603	7.92135	17.603	12.5736	6.33708	7.0412	5.02943	4.80082	13.2022	0	3.10641	9.90169	10.5618	10.5618	6.21282
ADIPOQ_Taira201203_XENLA_stage_00067228	9.26655	10.4838	9.77318	11.5548	13.1118	11.3781	12.6405	9.05753	7.90698	6.88372	11.9141	10.0388	6.14618	2.02462	5.16279	2.29457	4.15397	0.956072	7.17054	8.60465	19.8034	26.4045	8.8015	10.926	17.603	42.2472	46.5962	41.4928	39.6067	32.4978	29.0449	24.2636	20.5677	35.5176	35.3515	34.7031	24.5185	24.1226	26.708	22.7485
	NA	NA	NA	NA	NA	4.30233	5.34082	8.28596	36.6633	91.3417	106.698	83.3293	66.1896	51.6279	30.6775	23.8283	22.5872	30.5943	29.5017	13.5216	26.4045	18.8604	17.603	13.2022	8.12446	4.59209	10.5618	16.2489	11.1177	14.7865	18.28	4.59209	9.77944	9.105	29.7051	NA	NA	NA	NA	NA
ADIPOR1_XeXenL6RMv10042395m	1.32379	3.22674	3.44186	1.81151	2.15116	3.22674	3.12896	12.5159	43.6852	103.256	81.1296	59.5155	18.5331	2.64758	2.86822	1.56448	2.02462	0.782241	0.819491	2.5814	5.2809	5.02943	9.60163	15.5321	9.60163	6.60112	2.03111	2.03111	2.20037	5.65811	19.8034	12.1867	9.60163	9.60163	9.90169	16.5028	8.33826	4.22472	9.90169	16.2489
ADIPOR2_Taira201203_XENLA_stage_00060307	11.1354	8.60465	8.60465	3.82429	4.52876	NA	NA	23.7652	85.186	101.27	125.76	25.814	4.30233	17.2093	0	4.30233	0.956072	17.2093	7.37542	2.45847	5.02943	0	28.8049	20.5368	19.8034	17.603	22.6324	26.4045	17.603	24.3734	8.12446	34.3258	38.9781	NA	NA	38.9119	52.809	105.618	48.4082	34.1705
ADMP2_Ismailoglu201203_XENLA_00055348	17.2093	5.29517	11.4729	3.22674	1.22924	7.64858	17.2093	5.73643	4.30233	2.34672	7.37542	4.91694	9.68023	6.02326	2.64758	4.30233	8.23054	10.1231	2.86822	5.06156	18.6385	29.3383	18.6385	29.8486	19.8034	20.3111	29.0449	26.4045	12.0706	33.9486	24.0041	26.4045	22.0037	29.3383	76.2797	37.7207	23.1039	88.015	52.809	88.015
ADMP_Taira201203_XENLA_stage_00069727	8.60465	12.0465	17.2093	NA	86.0465	28.6822	26.5962	11.8314	9.38689	3.62301	5.73643	6.25793	7.64858	8.15177	6.34027	4.69345	5.37791	4.13023	4.13023	6.69251	102.684	59.1461	71.8202	105.618	36.0061	66.7061	61.1473	99.7503	134.423	110.019	108.397	72.0123	85.8146	144.025	193.633	264.045	NA	200.674	105.618	121.461
ADMP_Taira201203_XENLA_stage_00192744	8.60465	NA	5.73643	9.38689	9.0144	11.4729	1.32379	7.37542	8.60465	0.956072	4.69345	4.30233	2.45847	15.0581	1.91214	6.88372	3.68771	5.06156	2.29457	5.43452	25.0148	10.5618	12.4256	22.6324	31.6854	58.6767	66.0112	18.8604	49.5084	31.2053	29.3383	70.412	56.5811	56.8712	61.6105	37.7207	28.8049	26.4045	NA	8.8015
ADM_Taira201203_XENLA_tissue_00180970	4.30233	6.37382	4.30233	6.88372	5.73643	11.4729	5.73643	1.32379	4.30233	7.74419	9.11081	6.14618	5.16279	4.78036	6.73407	5.98584	8.60465	3.30948	6.14618	6.25793	19.8034	35.206	56.1096	52.809	0	17.603	52.809	69.0579	66.0112	50.1685	71.4475	45.2648	100.337	52.809	43.6248	43.6248	121.461	26.4045	26.4045	16.0027
ADNP2_Taira201203_XENLA_stage_00120272	4.91694	6.02326	4.58915	2.86822	1.37674	2.29457	2.64758	9.05753	9.68023	5.73643	3.27796	10.3256	6.07387	3.62301	10.5903	9.56072	10.0388	17.2093	3.44186	4.91694	11.3162	8.44944	4.40075	8.8015	5.86767	12.1867	5.55884	9.31923	14.0824	5.02943	2.93383	6.60112	8.33826	8.12446	1.7603	10.5618	13.2022	3.5206	2.64045	7.54414
ADNP2_Taira201203_XENLA_tissue_00067257	6.45349	5.37791	9.68023	4.48938	7.64858	10.0388	6.02326	12.2924	30.7309	104.58	71.3867	63.1008	90.0958	32.9845	18.7738	38.7209	8.60465	4.91694	8.60465	13.385	19.8034	23.1039	19.8034	9.18417	23.4707	22.0037	34.3258	41.4928	60.3531	56.8712	15.6471	21.1236	37.2769	26.4045	14.4025	13.2022	6.60112	5.02943	2.93383	17.603
ADNP_Ismailoglu201203_XENLA_00016699	5.16279	4.46167	3.97138	6.34027	4.78036	5.06156	10.3256	11.7748	25.4398	66.0837	89.356	112.936	48.9106	25.1521	17.2093	11.014	24.2955	48.186	61.1886	38.7209	13.2022	5.86767	10.5618	15.5321	8.44944	14.6692	28.4356	11.1177	6.60112	8.12446	16.8989	27.5525	27.7942	14.0824	12.4256	20.5368	30.5736	24.3734	13.6912	21.1236
ADNP_Taira201203_XENLA_tissue_00203852	9.56072	11.1354	7.94275	14.3411	5.16279	12.5159	18.0698	17.2093	34.4186	70.0664	89.6318	50.1938	43.5294	32.124	34.4186	33.4625	41.4099	36.1395	41.0803	25.0969	41.0737	21.7449	20.3111	26.4045	5.2809	19.2033	26.4045	11.2019	6.03531	3.77207	13.2022	17.603	24.8513	35.206	16.0723	10.2684	8.2514	10.5618	15.3316	15.4026
ADORA2A_TC419598	9.26655	8.60465	15.7752	11.8314	8.23054	11.9141	NA	12.0465	44.0558	43.8055	40.4044	18.8483	4.04925	3.27796	5.73643	6.73407	3.18691	1.01231	5.73643	7.94275	48.7468	57.2097	31.0641	27.3824	57.4011	60.6325	55.3237	99.4052	100.589	50.5129	57.6098	118.292	158.427	NA	150.303	114.802	89.1152	96.8165	73.3458	77.1824
ADORA2B_Taira201203_XENLA_stage_00116299	15.2972	27.5349	9.68023	13.2981	17.2093	16.1337	15.5703	8.3588	20.0775	28.0783	38.4679	70.4017	99.814	66.8515	48.0049	17.2093	13.5863	12.4289	7.08618	12.907	111.486	221.798	132.022	153.626	222.971	290.449	279.133	211.236	240.574	378.001	447.323	434.474	542.876	408.254	594.796	349.352	394.678	220.037	149.108	188.132
ADORA2B_Taira201203_XENLA_tissue_00008158	2.86822	7.94275	7.17054	6.69251	2.29457	2.86822	11.4729	10.4752	11.8685	49.1694	82.9175	54.0864	18.5331	NA	NA	NA	10.4162	6.88372	4.91694	5.73643	52.809	33.9486	21.1236	43.081	NA	NA	NA	44.6845	90.5297	98.4168	62.8678	34.599	36.7367	50.2943	28.6049	52.809	52.809	83.6142	73.1201	24.2041
ADO_Kwon201107_XENLA_00090225	3.97138	8.60465	3.97138	4.04925	4.30233	4.69345	9.83389	15.6448	29.0407	57.6512	66.1483	55.7581	45.4817	34.4186	12.1899	6.25793	5.50698	4.30233	7.04017	4.15397	18.21	21.6037	14.6692	33.7978	32.0054	13.2022	35.206	37.7207	19.0112	16.5028	13.2022	49.5084	43.2074	37.7207	28.8049	6.60112	15.5321	20.3111	17.603	16.2489
ADO_Quigley201207_XENLA_00097433	1.91214	1.91214	0	6.07387	0	9.26655	26.77	89.8708	162.532	86.866	97.5194	75.0951	35.5659	11.2751	22.3721	15.4884	12.2924	5.47569	6.34027	8.15177	11.1177	2.77942	12.002	30.1766	15.8427	81.8539	34.599	28.1648	33.6057	30.8052	22.6324	46.9413	52.809	29.3383	12.1867	10.5618	9.31923	7.54414	5.86767	5.86767
ADO_XeXenL6RMv10055244m	2.15116	0	2.86822	5.16279	3.03694	14.5617	28.6822	122.186	98.1943	74.5736	130.299	49.1694	13.9826	12.907	19.5039	10.3256	6.14618	6.88372	13.2379	6.19535	8.44944	8.12446	10.5618	22.6324	21.1236	80.9738	52.809	26.4045	33.9486	52.809	25.1471	21.7449	52.809	30.8052	16.2489	9.31923	7.92135	13.2022	8.8015	6.60112
ADPGK_XeXenL6RMv10042524m	8.60465	6.45349	12.907	8.09849	1.56448	4.48938	6.25793	17.2093	110.14	79.3124	37.1721	13.6488	5.93424	4.52876	6.45349	4.52876	0.905753	6.45349	3.44186	6.88372	10.5618	21.1236	19.8034	0	5.55884	9.90169	16.6765	21.852	9.105	10.5618	41.3288	68.6517	8.12446	24.0041	20.6644	16.8029	49.7026	83.6142	46.2079	62.7107
ADPRHL2_Ismailoglu201203_XENLA_00053067	9.83389	7.37542	7.64858	4.69345	6.07387	6.14618	8.03101	9.26655	11.0631	53.1924	54.9742	43.3974	28.2724	8.09849	8.60465	3.44186	6.88372	4.69345	4.30233	2.86822	0	6.60112	4.80082	0	3.5206	11.3162	15.5321	26.4045	6.88813	4.40075	12.002	15.0883	28.4356	42.2472	33.9486	46.5962	50.4086	35.206	22.6324	30.1766
ADPRHL2_Taira201203_XENLA_tissue_00166013	0	2.02462	4.58915	3.9112	7.82241	4.30233	NA	9.83389	21.2585	51.6279	49.6033	28.4328	7.82241	4.30233	8.60465	17.2093	8.60465	2.15116	6.14618	1.91214	20.5368	26.4045	13.2022	16.5028	13.2022	5.2809	6.60112	14.4025	20.6644	9.31923	11.3162	21.7449	15.0883	NA	13.2022	14.4025	7.20123	10.5618	6.21282	11.1177
	NA	NA	NA	NA	NA	NA	NA	NA	NA	54.0864	60.2326	124.767	110.296	124.767	46.1522	32.3535	28.6822	21.0336	17.2093	21.1807	60.9334	47.2501	41.0737	56.3296	46.4719	43.2074	88.015	52.809	42.9073	35.206	86.7576	NA	NA	NA	NA	NA	NA	NA	NA	NA
ADRA1A_XeXenL6RMv10010924m	3.9112	8.60465	5.73643	8.60465	9.26655	4.30233	6.88372	4.91694	2.29457	5.73643	5.16279	24.093	8.60465	6.34027	6.88372	7.82241	5.16279	7.37542	5.73643	9.56072	8.8015	5.02943	15.0883	42.2472	38.4065	34.3258	33.353	15.8427	42.2472	15.8427	17.603	14.0824	15.0883	21.1236	16.5028	4.06223	21.1236	88.015	18.8604	9.60163
ADRA1D_Audic201207_XENLA_00003569	10.3256	18.9302	NA	NA	17.2093	17.2093	15.1847	19.0208	33.0948	21.9027	17.9264	45.8915	45.554	28.1607	45.072	45.6708	69.8495	81.1296	51.6279	28.6822	478.802	543.933	769.502	807.667	524.028	573.355	436.874	608.857	689.451	385.066	384.065	540.277	408.575	273.364	184.831	422.472	NA	NA	200.674	116.18
ADRA1D_Taira201203_XENLA_stage_00184950	11.8314	11.4729	17.2093	NA	NA	14.7508	15.1847	16.3488	21.9897	31.3817	19.8569	25.814	55.3156	31.5504	48.0049	56.5448	55.7254	70.5581	48.186	60.2326	1029.78	480.562	897.753	636.223	681.487	642.046	460.612	844.944	439.275	387.943	503.239	422.472	295.73	161.533	165.971	NA	NA	196.148	161.948	108.919
ADRA1D_XeXenL6RMv10010925m	4.91694	NA	6.88372	8.09849	17.2093	17.2093	9.05753	12.907	10.4752	20.3383	9.11081	14.0224	16.1337	7.28086	6.88372	8.03101	2.06512	2.75349	6.88372	4.91694	98.0738	116.18	33.7978	38.0225	80.9738	71.8202	79.2135	158.427	152.559	111.831	192.033	89.5457	118.82	102.839	97.4935	176.03	111.831	84.4944	NA	98.0738
ADRA2A_XeXenL6RMv10032306m	7.24602	9.11081	6.02326	8.60465	16.3035	19.6678	10.7558	7.64858	10.5903	7.17054	0	NA	NA	NA	NA	NA	NA	NA	NA	NA	NA	NA	NA	NA	NA	NA	NA	NA	NA	176.03	242.041	276.232	181.898	182.631	259.016	230.692	90.2154	89.7753	121.15	105.618
ADRA2B_XeXenL6RMv10022910m	1.14729	2.02462	7.37542	4.30233	2.71726	2.29457	3.27796	6.25793	3.22674	0.819491	2.75349	3.07309	3.12896	7.08618	5.73643	7.17054	6.45349	2.86822	2.99292	6.88372	27.4607	11.4802	13.2022	42.9073	39.6067	64.5443	31.0641	24.0041	13.2022	6.33708	22.6324	29.7051	28.8049	20.1177	17.603	8.33826	22.0037	15.0883	15.5321	10.5618
ADRA2C_TC459189	7.08618	4.30233	6.34027	3.74115	4.13023	4.42525	2.68895	6.55592	6.14618	4.91694	3.33083	5.47569	6.45349	6.69251	7.82241	1.32379	1.32379	3.33083	8.60465	9.56072	31.0641	30.8052	16.6765	29.8486	35.9101	22.6324	26.4045	27.6619	37.7207	18.8604	25.5527	21.6037	23.1039	14.6692	19.2033	20.3111	12.1867	10.2211	36.3062	26.4045
ADRA2C_Taira201203_XENLA_tissue_00225632	3.37437	4.22685	11.0631	10.7558	27.9651	30.5943	34.4186	43.8055	48.3499	37.1721	33.7812	29.2037	27.2018	25.814	34.4186	22.2056	23.5194	21.5116	16.6159	15.1847	17.603	20.3824	75.4414	501.685	897.753	557.428	557.795	494.484	590.958	462.607	498.752	432.074	420.768	416.814	460.878	386.698	461.199	361.412	375.126	315.301
ADRA2C_XeXenL6RMv10044210m	4.91694	2.91683	4.72412	9.26655	14.7508	43.0233	30.1163	37.4555	49.0465	45.37	37.0662	31.771	29.0407	27.4273	30.2884	32.2674	23.2832	24.2205	21.2585	19.7588	40.2354	16.1112	20.7094	85.3068	656.34	1153	620.506	549.835	583.539	530.49	487.468	538.245	419.171	452.177	494.292	415.871	396.067	451.81	346.365	408.781
ADRA2C_XeXenL6RMv10049471m	1.49646	4.78036	4.58915	8.15177	6.02326	3.30948	6.02326	2.34672	5.09905	4.15397	5.23761	11.4729	10.0388	4.30233	2.45847	5.47569	6.45349	9.17829	5.29517	0.956072	25.2565	26.4045	28.1648	33.353	39.6067	28.4356	21.1236	36.0061	27.3824	21.852	32.1446	35.206	30.8052	18.1531	24.5185	21.6037	26.4045	21.1236	20.3111	23.4707
ADRB1_Park201106_XENLA_00067312	5.73643	5.95707	8.60465	8.60465	6.45349	4.58915	12.7199	23.7652	39.5814	54.8148	66.686	27.0432	10.218	10.3256	NA	17.2093	7.64858	6.14618	4.30233	0.819491	47.7796	39.6067	86.7576	105.618	158.427	NA	147.865	163.378	265.931	312.453	156.471	216.517	221.295	151.539	110.899	110.019	92.4157	110.419	69.0579	98.5768
ADRB2_Taira201203_XENLA_tissue_00258486	17.2093	19.6678	15.6448	27.0432	15.6448	21.1807	12.5159	13.385	29.8898	47.6565	70.5026	101.617	96.5633	48.3184	29.3196	17.7308	16.1337	26.2237	15.8855	10.5168	356.461	260.273	331.256	407.384	312.053	324.978	321.655	183.854	264.045	184.831	262.341	271.589	384.332	298.574	340.325	240.041	227.739	321.883	255.92	275.78
ADRBK2_XeXenL6RMv10024759m	8.60465	8.60465	5.73643	14.3411	5.73643	5.37791	4.48938	3.44186	7.17054	8.03101	5.29517	9.17829	34.4186	NA	NA	NA	NA	NA	NA	17.2093	35.206	NA	NA	NA	NA	NA	NA	52.809	35.206	28.4356	24.6442	30.8052	29.0449	11.4802	13.2022	11.7353	26.4045	17.603	5.86767	11.7353
ADRM1_Kwon201107_XENLA_00063773	4.91694	4.78036	2.86822	7.94275	11.4729	12.907	22.9457	13.5216	29.5017	69.5854	76.054	41.3023	18.5331	17.2093	NA	8.60465	11.4729	9.26655	7.82241	7.17054	17.603	33.6057	20.3111	35.206	0	NA	0	28.4356	23.764	8.51758	20.6644	26.4045	30.1766	123.221	79.2135	46.9413	97.4935	26.4045	29.3383	52.809
ADRM1_Kwon201107_XENLA_00132159	2.86822	11.4729	5.01938	5.06156	3.62301	5.29517	0	27.9651	86.0465	96.0098	90.0179	25.5532	9.32171	4.09745	3.44186	3.68771	3.03694	2.34672	2.45847	3.9112	19.2033	3.77207	4.80082	3.10641	3.77207	15.8427	5.02943	4.40075	4.80082	14.2178	22.2354	35.206	9.90169	15.0883	8.12446	5.55884	18.6385	17.603	17.603	13.2022
ADRM1_TeperekTkacz201206_XENLA_00130484	10.1691	7.27154	5.56772	NA	4.69345	3.30948	4.30233	5.73643	5.16279	5.98584	6.88372	9.83389	7.77194	9.83389	14.0803	10.3256	10.0388	6.45349	9.17829	6.34027	2.77942	3.5206	4.40075	13.2022	21.1236	33.6057	22.6324	10.2211	15.0883	14.7865	11.4802	15.8427	10.5618	13.2022	18.28	19.2033	NA	17.0853	17.1071	22.4038
ADSL_Taira201203_XENLA_tissue_00264506	3.44186	7.17054	3.62301	8.60465	4.30233	6.88372	NA	NA	NA	14.0803	12.4619	22.9457	23.5496	14.8626	23.6628	25.814	NA	0	11.4729	3.12896	2.40041	0	0	NA	13.2022	9.90169	4.80082	8.33826	7.82355	5.463	14.4025	NA	NA	NA	21.1236	16.5028	22.0037	16.6765	13.2022	5.2809
ADSSL1_Taira201203_XENLA_stage_00062878	4.91694	2.45847	9.56072	3.27796	4.91694	4.91694	1.72093	4.15397	3.68771	4.30233	7.37542	5.16279	3.68771	5.29517	3.44186	0.637382	1.49646	3.03694	6.25793	6.61896	33.9486	26.4045	58.6767	15.0883	15.0883	30.1766	42.2472	12.747	11.3162	21.1236	33.9486	36.9663	26.4045	28.4356	47.5281	25.4266	11.4802	24.8513	31.2053	56.8712
ADSSL1_Taira201203_XENLA_tissue_00200283	7.74419	12.6202	6.88372	7.37542	15.6448	11.4729	8.60465	6.45349	9.38689	3.82429	5.73643	4.04925	7.17054	2.15116	1.22924	4.04925	6.88372	1.63898	2.15116	2.45847	11.3162	13.2022	7.54414	10.5618	3.10641	26.4045	59.4101	22.0037	15.5321	17.603	29.3383	24.0041	19.8034	26.4045	57.2097	38.4065	25.1471	29.0449	45.7678	29.0449
	NA	NA	NA	NA	NA	NA	NA	NA	49.1694	62.3837	90.5359	73.3266	76.4858	39.8531	40.8721	30.4472	7.17054	7.37542	10.3256	2.54953	9.77944	21.1236	30.1766	19.8034	24.3734	29.7051	41.6913	44.0075	32.1446	29.8486	19.8034	30.1766	NA	NA	NA	NA	NA	NA	NA	NA
AEBP1_Park201106_XENLA_00127850	3.44186	10.7558	6.45349	20.6512	17.2093	3.03694	6.37382	8.60465	6.88372	6.34027	4.8186	2.34672	8.60465	7.17054	6.07387	2.86822	5.29517	2.45847	0	2.29457	17.603	8.12446	7.54414	40.6223	46.9413	43.4898	66.0112	56.1096	12.002	35.9101	52.809	52.809	39.6067	27.3824	27.9577	52.809	63.3708	79.2135	39.6067	31.6854
AEBP1_Taira201203_XENLA_tissue_00076809	25.814	36.8771	20.2022	11.8314	15.0581	18.0288	21.7984	71.7054	95.6072	62.8514	84.3256	49.2542	59.5707	58.5116	42.3614	91.7829	63.1008	33.0948	35.814	27.1177	20.8035	28.5454	20.3111	11.7353	52.809	28.4356	14.0824	10.1556	10.926	23.764	20.6644	29.3383	22.0037	7.0412	2.51471	6.60112	9.90169	18.3683	15.0883	13.2022
AEBP1_XeXenL6RMv10015583m	2.86822	0	0	0	17.2093	4.30233	13.385	10.3256	7.37542	9.56072	4.30233	5.09905	8.60465	3.44186	8.03101	1.01231	2.64758	11.4729	8.60465	NA	NA	26.4045	79.2135	40.6223	21.7449	14.0824	5.2809	19.8034	19.5589	15.8427	11.7353	30.1766	52.809	17.603	13.2022	105.618	52.809	0	21.1236	8.8015
AEN_Ismailoglu201203_XENLA_00028077	5.73643	9.83389	5.73643	1.14729	4.48938	6.34027	15.8855	37.2868	72.5249	85.2983	119.509	63.6744	0	NA	NA	NA	NA	NA	NA	NA	NA	NA	NA	NA	NA	NA	NA	0	21.1236	32.2722	13.7763	26.4045	29.3383	12.1867	11.1177	6.88813	7.0412	5.02943	22.6324	22.0037
AES_Kwon201107_XENLA_00122411	69.9128	39.7138	41.0376	25.814	8.60465	5.29517	13.385	22.1262	10.1231	4.58915	5.73643	28.2724	43.6852	59.7797	48.186	26.77	12.6202	6.07387	4.58915	10.3256	5.2809	7.0412	3.10641	17.603	17.603	6.33708	1.38971	4.06223	15.0883	1.7603	3.5206	6.21282	22.6324	17.603	12.1867	8.8015	26.4045	16.2489	4.06223	9.90169
AES_Kwon201107_XENLA_00126763	7.37542	11.1354	13.385	4.91694	9.56072	20.0775	8.60465	9.56072	15.4884	9.96328	6.61896	8.19491	6.02326	11.8314	8.15177	11.4729	15.0581	9.83389	19.3605	11.0631	15.0883	13.2022	11.3162	3.30056	0	2.77942	0	13.2022	12.5736	4.06223	13.8971	26.4045	8.8015	6.60112	22.0037	14.6692	7.54414	5.86767	3.10641	5.02943
AES_Taira201203_XENLA_stage_00189346	4.58915	8.60465	0	6.61896	5.47569	2.71726	4.09745	16.062	13.1938	24.6667	66.686	95.2248	83.588	55.9302	16.3488	7.04017	6.07387	6.61896	5.16279	2.99292	18.3683	26.4045	20.3111	12.4256	7.20123	13.2022	3.30056	7.54414	1.7603	3.30056	5.2809	10.5618	7.0412	12.5736	8.33826	2.40041	4.06223	0	0	21.1236
AES_Taira201203_XENLA_stage_00209886	5.47569	6.25793	0	4.91694	5.01938	4.30233	3.12896	15.4884	15.0581	17.9264	44.6167	80.6686	98.1568	67.8811	35.4942	6.02326	4.30233	10.5903	4.69345	5.06156	15.5321	24.0041	24.3734	5.2809	10.5618	6.60112	8.8015	5.86767	1.65028	5.86767	13.2022	13.2022	10.5618	9.60163	2.64045	4.40075	7.54414	0	4.80082	19.2033
AF008594.1	8.19491	9.11081	20.0775	12.907	16.062	11.4729	17.2093	17.2093	29.0407	38.7209	71.9103	56.9231	57.3643	NA	NA	17.2093	8.60465	8.60465	NA	NA	NA	NA	422.472	105.618	158.427	NA	NA	290.449	197.018	224.438	203.692	240.941	201.334	229.874	147.865	119.7	92.4157	123.221	90.0859	85.5003
AF009820.1	12.907	7.82241	9.17829	14.5203	28.9841	45.0089	18.6434	6.07387	8.03101	4.91694	11.4729	11.4729	21.5116	15.3978	16.1337	14.3411	13.9826	9.63721	14.3411	24.5847	18.8604	8.8015	4.22472	16.5028	26.4045	16.5028	19.4559	13.2022	0	7.0412	7.54414	3.5206	12.4256	30.8052	16.2489	8.33826	6.60112	3.5206	9.60163	17.603
AF013612.1	9.17829	9.05753	10.1691	3.44186	8.92334	7.64858	5.43452	10.3256	20.2022	39.5177	47.8503	43.2331	33.1438	17.9575	11.8314	0	6.88372	5.47569	5.73643	8.19491	30.1766	32.0054	38.4065	45.7678	43.4898	52.809	52.809	62.5884	50.2329	61.8252	133	146.947	124.629	155.648	115.397	181.898	155.787	139.224	183.442	176.03
AF015454.2	9.26655	17.2093	2.86822	10.7558	8.60465	8.03101	17.2093	24.093	52.9865	88.0322	129.07	75.7209	38.7209	15.5703	29.5017	11.0631	18.9302	34.4186	12.4289	11.4729	38.7266	46.9413	105.618	105.618	98.0738	120.706	47.7796	31.6854	29.573	39.6067	22.3423	11.1177	17.603	13.2022	10.5618	5.2809	9.90169	17.603	0	28.4356
AF026894.1	10.6534	9.96328	7.48231	6.45349	11.9717	9.56072	6.45349	34.4186	8.60465	3.82429	4.30233	5.37791	5.29517	5.73643	13.7674	5.37791	3.22674	6.45349	0	NA	NA	52.809	33.0056	33.0056	29.7051	42.2472	20.5368	12.1867	36.3062	39.6067	37.1619	70.412	105.618	52.809	58.6767	64.2892	70.412	71.1773	63.9267	27.6619
AF027183.1	9.56072	6.02326	7.64858	10.5168	10.5168	13.2379	14.0803	11.9141	8.60465	10.0388	19.8569	15.0581	10.869	20.3383	20.897	5.16279	13.7674	14.0803	12.2924	20.6512	15.8427	20.1177	9.60163	15.8427	26.4045	26.4045	28.8049	11.1177	15.4026	8.12446	8.8015	10.5618	8.12446	24.0041	32.4978	11.7353	11.7353	14.6692	10.5618	23.4707
AF032385.1	12.907	17.2093	6.88372	NA	NA	NA	NA	NA	13.5689	19.5039	32.394	47.3256	NA	NA	5.73643	10.3256	0	NA	NA	NA	NA	NA	NA	29.3383	73.9326	79.2135	NA	NA	92.4157	127.363	86.2547	66.0112	NA	NA	NA	NA	NA	105.618	120.02	66.0112
AF035446.1	29.0407	25.1521	14.5617	28.2724	68.8372	55.9302	46.8093	40.5963	29.6382	25.814	39.5814	38.4679	70.4017	34.4186	25.4698	22.9457	45.8915	16.5474	30.4472	25.814	610.604	767.761	434.659	471.509	779.948	594.101	407.685	398.099	403.402	316.854	557.135	475.281	840.143	551.326	441.483	376.704	577.378	343.258	540.277	541.292
AF035529.1	1.91214	4.30233	22.9457	19.1214	21.5116	27.7261	57.8233	64.2039	57.7018	82.2222	63.9203	25.814	20.8323	15.2972	8.03101	3.82429	5.16279	4.48938	2.45847	8.60465	10.5618	7.54414	2.29604	26.4045	29.3383	56.3296	96.8165	113.956	145.225	90.5297	46.9413	31.0641	46.7156	71.8202	70.412	118.82	140.824	176.03	70.412	41.0737
AF036547.1	6.07387	5.73643	7.74419	13.385	19.1214	6.34027	4.48938	10.1231	6.45349	7.48231	7.17054	8.60465	5.16279	2.24469	4.04925	6.07387	9.56072	9.38689	13.2379	9.68023	33.0056	44.6845	48.0082	64.5443	34.1705	24.8513	18.3683	13.2022	36.3062	19.8034	25.2565	36.3062	49.7026	29.8486	16.6765	70.412	52.809	21.1236	14.6692	21.7449
AF041846.1	0	0	5.73643	28.6822	0	0	11.4729	17.2093	6.19535	3.62301	5.29517	10.9514	9.56072	6.45349	2.86822	6.25793	6.88372	4.91694	10.3256	7.17054	13.2022	17.603	17.603	88.015	13.2022	0	0	30.1766	10.5618	2.77942	8.12446	12.002	5.86767	13.2022	17.603	4.80082	0	7.54414	10.5618	4.40075
AF042812.1	8.19491	6.02326	5.73643	2.86822	2.5814	2.45847	4.78036	9.56072	17.2093	9.17829	5.37791	7.94275	11.0631	6.61896	4.30233	5.43452	6.45349	0	0	8.60465	52.809	26.4045	52.809	19.8034	16.6765	22.0037	16.2489	30.1766	36.5601	19.8034	31.6854	52.809	29.3383	11.7353	17.603	15.8427	35.206	14.6692	10.5618	5.02943
AF043188.1	4.69345	3.27796	3.44186	1.43411	2.02462	2.15116	5.73643	8.60465	4.30233	4.30233	4.74739	6.88372	3.82429	8.23054	4.09745	2.64758	1.27476	13.7674	12.5159	7.74419	5.2809	19.2033	31.6854	5.86767	0	5.02943	6.88813	41.0737	21.1236	9.105	7.92135	13.2022	26.4045	35.206	0	21.7449	30.8052	36.9663	7.54414	19.2033
AF048816.1	6.25793	7.08618	9.38689	17.2093	3.44186	4.09745	11.4729	25.814	52.7035	75.0951	86.7947	81.7442	96.1696	56.9231	14.6279	2.15116	3.44186	5.29517	6.25793	6.88372	9.60163	15.5321	9.60163	44.0075	7.0412	5.02943	26.4045	35.206	23.1039	21.6037	18.3683	8.8015	21.7449	40.6223	5.2809	3.30056	21.1236	4.06223	0	0
AF051785.1	8.60465	14.3411	12.6805	32.6977	18.3566	12.576	16.062	22.9457	31.5504	22.5045	16.2532	27.5349	22.9457	137.674	46.4651	18.2216	17.2093	12.6805	9.32171	13.7674	0	8.8015	8.33826	26.4045	17.603	4.06223	14.0824	0	8.8015	12.1867	5.86767	7.0412	3.5206	13.2022	15.8427	18.6385	16.5028	16.6765	17.603	13.2022
AF061833.1	7.74419	3.82429	2.45847	2.45847	8.60465	8.60465	9.83389	9.26655	5.73643	12.907	1.07558	5.73643	7.94275	8.60465	3.82429	6.14618	1.43411	6.45349	5.29517	17.2093	29.0449	17.603	7.54414	22.6324	39.6067	26.4045	7.54414	12.1867	13.2022	13.2022	19.8034	14.6692	24.3734	19.8034	23.4707	18.8604	13.2022	19.8034	4.06223	29.3383
AF061980.1	7.08618	5.73643	3.27796	4.91694	6.55592	6.55592	7.82241	14.0803	6.55592	7.48231	12.0465	9.26655	10.7558	9.11081	9.05753	8.15177	8.26046	4.30233	1.14729	1.27476	9.31923	11.0019	0	10.0589	20.1177	20.1177	16.8029	38.4065	12.5736	13.7763	18.4831	32.4978	39.6067	31.0641	13.8971	13.8971	6.33708	17.603	3.5206	0
AF061983.1	8.60465	8.60465	0	9.56072	10.3256	5.73643	2.15116	2.71726	2.24469	5.34082	6.58003	7.17054	8.60465	3.68771	2.45847	5.73643	21.5116	11.4729	2.86822	1.72093	0	13.2022	26.4045	17.603	42.2472	26.4045	9.90169	2.77942	2.29604	7.284	10.8724	6.60112	22.6324	7.54414	7.54414	26.4045	52.809	17.603	0	5.2809
AF062738.1	11.4729	11.8314	5.43452	9.17829	12.5159	7.37542	4.91694	7.24602	14.9646	53.7791	79.1628	60.8062	40.614	35.6934	21.5116	22.9457	9.68023	11.7023	7.37542	7.64858	17.603	7.54414	2.11236	13.2022	25.1471	4.40075	3.91178	4.22472	12.3221	12.6742	6.60112	4.59209	0	2.51471	3.77207	14.4025	14.0824	8.33826	19.8034	29.3383
AF064601.1	60.8945	35.7424	34.4186	44.2525	27.7996	27.2481	15.4884	19.5039	18.2849	23.6628	20.2022	18.0288	10.4485	18.6434	28.2724	24.093	21.5116	17.2093	25.814	NA	NA	369.663	488.483	382.865	443.596	607.303	448.876	314.968	492.884	408.696	580.899	564.396	376.704	417.191	607.303	625.583	686.517	467.737	337.165	670.268
AF072382.1	43.0233	45.8915	NA	NA	NA	NA	NA	43.8055	28.4844	37.4115	39.438	97.1819	68.8372	57.3643	56.5448	103.256	25.814	15.8855	8.60465	17.2093	469.413	79.2135	264.045	646.91	2165.17	660.112	410.15	411.91	630.601	455.478	532.682	475.281	705.72	NA	NA	NA	NA	NA	563.296	481.882
AF072455.1	7.94275	6.34027	6.25793	8.60465	2.64758	5.06156	11.4729	NA	1.72093	4.69345	3.82429	3.97138	2.02462	6.88372	1.91214	2.64758	4.46167	3.44186	0	6.25793	4.80082	21.1236	4.22472	9.77944	12.1867	23.4707	15.8427	9.31923	20.3111	11.7353	9.60163	15.8427	NA	35.206	6.21282	12.1867	16.8029	2.40041	2.77942	36.5601
	NA	NA	NA	NA	NA	NA	0	6.14618	1.14729	0	1.32379	9.96328	12.6202	5.16279	1.22924	1.72093	5.29517	12.907	6.88372	3.44186	26.4045	21.1236	8.8015	0	15.8427	22.6324	21.1236	17.603	11.1177	4.06223	22.6324	21.1236	22.6324	0	NA	NA	NA	NA	NA	NA
AF081350.1	3.9112	6.69251	14.3411	6.14618	2.64758	4.30233	6.25793	4.30233	6.25793	5.16279	4.69345	0.905753	4.04925	5.73643	12.6202	12.5159	4.91694	2.86822	3.07309	3.30948	7.20123	23.4707	39.6067	26.4045	24.3734	29.7051	24.0041	6.60112	24.0041	21.1236	12.002	11.1177	18.6385	26.4045	14.0824	19.2033	20.1177	17.603	20.7464	18.28
AF081576.1	5.29517	8.60465	7.37542	5.37791	6.61896	4.30233	9.56072	17.2093	27.0432	21.9027	20.7946	15.6448	17.2093	6.88372	7.8876	14.3411	NA	NA	NA	NA	NA	NA	NA	NA	0	13.2022	15.8427	52.809	14.4025	24.2041	26.4045	45.2648	35.206	35.206	23.1039	20.3111	42.9073	27.6619	19.8034	28.4356
	NA	5.73643	5.29517	3.97138	0	NA	4.91694	4.78036	1.35863	4.91694	2.02462	6.25793	3.97138	2.29457	NA	NA	NA	2.34672	3.16089	3.68771	7.54414	7.54414	16.8029	NA	NA	NA	3.5206	24.3734	14.4025	6.21282	10.0589	5.55884	5.86767	7.54414	NA	0	12.1867	20.3111	17.603	NA
AF090829.1	9.11081	4.63327	10.1691	15.7128	9.46512	8.03101	NA	NA	12.907	31.771	106.879	86.7636	33.343	24.9812	32.2674	11.9141	4.04925	3.97138	3.9112	6.69251	2.93383	4.80082	16.2489	15.5321	8.12446	16.5028	10.2211	13.2022	19.8034	30.5736	20.3111	3.30056	NA	NA	7.0412	15.8427	13.7763	7.20123	10.1556	21.7449
AF096301.1	6.25793	2.75349	4.30233	5.16279	5.73643	11.0631	5.06156	4.30233	23.3555	41.6646	31.0878	76.6596	115.876	86.0465	66.686	41.9477	20.6512	12.6202	17.2093	17.2093	0	6.60112	10.5618	21.1236	16.5028	16.5028	42.2472	52.809	24.0041	6.81406	30.5736	41.4928	26.4045	27.9577	37.7207	10.0589	10.5618	19.8034	14.7865	28.8049
AF119790.1	31.9601	34.4186	20.0775	13.9313	8.60465	4.30233	10.3256	25.814	36.5698	139.395	111.486	110.828	89.1755	40.5648	5.43452	6.88372	10.3256	5.16279	0.905753	4.30233	33.0056	19.4559	26.4045	26.4045	73.9326	30.5736	60.3531	31.2053	38.0225	27.5525	89.7753	85.8146	184.831	137.303	198.034	79.2135	113.162	136.423	422.472	248.957
AF127040.1	7.08618	4.48938	10.9514	15.7752	14.7508	31.771	59.7264	97.8213	68.2438	70.9023	50.3041	22.9457	15.8326	17.2093	10.5903	21.0336	19.3605	30.9767	20.0775	14.7508	12.4256	4.59209	2.40041	8.8015	15.0883	8.12446	6.21282	8.33826	5.463	6.33708	6.09334	4.80082	2.11236	0	4.06223	17.603	0	31.6854	26.4045	15.0883
AF127041.1	3.03694	0	NA	NA	NA	NA	NA	NA	NA	34.4186	77.4419	86.0465	66.6167	65.3953	22.9457	7.17054	3.44186	2.24469	1.43411	1.43411	6.60112	4.40075	4.59209	10.5618	13.2022	0	24.6442	8.51758	14.4025	14.6692	17.603	NA	NA	NA	NA	NA	NA	NA	31.6854	15.5321
AF130453.1	34.4186	24.3798	39.199	70.112	112.817	124.153	81.1296	18.3566	12.0465	11.4729	6.88372	1.72093	4.30233	25.814	17.2093	6.88372	11.0631	9.83389	6.88372	10.9514	24.0041	10.5618	22.6324	26.4045	31.6854	33.0056	39.6067	13.2022	15.8427	5.2809	35.206	23.764	17.603	15.0883	15.0883	17.603	21.5148	49.8752	83.6142	17.603
AF132853.1	21.3068	31.1406	32.0719	26.8895	44.2525	46.711	48.4989	36.8771	25.814	24.8579	34.4186	28.2724	26.1881	73.5307	21.1807	33.0948	33.0419	49.907	49.8164	34.4186	459.634	561.443	583.539	468.944	461.063	367.632	940.96	408.696	513.002	616.105	463.546	382.865	543.178	1017.77	976.966	1229.7	495.084	614.505	590.958	540.663
AF137073.1	9.26655	17.2093	0	0	3.97138	3.30948	2.15116	4.04925	1.98569	3.27796	5.73643	4.30233	9.68023	12.4289	10.869	15.8855	10.3256	8.15177	10.5168	3.62301	24.3734	13.2022	0	0	24.3734	12.1867	9.90169	3.10641	12.1867	22.6324	29.3383	36.9663	46.2079	38.1398	33.353	32.4978	10.5618	13.8971	17.603	13.8971
AF154557.1	37.8605	20.8323	11.2522	12.0465	6.69251	23.7652	45.37	43.9793	36.3307	30.2884	31.1919	36.0576	33.1438	36.4432	26.3876	21.1807	34.4186	40.5648	41.3023	32.394	574.686	521.049	675.201	536.214	605.272	514.007	537.409	459.634	618.62	795.435	566.112	601.436	856.679	681.716	359.604	340.325	480.562	300.605	408.575	665.393
	NA	NA	NA	NA	NA	8.60465	6.07387	3.18691	6.45349	9.11081	6.88372	5.50698	7.82241	12.907	13.5863	17.2093	15.3978	19.6678	27.0432	21.0336	99.7503	82.9856	67.8973	91.7209	73.4734	52.809	70.412	52.809	38.0225	42.2472	55.9154	48.4082	35.206	46.5962	52.809	NA	NA	NA	NA	NA
AF157558.1	38.1598	36.5698	40.9463	46.8475	86.0465	37.2868	36.1989	46.711	54.3452	92.3044	71.2957	41.5891	50.6156	80.3101	20.0775	22.6438	30.4472	47.3256	23.8283	18.7058	408.696	415.871	355.095	431.273	916.956	492.884	355.095	353.066	269.604	465.679	347.031	286.049	394.514	774.532	431.273	539.208	775.886	739.326	666.206	440.84
AF167980.1	39.199	21.671	17.2093	16.2532	27.7996	19.1214	25.814	25.4398	29.0407	51.6279	59.5707	95.7267	57.1036	44.2525	25.814	27.9651	12.907	NA	20.0775	22.9457	611.704	475.281	NA	224.438	379.565	354.575	462.707	312.053	267.346	73.1201	125.736	107.268	121.69	369.663	258.177	414.347	360.861	560.362	424.428	589.7
AF170275.1	5.43452	4.58915	5.73643	18.9302	1.91214	3.22674	3.62301	3.12896	6.73407	6.45349	3.68771	4.78036	6.19535	12.2924	9.17829	4.30233	3.97138	8.60465	2.29457	4.30233	21.1236	17.603	8.8015	8.12446	15.8427	21.1236	30.1766	16.8989	23.4707	33.9486	19.8034	18.3683	33.6057	27.7942	26.4045	29.3383	58.0899	57.2097	49.2884	30.5736
AF170330.1	11.8314	12.1477	17.2093	5.73643	30.9767	39.5814	39.112	37.0662	20.0775	11.0631	17.2093	6.69251	12.5159	4.30233	2.86822	NA	NA	5.06156	8.03101	9.11081	15.5321	24.6442	18.6385	NA	NA	17.603	26.4045	19.2033	5.86767	4.06223	15.0883	8.8015	16.2489	33.6057	26.4045	10.5618	0	63.3708	24.8513	9.90169
AF170332.1	0	1.56448	2.86822	7.24602	8.60465	4.09745	3.97138	1.56448	5.29517	4.69345	4.30233	9.38689	5.43452	7.52907	6.14618	2.5814	3.44186	5.73643	3.03694	2.86822	10.5618	14.4025	11.7353	22.2354	21.1236	10.0589	16.2489	9.60163	24.3734	14.4025	9.90169	14.4025	22.2354	23.1039	15.0883	26.4045	18.4831	32.2722	31.0641	20.5368
AF170340.1	6.34027	6.88372	6.69251	9.17829	8.60465	7.64858	13.2379	6.88372	7.28086	11.7336	5.73643	10.3256	10.0388	7.17054	4.69345	1.32379	8.60465	0	0	5.16279	26.4045	52.809	52.809	26.4045	32.4978	24.0041	13.2022	26.4045	15.8427	8.8015	12.002	6.09334	16.8989	28.4356	23.4707	18.8604	24.6442	20.5368	7.92135	19.4559
AF172400.1	3.44186	0.661896	3.03694	5.01938	7.8876	4.46167	6.61896	8.03101	6.88372	8.28596	9.32171	6.25793	3.62301	6.37382	7.0112	5.73643	4.78036	11.9141	4.30233	9.17829	35.206	29.0449	32.4978	14.6692	35.206	25.4266	15.6471	25.0148	14.4025	17.603	3.91178	28.1648	45.7678	24.3734	21.5148	39.6067	33.0056	12.4256	10.1556	29.573
AF172855.1	14.6279	8.60465	0	6.45349	17.2093	6.88372	34.4186	39.8531	54.7569	129.93	153.319	98.2364	59.2765	11.4729	6.88372	8.60465	6.88372	NA	NA	NA	NA	NA	NA	31.6854	17.603	0	14.0824	5.86767	6.60112	9.60163	18.4831	14.4025	27.7942	44.0075	21.1236	35.206	13.2022	0	79.2135	54.1292
AF173940.1	37.2868	15.2236	41.794	29.2037	31.8372	48.591	80.7513	42.241	40.7924	103.256	54.2755	47.5787	31.9601	17.2093	18.0698	30.1163	21.6987	32.6977	34.4186	27.0432	424.987	590.801	512.247	388.031	532.491	485.843	374.255	507.972	621.282	645.895	1003.37	420.516	403.269	743.388	717.581	467.36	344.059	611.075	302.636	567.697
AF176665.1	8.60465	13.5216	9.38689	7.24602	3.56055	5.47569	4.09745	2.77569	6.61896	3.18691	6.45349	9.83389	7.82241	7.74419	3.34625	1.01231	1.91214	5.37791	10.0388	17.2093	23.4707	13.2022	6.60112	5.86767	6.21282	2.93383	7.92135	9.60163	7.54414	13.2022	9.77944	8.12446	1.70352	17.603	16.8029	5.463	16.6765	9.60163	33.9486	11.7353
AF179300.1	30.3694	48.186	NA	NA	0	18.4385	35.4942	31.7297	53.9746	50.8457	46.3327	33.0948	29.357	30.3212	32.5065	36.3307	34.4186	61.9535	77.4419	34.4186	613.397	985.768	644.27	574.298	604.37	560.362	588.443	636.814	556.526	686.517	520.889	561.696	430.723	574.298	426.244	158.427	NA	NA	602.022	602.644
AF181559.1	7.37542	5.53156	12.2924	12.6202	12.1477	4.52876	5.55139	0.782241	5.37791	13.5216	8.60465	6.34027	8.15177	9.26655	8.60465	6.34027	20.6512	5.73643	7.08618	6.34027	37.7207	24.5185	82.9856	66.8914	49.7026	33.353	27.2563	31.2053	52.809	52.809	33.9486	38.9119	41.6913	48.7468	26.4045	30.5736	47.5281	31.6854	43.4898	19.4559
AF182340.1	2.45847	0	5.73643	12.2924	7.82241	20.5188	41.6995	45.8915	74	71.5545	56.7907	18.0698	9.32171	9.56072	10.869	5.95707	4.69345	9.38689	11.9141	6.34027	5.55884	8.12446	4.80082	0	12.1867	11.1177	20.5368	6.60112	10.5618	52.809	41.6913	34.3258	33.0056	32.4978	42.6534	33.6057	30.1766	24.6442	88.015	22.6324
AF183571.1	19.2339	22.9457	30.1163	17.2093	19.6678	23.5496	26.8895	18.4841	30.9767	56.7907	76.5814	95.6072	78.6711	44.5877	25.5172	38.2429	22.2709	16.5719	22.9457	28.6822	587.112	704.12	743.727	381.143	432.531	352.986	419.171	258.177	506.966	477.921	367.022	225.905	349.545	292.85	271.329	586.767	667.878	467.457	448.876	293.383
	NA	NA	NA	NA	NA	NA	NA	NA	NA	86.0465	0	NA	NA	NA	NA	NA	NA	0	0	0	52.809	52.809	0	NA	NA	NA	NA	NA	NA	0	0	NA	NA	NA	NA	NA	NA	NA	NA	NA
AF186464.1	10.4752	22.3721	12.6202	13.7674	21.5116	19.454	11.0631	7.71451	11.2235	9.26655	8.60465	13.1601	15.1847	10.5168	10.3256	NA	NA	NA	34.4186	7.64858	134.956	316.854	NA	NA	NA	179.551	184.831	229.874	189.491	136.682	205.143	206.644	142.038	139.567	236.492	200.234	198.034	154.906	258.764	181.387
AF198450.1	2.71726	8.60465	19.3605	5.73643	3.27796	5.73643	2.15116	10.3256	17.2093	11.4729	10.3256	5.43452	7.52907	6.73407	10.869	9.11081	10.5903	5.29517	6.34027	9.17829	11.1177	22.0037	33.0056	21.1236	7.54414	5.02943	6.60112	10.5618	26.4045	17.603	7.0412	19.4559	29.7051	13.7763	5.55884	3.10641	8.12446	8.12446	11.1177	14.0824
AF203107.1	4.30233	4.30233	6.14618	10.3256	11.9141	7.37542	6.34027	5.43452	3.27796	4.09745	4.8186	4.8186	4.48938	4.30233	7.04017	10.4752	10.0388	0	10.3256	5.01938	8.8015	14.0824	15.0883	0	4.59209	9.60163	15.4026	13.7763	4.22472	4.22472	27.6619	30.1766	16.6765	19.4559	11.3162	16.2489	36.9663	26.4045	18.4831	22.0037
AF204924.1	15.8855	15.6448	10.7558	5.98584	14.0803	4.58915	3.03694	0	7.94275	6.88372	8.60465	14.2164	19.2339	10.3256	14.0803	6.88372	10.7558	6.61896	6.45349	4.04925	123.898	172.829	39.6067	6.88813	24.0041	17.603	34.1705	18.8604	20.3111	24.6442	14.6692	9.18417	18.6385	13.2022	14.4025	21.1236	16.5028	6.09334	4.40075	12.4256
AF212198.2	4.13023	6.55592	9.727	17.2093	5.73643	14.0803	7.17054	7.28086	14.4558	11.4729	20.0775	17.2093	13.4681	7.82241	8.60465	5.73643	17.2093	16.4611	18.9302	14.3411	127.622	187.472	146.947	158.427	152.559	188.132	129.622	163.019	193.633	196.567	110.419	141.528	138.116	193.633	81.6139	123.221	198.034	114.802	150.883	103.506
AF212299.1	5.29517	6.88372	6.69251	17.2093	13.2379	2.99292	2.75349	4.91694	7.37542	23.4672	37.7281	78.0565	72.2791	30.1163	25.814	3.44186	2.45847	5.16279	4.30233	9.83389	64.9957	21.1236	26.4045	43.2074	44.6845	25.2565	10.5618	37.7207	45.2648	43.2074	18.28	16.9743	23.764	46.2079	105.618	31.6854	30.1766	42.2472	13.2022	26.4045
	NA	NA	6.88372	9.83389	5.73643	4.30233	6.34027	9.96328	7.64858	10.1691	15.3978	9.11081	8.09849	12.0465	9.0144	10.5168	12.1477	8.03101	6.02326	8.60465	49.5084	60.7303	98.5768	62.1282	49.8752	52.809	71.2921	105.618	86.9795	63.9267	62.4106	108.552	105.618	80.6032	88.015	76.2797	120.706	73.9326	NA	NA
AF218794.1	2.45847	6.25793	5.16279	1.56448	2.64758	5.06156	12.907	11.4729	5.37791	5.73643	6.45349	9.38689	9.26655	4.58915	10.9514	6.88372	5.73643	9.17829	8.03101	6.88372	7.0412	7.0412	17.603	7.0412	10.5618	9.60163	7.0412	12.1867	19.2033	13.2022	17.603	9.90169	11.7353	4.40075	3.10641	8.12446	4.80082	21.1236	9.60163	10.0589
	NA	NA	15.2972	27.2481	25.814	21.9897	10.5168	10.8992	8.60465	9.46512	12.4289	18.8483	30.9767	32.124	59.3721	125.382	136.599	122.104	62.6419	50.7222	16.6765	14.7865	12.5736	9.90169	26.4045	15.8427	17.603	24.6442	22.6324	17.603	18.4831	23.4707	5.2809	11.7353	17.603	26.4045	57.2097	35.206	NA	NA
AF223427.1	2.15116	5.73643	8.60465	3.9112	4.48938	8.23054	22.9457	27.5349	40.9463	68.8372	63.9203	41.4588	21.2585	10.8355	7.71451	7.64858	4.30233	6.45349	9.83389	6.02326	8.8015	14.0824	22.0037	19.2033	13.7763	22.9604	35.206	17.603	14.568	20.7464	22.6324	16.8029	27.9577	7.82355	10.926	20.5368	19.8034	19.8034	18.8604	18.4831
AF233630.1	2.15116	4.44111	15.4884	6.88372	9.56072	13.9313	21.5116	47.3256	49.6422	55.0698	63.1008	39.2587	28.6822	33.2713	6.88372	2.29457	5.29517	4.48938	5.95707	6.45349	8.2514	6.81406	58.0899	26.4045	8.8015	22.6324	24.2041	26.4045	16.2489	2.11236	11.7353	8.2514	25.4266	52.809	19.0112	31.6854	40.6223	16.0723	14.2178	11.0019
AF233632.1	2.24469	0.688372	5.73643	4.69345	4.91694	8.09849	19.7907	86.0465	63.6744	42.8026	62.8514	55.0698	63.542	11.4729	8.15177	9.46512	7.24602	7.17054	10.1691	11.9141	9.18417	4.22472	14.6692	9.60163	11.3162	3.10641	7.92135	28.1648	12.3221	12.1867	29.8486	58.0899	89.3691	47.7796	63.9267	68.6517	55.5884	28.6049	38.4065	40.6223
AF233633.1	2.15116	2.15116	6.69251	4.30233	3.68771	7.64858	20.4873	88.1977	63.841	44.9354	65.5592	52.5337	55.3156	9.727	8.15177	11.1354	8.15177	6.61896	9.727	11.9141	8.8015	4.40075	14.6692	6.60112	11.3162	2.93383	7.54414	26.4045	13.6281	13.2022	32.6913	58.3678	86.7576	52.809	72.2649	80.7667	55.5884	30.4667	36.7367	40.6223
AF233636.1	11.9717	14.3411	22.3721	34.4186	NA	9.26655	8.60465	19.9266	8.15177	7.08618	8.60465	10.5903	5.73643	2.86822	3.9112	1.43411	2.15116	7.37542	11.0631	9.83389	20.1177	37.7207	18.8604	11.0019	13.2022	4.80082	14.6692	4.40075	16.2489	23.1039	12.4256	13.8971	19.4559	42.2472	20.3111	NA	88.015	42.2472	30.8052	22.9604
AF237766.1	8.60465	4.69345	12.5382	10.0658	9.0144	7.34264	8.9356	6.37382	5.73643	10.1231	19.8569	10.3256	10.7558	13.5216	14.7508	28.6822	13.385	15.1847	8.60465	4.04925	29.3383	15.3626	39.9839	33.8775	30.1766	39.4307	46.7156	25.4266	17.603	6.21282	20.3111	31.6854	3.30056	15.0883	11.3162	17.603	23.4707	12.4256	10.5618	15.5321
AF238222.1	5.73643	8.60465	8.60465	5.29517	2.86822	2.86822	2.64758	4.78036	9.26655	10.6534	7.08618	0	5.16279	5.73643	12.2924	7.64858	10.7558	12.0465	NA	NA	NA	NA	52.809	69.3118	46.9413	52.809	13.2022	31.6854	22.6324	24.8513	32.6913	28.4356	44.0075	24.3734	26.4045	17.603	32.4978	66.0112	29.7051	17.603
AF244546.1	3.44186	3.82429	4.69345	2.86822	9.38689	17.2093	24.3798	40.9986	79.5188	137.674	120.465	51.6279	11.9141	8.60465	2.29457	6.02326	6.45349	3.82429	9.05753	4.44111	15.3316	0	0	3.30056	2.64045	10.5618	8.8015	16.2489	37.7207	44.6845	52.809	21.852	12.4256	13.2022	15.8427	19.2033	17.603	28.8049	5.86767	15.8427
AF246463.1	2.3737	4.91694	8.23054	7.28086	9.0144	5.43452	7.17054	2.64758	5.37791	7.08618	7.17054	5.73643	2.99292	2.29457	8.60465	2.86822	14.3411	7.17054	17.2093	15.7752	26.4045	52.809	22.0037	35.206	13.2022	26.4045	10.5618	13.7763	31.6854	30.8052	15.5321	6.60112	10.1556	22.0037	11.1177	12.5736	16.2489	11.4802	9.43018	12.747
AF247679.1	6.02326	4.69345	8.09849	3.44186	6.45349	6.07387	24.3798	63.1008	62.2182	99.9463	70.9023	40.6765	17.8977	17.2093	5.06156	7.24602	7.64858	3.97138	12.2924	11.4729	0	9.60163	12.4256	24.6442	26.4045	12.4256	8.8015	6.60112	4.06223	8.12446	4.22472	9.60163	12.6742	13.2022	12.4256	8.33826	5.86767	8.12446	11.3162	17.603
AF257320.1	3.22674	2.15116	3.82429	3.68771	4.30233	7.37542	1.91214	3.44186	5.09905	6.73407	3.56055	5.50698	2.29457	3.44186	4.69345	8.26046	7.82241	3.27796	2.99292	4.91694	13.2022	6.60112	20.5368	30.1766	9.90169	22.6324	15.6471	16.8989	17.603	20.6644	12.747	16.8989	14.0824	24.6442	14.4025	21.1236	12.002	17.603	20.6644	22.6324
AF257333.1	14.1724	18.6434	13.7674	22.9457	9.11081	8.60465	11.0631	9.68023	2.64758	17.2093	13.1601	24.5847	8.60465	7.94275	4.13023	7.48231	9.68023	8.60465	13.7674	4.30233	31.0641	70.412	31.6854	17.603	6.21282	8.8015	7.54414	33.0056	28.4356	26.4045	21.7449	30.1766	15.8427	8.12446	6.33708	11.4802	9.90169	23.1039	21.1236	13.2022
AF257334.1	7.64858	12.2924	9.38689	1.72093	0	NA	12.0465	6.88372	12.907	22.9457	14.7508	5.73643	9.56072	11.8314	1.56448	1.91214	2.02462	3.03694	11.4729	11.0631	22.6324	11.7353	12.4256	0	23.4707	26.4045	19.8034	17.603	11.7353	0	17.603	19.8034	15.8427	26.4045	NA	0	0	4.80082	15.0883	5.86767
AF257344.1	9.83389	5.16279	9.56072	4.09745	7.82241	6.02326	2.45847	4.58915	3.22674	5.43452	6.14618	4.91694	2.64758	9.26655	5.95707	3.56055	8.60465	10.3256	11.4729	1.14729	33.9486	42.2472	17.603	10.0589	4.80082	5.2809	15.0883	17.603	29.7051	11.1177	7.54414	15.0883	16.2489	20.3111	6.09334	9.105	16.8029	31.6854	22.0037	28.1648
AF257351.1	7.04017	6.88372	8.09849	6.69251	1.14729	5.73643	5.43452	14.492	20.3962	33.5581	35.4942	21.1807	2.71726	6.45349	9.26655	8.60465	7.08618	11.9141	12.907	23.6628	7.20123	14.0824	12.4256	17.603	17.603	17.603	19.4559	13.8971	5.86767	5.2809	16.5028	16.2489	8.33826	8.8015	12.1867	26.4045	3.10641	16.2489	13.2022	26.4045
AF275252.1	6.69251	6.88372	8.60465	24.5847	11.4729	22.9457	84.1344	81.5571	134.637	163.488	101.344	71.4848	41.5891	22.1262	11.7336	10.1691	13.1601	4.30233	5.73643	12.907	14.6692	0	8.8015	15.0883	17.603	30.8052	17.603	16.0723	9.31923	7.54414	11.7353	14.2178	13.2022	11.3162	14.4025	12.002	6.21282	2.20037	8.8015	6.60112
AF278538.1	13.2981	22.6438	6.25793	7.94275	12.907	7.37542	9.32171	13.9826	21.5116	12.6805	12.4289	13.2981	11.7336	9.17829	9.05753	22.2709	40.8721	22.5045	22.9457	10.5168	2.40041	2.77942	14.4025	4.06223	19.8034	15.0883	13.2022	9.90169	19.8034	22.2354	26.4045	14.4025	4.80082	7.0412	13.8971	24.8513	46.2079	16.2489	23.4707	5.86767
AF279245.1	2.15116	2.86822	2.86822	6.88372	7.64858	4.30233	0	9.83389	6.88372	1.14729	4.91694	4.48938	2.86822	2.71726	4.04925	3.82429	1.72093	4.69345	3.44186	6.88372	6.60112	15.4026	5.86767	6.33708	11.7353	7.92135	8.8015	7.54414	5.2809	7.0412	3.77207	9.18417	17.603	19.4559	12.4256	5.86767	10.5618	4.80082	24.6442	31.6854
AF279246.1	9.83389	4.30233	6.07387	3.68771	5.73643	4.30233	1.72093	0	7.64858	6.73407	8.60465	7.04017	9.96328	7.04017	6.66167	4.30233	4.91694	7.82241	7.17054	6.69251	15.0883	6.60112	15.5321	15.0883	17.603	6.60112	5.2809	8.8015	14.6692	6.88813	13.2022	7.20123	8.33826	9.60163	15.3316	15.4026	10.0589	14.4025	8.8015	0
AF281071.1	30.5943	28.6822	14.5617	11.4729	1.22924	3.44186	13.7674	30.5943	67.7616	64.0186	79.1628	47.6565	10.5168	20.0775	14.3411	8.03101	9.26655	5.16279	8.60465	5.73643	10.5618	8.8015	0	8.12446	10.5618	17.603	8.8015	11.7353	20.3111	2.64045	8.44944	13.2022	11.7353	18.4831	21.1236	11.3162	4.40075	12.1867	35.206	23.4707
	NA	NA	NA	NA	137.674	37.8605	21.0336	28.4328	42.7046	41.794	42.4496	41.1527	22.2709	NA	NA	NA	NA	NA	NA	NA	NA	NA	NA	NA	NA	NA	NA	301.322	429.36	308.052	307.801	389.222	454.617	346.192	467.36	1953.93	NA	NA	NA	NA
	NA	4.69345	4.58915	4.91694	5.73643	3.12896	2.45847	6.25793	10.3256	6.07387	7.57209	12.4289	2.02462	3.12896	6.07387	6.69251	6.19535	4.09745	4.04925	2.34672	16.8029	18.6385	10.0589	14.7865	11.7353	12.4256	4.80082	3.10641	0	2.11236	3.10641	7.0412	4.80082	0	9.60163	17.603	7.54414	14.0824	14.4025	NA
AF288453.1	11.4729	9.26655	18.6434	17.2093	8.23054	10.1231	11.7336	18.2216	23.737	44.2525	109.451	65.8003	32.093	28.4328	35.4942	14.3411	21.5116	23.6628	14.9646	11.9717	176.03	158.427	294.85	217.104	220.42	195.704	326.456	447.323	369.663	377.207	464.719	425.578	371.09	482.169	670.014	297.051	365.262	235.44	195.164	208.94
AF288471.1	5.06156	11.014	14.9646	14.7508	10.0388	9.727	10.869	8.60465	12.5159	11.8314	8.60465	8.60465	NA	NA	NA	NA	NA	NA	NA	17.2093	0	NA	NA	NA	NA	NA	NA	NA	26.4045	13.2022	16.5028	14.4025	11.3162	2.77942	13.7763	8.8015	26.4045	29.8486	19.0112	12.4256
AF297713.1	34.4186	31.771	33.1894	18.0288	17.2093	27.2481	10.3256	26.8895	43.856	86.0465	62.2813	38.908	36.2301	26.3201	48.4989	33.2713	38.1063	33.1894	57.9682	61.9535	651.311	655.943	678.973	731.782	753.408	1161.8	717.581	572.561	534.978	515.516	653.164	419.065	366.362	353.82	576.498	490.369	389.781	573.355	674.33	556.895
AF307009.1	50.3987	41.4588	30.4472	52.8571	49.4767	79.1628	44.4574	83.588	58.8447	43.0233	46.1522	31.5504	31.1919	24.0024	40.8721	NA	NA	45.8915	24.093	20.3383	393.667	433.034	1020.97	NA	NA	706.32	466.943	526.44	640.309	825.741	611.963	560.457	754.414	814.139	1119.55	633.708	697.833	398.099	516.088	694.061
	NA	34.4186	0	17.2093	7.52907	10.0388	11.4729	20.897	20.6512	10.3256	12.907	5.01938	7.04017	5.50698	6.69251	8.60465	5.16279	6.45349	7.17054	2.45847	45.2648	39.6067	42.9073	29.0449	42.9073	38.1398	23.236	36.0061	37.4064	59.4101	33.4457	70.412	60.3531	52.809	35.206	46.2079	42.2472	0	0	NA
AF323749.1	8.60465	5.43452	7.04017	5.73643	4.04925	1.14729	6.45349	12.907	7.64858	0.956072	3.44186	5.29517	8.03101	5.73643	9.38689	5.16279	10.1231	25.814	12.5159	24.093	63.3708	43.2074	36.9663	24.8513	15.8427	24.0041	17.603	24.6442	28.4356	23.764	26.4045	29.3383	39.6067	29.7051	24.6442	15.5321	15.0883	38.4065	22.2354	30.1766
AF323750.1	3.56055	4.91694	3.44186	6.88372	10.3256	14.7508	6.02326	3.9112	18.4385	7.74419	12.3907	11.9717	32.7796	64.3478	141.499	68.8372	22.685	9.05753	7.37542	12.5159	18.21	22.6324	21.1236	35.206	52.809	45.2648	31.6854	24.0041	49.0369	34.3258	29.573	18.3683	20.1177	16.0723	17.603	24.8513	21.6037	19.4559	62.8678	115.22
AF346837.1	10.3256	7.94275	8.03101	5.73643	3.44186	4.30233	8.60465	6.88372	6.45349	0	NA	7.82241	8.60465	10.3256	10.5903	4.91694	6.45349	3.68771	10.0388	4.04925	15.5321	13.2022	18.8604	23.1039	18.8604	12.1867	21.1236	18.8604	14.4025	NA	0	13.2022	63.3708	26.4045	39.6067	58.0899	57.2097	21.1236	20.3111	42.2472
AF348328.1	4.78036	8.60465	11.4729	6.69251	1.43411	2.15116	3.68771	3.97138	18.4385	63.542	99.5681	77.4419	31.771	18.7738	5.73643	6.45349	3.44186	4.69345	5.29517	2.02462	3.10641	12.1867	28.8049	14.0824	16.5028	23.4707	57.6098	48.7468	52.809	22.6324	28.4356	15.0883	20.3111	18.8604	26.4045	15.4026	20.5368	30.8052	17.603	11.7353
AF358133.1	6.88372	10.5903	9.83389	6.61896	4.04925	3.44186	4.30233	30.1163	54.4961	88.8	71.9103	55.9302	14.6279	34.4186	34.4186	3.44186	19.5039	13.9313	9.83389	14.3411	13.2022	11.3162	15.0883	10.5618	0	52.809	10.5618	18.4831	23.764	9.43018	23.236	52.809	52.809	79.2135	15.8427	15.5321	32.4978	41.4928	44.6845	60.7303
	NA	NA	NA	NA	NA	NA	NA	NA	NA	4.04925	4.99625	8.09849	5.06156	7.0112	9.32171	4.52876	4.30233	3.68771	6.69251	8.60465	13.2022	8.8015	30.1766	52.809	50.0296	33.0056	15.6471	15.5321	24.8513	15.3316	15.5321	NA	NA	NA	NA	NA	NA	NA	NA	NA
AF382190.1	15.0581	7.37542	5.98584	5.16279	4.30233	9.17829	34.4186	68.8372	88.8	52.1657	31.771	18.1151	14.3411	14.5617	34.4186	5.73643	6.61896	6.45349	9.38689	5.73643	26.4045	11.3162	20.6644	10.5618	26.4045	24.6442	35.206	33.353	31.6854	31.3553	36.5601	50.0296	70.412	77.1824	132.022	46.9413	69.0579	112.219	86.4147	117.353
AF387815.1	11.7336	8.03101	6.25793	20.0775	9.38689	9.83389	5.06156	6.45349	8.03101	10.8355	17.2093	13.1601	8.23054	7.74419	5.98584	7.94275	4.30233	3.12896	2.86822	5.01938	50.4086	66.8914	86.4147	88.015	105.618	79.2135	27.9577	29.7051	38.7266	13.6912	33.0056	43.4898	18.3683	29.0449	16.0723	8.12446	66.0112	43.2074	14.6692	17.603
AF393653.2	4.30233	5.37791	5.47569	4.69345	6.61896	20.6512	5.73643	5.73643	5.73643	4.52876	6.61896	3.68771	5.29517	8.60465	5.29517	6.45349	9.05753	5.09905	5.73643	5.47569	17.603	23.1039	21.6037	14.4025	0	31.6854	17.603	8.8015	7.0412	5.55884	28.4356	11.3162	16.2489	23.4707	22.3423	28.6049	44.4707	21.5148	26.4045	9.60163
AF393655.1	4.99625	8.19491	7.24602	5.37791	6.45349	10.0388	17.2093	56.9231	85.1408	115.446	106.249	64.2481	66.686	14.3411	12.6202	7.17054	7.37542	6.45349	7.37542	17.2093	15.3316	22.6324	13.8971	26.4045	19.8034	13.2022	18.8604	12.1867	25.0148	24.2041	20.6644	21.1236	19.8034	11.7353	17.603	4.40075	11.3162	16.5028	11.3162	66.0112
	NA	NA	14.3411	10.9514	11.014	11.2522	9.46512	18.6434	12.2924	2.96712	2.45847	3.62301	5.73643	10.3256	4.09745	1.91214	2.45847	3.18691	2.15116	NA	NA	6.60112	13.6912	15.0883	8.8015	12.5736	10.5618	14.6692	19.4559	12.5736	9.105	18.8604	22.0037	26.4045	16.2489	12.6742	19.2033	17.603	NA	NA
AF412332.1	6.25793	7.0112	7.64858	11.9141	10.7558	8.03101	12.1477	16.3898	9.75194	8.3439	6.88372	11.2235	22.2709	27.5349	137.674	46.711	17.2093	21.9027	17.2093	8.60465	4.80082	1.95589	0	12.1867	19.8034	14.0824	9.31923	7.54414	10.5618	12.8022	9.05297	6.88813	6.21282	5.2809	0	67.8973	10.5618	4.80082	0	26.4045
AF416482.1	12.907	5.43452	3.12896	1.78027	4.17195	3.82429	6.73407	4.52876	2.5814	5.09905	3.82429	4.46167	5.93424	6.88372	3.97138	3.44186	3.44186	1.49646	3.82429	7.04017	14.4025	11.7353	6.88813	21.1236	8.44944	22.3423	44.8876	25.494	17.603	15.6471	9.77944	13.2022	27.7942	22.9604	7.82355	12.8022	12.747	16.8029	22.2354	26.4045
AF416869.1	18.4385	15.0581	5.50698	6.45349	6.88372	7.64858	3.97138	3.9112	6.34027	5.73643	4.69345	6.61896	7.64858	12.6202	24.5847	NA	NA	NA	NA	NA	NA	NA	NA	NA	NA	15.0883	10.5618	8.8015	16.2489	12.002	6.60112	8.33826	7.20123	4.06223	11.7353	5.2809	3.30056	0	16.5028	30.1766
AF421880.1	9.56072	9.26655	10.0388	5.73643	7.52907	12.0465	12.907	28.6822	9.68023	6.02326	6.7608	14.3411	7.64858	9.83389	9.38689	9.26655	6.88372	2.02462	11.4729	9.11081	15.5321	41.0737	21.7449	26.4045	24.3734	19.2033	11.3162	17.603	39.6067	15.0883	5.2809	13.2022	52.809	39.6067	15.8427	9.90169	7.0412	0	12.1867	29.3383
AF440802.1	10.9514	24.5847	12.5159	6.88372	1.91214	3.97138	7.37542	4.30233	0	8.60465	7.08618	4.99625	4.48938	1.63898	7.37542	3.97138	8.60465	8.15177	7.37542	6.45349	28.8049	30.1766	19.2033	14.0824	17.603	32.4978	45.2648	59.4101	30.1766	79.2135	27.9577	18.7387	22.9604	20.1177	30.1766	20.3111	9.90169	11.1177	17.603	26.4045
AF440804.1	3.12896	10.0388	8.03101	14.3411	4.04925	10.869	11.9141	5.37791	4.48938	6.02326	11.8314	5.37791	6.52767	8.60465	5.73643	2.15116	12.907	2.45847	9.05753	8.60465	62.4106	35.206	17.603	30.8052	24.8513	41.6913	64.9957	42.9073	29.8486	31.6854	33.0056	19.8034	12.747	13.2022	29.3383	59.4101	92.4157	37.7207	72.2649	13.2022
AF440805.1	6.07387	7.64858	2.29457	4.30233	22.9457	17.2093	17.2093	7.94275	15.2972	10.7558	5.73643	1.43411	5.73643	8.60465	4.30233	13.5216	9.83389	3.44186	5.73643	8.60465	15.5321	14.6692	10.5618	33.0056	35.206	70.412	26.4045	20.3111	46.9413	33.0056	21.1236	35.206	26.4045	0	52.809	37.7207	20.1177	21.1236	17.603	13.2022
AF440806.1	6.25793	8.60465	9.05753	6.88372	4.91694	10.7558	4.52876	6.88372	17.2093	16.3488	22.1262	6.73407	8.60465	21.5116	3.82429	3.12896	4.30233	4.30233	2.15116	5.73643	19.2033	20.5368	36.1325	73.9326	56.5811	52.809	38.9119	28.1648	31.6854	50.1685	37.7207	18.3683	41.0737	33.0056	5.86767	14.4025	22.0037	30.8052	9.90169	26.4045
AF440807.1	15.0581	10.3256	20.6512	15.1847	11.4729	22.9457	12.2924	9.05753	2.45847	5.29517	8.09849	5.37791	7.37542	6.88372	3.97138	12.5159	9.46512	4.78036	6.45349	5.73643	39.6067	21.1236	36.9663	31.0641	15.0883	23.4707	26.4045	25.0148	15.0883	24.3734	12.4256	26.4045	60.3531	24.6442	16.2489	14.4025	13.2022	11.7353	13.2022	30.8052
AF440810.1	2.45847	4.04925	5.29517	9.38689	19.3605	13.2379	9.56072	6.69251	5.06156	8.60465	12.907	27.9651	26.77	19.1214	12.2924	5.01938	9.68023	12.907	4.30233	5.06156	30.1766	18.6385	24.3734	19.2033	33.0056	40.6223	58.6767	11.7353	18.6385	18.8604	22.0037	52.809	8.8015	20.5368	10.0589	17.603	26.4045	52.809	23.1039	6.21282
AF440813.1	0	0	1.49646	1.63898	0.860465	3.62301	6.45349	3.82429	2.34672	7.52907	8.60465	12.907	3.82429	3.97138	4.09745	7.94275	10.3256	24.5847	2.29457	2.64758	0	4.06223	4.59209	7.54414	10.5618	22.2354	23.1039	23.4707	16.8029	29.7051	16.5028	17.603	29.3383	20.3111	15.0883	28.4356	15.8427	45.2648	35.206	12.1867
AF440814.1	5.43452	5.16279	5.73643	9.38689	4.30233	6.45349	9.26655	5.73643	7.74419	4.69345	3.82429	5.73643	6.55592	12.907	5.73643	1.14729	8.60465	7.94275	1.07558	4.69345	36.1325	44.8876	49.2884	52.809	56.1096	52.809	40.6223	49.2884	39.6067	60.0102	70.412	33.0056	25.1471	85.8146	46.9413	35.206	79.2135	60.9334	39.6067	62.4106
AF440815.1	3.97138	5.73643	1.43411	1.56448	11.4729	7.08618	3.22674	7.94275	6.61896	8.19491	4.91694	13.385	4.13023	3.12896	3.9112	5.23761	5.06156	6.73407	3.12896	9.05753	24.3734	35.206	17.603	19.2033	35.206	34.1705	29.7051	60.9334	89.3691	60.3531	45.2648	70.412	54.9213	50.4086	26.4045	48.2169	62.1282	34.4406	48.0082	61.1473
AF440816.1	6.25793	7.74419	5.47569	8.03101	8.03101	6.45349	10.0388	6.07387	7.37542	9.26655	5.06156	7.08618	3.27796	1.81151	2.45847	6.25793	7.24602	6.88372	NA	NA	NA	NA	42.2472	36.1325	33.6057	33.9486	19.4559	30.1766	55.9154	52.809	56.8712	60.3531	59.0218	26.4045	39.6067	45.7678	63.3708	57.6098	60.7303	24.0041
AF440822.1	4.04925	5.98584	5.01938	5.98584	6.25793	5.06156	8.60465	5.37791	17.2093	17.2093	12.1477	6.69251	4.91694	6.07387	8.60465	8.60465	8.60465	4.69345	4.52876	3.12896	19.2033	22.2354	43.2074	37.7207	33.0056	15.0883	24.8513	18.8604	11.7353	9.31923	20.5368	22.6324	33.0056	57.2097	31.0641	14.4025	9.18417	15.4026	25.2565	13.9789
	NA	0	6.25793	8.09849	5.06156	5.73643	10.3256	7.94275	4.04925	1.98569	5.16279	5.73643	0	3.12896	2.29457	NA	NA	17.2093	5.29517	9.38689	0	8.12446	0	NA	NA	17.603	16.8029	16.5028	48.4082	29.0449	26.4045	27.9577	20.3111	21.1236	26.4045	24.8513	31.0641	14.4025	26.4045	NA
AF440825.1	4.09745	9.83389	14.0803	6.25793	4.91694	4.30233	3.44186	12.5159	8.60465	3.97138	19.6678	12.1477	5.73643	4.09745	6.45349	5.16279	7.37542	4.58915	13.7674	17.2093	35.206	42.2472	28.1648	15.0883	10.5618	13.2022	17.603	39.6067	15.5321	82.9856	32.4978	26.4045	24.0041	31.6854	13.2022	5.02943	14.4025	9.60163	18.8604	25.1471
AF440826.1	5.23761	7.94275	23.6628	9.26655	7.82241	7.94275	6.07387	4.30233	1.91214	5.73643	9.17829	3.03694	3.22674	6.55592	3.9112	3.44186	3.97138	6.02326	6.34027	5.23761	4.59209	8.33826	7.92135	0	3.5206	0	17.603	9.90169	24.8513	24.6442	21.1236	29.3383	0	31.0641	40.6223	9.60163	16.2489	59.4101	32.4978	11.4802
AF465262.1	0	0	NA	NA	0.956072	1.56448	9.38689	20.2462	55.0698	95.5116	61.6204	45.8915	35.6478	21.1807	13.4681	7.17054	6.02326	5.37791	6.61896	8.60465	49.0369	48.7468	29.7051	21.1236	13.2022	36.7367	22.3423	16.9743	14.6692	11.9246	26.4045	26.4045	37.2769	43.2074	19.2033	20.5368	NA	NA	0	5.2809
AF467919.1	20.0775	17.2093	7.82241	5.06156	10.5903	11.4729	2.45847	4.09745	10.5903	4.09745	6.88372	9.05753	6.02326	8.97877	25.814	7.94275	6.55592	7.8876	14.1362	10.0882	21.852	37.7207	28.6049	30.1766	44.6845	44.0075	32.1446	50.1685	36.1325	35.206	15.0883	28.4356	12.5736	18.8604	35.206	28.4356	18.6385	21.6037	19.2033	30.8052
	NA	8.60465	12.907	8.60465	5.73643	43.0233	40.155	86.0465	97.1819	110.631	121.789	102.18	59.3721	40.9745	44.7442	25.814	20.0775	32.2674	12.907	6.07387	6.21282	22.0037	26.4045	17.603	17.603	31.6854	22.6324	34.3258	59.4101	24.3734	56.5811	114.937	187.765	123.221	52.809	46.9413	114.419	99.0169	52.809	NA
AF485330.1	9.26655	6.07387	6.61896	8.60465	4.69345	6.45349	10.1231	6.88372	10.6534	25.814	25.4042	30.1163	20.4873	19.5039	12.2924	10.0388	7.94275	7.64858	4.30233	0	32.4978	18.6385	20.3111	15.8427	43.2074	13.2022	15.5321	10.5618	5.02943	3.30056	10.0589	21.1236	10.0589	3.5206	11.3162	13.2022	16.2489	5.86767	0	9.60163
AF495661.1	76.4093	95.5116	49.2812	32.6977	27.0432	13.7674	10.4752	13.2757	25.814	48.9803	87.0026	60.9496	62.5793	38.3298	20.2462	6.69251	12.2924	4.58915	5.73643	34.4186	27.4607	42.2472	28.8049	105.618	226.324	168.989	110.21	73.9326	79.2135	50.7779	38.1398	22.0037	26.4045	26.4045	18.6385	8.8015	30.1766	21.1236	0	0
AF498369.1	22.9457	14.3411	17.2093	24.5847	14.3411	21.5116	39.199	26.2668	25.2403	13.0553	9.17829	1.63898	6.69251	13.385	19.3605	10.3256	4.04925	2.64758	NA	NA	NA	NA	4.06223	6.21282	10.5618	13.2022	23.4707	11.7353	15.0883	7.0412	12.747	42.2472	11.1177	20.5368	3.30056	8.8015	7.54414	21.1236	20.5368	35.206
AF532599.1	11.2235	15.8855	6.45349	10.3256	17.2093	18.2849	27.7996	23.3555	21.5116	11.7748	13.2379	12.2924	5.43452	5.37791	10.7558	19.1214	6.73407	8.60465	12.907	9.11081	11.4802	24.3734	33.0056	21.1236	7.54414	9.90169	24.3734	33.9486	26.4045	11.1177	16.2489	18.8604	19.4559	23.1039	13.2022	35.206	20.6644	24.2041	23.1039	18.6385
AF544021.1	10.3256	6.55592	5.73643	4.8186	4.04925	2.45847	7.37542	5.29517	5.29517	9.68023	15.4884	6.07387	3.97138	2.99292	6.45349	7.17054	4.09745	1.37674	3.44186	3.27796	31.6854	17.603	17.603	6.33708	9.31923	18.8604	45.2648	24.3734	16.2489	9.90169	31.6854	15.5321	8.12446	11.4802	6.60112	4.40075	10.0589	10.5618	5.2809	12.5736
	NA	17.2093	8.3439	11.4729	10.869	8.60465	NA	NA	0	2.86822	9.0144	6.88372	5.29517	14.3411	8.60465	4.09745	6.69251	3.68771	3.97138	5.47569	9.60163	20.3111	0	11.7353	7.54414	10.5618	13.2022	24.3734	10.5618	2.51471	7.0412	9.60163	NA	NA	17.603	11.1177	15.0883	11.2019	18.21	NA
AF549892.1	8.97877	5.73643	3.82429	9.68023	14.1724	7.77194	5.01938	7.94275	9.11081	21.0336	12.5159	8.60465	5.16279	2.71726	5.73643	1.91214	3.22674	7.82241	3.44186	1.43411	13.2022	15.8427	19.2033	16.5028	5.86767	5.86767	8.33826	10.5618	16.5028	9.60163	17.603	15.5321	16.2489	15.4026	10.2211	15.5321	36.3062	23.4707	4.40075	13.7763
AF549894.1	12.907	4.69345	4.78036	3.97138	9.26655	5.73643	0	32.8541	52.3163	93.6951	72.064	39.5814	29.7252	15.9801	4.91694	0	0	NA	5.73643	12.907	26.4045	0	NA	26.4045	17.603	7.54414	15.0883	4.80082	15.8427	29.7051	11.7353	4.22472	9.60163	22.6324	12.5736	8.12446	0	5.86767	14.4025	26.4045
AF549901.1	4.91694	5.06156	8.60465	4.69345	7.37542	5.73643	4.91694	11.1354	53.9746	92.6655	45.6421	18.1654	10.5168	3.97138	0.537791	0	2.15116	1.98569	4.69345	3.44186	2.64045	9.60163	0	13.2022	17.603	8.2514	24.3734	20.5368	8.8015	11.4802	20.3111	19.2033	21.7449	30.1766	0	15.0883	19.2033	35.206	24.8513	10.0589
AF549902.1	10.1231	18.3566	17.2093	37.0662	52.7752	36.4432	91.3417	79.354	53.54	89.7342	69.9845	78.876	40.9745	27.9651	12.907	29.5017	10.4752	6.37382	14.3411	12.2924	12.4256	14.0824	12.5736	8.12446	14.0824	6.21282	28.4356	29.3383	13.6912	26.4045	52.809	52.809	10.0589	6.60112	15.4026	18.8604	6.88813	0	26.4045	26.4045
AF549908.1	11.9141	16.062	27.7996	29.357	22.9457	40.155	43.0233	64.3084	56.2612	49.6422	150.912	100.388	70.5581	53.2669	60.8062	62.3837	12.907	20.6512	22.1262	2.86822	13.2022	3.77207	15.8427	13.2022	46.2079	77.4532	62.8678	102.978	170.162	219.36	105.618	97.4935	116.736	123.771	169.429	220.037	245.406	146.24	123.221	121.867
AF549917.1	21.7984	17.2093	NA	NA	NA	NA	NA	6.88372	4.30233	4.30233	2.54953	1.81151	5.01938	6.45349	4.91694	8.03101	6.14618	4.91694	5.98584	8.60465	13.2022	2.29604	3.77207	7.54414	7.0412	15.0883	6.60112	6.60112	5.55884	3.91178	0	9.90169	10.5618	NA	NA	NA	NA	NA	44.0075	17.603
AF549923.1	0.717054	2.3737	2.15116	2.45847	7.17054	7.17054	16.1337	60.2326	80.7513	151.196	101.231	53.693	32.7796	19.8569	8.60465	13.1118	9.32171	9.83389	13.2379	0	11.0019	9.105	17.603	22.6324	26.4045	13.2022	29.7051	33.0056	18.28	22.6324	24.8513	10.5618	12.5736	16.2489	7.20123	15.0883	8.8015	22.6324	20.3111	0
AF549929.1	2.86822	3.74115	2.45847	9.26655	21.0336	29.0778	35.1668	37.7281	56.2171	68.8372	48.7597	43.0233	55.0698	57.0058	35.2791	20.7698	10.1981	14.5617	5.73643	10.5903	4.40075	0	3.77207	0	9.77944	21.852	13.7763	20.3111	21.1236	40.3833	17.603	8.8015	21.1236	9.90169	26.4045	18.21	15.6471	16.2489	12.5736	16.2489
AF549932.1	10.3256	4.69345	2.06512	4.58915	7.94275	5.29517	9.38689	7.37542	12.2924	8.60465	6.45349	3.62301	4.30233	3.62301	5.73643	0	5.06156	5.98584	5.43452	6.69251	8.8015	5.55884	4.59209	15.5321	15.0883	22.0037	5.55884	13.2022	16.6765	33.0056	36.3062	18.8604	30.1766	24.0041	12.1867	16.2489	21.1236	6.33708	19.2033	45.7678
AF549940.1	16.062	11.8314	17.2093	15.4884	20.3383	21.9897	8.60465	20.3383	20.0775	13.7674	35.8527	23.6628	18.3566	29.5017	25.814	17.2093	13.7674	22.9457	29.2558	42.241	24.6442	19.8034	17.603	7.92135	14.4025	5.86767	3.30056	9.60163	8.8015	5.2809	8.8015	19.8034	28.1648	60.3531	8.8015	18.8604	10.5618	17.603	15.8427	43.2074
AF549952.1	9.38689	12.0465	4.91694	9.38689	22.9457	NA	NA	17.2093	29.7252	16.062	9.68023	14.3411	10.3256	9.26655	11.1354	11.1354	12.2924	9.68023	10.9514	15.8855	20.3111	33.6057	16.5028	11.3162	15.5321	12.4256	12.1867	5.2809	35.206	13.2022	10.5618	4.80082	0	NA	NA	52.809	9.60163	5.65811	21.1236	16.8029
AF549967.1	9.56072	4.78036	6.88372	12.6202	5.29517	1.91214	4.58915	8.60465	10.0388	6.61896	2.29457	3.44186	4.30233	10.1231	4.30233	4.91694	8.60465	19.6678	9.56072	6.88372	10.5618	11.7353	22.6324	17.603	30.1766	26.4045	15.5321	16.5028	3.5206	7.0412	4.06223	4.40075	3.30056	0	5.86767	16.2489	14.0824	14.0824	5.86767	46.9413
	NA	NA	NA	NA	NA	NA	34.4186	76.0832	92.0698	55.5993	34.4186	0	0	NA	17.2093	1.91214	5.43452	7.37542	8.09849	6.07387	15.5321	24.8513	18.8604	5.55884	5.86767	26.4045	NA	0	0	6.60112	6.09334	0	13.8971	13.2022	NA	NA	NA	NA	NA	NA
AF549977.1	10.3256	12.2924	9.26655	11.4729	12.2924	10.5903	4.69345	5.06156	3.62301	8.60465	4.48938	5.43452	10.3256	17.2093	6.69251	19.1214	23.6628	10.0388	9.83389	17.2093	10.5618	15.0883	8.12446	13.2022	11.3162	20.3111	12.002	6.21282	22.2354	26.4045	25.2565	13.8971	28.1648	37.7207	5.86767	23.4707	39.6067	13.2022	22.6324	28.4356
AF549982.1	13.5216	25.814	0	0	17.2093	8.60465	5.73643	8.03101	8.60465	9.38689	10.5168	9.56072	13.385	18.3566	12.0465	11.4729	8.60465	11.4729	8.60465	6.69251	5.86767	23.1039	8.8015	8.8015	46.9413	31.6854	7.0412	11.7353	0	17.603	24.0041	3.77207	21.1236	17.603	39.6067	79.2135	0	0	39.6067	26.4045
AF549985.1	1.07558	6.02326	3.27796	2.06512	2.29457	8.60465	5.43452	32.6071	95.5116	132.167	144.845	67.2727	19.0532	8.19491	10.0388	5.43452	8.03101	4.30233	6.25793	3.74115	3.30056	7.92135	20.1177	8.44944	10.5618	13.2022	19.4559	13.8971	13.2022	14.7865	26.4045	16.8029	11.3162	12.5736	26.4045	16.6765	14.0824	22.0037	9.60163	2.29604
AF549990.1	12.2924	12.907	12.907	NA	NA	NA	NA	NA	NA	10.1231	5.47569	4.30233	8.26046	8.60465	9.17829	9.56072	7.52907	9.11081	10.1231	12.2924	37.7207	15.5321	15.5321	6.60112	8.8015	17.603	7.54414	4.22472	13.2022	16.8029	12.4256	NA	NA	NA	NA	NA	NA	13.2022	7.92135	12.5736
AF549997.1	3.74115	3.82429	5.73643	6.61896	4.30233	2.5814	0.905753	4.04925	2.5814	4.04925	2.86822	5.73643	4.30233	4.30233	10.7558	11.4729	5.37791	11.4729	4.91694	20.0775	20.6644	29.3383	22.0037	12.1867	5.2809	13.2022	22.2354	15.5321	13.2022	15.5321	13.2022	24.6442	13.2022	30.8052	19.8034	35.206	26.4045	30.8052	18.8604	61.6105
AF550000.1	67.7616	72.1467	85.3581	52.9027	55.5391	23.2326	26.1326	20.2022	17.2093	17.2093	34.4186	14.7508	17.2093	15.0581	15.6448	15.4884	13.2379	11.4729	5.16279	12.5159	124.821	73.9326	93.8826	89.3691	84.4944	81.6139	244.242	211.236	124.478	250.843	270.646	199.756	330.63	312.942	372.303	427.273	346.192	399.236	324.978	282.198
AF550002.1	5.16279	7.37542	10.3256	5.73643	12.1477	16.062	14.492	20.436	11.4729	7.52907	7.94275	9.46512	15.3978	16.3488	7.82241	8.60465	13.5863	7.8876	6.55592	8.60465	23.1039	27.6619	17.603	8.33826	10.5618	7.20123	13.2022	8.33826	10.5618	10.1556	19.8034	35.206	19.8034	16.6765	10.5618	9.31923	7.82355	7.0412	7.54414	5.2809
AF550004.1	5.73643	NA	17.2093	5.73643	3.74115	7.37542	7.94275	9.0144	30.2646	57.3643	90.74	68.8372	21.9897	12.907	7.64858	1.81151	8.03101	5.16279	14.0803	5.73643	11.7353	9.60163	2.64045	10.5618	2.77942	8.8015	6.60112	20.5368	21.7449	12.002	7.82355	20.031	15.0883	32.4978	26.4045	16.0723	8.8015	0	NA	8.8015
AF550005.1	3.82429	3.44186	5.73643	4.30233	9.83389	5.73643	3.44186	17.2093	40.5648	86.8287	125.159	99.814	43.0233	77.4419	32.6977	20.3383	3.62301	2.54953	6.61896	5.37791	8.8015	14.0824	29.3383	6.60112	7.54414	17.603	0	0	3.77207	9.60163	9.60163	10.5618	6.60112	52.809	15.8427	19.2033	0	1.95589	12.1867	9.90169
AF550008.1	10.5903	5.73643	10.7558	8.15177	5.73643	4.91694	3.44186	4.91694	13.5863	17.2093	15.8855	7.37542	5.23761	5.95707	10.5903	22.9457	21.0336	8.60465	12.6805	7.82241	12.1867	13.2022	16.5028	11.1177	7.0412	3.77207	23.764	10.0589	8.33826	18.6385	16.2489	18.8604	4.59209	6.09334	36.5601	64.5443	29.3383	21.1236	2.77942	9.60163
AFAP1L1_Taira201203_XENLA_tissue_00183484	7.37542	7.48231	6.34027	6.61896	11.4729	6.45349	5.73643	17.2093	35.3244	53.8726	33.2318	24.6916	18.9302	15.0581	8.60465	3.44186	4.58915	19.1214	11.7748	17.2093	64.1252	36.1325	99.7503	52.809	59.8502	132.022	138.624	73.9326	137.763	131.112	146.947	205.677	242.921	140.824	69.3118	58.6767	46.7156	58.3678	50.5129	32.6913
	NA	7.94275	11.4729	0	7.17054	7.64858	4.74739	4.30233	2.34672	5.23761	5.73643	2.34672	2.45847	1.14729	0	7.94275	6.61896	5.37791	9.17829	5.73643	24.6442	28.1648	19.8034	24.3734	44.6845	18.6385	21.1236	22.6324	40.8069	29.3383	32.1446	43.2074	36.3062	16.389	23.4707	79.2135	60.3531	52.809	60.9334	NA
	NA	5.16279	8.19491	9.38689	8.60465	3.12896	4.78036	9.56072	7.37542	5.23761	4.04925	2.86822	20.6512	11.4729	4.69345	3.62301	2.99292	1.07558	0	NA	NA	26.4045	36.3062	27.5525	25.0148	26.4045	35.206	31.6854	17.603	37.2769	25.2565	41.4928	41.0737	11.7353	19.2033	19.8034	9.60163	20.1177	36.9663	NA
AFAP1L2_Taira201203_XENLA_tissue_00045730	7.28086	5.73643	7.94275	4.91694	6.45349	4.69345	11.4729	13.385	40.155	6.61896	1.32379	5.37791	4.58915	0.860465	1.43411	2.15116	0	2.34672	4.63327	3.22674	38.5912	32.2722	28.4356	15.0883	52.809	57.6098	57.2097	111.486	264.045	36.5601	56.8712	42.9073	21.1236	23.764	17.603	22.0037	21.1236	14.4025	22.3423	19.8034
AFAP1L2_Taira201203_XENLA_tissue_00060516	5.43452	13.7674	8.60465	6.69251	4.63327	8.60465	5.06156	7.94275	3.62301	1.49646	1.56448	3.82429	6.25793	7.64858	5.98584	8.60465	6.69251	8.19491	8.97877	8.60465	30.5736	68.6517	39.6067	32.2722	18.28	35.206	21.7449	44.6845	19.4559	16.0723	24.0041	21.5148	16.8029	41.0737	20.6644	33.0056	17.603	12.5736	25.2565	19.8034
AFAP1_Ismailoglu201203_XENLA_00060747	7.37542	6.88372	0	0	2.15116	0	0	7.64858	13.2981	27.3784	62.2813	41.0376	20.3383	20.4873	14.5203	13.9313	17.2093	34.4186	0	5.16279	100.337	0	633.708	409.27	221.295	158.427	171.001	201.634	249.827	248.957	163.228	81.6139	46.9413	0	17.603	13.2022	5.2809	19.8034	10.5618	82.9856
AFAP1_Taira201203_XENLA_tissue_00123052	3.12896	6.14618	8.60465	9.26655	8.60465	4.69345	4.30233	9.26655	27.9651	28.2724	21.7984	20.6512	4.63327	9.727	5.16279	5.43452	10.3256	15.2972	6.25793	3.44186	7.0412	14.4025	14.6692	5.2809	13.8971	36.9663	16.0723	16.2489	26.4045	8.8015	7.54414	9.90169	12.1867	13.2022	4.80082	13.2022	12.1867	13.2022	18.8604	19.2033
AFAP1_XeXenL6RMv10042296m	0	2.15116	0.860465	4.30233	8.03101	3.62301	3.12896	0.717054	4.91694	9.17829	8.60465	5.06156	6.07387	3.9112	3.12896	2.06512	9.26655	9.68023	2.24469	4.91694	22.6324	16.0723	3.30056	4.06223	6.33708	9.60163	12.002	31.0641	34.1705	32.2722	31.6854	17.603	8.8015	16.8029	33.353	14.0824	19.8034	13.2022	3.30056	0
AFAP1_XeXenL6RMv10048289m	4.91694	3.68771	1.91214	2.15116	5.98584	7.08618	5.06156	3.74115	3.82429	8.60465	6.88372	8.60465	9.38689	6.88372	12.907	13.385	6.02326	2.64758	9.83389	9.83389	22.6324	30.1766	14.2178	10.5618	41.0737	26.4045	10.5618	28.8049	21.1236	3.5206	5.2809	0	4.59209	9.31923	12.4256	13.7763	26.4045	20.5368	11.3162	5.02943
AFF1_Taira201203_XENLA_tissue_00129030	6.88372	6.14618	9.56072	8.60465	10.869	5.98584	2.15116	0	4.30233	12.907	34.4186	49.5419	63.1008	35.4309	20.987	17.7155	8.60465	7.99003	5.73643	2.71726	15.8427	11.3162	23.4707	0	5.55884	6.88813	13.2022	19.2033	13.2022	16.5028	15.4026	9.60163	31.6854	18.6385	10.3042	37.2769	21.1236	20.7464	13.2022	8.33826
AFF2_Kwon201107_XENLA_00096199	4.30233	6.55592	5.73643	6.25793	3.62301	4.52876	1.22924	5.73643	7.17054	4.48938	4.91694	1.07558	8.60465	25.814	8.60465	5.73643	10.3256	8.60465	10.9514	4.30233	15.8427	9.60163	19.8034	36.9663	29.3383	36.3062	35.206	30.1766	16.5028	7.54414	4.59209	4.40075	17.603	18.8604	11.1177	13.8971	19.2033	26.4045	12.5736	6.60112
AFF2_Taira201203_XENLA_stage_00075929	8.19491	12.2924	19.6678	3.82429	15.2972	24.093	4.30233	0	2.15116	5.73643	5.01938	8.60465	8.60465	3.27796	6.69251	1.43411	4.58915	5.06156	2.29457	1.43411	13.2022	17.603	12.4256	14.0824	17.603	20.5368	7.54414	30.1766	24.0041	13.2022	17.603	16.5028	47.5281	171.629	52.809	23.4707	17.603	22.6324	18.8604	20.1177
AFF3_Kwon201107_XENLA_00095067	4.04925	3.44186	NA	NA	NA	NA	NA	NA	0	0	7.82241	4.78036	7.08618	3.12896	3.44186	3.03694	4.30233	6.61896	3.97138	7.37542	30.1766	20.3111	32.4978	6.60112	12.4256	35.206	26.4045	27.9577	14.6692	19.2033	35.206	52.809	NA	NA	NA	NA	NA	NA	0	3.10641
AFF3_Taira201203_XENLA_tissue_00192859	9.56072	3.62301	6.69251	13.385	4.91694	4.69345	2.29457	4.52876	2.64758	7.17054	21.0336	12.0465	7.82241	7.57209	5.73643	4.04925	5.43452	6.07387	6.34027	8.60465	16.5028	22.2354	15.5321	13.8971	6.21282	0	8.44944	14.4025	5.2809	23.4707	26.4045	16.2489	2.77942	17.603	28.8049	7.54414	5.86767	11.7353	19.4559	29.3383
AFF3_XeXenL6RMv10046201m	14.7508	18.2849	11.0631	22.9457	11.2235	10.5903	10.7558	13.7674	19.2339	15.0581	10.4485	21.9897	36.5698	29.5017	68.8372	17.2093	12.907	7.08618	18.5331	7.52907	108.919	125.929	96.2987	198.034	118.82	316.854	173.515	231.039	96.8165	98.0738	132.022	205.023	142.584	178.23	93.4313	117.098	286.049	154.655	89.1152	165.971
AFF3_XeXenL6RMv10046716m	7.94275	6.88372	1.56448	3.22674	2.15116	6.69251	6.34027	3.74115	14.7508	14.8626	12.907	16.3898	22.2709	15.0581	8.60465	7.08618	4.91694	6.69251	2.99292	11.4729	56.3296	39.0327	38.1398	33.9486	31.0641	58.0899	66.0112	34.1705	32.6913	17.603	19.2033	20.1177	6.88813	13.8971	8.8015	26.4045	26.4045	7.20123	10.5618	32.4978
AFF4_Quigley201207_XENLA_00034604	8.60465	0	6.07387	3.27796	2.24469	3.68771	9.17829	14.0803	43.3674	81.4132	74.7136	79.1628	28.887	9.56072	8.60465	8.60465	7.82241	7.37542	7.24602	4.52876	17.603	23.4707	18.6385	20.1177	16.0723	24.5185	38.7266	43.2074	27.4607	32.4978	12.8802	10.5618	15.0883	17.603	24.0041	26.4045	24.0041	33.9486	25.0148	38.9119
	NA	NA	1.91214	2.45847	1.56448	0	3.12896	24.4553	36.5046	55.7819	72.1467	48.6608	25.814	15.4884	8.60465	2.71726	10.5903	10.7558	6.88372	4.30233	10.5618	10.5618	3.30056	24.3734	5.55884	10.5618	15.8427	9.31923	10.926	6.09334	10.926	6.40109	11.1177	14.4025	19.8034	24.0041	7.54414	5.86767	NA	NA
AFF4_XeXenL6RMv10022484m	9.68023	5.37791	6.45349	7.08618	4.30233	7.04017	3.27796	9.11081	6.88372	5.73643	4.91694	7.82241	6.25793	17.2093	10.7558	10.9514	6.69251	11.9141	9.68023	4.78036	8.8015	16.5028	8.12446	2.93383	12.002	16.5028	19.8034	14.4025	4.80082	3.77207	7.0412	7.92135	6.21282	10.0589	12.002	5.65811	12.4256	19.8034	9.90169	6.60112
AFF4_XeXenL6RMv10030401m	7.04017	4.09745	4.09745	13.9826	11.1354	7.28086	18.6434	17.2093	7.64858	3.62301	5.95707	10.3256	9.46512	7.48231	7.64858	14.7508	11.4729	13.9826	19.3605	51.6279	16.8029	25.1471	32.6913	52.809	46.5962	36.5601	35.206	28.8049	23.4707	22.2354	34.529	66.8914	55.4494	73.4734	82.1473	82.9856	79.2135	105.618	191.433	475.281
AFG3L1P_Taira201203_XENLA_tissue_00071695	2.86822	3.62301	3.62301	2.34672	1.56448	9.56072	18.1654	19.9628	61.9535	125.382	86.0465	79.593	58.7141	25.814	4.09745	1.81151	6.61896	9.17829	15.9801	14.9147	5.86767	8.33826	13.8971	7.20123	19.2033	17.603	11.7353	6.33708	0	3.77207	7.82355	6.60112	18.6385	15.0883	5.02943	5.55884	12.1867	3.5206	11.3162	3.5206
AFG3L1P_Taira201203_XENLA_tissue_00188115	9.68023	10.3256	7.64858	10.7558	6.55592	3.58527	5.73643	20.0775	45.6046	148	245.233	130.634	105.837	50.6156	29.8295	18.4385	10.0388	2.15116	3.97138	5.06156	3.10641	8.12446	19.8034	22.0037	7.54414	10.5618	9.31923	10.5618	9.60163	33.0056	47.5281	10.5618	11.7353	11.7353	2.20037	5.02943	9.90169	14.6692	15.8427	9.90169
AFMID_Taira201203_XENLA_stage_00166797	7.37542	1.32379	2.24469	1.22924	1.56448	3.18691	5.16279	6.34027	9.83389	42.3614	99.4315	85.186	106.249	64.2039	21.8426	11.8314	2.64758	2.3737	1.18685	1.22924	30.1766	4.06223	4.59209	1.88604	3.20054	9.77944	13.2022	2.77942	5.65811	12.1867	11.7353	13.2022	16.0723	12.1867	4.06223	19.8034	28.4356	3.642	1.821	3.77207
	NA	NA	NA	NA	6.45349	4.91694	5.73643	0	5.29517	7.37542	9.26655	1.32379	3.58527	2.02462	5.37791	6.61896	3.68771	1.01231	5.73643	5.43452	11.1177	21.1236	12.4256	22.6324	8.12446	6.60112	12.4256	8.8015	8.12446	12.1867	7.54414	12.1867	26.4045	23.4707	7.54414	6.60112	NA	NA	NA	NA
AFTPH_Kwon201107_XENLA_00044059	5.73643	5.73643	11.4729	25.814	11.4729	12.6202	25.0317	29.3196	94.145	109.875	88.9967	67.7269	52.7752	NA	17.2093	28.6822	25.814	NA	NA	NA	NA	NA	NA	26.4045	52.809	0	NA	7.0412	8.51758	9.05297	18.28	34.1705	7.82355	9.60163	7.0412	4.40075	0	35.206	17.603	4.40075
AFTPH_Taira201203_XENLA_tissue_00031869	5.29517	5.73643	21.5116	14.7508	9.68023	20.6512	26.4758	65.2142	102.567	102.069	66.3787	53.062	45.8915	NA	30.9767	22.9457	NA	NA	NA	NA	NA	NA	NA	NA	44.0075	42.2472	NA	0	6.60112	4.52648	9.105	19.0112	25.0148	10.1556	5.2809	6.60112	0	39.6067	23.4707	12.1867
AFTPH_Taira201203_XENLA_tissue_00132643	4.58915	10.9514	6.45349	5.73643	3.27796	17.9915	141.646	185.86	100.263	70.0664	48.0426	43.4761	21.5116	11.0631	8.26046	8.60465	5.16279	2.86822	4.91694	4.46167	17.603	24.0041	19.8034	0	7.54414	14.4025	32.4978	21.1236	11.4802	11.3162	13.2022	27.7942	23.1039	30.1766	14.7865	19.8034	21.1236	17.603	26.4045	5.86767
AG1_Quigley201207_XENLA_00029258	5.16279	4.91694	5.73643	7.24602	12.5159	9.26655	5.37791	4.30233	6.45349	4.0155	5.16279	8.60465	10.5903	20.6512	13.1601	11.4729	4.91694	2.64758	4.30233	6.88372	21.1236	30.1766	17.603	16.6765	28.8049	4.06223	16.5028	29.7051	33.0056	21.1236	15.8427	15.0883	36.5601	63.3708	24.8513	49.2884	22.6324	20.3111	19.8034	7.92135
AGAP1_Taira201203_XENLA_stage_00184485	0	7.82241	6.88372	6.88372	5.37791	9.26655	7.45736	40.155	67.4605	35.7424	8.38402	6.73407	8.26046	7.57209	9.56072	8.60465	8.09849	6.02326	7.64858	8.03101	102.097	146.692	76.573	40.3833	44.8876	44.0075	38.0225	40.1348	41.3288	32.4978	22.3423	31.6854	52.809	42.2472	44.6845	23.1039	15.8427	39.6067	72.0123	89.7753
AGAP1_Taira201203_XENLA_tissue_00021122	12.6805	9.38689	0	9.38689	6.55592	5.98584	8.15177	9.26655	9.21927	50.3531	80.5708	26.7041	6.99128	6.88372	6.37382	9.26655	10.5168	7.37542	10.3256	7.74419	92.4157	70.412	42.7501	52.809	34.529	39.1178	39.6067	37.9565	27.315	31.2053	56.7208	49.0369	40.6223	25.0148	18.3683	40.2354	67.2114	84.4944	62.4106	55.5884
AGAP2_Horb201201_XENLA_00116027	25.814	1.91214	2.71726	4.52876	2.34672	6.25793	3.82429	8.03101	9.38689	2.86822	6.02326	12.0465	10.5903	11.4729	8.03101	7.82241	17.2093	13.7674	10.3256	10.9514	24.0041	21.1236	10.5618	52.809	48.0082	31.6854	35.206	20.3111	31.6854	15.8427	22.0037	38.4065	35.206	11.7353	33.6057	14.4025	22.2354	22.2354	58.6767	79.2135
AGAP2_XeXenL6RMv10024762m	3.82429	5.73643	5.43452	10.7558	7.82241	13.7674	17.2093	12.907	26.77	21.5116	8.60465	0	7.17054	4.91694	5.73643	6.45349	10.5168	8.03101	7.17054	5.73643	35.206	17.603	13.8971	16.5028	19.2033	31.6854	12.1867	17.603	35.206	46.2079	79.2135	105.618	8.8015	22.6324	48.4082	33.0056	23.4707	28.1648	30.8052	35.206
AGAP2_mgEST_Xl4jul2012_1013121274	15.3978	32.394	46.4651	13.4681	11.4729	13.4448	16.4271	10.9514	5.29517	4.63327	1.98569	5.16279	9.96328	2.86822	9.83389	7.04017	4.78036	6.73407	4.69345	7.64858	522.531	521.877	728.764	275.525	217.637	141.924	129.622	139.224	85.3068	58.9023	54.8401	73.9326	77.8238	61.6105	45.2648	50.4086	49.8752	39.0327	33.6057	64.5443
AGA_Ismailoglu201203_XENLA_00068568	1.91214	5.06156	3.03694	8.03101	22.3721	9.56072	8.03101	14.1724	22.2287	65.0961	89.3245	55.2132	18.0698	3.44186	0	3.44186	1.63898	3.62301	2.71726	9.68023	19.8034	5.55884	2.77942	10.0589	15.8427	52.809	63.3708	50.1685	88.015	140.824	144.651	74.8127	43.4898	59.8502	35.206	52.809	45.7678	43.4898	31.0641	20.5368
AGBL1_Ismailoglu201203_XENLA_00041602	4.30233	1.01231	2.45847	5.43452	6.69251	9.11081	8.60465	5.73643	5.29517	11.4729	11.9141	6.88372	5.73643	4.04925	4.91694	8.60465	11.4729	10.3256	7.94275	10.3256	39.6067	12.4256	15.0883	13.8971	17.603	27.9577	26.4045	8.8015	20.3111	39.6067	44.6845	26.4045	14.0824	24.8513	10.0589	17.603	23.4707	5.2809	12.1867	26.4045
AGBL1_Taira201203_XENLA_tissue_00043616	7.17054	5.73643	8.60465	9.83389	4.91694	7.82241	4.78036	6.19535	8.03101	9.96328	4.91694	10.5903	4.91694	5.73643	6.55592	9.26655	0	17.2093	10.3256	6.45349	35.206	24.6442	6.60112	37.7207	15.0883	28.8049	41.0737	29.573	42.2472	19.4559	56.5811	48.7468	18.8604	35.206	37.7207	24.3734	17.603	105.618	42.2472	19.8034
AGBL1_Taira201203_XENLA_tissue_00126707	3.82429	7.08618	7.08618	5.73643	6.61896	3.12896	3.22674	2.34672	7.74419	13.7674	13.1601	8.60465	20.436	22.5045	10.1691	4.30233	3.27796	6.69251	8.60465	8.60465	20.5368	27.9577	21.7449	35.206	48.7468	14.4025	13.2022	7.20123	18.4831	23.764	24.8513	21.1236	29.7051	32.4978	31.2053	17.603	17.603	29.3383	36.9663	61.6105
AGBL2_Quigley201112_XENLA_00060158	17.2093	6.88372	2.45847	1.22924	4.78036	10.3256	19.6678	49.0465	62.0335	37	53.4394	11.4729	4.69345	4.30233	5.73643	4.52876	11.9141	8.03101	4.69345	8.94884	65.4831	57.6098	56.3296	24.3734	11.1177	35.206	52.809	33.6057	38.1398	33.353	13.2022	12.2812	15.8427	15.0883	21.1236	2.93383	15.0883	30.1766	2.64045	13.2022
	NA	NA	NA	NA	NA	NA	0	7.52907	5.53156	1.72093	13.2379	4.30233	10.3256	10.5903	10.1231	9.56072	NA	9.38689	10.9514	17.2093	17.603	9.60163	14.4025	NA	41.0737	24.8513	12.1867	21.1236	39.6067	20.3111	3.5206	16.9743	26.4045	21.1236	NA	NA	NA	NA	NA	NA
AGBL4_Kwon201107_XENLA_00034597	1.63898	4.78036	13.5216	4.91694	3.07309	5.01938	7.52907	10.9514	35.3244	92.6024	154.884	89.4884	40.4044	16.2532	8.60465	9.56072	6.88372	0	9.38689	3.82429	22.6324	29.3383	75.4414	79.2135	41.4928	41.8071	33.0056	57.6098	36.1325	17.603	19.8034	15.8427	11.4802	23.4707	17.603	41.0737	26.4045	52.809	33.6057	17.603
AGBL4_Taira201203_XENLA_tissue_00269553	5.73643	51.6279	34.4186	5.73643	2.86822	4.91694	10.0388	15.7752	28.6822	7.04017	6.37382	11.4729	6.69251	6.88372	18.4385	18.6434	12.907	12.907	14.1724	4.52876	35.206	52.809	52.809	70.412	44.0075	22.6324	26.4045	13.2022	58.6767	14.4025	11.7353	26.4045	26.4045	21.1236	22.6324	17.603	13.2022	6.60112	12.4256	16.6765
AGBL5_Ismailoglu201203_XENLA_00009693	1.91214	2.15116	0	8.60465	7.08618	3.9112	5.01938	41.5048	159.801	180.245	59.3424	41.3023	17.2093	18.5331	7.74419	5.73643	NA	NA	NA	NA	NA	NA	NA	NA	11.7353	15.8427	8.12446	10.5618	10.5618	5.463	13.8971	22.6324	9.31923	6.60112	9.60163	9.31923	0	0	6.60112	17.603
AGBL5_Taira201203_XENLA_stage_00165215	10.0388	7.08618	4.58915	1.91214	3.82429	3.44186	7.64858	11.4729	4.30233	7.94275	16.062	3.74115	4.04925	11.1354	11.4729	1.63898	4.30233	0	6.07387	8.97877	17.603	6.21282	10.5618	5.86767	5.86767	10.5618	17.603	13.2022	6.60112	0	10.5618	6.88813	1.55321	9.31923	10.5618	17.603	26.4045	11.1177	12.4256	11.4802
AGFG1_Quigley201207_XENLA_00044156	0	3.97138	4.91694	3.82429	9.68023	9.68023	18.2216	37.2868	117.023	133.544	115.876	76.989	41.794	23.7652	17.2093	6.61896	3.12896	6.55592	9.17829	6.34027	10.5618	8.12446	15.0883	11.7353	6.60112	6.60112	9.31923	13.2022	13.2022	4.22472	0	19.4559	13.2022	12.5736	13.2022	12.1867	4.80082	5.02943	14.0824	8.33826
AGFG1_TC425960	2.86822	NA	17.2093	10.869	5.98584	10.3256	13.9826	23.9018	49.4767	100.127	96.5941	107.745	110.14	6.88372	17.2093	5.37791	9.83389	1.81151	3.62301	6.07387	9.31923	5.55884	5.55884	15.0883	16.5028	13.2022	21.1236	10.5618	9.18417	8.51758	24.0041	30.8052	49.8752	56.1096	49.2884	48.2169	19.4559	26.4045	NA	17.603
AGGF1_Ismailoglu201203_XENLA_00041751	3.44186	4.91694	4.30233	4.69345	5.29517	8.60465	15.7752	67.6899	72.064	104.443	164.718	30.5943	6.88372	7.37542	10.3256	34.4186	0	0	NA	NA	NA	NA	0	52.809	316.854	36.9663	30.1766	21.1236	29.3383	45.2648	12.747	3.30056	0	4.40075	19.8034	16.2489	9.60163	22.0037	22.6324	10.5618
AGGF1_Taira201203_XENLA_stage_00063114	0	4.30233	3.27796	1.56448	7.17054	7.74419	28.6822	34.9922	103.256	103.256	51.6279	NA	NA	NA	NA	NA	NA	NA	NA	NA	NA	NA	NA	NA	NA	NA	NA	NA	NA	132.022	48.4082	33.353	17.603	23.4707	21.1236	17.603	19.2033	5.02943	8.8015	52.809
AGGF1_Taira201203_XENLA_tissue_00271316	0	0	3.44186	0.905753	6.88372	8.15177	11.4729	43.3974	71.9662	109.875	34.4186	NA	NA	NA	NA	NA	NA	NA	NA	NA	NA	NA	NA	NA	NA	NA	NA	NA	NA	60.3531	44.6845	21.6037	18.3683	20.5368	16.6765	15.8427	8.33826	5.2809	21.1236	17.603
AGK_XeXenL6RMv10040338m	0	NA	5.73643	7.08618	7.94275	10.7558	17.2093	22.3721	9.83389	5.37791	8.60465	NA	NA	NA	NA	NA	NA	NA	NA	NA	NA	NA	NA	NA	NA	NA	NA	NA	NA	39.6067	23.1039	20.1177	21.1236	17.603	39.6067	32.4978	15.5321	0	NA	0
AGL_Ismailoglu201203_XENLA_00007191	6.45349	7.64858	13.7674	13.7674	18.5331	14.5617	8.60465	13.1118	50.7222	167.4	133.987	131.938	32.9845	3.97138	4.78036	6.25793	12.0465	10.7558	9.17829	12.0465	69.3118	44.0075	73.9326	84.4944	69.0579	89.3691	72.6124	47.7796	36.1325	43.2074	26.4045	35.206	8.8015	0	8.8015	24.0041	21.1236	26.4045	21.1236	18.4831
AGL_Taira201203_XENLA_stage_00065276	2.5814	4.30233	3.9112	4.69345	14.7508	3.22674	2.15116	11.1354	11.8314	5.73643	5.73643	8.09849	8.60465	5.01938	3.44186	7.37542	13.385	15.4884	4.30233	5.43452	5.55884	15.8427	21.1236	23.4707	52.809	31.6854	6.60112	3.77207	15.5321	7.54414	5.86767	16.5028	12.4256	0	3.30056	7.54414	9.60163	9.60163	13.2022	5.2809
AGL_Taira201203_XENLA_tissue_00038269	3.82429	4.8186	5.95707	4.13023	8.60465	5.73643	4.91694	10.5903	13.1118	7.37542	7.48231	10.869	8.60465	4.91694	2.45847	8.60465	10.7558	11.4729	6.45349	1.81151	11.1177	13.2022	13.2022	26.4045	46.2079	12.5736	2.51471	8.8015	13.8971	9.18417	7.54414	12.5736	12.1867	0	4.40075	7.54414	8.44944	14.2178	12.6742	0
AGMAT_Taira201203_XENLA_stage_00084225	17.2093	18.2216	25.814	18.7738	16.197	8.60465	10.869	4.91694	5.73643	11.7748	7.64858	7.37542	9.83389	NA	NA	NA	NA	NA	NA	NA	NA	NA	NA	NA	NA	NA	NA	30.1766	41.4928	41.0737	44.4707	44.0075	128.25	38.9119	38.4065	55.9154	76.8131	114.419	124.256	264.045
AGMO_Ismailoglu201203_XENLA_00024260	3.12896	5.73643	8.03101	13.5216	9.56072	4.78036	9.38689	5.73643	5.73643	5.73643	5.43452	8.03101	4.91694	11.9141	17.2093	13.385	6.25793	2.29457	1.14729	2.15116	16.5028	17.603	7.0412	19.2033	17.603	21.1236	8.12446	22.6324	28.1648	16.6765	3.5206	2.93383	7.0412	9.60163	11.7353	20.5368	45.2648	31.6854	29.3383	9.60163
-	NA	20.0775	10.5903	4.48938	6.88372	6.88372	7.17054	9.38689	0	17.2093	4.78036	14.9147	7.17054	6.07387	6.45349	18.8483	18.9302	12.907	34.4186	8.60465	26.4045	0	33.0056	29.0449	25.1471	8.8015	12.4256	8.8015	10.5618	14.6692	26.4045	13.2022	14.4025	17.603	31.6854	24.6442	13.7763	20.3111	52.809	NA
AGPAT1_TC415197	2.86822	2.15116	NA	8.60465	10.869	24.2955	55.0698	106.293	112.367	70.112	125.382	68.8372	51.6279	35.8527	27.5349	22.9457	15.4884	12.2924	11.9717	8.23054	16.0723	20.6644	17.603	15.8427	26.4045	36.9663	35.206	14.0824	14.0824	18.8604	7.82355	12.4256	9.31923	10.5618	9.31923	8.33826	7.54414	NA	13.2022	8.8015
AGPAT1_XeXenL6RMv10053424m	3.97138	3.12896	11.4729	3.44186	12.2924	5.73643	17.2093	25.814	56.9231	72.064	46.1209	96.6999	135.027	81.1296	32.6071	21.9027	10.3256	NA	NA	2.24469	0	NA	NA	10.5618	9.60163	2.77942	7.54414	8.12446	12.5736	8.44944	16.5028	16.2489	8.8015	8.8015	4.40075	22.6324	21.1236	52.809	14.4025	12.1867
AGPAT2_Taira201203_XENLA_tissue_00248521	3.74115	2.06512	0.819491	6.69251	9.56072	8.26046	3.27796	9.17829	10.3256	11.8314	8.15177	5.73643	7.08618	13.2379	5.01938	14.8626	13.1118	7.28086	7.24602	7.74419	6.88813	2.11236	7.54414	8.8015	2.93383	4.22472	12.5736	17.603	21.1236	16.5028	13.8971	6.60112	9.31923	20.3111	11.0019	12.002	10.0589	18.28	13.8971	13.2022
AGPAT3_Ismailoglu201203_XENLA_00061042	10.0388	9.83389	2.86822	2.5814	10.5168	5.16279	4.30233	12.2924	17.2093	33.4063	74.3129	61.5563	34.4186	8.09849	3.22674	6.02326	2.75349	6.02326	3.44186	4.04925	15.5321	8.44944	39.6067	40.1348	39.6067	26.4045	9.31923	33.6057	36.5601	50.4086	77.6603	67.8973	118.192	87.1348	68.6517	105.618	89.7753	202.434	120.706	118.82
AGPAT4_Taira201203_XENLA_stage_00191377	5.06156	7.52907	7.94275	6.69251	7.17054	12.907	15.0581	60.8945	125.628	97.2326	60.2326	43.0233	17.2093	12.907	1.91214	1.91214	8.60465	NA	10.3256	3.44186	47.5281	42.2472	NA	35.206	23.4707	29.3383	13.2022	26.4045	30.1766	10.1556	18.4831	21.1236	20.3111	29.7051	19.8034	8.8015	2.93383	8.12446	13.2022	3.10641
AGPAT4_Taira201203_XENLA_tissue_00026721	9.11081	11.4729	9.11081	8.60465	8.60465	10.5903	1.43411	9.38689	8.15177	5.06156	10.5903	12.907	10.1231	18.2849	20.6512	23.8283	5.95707	2.64758	14.0803	10.5903	12.4256	39.6067	24.8513	18.28	21.6037	8.12446	4.40075	9.60163	8.33826	0	24.3734	39.6067	15.5321	19.8034	36.9663	12.1867	10.1556	6.09334	14.4025	8.12446
AGPAT4_Taira201203_XENLA_tissue_00112203	9.68023	3.82429	2.02462	5.47569	5.73643	2.22056	7.17054	18.2849	52.7035	52.3163	90.3488	59.8884	68.8372	21.5116	8.60465	7.52907	6.25793	12.907	0	1.43411	26.4045	26.4045	12.4256	16.8029	11.0019	3.40703	4.40075	16.5028	16.5028	4.22472	2.64045	4.22472	14.4025	23.1039	12.002	3.30056	19.2033	33.0056	12.5736	8.8015
AGPAT5_Ismailoglu201203_XENLA_00041197	0.905753	4.78036	2.29457	1.37674	2.64758	3.58527	6.34027	34.4186	74.2717	130.428	115.548	46.8093	32.0719	15.8855	8.60465	4.09745	0	3.07309	4.30233	4.52876	11.1177	11.7353	10.5618	6.33708	16.2489	17.603	11.1177	13.2022	11.1177	8.33826	5.02943	6.33708	12.002	24.3734	23.1039	15.0883	8.8015	13.2022	13.2022	11.1177
AGPAT5_Kwon201107_XENLA_00049441	20.0775	6.61896	7.82241	8.03101	11.9141	21.5116	42.5704	81.7442	73.7542	81.9491	86.0465	88.0711	45.4817	22.2709	17.2093	9.83389	6.45349	2.34672	3.68771	5.37791	26.4045	16.2489	14.4025	17.603	12.1867	4.40075	11.1177	13.2022	11.3162	5.02943	18.28	21.7449	15.0883	12.4256	10.5618	18.8604	9.90169	12.002	18.8604	13.2022
AGPAT6_Kwon201107_XENLA_00107900	6.45349	9.56072	3.33083	9.26655	1.72093	4.91694	6.45349	6.25793	11.0631	10.0388	7.37542	3.27796	7.82241	7.37542	10.3256	10.5903	3.44186	5.16279	10.3256	4.30233	37.4064	58.6767	17.0352	40.6223	15.8427	18.8604	72.6124	52.809	37.7207	48.4082	26.4045	30.1766	21.6037	33.9486	42.2472	28.4356	21.1236	17.603	21.1236	13.2022
AGPAT6_Taira201203_XENLA_stage_00066460	13.385	1.72093	3.07309	4.91694	7.37542	3.97138	2.29457	13.2379	15.1847	18.6434	21.0336	3.9112	11.7748	13.1601	9.38689	17.2093	2.45847	7.37542	5.73643	3.68771	11.7353	2.64045	7.54414	11.3162	15.0883	12.1867	7.0412	4.06223	3.10641	13.2022	23.4707	7.20123	11.1177	21.7449	4.80082	9.90169	18.8604	11.3162	10.5618	11.3162
AGPHD1_TC421569	6.61896	10.5903	6.25793	5.29517	9.56072	9.38689	6.37382	6.19535	6.25793	10.5168	10.5168	6.34027	8.60465	8.60465	4.04925	2.02462	8.60465	5.73643	2.64758	6.55592	37.7207	52.809	52.809	26.4045	21.7449	52.809	165.028	89.1152	83.3826	102.684	123.221	96.0163	88.7191	48.8972	33.6057	58.6767	52.809	55.2094	64.9957	44.6845
AGPS_Amin201106_XENLA_00077967	3.62301	0.860465	4.30233	19.1214	11.186	10.7558	27.5349	25.814	128.496	137.674	89.6695	38.39	13.6488	7.08618	12.1899	5.98584	8.15177	5.73643	3.9112	4.91694	15.0883	12.002	11.7353	16.6765	25.2565	11.0019	24.8513	21.852	22.3423	16.6765	11.3162	10.5618	5.2809	21.1236	19.8034	10.5618	17.603	9.90169	2.64045	2.77942
AGPS_Ismailoglu201203_XENLA_00066908	7.52907	12.907	22.1262	34.4186	17.8712	16.4611	25.814	24.7384	99.4315	105.407	103.256	48.3499	19.6678	2.71726	7.64858	9.68023	3.03694	4.69345	2.5814	6.88372	31.6854	36.9663	19.2033	24.8513	42.9073	58.6767	16.6765	20.1177	25.1471	31.0641	13.2022	29.3383	29.7051	30.8052	25.2565	20.3111	42.9073	41.4928	35.206	42.9073
AGR2_Kwon201107_XENLA_00107901	6.88372	5.73643	4.46167	4.91694	4.09745	1.72093	2.71726	7.37542	6.45349	2.99292	2.02462	5.29517	6.88372	6.14618	3.12896	6.88372	2.45847	0	0	4.52876	42.2472	26.4045	11.7353	20.1177	12.5736	10.5618	2.77942	5.02943	33.0056	18.3683	31.0641	32.4978	28.1648	22.6324	43.2074	52.809	7.54414	17.603	26.4045	19.4559
AGR2_Taira201203_XENLA_stage_00104699	14.5617	19.3605	6.69251	7.04017	10.7558	9.83389	4.48938	3.30948	5.73643	8.60465	15.8855	7.52907	9.56072	6.07387	4.04925	8.60465	9.38689	7.37542	0	12.907	60.9334	85.8146	44.0075	26.4045	23.1039	15.0883	9.18417	10.1556	14.0824	26.4045	44.6845	39.6067	17.603	24.8513	37.2769	72.6124	72.0123	30.1766	158.427	57.2097
AGRN_Quigley201112_XENLA_00054624	1.81151	2.99292	2.71726	2.45847	4.91694	5.43452	6.25793	9.56072	17.7308	38.0039	66.7721	100.674	94.1983	58.5116	21.0336	13.1601	12.6805	24.093	8.60465	21.5116	11.1177	13.7763	13.8971	33.9486	30.1766	55.5884	69.6118	91.9268	100.817	149.625	177.438	142.584	208.457	260.524	269.913	152.214	77.8238	84.4944	73.9326	56.1096
AGRN_Quigley201112_XENLA_00079738	0	5.43452	5.73643	2.86822	4.04925	11.7748	46.711	52.5337	51.6279	128.114	96.9979	55.0698	59.5707	22.9457	12.4289	10.7558	0	4.30233	6.88372	8.60465	121.461	45.7678	30.8052	140.824	290.449	196.567	383.745	593.086	271.086	319.254	384.332	198.562	316.854	430.016	222.354	124.256	83.6142	30.8052	30.5736	33.0056
AGRN_Taira201203_XENLA_stage_00135882	3.03694	2.71726	3.62301	5.73643	5.29517	5.16279	8.03101	8.60465	4.91694	3.22674	3.03694	3.27796	7.64858	12.907	7.37542	4.52876	5.37791	6.02326	4.69345	10.1231	9.31923	14.4025	36.9663	36.3062	13.8971	18.8604	39.6067	29.3383	10.0589	6.21282	19.8034	15.0883	22.0037	21.1236	23.764	12.1867	5.86767	11.1177	8.33826	3.10641
AGRN_Taira201203_XENLA_tissue_00124619	2.34672	3.27796	2.71726	5.06156	5.23761	7.74419	7.8876	11.1628	28.6822	64.1438	92.3868	72.5784	67.8811	46.9345	20.0775	12.576	14.9147	14.7508	14.1724	27.0432	16.8029	17.603	25.0148	37.2769	41.3288	68.6517	90.2154	94.1998	125.177	194.433	163.986	135.467	240.574	283.248	237.64	103.587	63.3708	67.8973	52.809	45.2648
AGRN_XeXenL6RMv10009852m	4.58915	6.14618	4.04925	7.37542	4.30233	2.86822	8.60465	7.74419	8.60465	13.2379	2.29457	9.05753	6.88372	9.0144	7.0112	5.23761	1.07558	1.91214	4.30233	5.73643	30.8052	26.4045	20.5368	26.4045	13.7763	11.7353	17.603	10.5618	11.1177	21.1236	28.4356	5.86767	13.2022	9.90169	2.93383	7.92135	11.3162	18.6385	22.6324	24.6442
AGRP_XeXenL6RMv10043301m	6.88372	1.32379	7.17054	9.38689	4.30233	8.60465	13.2379	4.09745	5.73643	11.7748	6.25793	2.86822	6.69251	6.69251	5.73643	5.73643	11.8314	4.58915	4.30233	3.22674	19.8034	13.2022	35.206	36.3062	26.4045	8.8015	14.6692	8.8015	13.2022	19.2033	5.55884	4.40075	7.54414	20.3111	18.8604	13.2022	24.0041	13.2022	12.1867	24.6442
AGTPBP1_Taira201203_XENLA_stage_00069491	5.37791	3.68771	3.62301	5.16279	4.48938	15.6448	7.64858	10.0388	22.9457	11.4729	4.69345	5.73643	6.14618	7.94275	13.385	9.56072	3.68771	14.3411	11.9141	11.0631	19.8034	7.54414	8.33826	10.5618	6.88813	24.0041	29.3383	8.8015	35.206	13.2022	19.2033	23.4707	7.54414	16.2489	17.603	23.4707	11.3162	8.8015	8.12446	18.8604
AGTPBP1_XeXenL6RMv10025811m	9.83389	9.83389	9.26655	13.5216	13.1601	18.2849	17.2093	11.4729	3.03694	6.45349	7.17054	6.61896	3.44186	NA	NA	NA	NA	NA	NA	NA	NA	NA	NA	NA	NA	NA	NA	21.1236	12.1867	17.603	19.8034	3.10641	10.5618	14.0824	16.5028	21.7449	37.7207	24.3734	52.809	37.7207
AGTR1_Taira201203_XENLA_tissue_00221309	2.71726	4.91694	6.88372	6.25793	4.91694	8.03101	6.88372	0.860465	6.07387	4.91694	8.60465	20.6512	12.5159	6.25793	2.29457	7.37542	4.58915	4.30233	2.02462	3.12896	8.33826	11.3162	21.1236	33.6057	17.603	38.7266	56.3296	39.6067	40.3833	40.2354	52.809	84.4944	76.8131	67.2114	28.1648	18.8604	24.6442	26.4045	15.5321	24.0041
AGTR2_Amin201106_XENLA_00031235	3.97138	12.5159	9.83389	20.6512	25.814	NA	4.30233	5.01938	3.9112	0.748231	3.22674	4.04925	4.30233	17.2093	7.82241	2.64758	2.29457	3.44186	4.63327	6.14618	26.4045	30.4667	23.764	21.1236	32.4978	33.6057	41.0737	23.1039	18.6385	26.4045	11.4802	28.8049	28.6049	13.2022	NA	184.831	73.9326	33.9486	72.0123	64.9957
AGT_XeXenL6RMv10048668m	3.30948	3.9112	2.15116	4.78036	8.60465	5.37791	7.17054	NA	NA	5.16279	9.83389	4.58915	1.22924	7.74419	4.13023	3.97138	5.43452	5.16279	6.73407	4.30233	33.0056	11.4802	5.2809	19.4559	14.2178	19.0112	18.4831	15.0883	10.5618	22.6324	36.9663	NA	NA	17.603	13.2022	26.4045	23.4707	9.90169	14.4025	12.1867
AGXT2L1_Taira201203_XENLA_tissue_00069532	0	2.86822	7.37542	8.60465	NA	8.60465	NA	5.73643	2.5814	11.7336	8.23054	14.7508	10.3256	5.73643	6.61896	14.1724	11.7748	10.3256	9.68023	9.46512	10.5618	19.8034	10.5618	11.1177	24.8513	8.12446	17.603	26.4045	18.8604	11.4802	9.60163	5.2809	8.8015	NA	0	NA	26.4045	30.1766	8.8015	52.809
AGXT2L1_Taira201203_XENLA_tissue_00139205	4.04925	7.64858	5.98584	7.82241	14.5617	8.09849	4.30233	NA	9.38689	11.0631	11.4729	4.91694	4.91694	4.46167	4.09745	3.12896	5.98584	6.34027	5.50698	1.14729	3.5206	21.1236	8.33826	4.59209	14.4025	2.51471	15.6471	32.6913	11.3162	17.603	26.4045	14.4025	NA	13.2022	12.4256	16.2489	19.2033	11.4802	5.86767	9.31923
AGXT2_Taira201203_XENLA_tissue_00264738	3.12896	2.45847	3.03694	1.14729	8.60465	5.06156	1.56448	4.09745	5.01938	3.30948	2.34672	3.58527	5.73643	5.01938	4.91694	4.78036	4.91694	NA	NA	NA	NA	NA	NA	52.809	29.3383	22.6324	15.4026	17.603	17.603	21.6037	16.2489	19.8034	20.1177	36.0061	55.9154	59.4101	17.603	18.6385	22.6324	19.2033
AGXT2_XeXenL6RMv10005383m	8.03101	14.7508	17.2093	11.4729	6.45349	3.58527	3.44186	3.27796	3.9112	6.73407	7.52907	3.97138	3.97138	8.60465	9.83389	6.25793	0	0	8.60465	2.45847	18.8604	11.3162	11.7353	0	9.60163	30.1766	30.8052	24.3734	28.4356	13.2022	13.7763	9.60163	12.5736	10.5618	6.60112	13.2022	35.206	67.8973	30.1766	14.0824
AGXT_Taira201203_XENLA_tissue_00130648	17.2093	2.45847	3.12896	7.37542	6.25793	0	7.64858	10.9514	17.2093	6.07387	1.49646	0.614618	10.3256	5.37791	5.73643	5.73643	4.69345	9.17829	2.99292	7.74419	63.3708	22.6324	28.8049	22.6324	33.6057	8.8015	11.7353	28.8049	37.7207	27.9577	9.18417	9.43018	52.809	36.3062	22.0037	26.4045	52.809	31.6854	13.7763	10.5618
AGXT_Taira201203_XENLA_tissue_00226987	17.2093	15.8855	5.43452	6.73407	7.48231	12.907	11.4729	15.7752	8.60465	7.04017	8.23054	9.26655	14.3411	6.25793	21.5116	20.0775	0	4.30233	7.94275	6.14618	30.1766	52.809	33.0056	26.4045	114.419	158.427	48.0082	202.434	101.556	71.1773	57.6098	66.0112	52.809	70.412	85.8146	32.1446	36.7367	55.5884	113.742	62.4106
AH002508.1	14.3411	5.73643	6.10653	7.64858	7.17054	6.88372	NA	18.9302	65.7082	91.7829	93.8689	20.2462	11.4729	NA	NA	NA	NA	NA	NA	NA	NA	NA	NA	NA	NA	NA	NA	54.0663	55.9154	105.618	116.18	153.626	21.1236	NA	31.6854	17.603	14.6692	10.2211	23.4707	23.4707
AH005463.1	28.3121	32.198	21.2585	20.9302	27.6578	28.4328	34.4186	37.1359	64.788	58.3204	26.0747	25.814	25.2403	28.6822	31.2896	30.1163	68.8372	NA	NA	NA	NA	NA	NA	528.09	910.955	672.114	871.348	728.764	424.672	304.052	624.906	717.581	544.766	664.513	484.465	367.777	268.327	363.45	448.025	448.025
AH010077.2	4.52876	3.76453	5.98584	19.3605	3.22674	5.73643	6.69251	5.37791	7.52907	5.37791	4.91694	6.25793	1.98569	2.96712	2.34672	6.02326	7.64858	NA	0	4.04925	12.4256	52.809	NA	35.206	18.4831	16.8029	21.852	14.2178	28.8049	75.4414	59.4101	36.3062	36.3062	41.0737	41.0737	33.0056	46.2079	16.0723	18.1531	22.2354
AHCTF1_Taira201203_XENLA_tissue_00226835	10.869	2.86822	6.19535	5.73643	9.05753	15.0581	17.2093	64.5349	81.7442	62.3256	90.062	73.3266	39.7138	19.1214	3.82429	5.55139	4.84012	4.09745	3.44186	7.17054	17.603	2.11236	0	4.95084	6.81406	8.8015	11.7353	8.12446	9.18417	8.8015	21.409	66.0112	178.23	113.162	122.121	44.4707	33.0056	19.0112	17.603	36.1325
AHCYL1_Taira201203_XENLA_tissue_00107620	29.2558	13.385	6.25793	4.52876	4.78036	12.5159	25.2403	53.9225	114.391	73.6176	113.295	44.4574	25.3078	4.91694	1.43411	12.907	6.45349	6.34027	4.78036	8.03101	126.742	105.618	38.4065	30.5736	35.206	33.6057	45.7678	56.3296	24.8513	5.86767	30.8052	28.6049	21.7449	33.9486	22.0037	29.7051	22.0037	33.353	35.206	21.1236
AHCYL2_Ismailoglu201203_XENLA_00074420	7.52907	4.30233	1.56448	5.29517	17.2093	6.25793	5.06156	11.1354	24.2955	54.0864	68.8372	78.6711	67.5134	80.8837	81.4574	49.7158	13.7674	25.814	12.2924	7.94275	26.4045	44.0075	24.0041	4.06223	35.206	24.0041	12.4256	18.6385	21.7449	33.9486	13.7763	11.3162	8.12446	23.764	10.5618	0	0	26.4045	7.54414	0
AHCYL2_Kwon201107_XENLA_00047311	2.29457	0.860465	2.86822	4.30233	1.01231	4.69345	15.9801	8.09849	10.9514	27.1377	56.6473	81.7442	93.6951	85.0904	43.0233	32.9845	15.8855	9.46512	9.68023	6.55592	10.0589	19.8034	13.2022	4.06223	17.603	5.65811	20.5368	14.6692	13.2022	17.603	12.1867	14.4025	24.8513	30.1766	16.8029	6.21282	7.92135	13.2022	23.764	17.603
AHCY_TC418222	8.15177	3.27796	3.82429	6.45349	6.34027	12.2924	6.45349	9.05753	27.0432	41.6646	77.4419	53.4718	30.3212	8.23054	23.6628	1.81151	11.4729	11.4729	7.37542	4.8186	44.4707	32.6913	46.9413	29.7051	30.5736	37.7207	26.4045	30.5736	33.9486	44.4707	19.3633	26.4045	25.1471	13.7763	26.4045	8.33826	17.603	17.603	10.0589	6.33708
AHDC1_Taira201203_XENLA_stage_00218082	21.7984	38.2429	14.3411	13.7674	5.06156	9.56072	51.6279	48.591	97.9606	100.127	42.7046	31.6279	37	33.343	18.1654	10.7558	21.9027	18.1654	10.7558	15.7752	221.798	363.795	196.567	145.225	127.363	134.956	211.236	170.853	101.556	72.0123	60.6325	71.3635	116.18	158.427	158.427	141.924	187.232	140.824	161.728	233.24
AHDC1_XeXenL6RMv10001773m	10.1691	6.25793	6.07387	12.2924	7.08618	4.69345	5.43452	6.19535	5.16279	2.75349	2.86822	3.68771	3.12896	8.60465	8.03101	6.88372	7.08618	8.60465	4.52876	3.82429	8.8015	25.0148	14.4025	9.31923	10.5618	10.5618	31.6854	24.0041	22.6324	8.8015	6.33708	10.5618	4.22472	8.33826	19.2033	12.4256	30.1766	15.5321	14.4025	21.6037
AHI1_Park201106_XENLA_00014399	6.25793	2.86822	7.64858	15.2972	13.7674	3.44186	0	1.43411	0.956072	1.43411	5.73643	0	NA	6.88372	6.88372	3.58527	7.94275	5.73643	8.60465	20.6512	10.5618	13.2022	23.4707	18.28	15.4026	3.5206	10.5618	NA	0	5.86767	15.4026	11.7353	0	0	10.5618	0	11.7353	5.86767	17.603	19.2033
AHI1_Quigley201207_XENLA_00031399	5.73643	4.78036	3.44186	9.56072	9.38689	5.73643	5.47569	11.7336	58.2469	91.7829	126.723	40.8721	73.1395	50.1938	13.9826	17.2093	12.0465	3.82429	0	1.91214	35.206	13.2022	23.4707	58.0899	88.015	56.1096	57.2097	48.4082	19.8034	86.4147	49.8752	73.1201	28.8049	14.4025	30.8052	33.6057	29.3383	18.4831	11.7353	35.206
AHI1_TeperekTkacz201206_XENLA_00047049	9.68023	20.0775	14.5617	5.73643	NA	4.04925	2.86822	7.17054	3.44186	7.37542	12.1477	9.11081	13.1601	3.12896	9.05753	17.2093	3.82429	NA	NA	NA	NA	NA	NA	5.86767	13.2022	8.33826	2.40041	15.5321	6.21282	12.4256	20.1177	18.4831	17.603	17.603	12.4256	NA	11.7353	20.3111	17.603	9.90169
AHI1_XeXenL6RMv10034082m	8.60465	8.09849	8.03101	9.83389	4.91694	8.19491	4.91694	5.73643	21.7984	11.186	7.64858	10.6534	8.19491	7.64858	10.3256	27.5349	17.2093	23.4672	22.5872	10.3256	7.92135	3.30056	48.0082	16.2489	10.5618	10.5618	5.86767	5.02943	20.1177	20.5368	13.2022	17.603	3.5206	1.88604	7.54414	7.54414	11.3162	21.1236	15.5321	7.54414
AHNAK_TC443234	3.03694	12.5159	8.60465	12.2924	3.03694	10.3256	7.24602	4.74739	5.98584	3.74115	3.9112	10.5168	4.30233	5.06156	5.73643	8.60465	14.0803	10.0388	9.56072	4.30233	0	11.7353	30.8052	24.0041	17.603	28.1648	12.4256	7.92135	11.7353	12.002	16.0723	16.0723	10.926	11.1177	7.92135	24.8513	30.1766	15.8427	19.2033	15.5321
AHNAK_TeperekTkacz201206_XENLA_00076230	7.08618	9.05753	4.69345	3.44186	6.73407	9.26655	17.2093	5.73643	3.44186	5.29517	10.5903	3.03694	1.98569	9.56072	8.23054	4.30233	4.09745	3.03694	1.37674	1.56448	24.0041	21.1236	12.4256	10.0589	21.1236	18.3683	11.7353	12.1867	18.6385	20.3111	28.4356	47.5281	31.6854	36.9663	24.3734	20.6644	21.1236	16.8029	13.8971	15.5321
	NA	NA	NA	NA	NA	7.37542	2.06512	5.73643	23.7652	54.0864	105.407	83.497	37.8605	24.8579	25.814	21.5116	12.6805	17.2093	12.6202	4.13023	25.3483	42.2472	44.6845	41.6913	92.4157	158.427	211.236	89.7753	84.1032	75.9129	70.412	75.4414	73.3458	44.3596	45.2648	NA	NA	NA	NA	NA
AHR_Taira201203_XENLA_tissue_00274374	8.60465	4.30233	11.8314	4.52876	4.30233	4.13023	1.49646	7.94275	25.3078	52.7752	90.3488	72.7484	76.989	39.0519	19.9628	11.1354	4.69345	4.52876	3.03694	4.09745	5.02943	6.21282	16.6765	12.002	15.5321	14.7865	18.28	27.7942	31.2053	16.5028	35.206	46.5962	16.2489	9.18417	2.11236	9.90169	22.2354	19.8034	13.2022	26.4045
AHSA1_TC420707	10.7558	4.91694	10.1231	14.5617	16.3488	26.8465	54.6208	99.6328	116.163	78.4744	103.256	52.4884	91.7829	53.54	19.6678	11.4729	5.53156	8.09849	13.1601	16.1337	13.2022	18.8604	12.4256	8.12446	10.5618	8.44944	9.18417	8.33826	13.2022	12.6742	32.4978	10.5618	41.0737	29.3383	45.2648	17.603	11.3162	15.5321	3.10641	3.30056
AHSG_Taira201203_XENLA_tissue_00039051	2.71726	6.55592	4.30233	7.37542	8.60465	5.73643	17.2093	8.60465	14.3411	8.60465	5.98584	6.07387	4.52876	3.44186	4.30233	6.02326	3.54309	3.56055	5.37791	9.68023	13.8971	15.0883	15.0883	7.54414	13.2022	4.40075	52.809	26.4045	13.2022	30.1766	25.2565	12.4256	11.1177	14.0824	6.60112	7.92135	10.8724	20.031	19.8034	33.0056
AIDA_Taira201203_XENLA_stage_00011178	4.09745	4.69345	3.44186	13.5216	12.907	13.2981	37	59.8884	76.6091	82.8198	57.7741	31.1406	22.9457	7.37542	1.81151	6.07387	6.88372	1.91214	2.15116	6.55592	5.02943	14.4025	7.0412	0	0	9.60163	2.64045	4.22472	6.81406	4.95084	9.43018	10.0589	3.5206	7.54414	0	9.31923	31.6854	14.6692	13.2022	5.02943
AIF1L_Taira201203_XENLA_tissue_00047121	7.94275	8.60465	7.37542	12.5159	8.60465	4.69345	6.73407	6.45349	3.44186	4.07589	9.14244	8.97877	8.60465	11.4729	6.02326	15.9801	15.4884	11.186	10.3256	7.08618	21.7449	24.6442	10.5618	58.0899	71.6693	26.4045	17.603	26.4045	25.2565	33.0056	25.0148	21.1236	26.4045	22.9604	28.8049	13.2022	28.8049	35.206	41.4928	20.3111
AIFM1_Taira201203_XENLA_tissue_00006155	7.37542	6.45349	4.30233	9.38689	11.4729	18.1151	41.4588	77.8947	153.56	159.473	82.8596	44.2525	11.7023	7.17054	2.15116	3.03694	2.15116	2.45847	5.73643	4.30233	22.6324	13.2022	8.8015	19.2033	30.8052	63.9267	67.2114	38.9119	44.6845	24.6442	13.6912	5.65811	6.33708	4.40075	6.60112	9.31923	8.8015	7.54414	17.603	15.8427
	NA	34.4186	17.2093	12.2924	2.86822	27.5349	14.7508	14.3411	30.1163	70.4017	56.1567	35.7953	26.5962	13.5863	14.1724	11.1354	6.34027	6.19535	8.60465	3.82429	35.206	15.0883	12.6742	25.0148	34.1705	15.5321	22.2354	43.2074	27.4607	36.1325	19.2033	13.2022	35.206	22.6324	52.809	8.8015	22.6324	63.3708	158.427	NA
AIFM2_XeXenL6RMv10038673m	13.9826	11.8314	8.09849	4.52876	8.60465	13.5216	15.7752	11.4729	6.88372	8.60465	8.60465	5.16279	3.82429	10.3256	25.814	NA	NA	NA	NA	NA	NA	NA	NA	NA	NA	105.618	84.4944	41.0737	36.9663	42.2472	96.8165	116.18	96.8165	83.6142	98.0738	114.419	72.2649	86.9795	115.52	99.0169
AIFM3_Audic201207_XENLA_00006361	2.45847	1.81151	6.25793	12.5159	11.4729	5.06156	5.43452	6.14618	8.60465	8.15177	12.1477	16.1337	7.28086	2.15116	5.73643	5.06156	3.27796	4.52876	4.74739	5.73643	8.8015	7.284	11.1177	12.5736	6.21282	17.603	26.4045	18.28	23.1039	43.4898	25.0148	33.9486	26.4045	27.7942	27.9577	13.2022	9.60163	38.4065	16.6765	15.0883
AIFM3_Taira201203_XENLA_tissue_00133575	2.86822	3.97138	4.91694	7.52907	2.45847	2.86822	1.01231	3.44186	1.43411	6.14618	6.69251	7.37542	9.38689	6.45349	4.58915	4.52876	5.73643	4.91694	3.12896	0	26.4045	16.2489	15.0883	16.5028	7.54414	5.86767	6.21282	14.0824	22.0037	30.1766	14.6692	18.8604	38.4065	29.7051	17.603	19.4559	28.1648	17.603	19.2033	19.4559
AIM1L_Horb201201_XENLA_00034560	3.82429	4.58915	3.97138	8.09849	9.17829	8.60465	1.91214	3.44186	9.68023	15.1847	6.07387	3.27796	8.19491	7.52907	7.52907	8.60465	2.29457	3.12896	6.88372	5.37791	33.0056	28.1648	57.6098	42.2472	26.4045	29.7051	29.7051	32.6913	27.6619	59.0218	59.0218	39.6067	34.3258	23.4707	26.4045	38.7266	37.2769	48.7468	24.6442	23.4707
AIM1L_Horb201201_XENLA_00210285	7.52907	4.30233	6.45349	6.88372	3.82429	0	2.71726	12.0465	11.2235	6.88372	7.82241	7.17054	5.73643	4.52876	4.58915	12.5159	9.38689	17.2093	1.91214	17.2093	29.3383	23.4707	31.6854	19.2033	24.0041	24.6442	11.1177	26.4045	35.206	19.2033	19.0112	20.6644	23.764	13.8971	88.015	0	5.2809	59.4101	26.4045	16.5028
	NA	4.91694	5.73643	5.73643	6.88372	8.60465	6.88372	13.385	10.3256	16.3488	23.1951	20.8323	15.6448	7.48231	10.0388	6.14618	0	0	4.91694	4.48938	20.6644	22.6324	52.809	52.809	56.5811	52.809	45.9209	55.2094	97.2797	91.8417	84.4944	123.221	123.221	121.461	120.706	84.4944	56.3296	21.1236	7.54414	NA
AIM1_Taira201203_XENLA_tissue_00176210	7.37542	8.03101	4.13023	9.68023	6.88372	0	6.88372	31.9601	55.9302	20.0775	31.4257	48.186	27.0432	6.88372	19.8569	9.05753	21.0336	12.0465	10.3256	5.16279	36.9663	52.809	95.0562	123.221	36.1325	56.8712	48.5843	101.846	66.8914	34.4406	29.3383	132.022	143.339	45.7678	23.4707	52.809	46.2079	31.6854	35.206	64.1252
AIMP1_Ismailoglu201203_XENLA_00072967	5.73643	9.17829	10.869	10.1231	3.74115	1.91214	7.94275	17.2093	7.17054	28.6822	50.966	62.6419	71.8741	29.8295	12.907	8.09849	7.12109	5.01938	3.62301	2.64758	28.4356	5.55884	2.20037	3.642	12.4256	0	3.5206	9.31923	2.11236	6.09334	7.0412	13.2022	17.603	20.3111	5.86767	13.7763	9.31923	13.8971	7.0412	13.2022
AIMP1_TC422049	2.96712	12.1477	28.6822	28.0783	17.2093	6.14618	9.17829	20.0775	17.2093	4.63327	4.30233	9.38689	4.30233	3.03694	5.16279	4.78036	3.82429	6.25793	2.64758	2.64758	20.3111	20.3111	33.6057	5.86767	5.86767	5.2809	18.6385	22.0037	19.2033	15.0883	10.1556	30.1766	8.8015	7.0412	15.0883	12.5736	11.1177	17.603	18.6385	5.463
	NA	2.86822	2.86822	5.06156	5.73643	5.06156	5.06156	13.5216	240.93	132.199	101.822	57.3643	19.3605	6.07387	5.29517	11.9141	10.7558	0	2.15116	2.5814	7.92135	6.60112	7.54414	33.0056	32.4978	24.3734	12.4256	3.30056	11.7353	13.2022	12.002	63.3708	7.54414	3.10641	3.10641	3.5206	6.21282	5.86767	4.40075	NA
AIPL1_XeXenL6RMv10027616m	4.91694	2.29457	2.02462	1.72093	2.86822	3.44186	7.8876	3.58527	9.56072	6.61896	9.83389	10.3256	11.4729	15.8855	10.3256	8.60465	3.44186	9.38689	24.093	12.907	22.6324	7.0412	6.21282	15.8427	66.0112	24.6442	26.4045	26.4045	46.9413	16.2489	67.8973	105.618	31.6854	32.4978	42.2472	26.4045	42.2472	28.8049	42.2472	35.206
AIRE_TC467775	5.29517	6.88372	34.4186	NA	103.256	8.60465	3.44186	6.34027	6.25793	2.34672	4.69345	8.60465	0	0	0	8.60465	8.03101	7.52907	7.17054	8.60465	26.4045	4.40075	13.2022	28.1648	0	0	0	0	0	14.4025	26.4045	28.8049	11.1177	15.8427	39.6067	264.045	NA	211.236	42.2472	36.5601
AJ000667.1	43.0233	39.3355	29.5017	26.1881	28.9841	38.0416	40.155	34.4186	40.3528	54.6208	56.1173	41.794	46.3327	31.9601	NA	NA	51.6279	45.1744	43.6852	20.0775	376.704	572.774	785.534	976.966	NA	NA	565.811	698.704	555.752	647.484	551.05	345.99	435.674	616.105	636.487	544.766	530.386	626.164	558.266	642.509
AJ009279.1	10.7558	15.6448	15.9801	12.6805	12.907	12.0465	13.5863	7.37542	6.73407	9.63721	9.0144	12.907	9.32171	7.37542	16.1337	20.6512	11.2936	8.09849	8.23054	17.2093	23.1039	11.4802	7.76603	9.90169	21.1236	13.2022	20.1177	22.0037	16.5028	20.1177	10.5618	6.88813	35.206	27.7942	15.8427	13.2022	27.7942	45.2648	24.0041	13.2022
AJ009284.1	9.11081	4.04925	2.29457	5.73643	9.83389	4.78036	5.73643	7.57209	8.60465	5.06156	5.73643	4.04925	1.49646	3.58527	11.4729	7.74419	8.97877	10.3256	6.25793	5.73643	18.6385	18.6385	14.0824	13.2022	7.54414	2.93383	17.603	27.4607	26.4045	12.4256	17.603	9.31923	11.4802	8.8015	8.8015	5.2809	9.18417	14.0824	14.4025	29.3383
AJ009287.1	4.30233	3.27796	1.72093	11.4729	19.6678	12.2924	3.12896	0	17.2093	5.73643	8.97877	14.3411	6.88372	2.29457	6.45349	14.7508	10.3256	34.4186	NA	NA	NA	NA	26.4045	13.2022	41.4928	46.2079	24.6442	38.7266	17.603	32.1446	38.1398	52.809	0	9.60163	22.6324	52.809	29.3383	13.2022	22.6324	39.6067
AJ009289.1	3.82429	9.17829	12.5159	5.98584	6.55592	9.83389	10.9514	15.8855	56.8655	140.901	79.3124	49.7158	40.6765	10.3256	1.14729	4.30233	8.60465	6.88372	3.03694	2.71726	8.33826	9.31923	7.0412	3.30056	13.2022	10.5618	10.5618	19.2033	3.91178	11.4802	9.90169	4.59209	12.1867	14.4025	15.0883	15.0883	16.0723	19.2033	14.0824	14.6692
AJ009290.1	11.4729	NA	NA	103.256	17.2093	9.83389	1.32379	3.82429	6.55592	6.88372	9.75194	4.5554	7.24602	9.21927	6.34027	6.88372	3.65046	2.5814	5.55139	7.82241	19.2033	20.4422	13.2022	14.4025	21.1236	47.2501	26.4045	19.4559	21.7449	33.4457	8.44944	17.603	58.6767	28.4356	30.1766	16.2489	0	NA	NA	0
AJ009291.1	7.37542	5.73643	10.3256	7.08618	7.82241	19.6678	57.3643	17.2093	5.73643	9.17829	10.9514	5.73643	9.83389	7.37542	8.60465	4.30233	5.06156	5.73643	10.3256	11.4729	20.1177	24.6442	21.1236	15.5321	43.2074	67.8973	123.221	35.206	13.2022	14.0824	24.0041	8.8015	37.7207	37.7207	33.0056	35.206	12.4256	26.4045	52.809	35.206
AJ009294.1	3.44186	3.22674	7.94275	3.97138	6.34027	2.71726	8.60465	47.8036	102.474	104.331	112.893	98.9535	53.1924	11.0631	15.6448	15.8855	5.29517	2.86822	6.07387	10.7558	6.60112	9.31923	13.2022	16.2489	24.3734	14.4025	11.3162	14.4025	9.90169	8.44944	8.2514	7.20123	17.603	13.2022	13.8971	19.4559	4.06223	8.12446	0	15.8427
AJ009303.1	3.27796	2.86822	4.78036	6.88372	9.56072	3.97138	14.7508	9.83389	2.86822	6.73407	7.37542	8.19491	4.74739	3.22674	3.82429	8.60465	8.03101	17.2093	14.0803	7.37542	3.77207	28.8049	67.8973	21.1236	19.8034	20.5368	6.60112	14.568	20.1177	10.0589	13.7763	14.6692	18.8604	45.2648	20.3111	64.5443	21.1236	20.5368	17.603	10.0589
AJ009316.1	4.69345	18.9302	9.68023	7.94275	10.3256	10.5903	21.9027	40.155	66.1896	99.814	155.959	144.558	56.7907	18.1654	20.3383	7.08618	1.01231	2.02462	1.91214	NA	NA	0	3.10641	3.10641	12.4256	28.8049	26.4045	13.2022	10.5618	9.90169	21.1236	24.3734	23.4707	4.80082	0	0	8.12446	13.2022	26.4045	4.80082
AJ222795.1	4.30233	3.03694	6.34027	9.26655	6.25793	7.37542	NA	0	7.64858	10.5903	19.6678	12.0465	18.9302	7.94275	10.869	20.3383	11.9141	9.83389	11.2235	8.60465	35.206	22.9604	37.7207	32.4978	48.0082	36.1325	40.6223	58.0899	47.5281	60.3531	28.4356	23.4707	17.603	NA	7.54414	28.8049	40.6223	22.2354	6.21282	22.0037
AJ243595.1	57.6512	79.4275	55.6772	50.0634	38.39	34.4186	43.0233	68.8372	30.1163	19.6678	21.8426	37.2868	38.9474	70.161	30.1163	43.6852	154.884	275.349	23.8283	21.7984	237.64	406.223	316.854	494.484	540.277	397.215	584.199	897.753	488.483	377.207	424.503	583.833	600.355	816.508	490.684	589.023	2297.19	5016.85	491.53	577.378
AJ249843.1	4.30233	11.9141	14.9147	9.83389	12.0465	9.56072	15.4884	31.8372	33.7567	53.4718	50.3531	67.9315	35.1668	22.0279	12.0465	6.34027	9.83389	9.83389	10.0388	10.9514	55.4494	109.68	102.097	105.618	184.831	258.177	311.573	213.876	142.178	88.6437	50.8531	66.7061	52.809	33.7978	36.9663	61.1473	75.4414	60.3531	70.412	36.0061
AJ251846.1	5.29517	1.63898	3.44186	2.45847	11.4729	4.91694	3.44186	3.88597	1.81151	1.72093	0	5.06156	0	4.91694	4.78036	6.25793	2.99292	3.44186	7.94275	8.60465	41.4928	8.12446	14.0824	20.6644	24.0041	11.7353	22.6324	28.8049	21.7449	11.7353	10.5618	5.55884	10.2211	10.5618	11.3162	35.206	12.5736	19.0112	7.54414	8.12446
AJ277829.1	0	0	17.2093	NA	NA	NA	10.9514	40.5648	53.1924	66.1896	60.4784	48.441	30.5074	28.6822	8.60465	7.82241	7.08618	12.2924	7.17054	12.6202	3.5206	4.40075	5.02943	15.5321	9.60163	17.603	13.2022	9.60163	3.91178	1.50883	8.12446	31.2053	49.0369	14.4025	NA	NA	NA	79.2135	0	7.54414
AJ297516.2	4.30233	2.86822	7.37542	19.3605	4.69345	0.819491	9.727	29.0407	19.7907	27.8627	40.6765	35.8527	43.9793	12.907	6.34027	9.68023	11.9141	6.45349	6.14618	3.97138	20.3111	26.4045	9.90169	16.2489	16.5028	11.1177	8.8015	17.603	17.603	24.0041	12.5736	13.2022	13.2022	4.59209	5.02943	4.80082	6.60112	15.0883	13.2022	13.2022
AJ314827.1	47.6565	19.6678	19.556	34.4186	31.8372	39.3355	26.8895	50.0634	41.4588	47.8868	46.3327	NA	NA	NA	NA	NA	NA	NA	NA	NA	NA	NA	NA	NA	NA	NA	NA	NA	NA	251.858	406.4	542.492	950.562	686.517	690.289	583.539	625.787	580.899	525.575	698.704
AJ319668.1	21.9027	16.6542	21.3395	31.771	24.3304	62.2182	57.0624	53.54	35.9831	27.8627	28.3953	30.7956	25.814	26.77	42.241	44.2525	45.1744	24.093	32.8541	36.4432	420.072	320.261	500.629	507.779	415.188	857.131	611.473	727.591	585.7	435.045	470	386.339	389.466	554.494	1080.18	765.73	679.916	426.697	552.094	655.453
AJ319749.1	46.4651	38.39	80.8837	100.388	47.7419	68.8372	65.6105	30.4472	19.8569	25.0317	29.6382	45.1744	59.6589	31.9601	29.8898	51.6279	25.814	19.3605	25.814	11.4729	834.382	706.828	860.787	668.914	298.115	468.68	712.921	519.965	580.899	564.096	504.619	666.713	718.202	502.943	525.31	554.494	528.09	457.678	472.64	269.074
AJ421626.1	5.98584	9.56072	5.01938	5.23761	3.27796	3.44186	3.22674	2.29457	2.75349	1.61337	0.573643	2.02462	12.907	8.60465	6.02326	3.68771	3.22674	2.86822	0	3.82429	17.603	17.603	11.7353	23.1039	15.0883	10.5618	22.6324	26.4045	9.31923	3.5206	9.90169	12.6742	24.6442	3.30056	15.8427	10.0589	22.9604	22.0037	13.6912	16.0723
AJ428932.1	4.52876	8.09849	12.2924	8.60465	2.54953	4.30233	6.45349	6.88372	10.7558	9.38689	12.907	9.83389	11.8314	12.2924	15.4884	10.7558	13.1601	4.91694	4.74739	6.14618	11.1177	6.21282	26.4045	29.7051	19.5589	11.3162	17.603	21.1236	16.5028	9.60163	13.2022	18.8604	9.90169	15.0883	26.4045	3.30056	3.10641	7.54414	14.568	13.2022
AJ514937.1	8.60465	6.25793	5.37791	17.2093	2.45847	4.30233	5.73643	26.5962	47.6565	64.5349	85.227	62.7633	82.6046	59.7264	20.8323	8.60465	4.30233	4.91694	5.73643	11.4729	10.5618	19.2033	6.60112	44.0075	15.0883	6.60112	14.0824	38.4065	32.4978	21.1236	17.603	9.31923	10.5618	34.1705	13.8971	3.30056	6.60112	15.0883	3.5206	0
AJ555189.1	5.73643	5.43452	11.9141	11.4729	3.62301	11.4729	7.64858	9.83389	24.5847	38.1598	72.4225	75.4562	49.9625	38.2429	27.6845	16.5947	8.60465	6.69251	11.0631	9.68023	3.30056	26.4045	14.6692	11.7353	11.3162	2.29604	14.6692	6.81406	18.28	37.4064	43.6248	120.706	37.7207	58.6767	46.9413	19.4559	21.1236	44.6845	52.809	55.7428
AJ831375.1	7.37542	11.4729	4.30233	14.3411	15.4884	17.2093	12.0465	10.9514	3.68771	2.86822	7.37542	5.50698	4.09745	7.82241	3.97138	5.73643	13.7674	19.6678	8.03101	10.5168	18.8604	14.0824	2.64045	13.2022	47.5281	79.2135	10.5618	19.2033	7.54414	11.7353	17.603	12.6742	5.02943	14.4025	20.3111	23.4707	52.809	22.6324	3.5206	8.8015
AJ853463.1	2.86822	4.69345	4.04925	8.60465	6.88372	3.44186	5.37791	8.60465	2.02462	4.30233	4.91694	0	6.25793	6.69251	1.49646	0.956072	8.60465	4.91694	0.819491	2.71726	10.5618	9.60163	15.5321	52.809	10.5618	15.8427	23.1039	30.1766	9.31923	9.90169	22.6324	21.1236	0	0	11.4802	5.86767	10.5618	11.3162	5.02943	5.55884
AJ867218.1	12.0465	2.86822	0	NA	NA	8.60465	17.2093	17.2093	37.8605	68.8372	147.355	136.718	98.5624	NA	17.2093	0	NA	12.0465	2.45847	3.44186	10.5618	15.0883	15.8427	NA	52.809	7.54414	NA	14.4025	17.603	16.5028	3.5206	31.6854	22.0037	7.54414	0	NA	NA	0	4.40075	21.1236
AJ971476.1	8.60465	8.03101	11.0631	25.814	11.1354	22.3721	12.907	13.385	51.6279	22.9457	16.5474	19.9266	63.1008	52.7035	44.7442	45.8915	24.5847	10.7558	NA	NA	NA	NA	33.0056	22.6324	23.4707	17.603	33.0056	35.206	8.33826	12.1867	31.6854	84.4944	11.7353	39.6067	26.4045	31.0641	35.206	26.4045	24.6442	13.2022
AJAP1_Taira201203_XENLA_tissue_00046241	7.37542	7.37542	8.03101	12.1477	20.6512	5.73643	7.37542	8.32708	15.1442	15.0581	4.13023	8.32708	10.1981	9.11081	5.73643	10.9514	8.60465	9.11081	14.0803	7.37542	67.8973	96.0163	59.0218	82.9856	139.224	62.8678	96.2987	70.412	52.809	50.6966	75.9129	73.9326	54.5125	86.7576	167.228	137.303	83.8731	77.4532	37.7207	37.7207
AJAP1_Taira201203_XENLA_tissue_00109918	14.5617	17.2093	19.8569	15.4884	12.907	45.8915	14.3411	8.60465	15.2972	14.5617	18.2849	16.1337	17.2093	5.29517	11.4729	11.9141	10.869	6.73407	6.88372	5.73643	17.603	28.1648	11.4802	13.8971	20.3111	29.3383	28.4356	11.3162	9.90169	39.6067	32.4978	35.206	36.3062	79.2135	105.618	26.4045	15.8427	12.1867	23.4707	20.3111
AK1_Taira201203_XENLA_tissue_00153679	25.3078	15.0581	13.7674	19.8569	17.2093	12.4289	12.4289	6.88372	9.96328	18.7738	35.2008	23.9018	15.1847	12.907	14.3411	7.37542	4.78036	3.68771	10.5168	9.46512	137.303	134.956	165.971	155.493	120.706	264.045	221.798	232.981	211.236	160.827	146.425	158.427	184.831	202.434	205.368	214.342	211.236	211.236	132.022	205.023
AK1_XeXenL6RMv10044725m	10.1231	4.91694	8.60465	10.1231	9.17829	11.2522	10.1691	11.186	11.4729	11.2235	9.56072	4.74739	7.57209	5.47569	12.0465	7.94275	5.29517	12.0465	8.60465	10.3256	66.8914	113.162	142.584	56.8712	105.618	179.551	88.8151	95.0562	89.229	140.824	114.802	161.361	139.944	129.622	140.147	190.112	186.385	193.633	113.162	83.8731
AK2_Kwon201107_XENLA_00118828	3.82429	10.3256	6.07387	8.03101	6.07387	3.62301	3.27796	11.4729	68.8372	98.727	80.3101	63.3056	41.9477	13.5216	14.3411	8.03101	10.7558	8.60465	4.78036	19.6678	70.412	79.2135	27.9577	59.8502	43.4898	25.0148	25.1471	32.6913	57.6098	41.6913	20.5368	32.0626	66.0112	143.339	228.839	179.551	184.831	161.728	173.096	339.486
	NA	NA	1.91214	3.44186	5.47569	4.04925	5.37791	6.02326	4.30233	7.57209	3.56055	4.8186	4.78036	3.44186	0	7.64858	24.093	15.7752	8.60465	4.30233	4.40075	6.60112	8.8015	42.2472	11.7353	0	10.5618	11.7353	14.7865	7.284	12.6742	9.90169	5.2809	9.90169	9.31923	9.60163	7.0412	5.86767	NA	NA
AK3_Horb201201_XENLA_00213834	5.93424	2.54953	5.09905	2.75349	4.69345	NA	NA	NA	18.3566	37.9791	72.5784	61.4618	37.8605	27.5349	21.0336	8.09849	9.17829	8.60465	9.56072	13.7674	21.1236	11.7353	10.5618	10.5618	18.6385	46.9413	28.1648	29.0449	30.1766	25.2565	34.599	70.412	NA	NA	NA	19.2033	21.1236	23.4707	31.2942	36.42
AK3_Taira201203_XENLA_stage_00043770	8.60465	9.38689	3.58527	4.30233	3.27796	8.09849	5.16279	9.11081	20.6512	36.2301	40.9745	18.9302	15.3978	12.5159	NA	NA	NA	NA	NA	NA	NA	NA	NA	NA	NA	NA	19.2033	30.5736	34.3258	22.6324	19.4559	38.7266	27.9577	21.1236	34.1705	30.1766	7.54414	8.8015	9.60163	30.8052
AK3_Taira201203_XENLA_stage_00061016	5.16279	6.10653	4.0155	4.58915	2.99292	17.2093	NA	NA	17.2093	21.9897	40.7924	74.5736	53.4394	33.4625	32.5065	14.3411	7.37542	11.9141	8.60465	9.83389	15.0883	21.1236	8.12446	12.5736	26.4045	35.206	26.4045	33.353	24.2041	33.2501	61.6105	211.236	NA	NA	211.236	22.9604	24.6442	28.1648	40.8844	50.1685
AK4_Taira201203_XENLA_tissue_00119590	6.61896	13.385	3.97138	9.11081	7.82241	13.385	9.83389	5.73643	12.6436	16.0397	23.1951	25.2403	3.22674	9.11081	10.3256	12.2924	8.97877	11.4729	7.24602	11.4729	12.1867	35.206	24.3734	18.6385	14.4025	17.603	11.3162	14.6692	52.809	79.4698	117.098	137.303	9.90169	27.9577	21.1236	35.206	20.6644	44.0075	25.0148	35.206
AK4_Taira201203_XENLA_tissue_00271501	24.093	17.2093	13.9313	13.0553	9.0144	3.12896	4.91694	11.1354	23.4672	17.2093	23.6628	37.2868	9.83389	4.91694	5.29517	4.91694	4.04925	8.60465	5.73643	10.0388	28.1648	9.31923	32.6913	20.031	10.0589	14.4025	10.0589	27.9577	48.0082	11.0019	22.0037	74.8127	52.809	25.1471	14.2178	22.6324	15.5321	31.6854	26.4045	4.40075
AK4_XeXenL6RMv10006853m	5.73643	8.60465	14.9147	25.814	15.8855	36.5698	32.5065	8.09849	5.73643	7.82241	7.52907	5.73643	12.2924	5.29517	15.2972	14.3411	2.86822	1.01231	3.82429	2.86822	17.603	17.603	31.6854	36.9663	8.12446	36.3062	76.2797	31.0641	15.8427	16.8029	13.2022	10.5618	52.809	12.1867	5.86767	17.603	13.2022	18.6385	11.7353	44.0075
AK5_Taira201203_XENLA_tissue_00115430	2.15116	8.60465	19.6678	6.88372	4.09745	8.03101	13.7674	11.4729	12.907	9.56072	11.4729	26.5962	43.0233	6.25793	4.30233	7.82241	5.16279	0	NA	NA	NA	NA	52.809	15.8427	0	13.2022	43.2074	61.6105	24.0041	17.603	70.412	72.6124	52.809	58.0899	10.5618	12.5736	29.0449	52.809	10.5618	3.30056
AK5_Taira201203_XENLA_tissue_00249503	4.30233	1.07558	0	3.97138	9.11081	2.15116	7.52907	11.4729	9.38689	9.63721	7.24602	8.09849	12.2924	10.5903	10.869	17.2093	17.2093	NA	NA	17.2093	184.831	NA	NA	145.225	137.303	86.162	113.742	113.162	108.724	116.736	99.2809	98.4168	77.9561	145.225	75.9129	37.2769	52.809	28.8049	29.7051	50.1685
AKAP10_Taira201203_XENLA_tissue_00173250	0	3.44186	8.60465	NA	NA	NA	NA	6.88372	7.08618	7.08618	5.06156	3.22674	6.88372	4.91694	2.86822	3.68771	4.30233	5.06156	9.68023	10.9514	4.80082	9.90169	6.21282	13.2022	7.54414	8.8015	7.54414	5.2809	9.90169	0	9.31923	6.21282	21.1236	NA	NA	NA	NA	39.6067	10.5618	5.86767
AKAP11_Kwon201107_XENLA_00078440	3.22674	9.11081	14.3411	2.15116	3.97138	8.60465	8.60465	9.11081	19.7907	119.031	171.137	95.8804	33.343	12.0465	3.44186	1.07558	1.49646	6.69251	4.30233	3.62301	16.5028	9.31923	0	19.8034	16.2489	13.2022	2.64045	9.31923	15.8427	22.0037	14.6692	2.51471	3.30056	10.5618	0	3.30056	6.88813	5.86767	9.90169	5.55884
AKAP11_Taira201203_XENLA_tissue_00021951	4.69345	6.34027	5.16279	2.86822	6.88372	4.91694	8.60465	27.5349	71.8741	85.4091	76.4093	70.9884	9.17829	11.4729	2.99292	4.30233	5.16279	8.15177	4.69345	3.30948	6.09334	9.60163	22.2354	10.5618	4.95084	6.88813	14.0824	10.5618	23.1039	19.0112	23.4707	37.2769	26.4045	13.2022	30.1766	15.8427	17.603	21.1236	8.33826	12.002
AKAP11_Taira201203_XENLA_tissue_00054062	9.05753	4.30233	8.09849	9.05753	17.2093	9.38689	6.45349	4.41264	8.60465	6.69251	7.94275	8.60465	18.5331	10.1231	9.38689	9.56072	11.1354	9.92844	12.2924	NA	NA	7.54414	18.28	9.31923	17.603	14.4025	18.6385	20.3111	26.4045	8.12446	8.8015	4.40075	1.35408	6.60112	19.2033	17.603	8.33826	12.4256	13.2022	11.1177
AKAP12_Amin201106_XENLA_00036666	5.73643	1.72093	2.86822	3.9112	6.88372	12.5159	13.5216	19.1214	10.6534	6.88372	7.17054	8.19491	11.186	14.492	17.2093	13.9826	22.9457	6.88372	8.60465	5.73643	11.7353	31.6854	20.5368	24.0041	42.2472	24.0041	33.9486	52.809	17.603	13.5795	22.0037	27.6619	23.764	33.353	36.3062	29.7051	35.206	21.1236	15.8427	35.206
AKAP12_Ismailoglu201203_XENLA_00003654	34.4186	NA	10.3256	6.45349	7.94275	15.7752	24.3798	19.5039	10.6816	9.11081	6.45349	5.93424	3.82429	8.60465	8.60465	6.69251	6.07387	5.16279	0	5.73643	29.3383	52.809	42.2472	34.1705	38.1398	45.2648	42.9073	19.5589	27.315	39.6067	62.1282	36.42	56.3296	83.6142	48.4082	44.6845	46.2079	42.2472	NA	0
AKAP12_Ismailoglu201203_XENLA_00049050	4.91694	3.97138	2.86822	3.62301	3.82429	5.73643	7.52907	6.88372	3.82429	7.64858	6.88372	7.08618	8.15177	18.2849	25.0317	7.17054	4.13023	5.73643	4.58915	9.46512	11.3162	16.2489	22.0037	11.1177	20.5368	24.6442	29.7051	31.6854	23.4707	52.809	42.2472	24.8513	13.8971	46.2079	91.2155	17.603	10.5618	17.603	21.1236	21.1236
AKAP12_Taira201203_XENLA_tissue_00172113	9.56072	2.24469	2.64758	5.16279	6.88372	3.82429	4.13023	10.6534	15.6448	7.82241	5.37791	5.06156	6.88372	9.96328	15.6448	6.88372	5.93424	6.02326	3.97138	9.83389	32.2722	11.4802	40.6223	36.9663	31.6854	13.6912	12.6742	20.1177	28.8049	38.4065	26.4045	34.1705	21.1236	30.5736	38.4065	19.3633	27.315	18.4831	14.2178	32.6913
AKAP13_Horb201201_XENLA_00182715	25.2403	17.2093	4.30233	6.45349	7.64858	6.88372	7.74419	10.9514	6.45349	4.91694	1.01231	1.32379	3.68771	1.91214	2.06512	6.02326	7.48231	4.13023	5.73643	6.73407	38.7266	37.7207	13.2022	13.2022	26.4045	7.92135	18.4831	12.002	8.8015	12.5736	15.5321	16.2489	15.0883	2.93383	2.11236	5.2809	0	8.44944	11.7353	6.88813
AKAP13_Taira201203_XENLA_tissue_00009970	14.0803	2.71726	3.68771	15.2972	20.436	11.7336	14.1724	6.25793	37.5476	62.7633	63.542	60.2326	60.2326	29.357	20.897	11.1354	7.12109	10.0388	30.1163	34.4186	134.423	52.809	64.1252	158.427	188.132	129.622	124.256	187.232	216.037	201.917	69.0579	98.4168	98.0738	108.724	177.287	121.15	96.513	171.629	343.258	233.868
AKAP13_XeXenL6RMv10011403m	7.74419	1.32379	4.58915	6.25793	6.88372	6.25793	2.02462	2.45847	28.6822	34.4186	22.3721	14.9147	15.2972	16.1337	10.9514	5.73643	17.2093	60.2326	20.6512	2.86822	13.2022	12.1867	7.0412	9.60163	5.2809	19.2033	21.7449	37.7207	8.8015	0	21.1236	17.603	11.7353	19.8034	24.0041	13.2022	33.0056	132.022	21.1236	8.8015
AKAP14_Taira201203_XENLA_stage_00000630	12.5159	10.3256	18.7738	12.4289	34.4186	23.6628	30.7309	20.6512	12.907	20.6512	11.4729	10.3256	6.34027	8.60465	12.2924	19.3605	11.9717	8.19491	17.2093	12.907	86.4147	50.1685	40.8069	26.4045	52.809	39.6067	52.809	59.8502	62.7107	211.236	76.2797	52.809	58.3678	72.6124	120.706	204.635	59.6971	60.3531	55.7428	71.2921
AKAP14_Taira201203_XENLA_tissue_00094250	10.3256	1.56448	0	4.91694	15.4884	8.60465	10.5168	18.0698	15.2972	33.2713	21.2585	25.814	19.5039	11.8314	22.9457	11.7748	8.60465	7.24602	8.60465	10.7558	21.1236	14.4025	29.3383	30.1766	79.2135	70.412	55.7428	39.6067	26.4045	45.7678	40.3833	49.0369	59.8502	59.4101	176.03	66.7061	49.2884	69.4855	79.2135	125.421
AKAP1_XeXenL6RMv10045691m	7.52907	4.69345	10.9514	3.03694	5.16279	10.1231	17.2093	15.1847	33.1894	61.4618	71.4848	69.4991	115.772	57.3643	31.1406	14.8626	5.73643	4.09745	3.62301	10.3256	6.60112	7.20123	4.80082	9.31923	7.92135	6.21282	28.8049	18.6385	18.8604	35.206	20.3111	14.2178	24.0041	24.6442	32.6913	28.8049	29.3383	25.1471	11.1177	15.8427
AKAP2_Taira201203_XENLA_tissue_00072043	5.37791	6.88372	2.45847	6.61896	23.6628	12.6202	6.45349	18.7738	18.7058	53.7791	88.0322	54.701	28.0783	28.0783	9.83389	23.4672	18.3566	5.73643	21.0336	15.9801	335.714	334.457	316.854	475.281	446.476	282.905	403.016	330.751	279.133	414.347	407.069	303.078	292.85	158.427	179.551	178.23	89.3691	100.589	61.2584	59.4101
AKAP2_Taira201203_XENLA_tissue_00248241	4.30233	10.0388	7.94275	6.55592	4.42525	18.9302	7.94275	24.3798	38.2429	73.1395	138.58	57.3643	18.0288	9.38689	14.1724	4.30233	4.30233	15.8855	14.1724	13.2981	117.62	114.937	129.991	81.8539	125.421	173.959	129.622	153.398	143.024	152.868	107.504	120.287	171.629	101.556	153.146	34.7031	67.8973	105.618	88.015	62.7107
AKAP8L_Ismailoglu201203_XENLA_00007976	6.19535	7.0112	5.34082	5.73643	17.2093	8.60465	3.74115	7.8876	34.4186	151.059	114.729	80.7057	45.8915	17.2093	12.0465	0	12.2924	2.29457	2.45847	3.22674	8.44944	11.7353	14.568	17.603	6.60112	7.54414	9.18417	6.60112	11.7353	35.206	5.02943	20.031	15.6471	8.33826	15.8427	0	15.0883	35.206	22.6324	9.90169
AKAP8L_Taira201203_XENLA_tissue_00208687	5.73643	7.28086	3.58527	15.4884	13.7674	4.69345	7.57209	18.8483	149.967	164.718	86.0465	49.8476	25.0969	14.3411	17.2093	12.907	5.06156	0	1.72093	3.03694	9.77944	12.1867	17.603	10.5618	10.5618	7.20123	8.44944	2.51471	37.7207	15.0883	11.3162	18.21	11.0019	17.603	35.206	0	27.9577	33.0056	10.5618	9.31923
AKAP9_Horb201201_XENLA_00213737	7.74419	10.5168	18.1654	17.2093	9.96328	13.1601	15.4884	13.385	7.08618	7.37542	8.23054	2.06512	4.99625	3.27796	6.88372	6.61896	3.30948	4.04925	3.58527	15.6448	10.5618	11.7353	17.603	16.6765	13.8971	24.8513	26.4045	5.86767	3.10641	10.0589	16.0723	10.5618	6.81406	15.0883	13.2022	6.09334	10.1556	27.9577	15.4026	33.6057
AKAP9_Kwon201107_XENLA_00056338	5.73643	1.91214	0	0	5.06156	6.07387	3.74115	7.64858	30.5943	65.0961	130.982	62.5793	60.2326	13.7674	14.3411	5.37791	1.01231	4.52876	6.73407	4.8186	35.9101	20.6644	33.353	21.7449	13.2022	52.809	68.6517	79.2135	2.40041	5.86767	11.4802	29.3383	8.8015	6.88813	18.6385	15.5321	39.6067	35.206	11.7353	41.0737
AKAP9_Quigley201112_XENLA_00088637	5.73643	7.64858	5.73643	17.2093	NA	12.907	8.15177	9.68023	17.2093	12.907	5.43452	6.45349	4.13023	8.23054	6.02326	2.15116	4.99625	2.06512	9.83389	6.34027	0	15.0883	8.44944	8.51758	11.0019	13.2022	4.59209	8.44944	26.4045	25.0148	30.8052	14.4025	1.65028	19.4559	39.6067	NA	52.809	8.8015	23.4707	14.6692
AKD1_Chung201110_XENLA_00008886	13.7674	17.2093	9.0144	8.94884	11.6777	13.7674	10.8355	6.37382	19.6678	16.2532	13.385	25.814	20.6512	7.94275	13.9826	16.1337	14.492	24.8579	8.60465	0	52.809	17.603	46.9413	25.0148	16.5028	9.90169	12.1867	31.6854	31.6854	14.6692	26.4045	33.9486	5.86767	3.91178	8.44944	9.43018	6.33708	5.02943	17.603	15.8427
AKD1_Quigley201112_XENLA_00091923	71.5907	109.279	107.845	35.4309	16.062	12.907	11.4729	11.1354	19.7907	20.6512	28.6822	50.1938	32.9845	7.99003	3.9112	13.2379	12.6805	13.9826	10.3256	7.37542	11.3162	10.5618	6.60112	11.1177	20.3111	4.80082	9.43018	17.603	13.2022	11.0019	19.0112	31.6854	12.4256	5.86767	16.5028	21.1236	18.6385	21.1236	7.92135	4.22472
AKD1_Quigley201207_XENLA_00103300	69.6194	107.353	108.317	47.5787	21.0336	12.6202	9.56072	9.11081	12.3907	18.7058	24.2205	35.2791	46.4651	15.1442	8.60465	15.7752	14.1724	15.1847	10.7558	8.03101	14.0824	9.90169	6.21282	12.4256	22.0037	8.12446	12.6742	21.1236	7.92135	7.82355	20.6644	21.1236	15.5321	5.86767	21.1236	23.4707	21.7449	21.7449	10.0589	4.80082
AKIRIN1_Ismailoglu201203_XENLA_00035673	8.15177	3.44186	6.69251	10.3256	2.15116	9.83389	5.47569	11.8314	26.4758	52.584	132.757	114.442	157.178	126.202	53.062	26.77	11.4729	8.60465	12.0465	3.82429	11.7353	15.8427	6.60112	4.40075	14.6692	8.8015	17.603	7.0412	10.5618	33.9486	46.9413	56.8712	39.6067	45.6078	52.809	19.8034	31.6854	26.4045	14.7865	8.33826
AKIRIN1_TC458147	3.68771	10.5903	5.73643	4.78036	6.07387	9.05753	13.7674	13.385	25.814	70.7494	108.419	96.0853	80.0894	60.2326	14.3411	7.57209	7.24602	0.819491	3.44186	5.29517	12.1867	10.5618	7.54414	8.33826	10.5618	14.6692	16.5028	16.2489	8.8015	13.2022	26.4045	23.1039	5.86767	10.5618	16.6765	15.5321	8.8015	14.0824	28.4356	18.8604
AKIRIN2_TeperekTkacz201202_XENLA_00112111	9.38689	6.88372	1.14729	3.44186	12.907	6.45349	5.16279	13.7674	29.7252	72.4602	111.078	108.763	81.7442	58.362	43.0233	11.7336	11.7336	22.1262	6.45349	5.43452	33.6057	36.9663	17.603	28.1648	19.8034	16.5028	15.8427	63.3708	24.0041	22.2354	21.6037	10.5618	18.4831	18.3683	15.8427	19.2033	16.8029	7.54414	0	8.33826
AKIRIN2_TeperekTkacz201202_XENLA_00131725	11.4729	6.88372	1.43411	3.44186	7.82241	7.37542	5.16279	17.2093	28.1607	68.0177	95.7735	108.763	66.2877	59.4503	42.6135	10.9514	11.2235	19.3605	8.60465	5.73643	41.0737	31.6854	22.0037	28.1648	14.4025	11.3162	15.8427	73.9326	24.0041	22.6324	20.6644	10.5618	13.6912	19.2033	15.0883	19.2033	13.7763	13.2022	0	8.8015
AKIRIN2_TeperekTkacz201206_XENLA_00031580	8.19491	8.03101	6.88372	9.83389	4.78036	5.73643	5.06156	0.782241	4.04925	6.25793	7.8876	7.24602	10.6534	15.1847	7.48231	4.78036	11.0631	6.88372	8.26046	9.63721	7.54414	10.5618	10.5618	5.02943	8.8015	8.8015	6.21282	4.80082	12.4256	9.60163	6.60112	11.1177	10.0589	15.5321	4.59209	2.93383	11.3162	12.6742	8.44944	10.5618
AKIRIN2_XeXenL6RMv10051492m	3.82429	7.04017	11.7748	3.9112	10.9514	5.73643	6.69251	3.62301	8.60465	2.86822	3.27796	20.897	78.3979	118.654	138.494	104.69	41.198	90.3488	37.5476	29.7252	8.8015	12.002	19.4559	19.2033	48.0082	17.603	14.6692	13.8971	8.8015	23.4707	20.1177	15.0883	35.206	5.55884	10.0589	11.0019	4.80082	13.2022	9.60163	9.60163
AKNA_Taira201203_XENLA_tissue_00087627	2.5814	3.30948	4.69345	1.72093	7.37542	24.5847	15.2972	9.83389	8.60465	5.01938	7.37542	10.3256	6.02326	6.88372	11.9141	9.05753	11.4729	11.4729	13.1601	7.77194	26.4045	30.4667	57.6098	31.6854	75.4414	120.706	55.7428	47.7796	24.2041	26.4045	26.4045	58.0899	26.4045	17.603	12.1867	13.8971	19.8034	14.6692	21.7449	25.5527
AKR1A1_TC421584	4.30233	4.69345	9.38689	4.09745	2.5814	9.17829	15.4884	3.44186	10.0388	43.5294	59.2	76.8682	13.9826	4.78036	1.91214	0	3.44186	7.17054	9.56072	5.16279	29.7051	24.0041	28.8049	17.603	21.1236	31.6854	26.4045	36.9663	39.6067	40.3833	12.6742	42.2472	29.7051	23.4707	46.9413	42.2472	42.2472	52.809	35.206	36.9663
AKR1A1_Taira201203_XENLA_tissue_00068726	7.82241	3.12896	9.26655	8.09849	4.91694	0.860465	5.73643	NA	17.2093	10.3256	8.60465	3.68771	4.69345	14.3411	2.86822	11.4729	6.14618	13.1601	13.385	2.45847	3.77207	29.3383	24.8513	30.1766	35.206	8.8015	17.603	14.4025	11.3162	13.2022	10.5618	70.412	NA	22.0037	18.4831	27.6619	18.6385	24.3734	19.2033	28.8049
AKR1A1_Taira201203_XENLA_tissue_00103710	5.73643	2.71726	4.91694	5.29517	0	2.15116	12.907	9.17829	5.73643	10.7558	8.19491	9.83389	12.907	3.27796	1.07558	6.88372	0	0	8.60465	6.88372	21.1236	0	13.2022	10.5618	21.1236	19.8034	7.54414	44.0075	15.0883	5.02943	3.30056	11.7353	17.603	19.8034	33.0056	29.3383	16.2489	18.8604	19.4559	20.1177
AKR1C1_Taira201203_XENLA_tissue_00168117	12.907	6.45349	6.45349	10.7558	7.37542	7.08618	7.74419	10.3256	15.4884	13.7674	10.5168	21.0336	8.09849	6.25793	10.3256	7.37542	10.7558	9.56072	3.03694	2.15116	17.603	29.7051	13.2022	26.4045	33.9486	40.3833	58.0899	39.6067	47.5281	42.2472	32.2722	76.2797	27.9577	24.0041	28.1648	35.206	46.2079	23.4707	37.2769	59.4101
AKR1C1_Taira201203_XENLA_tissue_00258171	4.78036	3.44186	9.56072	6.07387	7.37542	10.1231	11.4729	17.2093	11.4729	13.385	12.1477	9.17829	6.25793	11.0631	9.17829	7.82241	8.60465	4.04925	3.12896	11.4729	23.4707	21.1236	5.86767	18.6385	27.6619	59.0218	38.1398	52.809	41.0737	35.206	46.5962	31.6854	24.0041	30.1766	38.7266	33.6057	26.4045	37.2769	43.2074	52.809
AKR1C2_Quigley201207_XENLA_00014857	6.07387	5.16279	2.15116	3.62301	7.64858	12.907	9.96328	11.4729	10.7558	9.83389	5.73643	4.30233	0	5.73643	NA	NA	NA	NA	NA	NA	NA	NA	NA	NA	NA	NA	39.6067	0	13.2022	27.6619	65.3826	95.7163	105.618	47.2501	42.9073	70.412	33.353	33.0056	34.3258	65.2346
AKR1C2_TC422315	14.5617	7.64858	3.44186	6.61896	5.73643	7.82241	0	34.4186	15.2972	7.08618	3.22674	4.52876	3.44186	1.01231	7.17054	7.64858	1.56448	2.15116	2.15116	1.72093	24.3734	29.3383	42.2472	32.4978	29.3383	28.8049	0	0	11.7353	15.5321	42.9073	33.353	14.0824	18.6385	35.206	29.3383	33.6057	13.2022	22.0037	42.2472
AKR1CL1_Kwon201107_XENLA_00117307	7.64264	10.6575	8.60465	5.50698	8.09849	4.74739	5.98584	11.9141	9.68023	3.74115	2.45847	NA	NA	NA	NA	NA	NA	NA	0	3.44186	23.764	21.1236	NA	NA	NA	NA	NA	NA	NA	30.1766	36.7367	52.809	77.1824	43.6248	27.315	18.6385	21.1236	37.7207	34.3124	27.2245
AKR7A2_Horb201201_XENLA_00138847	9.83389	5.43452	3.03694	4.30233	5.06156	2.5814	6.61896	4.30233	4.78036	6.34027	11.4729	8.60465	6.45349	NA	NA	NA	NA	14.7508	8.60465	9.96328	13.8971	39.6067	52.809	NA	NA	NA	NA	9.90169	10.5618	20.5368	11.1177	8.8015	6.60112	8.12446	2.64045	3.10641	17.603	15.5321	5.55884	30.1766
AKR7A2_Taira201203_XENLA_stage_00091169	2.24469	5.73643	1.56448	0	1.63898	1.72093	2.86822	2.71726	5.06156	18.9896	65.0961	99.9463	51.6279	24.093	NA	NA	NA	NA	10.9514	2.5814	44.8876	57.6098	NA	NA	NA	NA	47.5281	32.6913	16.2489	25.2565	14.568	24.8513	19.4559	29.3383	31.6854	7.54414	9.77944	16.0027	35.206	13.7763
AKT1S1_TC422778	3.82429	4.58915	5.16279	11.9141	8.19491	8.15177	19.1214	15.0581	9.17829	8.60465	12.1477	7.17054	10.6534	4.30233	22.5045	22.9457	27.2481	77.4419	55.4522	24.093	10.5618	5.86767	26.4045	8.8015	56.3296	28.4356	11.0019	15.0883	13.2022	18.6385	19.8034	24.6442	39.6067	29.3383	22.2354	7.54414	16.2489	13.2022	21.1236	5.86767
AKT1S1_mgEST_Xl4jul2012_1013087895	19.6678	35.5659	82.6046	53.2413	18.6534	20.7752	25.9387	19.3605	20.0775	7.82241	3.68771	3.97138	2.15116	11.4729	3.44186	3.44186	10.3256	22.9457	25.814	15.0581	6.60112	33.0056	88.015	10.5618	5.2809	10.5618	8.8015	6.60112	8.12446	11.3162	19.2033	17.603	19.8034	11.4802	7.13635	11.0788	19.8034	10.5618	28.1648	7.54414
AKT1_Park201106_XENLA_00030716	1.49646	2.34672	1.91214	5.73643	2.99292	4.69345	4.30233	6.69251	4.58915	5.73643	9.26655	9.38689	4.30233	4.78036	10.3256	6.25793	6.88372	4.30233	6.61896	6.34027	16.0723	19.2033	9.77944	21.1236	11.4802	9.60163	10.5618	14.6692	17.603	24.6442	16.2489	28.8049	9.90169	14.6692	10.5618	7.20123	15.8427	13.2022	12.1867	13.8971
AKT1_TeperekTkacz201202_XENLA_00015318	10.9514	10.3256	10.9514	13.1601	9.0144	4.30233	10.5903	7.17054	3.03694	2.29457	5.73643	13.2379	17.2093	33.4063	34.4186	21.5116	17.2093	9.68023	9.83389	17.2093	72.0123	49.2884	28.8049	37.2769	25.1471	26.4045	40.6223	17.603	9.31923	31.6854	17.603	56.8712	73.3458	96.2987	174.27	151.826	61.6105	56.1096	94.3018	81.2446
AKT1_XeXenL6RMv10038256m	11.0631	9.26655	3.22674	8.60465	3.03694	7.48231	11.4729	5.73643	6.07387	7.52907	8.97877	7.94275	9.0144	10.7558	15.3978	8.60465	7.37542	7.08618	17.2093	11.7748	18.8604	24.3734	16.5028	39.6067	9.31923	20.6644	24.6442	22.0037	21.7449	19.8034	22.9604	12.1867	10.0589	19.8034	16.6765	20.5368	26.4045	15.5321	21.1236	19.4559
AKTIP_Taira201203_XENLA_tissue_00290353	7.37542	7.37542	3.44186	6.55592	8.60465	4.91694	NA	34.4186	35.2791	102.027	99.9463	91.1081	49.1694	18.3566	28.6822	11.4729	9.56072	10.1231	9.56072	13.9313	7.54414	8.8015	9.31923	11.7353	17.603	11.7353	7.0412	11.3162	6.21282	4.06223	7.54414	18.4831	29.3383	NA	37.7207	18.8604	22.6324	17.603	7.54414	12.5736
AKTIP_TeperekTkacz201202_XENLA_00146081	5.73643	6.25793	9.38689	6.45349	3.12896	9.38689	11.4729	17.2093	137.674	118.314	96.7281	91.0659	55.9302	22.1262	11.0631	8.60465	13.1601	7.28086	3.74115	11.0631	35.206	43.2074	33.6057	46.2079	38.4065	43.2074	35.206	15.0883	30.1766	33.0056	12.747	15.4026	22.0037	18.8604	11.3162	0	12.4256	8.12446	18.3683	18.8604
AL590867.1_XeXenL6RMv10014536m	3.03694	11.186	15.4884	2.45847	9.46512	17.2093	7.37542	7.24602	7.82241	6.07387	9.11081	9.83389	8.60465	5.43452	0.782241	5.23761	4.63327	6.34027	7.17054	13.1118	34.1705	31.6854	42.2472	33.9486	21.1236	16.2489	18.8604	22.2354	33.6057	24.8513	31.0641	26.4045	23.1039	13.8971	9.60163	13.7763	8.12446	13.8971	26.4045	25.1471
	NA	NA	NA	NA	NA	NA	NA	NA	NA	6.88372	3.82429	11.0631	8.60465	1.72093	3.44186	5.73643	8.60465	4.04925	4.30233	9.26655	44.6845	20.7464	27.9577	26.4045	23.4707	19.0112	19.3633	31.6854	18.8604	29.3383	42.2472	NA	NA	NA	NA	NA	NA	NA	NA	NA
AL590867.1_XeXenL6RMv10049846m	6.88372	2.24469	4.58915	2.99292	6.73407	13.7674	7.37542	1.49646	8.03101	11.0631	4.30233	4.15397	3.9112	4.30233	5.16279	12.907	5.73643	5.29517	6.02326	6.14618	41.4928	31.6854	28.4356	30.8052	46.2079	31.6854	26.4045	14.4025	12.747	34.3258	33.9486	49.2884	27.5525	15.0883	49.2884	34.4406	13.7763	45.7678	39.0327	42.2472
AL732488.1_Taira201203_XENLA_tissue_00044282	4.69345	6.69251	6.07387	6.88372	10.3256	8.03101	8.03101	4.30233	5.01938	9.83389	7.37542	3.62301	1.91214	4.09745	11.4729	0	1.43411	5.37791	4.30233	4.30233	15.4026	15.4026	23.1039	39.6067	17.603	17.603	22.6324	35.206	25.0148	45.2648	37.7207	24.2041	31.6854	31.6854	45.7678	68.6517	49.2884	15.5321	8.8015	9.60163
AL732488.1_Taira201203_XENLA_tissue_00163526	10.7558	17.2093	36.5698	12.907	15.7752	6.02326	6.34027	5.73643	7.37542	12.2924	7.37542	5.43452	5.29517	8.60465	0	NA	NA	NA	NA	5.73643	17.603	NA	NA	NA	NA	0	42.2472	44.6845	30.5736	30.1766	37.7207	41.4928	30.1766	22.2354	23.764	48.4082	57.2097	99.0169	30.1766	33.0056
-	NA	8.60465	4.69345	6.69251	5.43452	6.88372	10.3256	8.03101	8.03101	4.30233	4.8186	9.83389	7.37542	3.62301	2.15116	3.27796	11.4729	0	1.43411	5.37791	23.1039	39.6067	17.603	17.603	22.6324	36.3062	25.0148	45.2648	40.2354	25.3483	31.6854	31.6854	42.2472	63.3708	49.2884	13.8971	8.8015	9.60163	0	NA
AL929195.1_Audic201207_XENLA_00005687	6.45349	9.727	9.61696	9.48268	14.8191	21.9027	28.6822	17.6873	20.6512	13.7674	9.61696	9.17829	20.0775	16.062	11.8314	9.9925	13.2379	17.2093	28.6822	35.8527	33.0056	32.1446	21.7449	16.166	33.7391	52.809	49.2884	14.6692	31.6854	34.3258	20.1917	31.6854	57.2097	52.809	52.809	27.2563	26.4045	12.1867	26.4045	48.4082
AL929195.1_Quigley201112_XENLA_00027565	12.0465	13.7674	13.7674	12.5159	7.94275	9.68023	5.73643	2.45847	12.5159	7.17054	20.3383	15.2972	10.0388	25.814	24.5847	11.4729	8.60465	4.30233	9.38689	5.73643	47.5281	21.1236	36.9663	28.8049	36.5601	66.0112	45.7678	7.54414	33.6057	26.4045	33.6057	17.603	26.4045	26.4045	26.4045	41.0737	8.8015	8.8015	14.4025	17.603
AL929195.1_Quigley201207_XENLA_00115106	11.9141	10.3256	10.5903	3.44186	9.56072	7.17054	0	0	14.3411	5.80814	6.52767	21.5116	NA	12.907	14.0803	2.71726	6.45349	1.91214	2.45847	4.30233	19.8034	7.54414	5.86767	16.5028	19.4559	28.8049	39.6067	NA	52.809	27.315	25.0843	88.015	0	4.80082	13.2022	23.4707	24.6442	12.1867	26.4045	12.1867
AL929195.1_TC456522	12.0465	10.1231	8.26046	9.46512	17.2093	0	0	2.45847	6.07387	11.8314	7.48231	4.63327	3.27796	3.44186	2.45847	3.12896	4.04925	7.64858	3.97138	6.45349	21.1236	21.7449	21.1236	34.3258	28.4356	0	21.1236	12.5736	12.4256	23.1039	27.5525	20.3111	32.6913	27.4607	17.603	21.6037	27.9577	64.5443	28.4356	13.2022
AL929195.1_TeperekTkacz201202_XENLA_00097098	4.91694	4.91694	5.16279	10.4752	18.9302	30.1163	10.3256	7.52907	1.72093	9.26655	9.38689	8.03101	4.91694	3.97138	5.73643	6.61896	7.57209	5.43452	6.69251	5.95707	15.0883	22.6324	26.4045	13.7763	31.6854	52.809	42.2472	19.8034	15.8427	16.2489	19.2033	24.6442	11.3162	8.12446	10.0589	8.12446	6.33708	8.33826	20.5368	14.2178
AL929195.1_XeXenL6RMv10018267m	20.0775	4.69345	8.60465	17.2093	3.44186	1.72093	3.82429	12.2924	6.61896	8.03101	7.64858	6.45349	15.2972	17.2093	3.12896	8.60465	5.73643	7.64858	12.907	10.3256	0	4.40075	11.7353	17.603	15.8427	19.2033	35.206	11.7353	19.8034	8.8015	17.603	36.5601	37.7207	11.7353	15.8427	0	31.6854	11.7353	4.80082	52.809
AL929239.1_mgEST_Xl4jul2012_1013115042	27.7996	11.4729	10.5168	14.7508	17.2093	11.7336	7.82241	13.7674	28.6822	16.1337	14.492	11.186	18.5331	15.3978	14.6279	15.7752	8.09849	13.7674	25.814	13.2379	32.4978	42.9073	31.6854	49.7026	52.809	26.4045	30.5736	48.7468	23.764	47.2501	42.9073	35.206	18.4831	21.6037	31.2053	30.8052	37.7207	41.0737	42.2472	28.4356
AL929327.3_XeXenL6RMv10028683m	4.91694	6.25793	7.52907	10.5903	3.97138	2.02462	15.7752	4.09745	3.82429	8.60465	13.7674	9.83389	4.69345	5.16279	9.83389	11.4729	12.5159	12.907	51.6279	7.17054	17.603	28.8049	19.8034	24.3734	12.1867	27.9577	52.809	15.0883	5.86767	8.8015	52.809	52.809	28.8049	36.9663	82.9856	58.6767	33.6057	72.6124	211.236	74.8127
ALAD_Taira201203_XENLA_stage_00141508	3.44186	NA	8.60465	4.30233	2.22056	6.34027	4.30233	7.17054	7.08618	6.88372	1.84385	6.55592	9.38689	NA	NA	NA	NA	4.91694	4.04925	11.8314	0	6.21282	7.54414	NA	NA	NA	NA	14.4025	7.54414	7.54414	2.64045	12.4256	17.603	17.603	11.1177	1.70352	3.30056	13.2022	NA	26.4045
ALAD_Taira201203_XENLA_tissue_00029438	2.45847	2.71726	3.82429	4.30233	3.97138	1.56448	3.44186	NA	8.60465	3.03694	2.68895	4.52876	3.97138	7.94275	7.24602	6.25793	2.54953	9.05753	10.3256	NA	NA	15.8427	8.33826	7.82355	0	11.1177	20.3111	12.1867	11.1177	1.65028	3.10641	13.2022	NA	21.1236	14.4025	4.06223	0	0	5.55884	11.3162
ALAS1_XeXenL6RMv10000959m	3.44186	6.69251	8.09849	0.905753	1.72093	2.45847	4.91694	14.5617	29.357	50.1314	82.2222	127.841	27.2481	10.3256	7.82241	7.82241	10.7558	6.61896	3.68771	5.73643	15.8427	14.6692	9.31923	5.55884	10.5618	11.3162	15.0883	16.2489	18.6385	9.18417	8.8015	60.3531	30.8052	10.5618	19.2033	28.8049	16.5028	12.1867	3.77207	4.40075
ALAS2_Taira201203_XENLA_tissue_00274376	3.12896	4.30233	3.03694	4.13023	2.99292	2.08598	4.91694	3.12896	6.88372	5.73643	3.12896	2.15116	6.45349	7.74419	3.82429	7.24602	8.60465	8.60465	7.17054	1.91214	26.4045	19.8034	37.2769	16.8989	11.4802	9.60163	15.0883	4.80082	7.0412	14.0824	14.4025	46.2079	56.1096	36.9663	31.2942	30.5736	29.7051	22.0037	17.603	29.3383
ALCAM_XeXenL6RMv10025272m	14.9147	10.4752	19.2744	29.7252	63.6744	110.426	55.5391	48.9106	120.465	64.788	57.1036	39.4802	25.4042	17.2093	10.9514	17.2093	7.52907	5.06156	8.15177	7.74419	52.809	32.1446	27.4607	33.6057	55.4494	92.4157	26.4045	13.8971	68.6517	55.9154	52.809	71.4475	67.8973	73.9326	40.8069	64.1252	59.4101	55.9154	44.4707	44.8876
ALDH18A1_Kwon201107_XENLA_00030010	7.94275	6.14618	3.97138	2.02462	12.907	5.23761	5.98584	5.50698	7.17054	10.0388	11.4729	9.727	7.64858	4.74739	4.17195	5.73643	8.60465	10.3256	4.52876	10.3256	52.809	25.0148	36.9663	30.8052	12.5736	11.2019	10.926	26.4045	22.9604	20.5368	52.809	24.2041	19.0112	13.7763	18.3683	44.0075	24.8513	20.3111	15.0883	12.1867
	NA	NA	NA	NA	NA	13.5216	12.576	31.5504	56.8655	119.318	100.909	44.4574	17.2093	NA	NA	NA	6.88372	14.3411	7.64858	9.56072	129.089	123.221	26.4045	10.5618	NA	NA	NA	91.2155	28.6049	36.0061	52.809	32.1446	26.4045	22.3423	15.0883	NA	NA	NA	NA	NA
ALDH1A1_Kwon201107_XENLA_00134418	1.14729	9.26655	4.30233	10.3256	5.06156	7.17054	8.60465	5.37791	6.88372	4.91694	8.09849	18.5331	9.26655	4.30233	3.44186	4.91694	17.2093	11.4729	3.44186	5.29517	36.5601	42.2472	17.603	31.6854	30.1766	26.4045	8.8015	28.4356	48.7468	24.8513	20.1177	21.1236	6.60112	21.1236	30.8052	31.0641	31.6854	48.4082	36.5601	17.603
ALDH1A1_Taira201203_XENLA_stage_00091892	5.16279	5.16279	4.30233	17.2093	7.08618	6.02326	7.37542	2.45847	22.5045	21.7381	11.9717	7.64858	6.61896	8.09849	15.0581	11.9141	15.0581	3.27796	6.45349	5.73643	22.0037	29.7051	27.6619	33.0056	12.1867	16.5028	12.4256	16.2489	29.3383	20.6644	36.1325	40.6223	37.7207	26.4045	7.92135	24.8513	73.9326	0	10.5618	21.1236
ALDH1A2_Ismailoglu201203_XENLA_00002724	4.30233	6.88372	2.45847	2.15116	1.43411	10.9514	8.60465	7.37542	13.7674	18.7738	50.6718	82.3054	72.6615	89.8708	33.2713	17.2093	9.68023	7.08618	3.12896	0.860465	29.0449	26.4045	65.2346	62.7107	105.618	95.0562	105.618	44.9854	52.809	52.809	36.0061	21.1236	22.6324	19.8034	33.6057	17.603	23.1039	33.9486	14.0824	39.6067
ALDH1A2_XeXenL6RMv10046039m	8.60465	25.814	14.7508	6.88372	5.43452	3.44186	7.28086	13.385	27.5349	53.3488	74.2717	61.9535	54.4961	43.2691	60.6423	39.199	15.9801	15.0581	12.907	10.1231	26.4045	52.809	37.7207	24.6442	27.7942	19.3633	24.3734	49.8752	97.6966	116.18	94.5003	59.8502	44.0075	49.7913	140.824	143.758	94.3018	132.022	57.2097	40.3833
ALDH1A3_Taira201203_XENLA_tissue_00200295	3.22674	4.30233	12.907	9.83389	6.61896	6.45349	4.13023	13.385	11.4729	14.7508	16.197	17.2093	25.814	8.60465	9.83389	13.385	6.61896	2.86822	2.02462	9.26655	33.0056	46.2079	79.2135	37.7207	69.0579	59.4101	31.6854	32.2722	29.3383	30.1766	35.7237	95.0562	63.3708	49.5084	45.2648	41.0737	52.809	32.2722	62.1282	60.9334
ALDH1A3_XeXenL6RMv10010337m	2.86822	5.37791	9.26655	4.91694	10.9514	5.47569	11.9509	14.4715	15.5439	15.2082	14.492	23.4672	19.6678	10.7558	17.2093	8.60465	2.71726	2.02462	5.43452	9.56072	29.3383	59.4101	32.4978	33.9486	72.0123	28.8049	36.6729	28.8049	34.0703	27.0186	44.4707	57.6098	75.4414	66.0112	39.6067	49.0369	36.1325	46.5962	58.3678	41.0737
ALDH1A3_XeXenL6RMv10044226m	9.56072	4.78036	10.3256	14.5617	10.3256	24.093	71.4848	62.6419	70.2713	46.4651	45.8915	51.6279	17.2093	0	0	51.6279	10.7558	6.88372	5.73643	12.2924	165.971	168.989	126.742	283.848	686.517	92.4157	422.472	264.045	686.517	137.303	93.2959	83.6142	103.506	134.054	91.5356	116.18	117.805	105.618	90.9488	68.4561
ALDH1B1_Taira201203_XENLA_tissue_00225663	2.45847	5.73643	13.7674	13.2379	9.26655	11.0631	5.43452	2.99292	4.63327	6.14618	6.34027	6.34027	3.03694	15.7752	10.5903	8.60465	5.73643	6.34027	7.57209	8.60465	22.0037	33.7978	38.9119	30.1766	33.0056	24.3734	66.0112	55.9154	41.6913	38.9119	71.6693	54.8401	43.6248	55.5884	82.9856	44.6845	56.8712	73.9326	74.8127	94.3018
ALDH1B1_XeXenL6RMv10018227m	18.9302	17.2093	17.2093	19.1214	8.60465	5.29517	4.58915	12.0465	12.907	9.83389	10.3256	7.52907	2.86822	3.68771	5.98584	4.30233	7.52907	4.52876	13.5216	10.3256	31.6854	60.3531	44.4707	56.1096	52.809	59.6971	45.2648	46.9413	62.7107	79.2135	37.7207	70.412	52.809	80.9738	101.556	316.854	93.8826	93.8826	149.625	89.7753
ALDH1L1_Quigley201207_XENLA_00081019	3.44186	6.55592	5.73643	15.7752	5.73643	64.5349	42.0672	14.7508	6.52767	5.73643	3.58527	5.29517	3.82429	4.91694	21.5116	10.3256	10.1691	14.3411	11.4729	6.25793	96.0163	88.015	38.1398	40.8069	31.6854	52.809	25.1471	20.5368	56.8712	30.8052	32.6913	30.957	45.2648	88.015	184.831	17.603	35.206	35.206	22.6324	34.3258
ALDH1L2_Kwon201107_XENLA_00043551	65.0961	79.1628	98.6667	18.4385	10.1231	7.08618	11.9141	8.03101	12.1477	33.1438	40.155	36.3307	34.4186	34.4186	17.2093	6.02326	2.34672	2.86822	6.73407	11.4729	57.2097	25.2565	31.6854	24.0041	15.8427	26.4045	0	352.06	184.831	109.139	121.265	111.831	70.412	64.9957	62.1282	62.1282	18.8604	31.6854	12.3221	6.88813
ALDH1L2_Park201106_XENLA_00083454	4.69345	5.73643	10.3256	7.52907	14.7508	22.9457	13.7674	18.8483	36.1395	55.6772	74.9834	69.6194	32.5065	18.5331	15.0581	NA	NA	8.60465	7.37542	9.68023	57.7598	120.706	422.472	NA	NA	198.034	200.065	151.092	208.836	182.945	186.385	213.876	140.824	95.0562	123.221	67.8973	36.3062	50.1685	38.7266	19.2033
ALDH1L2_Park201106_XENLA_00150322	5.73643	10.3256	1.56448	5.73643	2.45847	9.56072	4.91694	9.38689	13.9826	13.385	3.44186	3.03694	2.45847	0	3.12896	2.15116	7.94275	18.7738	12.0465	7.94275	16.2489	26.4045	19.2033	4.06223	33.0056	24.0041	10.5618	11.3162	21.7449	21.1236	20.5368	16.5028	9.60163	15.0883	23.4707	15.0883	11.7353	9.60163	52.809	30.1766
ALDH1L2_TeperekTkacz201206_XENLA_00087991	4.30233	4.69345	2.86822	13.7674	3.68771	3.97138	1.01231	5.29517	6.61896	8.60465	3.82429	4.04925	7.52907	11.4729	9.83389	4.78036	1.22924	6.61896	4.30233	5.73643	14.6692	8.8015	28.4356	26.4045	23.4707	26.4045	52.809	29.7051	21.7449	23.4707	31.6854	16.2489	8.12446	9.31923	28.4356	18.8604	21.1236	17.603	19.2033	6.60112
ALDH1L2_XeXenL6RMv10025425m	85.3846	85.186	29.5017	10.7558	6.88372	9.83389	14.0803	13.9826	31.2896	42.7265	43.0233	34.4186	17.2093	25.814	6.14618	3.58527	0.688372	5.73643	10.0388	15.4884	68.6517	61.6105	33.0056	35.9101	22.0037	15.0883	52.809	0	264.045	176.03	125.649	141.624	122.121	57.6098	67.8973	60.7303	49.5084	22.6324	18.4831	14.2178
	NA	14.3411	8.60465	13.5863	26.5962	25.814	22.9457	28.6822	23.8283	17.2093	NA	NA	5.73643	5.29517	7.82241	13.7674	10.9514	7.82241	4.30233	12.907	33.0056	13.2022	28.8049	52.809	63.3708	19.2033	20.3111	52.809	NA	NA	67.8973	56.8712	66.0112	73.9326	132.022	96.0163	72.2649	73.5554	334.457	NA
ALDH2_Kwon201107_XENLA_00098201	6.34027	3.74115	10.3256	10.1691	6.25793	6.02326	9.34219	19.6678	30.1163	41.1527	63.6744	74.178	65.5592	36.2625	24.093	11.7336	4.8186	2.64758	2.15116	7.94275	20.3111	13.2022	20.3111	19.0112	31.2053	26.4045	24.5185	30.1766	27.315	36.9663	59.6971	125.421	85.5003	49.7913	52.809	45.6078	43.2074	15.8427	13.7763	27.7942
ALDH2_Taira201203_XENLA_tissue_00230677	6.45349	5.16279	11.4729	10.1691	5.23761	5.73643	10.6293	21.1205	28.3447	55.4522	75.7209	68.2438	58.1838	37.0662	24.093	10.0388	4.48938	3.44186	6.45349	12.0465	21.1236	19.8034	15.8427	18.3683	28.6049	38.7266	26.4045	30.1766	27.315	35.206	73.3458	114.937	86.4147	57.4686	55.3237	50.5129	40.8069	26.4045	13.2022	22.0037
ALDH3A2_Ismailoglu201203_XENLA_00038007	7.94275	10.5168	4.91694	7.52907	6.45349	8.03101	19.1214	17.2093	23.4672	32.394	56.6895	78.5174	94.6512	63.7756	19.8569	7.74419	6.88372	1.43411	17.2093	13.7674	21.1236	37.7207	13.2022	35.206	52.809	38.5912	111.831	184.831	141.924	130.469	180.172	136.823	121.15	134.956	56.3296	52.809	46.2079	37.7207	23.4707	69.0579
ALDH3A2_Taira201203_XENLA_tissue_00152279	8.03101	7.74419	5.73643	8.03101	7.94275	8.03101	19.1214	18.1654	19.2744	44.5417	57.3643	76.3663	101.822	55.0698	19.1214	5.23761	6.88372	3.44186	15.0581	8.60465	26.4045	33.0056	15.8427	35.206	39.0327	39.1178	98.5768	184.831	135.323	120.287	208.13	133.079	111.486	152.559	66.8914	69.0579	42.2472	52.809	21.1236	52.809
ALDH3A2_XeXenL6RMv10053287m	2.45847	2.15116	2.34672	0	5.73643	4.91694	6.07387	12.2924	5.93424	11.6279	27.8627	43.0233	34.4186	41.3023	25.0317	13.0791	9.56072	12.2924	6.61896	8.09849	9.31923	20.3111	18.8604	11.7353	8.44944	4.80082	15.8427	42.2472	39.6067	12.5736	7.13635	10.926	11.3162	12.4256	15.0883	13.2022	44.0075	7.20123	11.0019	7.54414
ALDH3B1_TeperekTkacz201202_XENLA_00088317	9.38689	13.7674	NA	5.73643	9.38689	4.30233	6.45349	6.07387	5.73643	2.68895	3.44186	7.64858	8.60465	7.24602	12.2924	30.9767	35.8527	35.5659	23.4047	23.2326	7.92135	6.33708	3.5206	4.40075	21.1236	15.0883	11.1177	26.4045	17.603	12.6742	11.552	8.8015	12.4256	9.90169	17.603	28.8049	44.0075	NA	31.6854	52.809
ALDH4A1_Quigley201207_XENLA_00103820	5.73643	9.83389	NA	NA	NA	NA	NA	18.7738	25.0969	29.9569	62.5271	70.112	59.3721	32.7796	16.4611	6.88372	1.32379	5.73643	0	0	13.2022	158.427	52.809	12.1867	10.5618	9.18417	20.1177	15.8427	29.3383	28.1648	50.8531	70.412	91.2155	NA	NA	NA	NA	NA	22.6324	30.8052
ALDH4A1_XeXenL6RMv10029826m	10.3256	5.73643	13.2379	9.0144	24.3798	56.7907	72.064	79.1628	78.5642	48.6608	35.1668	18.4385	7.37542	3.44186	2.45847	4.30233	4.13023	5.73643	10.5903	17.2093	35.206	28.4356	8.8015	10.5618	13.2022	7.54414	7.92135	37.7207	18.8604	13.7763	10.926	20.6644	23.764	29.7051	47.5281	22.0037	20.1177	36.5601	20.5368	24.6442
ALDH5A1_Taira201203_XENLA_tissue_00085776	10.5168	10.1231	6.25793	4.91694	17.2093	6.45349	22.9457	32.394	28.1607	40.5648	34.4186	26.9171	25.0317	20.6512	3.22674	6.02326	7.52907	3.03694	3.03694	2.64758	46.9413	105.618	144.025	105.618	105.618	52.809	162.828	186.385	110.419	101.846	34.1705	28.4356	40.8069	52.809	39.6067	31.6854	9.90169	12.4256	24.8513	16.2489
ALDH5A1_Taira201203_XENLA_tissue_00171698	6.07387	5.43452	8.60465	7.24602	9.17829	8.03101	7.64858	NA	5.73643	7.52907	5.01938	1.72093	1.81151	1.32379	3.62301	2.5814	6.25793	7.82241	3.44186	8.09849	34.1705	39.6067	16.8029	7.20123	15.8427	25.0148	12.1867	11.1177	7.92135	15.4026	19.8034	13.2022	NA	23.4707	3.5206	0	8.33826	15.8427	11.1177	9.31923
ALDH6A1_Kwon201107_XENLA_00068942	3.82429	6.45349	9.83389	0	2.45847	2.86822	17.2093	15.4884	27.6845	76.0832	122.186	119.559	139.587	59.0033	25.814	8.09849	17.2093	7.37542	0	NA	NA	52.809	22.6324	10.5618	6.21282	17.603	30.1766	26.4045	19.4559	23.764	22.2354	22.9604	36.9663	26.4045	8.8015	15.0883	13.2022	37.7207	33.0056	49.8752
ALDH6A1_XeXenL6RMv10050338m	4.91694	4.78036	4.58915	5.73643	6.88372	20.0775	51.1064	97.5194	96.8023	34.4186	10.7558	6.19535	1.91214	2.15116	5.73643	3.22674	2.29457	5.73643	0	5.73643	12.5736	17.603	3.5206	17.603	15.8427	23.4707	11.2019	11.7353	15.4026	8.12446	3.30056	10.5618	14.6692	19.8034	7.0412	6.60112	7.0412	0	0	8.8015
ALDH7A1_Amin201106_XENLA_00094031	5.16279	3.82429	6.61896	1.63898	2.15116	2.86822	0	3.97138	11.0631	9.0144	7.37542	7.08618	10.5903	5.73643	6.88372	4.04925	4.8186	10.869	7.08618	4.91694	15.8427	23.4707	16.2489	2.51471	13.2022	0	0	4.06223	11.3162	12.5736	5.65811	12.4256	28.4356	10.0589	24.6442	15.5321	6.33708	22.2354	15.5321	7.54414
ALDH7A1_Kwon201107_XENLA_00036682	111	130.94	123.333	50.1938	11.8314	15.2972	9.56072	4.30233	5.37791	5.73643	6.31008	12.0465	11.0631	3.82429	0	5.73643	3.97138	12.2924	5.29517	3.82429	2.93383	12.1867	45.2648	28.4356	26.4045	22.6324	29.3383	3.77207	0	1.7603	0	16.5028	22.0037	2.93383	8.8015	16.5028	30.8052	17.603	11.4802	0
ALDH7A1_XeXenL6RMv10032086m	5.16279	3.82429	6.61896	1.63898	2.15116	2.86822	0	3.97138	11.0631	9.0144	7.99003	6.69251	11.4729	5.47569	6.88372	4.30233	5.01938	10.3256	7.64858	4.91694	15.8427	29.3383	16.2489	2.51471	13.2022	0	0	4.06223	11.3162	12.5736	5.65811	11.7353	30.8052	9.60163	24.6442	16.5028	6.60112	21.1236	14.6692	7.54414
ALDH9A1_Taira201203_XENLA_stage_00118337	4.48938	1.07558	3.12896	5.16279	45.8915	88.0322	96.6999	35.3244	8.60465	2.64758	6.19535	5.43452	11.0631	5.06156	5.29517	5.37791	6.07387	6.69251	7.8876	5.06156	25.2565	23.1039	14.4025	42.2472	70.412	54.8401	45.2648	22.2354	8.8015	32.4978	21.1236	30.5736	45.2648	27.9577	24.3734	9.90169	6.21282	8.8015	13.2022	27.9577
ALDH9A1_Taira201203_XENLA_tissue_00158270	5.16279	47.3256	75.5713	101.444	37.6966	9.56072	1.56448	7.17054	6.55592	9.83389	6.07387	5.73643	5.06156	5.37791	8.03101	8.60465	11.8314	4.58915	10.9514	36.3307	42.2472	99.0169	48.2169	50.0296	20.1177	5.86767	14.4025	22.0037	17.603	41.4928	24.8513	21.1236	9.31923	6.60112	7.0412	10.1556	29.7051	24.6442	24.0041	52.809
ALDOA_XeXenL6RMv10013257m	69.6567	84.8992	18.7058	8.26046	9.17829	2.22056	7.2168	12.4289	6.14618	4.58915	4.52876	3.44186	1.91214	5.43452	4.30233	6.25793	7.37542	2.29457	4.30233	8.19491	188.604	267.566	135.467	61.2584	77.4532	13.6281	8.51758	20.5368	26.4045	24.6442	11.1177	1.7603	3.91178	11.1177	13.2022	0	15.0883	7.0412	7.92135	5.02943
ALDOC_Amin201106_XENLA_00086139	19.6678	22.3721	12.907	7.74419	9.96328	6.88372	8.60465	6.02326	6.55592	5.50698	5.34082	6.52767	3.74115	11.4729	9.0144	8.09849	4.58915	3.03694	7.37542	6.25793	16.8029	20.1177	9.31923	21.1236	59.0218	47.7796	26.4045	9.18417	16.389	16.389	12.6742	20.1177	21.1236	17.603	42.2472	36.1325	18.4831	22.0037	18.4831	22.6324
ALDOC_XeXenL6RMv10029015m	12.907	9.68023	5.37791	6.34027	12.6202	12.5159	16.062	12.6805	33.343	98.6667	95.0609	66.686	43.6852	21.7381	37.5476	37.2868	47.3256	22.9457	17.2093	22.1262	49.0369	74.8127	184.831	356.461	554.494	393.667	275.163	422.472	354.26	462.707	499.925	389.466	225.133	257.004	326.456	239.401	116.736	95.7163	79.2135	83.6142
ALDOC_XeXenL6RMv10041218m	6.45349	8.60465	17.2093	19.6678	17.2093	9.83389	8.15177	9.68023	7.37542	7.82241	11.9141	5.43452	7.37542	9.17829	5.23761	4.30233	5.95707	5.50698	3.44186	10.3256	21.1236	5.2809	19.0112	14.2178	18.4831	11.4802	14.0824	30.1766	22.2354	12.1867	19.2033	49.0369	33.0056	19.4559	22.6324	30.1766	18.8604	19.3633	14.4025	6.60112
ALG10_Ismailoglu201203_XENLA_00061373	32.6977	14.7508	14.3411	14.0803	31.9601	24.093	12.0465	27.5349	12.907	2.64758	5.73643	5.16279	2.15116	1.14729	17.2093	19.6678	17.2093	5.29517	6.25793	8.60465	5.2809	0	4.40075	4.80082	15.0883	10.5618	5.2809	21.1236	13.2022	4.06223	8.8015	7.92135	16.5028	3.5206	19.8034	22.6324	29.3383	4.06223	21.6037	18.8604
ALG10_Taira201203_XENLA_tissue_00242877	8.60465	7.82241	3.9112	4.91694	0	11.4729	15.6448	39.5814	54.9059	78.1589	101.822	136.445	55.9302	22.9457	17.2093	12.1477	21.0336	18.5331	14.3411	17.2093	35.206	19.2033	9.60163	11.3162	52.809	11.7353	9.60163	15.8427	15.0883	13.2022	6.60112	15.0883	4.40075	0	6.60112	6.21282	11.7353	8.12446	8.8015	11.7353
ALG10_TeperekTkacz201202_XENLA_00064843	3.62301	4.8186	5.73643	9.83389	8.60465	7.64858	7.74419	4.69345	3.82429	4.58915	4.69345	2.45847	4.69345	37.2868	99.2066	83.9814	58.3887	46.25	17.2093	8.60465	10.5618	17.603	16.5028	5.65811	6.33708	21.7449	20.5368	12.002	10.0589	28.8049	21.1236	2.93383	2.40041	2.64045	11.7353	5.2809	0	0	0	8.33826
ALG11_Taira201203_XENLA_tissue_00012135	5.37791	12.1477	25.2403	14.5617	10.3256	13.385	204.36	199.893	100.961	28.887	26.3876	11.4729	8.60465	20.6512	17.2093	NA	0	3.44186	4.30233	6.88372	15.8427	19.8034	10.5618	0	NA	35.206	0	15.0883	17.603	7.0412	5.65811	10.5618	24.3734	6.60112	5.86767	7.0412	24.3734	17.603	9.31923	19.8034
ALG12_Taira201203_XENLA_stage_00145413	5.73643	8.60465	10.7558	7.17054	4.91694	2.34672	6.88372	20.8323	48.635	70.7494	68.8372	48.9803	26.8263	18.7738	11.4729	4.78036	4.58915	3.44186	3.74115	6.45349	6.60112	18.3683	14.0824	35.206	46.9413	55.7428	43.2074	32.6173	22.3423	26.4045	61.6105	82.6575	63.9267	31.6854	28.8049	42.7501	66.0112	66.0112	37.7207	25.1471
ALG14_Quigley201207_XENLA_00053143	6.19535	4.63327	8.19491	12.5159	7.17054	7.82241	8.60465	19.8569	77.4419	83.3293	144.558	57.8858	29.5017	12.907	3.44186	3.68771	6.14618	2.54953	10.3256	9.05753	46.4719	28.4356	20.1177	33.6057	30.8052	43.2074	37.7207	24.3734	105.618	33.353	15.8427	14.4025	15.0883	13.2022	21.1236	18.8604	0	1.95589	10.5618	8.33826
ALG14_TC440603	7.17054	4.63327	3.74115	18.7738	7.94275	6.25793	12.5159	16.197	19.8569	54.2755	125.382	96.0853	41.1111	12.907	11.4729	1.91214	4.69345	4.78036	5.29517	12.4289	46.2079	32.4978	27.5525	38.4065	20.3111	43.2074	48.0082	27.9577	36.5601	56.8712	20.1177	13.2022	11.7353	6.60112	0	29.3383	14.4025	0	6.09334	8.8015
ALG14_Taira201203_XENLA_tissue_00252594	2.86822	7.82241	4.69345	6.45349	7.17054	8.60465	9.38689	33.4063	57.6512	87.858	148.265	75.7209	54.8546	19.7907	17.2093	11.4729	NA	NA	NA	NA	NA	NA	NA	NA	0	0	2.64045	9.90169	7.92135	4.06223	8.33826	13.2022	12.4256	7.20123	21.1236	22.0037	9.90169	24.0041	33.6057	11.0019
ALG2_Audic201207_XENLA_00001739	10.9514	6.34027	4.04925	6.88372	9.26655	17.2093	23.3555	53.2669	81.1296	84.0219	104.485	86.866	51.6279	46.3327	24.8579	13.7674	5.06156	4.04925	4.91694	5.29517	6.09334	5.02943	12.4256	6.21282	3.5206	0	12.1867	4.80082	12.5736	18.8604	9.31923	10.0589	10.0589	7.54414	8.12446	12.1867	14.0824	6.21282	13.8971	14.4025
ALG3_Taira201203_XENLA_stage_00164379	14.3411	5.73643	1.91214	4.91694	11.1354	14.6279	31.5504	94.145	102.474	74.0748	39.8531	86.0465	5.73643	6.61896	17.2093	29.5017	8.60465	22.9457	NA	NA	NA	NA	0	0	0	12.4256	8.12446	26.4045	105.618	22.2354	27.5525	16.8029	12.4256	8.8015	15.8427	12.4256	12.5736	8.8015	8.8015	26.4045
ALG5_Park201106_XENLA_00165019	0	1.32379	0	2.24469	1.22924	12.907	43.0233	78.6711	99.6705	150.355	91.5535	49.4767	24.093	8.15177	12.907	2.86822	2.45847	4.30233	11.4729	7.17054	8.8015	26.4045	6.60112	15.0883	0	6.60112	0	0	3.30056	2.11236	11.1177	13.2022	10.0589	11.3162	13.2022	0	6.88813	11.1177	4.06223	15.0883
ALG5_XeXenL6RMv10041264m	0	1.22924	0	1.98569	1.56448	12.907	63.542	70.9023	118.826	173.049	99.4315	38.1063	21.7984	8.09849	7.64858	3.44186	1.91214	3.82429	10.7558	5.16279	0	19.8034	11.7353	11.7353	0	5.86767	3.10641	0	0	2.93383	8.8015	15.0883	8.44944	12.1867	13.2022	4.80082	4.06223	11.1177	3.77207	15.0883
ALG6_Ismailoglu201203_XENLA_00002072	2.86822	8.60465	7.37542	1.56448	8.60465	8.60465	17.2093	36.3307	78.5174	156.908	125.382	93.1327	25.0317	11.4729	3.03694	3.03694	3.97138	1.81151	4.91694	27.9651	17.603	42.2472	22.6324	19.2033	9.90169	13.2022	52.809	11.7353	16.5028	27.9577	5.02943	9.31923	4.80082	2.20037	9.31923	24.8513	8.12446	8.33826	30.1766	46.2079
ALG6_Kwon201107_XENLA_00079690	1.32379	3.03694	10.0388	10.3256	5.06156	8.60465	15.6448	38.0416	120.465	140.984	121.612	61.6667	17.2093	19.2339	86.0465	NA	NA	NA	NA	NA	NA	NA	NA	NA	NA	0	21.7449	20.5368	48.4082	17.603	14.2178	14.4025	22.2354	24.0041	18.4831	9.31923	7.0412	0	15.5321	4.06223
ALG8_TeperekTkacz201202_XENLA_00107449	7.52907	3.74115	17.2093	12.2924	8.60465	6.25793	6.25793	42.4496	68.3455	91.0428	53.4394	16.197	2.02462	0	NA	NA	NA	NA	NA	NA	NA	NA	NA	NA	NA	NA	21.1236	31.0641	40.3833	27.7942	13.6281	21.1236	38.7266	33.6057	14.4025	6.60112	5.02943	5.55884	9.18417	16.5028
ALG9_Ismailoglu201203_XENLA_00037314	8.03101	9.83389	15.6448	6.45349	5.37791	10.5903	3.68771	12.907	19.6678	5.73643	6.02326	14.5617	20.3383	9.68023	9.83389	18.3566	49.907	71.1318	103.256	101.011	14.0824	15.0883	14.4025	16.5028	16.5028	4.06223	3.77207	0	22.6324	11.7353	7.92135	12.1867	9.60163	0	5.02943	3.5206	31.6854	31.6854	15.5321	11.4802
ALG9_Kwon201107_XENLA_00116953	6.88372	4.13023	8.60465	24.093	10.3256	8.60465	16.197	53.7791	60.8945	101.105	115.031	59.1102	12.7199	5.06156	9.38689	5.29517	10.0388	5.73643	1.43411	1.01231	10.5618	6.33708	3.77207	10.5618	0	4.80082	6.21282	19.8034	32.4978	13.2022	5.55884	16.0723	9.18417	9.31923	4.80082	16.2489	0	0	8.8015	6.21282
	NA	5.73643	13.7674	10.6534	7.37542	4.78036	10.1231	27.5349	4.30233	3.97138	8.15177	13.5216	22.9457	NA	NA	NA	NA	NA	NA	NA	NA	NA	NA	NA	NA	NA	NA	8.8015	11.3162	19.4559	28.4356	0	21.1236	6.21282	8.8015	10.0589	12.5736	4.22472	0	NA
ALKBH5_XeXenL6RMv10017219m	10.4752	12.0465	6.88372	12.907	17.2093	NA	NA	61.4618	57.7018	65.7082	85.4531	130.982	74.0748	41.4588	29.8295	9.38689	5.73643	2.96712	3.62301	9.68023	3.30056	2.77942	7.284	12.5736	28.8049	17.603	12.002	11.4802	35.206	29.136	21.6037	18.6385	45.2648	NA	NA	0	13.2022	2.64045	5.2809	6.88813
ALKBH7_Quigley201207_XENLA_00028242	4.91694	12.907	12.907	28.6822	8.60465	2.86822	6.25793	13.7674	33.4063	141.116	160.907	96.9979	55.7254	22.685	11.2522	9.56072	17.2093	NA	17.2093	10.3256	26.4045	26.4045	NA	52.809	23.4707	8.12446	0	15.0883	16.8029	23.764	26.4045	9.31923	31.6854	72.0123	52.809	73.9326	176.03	250.843	52.809	49.0369
ALKBH8_Kwon201107_XENLA_00104454	3.56055	2.29457	0	2.34672	3.12896	4.91694	4.69345	5.29517	13.2981	63.4027	111.078	103.256	40.155	7.82241	9.83389	6.88372	3.82429	9.56072	13.5863	11.7336	9.60163	8.33826	2.93383	2.93383	15.8427	37.7207	9.60163	8.8015	13.2022	12.002	16.6765	12.002	18.28	33.6057	15.0883	33.6057	12.002	11.3162	15.8427	10.926
ALK_Taira201203_XENLA_tissue_00049464	7.94275	2.24469	2.24469	6.88372	2.54953	1.37674	4.91694	1.81151	2.29457	4.69345	7.94275	7.17054	2.86822	2.15116	1.63898	8.60465	4.30233	6.88372	13.7674	12.0465	26.4045	52.809	95.0562	105.618	39.6067	20.1177	33.0056	17.603	26.4045	52.809	28.8049	17.603	16.6765	15.0883	6.33708	15.6471	28.1648	13.7763	11.4802	40.6223
ALLC_Taira201203_XENLA_tissue_00099766	4.58915	11.9141	9.83389	2.86822	3.03694	6.07387	9.17829	8.60465	3.9112	7.82241	5.73643	9.83389	3.97138	6.88372	7.82241	1.56448	2.86822	5.73643	6.61896	19.6678	30.1766	4.06223	11.7353	17.603	0	0	15.8427	8.12446	7.54414	5.02943	12.002	7.20123	7.54414	3.5206	9.31923	12.4256	0	15.0883	36.5601	24.6442
ALLC_Taira201203_XENLA_tissue_00256943	0.956072	2.99292	6.88372	5.16279	5.43452	4.91694	2.5814	5.73643	7.24602	8.03101	5.29517	4.09745	2.75349	4.04925	3.27796	1.14729	3.62301	4.30233	3.97138	3.82429	14.6692	8.12446	5.2809	16.6765	10.5618	12.5736	3.10641	6.33708	5.02943	20.3111	21.1236	13.8971	12.5736	10.5618	15.0883	16.6765	5.2809	10.5618	9.18417	11.7353
ALMS1_Kwon201107_XENLA_00074666	14.1724	18.3566	12.907	10.3256	17.2093	9.63721	7.74419	10.6534	10.8355	19.9628	27.8627	22.2709	27.9651	21.5116	14.0803	12.2924	11.4729	14.3411	8.26046	13.7674	7.92135	8.44944	30.8052	17.603	30.1766	19.2033	5.2809	23.1039	34.1705	20.1177	21.1236	19.5589	12.5736	10.5618	12.6742	30.1766	36.9663	17.603	14.0824	21.7449
ALMS1_Taira201203_XENLA_stage_00008116	16.2532	12.6805	9.83389	11.4729	13.5863	6.45349	10.3256	10.7558	11.9141	20.6512	24.9535	23.9018	39.0078	19.0208	17.2093	6.88372	12.2924	13.5216	9.32171	16.197	6.21282	6.60112	18.8604	18.8604	21.1236	35.206	2.77942	17.603	26.4045	23.764	16.8989	24.3734	13.2022	7.0412	13.2022	22.2354	30.8052	11.3162	11.1177	17.603
ALOX5AP_Amin201106_XENLA_00042295	0	6.61896	6.55592	13.5216	6.73407	5.16279	5.73643	7.94275	7.17054	8.60465	3.97138	1.22924	14.7508	8.60465	2.86822	3.44186	4.91694	4.91694	0	1.72093	31.6854	0	60.3531	30.1766	36.9663	32.2722	35.206	0	26.4045	20.3111	7.54414	17.603	16.2489	0	21.1236	22.9604	22.6324	10.0589	20.3111	3.77207
ALOX5_Ismailoglu201203_XENLA_00036266	3.27796	2.29457	8.60465	10.7558	3.82429	2.86822	5.29517	0.956072	4.30233	9.68023	2.45847	7.08618	9.26655	4.09745	2.5814	2.15116	5.73643	15.0581	9.17829	3.22674	23.1039	28.1648	72.6124	52.809	52.809	34.3258	45.2648	40.6223	24.8513	25.1471	59.4101	52.809	29.3383	20.3111	17.603	29.3383	52.809	33.0056	17.603	20.1177
ALOX5_Taira201203_XENLA_tissue_00221371	8.30794	9.89535	17.2093	2.64758	8.8654	4.91694	5.73643	11.4729	0	NA	34.4186	17.2093	7.37542	5.06156	1.01231	0.905753	3.44186	12.2924	4.04925	12.1477	18.6385	27.9577	52.809	31.6854	11.1177	15.5321	9.31923	7.54414	35.206	52.809	NA	26.4045	8.8015	17.603	22.6324	32.0054	44.6845	52.809	30.3652	26.4045
ALOX5_mgEST_Xl4jul2012_1013115377	4.58915	6.61896	5.73643	4.78036	1.56448	11.8314	5.50698	2.5814	5.06156	6.45349	6.88372	5.73643	7.0112	6.7608	4.52876	8.60465	9.38689	11.9141	12.0465	10.5903	8.12446	58.0899	36.5601	38.4065	52.809	30.5736	24.5185	17.603	12.5736	18.4831	24.2041	27.9577	15.8427	6.33708	23.1039	24.0041	17.603	14.0824	20.3111	14.0824
ALOXE3_TeperekTkacz201206_XENLA_00047611	20.0775	11.7023	15.7128	12.6202	15.6448	10.9514	15.7128	18.8483	17.2093	18.6434	22.4469	24.093	16.4611	13.7674	16.3035	13.1118	15.0581	14.0803	5.23761	15.1847	34.1705	41.3288	31.2053	19.8034	30.1766	22.2354	27.4607	22.9604	28.1648	39.0327	37.4064	36.5601	27.6619	20.6644	21.6037	26.4045	21.1236	27.5525	27.4607	35.206
ALPK1_Quigley201112_XENLA_00034762	10.5168	9.11081	18.9302	28.1607	27.9651	20.436	15.6448	14.8626	51.6279	96.3721	84.1344	52.9517	22.9457	8.60465	14.5617	9.05753	6.88372	8.60465	4.30233	8.60465	85.8146	46.2079	52.809	47.5281	41.6913	93.4313	116.934	145.225	150.303	137.89	168.989	225.638	208.836	211.236	204.635	429.073	321.655	316.854	127.363	111.486
ALPK1_Taira201203_XENLA_stage_00120314	3.82429	4.58915	7.37542	4.58915	4.30233	3.76453	9.83389	1.91214	2.86822	4.13023	3.44186	5.73643	8.15177	10.1231	5.16279	3.44186	4.91694	2.71726	6.88372	6.45349	26.4045	31.6854	22.2354	22.6324	0	21.1236	27.9577	16.6765	28.1648	21.1236	8.44944	14.6692	14.6692	30.1766	13.2022	13.2022	21.1236	26.4045	14.0824	5.86767
ALPK1_Taira201203_XENLA_tissue_00035476	3.12896	5.43452	9.46512	5.73643	1.56448	6.88372	3.97138	5.43452	1.56448	6.07387	10.0388	7.04017	12.2924	NA	NA	NA	3.12896	1.43411	10.3256	6.25793	14.4025	15.8427	30.8052	24.0041	NA	NA	NA	37.7207	16.8029	26.4045	27.9577	19.2033	13.8971	36.5601	28.1648	12.002	17.603	15.8427	11.1177	9.60163
ALPK2_Taira201203_XENLA_stage_00173956	10.0388	19.6678	10.7558	7.08618	4.30233	7.24602	6.73407	2.64758	2.02462	2.29457	2.29457	3.22674	6.45349	4.30233	2.45847	4.8186	9.56072	3.12896	10.9514	13.5216	45.2648	43.2074	33.6057	46.9413	31.6854	32.6913	22.0037	23.1039	29.7051	35.206	31.6854	40.3833	24.3734	16.0723	16.6765	16.5028	12.4256	29.7051	67.8973	22.0037
	NA	NA	NA	NA	NA	NA	NA	NA	8.60465	9.83389	8.60465	4.04925	5.16279	6.88372	5.43452	3.44186	2.3737	5.73643	9.68023	4.91694	9.43018	19.8034	29.3383	14.568	25.3483	33.353	28.1648	13.2022	9.31923	10.5618	22.6324	17.603	NA	NA	NA	NA	NA	NA	NA	NA
ALPK3_Taira201203_XENLA_tissue_00079434	10.7558	8.60465	10.7558	5.29517	5.16279	7.24602	2.64758	17.2093	12.907	6.02326	9.83389	17.2093	12.907	17.2093	14.3411	17.2093	30.9767	11.4729	11.8314	6.02326	6.60112	11.7353	9.90169	16.2489	7.92135	16.6765	32.4978	46.2079	35.206	15.8427	7.54414	30.1766	17.603	35.206	26.4045	13.2022	10.5618	14.0824	16.5028	23.764
ALPK3_Taira201203_XENLA_tissue_00248706	12.907	7.37542	2.71726	3.30948	5.23761	7.17054	13.385	17.2093	5.29517	4.30233	2.34672	4.78036	3.82429	3.82429	7.64858	10.3256	4.48938	4.13023	8.60465	1.56448	24.0041	11.3162	12.6742	18.3683	26.4045	35.206	20.5368	20.5368	20.5368	31.2053	19.8034	24.3734	52.809	35.206	6.60112	16.0723	16.2489	25.0148	37.7207	39.6067
ALPK3_XeXenL6RMv10040996m	7.52907	11.4729	10.7558	7.94275	12.0465	7.24602	11.1354	18.5331	10.5903	8.60465	6.34027	5.73643	5.73643	7.64858	5.06156	5.73643	11.4729	13.5216	27.9651	5.23761	9.90169	13.2022	6.60112	16.2489	10.5618	8.33826	15.5321	24.3734	16.2489	18.8604	19.4559	17.603	10.0589	17.603	12.4256	20.5368	17.603	22.6324	52.809	32.1446
ALPL_Park201106_XENLA_00158582	34.4186	18.9302	11.4729	3.44186	3.12896	NA	NA	0	13.7674	14.1724	8.60465	6.52767	4.63327	10.7558	10.5903	8.60465	8.60465	9.46512	14.1724	20.3383	369.663	251.619	245.562	201.634	148.825	203.111	168.329	91.4002	58.272	75.1513	96.2987	31.6854	52.809	NA	NA	33.6057	35.206	70.412	63.3708	132.022
ALS2CL_Taira201203_XENLA_tissue_00012048	7.64858	4.09745	0	4.52876	5.37791	12.5159	6.45349	11.1354	15.5703	7.82241	11.2751	6.25793	7.37542	0	0	0	0	8.60465	8.60465	0	105.618	79.2135	0	13.2022	8.8015	15.0883	105.618	37.7207	19.2033	21.852	24.0041	32.6913	43.4898	46.2079	38.4065	36.3062	19.4559	48.0082	40.2354	41.0737
ALS2CR12_XeXenL6RMv10042735m	9.17829	4.52876	8.19491	6.61896	20.436	29.181	34.4186	25.3078	56.7907	35.5659	35.4309	33.0948	36.3307	12.2924	17.2093	10.3256	13.2379	25.814	8.60465	6.61896	0	16.6765	12.5736	0	13.2022	11.4802	2.93383	18.6385	47.5281	14.0824	12.4256	24.3734	64.5443	15.0883	22.6324	28.1648	12.1867	0	8.8015	8.12446
ALS2CR8_Taira201203_XENLA_tissue_00048490	4.58915	7.37542	12.907	4.69345	4.91694	7.64858	6.07387	8.60465	8.60465	6.88372	8.60465	13.2379	9.05753	9.0144	6.69251	7.04017	10.5168	9.38689	10.8355	16.2532	17.603	0	7.20123	8.8015	12.002	20.5368	15.0883	13.8971	20.3111	6.60112	14.0824	15.0883	7.20123	12.4256	35.206	30.1766	33.6057	26.4045	7.54414	17.603
ALS2_Park201106_XENLA_00008804	8.97877	5.29517	3.82429	3.44186	8.60465	10.7558	4.91694	4.91694	9.46512	3.9112	3.9112	11.9141	8.60465	3.44186	3.03694	3.27796	4.30233	2.64758	NA	5.73643	23.4707	NA	16.2489	22.0037	17.603	6.21282	18.4831	39.6067	16.2489	7.20123	9.60163	7.92135	5.02943	0	9.90169	7.92135	4.22472	11.7353	12.1867	6.88813
ALS2_XeXenL6RMv10042769m	6.55592	4.69345	4.52876	5.01938	12.1477	5.73643	3.62301	7.82241	6.69251	2.34672	5.06156	11.0631	4.52876	3.12896	4.78036	3.62301	3.97138	3.82429	NA	4.30233	30.8052	NA	23.4707	28.4356	19.4559	14.6692	2.40041	22.2354	26.4045	9.31923	9.60163	11.7353	4.80082	0	0	15.5321	2.20037	8.33826	4.80082	5.02943
ALX1_Kwon201107_XENLA_00030220	86.0465	41.0376	60.2326	53.9225	50.0634	45.0089	NA	53.1924	61.1886	63.4593	72.1152	67.9767	50.7222	43.0233	79.1628	66.3787	59.2765	49.7158	43.0233	30.3694	605.75	633.708	586.767	598.502	697.833	844.944	517.528	441.928	517.528	492.884	653.511	616.105	595.301	NA	398.099	484.883	644.27	761.958	564.65	1035.06
ALX1_XeXenL6RMv10030488m	86.0465	39.7138	60.2326	53.9225	46.1522	45.0089	NA	63.1008	57.3643	62.3837	72.1152	67.9767	51.6279	43.0233	79.1628	65.1495	60.2326	50.6718	38.7209	30.3694	605.75	565.056	589.7	601.436	686.517	844.944	517.528	455.825	517.528	492.884	640.309	604.37	704.12	NA	402.161	484.883	633.708	758.186	568.712	1045.62
ALX4_Taira201203_XENLA_stage_00104506	17.2093	17.2093	23.6628	21.7984	31.3817	22.9457	20.9505	17.2093	41.3023	19.3605	10.7558	9.56072	9.32171	15.6448	12.2924	34.4186	17.2093	20.6512	17.2093	5.73643	416.604	589.7	613.905	485.843	559.154	293.383	427.064	498.385	712.921	352.06	305.852	316.854	239.841	345.659	437.56	445.104	255.243	211.236	196.834	123.221
ALYREF_Taira201203_XENLA_stage_00206936	9.17829	14.3411	9.83389	10.5168	3.44186	9.11081	5.73643	30.1163	37.8605	34.4186	73.6176	123.907	120.465	68.8372	22.4469	8.30794	6.88372	7.8876	5.01938	4.13023	4.22472	4.40075	4.40075	6.33708	5.463	27.5525	43.4898	33.0056	36.9663	52.809	55.9154	137.303	92.4157	88.015	124.256	89.7753	123.221	207.464	246.442	137.303
AM419008.1	10.1231	9.11081	13.5216	8.23054	7.64858	2.45847	10.5903	8.03101	12.907	7.37542	5.43452	10.5903	20.897	27.7261	78.2241	39.112	30.9767	15.2236	25.4042	25.814	26.4045	12.5736	12.1867	42.2472	43.2074	67.2114	29.3383	22.6324	44.6845	19.4559	15.0883	30.8052	21.1236	24.3734	22.6324	14.6692	16.0723	49.0369	46.5962	37.2769
AM419010.1	1.56448	0.717054	2.99292	1.91214	3.44186	4.09745	11.186	29.0407	78.9603	75.598	57.0058	50.1938	13.9313	8.60465	5.73643	6.34027	7.04017	3.68771	6.88372	6.14618	3.77207	10.5618	0	4.80082	5.55884	8.8015	15.8427	10.0589	8.8015	3.30056	0	15.5321	23.1039	15.8427	10.0589	10.5618	5.86767	6.88813	2.20037	19.2033
AM712310.1	2.86822	7.37542	5.73643	4.69345	7.24602	8.60465	2.29457	2.02462	4.58915	6.14618	1.98569	7.17054	9.05753	6.88372	3.12896	8.60465	6.14618	1.72093	34.4186	NA	NA	211.236	31.6854	22.6324	22.0037	24.0041	38.7266	55.5884	61.6105	32.4978	49.0369	52.809	34.1705	24.6442	17.603	27.7942	14.4025	17.603	37.7207	44.0075
AMACR_Taira201203_XENLA_stage_00207647	17.2093	3.68771	1.72093	8.03101	11.4729	3.82429	3.44186	0	27.5349	69.9845	73.0092	35.6934	17.2093	3.44186	6.61896	7.24602	9.11081	7.82241	2.45847	0	7.0412	15.0883	9.60163	9.31923	11.1177	4.06223	10.5618	7.0412	7.82355	6.40109	3.5206	0	0	0	11.7353	31.6854	10.5618	10.5618	11.3162	13.2022
AMBP_XeXenL6RMv10026061m	11.1354	8.60465	1.56448	1.43411	2.06512	3.58527	2.86822	8.60465	4.91694	5.73643	3.93355	6.73407	4.78036	3.22674	2.02462	5.73643	4.30233	2.86822	6.45349	10.5903	4.06223	19.8034	17.603	28.6049	35.206	34.1705	36.3062	23.4707	6.88813	15.0883	17.603	11.3162	18.8604	22.8839	26.4045	16.8989	44.0075	28.8049	31.6854	43.4898
AMBRA1_Taira201203_XENLA_stage_00016319	7.64858	6.73407	7.37542	6.07387	3.9112	5.16279	11.4729	9.46512	7.04017	5.73643	4.09745	7.24602	10.3256	8.15177	7.71451	17.2093	13.9826	19.195	27.5349	8.60465	17.603	18.3683	22.6324	6.21282	4.80082	42.2472	52.809	2.64045	4.80082	14.0824	13.8309	13.8971	3.5206	11.1177	10.926	8.33826	6.60112	10.1556	3.5206	9.60163
AMD1_Taira201203_XENLA_tissue_00206356	8.60465	3.12896	3.68771	2.45847	10.869	7.17054	14.2164	28.9841	29.9292	58.1838	116.494	60.2326	56.468	60.2326	31.4515	34.4186	7.82241	21.5116	27.7996	22.2709	13.2022	19.2033	3.77207	11.3162	11.1177	6.60112	9.18417	13.8971	20.6644	20.1177	12.1867	0	6.60112	10.1556	5.463	13.2022	9.60163	30.8052	36.5601	6.21282
AMD1_TeperekTkacz201206_XENLA_00081663	3.82429	5.29517	7.64858	6.45349	2.86822	8.60465	14.9147	14.7508	30.1163	50.2512	110.785	87.1938	87.0588	63.5996	39.438	27.0432	39.3355	17.2093	12.1899	9.0144	10.0589	17.603	26.4045	30.1766	22.6324	24.2041	13.7763	52.809	52.809	52.809	46.4719	84.4944	70.412	77.4532	52.809	22.0037	36.3062	52.809	28.4356	35.206
AMDHD2_XeXenL6RMv10043746m	5.06156	4.52876	1.56448	3.44186	3.44186	7.08618	31.5504	47.0725	107.227	80.3101	47.8036	18.5331	5.37791	4.69345	5.73643	6.25793	4.46167	8.60465	7.94275	1.43411	4.40075	12.1867	15.8427	5.86767	6.40109	2.51471	4.80082	9.90169	12.1867	5.86767	4.40075	4.06223	6.21282	13.2022	6.21282	15.8427	0	0	5.55884	15.5321
AMELX_Taira201203_XENLA_tissue_00102426	10.9514	3.12896	1.72093	1.32379	3.68771	7.17054	10.3256	15.2972	17.2093	NA	9.56072	6.88372	3.82429	11.9141	19.0208	11.8314	8.60465	15.7752	5.37791	4.04925	18.6385	16.5028	48.4082	30.1766	29.7051	13.8971	20.3111	23.4707	29.0449	26.4045	NA	0	35.206	29.0449	39.6067	18.8604	16.2489	21.1236	24.0041	24.0041
AMFR_Ismailoglu201203_XENLA_00008213	4.69345	4.69345	8.60465	NA	8.60465	2.45847	3.27796	9.26655	6.69251	14.0224	46.8805	80.7513	86.866	42.5704	11.7748	12.2924	0.956072	7.94275	5.98584	7.08618	9.31923	6.88813	16.2489	8.8015	11.3162	8.33826	22.2354	12.5736	8.12446	10.926	15.6471	20.5368	32.4978	15.0883	15.0883	13.2022	NA	13.2022	4.80082	16.8029
AMFR_TC414109	4.58915	0.661896	5.29517	3.44186	3.62301	2.71726	5.73643	12.907	9.83389	61.9535	72.4225	49.4767	53.6525	43.6852	17.2093	13.385	5.73643	1.72093	0	4.30233	0	2.40041	5.2809	7.0412	17.603	7.54414	16.2489	21.7449	6.60112	8.8015	15.8427	15.0883	30.8052	17.603	11.1177	13.8971	21.1236	4.06223	10.1556	17.603
AMIGO1_Taira201203_XENLA_stage_00161167	5.73643	2.86822	3.82429	2.29457	6.14618	7.8876	7.24602	4.13023	10.3256	5.29517	12.1102	15.7752	8.15177	15.4884	8.60465	4.91694	8.60465	12.1477	8.19491	12.0465	52.809	52.809	59.0218	49.0369	26.4045	45.2648	68.6517	33.353	46.2079	37.1619	40.6223	47.5281	42.2472	47.2501	35.206	37.7207	17.603	32.2722	48.4082	29.3383
AMIGO2_Taira201203_XENLA_tissue_00052285	4.30233	9.68023	7.52907	5.29517	5.73643	10.0388	5.73643	2.45847	6.19535	9.0144	5.98584	4.91694	5.73643	2.64758	2.29457	3.22674	6.14618	12.907	12.2924	6.88372	47.5281	33.9486	39.6067	11.3162	9.90169	17.603	24.3734	17.603	17.603	20.6644	35.206	25.3483	12.5736	17.603	22.0037	29.3383	12.1867	9.90169	3.30056	13.2022
AMMECR1L_Taira201203_XENLA_tissue_00208111	4.91694	8.60465	5.16279	10.6534	17.2093	12.907	5.73643	34.4186	89.4884	78.7657	70.5581	59.8228	33.1894	24.093	11.4729	9.83389	5.73643	4.58915	8.60465	6.88372	22.6324	26.4045	42.2472	57.8384	95.0562	52.809	17.603	39.6067	24.6442	14.2178	8.8015	7.54414	7.54414	15.8427	11.7353	7.54414	3.5206	7.0412	19.8034	21.1236
AMMECR1_TeperekTkacz201202_XENLA_00118640	4.8186	4.48938	7.94275	6.14618	6.34027	7.08618	0	12.0465	59.0033	122.616	83.588	45.6421	29.2558	18.3566	6.69251	3.62301	19.6678	15.4884	5.73643	3.58527	11.0019	5.02943	10.5618	15.0883	2.77942	8.8015	14.0824	2.64045	0	0	19.8034	18.8604	15.8427	17.603	18.6385	19.4559	18.8604	12.1867	16.0723	14.7865
	NA	NA	NA	4.30233	12.2924	11.4729	2.29457	9.32171	31.2896	59.157	47.5305	65.3953	53.54	32.9845	23.6628	5.43452	3.07309	10.8355	7.94275	6.34027	8.33826	6.09334	9.77944	7.54414	11.1177	39.6067	17.603	11.7353	5.2809	5.02943	9.90169	16.8029	11.0019	31.6854	41.0737	30.1766	19.8034	NA	NA	NA
AMMECR1_XeXenL6RMv10047770m	1.72093	4.52876	2.86822	6.88372	6.14618	4.04925	8.60465	1.32379	7.64858	44.0988	84.482	90.8269	54.4961	37.6453	21.7984	7.64858	5.23761	13.385	22.9457	8.19491	5.02943	5.86767	11.7353	2.29604	5.86767	7.0412	3.30056	0	0	19.2033	13.2022	17.603	12.1867	22.6324	21.7449	11.3162	14.0824	13.2022	22.2354	7.92135
AMN_Taira201203_XENLA_stage_00001768	7.08618	7.17054	0	1.72093	9.83389	4.30233	5.16279	5.73643	5.73643	5.09905	5.43452	1.91214	5.01938	5.16279	6.55592	7.52907	17.2093	7.64858	3.12896	3.9112	21.7449	13.2022	15.0883	26.4045	37.7207	19.8034	10.5618	4.40075	17.603	9.77944	11.1177	11.7353	8.8015	29.0449	22.6324	9.90169	22.6324	17.603	14.4025	12.002
AMOTL1_Quigley201207_XENLA_00067195	14.9147	12.5159	12.2924	22.6438	14.8626	6.88372	13.8998	13.1601	18.9896	26.9767	48.6608	53.4082	43.5969	41.1111	44.7442	7.64858	14.3411	13.1118	12.2924	12.1477	179.551	192.033	115.677	158.427	122.421	89.7753	142.178	208.13	284.076	254.054	240.372	256.761	322.135	407.803	380.225	228.839	233.24	178.545	165.971	99.4052
AMOTL1_Taira201203_XENLA_tissue_00151547	5.01938	7.82241	8.60465	6.25793	7.94275	1.91214	1.56448	5.73643	8.60465	5.01938	5.55139	1.98569	3.22674	7.64858	4.91694	6.61896	9.83389	5.37791	0.637382	3.97138	18.28	13.6912	33.0056	33.9486	32.4978	15.0883	35.206	23.1039	14.2178	23.8492	28.6049	22.6324	15.0883	14.4025	20.5368	44.6845	14.4025	26.4045	28.8049	15.4026
AMOTL1_XeXenL6RMv10041546m	5.73643	7.0112	8.30794	11.4729	9.05753	23.6628	21.7381	27.6845	30.5943	170.181	105.067	59.5155	28.6822	15.3978	6.55592	3.97138	3.82429	3.12896	3.82429	1.14729	21.1236	23.4707	19.2033	41.0737	32.4978	70.412	102.839	113.162	121.021	147.309	199.501	214.17	208.94	186.221	158.427	133.412	101.217	83.766	68.4561	105.618
AMOTL2_TeperekTkacz201206_XENLA_00108531	2.08598	1.81151	2.02462	7.37542	32.2674	19.6678	12.6202	27.3324	65.2142	61.9535	48.3499	34.4186	30.9767	9.68023	9.83389	10.7558	15.3978	16.062	14.0803	15.6448	3.20054	13.8971	27.9577	18.8604	33.0056	30.1766	7.0412	15.5321	16.6765	2.11236	2.51471	31.6854	73.9326	16.5028	22.6324	15.4026	8.33826	7.0412	28.8049	9.60163
AMOTL2_XeXenL6RMv10009153m	3.74115	6.25793	3.82429	5.47569	4.09745	6.07387	8.23054	24.5847	59.7797	57.3643	49.7158	39.4802	30.9767	29.7252	19.6678	20.0775	10.0388	11.2522	7.74419	13.5216	113.162	76.573	79.2135	88.015	149.625	181.059	268.846	183.071	77.6603	29.3383	22.8839	30.5736	30.1766	9.18417	9.31923	15.0883	19.2033	14.6692	14.4025	13.7763
AMOT_Taira201203_XENLA_stage_00054202	9.11081	6.34027	2.15116	4.69345	6.25793	5.73643	9.0144	13.2379	54.2755	77.8947	116.416	60.2326	34.4186	19.6678	13.385	12.907	9.83389	9.26655	5.73643	13.385	117.353	132.022	154.365	199.92	220.037	193.633	231.354	214.015	149.625	130.469	94.5003	64.9957	117.805	40.2354	17.603	9.60163	19.2033	13.2022	8.33826	15.5321
	NA	NA	NA	3.82429	2.45847	3.07309	3.82429	10.7558	11.1354	13.7674	1.72093	2.64758	2.86822	6.69251	8.03101	3.68771	2.29457	10.3256	5.73643	5.43452	13.8971	35.206	36.9663	24.6442	26.4045	14.0824	20.5368	17.603	8.12446	8.8015	26.4045	34.1705	33.0056	7.82355	13.2022	17.603	11.7353	NA	NA	NA
AMPD1_Taira201203_XENLA_tissue_00149856	6.02326	5.73643	3.44186	10.3256	8.15177	2.15116	1.07558	1.72093	2.71726	3.62301	1.91214	3.82429	7.82241	6.55592	8.60465	9.0144	7.64858	2.86822	12.2924	8.60465	42.9073	37.7207	52.809	32.2722	27.6619	22.0037	15.0883	57.6098	23.4707	5.86767	2.77942	2.77942	0	3.30056	13.2022	5.55884	15.8427	10.5618	4.40075	13.2022
AMPD2_XeXenL6RMv10023459m	8.03101	4.30233	2.15116	4.30233	4.91694	7.17054	10.3256	12.0465	3.97138	4.69345	4.69345	13.1118	7.82241	12.907	4.91694	4.69345	10.9514	8.60465	7.64858	11.1354	14.0824	17.603	19.8034	13.2022	22.6324	22.0037	21.1236	47.5281	20.3111	19.2033	14.4025	17.603	43.2074	16.5028	11.3162	14.4025	24.0041	22.0037	11.7353	12.4256
	NA	3.44186	4.30233	5.29517	7.37542	13.0791	17.2093	16.062	9.26655	4.0155	7.17054	5.01938	10.5903	11.4729	14.7508	12.0465	4.30233	20.6512	7.82241	7.08618	18.6385	24.0041	52.809	19.8034	31.6854	45.2648	88.015	20.3111	11.0019	4.40075	8.8015	24.3734	14.0824	20.6644	23.236	15.0883	14.2178	8.8015	21.1236	NA
	NA	NA	NA	NA	NA	NA	NA	NA	5.73643	8.60465	15.9801	20.0775	6.69251	7.64858	5.06156	5.73643	3.44186	2.15116	0	17.2093	75.4414	19.8034	39.6067	55.4494	59.8502	55.9154	85.0811	108.552	158.427	184.831	137.89	88.015	NA	NA	NA	NA	NA	NA	NA	NA
AMPD3_TeperekTkacz201202_XENLA_00088830	7.17054	4.78036	1.27476	3.62301	7.52907	9.26655	17.2093	8.60465	17.2093	12.5159	5.23761	5.23761	6.02326	7.04017	7.82241	4.78036	11.4729	14.9147	16.3035	8.60465	66.0112	52.809	25.4266	47.2501	69.3118	64.9957	52.809	13.2022	0	62.4106	34.4406	20.6644	34.3258	16.8029	26.4045	38.1398	13.2022	42.2472	41.6913	12.3221
AMPD3_XeXenL6RMv10022220m	17.2093	9.0144	6.88372	7.94275	NA	NA	7.52907	7.24602	9.83389	5.47569	6.25793	NA	NA	NA	NA	NA	NA	NA	NA	NA	NA	NA	NA	NA	NA	NA	NA	NA	NA	9.60163	16.8029	15.0883	36.1325	29.7051	NA	NA	20.3111	23.236	32.6913	52.809
AMPD3_XeXenL6RMv10050066m	10.7558	21.7984	7.8876	2.22056	7.64858	5.73643	1.56448	8.60465	15.2972	9.38689	4.46167	5.73643	11.9141	15.7752	7.82241	17.2093	8.60465	13.9826	15.1847	11.7748	36.3062	59.8502	44.0075	32.3668	49.8752	45.7678	19.2033	47.5281	82.1473	72.0123	31.2942	44.0075	44.6845	35.206	24.0041	26.4045	63.3708	62.7107	68.341	63.9267
AMPH_Taira201203_XENLA_stage_00036698	3.44186	6.07387	NA	NA	NA	NA	NA	6.02326	8.60465	9.30233	22.0279	28.4328	31.7013	27.5349	16.3035	9.38689	15.0581	15.1847	11.4729	17.2093	15.8427	22.0037	21.7449	29.7051	16.8029	13.8971	28.1648	8.33826	18.3683	14.7865	8.56362	11.0019	10.5618	NA	NA	NA	NA	NA	15.5321	19.0112
AMT_Ismailoglu201203_XENLA_00006561	12.1477	10.0388	4.30233	3.82429	4.30233	24.5847	22.9457	11.9141	14.0803	39.7138	67.608	27.7261	14.6279	22.9457	9.17829	17.2093	9.11081	2.86822	8.60465	8.60465	12.4256	35.206	39.6067	41.0737	52.809	67.8973	96.8165	93.4313	201.634	276.232	347.031	243.508	113.539	255.243	137.303	93.8826	46.5962	61.6105	52.809	26.4045
ANAPC10_TC423055	13.7674	10.869	10.869	14.6279	11.186	23.3555	43.0233	58.7984	75.4989	169.512	126.539	39.8943	21.1807	12.1477	9.11081	8.60465	7.37542	6.88372	7.82241	8.03101	17.603	11.1177	8.33826	13.2022	5.2809	11.3162	13.2022	13.2022	5.11055	5.2809	9.31923	19.2033	28.4356	18.6385	27.9577	20.5368	33.9486	42.2472	33.6057	31.6854
ANAPC13.1_Taira201203_XENLA_tissue_00142106	2.15116	4.48938	9.56072	5.73643	9.26655	13.9826	4.58915	8.60465	14.0803	8.60465	4.13023	2.86822	3.12896	4.52876	3.82429	0	1.72093	0	2.45847	8.09849	15.4026	9.18417	8.8015	13.2022	12.1867	6.60112	3.5206	15.0883	24.0041	16.8029	12.6742	5.86767	2.40041	19.4559	17.603	2.93383	0	0	15.0883	12.4256
ANAPC16_Taira201203_XENLA_tissue_00115883	0	3.97138	3.97138	8.60465	14.7508	14.7508	13.7674	20.3383	56.4465	101.822	57.1595	24.8579	2.86822	4.58915	12.6202	8.60465	10.3256	8.60465	4.52876	8.03101	11.3162	20.3111	20.3111	22.0037	67.8973	49.0369	42.2472	72.0123	25.3483	8.8015	20.7464	44.0075	35.206	24.6442	31.6854	31.6854	28.1648	68.6517	25.0148	10.5618
ANAPC16_XeXenL6RMv10047274m	5.23761	5.29517	9.38689	13.7674	15.4884	11.4729	20.6512	5.73643	9.83389	11.9141	14.3411	8.03101	7.82241	7.82241	4.30233	5.73643	5.73643	9.46512	17.2093	17.2093	18.3683	24.3734	14.4025	15.8427	42.2472	46.9413	21.1236	17.603	37.7207	28.4356	26.4045	38.7266	38.4065	4.80082	6.60112	17.603	23.4707	18.4831	49.5084	52.809
ANAPC1_Taira201203_XENLA_tissue_00084583	8.60465	6.88372	10.7558	7.82241	6.88372	10.9514	6.14618	7.52907	11.7748	42.0672	75.3931	70.9884	33.7302	13.5863	5.37791	0	0	6.88372	12.0465	1.63898	12.5736	26.4045	0	0	60.3531	23.1039	27.7942	31.6854	17.603	12.5736	26.4045	33.353	26.4045	18.8604	38.4065	36.9663	38.4065	39.6067	13.2022	10.5618
ANAPC7_Ismailoglu201203_XENLA_00049513	4.48938	2.86822	1.07558	3.9112	5.16279	6.61896	4.91694	5.29517	13.385	79.354	113.219	69.4991	27.7569	8.60465	10.7558	10.5903	7.37542	8.60465	2.15116	2.71726	2.77942	6.60112	26.4045	11.3162	8.12446	6.60112	8.12446	10.2211	20.3111	16.6765	14.6692	14.6692	12.1867	45.2648	28.4356	21.1236	26.4045	26.4045	26.4045	13.7763
ANAPC7_TC416242	7.94275	10.7558	7.64858	2.45847	12.907	11.9141	10.0388	7.94275	83.7519	117.156	89.9325	65.0129	17.2093	8.03101	4.30233	4.48938	2.22056	3.58527	0.748231	2.86822	17.603	9.18417	4.40075	10.2211	2.29604	13.2022	14.0824	18.8604	8.8015	10.2211	14.2178	21.1236	16.2489	0	8.12446	26.4045	22.6324	11.7353	3.30056	8.12446
ANGEL1_Kwon201107_XENLA_00049978	24.7384	11.4729	2.64758	1.56448	1.22924	11.4729	6.61896	7.94275	8.60465	8.60465	17.2093	16.1337	4.78036	4.91694	9.26655	9.38689	9.83389	34.4186	8.60465	5.73643	19.8034	17.603	4.06223	4.80082	11.3162	22.0037	20.3111	20.3111	11.7353	13.2022	20.3111	9.90169	2.93383	0	20.3111	7.20123	10.0589	19.8034	9.90169	5.86767
ANGEL2_Taira201203_XENLA_stage_00066320	8.60465	17.2093	8.60465	4.30233	29.7252	19.9266	19.195	44.1456	79.593	197.907	135.216	99.814	20.436	16.062	0	NA	30.1163	15.0581	6.45349	3.44186	0	39.6067	39.6067	0	NA	0	3.5206	3.30056	5.2809	7.54414	0	6.60112	13.7763	12.1867	16.6765	28.8049	26.4045	0	0	0
ANGEL2_XeXenL6RMv10010405m	11.1354	8.60465	0	NA	5.73643	3.97138	5.29517	14.3411	59.8228	116.368	78.6711	23.9434	5.43452	2.29457	3.44186	4.78036	1.63898	1.27476	2.86822	17.2093	31.6854	35.206	5.86767	10.0589	11.7353	10.5618	10.5618	19.4559	16.0723	20.1177	12.5736	5.02943	4.40075	4.06223	4.06223	0	NA	0	13.2022	9.31923
ANGPT1_Taira201203_XENLA_tissue_00050517	3.12896	5.16279	2.99292	4.91694	5.73643	4.69345	3.12896	5.16279	3.58527	6.45349	8.60465	6.88372	4.52876	7.52907	11.0631	8.60465	15.7752	12.5159	12.6202	12.5159	24.0041	31.6854	18.3683	17.603	22.0037	24.0041	14.4025	10.5618	8.8015	19.8034	18.8604	13.2022	16.6765	29.7051	41.4928	49.8752	70.412	48.0082	21.1236	9.60163
ANGPT1_Taira201203_XENLA_tissue_00260892	17.2093	5.73643	5.01938	7.64858	1.14729	3.22674	8.60465	11.4729	17.2093	3.44186	3.44186	1.01231	0.956072	3.62301	3.62301	5.73643	8.60465	9.83389	12.6202	6.45349	19.8034	7.0412	20.1177	22.0037	31.6854	16.6765	11.1177	14.6692	21.7449	10.5618	21.1236	70.412	35.206	26.4045	6.60112	7.0412	20.5368	17.603	22.0037	52.809
ANGPT2_Taira201203_XENLA_tissue_00011620	3.82429	5.43452	2.86822	4.30233	2.86822	2.64758	5.37791	1.32379	5.37791	6.07387	5.29517	2.86822	4.78036	10.3256	5.73643	6.55592	7.37542	8.60465	3.68771	5.29517	20.3111	33.9486	42.2472	22.6324	15.0883	24.6442	52.809	17.603	23.4707	16.2489	9.31923	13.2022	20.3111	29.7051	32.4978	20.5368	15.8427	13.2022	19.4559	8.8015
ANGPT2_Taira201203_XENLA_tissue_00109126	7.37542	12.2924	17.2093	9.83389	8.60465	0	0	10.9514	9.17829	4.46167	6.88372	3.44186	4.30233	14.7508	7.08618	2.71726	0	3.68771	4.30233	17.2093	26.4045	33.0056	18.8604	12.1867	13.8971	18.6385	22.6324	39.6067	28.1648	31.6854	17.603	17.603	4.80082	0	52.809	0	7.54414	105.618	33.9486	18.8604
ANGPT2_XeXenL6RMv10000316m	5.01938	5.37791	3.62301	6.88372	4.91694	5.29517	5.37791	0	7.37542	3.03694	3.68771	4.52876	3.97138	7.52907	7.37542	8.09849	6.61896	3.97138	3.44186	6.14618	7.54414	21.1236	32.4978	28.4356	24.8513	20.1177	29.7051	40.6223	19.4559	18.8604	6.21282	11.3162	11.7353	19.8034	36.5601	26.4045	21.1236	13.8971	16.5028	8.8015
ANGPT2_XeXenL6RMv10040599m	2.15116	9.38689	11.4729	6.45349	7.17054	4.91694	4.52876	12.6202	11.9717	11.1354	6.88372	13.7674	10.9514	11.0631	4.91694	22.1262	10.5903	14.3411	9.68023	5.95707	2.03111	6.60112	17.603	44.6845	52.809	30.1766	30.1766	7.20123	0	13.2022	15.5321	20.6644	28.1648	11.1177	15.0883	44.0075	19.8034	13.2022	28.8049	13.2022
ANGPT4_Taira201203_XENLA_stage_00132334	8.03101	7.04017	6.88372	6.69251	4.30233	5.73643	5.73643	5.06156	8.60465	11.9141	15.6448	12.0465	5.73643	9.83389	23.2326	36.8771	45.8915	17.2093	25.1521	13.7674	31.6854	14.4025	23.764	14.6692	13.2022	21.1236	17.603	27.9577	30.8052	20.3111	48.0082	36.9663	0	7.54414	21.1236	22.6324	17.603	17.603	12.1867	18.4831
ANGPTL1_Taira201203_XENLA_tissue_00264022	6.14618	5.43452	3.18691	2.86822	5.73643	7.82241	3.62301	5.43452	4.30233	3.22674	4.13023	4.13023	4.13023	7.37542	11.4729	14.3411	6.69251	0	8.97877	7.64858	11.3162	22.2354	17.603	14.6692	17.603	19.2033	25.0148	16.6765	33.0056	16.5028	10.5618	19.0112	29.573	30.1766	8.8015	22.0037	26.4045	27.7942	13.7763	11.7353
ANGPTL2_XeXenL6RMv10020767m	1.98569	8.15177	7.2168	5.29517	6.61896	8.03101	5.73643	2.22056	1.61337	1.27476	3.44186	3.62301	6.61896	1.14729	3.62301	6.07387	4.58915	3.97138	5.43452	5.50698	6.33708	19.4559	22.3423	14.0824	49.7026	27.7942	12.3221	16.2489	13.8971	21.1236	15.6471	19.8034	10.2211	12.5736	24.6442	16.2489	4.06223	6.81406	16.6765	12.1867
ANGPTL3_Taira201203_XENLA_tissue_00097264	7.52907	8.03101	7.82241	8.03101	5.06156	8.60465	3.82429	6.61896	7.08618	4.78036	6.14618	5.73643	5.73643	4.78036	9.17829	4.58915	8.60465	10.3256	6.88372	5.73643	19.8034	24.6442	14.4025	10.5618	6.21282	21.1236	17.603	12.1867	6.21282	20.5368	18.8604	5.86767	0	8.8015	7.0412	7.0412	30.8052	21.1236	7.0412	14.0824
ANGPTL4_Amin201106_XENLA_00062967	8.60465	11.0631	7.52907	4.30233	8.60465	14.5617	19.3605	15.8855	13.7674	10.9514	12.0465	3.58527	3.03694	6.88372	14.7508	4.58915	3.82429	9.56072	NA	NA	NA	NA	23.4707	20.5368	14.0824	22.6324	10.5618	9.31923	8.8015	15.8427	12.002	21.1236	40.6223	52.809	32.4978	26.4045	17.603	23.1039	11.3162	7.54414
ANGPTL4_Taira201203_XENLA_tissue_00034262	19.1214	63.1008	21.5116	NA	14.3411	21.1807	17.2093	9.727	10.8992	14.9646	11.9717	10.7558	NA	NA	NA	NA	NA	NA	NA	NA	NA	NA	NA	NA	NA	NA	NA	NA	19.8034	20.6644	11.4802	12.3221	9.18417	32.4978	40.6223	26.4045	NA	26.4045	70.412	23.4707
ANGPTL5_Taira201203_XENLA_tissue_00135377	9.26655	0	5.43452	2.86822	NA	NA	15.4884	28.9841	48.0848	79.4275	49.3832	10.4752	12.0465	0	5.73643	3.44186	NA	NA	0	17.2093	26.4045	26.4045	NA	NA	10.5618	11.7353	105.618	15.8427	13.7763	11.4802	4.06223	3.10641	16.6765	10.5618	NA	NA	44.0075	25.0148	8.8015	28.4356
ANGPTL5_XeXenL6RMv10019318m	6.45349	12.907	12.5159	17.2093	12.907	14.3411	17.2093	0	6.14618	9.11081	14.5617	5.73643	NA	0	5.73643	2.45847	0	1.63898	3.44186	3.44186	21.1236	42.2472	27.6619	18.4831	15.0883	0	0	NA	44.0075	32.4978	34.1705	15.0883	21.1236	26.4045	44.0075	26.4045	31.6854	24.0041	39.6067	26.4045
ANGPTL6_Amin201106_XENLA_00074561	8.60465	5.47569	11.4729	28.6822	3.44186	5.73643	2.29457	2.15116	0	5.16279	4.78036	2.86822	3.74115	6.25793	6.88372	6.88372	3.22674	2.45847	4.30233	14.5617	36.5601	26.4045	22.6324	16.5028	14.0824	10.5618	4.80082	9.18417	5.2809	17.603	13.2022	17.603	13.2022	21.1236	17.603	10.5618	17.603	8.8015	7.20123	2.20037
ANK1_Amin201106_XENLA_00018901	4.04925	8.23054	5.98584	8.60465	8.60465	8.15177	5.23761	8.09849	9.38689	10.3256	4.04925	7.24602	4.91694	3.9112	12.0465	2.45847	8.60465	10.0388	11.4729	6.61896	20.3111	35.206	26.4045	26.4045	22.6324	36.9663	16.8029	12.9328	5.55884	24.8513	31.6854	43.2074	37.2769	9.18417	16.6765	44.0075	20.5368	16.0723	29.8486	24.8513
ANK1_Taira201203_XENLA_tissue_00149022	7.82241	8.09849	5.29517	5.73643	7.37542	10.3256	4.30233	6.14618	10.1231	3.03694	2.64758	1.91214	3.44186	4.52876	2.86822	5.73643	1.81151	5.37791	4.30233	4.09745	25.1471	18.4831	9.90169	13.8971	21.1236	13.2022	5.55884	10.5618	5.86767	8.12446	15.5321	27.9577	30.1766	6.60112	21.1236	33.9486	46.9413	24.3734	24.8513	24.0041
ANK1_Taira201203_XENLA_tissue_00253411	11.0631	12.907	11.4729	5.73643	4.48938	9.11081	5.16279	7.17054	9.56072	12.907	12.907	17.2093	NA	NA	0	1.32379	5.73643	22.9457	3.82429	3.82429	11.7353	5.86767	35.206	23.4707	16.2489	0	NA	NA	13.2022	16.5028	23.1039	26.4045	15.4026	5.2809	6.21282	11.4802	11.7353	8.8015	8.8015	30.1766
ANK1_XeXenL6RMv10029553m	5.98584	4.91694	7.64858	3.68771	6.73407	11.9141	3.30948	3.44186	6.14618	3.97138	4.91694	4.91694	12.907	8.15177	10.7558	4.04925	4.91694	6.14618	6.88372	7.82241	74.4127	79.2135	77.3274	52.809	52.809	46.2079	33.353	48.4082	42.7501	30.1766	30.4667	60.3531	59.8502	30.4667	69.0579	41.3288	37.7207	117.353	45.2648	29.8486
ANK1_XeXenL6RMv10038522m	3.82429	2.15116	13.2379	8.03101	9.32171	7.24602	6.45349	4.30233	10.5903	13.7674	0.860465	11.1354	5.06156	9.11081	7.24602	7.24602	4.30233	10.3256	10.9514	5.73643	14.0824	9.60163	21.1236	16.5028	11.1177	0	15.5321	21.7449	24.8513	21.1236	26.4045	32.4978	10.5618	29.7051	27.7942	19.8034	7.0412	32.4978	13.2022	8.8015
ANK2_Taira201203_XENLA_tissue_00072290	2.5814	6.88372	1.22924	2.86822	7.94275	11.4729	4.52876	5.73643	11.9717	25.3611	43.4761	54.9059	45.0089	32.5065	19.1214	17.2093	16.197	11.9141	6.55592	9.38689	12.002	15.0883	32.4978	37.2769	30.1766	20.5368	20.5368	20.3111	20.1177	13.8971	0	6.88813	7.54414	16.6765	52.809	24.3734	14.6692	26.4045	42.2472	15.8427
ANK2_Taira201203_XENLA_tissue_00254991	9.05753	5.47569	6.45349	7.52907	1.32379	2.29457	15.0581	18.4385	20.3383	17.2093	18.4385	22.5872	7.94275	6.88372	5.29517	5.73643	3.68771	13.2379	17.2093	8.60465	19.8034	26.4045	12.1867	11.3162	10.5618	12.1867	14.0824	28.4356	33.0056	11.3162	17.603	24.0041	30.1766	39.6067	17.603	4.06223	13.2022	16.5028	2.40041	11.1177
ANK3_Taira201203_XENLA_tissue_00130016	9.68023	21.0336	18.9302	20.0775	25.814	37.5476	NA	80.3101	24.5847	56.7907	49.2542	56.4083	39.6562	33.5991	19.3605	28.6822	9.68023	11.8314	9.68023	10.5903	158.427	201.334	250.843	287.149	514.888	412.57	445.104	482.169	607.303	269.508	303.652	958.106	1267.42	NA	480.082	369.663	264.045	147.865	164.295	165.028
ANK3_Taira201203_XENLA_tissue_00230421	4.30233	NA	NA	NA	NA	NA	NA	8.60465	1.56448	5.47569	5.47569	3.22674	7.24602	22.9457	NA	4.30233	1.07558	3.44186	1.72093	6.45349	33.0056	23.764	28.1648	29.7051	39.6067	NA	17.603	19.4559	13.2022	24.0041	9.60163	48.0082	39.6067	NA	NA	NA	NA	NA	NA	13.2022
ANK3_XeXenL6RMv10051479m	2.86822	7.82241	7.82241	7.64858	3.44186	4.91694	1.43411	5.06156	4.30233	0.905753	3.44186	5.73643	5.73643	3.97138	17.2093	NA	12.907	7.24602	6.45349	NA	NA	52.809	38.9119	79.2135	NA	105.618	44.6845	24.6442	8.8015	10.5618	16.6765	23.1039	15.5321	8.8015	15.0883	15.8427	17.603	28.8049	24.0041	4.40075
ANKAR_Taira201203_XENLA_tissue_00014833	22.9457	18.2216	22.3721	8.09849	9.05753	3.62301	4.48938	7.08618	5.06156	7.08618	11.8314	9.11081	5.47569	5.43452	7.52907	6.88372	7.94275	6.07387	7.08618	10.1691	3.5206	15.5321	15.8427	3.10641	13.8971	13.8971	6.88813	9.31923	18.6385	24.8513	13.2022	12.4256	12.002	11.1177	26.4045	0	8.12446	6.21282	24.8513	12.002
ANKAR_Taira201203_XENLA_tissue_00117929	14.5617	9.83389	12.6202	6.61896	3.82429	10.3256	4.78036	13.7674	7.64858	5.43452	9.26655	34.4186	NA	0	15.0581	17.2093	NA	NA	6.45349	10.3256	7.0412	13.2022	NA	NA	30.1766	33.0056	0	NA	0	12.1867	2.77942	5.86767	15.8427	8.8015	28.1648	14.6692	16.2489	17.603	11.3162	8.12446
ANKDD1A_Taira201203_XENLA_tissue_00107532	6.69251	10.7558	12.2924	12.907	11.9141	7.82241	7.37542	11.4729	11.4729	12.907	11.7748	18.9302	47.3256	19.1214	11.4729	20.0775	7.94275	10.1231	8.15177	7.17054	8.8015	26.4045	30.1766	23.1039	20.3111	2.40041	7.54414	8.8015	35.206	26.4045	19.4559	23.764	39.6067	17.603	35.206	39.6067	36.5601	43.4898	27.7942	22.0037
ANKDD1A_XeXenL6RMv10001122m	0	4.8186	3.03694	5.73643	11.4729	11.4729	9.83389	6.61896	3.82429	2.15116	3.22674	10.1691	7.37542	6.14618	6.88372	7.04017	10.5903	9.26655	10.8355	8.60465	11.3162	2.11236	9.31923	24.6442	21.1236	22.0037	11.3162	8.12446	35.206	16.5028	19.8034	14.4025	15.0883	15.0883	13.2022	21.6037	20.3111	28.4356	9.77944	11.7353
ANKDD1A_XeXenL6RMv10054115m	6.69251	11.4729	11.4729	15.0581	11.0631	8.23054	6.73407	14.7508	11.4729	13.2379	13.385	21.5116	47.3256	19.1214	11.4729	21.5116	14.7508	9.56072	7.64858	7.82241	8.8015	23.4707	26.4045	26.4045	18.8604	2.29604	6.88813	7.54414	35.206	20.3111	17.603	29.0449	46.2079	17.603	35.206	39.6067	67.8973	44.0075	32.2722	19.2033
ANKDD1B_Kwon201107_XENLA_00052760	3.27796	3.62301	6.73407	6.69251	2.32558	2.75349	4.30233	10.3256	6.25793	7.48231	5.37791	8.15177	10.3256	9.26655	4.04925	4.8186	10.1231	5.06156	0	5.16279	26.4045	31.6854	18.6385	15.5321	19.0112	21.7449	28.4356	47.5281	11.1177	19.8034	6.88813	24.0041	21.1236	6.60112	2.11236	2.85454	11.7353	9.18417	13.8971	12.5736
ANKDD1B_Quigley201112_XENLA_00012577	6.88372	4.30233	3.22674	3.82429	10.7558	6.07387	1.91214	5.43452	8.03101	7.52907	15.4884	19.6678	3.58527	7.74419	10.5903	18.3566	27.0432	0	4.52876	1.49646	20.6644	16.6765	0	113.162	77.4532	28.4356	26.4045	22.0037	60.3531	36.9663	23.1039	17.603	25.0148	11.7353	24.8513	36.3062	17.603	13.2022	13.2022	21.1236
ANKDD1B_XeXenL6RMv10020732m	5.73643	5.16279	3.27796	2.45847	12.2924	8.60465	1.72093	4.78036	7.08618	7.17054	11.9141	17.2093	3.44186	5.29517	11.4729	6.88372	20.6512	0	5.29517	4.30233	24.2041	16.2489	0	100.337	42.2472	35.206	26.4045	23.764	35.206	24.3734	30.8052	18.6385	20.5368	7.92135	23.764	30.1766	15.0883	10.0589	13.2022	17.603
ANKFN1_Ismailoglu201203_XENLA_00010239	6.14618	7.37542	9.56072	9.83389	6.34027	4.04925	5.73643	5.50698	5.73643	7.04017	2.64758	2.86822	4.30233	5.73643	4.30233	1.91214	2.15116	2.15116	2.86822	2.45847	26.4045	41.4928	20.5368	10.0589	11.1177	12.4256	11.0019	14.7865	23.4707	9.60163	4.06223	17.603	13.2022	8.8015	9.90169	8.8015	13.2022	16.5028	17.603	22.6324
ANKFN1_Ismailoglu201203_XENLA_00072942	7.52907	3.62301	4.52876	3.82429	5.73643	8.09849	10.5168	8.03101	4.91694	11.9141	9.96328	9.83389	1.72093	6.45349	3.97138	2.45847	0	5.29517	9.17829	13.385	16.5028	16.6765	25.0148	35.206	38.7266	21.7449	14.6692	14.0824	5.02943	20.3111	16.6765	7.54414	21.1236	39.6067	8.12446	7.54414	38.4065	40.6223	14.0824	52.809
ANKFN1_Kwon201107_XENLA_00087415	4.91694	8.60465	2.99292	11.4729	15.2972	3.12896	4.30233	6.69251	3.12896	1.14729	9.56072	1.72093	2.45847	8.60465	5.37791	3.82429	1.22924	4.04925	4.58915	3.44186	17.603	14.6692	16.0723	24.6442	5.86767	28.8049	23.764	20.5368	14.4025	24.6442	26.4045	18.4831	25.1471	21.1236	23.1039	8.8015	7.54414	15.5321	7.0412	21.1236
ANKFN1_Quigley201112_XENLA_00131045	8.15177	6.25793	9.17829	6.88372	10.1231	8.03101	6.25793	8.60465	6.69251	0	2.99292	2.15116	5.98584	5.73643	3.12896	6.88372	6.07387	5.23761	12.5159	1.56448	28.8049	48.0082	13.7763	34.1705	35.206	7.20123	8.8015	13.7763	24.2041	27.5525	12.6742	17.603	28.8049	28.8049	24.6442	9.31923	8.44944	7.0412	28.8049	11.1177
	NA	NA	NA	NA	NA	NA	9.56072	12.2924	5.16279	3.27796	2.45847	6.69251	9.11081	7.52907	7.17054	15.0581	8.09849	7.08618	4.09745	2.45847	12.5736	17.603	27.9577	18.6385	26.4045	30.8052	29.7051	27.9577	17.603	12.5736	12.5736	36.9663	26.4045	5.86767	NA	NA	NA	NA	NA	NA
ANKFN1_Taira201203_XENLA_stage_00087398	9.17829	5.23761	7.64858	4.30233	6.45349	6.99128	8.97877	10.869	5.37791	2.86822	3.62301	5.73643	3.22674	4.91694	2.45847	4.30233	7.17054	3.82429	5.16279	7.37542	17.603	4.59209	23.4707	13.2022	16.5028	4.95084	11.4802	19.4559	19.8034	15.4026	13.8971	17.603	19.8034	30.1766	30.1766	8.8015	13.2022	46.9413	31.6854	18.8604
ANKFN1_Taira201203_XENLA_tissue_00288772	4.30233	7.08618	3.22674	2.45847	2.45847	8.60465	12.2924	10.7558	6.02326	3.27796	1.49646	5.73643	9.83389	9.17829	4.91694	9.05753	6.02326	9.38689	2.45847	3.44186	19.8034	18.6385	23.1039	13.2022	17.603	13.2022	11.3162	26.4045	39.6067	20.1177	9.18417	28.1648	49.0369	52.809	25.1471	16.6765	18.4831	38.4065	45.2648	17.603
ANKFN1_XeXenL6RMv10023517m	7.82241	8.60465	6.88372	4.30233	17.2093	16.1337	11.2235	8.19491	8.23054	6.88372	4.30233	3.9112	5.09905	5.34082	5.16279	3.12896	4.91694	4.74739	3.82429	5.73643	21.1236	5.86767	20.031	24.5185	26.4045	23.764	10.926	17.603	26.4045	9.43018	15.8427	9.18417	12.5736	13.7763	19.8034	26.4045	30.8052	49.2884	21.1236	52.809
ANKFY1_TC439449	19.3605	25.814	10.5168	10.3256	10.3256	12.4289	9.68023	9.11081	12.907	15.2972	6.88372	11.0631	5.93424	10.7558	10.1231	22.9457	9.83389	9.38689	5.43452	6.88372	6.60112	0	17.603	10.5618	14.0824	8.8015	9.90169	12.4256	8.8015	41.0737	17.603	22.6324	5.463	16.5028	15.5321	29.3383	15.0883	19.2033	11.1177	0
ANKFY1_XeXenL6RMv10025850m	3.58527	9.56072	6.99128	9.34219	18.9302	19.6678	15.9801	11.0631	32.9845	91.7829	58.1556	59.8884	51.6279	51.6279	37.2868	12.2924	9.83389	6.14618	6.45349	11.8314	26.4045	35.206	26.4045	30.1766	29.0449	37.7207	26.4045	7.54414	35.206	70.412	21.852	42.2472	79.2135	211.236	228.839	79.2135	67.8973	56.5811	102.317	105.618
ANKFY1_XeXenL6RMv10055669m	2.15116	3.44186	5.01938	7.17054	6.34027	3.82429	5.73643	7.37542	5.73643	4.30233	8.60465	20.0775	13.7674	12.907	12.4289	9.17829	14.1724	10.0388	10.7558	3.12896	13.2022	10.5618	11.0019	13.2022	13.8971	8.8015	14.0824	15.0883	14.0824	4.40075	14.4025	8.8015	31.6854	26.4045	14.6692	14.0824	12.4256	13.2022	9.90169	0
ANKHD1_Taira201203_XENLA_stage_00064224	4.30233	3.44186	51.6279	34.4186	NA	9.38689	14.0803	31.6651	55.3691	82.3054	91.7829	87.7674	64.1438	15.7752	4.58915	4.91694	6.25793	8.60465	7.94275	6.88372	31.6854	40.6223	34.3258	14.4025	20.1177	28.1648	70.412	115.22	116.18	26.4045	9.18417	18.3683	21.1236	31.2053	28.8049	NA	0	0	21.1236	15.4026
ANKHD1_Taira201203_XENLA_tissue_00282610	10.3256	12.907	11.1354	7.64858	11.186	13.5863	12.4289	20.6512	15.0581	25.814	24.8579	32.8541	26.1881	16.4271	14.7508	17.2093	21.0336	24.3798	22.9457	34.4186	3.5206	2.64045	9.31923	13.6912	2.64045	13.8971	23.4707	28.1648	6.60112	52.809	64.5443	33.6057	20.6644	24.0041	45.2648	22.0037	11.7353	30.8052	28.1648	14.0824
ANKHD1_XeXenL6RMv10001485m	5.23761	6.45349	51.6279	25.814	NA	9.56072	15.5703	29.9292	51.6279	62.8801	79.3124	73.1395	93.6951	22.5872	2.86822	4.30233	5.73643	8.19491	8.03101	6.88372	21.1236	42.2472	27.6619	20.1177	24.2041	23.4707	69.3118	176.03	83.6142	18.3683	8.12446	17.603	20.6644	30.1766	29.3383	NA	0	0	13.2022	13.7763
ANKHD1_XeXenL6RMv10002737m	3.44186	9.26655	6.37382	6.07387	9.0144	9.727	20.5188	41.9907	60.2326	68.8372	74.5736	65.6105	59.157	32.9221	17.9264	16.197	12.6202	7.64858	10.0388	13.7674	16.8989	16.2489	11.7353	12.4256	17.603	32.1446	16.2489	27.4607	35.206	19.8034	23.4707	19.8034	29.7051	13.7763	4.40075	21.7449	31.6854	5.86767	0	3.5206
ANKIB1_Taira201203_XENLA_stage_00095750	4.69345	17.2093	5.73643	4.91694	5.29517	4.91694	6.88372	12.907	38.2429	69.4518	65.0129	50.8084	13.2379	6.88372	3.9112	1.63898	5.16279	10.0388	7.37542	6.02326	13.2022	22.6324	22.0037	0	7.54414	9.60163	7.0412	16.2489	20.1177	8.8015	5.65811	8.8015	4.40075	7.0412	15.0883	16.2489	7.54414	13.2022	52.809	9.60163
ANKIB1_XeXenL6RMv10004271m	34.4186	14.3411	5.16279	7.0112	3.03694	5.37791	6.55592	4.91694	4.04925	11.9141	14.7508	9.38689	15.0581	11.7748	9.17829	14.7508	9.83389	6.07387	9.68023	12.907	19.8034	16.5028	21.7449	5.02943	3.77207	14.0824	8.33826	13.2022	16.8029	7.54414	8.12446	9.31923	12.5736	20.1177	23.1039	6.21282	9.77944	7.92135	22.0037	52.809
ANKIB1_XeXenL6RMv10008536m	17.2093	5.16279	6.02326	6.25793	12.907	14.3411	12.907	17.2093	13.7674	14.0803	11.4729	9.56072	17.2093	7.52907	4.30233	7.82241	4.30233	12.6202	11.4729	21.5116	9.90169	24.6442	24.6442	4.40075	14.4025	4.40075	13.2022	13.2022	11.7353	14.0824	19.2033	10.5618	0	0	8.8015	26.4045	4.80082	0	10.5618	13.2022
ANKK1_Taira201203_XENLA_tissue_00190558	1.91214	0	2.86822	1.14729	5.73643	3.12896	4.58915	3.9112	4.58915	2.64758	2.86822	7.17054	11.4729	12.5159	9.83389	4.63327	7.8876	6.02326	2.15116	7.82241	4.80082	4.40075	15.8427	19.8034	20.3111	30.1766	28.8049	22.0037	17.603	11.0019	20.3111	7.0412	9.60163	24.6442	43.2074	28.1648	17.603	8.8015	26.4045	29.3383
ANKK1_XeXenL6RMv10039621m	4.78036	2.02462	5.43452	3.82429	4.30233	3.82429	1.81151	3.44186	2.45847	9.56072	7.82241	8.60465	17.2093	9.38689	23.6628	13.385	13.385	14.5617	5.16279	2.64758	12.1867	21.1236	24.3734	17.603	29.3383	26.4045	9.60163	40.6223	42.2472	28.8049	17.603	30.1766	17.603	16.6765	29.3383	21.1236	7.82355	30.5736	31.0641	17.603
ANKLE1_Kwon201107_XENLA_00013466	13.2379	2.54953	6.45349	10.7558	8.60465	6.07387	7.37542	1.22924	2.45847	5.73643	17.2093	15.2972	27.7261	37.5476	48.186	29.5017	15.9801	8.60465	7.24602	8.60465	20.3111	5.86767	6.60112	6.60112	11.3162	9.31923	26.4045	26.4045	11.3162	5.86767	5.2809	5.86767	11.7353	9.60163	10.5618	22.6324	22.6324	13.2022	16.6765	9.60163
ANKLE1_Kwon201107_XENLA_00026010	10.7558	3.74115	5.50698	17.2093	6.14618	6.88372	9.83389	5.16279	2.64758	2.64758	17.2093	17.2093	18.0288	45.37	36.8771	44.7442	15.8855	21.0336	9.11081	11.186	19.8034	16.0723	4.22472	8.12446	7.54414	17.603	22.6324	42.2472	12.1867	4.06223	5.86767	7.54414	7.54414	14.4025	15.0883	10.5618	20.3111	17.603	18.6385	10.5618
ANKLE2_Amin201106_XENLA_00027387	13.5216	34.4186	33.4625	25.3611	15.7128	15.5703	14.4558	10.0388	9.0144	17.2093	20.0775	NA	NA	NA	17.2093	8.97877	7.64858	5.43452	4.04925	14.9147	10.5618	12.4256	19.4559	13.6912	16.0723	35.206	NA	NA	NA	8.8015	13.2022	10.0589	2.20037	10.5618	15.0883	16.0723	27.7942	23.4707	21.7449	30.1766
ANKLE2_TeperekTkacz201206_XENLA_00081957	25.814	0	8.60465	0	1.14729	2.15116	6.88372	7.82241	25.3078	103.973	148.43	60.2326	28.3447	11.7023	8.15177	2.29457	2.02462	4.30233	9.26655	8.60465	79.2135	66.0112	26.4045	0	3.5206	26.4045	31.6854	12.002	6.21282	11.0019	15.4026	7.0412	9.31923	4.22472	5.55884	3.5206	15.5321	13.2022	24.3734	6.60112
ANKLE2_XeXenL6RMv10027582m	94.307	166.357	78.5174	37.4555	11.7748	9.17829	9.17829	0	4.30233	6.88372	6.14618	6.07387	3.44186	3.30948	8.60465	4.30233	4.09745	2.99292	4.74739	8.09849	2.11236	22.0037	3.30056	3.10641	8.33826	10.5618	17.603	13.2022	6.60112	10.5618	3.77207	9.31923	10.5618	14.2178	0	2.64045	0	2.29604	5.463	18.6385
ANKMY1_Taira201203_XENLA_tissue_00116529	5.29517	34.4186	6.88372	5.73643	11.0631	9.56072	6.45349	29.1234	95.7267	171.081	106.698	87.7674	22.9457	12.6805	6.34027	6.66167	10.9514	14.6279	12.6805	22.9457	4.06223	0	0	22.0037	7.54414	11.7353	13.2022	16.2489	26.4045	21.7449	15.8427	15.8427	2.93383	16.6765	8.33826	6.81406	9.60163	13.2022	16.6765	28.1648
	NA	0	12.2924	7.04017	5.73643	6.88372	6.61896	29.9292	46.2739	93.1327	32.8052	28.2724	34.4186	NA	8.60465	4.91694	0	0	6.88372	11.0631	30.1766	42.2472	79.2135	17.603	22.6324	26.4045	NA	211.236	11.3162	13.2022	24.8513	8.21473	5.74011	8.12446	14.0824	15.6471	16.8029	52.809	52.809	NA
ANKRD10A_Taira201203_XENLA_tissue_00049873	15.4884	9.26655	11.8314	8.60465	6.61896	1.22924	5.43452	6.14618	15.4884	7.64858	NA	4.91694	4.04925	4.30233	15.2972	11.4729	12.907	20.3383	14.9147	10.5903	24.3734	17.603	19.2033	4.40075	3.5206	17.603	0	1.55321	3.77207	NA	0	10.5618	11.3162	5.55884	7.54414	16.2489	18.8604	3.30056	8.12446	0
ANKRD10A_Taira201203_XENLA_tissue_00175456	15.0581	4.30233	4.15397	8.60465	0	9.38689	10.9514	8.03101	4.78036	3.12896	7.94275	9.56072	13.5216	14.3411	15.2972	10.3256	8.60465	13.7674	17.2093	9.56072	19.8034	0	1.821	0	0	4.80082	9.60163	14.0824	5.86767	9.60163	20.3111	14.6692	3.77207	8.8015	5.86767	21.1236	0	21.1236	14.4025	5.86767
ANKRD10_Park201106_XENLA_00012721	3.62301	2.99292	4.91694	12.2924	2.15116	3.44186	5.37791	6.61896	15.0581	37.6966	77.8947	67.3407	33.8635	24.5847	14.3411	21.0336	9.11081	6.02326	2.86822	5.73643	33.353	29.8486	15.0883	15.0883	39.6067	35.206	42.9073	44.6845	46.2079	20.1177	16.6765	29.8486	27.2563	22.6324	44.0075	76.2797	21.7449	2.64045	11.7353	21.1236
ANKRD11_Kwon201107_XENLA_00081966	12.2924	7.82241	1.91214	10.7558	17.2093	46.25	38.3298	56.6895	59.157	69.5256	66.1199	42.1628	17.2093	0	NA	9.05753	4.30233	1.91214	6.45349	17.2093	19.2033	13.2022	20.5368	18.4831	11.1177	NA	52.809	17.603	15.8427	13.8971	4.22472	3.30056	3.10641	7.20123	9.90169	7.54414	19.8034	5.86767	2.40041	18.8604
ANKRD11_Taira201203_XENLA_tissue_00005508	4.91694	5.06156	1.43411	1.14729	8.60465	10.3256	21.0336	35.4309	54.2755	94.6512	98.093	78.1038	40.4044	28.3953	17.2093	10.1231	5.73643	13.2379	15.2972	12.2924	49.0369	82.1473	52.809	25.1471	40.3833	21.7449	29.0449	18.3683	20.3111	5.2809	6.60112	12.1867	15.5321	11.7353	7.0412	26.4045	7.0412	8.8015	18.6385	26.4045
ANKRD11_XeXenL6RMv10017789m	7.52907	15.8855	7.82241	5.16279	2.45847	5.37791	2.75349	3.12896	7.08618	13.7674	13.7674	12.6202	7.17054	9.05753	14.0803	14.7508	7.74419	9.46512	12.6202	8.03101	21.1236	45.7678	42.2472	36.9663	56.5811	67.2114	22.2354	13.2022	24.6442	17.603	15.8427	18.6385	12.002	23.236	9.90169	12.5736	21.1236	19.2033	32.4978	19.8034
ANKRD12_Ismailoglu201203_XENLA_00024291	10.7558	12.2924	9.17829	6.55592	7.74419	15.6448	15.6448	36.5698	18.7738	5.73643	9.38689	16.2532	18.2849	22.1262	15.0581	12.2924	6.34027	9.17829	12.907	14.9147	26.4045	22.6324	17.603	5.02943	7.92135	28.8049	24.0041	19.8034	28.8049	10.5618	14.4025	8.8015	6.60112	22.6324	13.2022	22.6324	8.33826	14.0824	22.0037	14.0824
	NA	NA	3.44186	4.69345	10.0388	4.58915	9.96328	37.4115	50.9109	58.362	55.4522	54.595	46.6317	21.6504	19.9266	18.6434	3.58527	3.22674	6.88372	NA	NA	21.1236	9.90169	4.40075	17.603	22.2354	17.0352	11.9246	5.463	19.5589	18.3683	13.2022	20.6644	27.7942	17.603	13.2022	19.2033	21.1236	NA	NA
ANKRD13A_Taira201203_XENLA_tissue_00116375	15.6448	7.57209	5.23761	5.73643	30.9767	30.1163	54.3814	79.1628	72.2791	113.09	88.505	71.7054	39.3355	8.60465	10.3256	11.9141	8.03101	3.44186	10.7558	17.2093	43.2074	38.0225	32.1446	35.206	0	26.4045	27.4607	19.0112	21.1236	18.8604	56.5811	132.022	120.706	26.4045	36.9663	44.6845	38.7266	31.6854	59.4101	60.3531
	NA	NA	NA	NA	NA	NA	17.2093	17.2093	7.28086	5.56772	6.10653	5.37791	9.83389	4.78036	11.0631	8.60465	5.73643	5.01938	4.30233	5.98584	16.0723	15.0883	24.2041	41.0737	19.2033	22.6324	17.603	30.1766	23.1039	8.51758	9.31923	6.09334	0	0	NA	NA	NA	NA	NA	NA
	NA	1.32379	4.30233	3.22674	4.30233	1.98569	6.88372	2.45847	7.64858	19.3605	11.0631	3.68771	2.45847	NA	NA	NA	NA	NA	NA	NA	NA	NA	NA	NA	NA	NA	NA	15.0883	11.3162	7.54414	19.8034	17.603	30.1766	31.6854	6.09334	18.4831	16.5028	15.8427	4.06223	NA
ANKRD13C_XeXenL6RMv10003397m	3.82429	2.15116	5.29517	3.68771	7.08618	9.83389	11.8314	17.2093	45.0089	82.0751	83.7519	67.6504	39.112	33.5129	19.6678	13.5216	4.91694	4.30233	6.25793	2.86822	35.206	59.4101	28.4356	26.4045	49.7026	71.6693	29.7051	25.1471	22.3423	16.2489	10.5618	10.926	6.40109	2.77942	11.3162	15.0883	7.54414	17.603	24.0041	8.8015
ANKRD13C_XeXenL6RMv10025119m	2.99292	7.94275	11.0631	7.94275	8.60465	10.3256	5.73643	7.17054	12.0465	55.0698	114.125	97.5194	46.8805	44.2525	26.8895	15.1847	3.82429	4.30233	3.82429	3.9112	6.88813	0	7.54414	4.06223	8.8015	10.5618	0	8.8015	0	6.33708	16.6765	11.7353	5.463	12.5736	19.8034	34.1705	17.603	13.2022	14.6692	19.2033
ANKRD13D_Taira201203_XENLA_tissue_00008391	0	0	NA	0	34.4186	10.7558	2.86822	3.30948	1.81151	4.58915	2.34672	3.74115	4.52876	3.27796	3.03694	5.73643	2.64758	3.82429	1.91214	15.0581	6.60112	17.603	5.86767	0	8.8015	6.21282	20.1177	22.2354	13.7763	4.80082	10.5618	2.77942	6.09334	11.7353	26.4045	26.4045	0	NA	17.603	0
ANKRD16_Amin201106_XENLA_00089088	2.45847	1.01231	3.44186	6.88372	7.82241	21.6987	53.54	86.9523	85.4531	61.5563	17.9915	9.83389	6.69251	17.2093	6.45349	7.37542	6.25793	7.82241	2.64758	8.60465	18.8604	20.3111	24.0041	4.80082	0	19.8034	26.4045	5.86767	5.02943	4.80082	6.09334	3.642	13.8971	11.7353	6.88813	4.80082	21.1236	5.2809	9.31923	3.77207
ANKRD17_Taira201203_XENLA_tissue_00260118	112.522	123.907	151.442	30.4472	18.1654	11.1354	7.52907	22.1262	14.0803	8.15177	12.907	9.56072	6.25793	8.60465	NA	NA	NA	NA	NA	NA	NA	NA	NA	NA	NA	NA	0	2.40041	8.8015	22.0037	2.77942	14.4025	15.0883	9.90169	9.31923	14.6692	20.3111	31.6854	15.8427	8.12446
ANKRD17_TeperekTkacz201206_XENLA_00079863	15.9801	13.7674	10.3256	13.5863	7.52907	6.88372	8.60465	12.0465	12.907	7.24602	8.09849	10.9514	34.4186	NA	NA	NA	25.0317	17.2093	30.4472	19.7907	13.2022	16.2489	9.31923	14.4025	NA	NA	NA	158.427	28.8049	21.7449	13.8971	26.4045	5.2809	2.64045	10.5618	6.60112	5.55884	2.64045	7.0412	15.0883
ANKRD17_XeXenL6RMv10050721m	6.19535	9.96328	10.5168	5.29517	7.08618	6.07387	8.60465	9.11081	12.5159	10.869	12.907	5.29517	4.52876	6.55592	4.30233	3.12896	3.82429	5.73643	NA	7.82241	24.0041	NA	35.206	35.206	24.0041	6.60112	17.603	8.33826	20.3111	19.8034	13.8971	9.60163	6.21282	3.77207	15.5321	12.4256	8.12446	11.7353	13.8971	8.44944
ANKRD1_Taira201203_XENLA_tissue_00265990	3.12896	1.72093	3.44186	5.73643	10.3256	4.30233	3.22674	2.15116	0	2.02462	1.43411	3.82429	11.4729	2.45847	4.30233	6.88372	11.4729	9.17829	11.8314	4.69345	14.4025	16.5028	21.1236	17.603	31.6854	13.2022	22.6324	52.809	11.7353	17.603	18.6385	5.02943	13.2022	13.2022	19.8034	15.8427	20.1177	18.4831	15.8427	4.80082
ANKRD22_Chung201110_XENLA_00030895	5.37791	4.04925	9.11081	3.68771	0	3.62301	3.44186	4.04925	7.82241	10.7558	6.45349	2.53078	4.48938	11.4729	NA	0	5.73643	3.62301	1.72093	0	0	52.809	47.2501	45.7678	39.6067	NA	17.603	20.6644	12.4256	26.4045	49.5084	50.4086	31.0641	21.1236	8.33826	15.8427	26.4045	34.1705	34.1705	39.6067
ANKRD24_Quigley201112_XENLA_00094647	7.82241	13.7674	14.1724	6.88372	7.64858	11.4729	0	6.45349	14.7508	21.0336	7.24602	8.60465	11.9141	5.50698	10.1691	17.2093	9.11081	10.3256	0	0	45.6078	56.3296	37.2769	31.6854	35.206	11.7353	26.4045	19.8034	45.2648	35.206	25.0148	33.9486	36.5601	16.8989	19.2033	29.3383	24.8513	14.0824	0	13.2022
ANKRD24_TeperekTkacz201206_XENLA_00101752	12.2924	11.4729	6.88372	12.5159	11.8314	12.6202	7.82241	9.83389	12.4289	8.60465	8.15177	6.25793	6.73407	5.73643	6.07387	8.03101	9.68023	12.907	19.1214	7.08618	22.6324	31.6854	21.1236	33.6057	36.3062	24.6442	52.809	30.1766	38.1398	26.4045	11.1177	14.4025	20.6644	35.206	12.4256	28.1648	46.2079	85.8146	52.809	18.6385
ANKRD26_Quigley201112_XENLA_00049892	12.907	6.88372	7.37542	8.60465	16.3035	13.7674	6.07387	3.22674	5.73643	4.15397	2.86822	4.78036	0	NA	22.9457	7.64858	10.869	9.11081	3.82429	11.4729	8.8015	8.8015	6.21282	5.55884	29.3383	52.809	NA	13.2022	20.5368	17.603	12.747	14.6692	9.90169	18.6385	10.5618	8.33826	22.6324	22.6324	15.8427	17.603
ANKRD26_Quigley201207_XENLA_00103831	0.860465	0.905753	2.29457	5.73643	11.4729	4.30233	10.6534	73.7542	84.1344	97.9606	129.07	89.6318	80.612	47.3256	21.5116	10.5168	8.60465	18.7738	11.1354	9.83389	13.2022	8.33826	7.0412	10.5618	22.0037	8.8015	7.54414	11.3162	8.8015	8.12446	10.5618	4.40075	19.4559	13.2022	9.90169	14.6692	4.80082	14.4025	15.5321	11.3162
ANKRD27_Ismailoglu201203_XENLA_00064548	9.56072	12.2924	5.29517	1.91214	1.63898	6.34027	19.6678	45.1744	65.6503	108.173	96.9155	36.5698	18.8227	18.2216	4.91694	5.06156	2.15116	5.73643	5.37791	4.91694	58.6767	75.4414	48.7468	44.0075	22.6324	22.2354	33.9486	33.0056	7.82355	12.5736	55.5884	34.6559	23.1039	62.1282	82.9856	46.5962	19.8034	35.206	46.2079	33.9486
ANKRD28_TeperekTkacz201206_XENLA_00062988	1.49646	2.86822	4.91694	3.97138	6.25793	11.4729	29.7252	46.1522	55.6434	49.4074	68.8372	64.5349	20.6512	14.5617	7.08618	4.30233	8.60465	5.73643	6.55592	6.37382	6.88813	5.86767	18.8604	8.12446	14.4025	26.4045	38.4065	9.60163	7.0412	11.9246	14.4025	26.4045	10.5618	24.3734	6.21282	0	4.40075	5.86767	17.603	11.7353
ANKRD28_XeXenL6RMv10037511m	15.9801	11.4729	30.5943	10.9514	16.3035	12.6202	5.43452	1.81151	2.02462	8.60465	7.82241	4.46167	5.98584	13.2379	7.94275	11.4729	5.43452	6.69251	11.4729	18.1654	18.8604	23.4707	17.603	4.80082	11.1177	21.1236	16.6765	5.55884	6.21282	17.603	14.4025	3.91178	2.29604	4.06223	12.1867	21.1236	11.1177	2.93383	11.7353	23.4707
ANKRD29_Taira201203_XENLA_tissue_00063885	3.68771	4.30233	8.09849	4.30233	4.30233	5.53156	3.22674	4.91694	2.45847	3.82429	9.0144	11.9141	14.0803	11.4729	6.07387	3.44186	4.30233	3.44186	5.06156	3.97138	11.3162	16.5028	15.5321	11.3162	15.0883	18.8604	13.2022	27.6619	25.1471	5.86767	12.5736	32.4978	38.4065	46.9413	18.6385	17.603	11.0019	14.0824	15.5321	20.3111
ANKRD29_Taira201203_XENLA_tissue_00065980	3.68771	5.37791	7.08618	4.63327	2.96712	5.73643	5.06156	5.73643	3.44186	2.64758	7.8876	17.2093	11.4729	7.17054	7.94275	3.74115	5.98584	3.12896	4.91694	4.91694	15.0883	19.8034	21.7449	10.1556	9.105	17.603	13.9789	24.2041	29.0449	6.09334	13.2022	37.7207	26.4045	48.4082	28.4356	13.7763	11.4802	14.4025	22.6324	26.4045
ANKRD2_Taira201203_XENLA_stage_00205595	5.73643	9.83389	3.97138	4.91694	1.56448	7.17054	2.5814	3.82429	7.64858	6.69251	8.26046	4.30233	7.37542	1.72093	2.29457	3.82429	7.17054	9.26655	4.30233	5.06156	29.3383	30.1766	28.4356	11.3162	9.60163	13.2022	13.2022	5.86767	20.5368	11.7353	16.8989	33.0056	22.6324	31.6854	7.0412	8.8015	30.8052	32.4978	17.603	12.4256
ANKRD2_XeXenL6RMv10015489m	6.07387	7.94275	3.22674	1.72093	1.32379	1.56448	3.22674	5.43452	7.04017	1.72093	4.30233	4.30233	8.60465	4.52876	1.91214	10.5903	5.43452	8.15177	14.3411	11.4729	30.8052	8.8015	22.2354	19.4559	40.6223	13.6912	19.4559	21.1236	13.2022	13.2022	26.4045	24.0041	22.2354	9.90169	7.20123	32.4978	13.2022	33.0056	40.6223	27.9577
ANKRD32_Taira201203_XENLA_tissue_00140172	3.22674	6.25793	9.83389	5.73643	6.61896	8.60465	31.5504	21.0336	49.3333	75.211	72.6615	62.1447	35.2381	21.9027	5.16279	1.22924	6.25793	6.02326	7.64858	7.37542	3.30056	4.80082	0	29.3383	24.3734	8.8015	26.4045	11.7353	14.0824	13.6912	13.6912	14.6692	17.603	19.2033	5.2809	3.77207	9.60163	7.92135	11.7353	22.6324
ANKRD33B_XeXenL6RMv10033740m	12.0465	3.82429	11.4729	10.0388	0	10.7558	6.88372	2.29457	4.09745	14.5617	11.7748	9.96328	7.64858	13.385	21.5116	8.60465	4.30233	5.73643	7.17054	19.5039	21.1236	26.4045	46.9413	26.4045	52.809	26.4045	14.7865	21.1236	32.6913	44.6845	50.0296	44.4707	58.6767	52.809	72.6124	32.2722	23.764	55.7428	66.0112	80.9738
ANKRD34A_XeXenL6RMv10018040m	11.2235	7.74419	10.7558	8.15177	6.88372	4.30233	4.30233	0.905753	6.45349	4.09745	2.71726	0.905753	1.63898	7.24602	7.08618	2.29457	4.91694	6.14618	14.3411	7.37542	45.9209	52.809	42.9073	8.33826	21.1236	26.4045	8.8015	11.1177	23.1039	27.6619	30.5736	25.0148	27.6619	25.0148	12.4256	28.1648	30.1766	30.1766	39.6067	12.5736
ANKRD34B_Taira201203_XENLA_tissue_00012398	3.03694	9.05753	9.05753	12.4289	18.7738	26.6744	35.9831	24.8579	15.0581	15.2972	8.15177	9.11081	12.6202	6.88372	9.83389	4.30233	4.30233	1.32379	5.73643	4.91694	12.5736	24.6442	36.5601	23.1039	26.4045	3.77207	21.1236	49.2884	34.1705	22.2354	46.9413	33.0056	35.206	43.2074	55.4494	67.2114	38.1398	19.4559	25.0148	12.4256
ANKRD34B_XeXenL6RMv10010528m	8.15177	14.9147	10.4752	7.94275	7.37542	6.34027	6.45349	9.56072	7.64858	4.30233	1.81151	4.91694	4.30233	4.13023	6.07387	5.16279	4.91694	3.12896	5.73643	6.73407	9.18417	17.603	9.60163	17.603	26.4045	12.4256	14.7865	26.4045	15.0883	16.6765	39.6067	41.0737	46.9413	33.0056	19.4559	15.0883	22.3423	25.2565	17.603	16.6765
ANKRD35_Kwon201107_XENLA_00057384	6.61896	9.17829	7.82241	3.68771	3.44186	2.86822	2.86822	9.56072	4.09745	3.18691	1.91214	3.22674	5.01938	3.68771	1.56448	1.37674	2.99292	3.44186	2.15116	2.99292	36.5601	45.7678	43.2074	15.0883	26.4045	24.2041	19.8034	41.0737	27.6619	9.77944	17.603	36.3062	22.0037	22.6324	17.603	27.4607	20.6644	21.1236	9.90169	22.9604
ANKRD35_Taira201203_XENLA_tissue_00139349	7.82241	12.907	7.17054	5.06156	4.69345	2.24469	7.82241	7.8876	4.48938	2.64758	3.27796	3.9112	6.19535	2.96712	0.661896	1.27476	3.44186	4.30233	3.44186	6.34027	43.2074	52.809	22.0037	27.9577	31.2053	20.6644	33.6057	37.4064	20.6644	14.2178	25.1471	21.6037	25.3483	23.673	26.4045	17.603	15.8427	6.60112	15.8427	30.5736
	NA	NA	NA	4.48938	4.91694	9.56072	5.47569	37	66.9251	82.6046	44.5417	45.554	14.0803	9.26655	3.12896	4.48938	10.0388	10.3256	2.86822	2.45847	22.6324	17.603	42.2472	35.206	13.7763	12.002	44.6845	60.0102	142.895	55.9154	54.9213	41.0737	42.2472	21.6037	14.6692	11.3162	6.88813	NA	NA	NA
	NA	NA	NA	4.48938	4.91694	9.56072	5.98584	37	66.2877	86.0465	44.2525	34.4186	13.624	8.60465	3.12896	4.48938	10.9514	10.3256	2.86822	2.45847	22.6324	17.603	52.809	43.2074	13.7763	12.002	41.4928	59.4101	105.618	54.3178	57.2097	41.0737	42.2472	20.6644	14.6692	11.3162	6.88813	NA	NA	NA
ANKRD40_Ismailoglu201203_XENLA_00037902	7.17054	5.16279	6.14618	2.5814	4.52876	2.34672	3.58527	6.34027	8.09849	7.04017	16.4922	123.333	113.909	86.0465	19.3605	8.60465	7.37542	5.73643	4.04925	5.73643	10.5618	6.21282	11.7353	7.54414	13.2022	9.90169	36.9663	22.6324	26.4045	0	9.60163	15.5321	8.33826	8.8015	12.002	5.55884	2.64045	7.54414	10.5618	8.8015
ANKRD40_Kwon201107_XENLA_00069585	9.83389	12.7199	0	NA	NA	10.7558	11.0631	32.2674	69.743	78.1589	74.8605	58.6681	44.5677	43.0233	25.814	21.7984	17.2093	10.3256	3.9112	3.74115	4.59209	7.20123	0	0	10.5618	18.8604	4.40075	2.70815	4.80082	13.2022	6.60112	13.8971	13.2022	15.0883	13.2022	NA	NA	26.4045	45.9209	33.9486
ANKRD40_Taira201203_XENLA_tissue_00280238	0	NA	NA	12.0465	9.68023	51.6279	83.3293	78.876	83.8953	54.9374	45.8915	41.5048	20.2462	21.5116	12.907	3.22674	4.30233	2.75349	2.99292	13.7674	15.8427	9.18417	6.33708	6.60112	6.60112	0	4.40075	12.4256	9.31923	5.2809	6.09334	19.8034	8.8015	11.1177	22.0037	9.90169	21.1236	NA	NA	0
ANKRD45_TC444674	6.88372	6.14618	3.44186	2.02462	0	6.02326	19.8569	50.4806	65.2767	76.9638	116.416	61.0148	5.73643	2.3737	1.22924	2.64758	3.12896	5.73643	2.29457	4.58915	5.2809	11.3162	15.8427	12.4256	7.92135	7.92135	20.3111	3.5206	7.284	5.86767	21.7449	19.2033	7.0412	7.284	7.54414	8.12446	14.4025	13.2022	10.5618	7.0412
ANKRD46_Park201106_XENLA_00088936	4.58915	7.37542	6.14618	5.73643	8.03101	20.3383	3.97138	3.03694	3.44186	5.73643	9.56072	10.0388	12.0465	8.60465	15.4884	7.64858	8.60465	8.97877	6.55592	6.25793	24.6442	26.4045	18.8604	3.5206	3.5206	4.80082	4.06223	0	0	2.93383	2.93383	0	10.5618	19.8034	15.8427	2.93383	6.60112	4.59209	7.54414	19.2033
ANKRD50_Kwon201107_XENLA_00011321	3.27796	2.29457	6.88372	11.4729	2.45847	2.64758	2.96712	10.869	37.4555	53.4082	73.4264	63.4593	31.6279	17.8239	12.2924	13.2379	11.4729	10.9514	3.68771	7.08618	20.1177	28.1648	42.2472	22.0037	22.6324	24.3734	16.389	36.1325	27.9577	7.284	5.2809	13.2022	11.4182	9.43018	18.8604	24.3734	13.2022	19.2033	22.6324	24.8513
ANKRD50_Taira201203_XENLA_tissue_00046017	10.9514	3.22674	3.44186	2.64758	1.07558	12.0465	11.4729	40.8721	77.4419	84.3811	71.5907	50.9905	33.1438	32.0719	19.7907	28.6822	12.907	12.907	4.30233	5.29517	14.4025	6.60112	3.5206	8.12446	0	10.5618	13.2022	9.90169	2.64045	6.81406	14.7865	15.6471	3.91178	7.20123	5.2809	23.4707	33.0056	13.2022	3.30056	4.06223
ANKRD50_XeXenL6RMv10016768m	4.30233	1.63898	7.82241	7.17054	8.60465	9.56072	12.907	7.37542	8.09849	4.91694	3.44186	10.7558	16.1337	7.08618	3.22674	6.69251	8.60465	8.60465	1.91214	4.30233	9.90169	7.54414	9.60163	22.0037	23.1039	8.8015	13.2022	22.6324	21.7449	10.0589	7.92135	13.2022	6.60112	3.10641	9.90169	5.86767	15.0883	4.40075	8.8015	6.60112
ANKRD52_Kwon201107_XENLA_00088441	17.2093	18.2849	11.9717	13.1601	9.68023	13.7674	21.1807	15.7752	22.2709	13.7674	15.8855	23.8283	18.2849	25.814	10.3256	NA	17.2093	10.5168	3.82429	5.29517	8.12446	0	0	11.7353	NA	0	10.5618	23.1039	32.4978	16.2489	14.0824	12.4256	22.0037	20.3111	14.0824	16.5028	15.5321	6.88813	16.5028	3.5206
ANKRD52_Park201106_XENLA_00058054	2.71726	3.44186	3.44186	7.08618	8.60465	4.69345	10.869	23.5496	31.4257	69.9128	87.6855	57.9682	74.5736	28.1607	14.7508	5.98584	6.45349	7.08618	6.88372	13.7674	25.0148	31.6854	27.4607	40.3833	26.4045	24.0041	16.6765	33.353	27.5525	29.7051	27.6619	33.353	35.206	38.4065	26.4045	18.3683	11.0019	12.4256	26.4045	36.9663
	NA	NA	NA	17.2093	19.8569	27.0432	26.3201	17.2093	10.3256	15.3978	11.014	14.9147	21.1807	16.1337	34.4186	15.2972	9.56072	17.2093	11.1354	20.897	15.0883	18.6385	14.4025	11.7353	17.603	70.412	13.2022	20.3111	17.603	16.8989	11.1177	21.1236	16.5028	15.5321	15.0883	16.2489	0	NA	NA	NA
ANKRD52_XeXenL6RMv10039876m	12.907	14.3411	14.3411	15.8855	11.4729	12.4289	9.83389	7.57209	6.34027	11.9141	4.78036	4.30233	0	NA	NA	NA	NA	2.45847	3.22674	4.30233	6.60112	13.2022	15.0883	NA	NA	NA	NA	0	17.603	14.6692	16.2489	11.1177	4.22472	7.54414	20.5368	17.603	12.1867	22.0037	26.4045	10.5618
	NA	NA	NA	NA	NA	NA	43.0233	43.6852	56.069	93.9341	73.7542	31.5504	19.9266	11.4729	4.91694	0	NA	NA	NA	NA	NA	NA	NA	NA	0	11.3162	13.2022	16.6765	13.2022	12.5736	13.2022	11.9246	8.12446	8.8015	NA	NA	NA	NA	NA	NA
	NA	NA	NA	NA	NA	NA	34.4186	38.1063	54.701	100.127	97.8213	35.2008	22.1262	14.5617	4.58915	2.45847	NA	NA	NA	NA	NA	NA	NA	NA	15.0883	14.0824	12.1867	12.5736	14.4025	16.6765	12.002	13.2022	3.77207	17.603	NA	NA	NA	NA	NA	NA
	NA	NA	NA	NA	NA	NA	NA	NA	120.465	97.1819	103.256	65.1495	19.8569	6.45349	7.82241	9.11081	5.37791	5.43452	4.78036	0.748231	20.6644	26.4045	16.6765	13.2022	15.5321	14.4025	6.60112	20.3111	15.0883	32.4978	12.4256	0	NA	NA	NA	NA	NA	NA	NA	NA
ANKRD55_Taira201203_XENLA_tissue_00193270	4.58915	6.88372	6.25793	10.3256	2.86822	3.27796	3.68771	8.15177	9.83389	3.03694	6.02326	9.11081	5.73643	3.03694	9.56072	4.30233	7.37542	15.6448	3.27796	1.32379	21.1236	31.6854	28.8049	26.4045	20.5368	27.6619	20.7464	25.0148	33.9486	27.9577	21.1236	24.8513	35.206	27.9577	23.4707	26.4045	18.8604	19.2033	12.5736	8.12446
ANKRD57_Taira201203_XENLA_tissue_00018102	6.88372	6.25793	13.5863	5.59302	10.4752	6.88372	12.5159	17.2093	30.9767	29.9292	53.9746	75.5297	56.5448	51.6279	59.6589	43.0233	34.4186	22.3721	11.014	16.3035	72.2649	54.9213	66.0112	62.8678	41.0737	31.6854	44.4707	42.7501	108.552	124.821	142.355	137.303	158.427	139.224	98.5768	73.4734	29.0449	52.809	26.4045	24.6442
ANKRD57_Taira201203_XENLA_tissue_00275092	5.73643	8.60465	8.60465	5.37791	14.3411	9.17829	12.907	30.4472	19.3605	19.3605	21.3068	29.7853	41.6995	44.8485	54.9374	49.2812	63.542	63.1008	30.3694	15.1442	109.843	93.1923	88.015	40.6223	16.8029	32.4978	28.8049	44.6845	50.7779	40.2354	66.0112	72.6124	113.742	72.6124	77.4532	105.618	75.9129	96.8165	55.4494	52.809
[truncated: 33,171 more rows]
