# Supplementary material for: Epigenetic homogeneity in histone methylation underlies sperm programming for embryonic transcription
Source: Nat Commun. 2020 Jul 13;11:3491. doi: 10.1038/s41467-020-17238-w (PMC7359334; doi:10.1038/s41467-020-17238-w)
Supplement: Supplementary file 14 — Source Data [file 41467_2020_17238_MOESM14_ESM.zip › source data/Supplementary Figure 2C bar chart data.xlsx]

## Sheet: Sheet1
Supplementary Figure 2C
WB rabbit H3 (ab18521)
	unspun	unspun	supernatant	supernatant	pellet	pellet
	signal	ratio [%]	signal	ratio [%]	signal	ratio [%]
	169000	100	112000	66.2722	48400	28.6391
