# Supplementary material for: Epigenetic homogeneity in histone methylation underlies sperm programming for embryonic transcription
Source: Nat Commun. 2020 Jul 13;11:3491. doi: 10.1038/s41467-020-17238-w (PMC7359334; doi:10.1038/s41467-020-17238-w)
Supplement: Supplementary file 14 — Source Data [file 41467_2020_17238_MOESM14_ESM.zip › source data/Figure 2B barplot fraction genome.xlsx]

## Sheet: Sheet1
150specific	223997724	0.0870446
110specific	56978656	0.0221417
70specific	449108890	0.174522
TOT_Bases_xla_genome	2573367246
