# Supplementary material for: Epigenetic homogeneity in histone methylation underlies sperm programming for embryonic transcription
Source: Nat Commun. 2020 Jul 13;11:3491. doi: 10.1038/s41467-020-17238-w (PMC7359334; doi:10.1038/s41467-020-17238-w)
Supplement: Supplementary file 14 — Source Data [file 41467_2020_17238_MOESM14_ESM.zip › source data/Figure 2A pie charts.xlsx]

## Sheet: Sheet1
		TOT_reads	%_bases	Total_bases_from_reads		% bases sequenced
H3_particles_N_total		96789828		= reads X read lengths		= Total_bases_from_reads_particle / sum(total_bases_from_reads)
H3_particles_N_reads	nucl_150	49248212	0.508816	7387231800		0.657265
H3_particles_N_reads	subnucl_110	13104997	0.135396	1441549670		0.128259
H3_particles_N_reads	subncl_70	34436619	0.355788	2410563330		0.214475
sum_total_H3_N_reads		11239344800
