# Supplementary material for: Epigenetic homogeneity in histone methylation underlies sperm programming for embryonic transcription
Source: Nat Commun. 2020 Jul 13;11:3491. doi: 10.1038/s41467-020-17238-w (PMC7359334; doi:10.1038/s41467-020-17238-w)
Supplement: Supplementary file 14 — Source Data [file 41467_2020_17238_MOESM14_ESM.zip › source data/Figure 7B HMD heatmap matrix.xlsx]

## Sheet: HMD_Alan3_H3K4me4_H3K27me3_at_p
	H3K4me4_bin1	H3K4me4_bin2	H3K4me4_bin3	H3K4me4_bin4	H3K4me4_bin5	H3K4me4_bin6	H3K4me4_bin7	H3K4me4_bin8	H3K4me4_bin9	H3K4me4_bin10	H3K4me4_bin11	H3K4me4_bin12	H3K4me4_bin13	H3K4me4_bin14	H3K4me4_bin15	H3K4me4_bin16	H3K4me4_bin17	H3K4me4_bin18	H3K4me4_bin19	H3K4me4_bin20	H3K27me4_bin1	H3K27me4_bin2	H3K27me4_bin3	H3K27me4_bin4	H3K27me4_bin5	H3K27me4_bin6	H3K27me4_bin7	H3K27me4_bin8	H3K27me4_bin9	H3K27me4_bin10	H3K27me4_bin11	H3K27me4_bin12	H3K27me4_bin13	H3K27me4_bin14	H3K27me4_bin15	H3K27me4_bin16	H3K27me4_bin17	H3K27me4_bin18	H3K27me4_bin19	H3K27me4_bin20
A1BG*TSS78	0	0	0	1.04849	0	0	0	0	0	0	0	0	0	0	4.19397	2.79598	1.39799	0	0	0	1.53734	6.14934	12.2987	12.2987	7.68668	4.09956	6.14934	6.14934	6.14934	0	0	0	0	0	6.14934	4.61201	3.07467	2.04978	9.22401	7.68668
A1BG-AS1	0	0	0	0	0	0	0	0	0	1.04849	0	0	1.39799	0	0	0	0	0	0	2.09699	14.3485	30.7467	0	12.2987	8.19912	8.19912	2.04978	6.14934	3.07467	13.5286	9.22401	9.22401	4.61201	6.14934	12.2987	6.14934	0	0	0	0
A1CF*TSS269	0	0	0	0	0	0	0	0	0	0	0	0	0	0	0	0	0	0	0	0	0	0	0	0	0	0	0	0	6.14934	0	6.14934	0.878478	0	0	4.09956	0	0	0	0	0
A1CF*TSS269	0	0	0	0	0	0	0	0	0	0	0	0	0	2.09699	0	0	0	0	0	1.04849	0	0	0	0	0	0	2.04978	0	0	0	0	0	0	0	0	0	0	0	0	0
A1CF*TSS269	0	0	0	0	0	0	0	0	0	0	0	0	0	0	0	1.39799	0	0	0	0	3.07467	2.45974	3.07467	6.14934	0	0	3.07467	0	0	0	0	0	0	0	0.768668	3.68961	0	2.04978	6.14934	12.2987
A1CF*TSS269	0	0	0	0	0	0	0	0	0	0	0	0	0	0	0	0	0	0	0	0	0	0	0	0	0	2.04978	0	0	0	0	0	2.45974	3.07467	2.04978	0	0	12.2987	0	0	0
A1CF*TSS269	4.19397	0	0	0	0	0	0	0.599139	0	0	0	0	0	0	0	0	1.04849	0	0	0	0	0	0	0	0	0	0	3.07467	4.09956	0	0	12.2987	8.19912	4.09956	0	0	1.02489	0	0	0
A1CF*TSS269	0	0	0	0	0	0	0	0	0	0	0	1.39799	0	0	0	2.09699	2.09699	0	0	1.39799	0	6.14934	0	12.2987	4.09956	0	0	14.3485	12.2987	4.09956	0	3.07467	0	0	0	0	0	6.14934	0	2.04978
A1CF*TSS269	0	0	0	0	2.09699	0	2.09699	0	0	0	0	0	0	0	0	0	0	0	0	0	6.14934	0	0	18.448	12.2987	3.07467	0	6.14934	0	0	0	0	0	0	0	3.68961	0	0	3.07467	6.14934
A1CF*TSS269	0	0	0	0	0	0	0	0	0	0	0	2.09699	0	0	0	0	0	0	4.19397	1.39799	8.19912	0	0	0	6.14934	0	0	0	0	0	1.22987	0	1.22987	0	0	3.07467	1.53734	0	0	2.04978
A1CF*TSS269	0	0	0	0	0	0	0	0	0	0	0	0	0	0	0	0	0	0	0	0	6.14934	0	0	0	0	0	0	0	0	0	0	6.14934	12.2987	0	0	0	0	0	0	0
A1CF*TSS269	0	0	0	0	0	0	0	0	0	0	0	0	0	0	0	0	0	0	2.09699	0	0	0	0	0	0	6.14934	0	3.07467	30.7467	0	3.07467	0	0	0	6.14934	0	0	0	0	0
A1CF*TSS269	0	0	0	0	0	2.09699	0	0	0	0	4.19397	0	0	0	0	0	0	0	0	0	6.14934	2.04978	0	12.2987	12.2987	0	2.04978	0	0	0	0	0	0	0	0	3.07467	0	3.07467	0	0
A1CF*TSS269	0	0	1.04849	0	0	0	0	0	0	0	0	0	0	0	0	0	0	4.19397	0	0	6.14934	0	0	0	0	0	0	0	0	0	0	0	0	6.14934	0	0	18.448	0	0	0
A1CF*TSS269	0	0	0	0	0	0.838794	0	0	0	0	0	0	0	0	0	0	0	0	0	0	0	0	0	0	0	0	1.22987	0	0	0	0	3.07467	0	0	2.04978	0	0	0	0	0
A1CF*TSS269	0	0	0	0	0	0	0	0	0	0	0	0	0	0	0	0	0	0	0	0	0	0	0	0	0	0	0	0	0	0	6.14934	0	0	0	0	0	6.14934	0	0	0
A1CF*TSS269	0	0	0	0.599139	0	0	0	0	2.09699	4.19397	0	0	0	0	0	0	0	0	1.04849	0	0	0	0	0	0	3.07467	0	0	0	0	0	6.14934	6.14934	6.14934	0	0	0	0	0	0
A1CF*TSS269	0	1.04849	0	0	0	4.19397	0	0	0	0	0	0	0	0	0	0	0	0	0	0	0	2.04978	0	0	2.04978	0	0	0	0	0	0	0	0	3.07467	0	0	0	0	0	1.53734
A2M*TSS304	0	0	0	0	0	0	0	0	1.39799	0	0	0	0	0	0	1.39799	0	0	0	0	0	0	0	6.14934	0	0	0	12.2987	6.14934	0	18.448	24.5974	36.8961	0	6.14934	0	6.14934	0	2.04978	0
A2M-AS1	0	0	0	0	0	0	0	0	0	4.19397	4.19397	8.38794	20.9699	16.7759	16.7759	6.29096	8.38794	4.19397	0	0	6.14934	6.14934	15.3734	36.8961	21.5227	30.7467	6.14934	6.14934	0	0	6.14934	18.448	3.07467	0	0	0	0	0	0	0
A2ML1*TSS129	0	0	4.19397	0	0	0	0	0	0	0	0	0	0	0	0	0	0	1.67759	0	0	18.448	21.5227	12.2987	0	0	0	0	0	0	3.07467	18.448	9.22401	3.07467	0	0	0	0	1.22987	0	2.04978
A2ML1*TSS129	0	0	0	0	0	0	0	0	0	0	1.39799	0	0	0	0	0	0	0	0	0	18.448	14.3485	4.61201	0	0	0	0	0	2.04978	0	0	36.8961	2.45974	0	0	0	0	0	3.07467	0
A2ML1*TSS129	2.79598	0	0	0	0	0	0	0	0	2.09699	0	4.19397	0	0	0.599139	0	0	0	0	0	2.04978	7.68668	6.14934	0	1.02489	0	0	0	0	0	3.07467	12.2987	0	0	0.878478	0	0	0	0	0
A2ML1*TSS129	0	0	0	0	0	0	0	0	4.19397	0	0	0	0	0	4.19397	2.09699	0	0	0	0.465997	6.14934	3.07467	0	0	0	0	0	0	0	0	6.14934	4.61201	0	0	0	0	0	0	0	0
A2ML1*TSS129	0	0	0	0	0	0	0	0	0	0	0	0	0	0	0	0	0	0	1.39799	0	12.2987	2.45974	0	1.02489	0	0	0	0	0	0	3.07467	6.14934	0	1.36652	0	0	0	3.07467	0	0
A2ML1*TSS129	0	0	0	0	0	0	0	0	0	0	0	0	0	0	0	0	0	0	4.19397	0	12.2987	1.53734	0	1.75696	0	0	0	0	0	0	14.3485	0	0	0	0	0	0	0	0	0
A2ML1*TSS129	0	0	0	0	0	0	0	0	0	0	5.59196	0	0	0	0	0	0	4.19397	0	0	6.14934	0	0	0	0	0	0	0	0	0	18.448	0	0	2.04978	0	0	3.07467	0	0	0
A2ML1*TSS129	0	0	0	0	0	0	0	0	0	0	0	0	0	0	0	0.838794	0	0	0	0	36.8961	0	0	0	0	1.53734	0	0	0	0	30.7467	0	0	0	0	0	0	0	0	0
A2ML1*TSS129	0	0	0	0	0	0	0	1.39799	0.838794	0	0	0	0	0	2.09699	0	0	0	0	0	23.06	0	0	0	0	0	0	0	0	0	16.9107	0	0	0	0	0	0	0	0	0
A2ML1*TSS129	0.698995	0	0	0	0	0	0	4.19397	0	0	0	0	0	0	0	0	0	0	0	0	12.2987	0	0	0	0	0	0	0	0	0	15.3734	0	1.02489	0	0	0	0	0	0	0
A2ML1*TSS154	0	0	0	0	0	0	0	0	0	0	0	0	0	0	0	0	0	1.39799	0	5.59196	9.22401	18.448	3.07467	6.14934	4.09956	0	0	0	0	0	0	0	0	0	2.45974	0	10.2489	0	6.14934	24.5974
A2ML1*TSS154	0	0	0	0	0	0	0	0	0	0	0	0	0	2.79598	0	0	0	0	0	0	4.09956	0	0	0	0	0	0	0	0	0	0	0	14.7584	2.04978	6.14934	36.8961	0	0	0	0
A2ML1*TSS154	0	0	0	0	0	0	0	0	0	0	0	0	0	0	0	0	0	0	0	0	0	0	0	0	0	0	0	3.07467	12.2987	3.07467	12.2987	23.06	1.53734	0	0	0	0	0	0	0
A2ML1*TSS154	0	0	0	0	0	0	0	0	0	0	0	0	0	0	0	0	0	0	0	0	0	0	0	0	8.19912	6.14934	2.04978	23.06	0	0	0	0	0	0	0	0	0	0	0	0
A2ML1*TSS154	0	0	0	0.698995	0	0	0	0	0	2.09699	0	0	0	0	0	0	0	0	0	0	39.9707	6.14934	12.2987	12.2987	0	0	0	0	0	0	0	0	0	2.04978	3.07467	2.04978	12.2987	12.2987	16.3982	21.5227
A2ML1*TSS154	0	0	0	0	0	0	0	0	0	0	0	0	0	0	0	0	0	0	0	0	0	1.02489	0	0	0	0	0	0	0	3.07467	0	3.68961	1.02489	3.07467	6.14934	9.22401	0	1.53734	0	1.02489
A2ML1*TSS154	0	0	0	0	0	0	0	0	0.838794	0	5.59196	0	0	0	0	0	0	0	0	0	0	0	0	0	3.07467	0	0	0	1.02489	12.2987	22.5476	14.3485	0	0	0	1.22987	0	0	1.53734	0
A2ML1*TSS154	0	0	0	0	0	0	0	0	0	0	0	0.599139	0	0	0	0	0	4.19397	0	4.19397	0	0	3.07467	0	8.19912	14.3485	36.8961	36.8961	0	0	0	0	0	0	0	0	0	0	3.68961	0
A2ML1*TSS154	0	0	0	0	0	0	0	0	0	0	0	2.09699	0	0	0	0	0	5.59196	0	4.19397	6.14934	6.14934	28.6969	7.68668	0	0	0	0	0	0	0	0	0	0	0	0	6.14934	18.448	23.06	12.2987
A2ML1*TSS154	0	0	0	4.19397	0	0	2.09699	0	4.19397	0	0	0	0	0	0	0	0	0	0.599139	0	0	2.04978	1.02489	0	0	0	0	0	0	0	0	0	0	36.8961	12.2987	3.07467	0	0	0.878478	0
A2ML1*TSS154	0	0	0	4.19397	0	1.39799	4.19397	0.465997	4.19397	0	0	0	0	0	0	0	0	0.838794	2.09699	0	0	1.53734	0	6.14934	0	0	0	0	6.14934	30.7467	15.3734	4.61201	0	0	0	0	0	0	6.14934	0
A2ML1*TSS154	0	0	0	0	0	0	0	0	0	0	4.19397	0	0	0	2.09699	0	1.39799	4.19397	0	0	0	0	0	6.14934	6.14934	23.06	15.3734	2.45974	0	0	0	0	0	0	0	0	0	0	0	0
A2ML1*TSS154	0	0	0	0	0	0	0	0	0	0	0	0	0	0	0.465997	0	0	0.698995	0	0	2.04978	16.9107	14.3485	6.14934	0	0	0	0	0	0	0	0	0	0	0	0	2.04978	12.2987	36.8961	1.53734
A2ML1*TSS154	0	0	0	0	0	0	0	0	4.19397	0	0	0	0	0	0	0	0	0	0	0	1.02489	0	0	0	1.53734	0	0	0	0	0	6.14934	0	0	15.3734	7.68668	0	1.36652	0	0	0
A2ML1*TSS154	0.838794	0	0	0	0	0	0	0	0	0	4.19397	0	0	0	0	0	0	0	0	0	0	0	0	0	0	0	0	0	0	12.2987	12.2987	0	1.75696	0	0	0	0	0	0	0
A2ML1*TSS154	0	0	0	0	0	0	0	0	0	0	0	0	0	0	0	0	0	0.838794	0	0	0	0	0	0	6.14934	36.8961	3.07467	0	0	0	0	0	0	0	0	0	0	0	0	0
A2MP1	0	0	0	0	0	0	2.79598	0	0	1.39799	0	0	1.39799	2.79598	0	0	0	0	0	0	0	0	0	0	0	0	0	0	6.14934	0	2.04978	6.14934	0	0	0	0	0	0	0	0
A3GALT2*TSS115	0	1.39799	2.09699	4.19397	0	0	0	0	0	1.39799	1.67759	0	2.09699	4.19397	0	0	2.09699	2.09699	4.19397	0	0	0	0	0	0	2.04978	0	0	0	0	0	0	0	0	1.53734	6.14934	0	0	0	0
A4GALT*TSS217	0	0	0	1.39799	4.19397	4.19397	0	0	8.38794	0	0	0	4.19397	0	0	0	0	2.09699	0	0	1.75696	8.60908	24.5974	12.2987	18.448	12.2987	18.448	0	0	0	24.5974	12.2987	24.5974	30.7467	3.07467	10.7614	4.61201	6.14934	12.2987	2.45974
A4GNT*TSS318	0	0	0	1.39799	0	0	0	0	0.838794	0.599139	0	0	0	0	0	0	0	0	0	0	0	0	0	0	0	0	0	0	0	0	3.07467	0	0	2.04978	0	0	0	1.53734	0	1.02489
AA06	1.39799	0.698995	0.838794	0	0	4.19397	1.04849	10.4849	10.4849	10.4849	4.19397	8.38794	1.67759	4.19397	0.599139	0.931994	0	1.04849	1.04849	2.09699	0	0	0	0	0	0.878478	0	0	0	0	0	0	0	0	0	0	0	1.22987	0	0
AAAS*TSS330	0.465997	0	0	0	0	0	0	0	0	0	2.09699	1.04849	0.465997	0	0	4.19397	0	0	0	0	0	0	0	0	0	4.09956	6.14934	0	0	1.53734	0	0	0	1.22987	0	0	0	0	0	0
AAAS*TSS330	0	0	0	0.698995	0	0	1.04849	0.465997	1.19828	0	0	4.19397	0	0	0	0	0	0	0.698995	0	0	6.14934	0	0	0	0	0	0	1.22987	0	0	3.07467	0	0	0	0	6.14934	0	0	0
AAAS*TSS330	0	2.09699	0.698995	1.19828	0	0	0	2.62123	0	0	0	0	0	0.698995	0.698995	0	0	1.04849	0.465997	0.838794	0	0	0	0	0	0	1.53734	0	0	0	0	6.14934	0	0	0	0	0	0	0	1.22987
AAAS*TSS330	0	0	4.19397	29.3578	0	0	0	0	0	0.698995	0	0	0	0.698995	1.19828	0	0	4.19397	2.99569	5.39225	0	0	0	0	0	0	6.14934	0	0	0	0	0	0	0	1.22987	0	0	6.14934	0	0
AAAS*TSS330	0	0	0	0	0.838794	0	0	0	0	0.465997	0	0	0	0	4.19397	6.98995	0	0	0	0.838794	0	6.14934	0	0	0	0	0	0	0	0	0	0	0	0	0	0	6.14934	0	0	0
AAAS*TSS330	0	0	0	0	0	1.19828	0	0	4.19397	0	2.62123	29.3578	0	0	0.838794	0	0	0	0	0	0	0	0	0	0	1.22987	0	0	6.14934	0	1.53734	0	0	0	0	0	0	0	0	0
AAAS*TSS330	0	0	0	0	0	0	4.19397	12.5819	0	0.838794	0	0	0	0	0	0	0	0	0	0	0	0	0	6.14934	0	3.07467	0	3.07467	0	0	0	0	0	0	0	0	0	0	0	0
AAAS*TSS330	0	0	29.3578	12.5819	0.838794	0	0	0	0	0	0	0	0	0	4.19397	0	0	0	4.19397	13.9799	0	1.22987	0	0	0	0	0	0	0	0	0	0	0	0	6.14934	0	1.53734	0	0	0
AAAS*TSS330	0	0	0	0	0	0	0	0	0.524246	0	0	0	0	0	9.08694	10.4849	0	0	0	0	0	0	0	0	0	0	0	0	0	0	0	3.07467	0	2.04978	0	0	0	0	0	0
AAAS*TSS330	0	0	0	0	0.524246	4.19397	0	0	0	0	18.1739	25.1638	0	0	0	0	0	0	0	0	0	0	0	0	0	6.14934	0	1.22987	0	2.04978	0	2.04978	0	0	0	0	0	0	0	0
AAAS*TSS330	0	0	0	0	0	0	11.7431	7.33945	0	0	0	0	0	0	0	0.524246	1.39799	0	0	0	0	0	1.53734	0	2.04978	2.04978	3.07467	3.07467	0	0	0	0	0	0	0	0	2.04978	0	0	0
AAAS*TSS330	0	0	12.5819	4.19397	0	0	0	0	0	0	0.524246	0	0	0	0	0	0	0	13.9799	1.39799	2.04978	1.22987	0	4.39239	0	0	0	0	0	0	0	0	1.53734	1.53734	0	2.04978	1.53734	1.22987	0	0
AAAS*TSS330	0	0	0	0	0	0.524246	0	1.39799	0	0	0	0	0	0	10.4849	0	0	0	0	0	0	0	0	0	0	0	0	0	0	0	2.04978	2.04978	1.02489	0	0	1.22987	0	0	0	0
AAAS*TSS330	0.524246	0	0	1.04849	0	0	0	0	0	0	25.1638	0.838794	0	0	0	0.524246	0.524246	0	1.39799	0	0	0	0	2.04978	0	0	2.04978	1.22987	1.22987	0	2.04978	3.68961	0	0	0	0	0	0	3.07467	0
AAAS*TSS330	0	0	0	0	0	0	6.98995	0.419397	0	0	0.524246	0.524246	0	1.39799	0	0	0	0	0	0	0	2.04978	1.53734	1.02489	0	3.07467	3.84334	0.878478	0	0	0	0	0	3.07467	0	0	0	2.04978	1.02489	0
AAAS*TSS330	0	0	4.19397	2.79598	0	0.524246	0.524246	0	1.39799	0	0	0	1.39799	0	0	0	0	0	1.39799	4.19397	0	6.14934	4.39239	0	0	0	0	0	2.04978	0	0	0	0	1.53734	1.22987	0	6.14934	0	0	12.2987
AACS*TSS346	1.39799	0	2.79598	2.09699	6.98995	2.09699	8.38794	12.5819	10.4849	16.7759	0	0	3.14548	5.59196	2.51638	1.29045	0.599139	0	4.19397	0	6.14934	12.2987	10.2489	9.22401	9.22401	10.7614	27.672	55.3441	6.14934	12.2987	0	6.14934	1.53734	2.04978	1.22987	0.473026	0	0	0	0
AACSP1	0	1.04849	0	0	0	0.419397	0.698995	4.19397	0	0	0	0	0	0	0	0	0	0	0	0	0	0	0	0	0	0	0	0	0	0	0	0	0	0	1.8448	0	0	0	0	0
AADAC*TSS215	2.09699	0	0	0	0	0	0	0	0	0	0	1.04849	0	0	0	0	0	0	0	4.19397	6.14934	1.53734	0	3.07467	3.07467	2.04978	0	0	12.2987	6.14934	0	0	0	0	0	0	0	0	0	0
AADACL2*TSS226	0	0	0	0	0	0	0	4.19397	0	0	0	0	0	1.39799	0	0	0	0	0	0	0	3.07467	0	0	0	1.22987	0	6.14934	0	3.07467	0	0	0	0	0	0	0	2.04978	0	0
AADACL2*TSS226	0	0	0	0	0	0	0	0	0	0	0	0	0	0	0	0	0	0	0	0	0	0	0	0	0	0	0	0	6.14934	0	0	0	0	0	0	0	0	0	0	0
AADACL2*TSS248	0	0	0	0	0	0	0	0	0	0	0	0	0	0	0	0	0	0	1.04849	0	0	0	0	0	1.53734	0	2.04978	0	0	0	0	0	0	0	0	0	0	0	0	0
AADACL2-AS1	0	1.39799	0	2.09699	2.09699	0	0	0	0	0	0	0.698995	0.838794	0	0	0	0	1.39799	2.09699	0	0	1.22987	0	0	0	0	0	0	0	0	0	0	0	0	3.07467	0	0	0	0	6.14934
AADACL2-AS1	0	0	0	0	0	0	0	0	0	0	0	0	0	4.19397	0	0	0	2.09699	2.09699	0	0	0	0	0	3.07467	0	0	2.04978	2.04978	0	0	0	0	6.14934	6.14934	0	0	0	0	0
AADACL2-AS1	0	0	0	4.19397	0	0	0	0	0	2.09699	0	0	0	2.09699	2.09699	2.09699	0	0	0	0	0	0	0	0	0	0	0	6.14934	3.07467	0	0	0	0	0	0	0	0	0	0	0
AADACL2-AS1	0	0	0	0	0	16.7759	0	0	0	0	0	8.38794	0	0	0	0	0	0	0	0	6.14934	0	18.448	0	0	0	6.14934	3.07467	6.14934	0	0	0	0	0	36.8961	0	0	3.07467	0	0
AADACL2-AS1	0	0	0	0	0	0	0	0.838794	0	0	0	0	0	1.67759	0	0	0	0	0	3.49498	12.2987	0	0	0	0	0	10.2489	0	0	0	0	0	4.09956	0	0	0	0	0	4.09956	0
AADACL2-AS1	0	0	0	4.19397	0	0	0	0	0	1.39799	0	0	0	0	0	0	0	0	0	0	0	0	0	0	9.22401	0	0	0	0	0	6.14934	0	0	0	0	0	12.2987	0	0	0
AADACL3	0	0	0	0	0	0	0	0.838794	0	0	0	0	0	0	0	0	0	0	0	0	0	0	0	0	0	0	0	0	3.07467	0	0	0	0	0	0	0	0	0	0	0
AADACL3	0	0	0	0	0	0	0	0	0	0	0	0	0	0	0	0.838794	0	0	0	0	0	0	0	0	0	0	0	0	0	0	0	0	1.53734	0	0	0	0	0	0	0
AADACL3*TSS309	0	0	0	0	0	0	0	0	0	0	0	0.524246	0	0	0	0	0	0	0	0	0	0	0	0	0	0	0	0	0	0	0	0	0	0	0	0	0	0	0	0
AADACL3*TSS309	1.39799	0	0	0	1.04849	0	0	0	0	0	0	0	4.19397	0	0	0	0	0	0	0	0	0	0	3.07467	0	0	6.14934	0	0	0	0	0	6.14934	0	0	0	0	0	0	0
AADACL4*TSS332	0	4.19397	0	0	2.09699	2.09699	0	0	0	0	0	0	0	0	0	0.838794	0	0	0	4.19397	1.53734	6.14934	0	0	0	0	0	0	0	1.22987	0	0	0	0	0	0	0	0	0	0
AADACP1	2.79598	6.29096	8.38794	12.5819	6.98995	5.24246	2.39655	3.14548	10.4849	6.98995	2.09699	16.7759	16.7759	16.7759	16.7759	5.59196	2.09699	8.38794	0	0.838794	0	0	0	0	0	0	0	0.878478	0	0	0	0	3.07467	0	0	0	0	6.14934	1.22987	0
AADAT*TSS255	3.14548	8.38794	1.39799	0	0	0	0	0	0	2.09699	0	0	4.19397	0	0	0	0	0	2.09699	0	0	0	0	0	0	2.04978	0	0	0	0	12.2987	0	0	2.04978	0	0	0	0	0	0
AADAT*TSS255	0	0	0	0	1.04849	0	0	0	0	2.09699	0	0	0	0	0	1.04849	0	0	0	0	0	18.448	0	0	0	0	0	0	1.22987	0	0	0	24.5974	0	0	0	0	2.04978	0	0
AADAT*TSS255	0	0	0	0	2.09699	0	0	0	0	0	0	0	0	0	0	8.38794	0	0	1.04849	0	0	0	0	43.0454	0	0	0	0	0	0	0	0	0	0	3.68961	0	0	0	0	0
AADAT*TSS255	0	0	0	0	0	4.19397	4.19397	0	4.19397	0	0	0	0	8.38794	0	0	0	0	0	0	0	0	0	0	0	24.5974	0	0	0	0	0	0	0	0	0	0	1.8448	0	0	0
AADAT*TSS255	0	0	0	0	0	0	0	4.19397	0	0	0	2.09699	0	0	1.39799	4.19397	0	0	4.19397	0	0	0	0	0	0	0	0	0	0	1.02489	0	0	0	3.07467	0	0	0	2.04978	12.2987	0
AADAT*TSS255	1.39799	0	0	0	0	0	0	0	0	8.38794	0	0	0	0	0	0	0	0	0	0	0	0	0	0	1.22987	0	0	0	12.2987	12.2987	0	0	0	0	0	0	0	0	0	18.448
AADAT*TSS255	3.14548	0	2.09699	0	0	0	0	0	0	0	0	0	0	4.19397	0	0	0	0	0	0	4.61201	0	0	0	0	0	0	2.04978	0	0	24.5974	30.7467	0	6.14934	0	0	1.22987	0	0	1.22987
AADAT*TSS255	0	0	0	0	0	1.04849	0	0	0	0	0	1.04849	0	0	1.39799	2.09699	0.838794	0	0	0	0	43.0454	24.5974	1.02489	3.07467	0	0	0	0	0	0	0	3.68961	24.5974	0	0	0	2.04978	0	0
AADAT*TSS255	1.39799	0	0	4.19397	4.19397	0	0	0	0	0	1.39799	2.09699	0	0	0	4.19397	2.09699	0	2.09699	0	0	0	0	24.5974	30.7467	0	2.04978	0	0	0	0	0	0	0	1.8448	30.7467	0	0	0	0
AADAT*TSS255	0	0	1.04849	0	0	4.19397	1.39799	4.19397	1.04849	0	0	0	0	0	0	0	4.19397	8.38794	0	0.524246	0	0	0	0	6.14934	0	22.5476	6.14934	0	0	0	0	0	0	0	0	12.2987	116.838	3.07467	0
AADAT*TSS255	0	0	1.39799	0	0	0	0	8.38794	1.39799	2.09699	0	0	0	0	0	0	0	0	3.14548	2.09699	1.53734	0	0	1.22987	0	0	0	12.2987	20.4978	0	0	0	0	0	1.53734	0	0	0	4.61201	18.448
AADAT*TSS260	1.04849	3.14548	0	0	1.04849	0	0	0	0	4.19397	0	0	2.09699	0	0	0	0	0	0	0	0	0	0	2.04978	0	0	0	18.448	0	0	2.04978	18.448	0	0	9.22401	43.0454	0	0	18.448	8.19912
AADAT*TSS260	0	0	0	0	0	0	0	4.19397	0	2.09699	0	0	0	0	4.19397	4.19397	0	0	0	4.19397	1.53734	0	18.448	6.14934	0	0	43.0454	24.5974	0	0	3.68961	1.22987	0	0	24.5974	0	2.04978	0	2.04978	12.2987
AADAT*TSS260	0	0	4.19397	8.38794	0	0	4.19397	1.39799	0	0	4.19397	0	0	0	3.14548	0	0	0	0	4.19397	0	0	0	12.2987	0	0	12.2987	4.61201	0	0	12.2987	30.7467	0	0	4.61201	20.4978	0	0	12.2987	30.7467
AADAT*TSS260	0	0	0	4.19397	0	0	0	4.19397	0	0	4.19397	1.39799	0	0	4.19397	8.38794	0	0	1.39799	1.39799	0	2.04978	30.7467	24.5974	0	18.448	20.4978	30.7467	3.07467	18.448	30.7467	22.5476	0	43.0454	24.5974	116.838	0	8.19912	22.5476	18.448
AADAT*TSS78	0	0	0	0	0	0	0	4.19397	0	4.19397	4.19397	8.38794	1.39799	0	0	4.19397	4.19397	4.19397	1.39799	8.38794	0	2.04978	18.448	18.448	43.0454	8.19912	6.14934	24.5974	1.22987	0	12.2987	12.2987	4.61201	30.7467	20.4978	30.7467	24.5974	30.7467	22.5476	116.838
AAED1*TSS133	155.177	41.9397	23.0668	26.8414	55.9196	64.3076	113.237	104.849	71.2975	37.7457	29.3578	28.519	36.6972	45.0852	48.2307	17.6147	25.1638	8.38794	2.79598	8.38794	49.1947	14.3485	4.09956	3.07467	10.2489	3.07467	6.14934	0	0	6.14934	6.14934	0	0	1.53734	0	0	3.07467	12.2987	0	2.04978
AAGAB*TSS13	0	0	0	0	0	0	12.5819	0	0	0	0	0	0	6.29096	0	0	0	0	0	0	0	0	0	3.07467	0	1.53734	0	1.02489	0.768668	3.07467	0	0	0	0	0	0	0	0	0	3.07467
AAGAB*TSS13	20.9699	0	0	0	0	0	0	14.6789	0	0	1.39799	0	0	0	12.5819	0	0	6.29096	0	0	0	0	0	0	0	3.07467	0	0	2.04978	0	0	1.53734	0	0	0	0	3.07467	0	2.04978	0
AAGAB*TSS13	0	22.3678	0	0	2.79598	0	0	2.09699	32.1538	0	0	0	0	1.39799	0	13.1062	0	0	2.79598	0	0	2.04978	0	0	0	0	0	2.04978	0	0	0	0	0	2.04978	0	0	0	0	0	0
AAGAB*TSS13	0	0	23.0668	0	4.19397	5.59196	0	0	0	41.9397	0	6.29096	4.19397	2.09699	0	0	37.7457	0	0	0	0	0	0	2.04978	0	0	0	0	0	6.14934	0	0	0	0	0	0	0	0	0	0
AAGAB*TSS13	0	0	0	31.4548	0	2.79598	0	0	0	0	25.1638	0	4.19397	0	0	0	0	18.8729	0	5.59196	0	0	0	0	0	0	0	0	0	0	0	0	0	6.14934	0	0	0	0	0	0
AAGAB*TSS13	0	0	0	0	6.98995	4.19397	0	0	0	0	0	6.29096	0	0	0	0	0	0	8.38794	0	2.04978	0	0	0	0	0	0	0	0	0	0	0	0	0	0	0	0	0	0	0
AAGAB*TSS13	0	0	0	0	0	8.38794	0	0	0	0	0	0	8.38794	0	0	0	0	0	0	4.19397	0	0	0	0	0	0	0	2.04978	0	0	0	0	0	0	0	0	0	0	1.53734	0
AAGAB*TSS194	0	0	0	20.9699	0	0	0	12.5819	0.698995	0	0	12.5819	0.698995	0	0	26.5618	0	0	0	32.1538	0	0	1.75696	6.14934	0	0	0	0	0	0	0	0	1.02489	0	0	2.04978	0	0	0	0
AAGAB*TSS194	0	0	0	13.1062	0	0	0	33.5518	0	0	0	41.9397	0	0	0	33.5518	0	1.39799	0	29.3578	0	0	0	0	0	0	0	0	1.02489	2.04978	0	6.14934	0	0	0	0	0	0	0	0
AAGAB*TSS194	0	0	1.04849	25.1638	0	0	0	11.1839	0	0	0	6.29096	1.39799	0	0	6.29096	0	0	0	8.38794	2.04978	0	0	0	0	0	0	0	0	2.04978	6.14934	0	0	0	1.02489	0	0	0	3.07467	0
AAGAB*TSS194	0	0	0	8.38794	0	0	0	6.29096	0	0	0	4.19397	0	4.19397	0	16.7759	0	0	0	4.19397	0	0	0	0	0	0	0	0	0	0	0	0	0	0	0	0	0	0	0	0
AAK1*TSS349	0	0	0	1.39799	0	0.698995	0	8.38794	0	16.7759	0	16.7759	0.838794	5.59196	0	6.29096	0	0	0	8.38794	0	0	0	2.04978	0	0	0	0	0	0	0	0	0	0	1.53734	0	0	0	0	0
AAK1*TSS349	0	9.78593	0	4.19397	0	6.98995	0	2.51638	2.09699	5.59196	0	4.19397	0	0.838794	0	0.38127	0	1.39799	0	1.39799	0	0	0	0	0	0	0	0	0	0	0	0	0	0	0	2.45974	0	0	0	0
AAMDC*TSS168	11.1839	19.5719	20.9699	7.18966	31.4548	37.7457	37.7457	37.7457	20.9699	41.9397	62.9096	35.6488	25.8628	36.0682	26.5618	39.8427	75.4915	46.1337	30.7558	23.7658	0	0	2.04978	0	0	0	0	0	2.04978	6.14934	3.07467	1.53734	0	0	6.14934	6.14934	43.0454	46.1201	18.448	14.3485
AAMP*TSS178	4.19397	0	0	0.838794	0	0	0	0	0	0	0	0	0	0.838794	1.39799	0	0	0	0	0	0	6.14934	0	0	0	0	0	0	0	0	0	0	0	0	0	0	0	0	0	0
AAMP*TSS178	0	0.838794	0	0	1.39799	0	0	0	0	0.698995	0	0	0.698995	0	1.39799	0	0	0	0	0	0	0	0	0	0	0	0	0	0	1.22987	0	6.14934	0.68326	6.14934	0	0	0	0	0	0
AAMP*TSS178	0	0	0	0	0	0	0	0	0	0	0.698995	0	0	0.838794	0	0	0	0	0	0	0	0	2.04978	2.04978	0	0	0	0	0	0	1.22987	0	0	0	0	0	0	0	0	0
AAMP*TSS178	0	0	0	0	0.838794	8.38794	1.39799	0	0	0	0	0.698995	0	0	0	0.599139	8.38794	0	0	0	0	0	0	0	0	0	0	0	0	0	0	1.02489	0	0	0	1.75696	0	0	0	0
AAMP*TSS178	0	0.698995	0	0	0	0	0	6.29096	0	0	0	0.698995	0	0	0	0	2.09699	0	3.14548	0	0	1.02489	0	0	0	0	0	0	0	0	0	0	0	0	0	0	0	0	0	0
AAMP*TSS178	0	0.698995	0	0	0	0	0	0	8.38794	10.4849	0	0	0	0	0	0	0	0	0	8.38794	0	0	1.02489	0	0	0	0	0	0	0	0	0	1.02489	0	0	0	0	0	0	0
AAMP*TSS178	20.9699	0	0.698995	0	0	0	0	0	2.09699	0	5.59196	8.38794	0	0	0	0	0	0	0	0	0	0	1.22987	0	0	0	0	0	0	4.09956	0	0	0	0	0	0	0	0	0	0
AAMP*TSS178	0	3.14548	1.67759	0	0	0	0	0	0	2.09699	0	0	20.9699	3.59483	0	0	0	0	0	0	4.09956	0	0	0	0	0	0	0	0	0	0	0	0	0	1.22987	0	0	0	0	0
AAMP*TSS178	0	0	0.838794	20.9699	0	0	0	0	0	0	1.39799	0	0	0.698995	2.79598	0	0	0	0	0	0	0	0	0	0	0	0	0	0	0	0	0	4.09956	0.68326	0	0	0	0	0	0
AAMP*TSS178	1.39799	2.09699	0	0	0	3.59483	0	0	0	0	0	2.09699	0	0	0.838794	0	3.14548	0	0	0	0	0	0	2.04978	2.04978	0	0	0	0	0	0	0	0	4.09956	0	0	0	0	0	0
AAMP*TSS178	0	2.09699	0	0	0	0.838794	8.38794	0	0	0	0	2.09699	0	0	0	0.838794	0.465997	8.38794	0	2.09699	0	0	0	0	2.04978	0	0	0	6.14934	0	0	0	0	0	6.14934	0	2.04978	0	0	0
AANAT	0	0	0	0	0	0	0	0	0	0	0	0	0	0	0	0	0	0	0	0	0	0	0	2.45974	0	0	0	0	2.45974	0	0	0	0	6.14934	0	0	0	0	0	0
AANAT	0	0	0	0	0	0	0	0	0	0	0	0	0	0	0	0	0	0	0	0	0	0	0	0	0	0	0	0	0	0	0	0	0	0	0	0	0	0	0	0
AANAT*TSS221	0	0	0	1.67759	0	0	4.19397	0	0	2.79598	0	0	4.19397	0	0	16.7759	0	0	12.5819	0	0	0	0	0	1.53734	0	0	0	0	2.04978	0	0	0	0	2.45974	0	0	0	0	2.45974
AANAT*TSS221	0	0	0	0	8.38794	0	0	4.19397	0	0	0.419397	0	0	0	0	0	0	0	0	0	0	0	0	0	6.14934	0	6.14934	0	0	0	0.614934	0	0	0	6.14934	0	0	0	0	0
AANAT*TSS221	0	0	0	0	0	0	0	0	0	0	0	0.838794	0	0	0.838794	0	0	0.698995	0	0	0	0	0	0	0	0	0	0	0.768668	0	0	1.22987	0	0	0	0	0	0	0	0
AANAT*TSS344	0	0	0	1.67759	0	0	0	0	0	0	0	0	0	0	0	0	0	0	0	0	0	0	0	0	0	0	0	1.53734	0	0	0	0	2.45974	0	0	0	0	0	0	0
AAR2*TSS211	0	2.09699	2.09699	0	0	8.38794	0	0	0	0	0	0	0	0	0	0	0	0	0	0	3.07467	1.53734	0	0	0	0	0	0	0	0	0	0	0	0	0	0	0	6.14934	0	0
AAR2*TSS211	1.39799	0	0	0	8.38794	0	0	0	25.1638	0	0	0	6.71035	0	0	0	20.9699	0	0	0	0	0	6.14934	0	0	0	6.14934	0	0	0	0	0	0	0	0	0	0	0	0	0
AAR2*TSS211	5.59196	0	1.39799	0	26.5618	1.39799	0	0	54.5216	0	0	0	9.43644	0	0	0	6.71035	0.838794	0	0	0	0	0	1.02489	0	0	0	0	0	1.02489	0	0	0	0	0.878478	0	0	0	1.53734	0
AAR2*TSS211	20.9699	0	0	0	6.29096	0	0	0	2.09699	0	2.09699	0	8.38794	0.698995	0	0	0	0	0	0	0	1.53734	0	0	3.07467	0	0	0	1.53734	0	0	0	0	0	0	0	0	0	0	0
AARD*TSS88	2.09699	0	0	0	0.838794	1.04849	0	1.39799	2.09699	6.29096	20.9699	25.1638	20.9699	29.3578	8.38794	8.38794	1.79742	0	0	0.698995	2.04978	6.14934	0	1.53734	9.22401	4.09956	12.2987	16.3982	20.4978	18.448	18.448	12.2987	12.2987	36.8961	43.0454	43.0454	8.19912	18.448	14.3485	8.60908
AARS*TSS199	14.6789	20.9699	12.5819	6.71035	4.79311	5.24246	16.7759	12.5819	12.5819	20.9699	20.9699	25.1638	6.98995	4.19397	2.79598	1.39799	0	1.04849	0	0	24.5974	18.448	12.2987	4.61201	3.51391	4.61201	9.22401	0	0	0	0	0	2.04978	3.07467	2.04978	3.07467	0	0	0	0
AARS2*TSS84	0	0	4.19397	0	2.09699	6.29096	0	0	0	20.9699	5.59196	8.38794	0	0	0	0	0	1.39799	0	0	0	3.07467	6.14934	2.04978	4.61201	18.448	11.0688	24.5974	3.07467	18.448	12.2987	49.1947	18.448	12.2987	12.2987	8.19912	3.07467	3.07467	0	3.07467
AARSD1*TSS51	0	6.29096	10.4849	0	9.43644	15.3779	6.29096	12.5819	8.38794	0	8.38794	10.4849	0.838794	9.78593	13.1811	4.19397	11.1839	75.4915	2.79598	53.1236	0	0	0	0	0	0	0	0	1.53734	0	1.53734	0	0	0	0	0	0	2.04978	0	0
AARSD1*TSS51	65.0066	0.698995	65.0066	33.5518	1.04849	54.5216	16.0769	0	16.0769	62.9096	0	23.0668	71.2975	0	71.2975	34.9498	4.19397	34.9498	11.8829	0	0	0	0	0	0	0	0	0	0	0	0	0	0	0	0	1.53734	12.2987	2.04978	1.53734	0
AARSD1*TSS51	13.6304	3.05016	4.19397	3.59483	12.5819	0	7.33945	104.849	0	104.849	19.9214	0	19.9214	23.0668	0	16.7759	32.1538	0	32.1538	9.43644	1.53734	0	0	0	6.14934	0	4.61201	6.14934	0	6.14934	0	0	0	0	0	0	0	0	0	3.07467
AASDH*TSS262	2.09699	3.14548	0	2.09699	5.87156	4.19397	3.49498	1.57274	0	1.04849	0	0	0	0	4.19397	1.04849	0	0	0	13.2809	0	3.07467	0	0	0	0	0	0	0	0	0	0	0	0	0	0	3.07467	3.07467	0	0
AASDH*TSS262	4.19397	1.67759	1.39799	0	0	0	0	0	0	5.24246	1.67759	0	0	4.19397	10.4849	10.4849	4.19397	4.19397	0	0	0	0	0	0	0	0	0	0	3.07467	2.45974	2.45974	1.02489	0	0	0	3.07467	1.22987	0	0	0
AASDH*TSS262	0	2.09699	0	0	5.59196	0	0	0	2.09699	62.9096	7.33945	1.79742	0	1.04849	0	0	0	0	0	12.5819	2.04978	18.448	0	0	2.04978	6.14934	0	0	0	1.53734	0	0	0	0	0	0	0	0	0	2.04978
AASDH*TSS262	2.09699	0	0	4.19397	31.4548	3.49498	0.599139	0	0	0	0	0	0	0	29.3578	0	0	0	0	12.5819	0	3.07467	0	0	0	0	0	0	0	0	0	0	0	0	4.09956	0	2.04978	0	0	0
AASDH*TSS262	11.1839	4.19397	0	0	0	0	0	0	0	4.19397	0	0	4.19397	8.38794	9.22674	8.38794	0	1.04849	0	0	0	0	0	0	0	0	0	0	0	15.3734	0	0	0	0	0	0	0	0	0	0
AASDH*TSS262	0	0	1.39799	0.838794	12.5819	2.09699	0	0	4.19397	4.19397	12.5819	0	0	0	0	0	0.524246	0	0	29.3578	0	0	6.14934	1.53734	6.14934	0	0	0	0	0	0	0	0	0	0	0	0	0	0	6.14934
AASDH*TSS262	0	0	2.09699	10.4849	4.19397	20.9699	0	0	0	0	0	0.599139	4.19397	0	12.5819	0	4.19397	0	10.4849	10.4849	0	0	0	0	0	0	0	0	0	0	0	0	0	0	0	0	0	0	0	3.07467
AASDH*TSS262	5.59196	0	0	0	0	0	0	0	2.09699	23.7658	0	0	4.19397	4.19397	7.33945	10.4849	1.39799	0	0	0	0	0	0	0	0	0	0	0	0	0	0	0	0	0	0	0	0	0	0	0
AASDH*TSS262	0	0	0	0	71.2975	0	2.09699	2.09699	2.09699	3.49498	3.49498	0	0	0	0.838794	0	0.838794	0	6.29096	33.5518	0	0	3.07467	0	0	0	0	0	0	0	0	0	0	0	0	0	0	0	0	3.07467
AASDH*TSS262	0	0	4.19397	2.51638	11.1839	3.14548	0	0	0	0	0	0	0	0.838794	20.9699	0.838794	4.19397	0	3.14548	8.38794	0	0	0	0	0	1.22987	0	0	0	0	0	1.02489	0	0.878478	0	0	0	0	0	0
AASDH*TSS262	4.19397	0	0	0	0.698995	0	0	0	0	27.2608	4.19397	2.79598	8.38794	5.59196	12.5819	1.39799	0	0	0.838794	1.67759	0	0	0	0	0	0	0	0	0	0	0	0	0	2.04978	0	0	0	0	0	2.45974
AASDH*TSS262	0	0	0	0	18.8729	2.09699	4.19397	4.19397	2.09699	20.9699	4.19397	0	0	0	0	2.09699	0	0.838794	5.59196	2.99569	0	0	3.07467	0	0	0	0	0	0	0	0	0	0	0	1.53734	0	6.14934	0	0	0
AASDH*TSS262	0	2.79598	10.4849	6.98995	5.59196	4.19397	0	0	0.698995	0	0	0	0	4.19397	4.89297	2.79598	5.59196	10.4849	4.19397	10.4849	0	0	0	2.04978	0	0	0	0	0	0	0	0	0	0	0.878478	0	0	0	0	0
AASDH*TSS262	0	0	0.838794	1.67759	0	0	0	0	5.24246	4.19397	2.09699	8.38794	4.19397	4.19397	3.49498	0	0	0	0	8.38794	0	0	0	2.45974	0	0	0	0	2.45974	0	0	0	0	0	0	0	0	0	1.53734	0
AASDH*TSS262	0.599139	0	2.09699	5.59196	3.35518	4.19397	8.38794	2.09699	4.89297	3.14548	0	0	0.698995	0	0	0	0	0	12.5819	8.38794	0	0	0	2.04978	0	0	0	0	0	1.22987	0	0	0	0	0	0	0	0	2.04978	0
AASDHPPT*TSS229	136.304	92.2674	127.916	95.0633	97.8593	64.5872	89.4714	67.1035	21.6689	34.9498	113.237	102.752	209.699	264.22	123.722	47.5317	62.9096	60.1136	71.2975	51.3761	0	1.53734	3.07467	4.09956	0	1.02489	3.07467	0	0	1.02489	6.14934	0	0	0	0	0	0	0	0	0
AASS*TSS201	0.838794	0	2.51638	2.09699	20.9699	8.38794	7.33945	6.29096	12.5819	8.38794	4.19397	16.7759	16.7759	0	0	1.39799	2.09699	0	0	0	6.14934	6.14934	3.07467	0	0	4.09956	2.04978	1.22987	0	0.878478	0.768668	0	3.07467	2.04978	0	0	3.07467	1.53734	0	0
AATBC	1.04849	4.19397	0	1.39799	0	0	2.79598	1.39799	0	0	0	0	0.698995	2.09699	6.29096	4.19397	6.29096	2.51638	6.98995	14.6789	0	0	0	0	6.14934	0	2.04978	0	0	0	0	0	0	0	6.14934	0	1.22987	3.07467	6.14934	3.07467
AATF*TSS103	0	0	0	0	0	0	0	0	0	0	0	0	0	0.838794	0	0	4.19397	0	8.38794	0	6.14934	0	0	0	12.2987	0	6.14934	6.14934	9.22401	0	6.14934	0	6.14934	0	4.09956	0	0	0	0	0
AATF*TSS103	16.7759	0	25.1638	0	25.1638	0	8.38794	0	4.19397	0	4.19397	2.09699	1.67759	0	2.79598	0.838794	2.09699	2.09699	6.29096	0	0	0	6.14934	0	6.14934	6.14934	0	0	0	0	0	0	0	0	0	0	1.53734	0	0	6.14934
AATF*TSS344	0	0	0	2.09699	0	0	0	0	0	0	0	0	0	1.39799	4.19397	0	8.38794	0	12.5819	0	3.07467	0	0	0	1.02489	0	0	6.14934	1.53734	0	6.14934	0	12.2987	0	6.14934	0	0	0	0	0
AATF*TSS344	16.7759	0	29.3578	0	12.5819	0	6.29096	0	4.19397	1.04849	5.59196	1.04849	1.67759	0	2.09699	0.838794	1.04849	0	8.38794	0	0	0	0	0	2.04978	0	0	6.14934	0	2.04978	0	0	0	0	0	0	1.53734	2.04978	0	6.14934
AATK*TSS31	0	0	0	0	0	0	0	0	4.19397	0	0	0	0	0	0	0	0	0	0	0	0	0	6.14934	6.14934	6.14934	0	0	1.53734	24.5974	6.14934	24.5974	0	6.14934	0	0	18.448	24.5974	24.5974	0	6.14934
AATK*TSS31	0	0	0	0	0	0	0	4.19397	0	0	0	0	0	0	0	0	0	0	0	0	0	0	12.2987	24.5974	18.448	0	0	0	0	24.5974	18.448	1.53734	0	0	0	2.45974	12.2987	1.53734	1.02489	0
AATK*TSS31	0	0	0	4.19397	0	0	0	0	0	0	0	0	0	0	0	0	0	0	0	0	0	0	6.14934	12.2987	1.02489	0	6.14934	0	0	6.14934	6.14934	0	3.07467	0	0	0	12.2987	6.14934	3.07467	12.2987
AATK*TSS31	0	0	0	0	0	0	8.38794	0	0	0	0	0	8.38794	0	0	0	0	0	0	0	0	0	2.04978	36.8961	6.14934	12.2987	0	0	0	0	12.2987	30.7467	0	0	0	0	0	18.448	18.448	0
AATK*TSS31	0	0	0	0	0	0	0	0	0	0	1.04849	0	0	0	0	0	0	0	0	0	0	0	0	0	18.448	6.14934	0	0	0	0	0	6.14934	1.53734	0	6.14934	0	0	0	6.14934	0
AATK*TSS31	0	0	0	0	0	0	0	0	0	0	0	0	0	0	0	0	0	0	0	0	6.14934	6.14934	0	0	0	12.2987	0	6.14934	0	0	3.07467	0	0	6.14934	0	0	0	6.14934	3.07467	9.22401
AATK*TSS31	8.38794	0	0	0	0	0	0	0	0	0	0	0	0	0	0	0	0	0	0	0	6.14934	0	0	0	0	0	0	0	0	0	0	0	0	3.07467	0	0	6.14934	3.07467	0	0
AATK*TSS39	0	0	0	0	0	0	0	0	0	0	8.38794	0	0	0	0	0	0	0	0	0	0	0	9.22401	12.2987	0	0	0	0	0	9.22401	0	0	1.53734	1.22987	0	1.22987	0	0	0	6.14934
AATK*TSS39	0	0	0	0	0	0	0	0	0	0	0	0	0	0	0	0	0	0	0	0	0	3.07467	6.14934	6.14934	0	0	0	0	0	6.14934	24.5974	0	6.14934	0	6.14934	0	6.14934	12.2987	2.04978	6.14934
AATK*TSS39	0	0	0	0	0	0	0	4.19397	0	0	0	0	0	0	0	2.09699	0	0	0	0	0	24.5974	0	24.5974	18.448	6.14934	0	0	6.14934	2.04978	36.8961	18.448	0	0	0	3.07467	0	12.2987	12.2987	0
AATK*TSS39	0	0	0	0	0	4.19397	0	0	0	4.19397	0	0	0	0	0	0	0	0	0	0	0	0	6.14934	0	18.448	6.14934	0	0	6.14934	0	1.22987	18.448	6.14934	0	0	0	6.14934	6.14934	6.14934	6.14934
AATK*TSS39	0	0	0	0	0	0	0	0	0	1.39799	0	0	0	0	0	0	0	0	0	0	6.14934	0	0	12.2987	6.14934	12.2987	24.5974	0	0	3.07467	36.8961	6.14934	0	24.5974	0	0	0	8.19912	12.2987	9.22401
AATK*TSS39	0	0	0	0	2.09699	0	0	0	0	0	0	0	0	0	0	0	0	1.04849	1.04849	0	18.448	0	0	0	6.14934	36.8961	6.14934	1.53734	0	0	0	3.07467	12.2987	0	1.02489	0	0	0	3.07467	18.448
AATK*TSS39	4.19397	0	0	0	0	0	0	0	0	0	0	0	0	0	0	0	0	0	0	2.09699	18.448	0	0	0	0	18.448	18.448	24.5974	3.07467	0	3.07467	0	12.2987	6.14934	12.2987	12.2987	0	6.14934	6.14934	2.04978
AATK-AS1	1.04849	0	2.09699	0	0	0	0	4.19397	0	2.09699	2.09699	0	0	0	0	0	0	1.39799	0	0	6.14934	0	0	0	1.53734	0	3.07467	6.14934	24.5974	0	6.14934	6.14934	0	6.14934	12.2987	36.8961	4.09956	6.14934	1.22987	8.19912
ABALON	1.39799	0	0	2.09699	0	2.09699	6.29096	4.19397	1.04849	5.59196	0	6.29096	0	2.79598	1.39799	1.39799	20.9699	11.1839	20.9699	25.1638	0	0	6.14934	0	0	0	0	0	0	0	0	0	0	0	0	0	6.14934	1.53734	0	0
ABAT*TSS130	8.38794	0	0	1.39799	0	0	0	0	0	0	0	2.09699	0	0	1.39799	0	0	0	0.838794	0	18.448	4.61201	0	0	1.22987	0	2.04978	0	0	0	0	6.14934	7.68668	0	2.04978	0	0	0	2.04978	6.14934
ABAT*TSS130	0	0	1.39799	0	0.838794	2.09699	0	0	0	1.04849	0	0	0	0	0	0	0	1.39799	0	1.04849	0	1.53734	6.14934	10.2489	0	0	0	0	0	3.07467	2.04978	0	0	9.22401	12.2987	0	0	0	1.02489	0
ABAT*TSS130	0	0	0	0	2.09699	0	0	0	0	0	0	0	0	0	0	8.38794	0	0	0	2.09699	12.2987	0	0	0	21.5227	0	0	0	0	0	0	0	0	0	0	43.0454	0	0	0	0
ABAT*TSS130	0	0	0	0	0	0	10.4849	0	0	0.838794	1.04849	0	0	0	0	0	0	8.38794	0	0	6.14934	0	0	1.22987	0	0	21.5227	2.04978	0	1.22987	0	0	0	0	0	0	0	27.672	0	1.53734
ABAT*TSS130	0	1.04849	0	0	0	0	0	0	3.14548	0	0	0	0	0	0	1.04849	0	0	0	8.38794	0	0	2.04978	0	0	0	0	0	6.14934	0	1.53734	0	1.22987	0	2.04978	0	0	0	0	6.14934
ABAT*TSS130	0	0	0	4.19397	0	0	4.19397	0.524246	0	0	4.19397	0	0	0	0	0	0	0	0	0	0	0	0	0	0	0	0	0	0	0	6.14934	0	0	0	0	0	0	0	0	0
ABAT*TSS130	0	2.09699	0	1.04849	0	0	0	0.838794	0	0	0	0	2.09699	0	0	0	0	0	2.09699	0	0	3.68961	6.14934	0	0	0	2.04978	2.04978	0	0	0	0	2.04978	3.07467	0	0	0	0	6.14934	0
ABAT*TSS130	0	0	0	4.19397	0	0	0	0	0	0	1.39799	0	0	0	1.39799	0	4.19397	0	0	1.04849	0	0	0	4.09956	1.53734	0	0	0	0	0	0	1.53734	0	0	2.04978	0	0	0	0	0
ABAT*TSS130	0	1.39799	0	0	0	4.19397	0	4.19397	0	0	0	0	2.09699	0	0	0	4.19397	0	0	0	0	0	0	0	0	18.448	0	0	0	0	0	0	1.22987	0	0	0	0	0	0	0
ABAT*TSS130	1.67759	0	0	0	0	0	1.39799	6.29096	0	4.19397	0.838794	0	0	1.04849	0	0	0	1.39799	0.698995	4.19397	0	0	0	1.53734	0	0	3.07467	0	0	0	0	0	0	0	0	6.14934	0	0	2.04978	0
ABAT*TSS130	4.19397	0	0	0	0.524246	0	0	0	0	0	0	0	0	0	0	4.19397	2.09699	0	0	0	0	0	0	0	0	0	0	0	3.07467	1.22987	0	6.14934	0	0	1.53734	0	0	0	0	0
ABAT*TSS187	0	0	4.19397	0	0	0	1.39799	0	0	0	0.599139	0.698995	0	0	0	0	0	0	0	0	0	1.02489	0	0	0	0	3.07467	0	0	0	0	0	0	0	0	0	0	2.04978	0.878478	0
ABAT*TSS187	0	0	0	0	0	0	0	0	0	0	0	0	0.599139	0	0	0	0	0	0	0	1.53734	0	0	0	0.878478	0	0	1.53734	0	0	0	0	0	2.04978	0	0	0	0	1.53734	0
ABAT*TSS187	0	0	0	0	4.19397	0	0	0	0	0	0	0	2.09699	0	0	0	2.09699	0	0	0	0	0	0	6.14934	0	0	0	0	0	0	6.14934	0	0	0	0	1.53734	0	0	0	0
ABAT*TSS187	2.09699	0	0	0	1.39799	0	0	0	0	0	0	0	0	0.698995	0	0	0	0.838794	0	0	0	1.53734	0	0	0	0	1.53734	0	0	0	0	0	0	1.53734	0	0	0	2.45974	0	0
ABAT*TSS346	1.39799	1.04849	0	0	0	0	0.838794	0	0	0	0	0	0	4.19397	1.04849	0	0	0.524246	0	0	6.14934	0	0	3.07467	0	0	4.61201	0	0	2.306	0	0	6.14934	0	0	9.22401	0	0	12.2987	0
ABAT*TSS346	4.19397	0	4.19397	0	0	0	0	8.38794	0	0	0	0	1.39799	0	0	2.09699	0	1.39799	0.838794	0	0	3.07467	0	0	2.04978	2.04978	0	18.448	12.2987	0	12.2987	0	0	0	0	3.07467	3.07467	0	1.22987	8.19912
ABAT*TSS346	2.79598	0	0	0	0	0	0	2.09699	0	0	1.39799	0	1.04849	0.524246	0	0	0	0	0	0	2.04978	1.53734	2.73304	0	0	4.61201	0	0	2.04978	0	0	1.22987	1.53734	0.768668	7.68668	0	0	1.53734	0	0
ABCA1*TSS191	1.39799	5.03277	0	0	0	0.698995	4.19397	0	0	8.38794	10.4849	8.38794	1.04849	0	0	0	0	0	0	0	30.7467	15.9883	43.0454	4.61201	20.4978	8.60908	12.2987	12.2987	3.51391	18.448	18.448	30.7467	9.22401	15.3734	14.3485	4.09956	3.07467	1.22987	0	0
ABCA10*TSS360	4.19397	0	2.09699	0	0	0	0	0	0	0	0	0	0	0	0	0	0	0	0	0	0	0	0	0	0	0	0	0	0	0	0	0	0	0	0	0	0	0	0	0
ABCA10*TSS360	0	0	0	4.19397	0	0	0	0	0	0	0	0	0	0	0	0	0	0	0	0	0	6.14934	0	0	0	0	0	0	0	0	0	0	1.53734	0	0	0	0	0	6.14934	0
ABCA11P	37.7457	0	92.2674	0	88.0734	0	104.849	0.838794	176.147	0	184.535	0	60.1136	0	138.401	2.79598	104.849	0	6.29096	0	0	0.68326	0	0	0	6.14934	6.14934	0	0	6.14934	0	0	0	6.14934	0	0	2.04978	0	2.04978	0
ABCA11P	6.29096	0	7.33945	0	27.2608	0	46.1337	0	48.2307	0	14.2595	0	16.7759	0	31.4548	0	75.4915	0	18.8729	0	0	0	0	6.14934	0	3.07467	0	3.07467	0	1.22987	0	3.07467	0	15.3734	0	12.2987	2.45974	7.68668	0	24.5974
ABCA12	0	4.19397	0	0	0	0	0	0	0	0	0	0	0	0	0	0	0	0	0	0	0	2.04978	0	0	0	0	0	0	0	0	0	0	0	0	0	0	0	6.14934	0	0
ABCA12	0	4.19397	0	0	0	0	0	0	0	0	0	2.09699	0	0	0	0	0	0	0	0	2.04978	0	0	0	1.53734	0	0	0	0	0	0	6.14934	0	0	0	0	0	1.53734	0	0
ABCA12	0	12.5819	0	0	0	0	0	0	0	4.19397	0	6.29096	0	0	0	0	0	4.19397	0	0	0	0	0	12.2987	0	3.07467	0	2.04978	6.14934	0	0	0	0	0	0	0	0	6.14934	6.14934	0
ABCA12	0	8.38794	0	0	0	0	0	0	0	0	0	4.19397	0	0	0	0	0	0	0	0	0	0	0	0	0	0	0	0	0	0	1.02489	0	0	0	0	0	0	0	0	0
ABCA12	0	4.19397	0	0	0	0	0	0	0	0	0	1.39799	0	0	0	0	0	0	0	0	0	0	0	0	0	0	0	0	4.09956	0	0	0	0	1.53734	0	0	0	0	1.53734	0
ABCA12	3.14548	2.09699	0	0	0	0	0	0	0	0	0	6.98995	0	0	0	0	0	0	0	0	0	0	0	0	0	0	0	6.14934	2.04978	0	0	0	0	0	0	0	0	0	3.07467	2.04978
ABCA12	0	4.19397	2.09699	0	0	0	0	0	0	4.19397	0	2.39655	4.19397	0	0	0	0	0	0	0	0	0	0	0	3.07467	0	0	0	2.306	0	0	0	0	0	3.07467	0	0	0	1.02489	0
ABCA12	0	12.5819	0	0	0	0	0	0	0	0	0	12.5819	0	0	0	0	0	0	0	0	0	6.14934	0	0	0	0	1.53733	0	6.14934	0	0	0	0	0	0	0	0	0	6.14934	0
ABCA12	0	6.29096	0	0	0	0	0	0	0	0	0	6.29096	0	0	0	0	0	1.39799	4.19397	0	0	6.14934	1.53734	0	0	0	3.07467	0	0	0	0	0	0	0	0	0	3.07467	0	2.04978	0
ABCA12	0	4.19397	0	0	0	0	0	0	0	0	0	4.19397	0	0	0	0	0	0	0	0	0	0	12.2987	0	0	2.04978	0	0	0	0	3.07467	0	3.07467	3.07467	0	3.07467	6.14934	1.53734	0	0
ABCA12*TSS165	0	0	0.599139	0	0	0	0	2.09699	0	0	2.09699	8.38794	4.19397	4.19397	12.5819	4.19397	0	0	0	0	0	1.53734	0	0	0	0	0	0	0	0	0	0	0	1.53734	0	0	0	1.53734	8.19912	7.17423
ABCA12*TSS165	0	0	0.838794	0	1.39799	0	0	1.39799	0	0	0	0	0	0	0	0	0	12.5819	4.19397	4.19397	0	0	0	4.09956	16.3982	6.14934	0	1.22987	3.07467	0	0	0	0	0	1.53734	0	0	6.14934	0	9.22401
ABCA12*TSS165	0	0	0	0.698995	0	0	0	10.4849	0	1.67759	0	0	0	0	0	0	0	0	0	0	9.22401	9.22401	0	1.02489	3.07467	3.07467	0	0	6.14934	11.0688	0	0	0	0	0	0	2.04978	0	0	0
ABCA12*TSS165	0	0	4.19397	4.19397	6.29096	0	0	0	0	0	0	0	4.19397	0	4.19397	4.19397	0	0	0	0	0	0	3.07467	0	3.07467	6.14934	1.53734	0	0	6.14934	0	0	3.07467	0	21.5227	0	0	12.2987	0	0
ABCA12*TSS165	1.67759	0	0	0	0	0	0	8.38794	4.19397	2.09699	0	0	0	0	0	0	0	0	0	1.39799	0	0	0	0	0	0	0	0	0	0	0	0	0	0	6.14934	0	0	6.14934	3.07467	18.448
ABCA12*TSS165	0	0	0	0	0	0	0	0	0	0	0	0	1.39799	0	0	0	0	0	0	0	6.14934	0	3.07467	0	0	0	0	0	0	0	0	0	3.07467	0	0	2.04978	0	0	24.5974	2.04978
ABCA12*TSS165	0	0	0	0	0	0	0	0	0	0	0	0	0	0	0	0	0	1.79742	0	0	0	3.07467	0	24.5974	18.448	0	0	6.14934	0	0	0	0	0	0	0	0	0	2.45974	0	0
ABCA12*TSS165	0	0	0	0	0	0	0	0	0	0	0	0	0	0	1.67759	0	0	0	0	0	6.14934	0	0	12.2987	2.04978	0	0	0	12.2987	12.2987	0	6.14934	0	0	0	0	2.04978	0	0	0
ABCA12*TSS165	0	1.04849	6.98995	0	0	0	0	0	0	0	0	0	0	0	0	0	0	0	0	0	0	0	0	0	6.14934	0	0	2.04978	36.8961	0	3.07467	0	4.09956	18.448	30.7467	6.14934	0	0	0	0
ABCA12*TSS165	0	0	0	0	0	0	4.19397	2.09699	1.04849	2.09699	0	0	0	0	0	0	0	0	2.09699	0	0	0	0	0	0	6.14934	0	3.07467	1.53734	2.04978	9.22401	0	0	18.448	3.07467	0	0	6.14934	12.2987	24.5974
ABCA12*TSS165	0	4.19397	0	0	0	0	0	0	0	0	0	1.39799	2.09699	1.04849	0	0	0	0	0	0	0	0	0	0	3.07467	0	0	0	0	0	0	0	3.07467	0	1.22987	1.53734	2.04978	0	13.836	0
ABCA12*TSS165	0	0	0	4.19397	0	0	0	0	0	0	0	2.09699	0	2.09699	0	0	1.39799	2.09699	1.39799	0	0	0	0	55.3441	0	0	3.07467	0	0	0	0	0	0	0	0	0	2.04978	1.75696	3.07467	1.53734
ABCA12*TSS165	0	0	0	0	0	0	0	0	2.09699	0	0	0	0	0	0	0	0	0	0	0	0	0	6.14934	4.91947	0	2.04978	0	6.14934	21.5227	0	0	0	12.2987	0	0	2.04978	0	0	0	6.14934
ABCA12*TSS165	0	4.19397	12.5819	8.38794	0	0	0	0	1.39799	0	0	0.698995	0	2.79598	0	0	0	0	0	0	3.07467	0	0	3.07467	1.22987	0	0	4.09956	26.6472	0	0	0	18.448	55.3441	0	0	0	0	0	0
ABCA12*TSS165	0	0	0	0	0	0	2.09699	12.5819	6.98995	0	0	0	0	0.838794	0	0.698995	0	0	8.38794	0	0	0	0	2.04978	0	12.2987	0	6.14934	0	0	0	3.07467	0	11.0688	0	0	0	24.5974	12.2987	3.07467
ABCA12*TSS165	0	0	0	0	0	0	0	0	0	0	0	0	6.29096	4.19397	0	0	0	0	0	0	0	0	0	0	0	0	0	0	6.14934	0	6.14934	0	0	0	0	0	4.09956	0	7.17423	0
ABCA12*TSS165	0	0	0	4.19397	0	0	0	0	0	0	0	0	0	2.09699	0	0	0	6.29096	14.6789	2.09699	0	0	18.448	24.5974	0	0	0	0	0	2.04978	0	0	0	0	0	0	1.22987	2.04978	0	0
ABCA12*TSS165	0	0	0	0	0	0	0	4.19397	0	0	0	0	0	0	0	0	0	0	0	0	0	4.09956	6.14934	6.14934	0	0	0	36.8961	10.2489	0	0	0	0	0	0	2.04978	0	0	0	0
ABCA12*TSS165	1.04849	0	4.19397	20.9699	0	0	0	0	0	0	0	0	2.09699	0	0	0	0	0	0	0	0	0	0	0	0	2.04978	0	1.53734	6.14934	0	0	0	36.8961	18.448	0	0	0	0	2.04978	2.04978
ABCA12*TSS165	0	0	0	0	0	0	0	4.19397	2.79598	0	0	0	0	0	0	0	8.38794	4.19397	0	0	0	0	0	2.04978	0	0	1.53734	0	0	9.22401	0	3.07467	1.53734	6.14934	0	0	0	21.5227	18.448	0
ABCA12*TSS165	0	0	0	0	0	0	0	0	0	0	0	0	4.19397	3.35518	0	0	0	0	0	0	0	0	0	3.07467	0	0	0	0	0	0	0	0	0	0	0	0	2.04978	2.04978	0	2.04978
ABCA12*TSS165	1.04849	6.71035	2.79598	0	0	0	0	0	0	0	2.09699	0	2.09699	0	0	0	4.19397	0	14.6789	0	0	0	16.3982	12.2987	0	0	0	0	0	2.04978	0	0	0	0	0	0	0	0	3.07467	2.04978
ABCA12*TSS165	0	0	0	0	0	8.38794	8.38794	8.38794	0	0	0	0	0	0	0	0	0	0	0	0	6.14934	2.04978	12.2987	2.04978	0	0	0	12.2987	8.19912	0	0	0	0	0	0	0	0	0	0	0
ABCA12*TSS165	0	2.09699	0	12.5819	0	0	0	0	0	0.698995	6.71035	29.3578	0	0	1.04849	0	0	0	0	0	1.22987	0	0	0	6.14934	4.09956	1.53734	8.19912	0	0	0	3.07467	24.5974	12.2987	1.22987	0	0	0	0	0
ABCA12*TSS165	0	0	0	0	0	0	4.19397	1.39799	4.19397	0	0	0	0.698995	0	0	8.38794	33.5518	0	0	0	0	0	6.14934	0	0	0	0	0	9.22401	0	4.09956	12.2987	0	3.07467	0	2.04978	0	15.3734	12.2987	0
ABCA12*TSS278	0	0	0	0	0	0	0	0	0	0	0	0	0	0	0	4.19397	4.19397	0	0	0	0	0	0	0	0	0	3.07467	6.14934	0	0	0	10.7614	0	6.14934	0	0	0	0	0	0
ABCA12*TSS278	0	0	0	4.19397	0	0	0	0	0	0	1.39799	1.39799	0	0	0	1.04849	1.39799	0	0	0	0	0	0	6.14934	6.14934	6.14934	0	0	0	0	16.3982	0	3.07467	0	2.04978	0	0	0	0	3.07467
ABCA12*TSS278	0	0	0	0	0	4.19397	0	0	0	1.67759	2.09699	2.09699	0	0	0	0	0	0	0	0	0	1.53734	3.07467	0	0	0	0	0	0	11.0688	0	3.07467	0	0	0	0	3.07467	1.53734	0	0
ABCA12*TSS278	0	0	0	0	2.09699	0	0	0	4.19397	0	0	0	0	0	0	0	0	0	0	0	0	0	0	0	0	0	0	0	21.5227	0	0	0	0	0	2.04978	0	0	1.53734	0	0
ABCA12*TSS278	0	0	0	0	0	0	0	1.39799	0	0	0	0	1.39799	0	0	0	0	0	0	4.19397	0	6.14934	0	0	0	0	0	18.448	0	0	1.53734	0	0	0	0	0	0	0	0	0
ABCA12*TSS278	2.09699	0	0	0	0	1.39799	0	0	0	0	0	0	0	2.09699	0	0	0	0	0	0	0	0	0	0	0	0	18.448	0	0	0	0	4.09956	0	0	0	0	0	0	0	0
ABCA12*TSS278	0	0	0	1.39799	0.599139	0	4.19397	0	0	0	0	0.698995	0	0	0	0	0	0	0	4.19397	6.14934	0	0	0	0	12.2987	0	0	0	0	0	3.07467	6.14934	0	0	0	0	0	0	0
ABCA12*TSS278	0	0	0.599139	2.09699	0	0	0	0	0	0	0	0	0	0	0	0	0	0	4.19397	0	0	0	0	0	30.7467	0	0	0	0	0	0	9.22401	0	0	0	6.14934	0	0	0	0
ABCA12*TSS278	0	2.09699	0	0	0	0	0	0	0	0	0	0	0	0	0	0	0	2.09699	0	0	0	0	0	24.5974	0	0	0	0	0	0	6.14934	0	0	0	0	0	0	0	1.53734	0
ABCA12*TSS278	0	0	0	0	0	0	0	0	0	0	0	0	0	4.19397	0	0	0	0	0	0	0	0	0	0	0	0	0	6.14934	0	0	2.04978	0	0	0	0	0	0	0	0	0
ABCA12*TSS278	0	0	0	0	1.39799	0	0	0	0	0	0	0	0	0	0	0	0	0	0	0	0	0	0	0	0	2.04978	0	0	2.04978	0	0	0	3.07467	6.14934	0	0	0	0	0	0
ABCA12*TSS278	0	0	0	0	0	0	4.19397	0	4.19397	0	0	0	0	0	0	0	0	0	0	0	0	3.07467	0	0	0	0	0	12.2987	0	0	2.04978	0	0	0	0	0	0	0	0	3.07467
ABCA12*TSS278	4.19397	0	0	0	0	0	0	0	1.39799	0	0	0	0	0	0	0	0	0	0	0	0	0	0	6.14934	0	3.07467	6.14934	0	0	0	0	6.14934	0	0	0	0	0	0	0	0
ABCA12*TSS278	0	0	0	0	0	0	0	0	0	0	0	0	0	0	1.39799	0	0	0	0	0	6.14934	0	0	0	6.14934	0	1.02489	6.14934	0	0	0	0	0	0	0	6.14934	6.14934	0	0	0
ABCA12*TSS278	0	0	0	0	0	0	0	0	0	2.09699	0	0	0	0.599139	0	0	0	0	0.698995	0	0	0	3.07467	0	0	0	0	3.07467	0	0	0	0	0	0	6.14934	0	0	0	0	0
ABCA12*TSS278	0	0	0	0	0	0	0	0	0	0	0	0	2.09699	0	0	0	0	0	0	0	0	3.07467	0	0	0	0	0	0	0	0	0	0	0	0	0	0	0	0	0	0
ABCA12*TSS278	0.698995	1.39799	1.67759	0	0	0	0	0	0	0	0	0	0	0	0	0	0	0	0	0	0	0	3.07467	0	0	0	0	0	0	0	0	0	0	3.07467	0	0	0	0	0	0
ABCA12*TSS278	0	0	0	0.838794	0	0	0	0	0	1.67759	0	0	0	0	0	1.04849	0	0	0	0	0	0	0	1.22987	0	0	0	0	0	0	0	12.2987	12.2987	0	0	0	0	2.04978	0	0
ABCA12*TSS278	0	0	0	0	0	0	0	0	0	0	0	0	1.04849	0	0	0	0	0	1.39799	0	0	0	0	0	0	0	0	0	0	0	12.2987	6.14934	1.22987	0	0	6.14934	0	0	0	12.2987
ABCA13*TSS90	0	0	2.09699	0	0	1.04849	0	0	0	0	0	0	0	0	4.19397	2.51638	0	1.39799	0	0	0	9.22401	6.14934	0	2.04978	0	1.02489	2.63543	0	4.09956	4.09956	9.22401	61.4934	55.3441	36.8961	16.3982	18.448	32.7965	33.8214	10.2489
ABCA17P	20.9699	14.6789	4.19397	10.4849	20.9699	12.5819	8.38794	0	0	0	0	12.5819	0	0	4.19397	0	8.38794	5.59196	5.59196	1.67759	6.14934	3.68961	1.53734	0	6.14934	6.14934	0	0	0	0	0	0	0	0	6.14934	0	0	0	3.07467	0
ABCA2*TSS225	0	0	0	0	0	0	0	0	0	0	0	4.19397	0	0	0	0	0	0	0.838794	0	0	0	0	0	0	0	0	6.14934	0	0	0	0	0	0	0	0	12.2987	6.14934	0	0
ABCA2*TSS225	0	0	4.19397	4.19397	0	0	4.19397	0	0	0	0	0	0	0	0	0	0	0	2.09699	0	0	0	0	0	1.53734	6.14934	0	0	0	0	6.14934	0	0	0	0	0	0	2.04978	0	0
ABCA2*TSS225	1.39799	0	0	0	0	0	0	4.19397	0	0	0	0	0	0	0	0	0	0	0	0	0	1.53734	6.14934	0	0	0	12.2987	0	0	0	0	3.07467	0	0	0	6.14934	0	0	6.14934	0
ABCA2*TSS225	0	0	0	0	0	1.39799	0	0	0	0	0	0	0	0	0	0	0	1.39799	0	0	0	0	6.14934	0	0	0	0	12.2987	0	0	0	0	0	0	0	0	0	4.09956	0	0
ABCA2*TSS225	0	4.19397	0	0	0	0	0	0	0	0	0	0	0	0	0	0.838794	0	0	4.19397	0	0	0	0	6.14934	0	0	0	0	0	0	0	0	6.14934	12.2987	6.14934	0	0	12.2987	0	0
ABCA2*TSS225	0	0	0	0	0	0	0	0	0	0	0	0	0	0	0	2.09699	1.39799	0	0	0	0	0	0	0	0	0	6.14934	6.14934	0	0	0	0	0	6.14934	0	0	0	0	6.14934	30.7467
ABCA2*TSS225	0	0	0	0	0	0	0	0	0	4.19397	0	0	4.19397	0	0	0	0	0	0	0	0	0	0	0	0	0	0	0	3.07467	0	0	0	0	0	6.14934	0	0	0	0	0
ABCA2*TSS225	0	0	0	0	0	0	0	0	0	4.19397	0	0	0	0	0	0	0	0	0	0	0	0	0	12.2987	0	24.5974	0	0	12.2987	0	0	0	0	0	0	0	0	6.14934	0	0
ABCA2*TSS225	0	0	0	0	0	0	2.79598	0	0	0	0	0	0.838794	0	0	0	0	0	0	0	0	0	0	0	0	0	0	0	0	0	3.07467	12.2987	0	0	0	0	0	0	1.53734	1.53734
ABCA2*TSS225	0	0	0	4.19397	0	0	0	0	0	0	0	0	0	1.39799	0	0	0	0	0	0	0	0	0	0	6.14934	0	0	0	0	0	0	0	2.04978	0	12.2987	1.53734	12.2987	6.14934	0	0
ABCA2*TSS225	4.19397	0	0	0	0	0	0	0	0	0	0	0	0	0	0	0	0	0	0	0	0	0	0	1.53734	0	0	0	0	6.14934	0	0	0	0	0	0	6.14934	0	0	0	0
ABCA2*TSS225	0	0	0	0	0	0	0	0	0	0	0	0	0	0	4.19397	0	0	0	0	0	0	12.2987	18.448	0	0	12.2987	0	0	0	0	0	0	0	0	0	6.14934	0	6.14934	0	0
ABCA2*TSS225	0	0	0	0	0	0	0	0	0	0	0	0	0	0	0	0	0	0	0	0	0	0	0	6.14934	0	0	1.53734	12.2987	30.7467	6.14934	0	0	0	0	1.53734	0	3.07467	3.07467	0	0
ABCA2*TSS225	0	0	0	0	0	0	0	0	0	0	2.09699	0	0	0	0	0	0	4.19397	0	0	0	0	0	0	0	0	6.14934	0	0	0	0	12.2987	12.2987	24.5974	24.5974	0	0	0	0	0
ABCA2*TSS225	0	0	0	0	0	0	0	0	0	0	0	0	0	0	0	0	0	0	0	0	0	3.07467	0	0	0	6.14934	6.14934	0	6.14934	0	0	0	0	0	0	0	0	0	12.2987	30.7467
ABCA2*TSS225	0	0	0	0	0	0	0	0	0	0	0	0	0	0	0	0	0	0	0	0	12.2987	0	12.2987	0	0	1.53734	0	0	0	0	0	2.04978	0	0	0	0	0	0	0	0
ABCA2*TSS225	0	0	0	0	0	0	0	0	0	0	0	0	0	0	0	0	0	0	0	0	0	0	0	1.53734	24.5974	12.2987	6.14934	0	0	0	0	0	3.07467	0	0	0	0	0	0	6.14934
ABCA2*TSS225	0	0	0	0	0	0	0	2.79598	1.39799	0	0	0	0	0	4.19397	0	0	0	0	0	0	0	6.14934	0	0	0	6.14934	0	0	12.2987	30.7467	6.14934	0	0	0	0	1.53734	0	0	0
ABCA2*TSS225	0	0	0	0	0	0	0	0	0	0	0	0	0	0	0	0	0	0	0	0	0	0	0	2.45974	0	0	0	0	0	0	0	0	0	0	0	12.2987	12.2987	0	6.14934	0
ABCA2*TSS225	0	0	0	0	0	0	0	0	0	0	0	0	0	0	0	0	0	0	0	0	0	0	0	0	0	0	0	0	0	4.61201	6.14934	0	0	0	0	0	0	0	0	0
ABCA2*TSS225	0	0	0	0	0	0	0	0	0	0	0	0	0	0	0	4.19397	0	0	0	0	0	30.7467	6.14934	6.14934	0	0	0	0	0	3.07467	0	0	0	0	0	7.68668	0	0	0	0
ABCA2*TSS225	0	0	0	0	0	0	0	0	0	0	0.838794	0	0	0	0	0	0	0	0	0	0	0	0	6.14934	0	0	12.2987	24.5974	0	0	0	0	0	1.53734	0	0	0	0	0	0
ABCA2*TSS225	0	0	0	0	0	0	0	0	0	0	0	0	0	0	0	0	0	0	0	0	0	6.14934	0	0	0	0	0	0	6.14934	0	0	0	0	12.2987	6.14934	0	0	0	0	0
ABCA2*TSS225	0	0	0	0	0	0	0	0	0	0	0	0	0	0	0	0	0	0	0	0	3.07467	0	0	0	0	0	0	0	0	0	0	0	0	6.14934	0	0	6.14934	0	1.53734	6.14934
ABCA2*TSS225	0	0.838794	0	4.19397	0	0	0	0	0	0	0	0	0	0	0	0	0	0	0	0	0	0	0	0	0	0	0	0	0	0	0	0	0	0	0	0	6.14934	0	0	0
ABCA2*TSS225	0	0	0	0	0	0	0	0	0	4.19397	0	0	0	0	0	0	0	0	0	0	0	0	0	0	12.2987	0	0	0	0	0	1.53734	3.07467	0	0	0	0	0	0	0	0
ABCA2*TSS263	0	0	0	0	0	0	0	0	0	0	0	0	0	0	0	0	0	0	0	0	1.02489	0	2.04978	0	0	6.14934	6.14934	6.14934	0	0	0	0	0	0	0	0	6.14934	0	0	2.04978
ABCA2*TSS263	2.09699	0	0	0	1.39799	0	0	0	0	4.19397	0	0	0	0	0	0	0	0	0	0	0	0	12.2987	1.53734	0	2.04978	0	0	0	0	0	0	0	0	0	0	0	0	6.14934	0
ABCA2*TSS263	0	0	0	0	0	0	0	0	4.19397	0	4.19397	0	0	0	0	0	0	0	0	0	0	0	0	0	0	12.2987	0	2.45974	0	0	0	0	0	0	0	0	0	0	6.14934	0
ABCA2*TSS263	0	0	0	0	0	0	4.19397	0	0	0	0	0	1.04849	0	0	0	0	0	0	0	0	6.14934	0	0	0	0	0	0	0	6.14934	1.53734	6.14934	0	0	0	0	6.14934	6.14934	0	0
ABCA2*TSS263	0	0	0	0	0	0	0	0	0	2.79598	0	2.09699	1.39799	0	0	0	0	0	0	0	0	0	0	0	0	0	0	6.14934	0	0	2.04978	0	0	0	12.2987	6.14934	2.04978	0	0	0
ABCA2*TSS263	4.19397	0	0	0	0	0	0	0	0	0	0	0	2.79598	0	0	0	0	0	0	0	0	0	6.14934	0	0	6.14934	0	0	0	0	0	0	0	2.04978	0	0	0	12.2987	12.2987	3.07467
ABCA2*TSS263	0	0	0	0	0	0	0	0	0	0	0	0	0	0	0	0	2.79598	0	0	0	0	0	0	0	0	0	0	0	0	0	0	0	0	0	0	0	0	0	0	0
ABCA2*TSS263	0	0	0	1.39799	0	0	0	0	0	0	0	0	0	0	0	0	0	0	0	0	0	12.2987	24.5974	4.09956	0	0	0	0	6.14934	0	0	0	0	0	0	0	6.14934	0	6.14934	0
ABCA2*TSS263	0	0	2.09699	1.39799	0	0	0	0	4.19397	0	0	4.19397	0	0	0	0	0	0	0	0	2.04978	0	0	0	12.2987	18.448	30.7467	0	0	0	0	0	0	6.14934	0	0	0	0	0	0
ABCA2*TSS263	0	0	0	2.79598	0	2.09699	0	0	0	0	0	4.19397	0	0	0	0	0	0	0	0	0	6.14934	0	0	0	0	0	0	0	30.7467	12.2987	0	0	0	0	6.14934	0	0	0	0
ABCA2*TSS263	0	0	0	0	0	0	0	2.79598	0	0	0	0	0	0	0	0	0	0	0	0	0	0	0	6.14934	0	0	0	0	0	0	0	0	1.53734	12.2987	6.14934	0	0	0	6.14934	0
ABCA2*TSS263	0	0	0	0	0	0	0	0	0	0	0	0	2.09699	0	1.39799	0	0	0	0	0	0	0	0	0	0	0	6.14934	0	0	0	0	2.04978	0	0	0	12.2987	12.2987	12.2987	0	0
ABCA2*TSS263	0	0	4.19397	0	0	0	0	0	0	0	0	0	0	0	2.79598	0	0	1.39799	0	0	0	0	0	0	6.14934	0	0	0	0	0	0	0	0	0	0	0	0	0	0	0
ABCA2*TSS263	0	0	0	0	0	0	0	0	0	0	0	0	0	0	0	0	0	2.79598	0	0	12.2987	6.14934	6.14934	0	0	0	0	0	0	0	0	0	0	6.14934	0	0	6.14934	0	2.04978	0
ABCA2*TSS263	0	0	0	0	0	0	0	0	0	4.19397	0	0	0	0	0	0	0	0	0	0	0	0	0	1.53734	30.7467	0	0	0	0	0	6.14934	6.14934	0	0	6.14934	0	0	0	0	0
ABCA2*TSS263	0	0	0	2.09699	1.39799	0	0	0	0	0	0	0	0	0	0	0	0	0	0	0	0	0	0	0	0	0	12.2987	12.2987	24.5974	0	0	0	0	6.14934	0	0	0	0	0	0
ABCA2*TSS263	0	0	0	0	0	0	0	0	0	0	0	0	0	0	0.838794	0	0	0	0	0	0	0	0	6.14934	0	0	0	0	0	12.2987	0	12.2987	12.2987	0	0	6.14934	6.14934	0	0	0
ABCA2*TSS263	0	0	0	0	0	0	0	0	0	0	2.09699	0	0	0	0	0	0	0.838794	0	0	0	0	0	0	6.14934	0	0	0	0	0	0	0	6.14934	0	1.53734	30.7467	6.14934	0	0	2.04978
ABCA2*TSS263	4.19397	0	0	0	0	0	0	0	0	0	0	0	2.79598	0	0	1.39799	0	0	0	0	0	0	0	0	0	6.14934	0	6.14934	0	0	6.14934	0	0	0	0	0	6.14934	1.53734	12.2987	24.5974
ABCA2*TSS263	0	0	0	0	0	0	0	0	0	0	0	0	0	0	0	0	0	0	0	0	0	0	0	0	6.14934	0	6.14934	0	0	0	0	0	0	0	0	0	0	0	0	0
ABCA2*TSS263	0	0	0	0	0	0	0	0	0	0	0	0	0	0	0	0	0	0	0	2.79598	0	12.2987	12.2987	12.2987	6.14934	0	0	2.306	0	6.14934	0	0	0	0	0	0	0	6.14934	0	0
ABCA2*TSS263	0	0	1.39799	0	0	0	0	0	0	0	0	0	0	0	0	0	0	0	0	0	0	0	0	6.14934	3.07467	12.2987	30.7467	6.14934	0	0	0	3.84334	0	0	0	0	6.14934	0	0	0
ABCA2*TSS263	0	0	0	2.79598	0	0	0	0	0	0	0	0	0	0	0	4.19397	0	0	0	0	0	0	0	0	0	0	0	6.14934	12.2987	24.5974	24.5974	0	0	0	12.2987	6.14934	0	0	0	0
ABCA2*TSS263	0	0	0	0	0	0	4.19397	0	0	0	0	0	0	0	0	0	0	0	0	0	0	0	6.14934	0	6.14934	0	0	2.04978	0	0	0	0	18.448	30.7467	12.2987	6.14934	0	12.2987	0	6.14934
ABCA3*TSS262	5.59196	20.9699	14.6789	4.19397	10.4849	20.9699	12.5819	8.38794	0	0	0	0	12.5819	0	0	4.19397	0	8.38794	5.59196	5.59196	6.14934	6.14934	3.68961	1.53734	0	6.14934	6.14934	0	0	0	0	0	0	0	0	6.14934	0	0	0	3.07467
ABCA4*TSS217	0	0	0	0	0	0	0	0	0	4.19397	5.24246	3.49498	6.29096	9.78593	3.35518	0	1.39799	2.09699	0	0	0	4.09956	4.09956	9.22401	6.14934	3.07467	5.27087	15.3734	7.68668	14.3485	18.448	4.61201	13.836	16.3982	6.14934	12.2987	9.22401	3.07467	1.36652	0
ABCA5*TSS194	0	0	2.79598	2.09699	0	0	0	0	0	0	0	0	0	1.39799	0	8.38794	0	2.79598	0	0	0	0	0	0	0	0	0	0	0	0	0	0	0	0	0	6.14934	0	0	0	0
ABCA5*TSS194	0	0	0	4.19397	0	0	2.79598	0	0	0	0	0	0	0.599139	0	0	0	1.04849	0	4.19397	0	0	0	0	0	0	0	1.53734	0	0	0	0	0	0	0	0	0	1.53734	0	0
ABCA5*TSS194	0	0	0	0	0	0	1.04849	0	0	0	4.19397	0	0	0	0	0	0	0	0	0	0	6.14934	0	0	0	0	0	0	0	0	0	0	0	0	0	0	0	0	0	0
ABCA5*TSS194	2.09699	5.59196	0	2.79598	0	0	0	0	0	0	2.09699	8.38794	1.04849	2.09699	0	0	0	0	0	0	0	2.04978	3.07467	0	0	0	0	0	0	0	0	0	0	0	0	0	0	0	0	0
ABCA5*TSS194	1.39799	0	0	0	0	12.5819	2.09699	3.14548	1.04849	0.838794	0	0	4.19397	0	0	1.39799	0	0	0	0	0	0	0	0	0	3.07467	0	0	0	0	0	0	0	0	0	0	0	0	0	0
ABCA5*TSS194	0	0	0	4.19397	0	0	0	0	0	50.3277	0	1.39799	2.09699	0	0	0	0	0	0	1.39799	6.14934	0	0	0	0	0	0	2.04978	0	0	0	0	0	0	0	0	0	6.14934	0	0
ABCA5*TSS194	0	0	0	0	0	0	0	0	0.599139	4.19397	0	0	0	18.1739	0	4.19397	0	0	0	0	2.04978	0	0	0	0	0	0	0	0	0	0	0	0	0	3.07467	0	0	0	0	0
ABCA5*TSS194	0	0	0	0	0	0	1.04849	0	0	0	4.19397	0	0	2.09699	0	0	0	25.1638	0	6.29096	0	0	0	12.2987	0	0	0	0	0	0	0	0	0	0	6.14934	0	0	0	0	0
ABCA5*TSS194	0	0	0	0	0	0	0	0	0	0	0	0	0	4.19397	0	0	0	1.39799	0	2.09699	0	0	0	0	0	0	0	0	0	0	0	6.14934	0	0	0	0	1.22987	6.14934	0	0
ABCA5*TSS194	0	25.1638	8.38794	1.39799	0	0	0	0	0	0	0	2.09699	0	0	2.09699	0	0	0	0	0	0	0	0	0	0	0	0	0	0	0	0	0	0	0	0	0	0	0	0	0
ABCA5*TSS194	0	0	0	0	0	50.3277	6.29096	6.29096	0	0	0	0	0	1.39799	0	0	0	0	0.698995	0	0	0	0	0	0	0	0	0	0	0	0	0	0	0	0	0	0	0	0	0
ABCA5*TSS194	0	0	0	0	4.19397	0	1.04849	1.39799	0	29.3578	4.19397	8.38794	0	0	0	0	0	0	0	3.14548	0	0	0	0	0	0	0	0	0	0	0	0	0	0	0	0	0	0	0	0
ABCA5*TSS194	0	2.79598	2.09699	0	0	0	0	0	2.79598	0	0	2.09699	0	20.9699	8.38794	3.14548	0	0	0.838794	4.19397	0	0	0	0	0	0	0	0	0	3.07467	0	0	0	0	6.14934	0	0	0	1.22987	0
ABCA5*TSS194	0	0	0	2.51638	2.09699	4.19397	0	0	0	0	0	0	2.09699	0	0	0	1.39799	12.5819	4.19397	8.38794	6.14934	0	0	0	0	0	1.53734	0	0	0	0	2.45974	2.04978	0	0	0	2.04978	0	0	0
ABCA5*TSS194	0	0	0.599139	0	0	0	4.19397	12.5819	1.39799	0	0	0	0	0	0	0	0	0	0.698995	0	0	0	0.878478	0	0	0	0	0	0	0	0	0	0	0	0	0	0	6.14934	0	0
ABCA5*TSS194	2.09699	20.9699	2.79598	4.19397	0	0	0	0	0	0	4.19397	4.19397	0	0	0	0	4.19397	0	0	0	0	0	0	0	0	0	0	0	0	0	0	0	0	0	0	0	0	0	2.45974	0
ABCA5*TSS194	0	0	3.14548	0	4.19397	3.35518	2.79598	8.38794	0	0	0	0	2.09699	0.698995	4.19397	1.67759	0	0	0	0	0	6.14934	0	0	0	0	0	0	0	0	0	0	0	0	0	0	0	0	0	0
ABCA5*TSS194	0	0	0	0	0	0	0	0	1.04849	2.09699	1.39799	2.09699	0	0	0	0	0	0	8.38794	3.35518	0	2.45974	0	0	3.07467	0	0	0	0	0	0	0	0	0	0	0	0	0	0	0
ABCA5*TSS194	0	0	0	0	0	0	0	0	0	0	0	0	2.09699	0	4.19397	0	0	0	0	0	0	0	0	0	0	0	0	0	0	0	0	0	0	12.2987	0	0	0	0	0	0
ABCA5*TSS194	0	0	0.698995	8.38794	0	1.39799	0	4.19397	0	0	0	0	0	0	0	4.19397	1.39799	0	2.79598	0	0	0	0	0	0	0	0	0	0	0	0	0	0	0	0	0	0	4.61201	0	0
ABCA5*TSS194	1.39799	0	0	0	0	0	0.838794	8.38794	0	0	0	0	0	0	0	0	0	0	0	0	0	0	0	0	0	0	0	0	0	0	6.14934	0	0	0	0	0	6.14934	0	0	0
ABCA5*TSS194	4.19397	0	8.38794	0	0	0	0	0	0	0	0	1.39799	2.79598	2.09699	0	0	0	0	0	0	2.04978	10.2489	0	0	0	0	0	6.14934	0	0	12.2987	0	0	0	0	0	0	0	0	0
ABCA5*TSS194	0	0	2.09699	0	1.39799	0	4.19397	0	0	0	0	0	0	0	0	0	4.19397	2.09699	0	0	3.07467	0	0	0	0	6.14934	0	0	0	0	0	0	0	0	0	0	0	0	0	0
ABCA5*TSS194	0	0	0	0	0	0	2.09699	0	1.04849	0	8.38794	0	0	0.698995	0	0	0.698995	0	2.09699	0	0	0	0	0	0	0	0	0	0	4.09956	0	0	0	1.02489	0	0	0	0	0	0
ABCA5*TSS76	0	2.09699	0.698995	0	0	0	0	2.79598	4.19397	0	0	4.19397	0	0	0	0	0	0	2.09699	0	0	0	0	0	1.22987	0	0	0	0	0	0	0	0	0	0	0	0	0	0	0
ABCA5*TSS76	0	0	0	3.14548	3.14548	0	0	0	0	0.838794	0	12.5819	0	0	0	0	0	0	0	1.67759	0	0	0	0	0	0	0	0	0	1.22987	0	0	0	0	1.53734	0	0	0	0	0
ABCA5*TSS76	8.38794	0	0	0	2.09699	0	0	8.38794	0	0	0	0	4.19397	0	0	1.67759	4.19397	0	0	0	0	0	0	0	0	0	0	0	0	0	0	0	0	0	0	0	0	0	0	0
ABCA5*TSS76	0	0	0	3.35518	0	0	0	0	2.09699	0	1.39799	6.29096	8.38794	0	0	0	0	0	0	33.5518	0	0	0	0	0	0	0	0	0	3.07467	0	0	0	2.04978	0	0	0	0	0	0
ABCA5*TSS76	0	0	0	0	0	0	2.09699	1.39799	2.09699	0	0	0	0	0	4.19397	16.7759	0	2.79598	0	2.09699	0	0	0	0	6.14934	0	0	0	0	0	0	3.07467	0	0	0	6.14934	0	0	0	0
ABCA5*TSS76	0	0	0	8.38794	0	0	4.19397	0	0	0	4.19397	14.6789	1.39799	2.79598	0	0	0	0	0	4.19397	0	0	0	0	0	0	0	0	0	0	0	0	0	0	0	0	0	0	0	0
ABCA5*TSS76	0	0	0	0	0	0	0	8.38794	0	4.19397	0	0.599139	0	0	0	8.38794	0	0	0	0	0	0	0	0	1.53734	0	0	0	0	0	6.14934	0	0	0	0	0	0	0	0	0
ABCA5*TSS76	2.09699	0	8.38794	8.38794	0	0	0	0	0	0	0	4.19397	0	0	0	0	0	0	1.39799	8.38794	0	0	0	0	0	0	0	0	0	0	0	0	0	0	0	0	0	0	0	0
ABCA5*TSS76	0	0	0	0	0	0	0	4.19397	0	4.19397	0	0	0	0	1.39799	16.7759	0	0	0	0	0	0	0	1.22987	6.14934	3.07467	0	0	0	0	0	0	0	0	0	0	0	0	0	0
ABCA5*TSS76	0	0	0	8.38794	0	0	0	0	0	0	0	12.5819	0	0	0	0	0	0	0	2.09699	4.09956	0	0	0	0	0	3.07467	0	0	0	12.2987	6.14934	0	0	0	0	0	0	0	0
ABCA5*TSS76	0	0	0	0.838794	0	0	0	6.98995	0	1.04849	0	4.19397	0	0	0	1.39799	0	0	0	0	2.04978	0	0	0	0	0	0	0	0	0	0	0	0	0	0	0	0	0	0	0
ABCA5*TSS76	0	0	2.09699	1.39799	0	2.09699	0	2.09699	0	0	0	0	0	0	0	0	0	0	0	0	0	0	0	0	0	0	0	0	0	0	0	0	0	0	0	0	0	0	0	0
ABCA5*TSS76	2.09699	0.698995	0	0	0	0	0	0	0	0	0	0	0	0	3.14548	0	0	2.09699	0	0	0	0	0	6.14934	0	0	0	0	0	3.07467	0	0	0	0	0	0	0	0	0	0
ABCA5*TSS76	0	0	0	0	0	0	0	0	0	0	2.51638	0	0	0	4.19397	0	0	0	0	0	0	6.14934	0	0	0	0	0	0	0	0	0	0	0	2.45974	0	3.07467	0	0	0	0
ABCA5*TSS76	4.19397	0	0	0	0	0	12.5819	0	0	0	0	0	0	0	0	0	4.19397	0	0.838794	0	0	0	0	0	0	0	0	0	0	0.768668	0	0	0	0	0	0	0	0	0	0
ABCA5*TSS76	0	0	4.19397	0	0	0	0	0	0	0	0	0	0	0	0	0	2.79598	0	1.67759	0	0	0	0	0	0	0	0	0	0	0	0	2.04978	0	0	0	0	0	0	0	0
ABCA6*TSS14	0	0	0	0	0	0	0	0	0	0	0	0	0	0	0	0	0	0	0	0	0	4.09956	0	0	0	0	9.22401	0	0	0	0	0	6.14934	0	0	0	0	0	0	0
ABCA6*TSS14	0	0	0	0	0	8.38794	0	0	0	0	0.698995	0	1.39799	0	1.39799	0	1.04849	0	0	0.838794	0	0	0	0	6.14934	0	0	0	0	0	0	0	0	0	0	0	0	0	0	0
ABCA7*TSS163	0.838794	1.39799	0	1.04849	2.09699	0	0	0	4.19397	1.39799	0	1.39799	0	0	0	0	0	0	0	0	1.22987	4.91947	6.14934	6.14934	9.22401	0	7.37921	6.14934	3.07467	10.2489	4.09956	4.09956	3.07467	3.07467	0	2.04978	2.04978	6.14934	6.14934	0
ABCA8*TSS311	0	0	0	0	0	0	0	0	0	0	1.67759	1.67759	0	0	0	0	0	0	0	0	2.04978	6.14934	0	3.07467	0	0	0	0	0	2.04978	3.07467	3.07467	0	6.14934	2.04978	0	0	0	0	6.14934
ABCA8*TSS311	0	2.51638	0	1.39799	0	0	0	2.79598	0	0	0	0	0	0	0	0	0	0	0	0	0	4.09956	1.02489	0	14.3485	67.6428	104.539	43.0454	6.14934	4.612	0	0	0	0	0	24.5974	0	0	0	2.04978
ABCA8*TSS311	0	0	1.04849	0	0	0	0	0	0	0	0	0	0	0	0	0	1.04849	0	0	0	0	6.14934	9.22401	1.02489	3.07467	0	3.07467	6.14934	6.14934	0	0	6.14934	6.14934	0	0	12.2987	0	0	0	0
ABCA8*TSS311	0	0	0	0	1.39799	0	4.19397	0	0	0	0	0	0	0	0	0	4.19397	0	0	0	0	6.14934	0	0	0	27.672	110.688	67.6428	33.8214	0	0	0	0	0	0	2.04978	18.448	0	0	0
ABCA8*TSS311	0	0	1.04849	4.19397	0	2.09699	0	0	0	0	0	0	0	0	0	0	0	0	0	0	0	0	9.22401	3.07467	1.36652	0	0	0	0	0	1.53734	0	0	0	6.14934	0	0	0	0	0
ABCA8*TSS311	0	0	0	0	0	0	0	0	0	0	2.09699	0.524245	0	4.19397	0	0	0	0	0	0	0	0	9.22401	0	0	0	32.7965	98.3895	49.1947	9.22401	0	2.306	2.04978	6.14934	0	0	0	12.2987	0	0
ABCA8*TSS311	0	0	0	4.19397	0	0	0	2.09699	0	0	1.04849	0	0.838794	0	0	0	0	0	0	0	3.07467	2.04978	0	3.07467	24.5974	6.14934	0	0	0	0	0	3.07467	0	6.14934	6.14934	6.14934	6.14934	3.07467	0	0
ABCA8*TSS311	0	0	0	2.51638	0	0	0	0	0	1.04849	0	0	3.14548	0	0	0	0	0	0	0	0	6.14934	0	4.09956	0	0	4.09956	32.7965	67.6428	17.4231	9.22401	0	4.35579	0	0	0	0	24.5974	4.39239	3.07467
ABCA8*TSS311	0	0.838794	0	0	0	0	0	2.09699	0	0	0	0	0	0	0	0	0	0	0	0	0	0	0	2.04978	24.5974	4.09956	6.14934	0	0	0	0	0	2.04978	3.07467	2.45974	2.45974	0	1.22987	0	0
ABCA8*TSS311	4.19397	0	0	0	0	0	0	0	4.19397	0	2.09699	0	0	1.81739	0	0	0	0	0	0.524246	6.14934	0	0	1.22987	0	0	0	0	98.3895	34.8463	36.8961	2.04978	6.14934	7.17423	0	1.53734	0	0	24.5974	3.51391
ABCA8*TSS311	0	0	0	0	0	0	0	0	0	0	0	0	0	0	0	0.698995	0.698995	0	0	0	0	0	0	0	0	4.09956	3.07467	1.53734	0	0	0	0	6.14934	0	6.14934	2.04978	2.04978	2.04978	3.07467	3.07467
ABCA8*TSS311	0	0	0	0	0	0	0	0	0	0	1.04849	2.79598	0	0	0	0	0.599139	0	0	4.19397	0	0	0	0	0	0	3.07467	0	0	104.539	19.9854	43.0454	2.04978	0	0	0	0.878478	0	0	18.448
ABCA8*TSS311	3.14548	0	0	0	0	0	0	0	0	0	0	0	0	0	0	0	0	0	0	0	6.14934	0	0	0	1.22987	0	3.07467	12.2987	3.07467	0	6.14934	0	6.14934	0	0	0	0	0	3.07467	12.2987
ABCA8*TSS311	0	4.19397	0	0	0	0	0	0	0	0	0	2.09699	0	0	0	0	0	0	0	4.19397	0	6.14934	0	0	0	6.14934	0	2.04978	0	0	73.7921	36.8961	30.7467	1.53734	1.53734	0	0	0	0	0
ABCA8*TSS311	0	2.51638	0	0	0	0	0	0	0	0	0	0	0	0	0	1.67759	0	0	0	0	12.2987	3.68961	3.07467	0	0	4.09956	0	12.2987	0	3.07467	4.612	0	6.14934	0	0	1.22987	9.22401	0	0	2.04978
ABCA8*TSS311	0	0	0	0	0	0	0	0	0	0	0	0	2.09699	0	0	4.19397	0	1.04849	0	0	0	0	0	0	0	1.22987	0	0	6.14934	0	3.07467	49.1947	43.0454	9.22401	12.2987	4.61201	0	0	0	0
ABCA8*TSS311	0	0	1.39799	0	0	2.09699	0	0	0	0	0	0.524245	0	1.04849	1.04849	0	0	0	0	0	0	3.07467	24.5974	6.14934	3.07467	0	0	1.22987	0	1.02489	0	0	0	0	0	2.04978	3.07467	2.45974	6.14934	6.14934
ABCA8*TSS311	0	0	0	0	0	0	0	0	0	0	0	0	0.838794	0	0	0	0.838794	0	0	0	12.2987	2.04978	0	0	0	1.53734	0	0	3.07467	6.14934	0	0	17.4231	12.2987	6.14934	18.448	6.14934	0	3.07467	0
ABCA8*TSS311	1.39799	0	0.599139	1.39799	0	0.838794	2.09699	0	0	0	0	0	0	0	0	0	0	0	0.698995	0	0	6.14934	3.51391	6.14934	0	0	0	0	2.04978	1.02489	1.36652	0	0	0	0	3.07467	3.07467	6.14934	2.04978	0
ABCA8*TSS311	0	0	0	0	0	0	0	0	0	0	0	2.09699	0	1.39799	0	0	0	0	0	0	0	0	0	0	0	0	0	6.14934	0	2.04978	4.09956	0	0	36.8961	9.22401	2.04978	6.14934	0	4.612	0
ABCA8*TSS311	0	0	0	3.14548	0.838794	0	0	2.09699	2.09699	0	0	0	0	0	0	0	0	0	0	0	0	0	2.04978	3.68961	6.14934	6.14934	0	0	0	0	1.36652	6.14934	0	0	0	3.07467	6.14934	3.07467	0	0
ABCA8*TSS311	0	0	0	0	1.04849	0	0	0	0	0	0	0	0	0	2.79598	0	0	0	0	0	0	0	3.07467	12.2987	0	0	0	0	3.07467	3.07467	6.14934	0	0	0	43.0454	4.09956	2.04978	6.14934	0	0.614935
ABCA8*TSS311	0	0	0	0	2.09699	8.38794	0	0	0	2.09699	0	0	0	1.39799	0	0	0	0	0	0	0	0	0	0	4.09956	6.14934	0	0	0	0	0	6.14934	6.14934	0	0	6.14934	6.14934	0	3.07467	9.22401
ABCA8*TSS311	0	0	0	0	2.09699	0	0	0	0	0	0	0	0	0	0	0	0	0	0	0	4.09956	6.14934	6.14934	0	0	0	0	0	0	0	3.07467	6.14934	0	3.07467	0	33.8214	3.07467	0	0	0
ABCA8*TSS311	0	0	0	0	0	1.04849	0	0	0	0	0	1.04849	0	0	0	0	0	0	0	0	0	0	0	6.14934	2.04978	24.5974	6.14934	0	0	0	0	0	6.14934	1.53734	0	3.07467	0	0	0	3.07467
ABCA8*TSS311	0.524246	0	0	0	0	0	0	0	0	0	0	0	0	0	0	0	0	0	0	2.09699	2.45974	6.14934	2.04978	2.04978	0	0	0	0	0	0	0	3.07467	4.09956	3.07467	3.07467	0	9.22401	2.04978	12.2987	0
ABCA8*TSS311	0	0	0	0	0	0	1.04849	0	0	1.39799	0	0	0	0	0	0	0	1.04849	0	0	0	0	0	0	0	0	6.14934	0	0	0	0	3.07467	0	1.53734	3.07467	0	3.07467	0	0	2.04978
ABCA8*TSS311	1.39799	0	0	0	0	0	0	0	0	0	0	0	0	0	0	0	0	0	0	0	0	0	0	2.04978	2.04978	12.2987	0	0	0	0	0	0	0	0	2.04978	0	6.14934	9.22401	0	18.448
ABCA8*TSS311	0	0	0	0	0	0	0	0.838794	0	0	2.09699	0	0	0	0	0	0	1.04849	0	0	0	3.07467	0	0	0	2.04978	0	5.12445	0	0	0	0	0	0	3.07467	3.07467	0	0	3.07467	2.04978
ABCA8*TSS311	0	0	0	0	0	0	2.09699	0	0	0	0	0	0	0.838794	0	0	0	0	0	0	3.07467	0	0	0	12.2987	12.2987	0	0	0	0	0	0	3.07467	1.22987	0	0	0	0	2.04978	12.2987
ABCA8*TSS311	0	0	0	0	8.38794	4.19397	0	0	8.38794	0	0	2.09699	0	0	0	0	0	0	0	0	6.14934	6.14934	1.22987	0	0	0	0	0	6.14934	0	0	0	0	0	0	3.07467	0	2.04978	0	6.14934
ABCA8*TSS311	0	0	0	0	0	0	0	0	1.04849	4.19397	0	0	0	0	0	0	0	0	0	0	3.07467	3.07467	0	6.14934	6.14934	0	0	0	0	6.14934	0	6.14934	0	6.14934	0	3.07467	0	6.14934	0	2.04978
ABCA8*TSS311	0	0	0	0	0	0	0	0	0	0	0	0	0	0	0	0	0	0	0	0	9.22401	2.04978	0	0	1.53733	0	0	0	2.04978	0	0	0	0	0	0	2.04978	0	0	0	4.612
ABCA8*TSS311	0	0	0	2.09699	0	0	0	0	0	0	0	0	0	0	0	0	0	0	0	0	0	3.07467	3.07467	0	6.14934	1.22987	3.07467	3.07467	0	0	0	0	0	0	0	0	2.04978	0	0	0
ABCA8*TSS311	0	0	0	0	0	0	0	0	0	0	0	0	4.19397	0	0	0	0	0	0	0	1.53734	6.14934	0	1.53734	0	0	0	6.14934	0	0	0	6.14934	0	0	0	0	0	0	0	0
ABCA8*TSS311	0	0	0	0	0	0	0	0	0	0	0	0	0	4.19397	0	0	0	0	0	0	3.07467	0	3.07467	3.07467	0	0	3.07467	0	0	0	0	0	6.14934	0	6.14934	1.02489	0	0	0	0
ABCA8*TSS311	0	0	0	0	4.19397	0	0	0	0	0	0	0	0	0	0	0	0	0	0	1.39799	0	12.2987	2.04978	0	4.61201	0	0	0	3.07467	2.04978	24.5974	0	0	0	0	0	0	6.14934	0	0
ABCA8*TSS311	0	0	0	0	1.39799	0	0	0	0	0	0.838794	0	0	0	0	0	1.04849	0	0	0	0	0	2.04978	2.04978	0	0	2.04978	12.2987	3.07467	3.07467	0	0	0	0	1.53734	0	0	0	0	0
ABCA8*TSS311	0	0	0	2.09699	0	0.838794	0	0	4.19397	0	0	0	0	0	2.09699	0	0	0	0	1.39799	0	0	18.448	0	6.14934	6.14934	0	0	6.14934	0	0	24.5974	0	0	0	0	0	0	3.07467	0
ABCA8*TSS311	0	0	0	0	0	0	0	0	0	0	0	0	0	0	4.19397	0	0	0	0	0	0	0	0	3.07467	0	0	0	6.14934	0	0	0	0	0	0	0	0	0	0	0	0
ABCA8*TSS311	0	0	0	0	0	0	0	0	0	0	0	0	4.19397	0	0	0	0	1.39799	0	0	0	0	0	6.14934	0	3.07467	0	2.04978	0	0	2.04978	6.14934	18.448	0	0	0	0	0.768668	1.53734	3.07467
ABCA9*TSS118	0	0	0	2.09699	0	0	0	0	0	0	0	0	0	0	0	0	0	0	0	0	0	0	0	0	0	0	6.14934	0	0	0	0	0	0	2.04978	0	2.04978	0	0	0	0
ABCA9-AS1	0	0	0	0	0	0	0	0	4.19397	4.19397	0.349498	0.931994	1.04849	0	0	0	8.38794	4.19397	0	4.19397	12.2987	18.448	12.2987	6.14934	0.878478	1.02489	0.878478	0.768668	1.36652	9.22401	12.2987	8.19912	2.04978	1.22987	0	6.14934	0	0	0	0
ABCB1*TSS123	0	0	0	0	0	0	0	2.09699	0	0	0	0	0	1.39799	0	0	0	0	0	4.19397	0	0	0	0	0	0	0	0	0	0	0	0	0	0	0	12.2987	0	0	0	0
ABCB10*TSS24	0	0	4.19397	2.09699	0	1.39799	2.09699	4.19397	8.38794	12.5819	4.19397	0	0	0	0	0	0	0	0	0.838794	12.2987	6.14934	12.2987	6.14934	0	0	1.53734	0	0	0	0	0	12.2987	3.07467	3.07467	8.19912	15.3734	10.2489	6.14934	6.14934
ABCB11*TSS179	0	0	0	0	0	0	0	0	0	0	0	0	0	0	0	0	0	0	0	2.09699	0	0	0	0	0	2.56223	2.04978	0	0	0	0	0	0	0	0	0	0	0	0	0
ABCB11*TSS7	4.19397	16.7759	1.67759	1.67759	0	0	0	0	0	0	0	0	0	0	0	0	0	0	0	0	36.8961	36.8961	7.68668	9.83895	14.3485	14.3485	18.448	6.14934	0	3.07467	0	2.04978	0	0	0	0	0	0	0	0
ABCB4*TSS46	6.29096	0	0	0	0	0	0	0	0	0	0	0	0	0	0	0	0	0	0	0	3.07467	1.53734	6.14934	6.14934	0	0	3.07467	0	0	0	0	0	3.07467	0	0	0	0	6.14934	0	6.14934
ABCB4*TSS46	0	0	1.39799	0	0	0	0	0	0	0	0	2.09699	0	0	0	0	0	0	0	0	6.14934	0	0	0	0	9.22401	18.448	27.672	0	0	0	0	0	0	0	0	0	0	0	0
ABCB4*TSS46	0	0	0	0	0	0	0	0	0	0	0	0	0	0	0	2.09699	4.19397	0	0	0	0	0	0	0	3.07467	0	0	0	0	0	6.14934	0	0	12.2987	36.8961	15.3734	0	0	0	0
ABCB4*TSS46	0	0	0	0	0	2.09699	0	0	0	0	0	0	0	2.09699	0	0	0	0	0	0	0	0	0	0	0	3.07467	0	0	0	0	0	0	6.14934	0	0	0	0	0	0	0
ABCB4*TSS46	0	6.29096	2.09699	2.09699	0	0	0	0	0.838794	0	0	0	0	0	0.838794	0	0	0	0	0	0	3.07467	18.448	18.448	0	0	0	0.878478	1.22987	0	0	0	0	1.22987	0	1.53734	0	0	0	0
ABCB4*TSS46	0	0	0	0	0	0	0	0.838794	2.09699	0	2.09699	4.19397	0	0	0	8.38794	0	0	0	0	0	0	2.04978	0	0	0	0	2.04978	0	3.07467	10.2489	24.5974	1.53734	0	0	0	0	0	6.14934	0
ABCB4*TSS46	0	0	0	0	0	0	0	0	2.09699	0	0	0	0	0	0	0	0	0	4.19397	2.09699	0	0	0	0	0	0	0	0	0	0	6.14934	0	0	2.04978	6.14934	0	0	0	24.5974	9.22401
ABCB4*TSS46	0	0	0	0	0	0	0	0	0	0	0	0	0	0.698995	0	0	0	0	1.39799	0	0	0	0	0	0	0	0	0	0	0	0	0	0	1.02489	0	0	0	0	0	0
ABCB4*TSS46	0	0	0	0	0	0	0	8.38794	0	0	0	0	0	0	0	0	0	0	0	0	0	0	0	0	0	0	9.22401	21.5227	0	0	0	0	1.53734	0	0	0	0	0	0	0
ABCB4*TSS46	0	0	0	4.19397	0	0	0	0	0	0	0.838794	0	4.19397	0	8.38794	2.09699	0	0	0	0	0	0	0	0	0	0	0	6.14934	0	0	0	0	0	6.14934	21.5227	4.09956	0	0	3.07467	0
ABCB4*TSS46	0	0	0	0	0	0	0	0	0	0	0	0	0	0	0	0	0	1.39799	0	0	0	0	0	0	0	0	0	0	0	0	0	0	0	0	0	0	0	0	6.14934	0
ABCB4*TSS46	0	0	2.09699	2.39655	0	0.698995	0	0	0	0	0	0	0	0	0	0	0	0	0	0	2.04978	0	6.14934	2.04978	0	0	3.07467	0	0	3.07467	0	0	0	0	0	0	0	0	0	0
ABCB4*TSS46	0	0	0	0	0	0	0	0	0	0	2.79598	2.79598	0	0	0	0.838794	4.19397	0	0	0	0	0	0	0	0	3.07467	0	0	0	2.04978	2.04978	3.07467	0	0	3.07467	1.22987	0	0	0	0
ABCB4*TSS46	2.09699	0	0	0	0	0	4.19397	0	0	0	0	0	0	0	0	0	0	0	2.39655	4.19397	0	0	0	0	0	0	0	1.22987	0	2.04978	0	0	0	0	0	3.07467	0	3.07467	1.53734	6.14934
ABCB4*TSS46	0	0	2.09699	0	0	0	0	0	0	0	0	0	0	0	0	0	0	0	0	0	0	0	0	0	0	0	0	0	3.07467	0	0	0	0	0	0	0	0	6.14934	0	0
ABCB4*TSS46	0	0	0	0	0	0	4.19397	16.7759	0	0	0	0	0	0	0	0	0	0	0	0	0	0	2.04978	0	0	3.07467	6.14934	6.14934	0	0	0	1.53734	0	0	0	0	0	0	0	0
ABCB4*TSS46	0	0	0	0	0	1.39799	0	0	0	0	0.838794	0	0	0	16.7759	0	0	0	0	0	0	0	0	0	2.04978	0	6.14934	0	0	6.14934	0	2.04978	0	2.04978	0	9.22401	0	0	0.878478	0
ABCB4*TSS46	0	0	0	0	0	0	0	0	0	0	0	0	0	0	0	0	0	0	0	0	0	3.07467	0	0	0	0	1.53734	0	1.02489	0	1.22987	0	6.14934	0	6.14934	0	3.07467	0	0	0
ABCB4*TSS46	0	0	0	1.39799	0	0	8.38794	0	0	0	0	0	0	0	0	0	0	0	0	0	0	12.2987	9.22401	6.14934	0	0	0	0	0	0	0	0	0	0	0	0	0	0	0	0
ABCB4*TSS46	1.39799	0	0	0	0	1.39799	0	0	0	1.04849	1.39799	2.09699	0	0	0	0	0	0	0	0	0	0	0	6.14934	0	2.04978	0	0	0	1.53734	6.14934	0	0	0	0	0	0	0	0	0
ABCB4*TSS46	0	0	0	0	0	0	0	0	0	0	0	0	0	0	0	0	0	0	2.09699	0	0	0	0	4.09956	0	0	0	0	0	0	0	6.14934	0	0	0	0	0	18.448	0	9.22401
ABCB4*TSS46	0	0	0	4.19397	0	0	0	0	0	0	0	0	0	0	0	0	0	0	0	0	0	1.22987	0	0	0	0	0	3.07467	0	0	0	0	0	0	0	0	0	0	0	0
ABCB4*TSS46	1.39799	0	0	0	0	0	2.09699	0	0	0	0	0	0	0	0	0	0	0	0	0	0	0	0	2.04978	0	36.8961	9.22401	6.14934	0	6.14934	0	0	0	0	0	1.02489	0	0	0	0
ABCB4*TSS46	0	0	0	0	0	0	0	0	0	0	0	0	0	2.09699	0	1.04849	0	0	0.838794	0	0	0	0	3.07467	0	0	0	0	6.14934	0	3.07467	0	0	18.448	6.14934	3.07467	0	0	0	0
ABCB4*TSS46	0	0	0	0	0	0	0	0	0	0	0	0	0	0	0	0	0	0.838794	0	0	0	0	0	0	0	0	0	0	0	0	0	6.14934	0	6.14934	6.14934	0	0	2.04978	0	2.04978
ABCB4*TSS46	0	2.09699	0	0	0	0	0	0	0	0	0	0	0	0	0	0	0	0	0	0	0	10.2489	3.07467	1.53734	0	0	1.22987	0	0	0	0	0	0	0	0	0	0	0	0	0
ABCB4*TSS46	0	0	0	0	0	0	0	0	0	4.19397	1.04849	2.09699	0	0	0	0	0	0	0	0	0	6.14934	3.07467	0	0	0	0	0	4.09956	24.5974	1.53734	3.07467	1.22987	0	0	0	0	0	0	0
ABCB4*TSS46	0	0	0	0	0	0	0	2.09699	0	0	0	0	0	0	0	0.698995	0	0	0	1.04849	0	0	0	0	0	0	3.07467	0	6.14934	0	0	0	0	0	0	0	12.2987	9.22401	3.07467	0
ABCB5*TSS16	0	0	0	0	0	0	0	0	2.66889	0	0	0	0	0	0	0	0	0	0	4.19397	0	0	0	0	0	0	0	0	0	0	0	0	0	0	0	0	0	0	0	0
ABCB5*TSS16	0	0	0	0	0	0	0	0	0	0	5.03277	0	4.19397	0	0	0	0	0	0	0	0	0	0	0	0	0	0	0	0	0	0.68326	0	0	0	0	0	0	6.14934	0	0
ABCB5*TSS16	0	3.14548	2.09699	0	0	0	0	0	1.39799	0	0	0	8.38794	0	0	0	0	0	0	1.39799	0	0	0	0	0	0	0	0	4.09956	0	0	0	6.14934	6.14934	0	0	0	2.04978	0	0
ABCB5*TSS16	0	0	0	2.79598	0	0	0	0	0	0	0.698995	0	0	0	4.19397	0	0	0	0	1.04849	0	0	0	0	0	0	0	6.14934	0	6.14934	1.22987	1.22987	0	0	0	2.04978	0	0	6.14934	0
ABCB5*TSS16	1.39799	0	0	0	0	4.19397	0	0	0	0	0	1.39799	0	0	0	0	12.5819	0	0.465997	0	4.09956	0	0	0	0	0	1.53734	0	0	0	0	0	0	9.22401	6.14934	0	6.14934	0	0	6.14934
ABCB5*TSS16	0	0	0	0	1.39799	0	0	8.38794	0	0	0	0	0	0	0	0	0	0	10.4849	0	6.14934	0	1.22987	0	4.09956	6.14934	0	12.2987	0	0	6.14934	2.04978	0	0	0	4.09956	4.61201	0	6.14934	0
ABCB5*TSS16	4.19397	0	0	0	0	0	0	0	0	0	0	0	0	0	0	0	0	0	0	0	0	0	6.14934	0	0	0	30.7467	4.61201	0	2.04978	0	0	6.14934	0	0	0	2.04978	39.9707	6.14934	0
ABCB5*TSS16	0	0	0	0	0	0	0	0	2.09699	0	0	0	0	0	0	0	0	0	0	0	4.09956	0	0	2.04978	0	0	0	0	43.0454	6.14934	0	0	0	0	6.14934	2.04978	0	0	1.22987	43.0454
ABCB5*TSS16	0	0	0	4.19397	0	0	0	0	0	0	0	0	0	1.39799	2.09699	4.19397	0	0	0	0	6.14934	0	0	0	0	0	3.07467	0	2.04978	0	30.7467	5.12445	0	2.04978	0	6.14934	0	0	12.2987	0
ABCB5*TSS16	0	2.79598	0	0	0	2.09699	0	0	0	0	0	0	8.38794	0	0	0	0	0	0	0	6.14934	6.14934	7.68668	0	0	0	0	1.53734	0	3.07467	6.14934	6.14934	18.448	8.19912	0	0	0	0	3.07467	0
ABCB5*TSS16	0	0	0	0	0	0	0	0	0	0	0	0	0	0	4.19397	1.39799	0	0	0	0	6.14934	0	3.07467	30.7467	0	0	0	0	0	1.53734	0	12.2987	6.14934	0	18.448	0	2.04978	0	0	0
ABCB5*TSS314	0	0	0	0.698995	0	0	0	0	2.09699	0	0	0	0	0	0	0	0	0	0	0	0	0	2.04978	4.61201	0	0	1.53734	4.09956	24.5974	0	0	0	0	0	6.14934	12.2987	0	0	0	12.2987
ABCB5*TSS314	0	0	0	0	0	0	0	0.838794	0	0	0	0	0	0	4.19397	0	0	0	0	1.79742	32.7965	1.75696	0	0	0	0	0	6.14934	0	0	0	12.2987	30.7467	1.02489	0	0	0	0	0	6.14934
ABCB5*TSS314	0	1.39799	0	0	0	0	2.09699	0	0	0	0	1.39799	0	0	0	0	0	0	2.09699	0	0	0	2.04978	3.07467	15.3734	0	0	0	0	0	2.04978	2.63543	1.22987	0	0	3.07467	12.2987	0	0	2.04978
ABCB5*TSS314	0	0	0	0.838794	0	2.09699	0	0	0	0.465997	0	0	0	0	0	0	0	0	0	0	0	0	3.07467	4.91947	0	0	0	6.14934	6.14934	0	0	0	0	0	0	0	3.07467	0	0	0
ABCB5*TSS314	0	0	0	0	0	0	0	0	0	0	0	0	0	0	0	0	0	0	0	1.39799	3.07467	0	0	2.04978	0	0	0	0	3.07467	1.53734	0	0	0	0	0	0	0	6.14934	0	0
ABCB5*TSS314	0	0	2.09699	0	0	0	0	0	0	0	0	0.524246	0	0	0	0	0	0	0	0	0	0	0	0	0	0	0	0	0	6.14934	0	1.02489	0	0	0	6.14934	0	0	0	3.07467
ABCB5*TSS314	0	0	0	1.39799	0	0	0	0	0	0	0	0	0	0	0	0	0	0	0	0	0	0	0	2.04978	0	2.04978	6.14934	0	0	0	0	0	0	6.14934	0	2.04978	0	0	4.61201	0
ABCB5*TSS314	0	0	0	0	0	0	0	0	0	0	0	0	0	0	0	4.19397	0	0	0	0	0	0	3.07467	0	0	2.04978	2.04978	1.02489	6.14934	0	4.61201	0	0	0	3.07467	0	1.02489	6.14934	0	0
ABCB5*TSS314	0	0	0	0	0	0	0	0	0	0	1.04849	0	0	0	0	0	0	0	0	0	0	0	6.14934	0	3.07467	0	0	0	0	0	0	0	1.22987	0	6.14934	3.07467	2.04978	0	0	0
ABCB5*TSS314	4.19397	0	0	0	0	2.09699	0	0	0	0	0	0	4.19397	0	0	0	0	0	0	0	0	0	0	0	0	0	9.22401	0	0	0	0	0	0	1.53734	0	0	0	0	4.09956	0
ABCB5*TSS314	0	0	0	0	0	0	0	0	0	0	0	0	0	0	0	0	0	0	0	0	0	0	0	0	0	3.07467	0	0	0	6.14934	7.37921	0	0	0	0	0	6.14934	1.53734	0	0
ABCB5*TSS314	0	0	0	0	0	0	0	0.465997	0	0	0	0	0	0	0	0	0	0	0	0	0	4.61201	8.19912	4.09956	0	0	0	0	0	0	0	0	0	4.61201	0	2.04978	0	0	0	0
ABCB6*TSS360	0	0	0	4.19397	2.09699	2.09699	2.79598	0	8.38794	8.38794	12.5819	9.78593	4.19397	1.04849	1.04849	0	0	0	0	0	0	0	0	0	0	1.53734	0	0	6.14934	6.14934	3.07467	0	0	0	0	0	1.22987	0	0	0
ABCB7*TSS192	0	0	0	0	0	0	0	0	0	0	0	0	4.19397	0	0	0	0	0	0	0	0	0	0	0	6.14934	0	6.14934	0	0	0	0	0	0	0	0	0	6.14934	0	0	0
ABCB7*TSS192	0	0	0	0	0	0	0	0	0	0	0	0	0	0	0	0	0	0	0	0	0	0	0	0	3.07467	0	6.14934	0	0	0	0	0	0	0	0	0	0	0	0	0
ABCB7*TSS192	0	0	0	0	0	0	0	0	0	0	0	1.04849	0	1.39799	0	0	0	0	0	0	0	0	6.14934	0	0	0	0	0	0	0	0	1.53734	0	0	0	0	0	0	0	0
ABCB7*TSS192	0	0	1.39799	1.39799	0	0	0	0	0.698995	0	0	0	0	0	0	0	0	0	0	1.04849	0	0	0	2.04978	0	0	0	0	3.51391	0	0	0	0	0	0	0	0	0	0	0
ABCB7*TSS192	0	0	0	0	0	4.19397	0	0	0	0	0	0	0	0	0	0	0	1.39799	0	0	0	0	0	0	0	0	0	0	0	0	6.14934	0	0	0	0	0	0	0	0	0
ABCB7*TSS192	0	4.19397	0	0	0	0	0	0	0	0	0	0	0	0	0	0	0	0	4.19397	0	0	0	0	0	0	0	0	0	0	6.14934	0	0	0	6.14934	0	0	0	0	6.14934	0
ABCB7*TSS192	0	0	4.19397	0	0	0	0	0	2.09699	0	0	0	0	0	0	8.38794	0	0	0	0	0	0	0	6.14934	0	2.04978	0	0	0	0	0	0	0	0	0	0	0	0	0	0
ABCB7*TSS192	0	0	0	0	2.09699	0	0	0	0	0	0	0	4.19397	0	0	0	0	0	0	0	0	0	0	0	0	0	0	0	0	0	0	0	24.5974	0	0	0	0	0	0	0
ABCB7*TSS192	0	0	0	1.04849	4.19397	0	0	0	0	8.38794	0	0	0	0	0	0	0	0	0	0	0	0	0	0	0	0	0	0	0	0	0	0	0	0	0	0	0	0	0	0
ABCB7*TSS192	0	0	0	0	0	0	0	0	0	0	0	0	0	0	0	0	0	0	0	0	0	0	0	0	0	0	0	0	0	0	0	0	0	0	0	0	0	6.14934	0	0
ABCB7*TSS192	0	2.09699	2.09699	0	0	0	0	0	0	0	0	0	0	0	0	0	0	0	0	0	0	2.04978	2.04978	0	0	0	0	0	0	3.07467	6.14934	6.14934	0	0	0	0	0	0	3.07467	3.07467
ABCB7*TSS192	8.38794	0	0	0	0	0	0	0	0	0	0	0	0	0	0	0	0	4.19397	0	1.39799	0	0	0	0	0	0	0	0	0	0	0	0	0	0	0	0	0	0	0	0
ABCB7*TSS192	0	0	0	0	0	0	0	0	4.19397	0	0	0	0	0	4.19397	0	0	0	0	0	0	0	2.04978	0	0	0	0	0	0	0	0	0	0	0	6.14934	0	0	0	0	0
ABCB7*TSS192	0	0	0	0	0	0	0	0	0	0	0	0	0	0	0	0	0	0	0	0	0	0	0	0	0	0	0	0	0	0	0	0	3.07467	0	0	0	0	0	0	0
ABCB7*TSS192	0	0	0	0	0	0	0	0	0	4.19397	0	0	0	0	0	0	0	0	1.39799	0	0	0	0	0	0	0	0	0	0	0	0	0	0	0	6.14934	0	0	0	0	0
ABCB7*TSS192	0	0	0	0	0	0	0	0	0	0	0	0	0	0	1.39799	0	0	0	0	0	0.768668	0	0	0	0	0	0	0	0	0	0	0	6.14934	0	0	0	0	0	0	0
ABCB7*TSS192	0	0	0	0	0	0	0	0	0	0	2.09699	0	0	0	0	0	0	0	0	0	0	0	0	0	0	0	0	6.14934	0	0	0	0	6.14934	0	0	0	0	0	0	0
ABCB8*TSS255	2.09699	8.38794	0	0	0	0	0	0	0	0	1.04849	4.19397	0	0	0	0	0	2.09699	4.19397	0	0	0	0	0	0	0	0	0	0	0	0	6.14934	0	0	0	0	2.04978	0	0	0
ABCB8*TSS255	0	0	0	0	0	0	1.04849	4.19397	0	0	0	0	0	0	5.03277	1.67759	0	0	0	0	0	0	0	0	0	0	0	6.14934	0	0	0	0	0	1.53734	0	0	0	0	0	0
ABCB8*TSS255	0	0	0	0	0	0	1.04849	0	0	0	0	5.03277	1.04849	0	0	0	0	0	0	1.04849	0	0	0	0	0	0	0	2.04978	0	0	1.22987	1.22987	1.53734	0	0	0	1.53734	0	0	0
ABCB8*TSS255	1.39799	0	0	0	0	0	0	0	12.5819	2.09699	0	0	0	0	0	1.04849	0	0	0	0	2.04978	0	0	0	1.53734	0	0	0	3.07467	0	0	0	1.53734	0	0	0	0	0	0	0
ABCB8*TSS255	0	0	0	0	4.19397	5.03277	0.599139	0	0	0	0	0	0	1.39799	0	0	0	0	0	0	1.53734	4.61201	0	0	0	0	0	0	0	0	0	0	0	2.04978	0	0	2.04978	4.61201	0	0
ABCB8*TSS255	0	0	20.9699	2.09699	0	0	0	0	1.04849	1.39799	0	0	0	0	0	0	0	0	0	8.38794	0	0	0	0	0	2.04978	0	0	0	2.04978	0	0	2.04978	1.53734	0	0	0	0	0	2.04978
ABCB8*TSS255	0	0	0	0	0	0	0	0	0	0	0	0	0	0	0	0	29.3578	0	0	0	3.07467	0	0	0	0	0	0	0	0	1.53734	4.61201	0	0	0	6.14934	3.07467	0	0	0	0
ABCB8*TSS255	0	0	1.39799	0	0	0	0	0	0	0	0	0	0	25.1638	0	0	0	0	0	0	0	0	0	0	0	0	4.61201	0	0	0	0	1.22987	0	0	0	2.04978	0	0	0	0
ABCB8*TSS255	0	0	1.67759	0	0	0	0	0	0	0	14.6789	0	0	0	0	1.04849	0	0	0	0.698995	0	0	0	0	0	0	0	0	0	0	0	2.04978	0	0	0	0	0	0	0	0
ABCB8*TSS255	0	0	0	0	0	4.19397	0	25.1638	0	0	0	1.04849	0	0	0	1.67759	1.04849	0	0	0	0	0	0	0	0	0	0	0	0	0	0	0	0	0	0	0	0	0	0	0
ABCB8*TSS255	0	0	0	0	14.6789	0	0	1.04849	0	1.39799	0	1.67759	0.698995	0	0	0	0	0	0	0	0	0	0	0	3.07467	0	0	0	0	2.04978	0	0	0	0	0	0	0	0	0	0
ABCB8*TSS255	0	4.19397	0	0	0	1.39799	0	0	0.698995	2.09699	0	0	0	0	0	0	0	0	8.38794	0	0	2.04978	0	0	0	2.04978	0	0	0	0	0	0	0	0	0	0	3.07467	0	0	0
ABCB8*TSS255	0	1.39799	0	0	0.698995	2.09699	0	0	0	0	0	0	0	0	0	4.19397	0	0	0	0	0	2.04978	0	0	0	0	0	0	0	0	0	1.22987	0	2.04978	0	0	0	0	0	0
ABCB8*TSS255	0	2.09699	0	0	0	0	0	0	0	0	0	0	1.67759	0	0.838794	0	0	0	0	0	0	0	0	0	1.53734	0	0	1.22987	0	0	0	0	0	0	0	0	0	0	0	0
ABCB8*TSS255	0	0.838794	0	0	0	0	0	0	0	1.04849	0	0	0	0	0	0	0	0	0	0	0	0	0	0	0	0	0	0	0	1.53734	0	2.04978	0	0	0	0	0	1.53734	0	0
ABCB8*TSS255	0	0	0	0	0	0	2.09699	0	0	0	0	1.67759	0	0	0.838794	2.09699	0	0	0	0	1.22987	0	0	6.14934	0	0	0	0	0	0	0	0	0	1.53734	0	0	1.22987	0	0	0
ABCB8*TSS255	0	0	0	0.599139	0	0	0	1.67759	0.698995	0	0.838794	0	1.04849	0	0	0	0	0	0	1.04849	1.22987	0	3.07467	0	0	0	0	0	0	0	0	0	0	0	0	0	0	0	0	0
ABCB9*TSS117	0	0	0	0	1.04849	0.465997	0	0	0	0	0	0	0	0.838794	0	0	0	0	4.19397	1.04849	3.07467	2.04978	0	0	0	0	0	0	0	0	0	0	3.07467	0	0	0	0	0	0	0
ABCB9*TSS117	0	0	0	0	0	0	0	1.57274	0	4.19397	0	0	4.19397	1.04849	0	0	0	0	4.19397	0	0	0	0	0	0	0	0	0	0	6.14934	0	0	0	0	4.09956	0	0	0	0	1.53734
ABCB9*TSS117	1.04849	4.19397	0	0	0	0	2.09699	0.838794	0	0	0	1.39799	0	0	0	4.19397	0	0	0	1.39799	0	0	0	2.04978	1.53734	0	3.07467	0	2.04978	0	0	0	0	0	0	0	0	4.09956	0	0
ABCB9*TSS117	0	0	4.19397	0	0	0	0	0	1.39799	2.79598	0	0	0	0	0	0	0	0	0	0	0	0	0	0	0	0	0	0.768668	1.22987	0	0	1.53734	0	0	0	0	0	0	0	0
ABCB9*TSS117	0	0	0	4.19397	0	0	0	0	0	0	0	0	0	0	0	1.04849	0	4.19397	0	0	1.22987	0	0	0	0	2.45974	0	0	3.07467	4.09956	0	0	0	0	0	1.53734	0	0	0	6.14934
ABCB9*TSS117	0	4.19397	0	0	0	0	0	4.19397	0	0	0	4.19397	0	0	0	0	0	4.19397	0	0	0	6.14934	0	0	0	0	3.07467	0	0.768668	0	3.07467	0	0	6.14934	0	1.53734	0	0	0	0
ABCB9*TSS117	0	4.19397	0	0	0	4.19397	0	0	0	0	0	0	0	0	2.79598	0	0	0	0	12.5819	0	0	0	0	0	0	0	4.09956	0	0	0	0	0	0	0	0	1.53734	0	0	6.14934
ABCB9*TSS117	0	0	0	0	0	0	0	0	0	0	4.19397	0	0	0	1.39799	0	0	0	0	0	0	0	0	0	0	0	0	0	0	0	6.14934	0	0	0	0	4.61201	0	0	0	0
ABCB9*TSS117	0	0	0	0	0	0	0.698995	1.39799	0	0	0	0	0	0	1.79742	0	0	0	0	0	0	0	0	1.22987	0	0	0	0	0	0	0	0	0	0	0	0	0	0	0	0
ABCB9*TSS117	0	0	0	0	0	0	0	0	0	0	0	0	0	0	0	0	0	0	0	0	0	0	1.02489	0	0	0	0	0	0	0	0	0.768668	0	0	0	0	0	12.2987	0	0
ABCB9*TSS117	0	0	0	0	0	0	0	0	0	0	0	0	1.39799	1.39799	0	1.79742	0	0	0	4.19397	0	0	0	0	0	0	0	0	0	0	0	0	0	0	6.14934	0	0	0	0	6.14934
ABCB9*TSS117	0	0	0	0	0	0	0	0	0	0.599139	0	0	1.39799	0	0	0	0	0.838794	0	0	0	0	0	0	0	0	0	0	1.22987	0	0	3.07467	0	0	0	0	0	1.53734	0	0
ABCB9*TSS117	0	4.19397	0	0	0.599139	0	0	0	0	0	2.09699	1.39799	0	0	0	2.09699	0	0	0	4.19397	0	0	3.07467	0	0	0	0	0	0	0	0	0	0	0	6.14934	3.07467	0	0	0	0
ABCB9*TSS117	0	0	0.524246	0	0	4.19397	0	1.67759	0	0	0	0	0	0	0	0	0	0	0	0	0	0	0	0	0	0	2.04978	0	0.878478	0	4.09956	0	0	0	0	0	0	0	0	0
ABCC1*TSS222	0	2.09699	0	0	0	6.29096	4.19397	2.79598	0	0	4.19397	0	4.19397	8.38794	2.79598	4.19397	5.59196	4.19397	0	0	0	0	0	0	0	0	0	0	0	0	0	0	6.14934	0	2.04978	12.2987	6.14934	18.448	24.5974	30.7467
ABCC1*TSS261	0	4.19397	0	0	0	2.79598	12.5819	8.38794	4.19397	0	4.19397	4.19397	0	5.24246	1.39799	2.09699	5.59196	2.09699	4.19397	0	0	0	0	0	0	0	0	0	0	0	0	0	6.14934	1.53734	0	6.14934	12.2987	12.2987	24.5974	12.2987
ABCC10*TSS202	0	0	0	0	0	0	0	0	0	1.39799	0	0	0	0	0	0	0	0	0	0	0	0	0	0	0	0	1.53734	0	3.07467	0	0	0	0	0	0	0	1.22987	0	2.04978	0
ABCC10*TSS202	0	0	1.39799	0	0	0	0	1.39799	0	0	0	0	0	0	0	0	0	0	0	0	0	0	0	0	0	3.07467	0	0	0	0	0	0	0	0	0	0	0	0	0	0
ABCC10*TSS202	1.39799	0	1.04849	0	0	0	0	0	0	0	0	2.09699	0	0	0	0	0	0	0	0	0	0	0	0	0	0	0	0	0	0	0	0	0	0	0	0	0	0	0	0
ABCC10*TSS202	2.09699	0	1.39799	0	0	0	0	0	0	0	0	0	0	0	0	0	2.09699	0	1.39799	0.838794	1.02489	0	0	0	0	0	0	0	0	0	0	0	0	0	3.07467	0	0	0	1.02489	0
ABCC10*TSS202	0	0	0	0	0	0	0	0	0	0	0	0	0	0	0	4.19397	0	1.04849	0	0	0	0	0	0	0	0	0	0	0	0	0	0	0	0	0	0	0	0	0	0
ABCC10*TSS202	0	0	2.09699	0	0	0	0	0	0	0	0	0	0	0	0	0	0	2.09699	0	0	0	0	3.07467	0	0	0	0	0	1.53734	0	0	0	0	0	0	0	0	1.22987	0	0
ABCC10*TSS202	0	1.39799	0	0	0	0	4.19397	0	0	0	0	0	0	0	0	0.838794	0	0	0	0	0	0	0	0	0	0	0	0	0	1.22987	2.04978	0	0	0	0	1.22987	0	0	0	0
ABCC10*TSS202	0	0	0	0	0	0	0	0	0	0	0	0	0	1.39799	2.09699	0	0	0	0	0	0	0	0	0	0	0	0	0	0	0	0	0	1.22987	0	0	0	0	0	0	0
ABCC10*TSS202	0	0	0	4.19397	0	0	0	0	0	0	0	0	0	0	0	0	0	0	0	0	0	0	0	0	0	0	1.22987	0	0	0	0	0	0	0	0	0	0	0	0	0
ABCC10*TSS202	0	0	0	0	0	0	0	0	0	0	0	2.09699	0	0	0	0	0	0	0	0	0	0	0	1.53734	0	0	0	0	0	0	0	1.02489	0	0	0	0	3.07467	0	0	0
ABCC10*TSS202	4.19397	0	0	0	0	0	0	0	0	0	1.04849	0	1.04849	0	0	2.09699	0	0	0	0	0	0	0	0	0	0	0	0	0.878478	6.14934	0	0	0	0	0	0	0	0	0	0
ABCC10*TSS202	0	0	0	0	0	0	0	0	0	0	0	0	0	0	0	0	0	0	0	0	1.53734	0	0	0	0	0	0	1.53734	0	0	0	0	0	0	0	0	0	0	0	0
ABCC10*TSS202	0	0	0	0	0	0	0	0	2.09699	0	0	0	0	0	0	0	4.19397	0	0	0	0	0	0	2.04978	0	0.878478	0	0	1.22987	0	0	0	0	0	0	0	0	1.53734	0	0
ABCC10*TSS202	0	0	0	0	0	0	0	0	0	0	0	0	0	0	4.19397	0	0	0	0	0	1.22987	0	0	0	0.878478	0	0	0	0	0	0	0	0	0	0	0	0	0	0	0
ABCC10*TSS202	0	0	0	0	0	0	0	0	0	0	0	0	0	0	0	0	0	0	0	0	3.07467	0	0	1.53734	2.04978	0	0	0	0	0	0	0	0	0	0	0	0	0	0	0
ABCC10*TSS202	0	0	0	0	0	0	0	1.39799	0	0	0	0	0	0	0	0	0	0	0	0	0	0.878478	0	0	0	0	0	0	0	1.02489	0	0	0	1.53734	0	0	1.22987	0	0	0
ABCC10*TSS202	0	0	2.09699	0	0	1.39799	0	0	0	0	0	0	0	0	0	0	0	0	0	0	1.53734	3.07467	3.07467	0	0	0	0	0	3.07467	0	0	1.53734	0	0	0	0	0	0	0	0
ABCC10*TSS202	0	0	0	1.04849	0	0	0	0	0	0	0	0	0	0	0	0	0	0	0	0	0	0	0	0	0	0	0	0	0	0	0	0	0	0	0	0	0	0	0	0
ABCC10*TSS202	0	0	0	0	0	0	0	0	4.19397	0	0	0	0	0	0	0	0	0	0	0	1.75696	0	0	0	0	1.02489	0	0	0	0	0	0	1.22987	0	2.04978	0	0	3.07467	0	3.07467
ABCC10*TSS41	3.35518	0	0	0	0	0	0	0	0	1.04849	0.838794	0	0	4.19397	2.09699	0	0	0	0.838794	0	8.19912	0	0	0	13.5286	0	0	0	18.448	0	0	0	12.2987	0	0	0	15.3734	0	0	2.04978
ABCC10*TSS41	0	0	0	0	1.39799	0	2.09699	0	0	0	0	0	0	0	0	0	0	0	0	0	36.8961	0	0	0	3.07467	1.22987	0	0	3.07467	0	0	0	3.07467	0	0	0	9.22401	6.14934	0	0
ABCC10*TSS41	0	0	0	0	0	0	1.04849	0	0	0	0	0	0	0	0	0	0	0	0	0	0	0	0	0	6.14934	0	0	0	6.14934	0	0	0	2.04978	0	0	0	1.53734	0	0	0.878478
ABCC10*TSS41	0	0	0	0	0	0	0	0	0	0	0	0	0	0	0	0	0	0	0	0	0	0	0	1.53734	2.04978	0	0	0	0	0	0	0	0	0	0	2.04978	0	0	0	0
ABCC11*TSS135	0	0	0	0	0	0	0	0	0	0	4.19397	0	0	0	1.04849	0	0	0	0	0	0	0	0	0	0	0	0	0	0	0	0	0	0	0	1.53734	0	0	0	2.04978	0
ABCC11*TSS135	1.04849	0	4.19397	20.9699	0	0	0	0	0	0	0	0	0	0	0	8.38794	0	0	0	1.04849	1.53734	3.07467	0	0	0	0	0	0	0	0	0	0	0	0	2.04978	0	0	0	0	0
ABCC11*TSS135	0	0	1.04849	0	0	1.39799	0	3.49498	2.09699	0	0	0	0.838794	0	0	0	0	0	0	0	0	1.53734	0	0	0	0	1.75696	0	2.04978	6.14934	0	0	0	0	12.2987	6.14934	0	0	0	0
ABCC11*TSS135	0	0	0	4.19397	0	0.698995	0	0	0	0	0	0	5.03277	1.04849	0	0	0	2.79598	0	4.19397	0	1.53734	0	0	0	0.76867	0	0	0	0	0	0.768668	0	0	6.14934	0	0	0	2.45974	3.07467
ABCC11*TSS135	0	0	0	1.39799	0	0	0	0	0	4.19397	0.943642	0	0	0	0	0	0	8.38794	0.698995	0	0	0	0	0	0	0	0	0	6.14934	0	0	0	0	0	0	0	0	0	0	0
ABCC11*TSS135	0	0	0	0	6.29096	0	0	0	0	0	0	0	0	0	0	0	0	0	0	0	0	0	0	0	0	0	0	0	0	0	0	0	0	0	0	0	0	1.53734	0	0
ABCC11*TSS135	0	0	2.51638	4.19397	0	0	4.19397	0	0	1.39799	0.838794	0	0	0.838794	0	0	0	0	0	0	2.04978	0	1.22987	0	0	0	6.14934	0	0	0	1.02489	0	0	3.07467	0	0	0	3.07467	0	0
ABCC11*TSS135	0	0	0	0	0	2.51638	0	1.74749	2.79598	0	0	0	0	0	4.19397	0	0	0	0	0	0	0	0	0	0	0	0	0.878478	0	0	0	6.14934	0	0	0	0	0	0	0	0
ABCC11*TSS135	0	0.838794	0	0	8.38794	0	0	0	0	0	2.79598	1.39799	16.7759	4.19397	2.09699	4.19397	0	0	0	0	0	0	0	0	0	0	2.04978	0	0	0	0	0	0	0	0	6.14934	0	2.04978	0	0
ABCC11*TSS135	0	0	4.19397	0	0	0	0	0	0	0	0	0	0	0	0	2.09699	0	10.4849	4.19397	0	0	0	0	2.04978	0	0	0	0	0	0	0	0	0	0	1.22987	6.14934	0	0	0	0
ABCC11*TSS135	0	0	0	0	0	0	0	0	0	0	2.09699	0	0	0	0	0	0	0	0	1.04849	0	0	0	0	0	0	0	4.09956	0	0	0	0	0	3.07467	0	2.04978	0	0	0	1.53734
ABCC11*TSS135	0	0	1.39799	1.39799	0.524246	0	0	0	0	0	0	0	0	0	0	0	1.19828	0	0	0	0	0	2.04978	2.04978	0	0	0	0	0	0	0	0	2.04978	0	0	0	1.02489	0	0	0
ABCC11*TSS135	0	0	0	0	1.39799	2.09699	0	0.698995	1.39799	0	0	0	0	0	0	0	0	0	0	0	0	0	0	0	0	0	0	0	0	0	0	0	0	0	0	0	0	0	0	0
ABCC11*TSS135	0	0	0	4.19397	0	1.22324	0	0	0	0	0	1.04849	0.698995	0	0	0	0	0	2.09699	0	0	0	1.22987	6.14934	0	0	0	0	0	0	0	0	0	0	0	0	0	0	0	0
ABCC11*TSS135	0	0	0	0	0	0	0	0	0.698995	0	0	0	0	0	0	0	0	4.19397	0	0	0	0	0	0	0	2.04978	0	0	0	0	0	0	0	0	0	0	0	0	0	0
ABCC11*TSS135	0	0	0	2.09699	0	0	0	0	0	4.19397	0	0	0	0	0	0	0	0	0	0	0	0	0	0	0	0	0	0	0	0	0	0	0	0	0	0	0	0	0	2.04978
ABCC11*TSS135	0.838794	2.09699	2.79598	0	0	0	0	0	0	0.698995	0	0	0	0	8.38794	0	0	0	0	0	0	1.22987	0	0	0	0	0	0	0	1.22987	0	0	0	0	0	0	0	0	0	0
ABCC11*TSS135	0	0	0	0	2.51638	0	4.19397	4.19397	0	0	0	0	0	0	0	0	0	0	0	0	1.79356	0	0	0	0	0	0	0	0	0	0	0	0	0	0	0	0	0	0	0
ABCC11*TSS135	0	0	0	0	1.39799	0	0	0	0	2.79598	0	3.49498	4.19397	0	0	0	1.04849	2.09699	0	0	0	0	0	0	0	0	0	0	0	0	0	0	6.14934	0	0	0	0	0	0	0
ABCC11*TSS135	0	0	0	0	0	0.838794	0	0	0	0.838794	0	0	0	0	2.09699	0	5.03277	1.39799	0	0	0	0	0	0	0	0	0	1.75696	2.04978	0	0	0	0	0	6.14934	2.04978	0	0	0	0
ABCC11*TSS135	0	2.79598	0	0	0	0	0	0	0	0	0	0	0	4.19397	0	0	0	0	0	0	0	0	0	0	0	0	0	0	0	0	0	0	0	0	0	0	0	0	0	0
ABCC11*TSS135	0	8.38794	1.39799	0	0	2.79598	0	0	0	0	0	0	0	0	0	0	0	0	0	0	0	0	0	0	0	0	0	0	2.04978	0	0	0	0	0	0	0	3.07467	1.22987	0	0
ABCC11*TSS135	0	0	0	0	2.09699	0	2.51638	0	0	0	0	0	0	1.04849	0	0	0	0	4.19397	0	0	0	0	0	0	0	1.22987	0	6.14934	0	0	0	0	0	0	0	0	0	0	0
ABCC11*TSS135	1.19828	0	0	0	0	0	0	0	0	0	0	1.74749	0	0	0	0	0	0	1.39799	0	0	0	0	0	0	0	0	0	0	0	3.07467	0.878478	0	6.14934	0	0	2.45974	0	2.04978	0
ABCC11*TSS135	0	0	1.04849	8.38794	1.04849	0	0	0	0	0	0	0	0	0	0	0	16.7759	0	0	0	0	0	0	0	0	0	0	0	0	0	0	0	0	0	0	1.75696	0	0	0	0
ABCC11*TSS334	0	0	0	0	0	1.04849	0	0	0	0.698995	0	0.698995	0	0	0	0	1.39799	4.19397	0	0	0	0	0	0	2.04978	0	2.04978	0	1.53734	2.92826	0	0	0	0	0	0	0	0	3.07467	0
ABCC11*TSS334	0	0	0	2.79598	0	0	0	0	0	2.79598	0	4.19397	0.838794	0	0	4.19397	0	0	0	0	0	1.12738	0	0	0	0	0	0	0	0	0	0	0	0	1.53734	0	0	0	0	1.79356
ABCC11*TSS334	0	1.39799	0	0	0	0	0	1.39799	0	0	1.19828	1.04849	0	0	0	0	0	0	0	0	0	6.14934	0	4.09956	0	0	0	0	0	0	1.02489	0	0	0	2.04978	0	0	0	0	0
ABCC11*TSS334	0.838794	0	0	0	0.524246	0	0	0	0	0	0.524246	0	0	0	0	0	0	0	0	0	0	0	0	0	2.04978	0	0	0	0	0	1.02489	0	0	0	0	0	0	0	0	0
ABCC11*TSS334	0	4.19397	0	0	0	0	0	0	1.39799	0	0	0	0	0	0	0	0	0	0	0	0	0	0	0	0	0	0	6.14934	1.53734	0	0	0	0	0	0	6.14934	0	0	3.07467	0
ABCC11*TSS334	4.19397	0	0	1.39799	0	0	2.09699	0	0	0	0	0	0	0	4.19397	0	0	0	0	0	0	6.14934	0	0	0	0	0	3.07467	0	0	0	0	0	0	0	4.09956	0	3.07467	0	0
ABCC12*TSS216	0	0	0	1.39799	0	1.39799	1.39799	1.04849	0	0	0	0	0	0	0	0	0	1.04849	0	0	0	0	0	2.04978	1.53734	0	1.22987	0	3.07467	0	0	0	0	6.14934	0	0	0	0	0	0
ABCC13	0	0	0	0	0	0	0	0	0	0	0	0	0	0	0	0	0	0	1.39799	0	3.07467	0	0	0	0	0	3.07467	0	3.07467	0	0	0	12.2987	0	3.07467	0	0	0	6.14934	6.14934
ABCC13	1.39799	0	0	0	2.09699	0	0	0	0	0	1.39799	0	0	0	0	4.19397	2.09699	0	0	0	0	3.07467	0	0	9.22401	6.14934	0	0	0	0	24.5974	0	0	0	0	0	36.8961	0	0	0
ABCC13	0	0	4.19397	0	0	0	4.19397	0	2.79598	0	0	0	0	0	2.79598	0	0	0	0	0	0	0	43.0454	0	1.53733	0	0	0	43.0454	0	3.07467	3.07467	0	0	18.448	0	0	0	0	0
ABCC13	4.19397	0	0	0	0	0	0	0	0	0	0	0	2.09699	0	0	0	0	0	8.38794	0	20.4978	0	0	0	0	4.09956	43.0454	0	0	0	1.53734	2.45974	13.836	6.14934	0	0	4.09956	0	55.3441	0
ABCC13	0	0	0	0	2.09699	0	0	0	0	0	0	0	0	0	0	0	0	0	0	0	4.612	0	1.53734	0	36.8961	0	0	0	0	0	27.672	0	0	0	0	0	21.5227	0	0	0
ABCC13	0	0	0	0	0	0	0	0	0	4.19397	0	0	0	2.09699	0	0	0	0	2.09699	0	3.07467	0	12.2987	0	0	0	0	0	1.02489	12.2987	0	0	0	0	2.04978	0	0	0	0	0
ABCC2*TSS263	0	1.39799	2.09699	0	0	0	0	0	0	0	0	0	0	0	0	0	0	0	4.19397	4.19397	6.14934	3.07467	3.07467	0	3.07467	6.14934	0	0	0	0	0	0	0	0	0	6.14934	3.07467	1.22987	0	0
ABCC3*TSS253	0	0	0	2.09699	0	0	0	0	0	0.838795	1.04849	0	0	1.39799	0	4.19397	0	0	0	0	0	0	0	0	2.45974	0	0	0	0	0	0	0	0	8.19912	0	3.07467	0	0	0	0
ABCC3*TSS253	0	0	0	4.19397	0	1.39799	0	0	0	0	0	0	0	0	0	0.698995	0	1.39799	0	0	0	0	2.04978	0	0	0	6.14934	0	0	0	0	0	0	0	2.04978	0	0	0	3.07467	2.04978
ABCC3*TSS253	1.04849	0	0	0	0	0	0	0	2.44649	0	0	0	0	0	0	0	0	0	0	0	0	0	3.07467	0	0	0	0	2.04978	0	0	0	0	0	0	0	2.04978	0	0	3.07467	0
ABCC3*TSS253	2.09699	3.14548	0	0	0	0	4.19397	0	0	0	0	0	0	2.79598	0.698995	0	0	0.524246	0	2.09699	0	0	0	0	0	9.83895	2.04978	2.04978	2.45974	0	0	0	0	0	1.02489	0	0	0	8.19912	0
ABCC3*TSS253	0	0	0	0	1.67759	0	0.698995	0.524245	0	0	0	0	0	0	0	0	0	1.39799	1.67759	0	2.04978	1.53734	0	0	0	0	0	0.76867	0	0	0	24.5974	0	1.53734	0	0	0	0	0	1.22987
ABCC3*TSS253	6.29096	0	0.524246	0	0	0	0	0	0	0	0	0	4.19397	0	0	0	0	0	0	0	0	0	0	0	12.2987	0	0	0	0	3.07467	0	0	0	0	0	0	0	6.14934	3.07467	0
ABCC3*TSS253	0	0	0	0	4.19397	0	0	0	0	0	8.38794	0	0	0	0	1.67759	0	4.19397	0	0	0	0	0	0	0	0	0	3.07467	0	0	0	2.04978	0	0	2.04978	0	0	6.14934	0	0
ABCC3*TSS253	0	0	0	0	0	0	0	0	1.39799	0	0	0	1.04849	0	0	0	0.599139	0	0	0	3.07467	0	0	0	2.45974	0	0	0	0	0	0	0	0	0	0	0	1.53734	1.53734	0	0
ABCC3*TSS253	1.67759	0	0	0	0	0	0	0	0	0	0	0	0	1.39799	0	0	0	0	0	0	0	0	0	0	0	0	0	0	0	24.5974	0	0	0	0	0	0	0	0	0	0
ABCC3*TSS253	0	0	8.38794	0	0	0	0	0	0	0	0	0	1.39799	0	4.19397	0.838794	0	0	0	0	0	0	49.1947	0	0	0	0	0	0	0	0	0	0	0	0	13.5286	0	0	3.07467	0
ABCC3*TSS253	0	0	0	0	0	0	0	0	0	0	0	0	0	0	1.67759	0	0	0	0	4.19397	0	0	0	0	1.53733	0	0	0	67.6428	0	3.07467	0	0	0	0	2.04978	0	4.612	0	0
ABCC3*TSS253	0	0	0	0	1.67759	0	0	0	0	0	0	0	0	0	0	0	0.524246	1.39799	0	0	2.04978	43.0454	0	2.04978	0	0	0	0	0	3.07467	0	0	0	0	10.2489	0	0	0	0	0
ABCC3*TSS253	4.19397	2.09699	0	0	0	0	0	2.09699	0	1.67759	0	0	0	0	2.79598	0	0	0.524246	0	0	6.14934	0	0	0	0	0	0	12.2987	0	0	0	0	0	0	0	0	0	0	0	0
ABCC4*TSS317	0	0	0	1.39799	1.39799	0	0	0	0	0	0	1.39799	0	0	0	0	0	1.39799	0	0	1.53734	0	0	0	0	0	0	0	0	0	0	6.14934	0	0	0	0	0	0	0	0
ABCC4*TSS317	0	0	0	0	0	0	0	0	0	0	0	2.09699	0	0	0	0	0	0	2.09699	0	0	0	1.02489	0	0	0	0	1.02489	0	3.07467	0	15.3734	0	0	0	0	3.07467	0	0	0
ABCC4*TSS317	0	0	0	0	0	0	0	0	0	0	0	0	0	1.04849	0	0	0	0	0	0	0	0	0	2.04978	0	0	0	0	2.04978	0	0	0	0	0	0	0.878478	0	0	0	0
ABCC4*TSS317	0	0	0	0	0	0	0	0	4.19397	0	0	0	0	0	0	0	0	0	0	0	0	0	2.04978	12.2987	0	0	0	0	0	0	0	0	0	0	0	0	0	0	0	0
ABCC4*TSS317	0	0	0	0	0	0	0	0	0	0	0	0	0	0	0	0	0	0	2.09699	0	0	0	0	0	0	0	0	0	0	0	0	0	0	0	0	12.2987	3.07467	0	0	0
ABCC4*TSS317	0	0	0	4.19397	0	0	0	0	0	0	0	0	0	0	0	0	0	0	0	0	0	0	3.07467	0	0	0	0	0	0	0	0	0	0	0	0	0	0	0	6.14934	0
ABCC4*TSS317	0	1.39799	0.599139	0	0	0	0	0	0	0	0	0	1.39799	0	0	0	0.838794	0	0	0	0	0	0	0	0	0	6.14934	8.19912	0	0	0	0	2.04978	0	0	0	0	0	0	0
ABCC4*TSS317	0	0	0	0	0	0	0	0	0	0	0.465997	0	0	0	0	0	0	0	0	0	0	0	0	0	0	0	0.768668	0	0	0	0	1.22987	2.04978	0	0	0	0	0	0	15.3734
ABCC4*TSS317	0	0	0	2.09699	0	0	0	0	0	0	0	0	0	0	0	0	0	0	0	0	0	0	0	0	0	0	0	0	0	0	0	0	18.448	2.04978	0	2.04978	0	0	1.22987	0
ABCC4*TSS317	0	0	0.838794	0	0.838794	0	0	0	0	0	0	2.79598	0	0	0	0	0	0	0	0	0	0	0	0	0	0	0	0	0	2.04978	0	15.3734	0	0	0	0	0	0	2.45974	0
ABCC4*TSS317	0	0	0	0	0	0	0	0	0	0	0	0	0	0	0	0	0	1.04849	0	0	0	0	0	0	1.36652	0	0	2.04978	0	0	1.53734	0	0	0	3.07467	0	0	0	1.02489	0
ABCC4*TSS317	0	0	0	3.14548	0	4.19397	0	0	0	0	0	0	0	0	0	0	2.09699	0	0	0	0	6.14934	0	15.3734	0	0	0	0	0	0	1.22987	0	0	0	0	0	3.07467	0	2.04978	0
ABCC4*TSS317	0	0	0	0	0	0	0	0	0	0	0	0	0	0	0	2.79598	0	0	2.09699	0	0	0	0	0	0	0	0	0	0	0	0	0	0	0	0	5.38068	0	0	0	0
ABCC4*TSS317	0	0	0	0	0	0	0	0	2.09699	0	0	0	0	0	0	0	0	0	2.09699	0	0	0	0	0	0	0.878478	0	0	0	0	2.04978	0	3.07467	0	0	0	0	0.878478	12.2987	0
ABCC4*TSS317	1.39799	0	0	0	0	0	0	16.7759	0	0	2.09699	0	2.09699	0	0	0.838794	0	0	0	0	0	0	0	0	0	0	0	18.448	6.14934	0	0	0	0	0	0	0	0	0	1.53734	0
ABCC4*TSS317	0	0	0	0	0	0	0	0	0	0	0	0	0	0	0	0	0	0	0	12.5819	0	0	0	0	0	0	0	0	0	3.07467	6.14934	0	0	0	0	0	0	0	0	6.14934
ABCC4*TSS317	0	0	0	0	0	0	0	0	0	0	4.19397	0	0	0	0	0	0	0	0	0	0	0	0	0	0	0	0	0	0	1.02489	0	0	2.04978	0	0	0	0	0	0	0
ABCC4*TSS317	0	0	0	0	0	0	0	0	0	0	0	20.9699	0	0	0	0	0	0	0	0	0	0	6.14934	0	0	0	0	0	0	0	0	24.5974	0	0	0	6.14934	0	0	0	0
ABCC4*TSS317	0	0	1.04849	0	0	0	0	0	0	0	0	0	0	0	4.19397	0	0	0	0	0	0	0	0	0	0	0	0	0	0	0	6.14934	0	3.07467	6.14934	30.7467	0	0	0	0	0
ABCC4*TSS317	0	0	0	12.5819	0	0.838794	0	0	0	0	0	0	0	0	0	0	0	0	0	0	0	0	0	18.448	0	0	0	4.09956	0	0	0	0	0	0	0	0	0	0	0	3.07467
ABCC4*TSS317	0	1.04849	0	0	0	0	4.19397	1.39799	1.04849	0	0	0	0	0	0	8.38794	4.19397	2.09699	0	0	0	0	0	0	0	0	24.5974	2.04978	0	0	0	0	0	0	0	24.5974	0	0	0	3.07467
ABCC4*TSS317	0.698995	0	0	0	0	0	0	0	0	0	0	0	0	1.04849	0	0	0	0.524246	4.19397	0	0	0	0	0	0	0	0	0	0	0	0	0	0	0	0	3.07467	0	0	9.22401	6.14934
ABCC4*TSS317	0	0	0	0	0	0	0	0	0	0	0	0	0.599139	0	0	0	0	0	0	0	0	0	0	0	0	0	0	10.2489	0	0	6.14934	3.07467	0	0	0	0	0	0	0	0
ABCC4*TSS317	0	0	0	1.39799	0	0	0	0	0	4.19397	0	0	0	0	0	0	0	0	0	0	0	0	3.07467	0	0	0	0	0	0	6.14934	4.09956	0	0	1.53734	0	0	0	0	0	33.8214
ABCC4*TSS317	0	0	0	0	4.19397	0	0	0	0	0	0	0	0	0	0	0	0	0	0	0	6.14934	0	6.14934	3.07467	0	0	0	0	0	0	0	0	0	0	0	0	0	0	0	0
ABCC4*TSS317	0	0	0	0	0	0	0	0	1.39799	0	0	0	0	0	0	0	4.19397	0	0	0	0	0	3.07467	0	0	0	0	0	0	0	0	15.9883	4.09956	0	3.07467	3.07467	0	0	0	0
ABCC4*TSS317	0	0	0	0	0	0	1.39799	0	0	0	0	0	0	0	0	0	0	0	0	0	1.02489	0	0	0	0	0	0	0	0	0	0	0	0	2.45974	0	0	0	0	0	0
ABCC4*TSS317	0	0	0	0	0	0	0	0	0	0	0	0	0	0	0	0	0	0	0	0	0	0	0	9.22401	6.14934	0	3.07467	0	0	0	0	0	0	0	0	0	0	2.04978	0	0
ABCC4*TSS317	0	0	0	0	0	0	0	0	0.599139	0	0	0	0	0	0	0	0	2.09699	0	0	0	0	0	0	0	24.5974	0	0	0	0	0	0	2.04978	0	0	6.14934	0	0	6.14934	0
ABCC4*TSS317	0	0	0	0	0	0	0	0	0	0	0	0	0	0	0	0	0	0	0	0	0	0	0	0	1.02489	0	0	0	0	0	0	0	0	0	0	0	0	6.14934	0	0
ABCC4*TSS317	0	0	0	0	0	0	0	0	0	4.19397	0	0	0	0	0	0	0	0	0	0	0	0	0	0	1.02489	0	1.53734	9.22401	1.02489	0	3.07467	0	0	1.22987	0	0	0	0	1.53734	6.14934
ABCC4*TSS317	0	0	0	0	0	0	0	0	0	0	0	1.04849	0	0	0	0	0	0	0	0	0	0	0	0	0	0	0	0	3.07467	24.5974	0	0	0	0	0	0	0	0	0	6.14934
ABCC5*TSS289	0	0	0	0	0	16.7759	0	4.19397	0	0	0	46.1337	0	0	0	0	0	12.5819	0	0	0	0	0	0	2.04978	33.8214	0	0	0	0	0	36.8961	0	0	0	0	0	24.5974	0	0
ABCC5*TSS289	0	0	0	33.5518	0	0	0	0	0.698995	5.87156	0	0	0	0.838794	0	9.58622	0	0	0	0.698995	0	0	0	67.6428	0	0	0	0	0	21.5227	6.14934	0	0	0	6.14934	12.2987	0	0	0	1.02489
ABCC5*TSS289	4.19397	18.8729	0	0	0	0	0	20.9699	2.09699	0	0.838794	0	1.79742	29.3578	0	0	0.698995	0	0.599139	20.9699	3.07467	18.448	0	0	0	0	0	18.448	0	0	0	1.22987	0	6.14934	0	0	1.02489	1.22987	0.878478	61.4934
ABCC5*TSS289	0	0	0	0	2.79598	20.9699	12.5819	0	0	0	6.98995	41.9397	2.79598	0.838794	0	1.04849	4.19397	2.99569	1.39799	0.698995	0	0	0	0	0	67.6428	0	0	0	0	0	43.0454	0	0	1.53734	4.09956	0	9.22401	0	1.02489
ABCC5*TSS289	0	1.39799	16.7759	20.9699	6.29096	0	0	0.524246	4.19397	9.78593	2.09699	0	0.698995	0	4.19397	3.35518	5.24246	0	1.39799	2.09699	0	0	24.5974	49.1947	0	0	0	0	4.09956	22.5476	0	0	4.61201	0	8.19912	39.9707	0	1.53734	2.04978	0
ABCC5*TSS289	14.6789	0	6.29096	0	0	0	18.8729	2.09699	7.33945	0	0	0	29.3578	4.19397	6.29096	0.698995	2.09699	0	20.9699	0	24.5974	43.0454	0	0	0	0	36.8961	21.5227	1.53734	0	0	0	33.8214	24.5974	0	4.61201	0	0	33.8214	10.2489
ABCC5-AS1	0	0	0	0	0	0.838794	0	0	0	0	0	0	4.19397	0	0	0	0	0	0	0	0	0	0	1.53734	0	0	0	0	0	0	0	0	6.14934	3.07467	0	0	0	1.53734	0	0
ABCC6*TSS278	2.09699	2.09699	0	2.09699	0	0	2.09699	0	0	2.09699	4.19397	1.04849	0	0	0	0	0	0	0	0	3.07467	4.09956	4.09956	0	4.09956	1.53734	0	6.14934	4.09956	2.04978	24.5974	6.14934	0	12.2987	10.2489	0	9.22401	14.3485	3.07467	12.2987
ABCC6*TSS278	2.09699	0	4.19397	1.39799	0	0	0	0	0	0	2.09699	0	4.19397	0	1.39799	8.38794	0	0	4.19397	4.19397	27.672	0	12.2987	26.6472	1.02489	6.14934	36.8961	0	3.07467	30.7467	6.14934	3.07467	12.2987	2.04978	6.14934	24.5974	24.5974	4.09956	39.9707	18.448
ABCC6*TSS278	0	1.39799	0	2.09699	0	0	0	0	4.19397	0	0	1.39799	0	4.19397	0	4.19397	0	0	8.38794	4.19397	14.3485	34.8463	12.2987	24.5974	58.4188	6.14934	24.5974	43.0454	12.2987	36.8961	30.7467	6.14934	36.8961	30.7467	4.09956	12.2987	6.14934	1.53734	24.5974	6.14934
ABCC6*TSS66	1.39799	0.838794	0	8.38794	4.19397	0	2.79598	4.19397	0	2.09699	0.838794	1.39799	0	1.67759	1.04849	0	2.09699	0	0	0	0	0	12.2987	0	6.14934	0	2.04978	6.14934	0	4.61201	24.5974	7.68668	0	6.14934	7.68668	0	6.14934	21.5227	0	6.14934
ABCC6*TSS66	0	0	4.19397	4.19397	0	0	0	0	0	0	4.19397	0	4.19397	4.19397	1.39799	4.19397	4.19397	1.04849	4.19397	0.838794	30.7467	0	12.2987	55.3441	1.53734	12.2987	73.7921	0	2.04978	43.0454	0	0	24.5974	6.14934	4.09956	30.7467	24.5974	7.68668	36.8961	6.14934
ABCC6*TSS66	0	4.19397	2.09699	0	0	0	0	0	4.19397	0	0	1.39799	0	4.19397	0	4.19397	0	0	4.19397	4.19397	21.5227	67.6428	6.14934	30.7467	24.5974	4.09956	55.3441	55.3441	12.2987	73.7921	49.1947	12.2987	43.0454	36.8961	4.09956	30.7467	6.14934	0	18.448	6.14934
ABCC6P1	0	0	0	0	0	0	4.19397	4.19397	8.38794	4.19397	4.19397	0	4.19397	0.838794	0	0	1.39799	4.19397	0	0	6.14934	6.14934	30.7467	24.5974	36.8961	39.9707	34.8463	46.1201	43.0454	30.7467	49.1947	55.3441	55.3441	23.06	49.1947	16.3982	16.3982	6.14934	6.14934	6.14934
ABCC6P2	4.19397	0	8.38794	0	0	0	0	2.79598	8.38794	4.19397	0	1.04849	0.524246	0.698995	0	0	0	0	0	0	0	0	24.5974	36.8961	43.0454	46.1201	22.1376	20.4978	24.5974	12.2987	36.8961	16.9107	10.7614	14.7584	13.3236	12.2987	24.5974	6.14934	0	9.22401
ABCC6P2	0	0	8.38794	0	0	0	1.39799	4.19397	4.19397	4.19397	2.79598	2.09699	1.04849	0.698995	2.09699	0	0	0	0	0	6.14934	0	0	2.04978	18.448	18.448	9.22401	18.448	22.5476	18.448	6.14934	16.3982	18.448	22.5476	79.9415	33.8214	36.8961	43.0454	2.04978	3.07467
ABCC8*TSS349	0.838794	1.39799	1.04849	0	3.14548	3.14548	0	0	0	0	0	0	0	0	0	0	0	0	0	0	1.53734	6.14934	3.07467	0	0	3.07467	0	0.878478	0	0	0	0	0	1.02489	0	0	0	0	0	0
ABCC8*TSS349	0	0.698995	0	0	0	0	2.09699	0	0	0	0	0	0	0	0	0	0	0	0	1.04849	0	0	0	0	0	0	0	0	0	0	0	0	0	0	0	0	0	0	2.306	3.07467
ABCC8*TSS349	2.09699	3.14548	2.09699	3.14548	0	0	0	0	0	0	0	0	0	0	0	0	0	0.698995	0	0	6.14934	0	0	3.07467	3.07467	0	2.04978	0	0	0	0	0	0	0	2.04978	2.04978	0	0	0	0
ABCC8*TSS349	0	0	0	0	2.09699	0	0	0	0	0	0	0	0	0	0	0	1.39799	0	1.39799	0	0	0	1.53734	0	0	3.07467	0	0	0	0	0	0	0	0	0	0	0	0.768668	4.09956	6.14934
ABCC8*TSS349	3.14548	4.19397	0	1.04849	0	0	0	0	0	0	1.04849	0	0	0	1.39799	0	0	4.19397	0	0	0	0	3.07467	0	2.04978	0	0	0	0	0	0	0	0	0	2.04978	0	0	2.45974	0	0
ABCC8*TSS349	0	0	0	0	0	0	0	0	0	0	0	0	2.09699	0	0	0	0	1.39799	1.04849	1.04849	0	0	0	6.14934	0	0	0	0	0	0	0	1.53734	0	0	0	1.53734	4.09956	4.09956	3.07467	0
ABCC8*TSS349	4.19397	1.04849	0	0	0	0	0	0	0.322613	0	0	0	0	0	0	0	0.599139	0	0	4.19397	0	0	0	0	0	0	0	2.04978	0	0	0	2.04978	0	0	2.04978	0	0	0	0	0
ABCC8*TSS349	0	0	0	0	0	0	0	0	0	0	0	4.19397	0	0	0	2.09699	4.19397	3.14548	3.14548	0	1.53734	0	0	0	0	0	0	0	0	0	0	0	0.878478	0	0	33.8214	12.2987	0	0	3.07467
ABCC8*TSS349	0	0	0	0	0	0	0	0	0	0	0	0	0	0	0	0	1.04849	2.09699	0	0	0	0	0	0	0	0	0	0	1.53734	0	0	0	0	0	0	0	0	0	2.04978	0
ABCC8*TSS349	2.09699	0	0	0	0	0	0	0	0	0	0	0	0.838794	0	0	0	3.14548	0	1.04849	0	3.07467	0	0	0	0	0	0	0	0	3.07467	0	0	0	0	55.3441	6.14934	0	0	0	0
ABCC8*TSS349	0	0	0	0	0	0	0	0	0	0	0	0	0	0	0	0	0	0	0	0	0	0	0	0	3.07467	0	0	0	2.04978	0	0	0	0	0	0	0	0	0	0	0
ABCC8*TSS349	0	0	0	0	0	0	0	0	0	0	0	0	0	0	0	1.04849	4.19397	0	0	0	0	0	0	0	0	0	0	0	0	0	0	3.07467	0	20.4978	3.07467	0	0	0	0	0
ABCC8*TSS349	0	0	0	0	0	1.04849	0	0	0	0	0	0	4.19397	0	0	0	0	0	0	0	0	0	0	0	0	0	1.02489	0	0	0	0	0	2.45974	0	0	2.04978	0	0	0	0
ABCC8*TSS349	0.465997	0	0	0	0	0	0	0	0	0	0	0	0	2.51638	3.14548	3.14548	0	0	0	0	0	0	0	0	0	0	0	0	0	0	0	0	24.5974	0	0	0	0	0	0.878478	0
ABCC8*TSS349	0	0	0	0	0	0	0	0	1.39799	0	0	0	0	0	0	0	2.09699	0	0	0.465997	0	0	0	0	0	0	0	0	3.07467	0	0	0	0	0	0	0	0	0	0	0
ABCC8*TSS349	0	0	0	0	0	0	0	0	0	0	0	0	3.59483	0	0	0	0	0	0	0	0	0	0	0	0	0	3.07467	0	0	0	0	30.7467	0	0	3.07467	0	0.878478	2.04978	0	0
ABCC8*TSS349	0	0	0	0	0	0	0	0	0	0	0	0	2.09699	0	0	0	0	0.465997	2.09699	0	3.07467	0	0	2.04978	0	0	2.04978	0	0	0	0	1.22987	0	0	0	6.14934	0	0	0	0
ABCC8*TSS349	0	0	0	1.39799	0	4.19397	0	0	0	0	4.19397	1.04849	4.19397	0	0	0	0	0	0	0	2.04978	0	1.53734	0	0	0	0	0	0	0	18.448	0	0	2.04978	0	2.04978	0	0	0	0
ABCC8*TSS349	0	0	0	0	0	1.39799	0	0	0	0	0	0	0	0	0	0	0	0	0	0	1.53734	0	1.53734	0	0	2.04978	0	0	0	0	0	0	0	0	0	0	0	0	0	0
ABCC8*TSS349	0	0	0	0	0	0	0	0.698995	0	8.38794	3.14548	3.14548	0	0	0	0	0	0	0	0	0	0	0	0	0	0	0	0	2.306	12.2987	1.53734	0	0	0	0	0	0	3.07467	0	0
ABCC8*TSS349	0	0	0	0	0	0	0	0	0	1.04849	0	0	0	0	0.465997	0	0	0	0	0	0	1.02489	0	3.07467	0	0	0	0	0	0	1.22987	0	1.22987	0	0	0	0	0	0	1.53734
ABCC8*TSS349	0	0	0	0	0	0	0	0	0	0	0	0	0	0	0	0	0	0	0	0	0	0	0	0	0	0	0	0.768668	6.14934	0	3.07467	0	2.04978	0	0	0	0	0	0	0
ABCC8*TSS349	0	0	0	0	0	0	0	0	0	0	0	0	0	0	0	0	0	0	0	0	0	2.04978	2.04978	0	0	0	0	0	0	0	0	0	0	0	0	0	0	0	0	0
ABCC8*TSS349	0	0	0	0	0	0	0	0	4.19397	0	0	0	0	0	0	0	0	0	0	0	0	0	0	0	0	0	4.09956	9.22401	0	2.04978	0	0	0	0	3.07467	0	1.53734	0	0	0
ABCC8*TSS349	0	0	0	0	0	0.838794	0	0	0	0	0	0	2.09699	0	0	0	0	0	0	0	0	0	0	0	0	0	1.22987	0	0	2.04978	0	0	0	0	0	0	0	0	0	0
ABCC8*TSS349	0	0	0	0	0	2.09699	1.04849	3.14548	0	0	0	0	0	0	0	0	0	0	0	0	0	0	0.878478	0	0	33.8214	9.22401	0	0	0	0	0	0	0	0	0	2.04978	0	0	0
ABCC8*TSS349	0	0	0	0	0	0.698995	0	0	0	0	0	0	0	0	0	0	0	0	0	0	0	0	0	0	0	0	0	0	0	0	0	0	0	0	0	1.53734	0	0	0	0
ABCC8*TSS349	0	0	0	0	0	0	3.14548	0	0	0	0	0	0	0	0	4.19397	0	0	0	0	0	0	0	6.14934	55.3441	12.2987	3.07467	0	0	0	0	0	0	0	0	0	0	0	0	0
ABCC8*TSS349	0	0	0	0	0	0	0	0	0	0.698995	0	0	0	0	0	0	1.39799	0	0	0	0	0	2.04978	0	0	0	0	0	0	0	0	0	0	2.04978	0	0	0	0	0	0
ABCC8*TSS349	0	0	0	0	1.39799	0	0	0	0	0	0	0	0	0	0	0	0	0	0	0	0	6.14934	0	20.4978	8.19912	3.07467	0	1.02489	0	0	0	0	0	0	0	0	2.04978	0	0	0
ABCC8*TSS349	0	0	0	0	0	4.19397	0	0	0	0	0	0	0.838794	1.39799	0	0	0	0	0	0	0	0	0	0	2.04978	0	0	0	0	0	0	0	0	0	0	1.53734	0	0	0	0
ABCC8*TSS349	0	0	0	1.39799	1.04849	0	0	0	0	0	0	0	0	0	1.04849	0	0	0	0	0	0	0	24.5974	0	0	0	0	0	0	0	1.53734	0	2.04978	0	0	0	3.07467	0	0	0
ABCC8*TSS349	0	4.19397	0	0	0	0	0	2.09699	0	0	0	0	0	1.39799	2.09699	0	0	4.19397	0	0	0	2.45974	0	0	0	0	0	0	0	0	0	0	0	0	0	0	1.02489	0	0	0
ABCC8*TSS349	0	0	0	0	0	0	0	0	0	0	0	0	0	0	0	0	0	0	0	0	0	30.7467	0	0	0	0	0	0	3.07467	0	0	0	0	0	0	2.04978	0	0	0	0
ABCC8*TSS349	0.599139	2.09699	0	0	0	0	0	0	0	0	0	0	0	0	0	0	0	0	0	0	0	0	0	0	0	0	0	0	0	0	0	0	0	0	0	0	0	0	0	0
ABCC8*TSS349	4.19397	4.19397	0	0	0	0	0	0	0	0	0	0	0	0	0	0	0	0	0	0	18.448	6.14934	0	1.02489	0	0	3.07467	0	0	2.04978	0	0	1.53734	0	0	0	0	0	0	0
ABCC8*TSS349	0	0	0	0	0	0	0	0	0	0	0	0	0	1.04849	0	0	0	0	0	8.38794	0	0	0	1.02489	0	0	0	0	0	0	0	0	0	0	0	0.768668	0	0	0	12.2987
ABCC8*TSS349	0	0	0	0	0	0	0	0	0	0	1.39799	0	0	0	0	0	0	0	0	0	6.14934	0	0	0	0	0	0	0	0	0	2.04978	0	0	0	0	0	2.04978	0	0	2.04978
ABCC8*TSS349	0	0	0	0	0	0	0	0	0	0	2.09699	0	0	0	0	0	0	0	0	0	0	0	0	0	0	0	0	0	0	0	0	0	0	0	0	0	0	0	6.14934	6.14934
ABCC9*TSS62	0	0	0	0	0	0	0	0	0	0	0	0	0	0	0	0	0	0	0	0	0	0	0	0	6.14934	0	0	0	0	0	0	6.14934	3.07467	0	0	0	0	0	0	0
ABCC9*TSS62	0	0	0	0	0	0	0	0	1.39799	0	0	4.19397	0	0	0	0	0	0	1.39799	0	0	0	0	6.14934	0	0	0	0	8.19912	18.448	0	0	0	0	0	0	10.2489	0	0	6.14934
ABCC9*TSS62	0	0	0	0	0	0	0	0	0	4.19397	0	0	0	0	0	0	0	1.39799	0	0	0	0	1.53734	6.14934	0	0	0	0	0	6.14934	0	0	2.04978	0	0	0	0	0	3.07467	0
ABCC9*TSS62	1.04849	0	0	0	0	0	0.838794	0	0	0	0	0	0	0	0	0	0	0	0	4.19397	0	0	0	3.07467	0	0	2.45974	2.04978	2.04978	0	0	0	0	0	12.2987	0	0	3.07467	0	0
ABCC9*TSS62	0	0	0	0	0	0	0	0	0	0	0	0	0	0	0	0	0	0	0	0	3.07467	6.14934	0	0	0	0	3.07467	0	0	3.07467	0	0	0	0	0	0	0	0	0	0
ABCC9*TSS62	0	0	0	0	1.04849	0	0	4.19397	0	0	0	0	0	4.19397	0	0	0	0	0	0	0	3.07467	0	0	4.61201	3.07467	0	0	0	0	0	0	6.14934	0	0	0	0	0	0	0
ABCC9*TSS62	0	0	0	0	0	0	0	0	0	0	0	0	0	0	0	0	0	0	0	0	0	0	0	0	0	0	0	0	0	0	0	0	0	0	0	6.14934	0	0	0	6.14934
ABCC9*TSS62	0	0	4.19397	1.39799	4.19397	0	0	0	1.39799	0	0	0	0	0	0	0	1.67759	0	2.79598	0	0	0	9.22401	4.09956	0	0	0	0	2.04978	0	43.0454	6.14934	0	0	0	0	0	0	0	0
ABCC9*TSS62	0	0	0	0	0	0	0	0	0	0	0	0	0	0	0	0	0	0	0	0	0	0	0	6.14934	2.04978	0	0	0	0	0	0	0	0	0	0	0	0	2.04978	0	0
ABCC9*TSS62	1.04849	0	0	0	0	0	1.04849	0	0	0	0	0	0	0	0	0	0	0	0	0	4.61201	18.448	0	0	0	6.14934	0	6.14934	18.448	0	0	0	0	0	0	0	0	0	0	0
ABCC9*TSS62	0	0	0	0	0	0	0	0	0	0	0	0	0	0	0	0	0	0.698995	0	4.19397	6.14934	0.878478	0	2.04978	0	0	0	0	0	0	0	0	0	0	0	3.07467	0	0	3.07467	12.2987
ABCC9*TSS62	4.19397	0	0	0	0	0	0	0	0	0	0	0	0	0	0	0	4.19397	0	0	0	0	0	0	1.22987	0	0	6.14934	0	0	6.14934	0	0	0	0	0	0	0	0	0	0
ABCC9*TSS62	0	0	0	2.09699	0	0	0	0	0	1.39799	0	0	0	0	0	0	0	2.09699	0	0	0	0	0	0	0	0	0	0	0	0	6.14934	0	0	6.14934	0	0	6.14934	6.14934	0	0
ABCC9*TSS62	0	0	0	0	0	0	0	0	0	0	0	0	0	0	0	0	0	0	0	0	0	0	0	0	0	0	0	0	0	0	0	0	0	0	0	0	6.14934	0	2.04978	0
ABCC9*TSS62	0	0	0	0	0	0	0	0	0	0	0	1.39799	0	0	4.19397	0	0	0	0	0	0	0	0	6.14934	0	0	0	0	6.14934	0	0	0	0	0	6.14934	0	0	2.04978	0	0
ABCC9*TSS62	0	0	0	2.09699	0	0	0	0	0	0	0	0	0	0	0	0	0	0	4.19397	0	2.04978	0	1.02489	0	0	0	0	0	0	0	0	0	0	0	3.07467	2.04978	0	0	0	0
ABCC9*TSS62	0	1.39799	1.39799	0	0	0.838794	0	0	2.79598	0	0	0	0	0	0	0	0	0	0	1.39799	0	3.07467	0	0	0	0	0	0	0	2.04978	0	2.04978	12.2987	2.04978	0	0	0	0	6.14934	0
ABCC9*TSS62	0	0	0	0	2.09699	0	0	0.838794	0	0	0	0	0	2.09699	0	0	0	1.04849	0	1.04849	0	3.07467	6.14934	0	1.53734	0	0	0	0	0	3.07467	0	0	0	0	0	0	1.53734	6.14934	0
ABCC9*TSS62	0	0	0	0	0	0	0	1.39799	0.838794	2.09699	0	0	0	0	0	1.39799	0	0	0	0	0	0	0	0	0	0	6.14934	2.04978	0	0	18.448	6.14934	0	1.53734	0	2.04978	0	0	0	0
ABCC9*TSS62	0	0	0	1.04849	0	0	0	0	0	0	0	0	0	0	0	0	1.39799	0	0	0	0	0	0	1.53734	0	0	0	0	0	3.07467	0	0	0	0	6.14934	0	2.04978	0	0	0
ABCC9*TSS62	0	0	0	0	0	0	0	0	0	0	0	0	0	1.04849	0	0	0	0	0	0	6.14934	0	0	0	0	0	0	0	6.14934	0	1.53734	0	0	0	0	2.04978	6.14934	0	0	0
ABCC9*TSS62	0	0	0	0	0	4.19397	0	0.838794	0	0	0	0	0	0	0	0	0	0	0	0	0	6.14934	9.22401	0	0	0	0	3.68961	0	3.07467	0	0	0	0	0	0	0	3.07467	0	0
ABCC9*TSS62	0	0	0	0	0.698995	1.04849	0	0	0	0	0	0	2.09699	0	0	0	0	0	0	0	0	0	0	0	0	0	3.07467	2.04978	0	0	0	0	0	0	6.14934	6.14934	0	0	0	1.53734
ABCC9*TSS62	0	0	0	0	0	0	0	0	0	0	0	0	0	0	0	0	0	0	0	0	6.14934	0	0	0	0	0	2.04978	0	0	0	0	0	0	0	0	0	0	0	0	0
ABCC9*TSS62	0	0	0	0	0	0	0	0	0	0	0	0	0	1.39799	0	0	0	0	0	0	0	12.2987	0	0	3.07467	0	1.53734	0	0	0	0	2.04978	6.14934	2.04978	0	0	0	3.07467	0	0
ABCC9*TSS62	0	0	0	4.19397	0	0	0	4.19397	0	0	0	0.465997	0	0	1.39799	0	0	0	0	0	0	0	0	0	0	0	0	0	0	0	0	0.878478	0	0	0	0	0	0	0	6.14934
ABCC9*TSS62	0	0	1.39799	0	0	0	0	0	0	0	0	0	0	0	4.19397	0	0	0	0	0	0	1.53734	9.22401	0	1.22987	0	0	2.04978	2.04978	3.07467	0	2.04978	0	0	0	0	6.14934	0	0	3.07467
ABCC9*TSS62	0	0	0	0	4.19397	0	0	0	0	0	0	0	0	0	0	0	0	0.838794	2.09699	0	0	3.07467	0	3.07467	0	0	0	0	0.68326	0	0	0	0	6.14934	0	6.14934	0	2.45974	3.07467	0
ABCC9*TSS62	0	4.19397	0	0	0	0	0	0	0	0	0	0	0	1.67759	0	0	0	0	0	0	6.14934	0	0	0	0	6.14934	0	0	0	6.14934	0	0	0	0	6.14934	0	0	0	2.04978	0
ABCC9*TSS62	0	0	1.39799	0	0	4.19397	0	0	0	0	0.838794	0	0	0	0	0	0	0	4.19397	0	0	0	0	6.14934	0	0	0.68326	0	0	0	0	0	6.14934	6.14934	0	2.45974	0	0	18.448	0
ABCC9*TSS62	0	0	0	0	0	0	0	0	0	2.09699	0	0	0	0	0	0	0	0	0	0	0	0	0	0	12.2987	0	0	4.09956	0	1.53734	0	0	0	0	0	0	0	0	0	0
ABCC9*TSS62	0	0	0	0	0	0	0	0	0	0	0	0	1.39799	0	0	0	0	4.19397	0	0	0	0	0	0	0	0	0	0	0	6.14934	0	0	0	4.09956	0	0	3.07467	0	0	0
ABCC9*TSS62	0	0	0	0	4.19397	0	0	0	0	0	0	0	0	0	0	0	1.04849	0	0	0	0	0	3.07467	0	0	36.8961	0	0	0	0	0	0	0	0	0	0	0	0	6.14934	0
ABCC9*TSS62	0	0	0	0	0	0	0	0	0	0	1.04849	0	1.04849	0	0	0	0	0	0	2.09699	0	0	0	0	0	0	0	0	0	0	0	6.14934	0	2.04978	1.53734	0	0	0	0	0
ABCC9*TSS62	0.698995	0	0	0	0	0	0	0	0	0	4.19397	0	0	0	0	0	0	0	2.09699	0	1.75696	0	6.14934	49.1947	0	0	0	0	0	0	0	0	0	0	3.07467	2.04978	0	0	0	0
ABCC9*TSS62	0	0	0	0	0	0	0	0	0	4.19397	0	6.29096	0	0	0	0	0	0	0	0	0	0	3.07467	0	0	0	0	0	0	6.14934	0	6.14934	3.07467	0	0	0	6.14934	0	1.75696	0
ABCC9*TSS62	0	0	0	0	0	0	0	0	0	0	0	0	0	0	0	0	0	0	0	0	0	61.4934	0	0	0	0	0	0	0	0	0	0	0	0	0	0	0	0	0	0
ABCC9*TSS62	0	0	0	0	0	0	0	0	0	0	0	0	0	0	0	0	0	4.19397	0	0	0	0	0	0	0	0	0	12.2987	2.04978	6.14934	3.07467	0	0	0	1.22987	2.04978	6.14934	2.04978	0	30.7467
ABCD1*TSS219	0	0	0	0	0	0	0	0	0	4.19397	0	0	0	0	0	0	0	0	0	0	0	0	0	0	0	0	0	0	0	0	0	0	0	0	6.14934	0	0	0	0	6.14934
ABCD2*TSS162	0	0	0	0	0	12.5819	4.19397	6.98995	2.39655	2.99569	4.19397	4.19397	0	0	0	0	0	4.19397	0	0	11.0688	21.5227	16.3982	39.9707	39.9707	86.0908	36.8961	30.7467	13.3236	12.2987	26.6472	18.448	15.3734	46.1201	104.539	18.448	49.1947	49.1947	18.448	18.448
ABCD3*TSS139	1.04849	0	0	0	4.19397	0	0	0	0.838794	1.04849	0	0	0	0	0	0	0	0	1.39799	0	3.07467	0	0	0	6.14934	0	3.07467	0	0	1.53734	0	0	0	3.07467	0	0	0	0	0	0
ABCD3*TSS139	0	0	0	0	0	2.09699	0	4.19397	0	0	1.39799	0	0	0	0	0	16.7759	0	0	0	0	0	0	0	0	0	0	0	0	0	0	0	3.07467	0	0	0	0	0	0	0
ABCD3*TSS139	0	0	0	0	0	16.7759	0	0	0	0	0	0	0	0	29.3578	0	0	0	0	0	3.07467	0	0	0	0	0	0	0	0	0	0	0	6.14934	0	0	0	0	0	0	0
ABCD3*TSS139	0	0	0	41.9397	0	0	0	0	0	0	0	0	25.1638	0	0	0	0	0	4.19397	0	0	1.22987	0	0	0	0	0	0	0	0	6.14934	0	0	0	0	0	0	0	0	0
ABCD3*TSS139	0	25.1638	0	0	0	0	0	0	0	0	20.9699	0	0	4.19397	0	4.19397	0	0	0	16.7759	0	0	0	0	0	0	0	0	0	0	0	0	0	0	3.07467	0	0	0	0	0
ABCD3*TSS139	0	0	0	0	0	0	0.838794	0	5.24246	0	0	0	0	0	0	0	0	4.19397	0	0	0	2.04978	0	0	0	0	0	0	0	0	1.22987	0	0	0	0	0	0	0	0	6.14934
ABCD3*TSS139	0	0	0	0	0	0	4.19397	0	0	0	0	0	0	0	0	8.38794	0	2.09699	0	0	3.07467	0	0	0	0	0	0	0	0	0	0	0	0	0	0	0	0	0	0	0
ABCD3*TSS139	0	2.09699	0	0	12.5819	0	0	0	0	0	0	0	0	4.19397	0	0	0	4.19397	0	0	0	0	0	0	6.14934	0	0	0	0	0	0	0	0	3.07467	0	0	0	0	0	0
ABCD3*TSS139	0	0	4.19397	0	0	0	0	2.09699	0	0	0	1.39799	0	1.39799	0	0	0	0	0	0	0	0	6.14934	0	0	0	0	0	0	0	0	0	0	0	0	0	0	1.53734	0	0
ABCD4	0.698995	0	0	0	0	0	0	25.1638	7.54915	2.09699	0	0	0	0	0	0	0	0	0	0	0	0	0	0	0	1.22987	0	0	0	0	0	0	1.02489	0	0	0	0	2.04978	0	0
ABCD4	0	15.7274	9.22674	4.19397	2.09699	0	0	0	0	0	1.39799	0	1.39799	0	15.3779	5.99139	1.39799	0	0	0	0	0	0	0	0	1.02489	0	0	0	0	0	0	0	0	0	0	0	0	0	0
ABCD4	2.09699	0	0	0	0	1.39799	1.04849	4.19397	54.5216	11.1839	0	1.39799	2.09699	0	0	0.838794	0	0	0	4.19397	0	0	0	1.22987	0	0	0	0	0	0	0	0	0	0	0	0	0	0	0	0
ABCD4	0	0	18.1739	14.6789	0	0	4.19397	1.39799	0	0	0	1.04849	0	0	4.19397	16.7759	8.38794	0	4.19397	1.39799	0	0	0	0	0	0	0	0	0	0	0	0	0	0	0	0	0	0	0	0
ABCD4	0	0	0	0	0	0	1.04849	0	0	35.6488	25.1638	0	0	0	4.19397	4.19397	0	0.838794	0	0	0	0	0	0	0	0	0	0	0	0	0	0	0	0	3.07467	0	0	0	0	0
ABCD4	0	1.04849	0	12.5819	29.3578	0	0	0	0	2.09699	4.19397	0	0	0	0	0	9.43644	20.9699	0.698995	0	0	0	0	0	0	0	0	0	0	0	0	0	0	0	0	0	0	0	0	3.07467
ABCD4	0	0.698995	0	0	2.79598	0	0	0	0	0	20.9699	15.7274	0	0.599139	0	0	2.79598	0	0	0	1.22987	0	0	0	0	0	0	0	0	0	0	6.14934	0	0	0	0	0	0	0	0
ABCD4	0.698995	0	1.04849	0	2.09699	25.1638	2.09699	0	0	0.698995	0	2.79598	4.19397	0	0	0	1.39799	6.98995	9.43644	1.39799	0	0	0	6.14934	0	1.22987	0	0	0	0	0	0	0	3.07467	1.02489	0	0	0	0	0
ABCD4	0	2.09699	1.39799	0	0	0	2.79598	0	0	0	0	6.29096	15.3779	1.39799	2.09699	0	0	0	0	0	0	0	0	0	0	0	0	1.02489	0	0	0	0	0	0	0	0	0	0	3.07467	0
ABCD4	0	0	0	0	0	3.14548	54.5216	2.09699	0	2.09699	1.39799	2.09699	0	2.79598	0	0.698995	0	0	5.59196	15.7274	0	0	0	3.07467	0	0	0	0	0	0	3.07467	0	0	0	0	0	0	0	0	0
ABCD4	18.1739	6.98995	2.09699	0	1.39799	4.19397	2.09699	0	0	0	0	0	0	16.7759	3.14548	0	1.39799	2.09699	1.39799	0	0	0	0	0	0	0	0	0	2.04978	0	0	0	0	0	0	3.07467	0	0	0	0
ABCD4	4.19397	0	0	0	0	0	2.51638	35.6488	7.33945	5.59196	2.09699	0	0	2.09699	0	4.19397	0	0	0	3.35518	0	0	0	0	0	0	0	0	0	0	0	2.04978	0	1.02489	1.22987	0	0	0	0	0
ABCD4	4.19397	12.5819	5.59196	6.98995	6.98995	2.79598	0	0	2.09699	2.09699	4.19397	0	0	4.19397	9.43644	5.39225	6.98995	3.14548	2.09699	0	0	0	0	1.53734	0	0	0	0	0	0	0	0	0	0	0	0	0	0	0	0
ABCD4*TSS193	1.39799	1.39799	2.09699	6.98995	29.3578	3.14548	0	2.09699	2.79598	7.33945	15.7274	0	1.04849	1.39799	6.29096	5.39225	9.43644	3.35518	0	0	6.14934	0	0	0	0	0	0	0	0	2.04978	0	0	0	3.07467	0	0	0	0	0	0
ABCD4*TSS193	8.38794	5.59196	25.1638	2.51638	0	2.09699	7.33945	3.49498	15.3779	4.19397	0	2.79598	7.33945	6.98995	15.7274	4.19397	0	6.29096	3.49498	12.5819	2.04978	0	1.02489	1.02489	3.07467	0	0	0	1.02489	0	0	0	0	0	0	0	0	0	0	0
ABCD4*TSS193	54.5216	14.6789	0	8.38794	5.24246	9.22674	16.7759	14.6789	0	7.33945	12.5819	10.4849	18.1739	16.7759	0	7.33945	9.22674	4.89297	35.6488	10.4849	0	0	1.22987	2.04978	0	0	0	0	0	0	0	0	0	0	0	0	0	0	0	0
ABCD4*TSS193	0.838794	3.49498	10.4849	8.38794	9.43644	25.1638	0	5.24246	4.89297	12.5819	12.5819	44.0367	0	12.5819	8.38794	8.38794	20.9699	5.24246	0	9.22674	0	0	0	0	0	0	0	0	0	0	0	0	0	0	0	0	0	0.68326	0	0
ABCD4*TSS193	11.1839	9.43644	6.98995	2.32998	4.19397	10.4849	10.4849	27.2608	2.09699	10.4849	2.09699	4.89297	8.38794	20.9699	6.29096	5.59196	0	8.38794	27.2608	16.7759	0	0	0	0	0	0	0	0	0	3.07467	0	0	0	0	0	3.07467	0	0	0	0
ABCD4*TSS193	5.59196	1.04849	2.79598	11.1839	25.1638	29.3578	3.14548	2.09699	0	10.4849	16.7759	9.43644	0	0	0	8.38794	29.3578	25.1638	3.35518	0	0	0	0	0	0	0	0	0	0	0	0	0	0	1.22987	0	0	0	0	0	2.04978
ABCE1*TSS248	2.79598	0	0	0	0	0	0	0	0	0	0	0	0	0	0	0	0	0	4.19397	0	0	0	0	0	0	0	1.22987	0	0	0	0	0	0	0	0	0	0	0	0	0
ABCE1*TSS248	0	0	0	0	0	0	1.39799	0	0	0	0	0	0	0	0	2.09699	2.79598	0	0	0	0	0	0	1.22987	0	2.04978	3.07467	2.04978	0	0	0	0	0	0	0	0	0	2.04978	0	0
ABCE1*TSS248	0	0	0	0	0	0	0	0	0	0	0	0	0	0	1.39799	0	0	1.04849	0	0	0	0	0	2.04978	0	0	0	0	0	0	0	0	0	0	0	0	0	0	0	0
ABCE1*TSS248	0	0	0	0	0	0	0	0	0	1.04849	0	0	0.76254	0	0	0	0	0	0	0	0	0	0	0	0	0	0	0	0	0	0	0	0	0	0	0	3.07467	0	2.04978	0
ABCE1*TSS248	0	0	0	0	0	0	0.838794	0	2.09699	0	2.09699	4.19397	0	0	0	0	0	0	2.09699	0	0	0	6.14934	0	0	0	0	0	0	0	1.02489	0	0	0	0	0	2.04978	0	6.14934	0
ABCE1*TSS248	4.19397	0	0	0.838794	0	0	0	0	37.7457	0	0	0	0	0	0	0	1.39799	0	0	0	0	0	0	0	0	0	0	2.04978	0	0	0	0	1.22987	2.04978	0	0	0	0	0	0
ABCE1*TSS248	0	0	0	0	0	0	37.7457	0	0	0	0	0	0	0	1.04849	0	0	0	1.67759	0	0	0	0	0	0	0	0	0	0	0	0	0	0	3.07467	0	0	0	0	0	0
ABCE1*TSS248	0	0	0	2.09699	11.5334	0	0	0	0	0	0	0	0	0	0	2.79598	0	0	0	0	0	0	0	0	2.04978	0	0	0	0	0	0	2.04978	0	0	0	0	0	0	0	0
ABCE1*TSS248	0	0	11.1839	0	0	0	0	0	0	0	0	2.09699	0	0	0	0	0	0	0	2.09699	0	0	0	0	3.07467	0	0	0	0	0	0	0	0	0	0	0	0	0	0	0
ABCE1*TSS248	15.7274	0	4.19397	0	0	0	0	0	1.39799	0	0	0	0	0	0	0	0	0	39.8427	0	0	0	0	2.04978	0	0	3.07467	0	0	0	0	0	0	0	0	0	0	0	0	0
ABCE1*TSS248	0	0	0	0	0	0	0	0	0	0	0	0	0	2.09699	2.09699	1.39799	16.7759	0	0	0	0	0	2.04978	0	2.04978	0	0	6.14934	0	0	0	0	0	0	0	0	1.53734	0	0	0
ABCE1*TSS248	0	1.39799	0	4.19397	4.19397	0	0	0	0	0	2.09699	0	1.39799	0	3.35518	0	0	0	0	0	0	2.04978	0	6.14934	0	0	0	0	0	0	0	0	0	0	0	0	0	0	0	0
ABCE1*TSS248	0	1.04849	2.09699	0	0	0	0	2.09699	0	0	0	0	8.38794	0	0	0	0	0	0	0	0	0	0	0	0	0	0	0	0	0	0	0	0	0	0	0	0	0	0	0
ABCE1*TSS248	0	0	1.67759	0	1.04849	0	0	0	2.09699	0	12.5819	0	1.04849	0	0	0	4.19397	0	0	0	0	0	0	0	0	0	0	0	0	0	0	0	0	0	0	0	6.14934	0	3.07467	0
ABCE1*TSS248	0	0.838794	0	0	0	0	0	0	8.38794	4.19397	0	0	0	4.19397	1.04849	1.39799	0	0	0	0	0	0	0	0	0	0	0	0	0	6.14934	0	2.04978	0	6.14934	0	0	0	0	0	0
ABCE1*TSS248	0	0	0	0	0	0	1.67759	0	0	0	1.39799	1.04849	0	0	0	0	0	0	0	0	0	0	0	0	0	0	0	0	0	0	2.04978	0	0	0	0	6.14934	0	0	0	0
ABCE1*TSS248	0	0	0	0	0	0	0	0	0	0	0	0	0	4.19397	0	0	0	0	0	0	0	0	0	0	0	0	0	0	0	0	0	0	0	0	0	0	0	0	0	0
ABCE1*TSS248	0	0	2.09699	0	0	0	0	0	1.39799	4.19397	0	0	0	0	0	0	0	2.09699	0	0	2.04978	0	0	0	0	0	0	0	0	0	0	0	0	0	0	0	0	0	0	0
ABCF1*TSS24	0	0	0	0	0	0	0	0	0	0	0	0	0	0	0	2.09699	0	0	0	0	0	0	0	0	0	6.14934	0	0	0	0	0	0	0	0	0	0	0	0	0	0
ABCF1*TSS24	0	0	0	2.09699	0	0	0	0	0	0	0	0	0	0	0	0	0	0	0	0	0	0	0	3.07467	0	0	0	0	0	6.14934	6.14934	6.14934	0	0	0	0	0	2.04978	0	0
ABCF1*TSS24	4.19397	0	0	0	0	0	0	0	2.09699	0	0	0	0	0	0	0	0	0	0	0	0	0	0	0	0	0	0	0	3.07467	0	0	0	0	0	6.14934	6.14934	0	0	0	0
ABCF1*TSS24	0	1.39799	0	0	0	0	0	0	0	0	0	4.19397	0	0	0	0	0	0	0	0	0	2.04978	2.04978	0	0	0	0	0	0	0	0	0	0	0	0	0	0	0	0	0
ABCF1*TSS24	0	0	0	0	0	0	0	0	0	0	0	0	0	0	0	0	4.19397	0	2.09699	2.09699	0	6.14934	0	0	0	0	0	0	0	0	0	0	0	0	0	0	0	0	3.07467	3.07467
ABCF1*TSS24	0	0	0	2.79598	4.19397	0	0	0	0	0	0	0	0	0	0	0	0	0	0	0	0	0	0	0	0	6.14934	6.14934	0	0	0	0	0	0	0	0	0	0	0	0	0
ABCF1*TSS24	0	4.19397	0	2.09699	0	0	0	0	2.79598	2.79598	8.38794	0	0	0	0	0	0	2.09699	4.19397	0	0	0	0	0	0	0	0	0	0	0	0	0	0	0	0	0	0	6.14934	2.04978	2.04978
ABCF1*TSS24	0	0	0	4.19397	0	0	0	0	0	0	0	0	0	2.79598	0	0	8.38794	0	0	0	0	0	0	0	0	0	0	0	0	6.14934	0	0	0	0	0	0	0	6.14934	0	0
ABCF1*TSS24	0	0	0	0	0	0	0	0	4.19397	0	0	0	4.19397	2.09699	0	0	0	0	2.79598	2.79598	0	0	0	0	0	0	0	0	0	0	0	0	0	0	6.14934	0	0	0	0	0
ABCF1*TSS24	0	0	0	0	0	0	0	0	0	0	0	0	0	0	0	0	0	4.19397	0	0	0	0	0	0	0	0	0	0	3.07467	0	0	0	0	0	0	0	0	0	0	0
ABCF1*TSS24	0	0	0	0	0	0	0	0	25.1638	0	0	0	0	0	4.19397	0	0	0	0	4.19397	0	0	0	0	0	0	0	0	0	0	0	0	0	0	6.14934	3.07467	2.04978	0	0	0
ABCF1*TSS24	0	0	0	0	0	0	0	0	2.79598	4.19397	0	0	0	0	25.1638	0	0	0	0	0	0	0	0	0	0	3.07467	0	0	0	0	0	0	0	0	0	0	0	0	0	0
ABCF1*TSS24	0	4.19397	0	0	4.19397	0	0	0	4.19397	2.09699	0	0	0	0	2.79598	0	0	0	0	0	0	6.14934	0	0	0	0	0	0	0	0	6.14934	0	0	0	0	0	0	0	0	0
ABCF1*TSS24	8.38794	0	0	0	0	0	0	0	0	0	0	0	0	0	0	0	0	0	0	0	0	0	0	0	0	0	0	0	0	0	0	0	0	0	0	0	0	0	0	0
ABCF1*TSS24	0	0	0	0	0	0	0	0	0	0	0	0	4.19397	0	0	0	0	0	0	0	0	0	0	0	0	0	0	0	0	0	0	0	6.14934	0	0	0	0	0	0	0
ABCF1*TSS24	2.09699	0	0	0	0	0	0	0	0	0	4.19397	8.38794	4.19397	0	0	0	0	0	0	0	0	3.07467	0	0	0	0	0	0	0	0	0	0	0	0	0	0	0	0	3.07467	0
ABCF1*TSS24	0	4.19397	0	0	0	0	0	0	0	0	0	4.19397	0	0	0	0	4.19397	4.19397	8.38794	0	0	0	0	0	0	0	6.14934	0	0	0	0	0	0	0	0	0	0	0	0	0
ABCF1*TSS24	0	0	0	0	0	0	0	0	0	0	0	4.19397	0	0	0	0	4.19397	4.19397	0	0	0	0	0	0	0	0	0	0	0	0	0	0	0	0	0	0	0	0	0	0
ABCF1*TSS24	4.19397	8.38794	4.19397	0	8.38794	0	0	0	0	0	0	0	0	0	0	0	4.19397	0	0	0	0	0	0	0	0	0	0	0	0	0	0	0	0	0	0	0	0	0	0	0
ABCF1*TSS24	0	2.09699	0	0	0	0	4.19397	4.19397	0	0	0	0	0	0	0	4.19397	0	4.19397	4.19397	0	0	0	0	0	0	0	0	0	0	0	0	0	0	0	3.07467	6.14934	0	2.04978	0	0
ABCF1*TSS24	0	0	0	2.09699	0	0	0	4.19397	0	0	0	8.38794	4.19397	0	0	0	0	0	0	0	0	0	0	0	0	0	0	0	0	0	0	0	0	0	0	0	0	0	0	0
ABCF1*TSS24	4.19397	0	0	0	0	0	0	4.19397	2.09699	0	0	0	4.19397	0	0	0	8.38794	4.19397	0	0	6.14934	0	0	0	0	0	0	0	0	6.14934	0	0	0	0	0	0	0	0	0	0
ABCF1*TSS24	0	0	0	0	0	4.19397	0	0	4.19397	0	0	0	4.19397	0	0	0	0	2.09699	0	0	0	0	0	0	0	6.14934	0	0	2.04978	0	0	0	0	0	6.14934	0	0	0	0	0
ABCF1*TSS24	0	0	4.19397	2.09699	0	0	4.19397	4.19397	0	0	2.09699	0	0	2.09699	0	0	0	0	0	2.09699	0	0	0	0	0	0	0	0	0	0	6.14934	0	0	6.14934	0	2.04978	0	0	0	0
ABCF1*TSS24	0	0	0	4.19397	0	0	0	0	0	0	0	0	4.19397	4.19397	0	0	0	0	4.19397	0	0	0	0	0	0	0	0	0	0	0	0	0	0	0	0	0	0	0	6.14934	6.14934
ABCF1*TSS24	0	0	0	0	2.09699	0	0	0	4.19397	0	0	0	2.09699	2.09699	0	0	4.19397	4.19397	0	0	0	0	0	0	0	6.14934	0	0	0	0	0	0	3.07467	3.07467	0	0	0	0	0	0
ABCF1*TSS278	0	0	0	0	0	0	0	0	0	0	0	0	12.5819	0	0	0	0	0	0	0	0	0	0	0	0	0	0	0	0	0	0	0	0	0	0	0	0	6.14934	0	6.14934
ABCF1*TSS278	0	0	0	0	0	0	0	0	0	0	0	0	0	0	0	0	0	0	0	0	6.14934	0	0	1.53734	0	6.14934	0	0	0	6.14934	0	0	0	0	0	0	0	6.14934	0	0
ABCF1*TSS278	0	0	0	0	0	0	2.09699	2.09699	0	0	0	0	0	0	0	0	0	0	0	4.19397	0	0	6.14934	0	6.14934	0	0	0	1.53734	0	6.14934	0	0	0	6.14934	0	0	0	0	0
ABCF1*TSS278	0	0	0	12.5819	0	0	0	0	0	0	0	4.19397	0	0	0	0	0	4.19397	0	0	0	0	6.14934	0	0	0	0	6.14934	0	0	0	0	0	0	0	6.14934	0	0	0	0
ABCF1*TSS278	0	0	0	0	0	0	0	0	12.5819	0	0	2.09699	0	0	0	0	4.19397	0	0	0	0	0	0	0	0	0	0	0	0	0	0	0	0	3.07467	0	6.14934	0	0	0.878478	0.878478
ABCF1*TSS278	0	0	4.19397	8.38794	3.14548	0	0	0	0	0	4.19397	0	0	0	0	0	2.09699	0	0	0	6.14934	0	0	6.14934	0	6.14934	0	0	0	0	0	0	0	0	0	0	0	0	6.14934	0
ABCF1*TSS278	0	0	0	4.19397	0	0	0	4.19397	8.38794	0	4.19397	0	0	0	0	0	0	1.67759	0	4.19397	6.14934	0	0	6.14934	0	6.14934	0	0	6.14934	6.14934	0	0	0	0	0	0	0	0	0	6.14934
ABCF1*TSS278	0	0	0	0	0	0	0	4.19397	4.19397	0	0	0	4.19397	8.38794	0	0	0	0	0	0	0	0	0	0	0	0	0	0	6.14934	6.14934	6.14934	0	0	6.14934	6.14934	0	6.14934	0	0	0
ABCF1*TSS278	0	0	0	4.19397	0	12.5819	0	2.09699	0	0	0	0	4.19397	0	0	0	0	0	8.38794	0	0	0	0	3.07467	0	0	0	0	0	0	0	0	0	3.07467	6.14934	0	0	0	12.2987	6.14934
ABCF1*TSS278	0	0	0	0	0	0	0	0	0	0	0	0	2.09699	0	0	0	0	4.19397	0	0	0	0	0	0	0	0	0	0	0	0	0	0	0	0	0	0	6.14934	0	0	6.14934
ABCF1*TSS278	0	0	0	4.19397	0	0	0	0	7.33943	0	0	0	0	0	4.19397	2.09699	0	0	0	0	0	0	0	0	0	0	0	0	0	0	0	0	0	0	3.07467	0	6.14934	0	0	0
ABCF1*TSS278	0	0	0	0	4.19397	0	0	0	4.19397	8.38794	0	0	0	0	14.6789	0	0	0	0	0	0	6.14934	0	0	6.14934	6.14934	0	0	6.14934	12.2987	0	0	0	0	0	0	0	0	0	0
ABCF1*TSS278	0	1.39799	12.5819	0	0	0	0	0	4.19397	4.19397	0	0	0	0	8.38794	0	0	0	0	4.19397	0	6.14934	0	0	0	0	6.14934	0	0	3.07467	6.14934	0	0	0	12.2987	0	0	0	0	0
ABCF1*TSS278	14.6789	0	0	0	0	0	0	0	0	0	0	0	0	0	0	0	0	0	0	0	0	0	0	0	0	0	0	0	0	0	0	0	0	0	0	6.14934	0	0	0	0
ABCF1*TSS278	0	0	0	0	4.19397	2.09699	12.5819	0	0	0	0	4.19397	2.09699	0	0	0	0	0	0	0	0	0	0	0	0	0	0	0	0	0	0	0	6.14934	0	0	0	0	6.14934	0	6.14934
ABCF1*TSS278	4.19397	0	0	0	0	0	0	0	4.19397	4.19397	2.09699	0	0	0	0	0	4.19397	0	0	0	6.14934	0	0	0	0	0	0	0	0	0	0	0	0	0	0	0	0	0	6.14934	0
ABCF1*TSS278	0	0	0	0	0	0	0	0	0	0	0	0	0	0	0	2.09699	0	2.09699	0	0	0	0	6.14934	0	6.14934	0	6.14934	0	0	0	0	0	0	0	0	0	0	0	0	0
ABCF1*TSS278	0	4.19397	0	0	0	0	2.09699	0	0	0	0	4.19397	0	0	0	0	0	0	0	4.19397	0	0	0	0	0	0	0	0	0	0	0	0	0	0	0	0	0	0	0	0
ABCF1*TSS278	4.19397	0	2.09699	0	8.38794	0	0	0	0	0	0	0	0	0	0	0	4.19397	0	0	0	0	0	0	0	0	0	0	0	0	0	0	0	0	0	0	6.14934	0	0	0	0
ABCF1*TSS278	0	0	0	0	4.19397	0	0	2.09699	0	4.19397	0	0	4.19397	0	0	2.79598	0	0	0	0	0	0	0	0	0	0	0	0	0	0	0	0	0	0	0	0	0	0	0	6.14934
ABCF1*TSS278	0	0	0	4.19397	0	0	0	4.19397	0	0	0	4.19397	2.09699	0	4.19397	0	0	0	0	0	6.14934	0	0	3.07467	0	0	0	0	0	6.14934	0	0	0	0	0	0	0	0	0	0
ABCF1*TSS278	4.19397	0	0	0	0	0	0	4.19397	4.19397	0	0	0	0	0	0	2.09699	4.19397	0	0	4.19397	3.07467	0	0	0	0	0	0	0	3.07467	6.14934	0	0	0	0	6.14934	0	0	0	0	0
ABCF1*TSS278	0	0	0	4.19397	0	2.79598	0	0	0	0	0	0	4.19397	0	0	0	0	0	0	0	0	0	0	0	0	0	0	0	0	0	0	0	0	0	6.14934	0	0	0	0	0
ABCF1*TSS278	2.09699	0	1.39799	2.09699	4.19397	0	0	0	0	0	1.67759	0	0	2.09699	0	0	0	0	0	4.19397	0	0	0	0	0	0	0	0	0	0	0	0	0	6.14934	0	6.14934	6.14934	6.14934	0	3.07467
ABCF1*TSS278	0	0	0	4.19397	0	0	0	0	0	0	0	0	0	0	0	0	4.19397	0	2.09699	0	0	0	0	0	0	6.14934	0	0.878478	0	0	0	0	0	0	3.07467	0	3.07467	0	8.19912	6.14934
ABCF1*TSS278	0	12.5819	0	0	4.19397	0	0	0	0	0	0	2.09699	0	0	0	4.19397	0	0	0	0	0	0	0	0	3.07467	6.14934	0	0	0	0	6.14934	0	0.878478	0	0	0	0	0	0	0
ABCF1*TSS311	0	0	0	0	0	0	0	0	0	0	0	0	8.38794	0	0	0	0	0	0	0	0	0	6.14934	0	0	6.14934	0	0	0	0	0	0	0	0	0	0	0	0	0	6.14934
ABCF1*TSS311	0	0	0	0	0	0	0	0	0	0	0	0	0	0	0	0	0	0	0	0	0	0	0	0	0	6.14934	0	0	0	0	6.14934	3.07467	0	0	0	0	0	3.07467	0	0
ABCF1*TSS311	0	0	0	0	0	0	2.09699	4.19397	0	0	0	0	0	0	0	0	0	0	0	4.19397	0	0	0	0	6.14934	0	0	0	0	0	6.14934	0	0	6.14934	0	6.14934	0	0	0	0
ABCF1*TSS311	0	0	0	8.38794	0	0	0	0	0	0	0	4.19397	4.19397	0	0	0	0	0	0	0	0	0	3.07467	0	0	0	0	0	0	0	0	0	0	0	0	6.14934	0	0	0	0
ABCF1*TSS311	0	0	0	0	0	0	0	0	8.38794	0	0	2.09699	0	0	0	0	4.19397	0	0	0	0	3.07467	0	0	0	0	0	0	0	0	0	0	0	0	0	0	0	0	0	0
ABCF1*TSS311	0	0	0	0	8.38794	0	0	0	0	0	4.19397	0	0	0	0	0	2.09699	0	0	0	6.14934	0	0	0	0	0	6.14934	0	0	0	0	0	0	0	0	0	0	0	0	0
ABCF1*TSS311	0	4.19397	0	4.19397	0	0	0	0	0	0	8.38794	0	0	0	0	0	0	2.09699	0	8.38794	6.14934	0	0	6.14934	0	6.14934	0	0	2.45974	2.45974	0	0	0	0	0	0	0	6.14934	0	0
ABCF1*TSS311	0	0	0	0	0	0	0	0	0	0	0	0	0	0	0	0	2.09699	0	0	0	0	0	0	0	0	0	0	0	6.14934	2.04978	6.14934	6.14934	0	0	0	0	0	6.14934	0	0
ABCF1*TSS311	0	0	0	0	0	0	0	2.09699	0	0	0	0	4.19397	4.19397	0	0	0	0	0	0	0	0	0	6.14934	0	0	0	0	0	0	0	0	0	6.14934	2.04978	0	0	0	2.45974	2.45974
ABCF1*TSS311	0	4.19397	0	0	0	0	0	0	0	0	0	0	2.09699	0	0	0	0	4.19397	0	0	0	0	0	0	0	0	0	0	0	0	0	0	0	0	0	0	6.14934	0	0	3.07467
ABCF1*TSS311	0	0	0	0	0	0	0	0	12.5819	0	0	0	0	0	1.39799	0	0	0	0	0	0	0	0	0	0	0	0	0	0	0	0	0	0	0	6.14934	6.14934	3.07467	0	0	0
ABCF1*TSS311	0	0	0	0	0	0	0	0	0	0	0	4.19397	0	0	25.1638	0	0	0	0	0	0	0	0	0	6.14934	2.04978	0	0	0	3.07467	0	0	0	0	0	0	0	0	0	0
ABCF1*TSS311	0	1.67759	8.38794	0	0	0	0	0	4.19397	4.19397	0	0	0	0	0	0	0	0	0	0	0	3.68961	0	0	0	0	0	0	0	6.14934	2.04978	0	0	0	2.45974	0	0	0	0	0
ABCF1*TSS311	16.7759	0	0	0	0	0	0	0	0	0	0	0	0	0	0	0	0	0	0	0	0	0	0	0	0	0	0	0	0	0	0	0	0	0	0	3.07467	0	0	0	0
ABCF1*TSS311	0	4.19397	0	0	0	0	16.7759	0	0	0	0	4.19397	1.67759	0	0	0	0	0	0	0	0	0	0	0	0	0	0	0	0	0	0	0	3.68961	0	0	0	0	0	0	6.14934
ABCF1*TSS311	4.19397	0	0	0	0	0	4.19397	0	0	0	0	0	0	0	0	0	4.19397	0	0	0	6.14934	2.04978	0	0	0	0	0	0	0	0	0	0	6.14934	0	0	0	0	0	3.07467	0
ABCF1*TSS311	0	0	0	0	0	0	0	0	0	0	0	0	0	0	0	0	0	4.19397	8.38794	0	0	0	0	0	6.14934	0	2.04978	0	0	0	0	0	0	0	0	0	0	0	0	0
ABCF1*TSS311	0	4.19397	0	0	0	0	2.09699	0	0	0	0	4.19397	0	0	0	0	0	1.39799	0	0	0	0	0	0	0	0	0	0	0	0	0	0	0	0	0	0	0	0	0	0
ABCF1*TSS311	0	0	4.19397	0	8.38794	0	4.19397	0	0	0	0	0	0	0	0	0	4.19397	0	0	0	0	0	0	0	0	0	0	0	0	0	0	0	0	0	0	6.14934	0	0	0	0
ABCF1*TSS311	0	0	0	0	0	0	0	4.19397	0	0	0	0	0	0	0	2.09699	0	0	0	0	0	0	0	0	0	0	0	0	0	0	0	0	0	0	0	6.14934	0	0	0	0
ABCF1*TSS311	0	0	0	4.19397	0	0	0	1.39799	0	0	0	0	4.19397	0	0	0	0	0	0	0	6.14934	0	0	6.14934	0	0	0	0	0	0	0	0	0	0	0	0	0	0	0	0
ABCF1*TSS311	1.39799	0	0	0	0	0	0	4.19397	4.19397	0	0	0	0	0	0	0	0	0	0	0	6.14934	0	0	0	0	0	0	0	6.14934	2.04978	0	0	0	0	0	0	0	0	0	0
ABCF1*TSS311	0	0	0	4.19397	0	2.09699	0	0	0	0	0	0	4.19397	0	0	0	0	0	0	0	0	0	0	0	0	6.14934	0	0	0	0	0	0	0	0	2.04978	0	0	0	0	0
ABCF1*TSS311	2.09699	4.19397	4.19397	4.19397	0	0	4.19397	4.19397	0	0	2.09699	0	0	1.67759	0	0	0	0	0	4.19397	0	0	0	0	0	0	0	0	0	0	6.14934	0	0	6.14934	0	3.07467	0	6.14934	0	6.14934
ABCF1*TSS311	0	0	0	1.39799	0	0	4.19397	0	0	0	0	0	0	0	0	0	0	0	1.67759	0	0	0	0	0	0	0	0	0	0	0	0	0	0	0	0	0	2.04978	0	3.68961	3.07467
ABCF1*TSS311	0	8.38794	0	0	4.19397	0	0	0	0	0	0	4.19397	0	0	0	0	4.19397	4.19397	0	0	0	0	0	0	6.14934	2.04978	0	0	0	0	0	0	0	0	0	0	0	0	0	3.07467
ABCF1*TSS31	0	0	0	0	0	0	0	0	4.19397	0	0	4.19397	0	0	0	0	0	0	0	0	0	0	0	0	0	3.07467	0	0	0	0	0	0	0	0	0	0	6.14934	0	0	6.14934
ABCF1*TSS31	0	0	4.19397	0	0	0	0	0	0	0	0	0	0	0	0	0	0	0	0	0	0	0	0	0	0	0	0	0	3.07467	3.07467	0	0	0	0	0	0	0	0	0	6.14934
ABCF1*TSS31	0	0	0	0	2.79598	4.19397	0	0	0	0	0	0	0	0	0	4.19397	0	0	4.19397	0	0	0	0	0	0	0	0	6.14934	0	0	0	3.07467	0	0	0	0	0	0	0	0
ABCF1*TSS31	0	0	0	0	0	0	0	2.79598	0	0	0	0	0	0	0	0	0	0	0	0	0	0	6.14934	0	0	0	0	0	0	0	6.14934	0	0	0	0	3.07467	0	0	0	0
ABCF1*TSS31	0	4.19397	0	0	4.19397	0	0	0	0	0	0	4.19397	4.19397	0	0	4.19397	0	0	0	0	0	0	0	0	0	0	6.14934	0	0	0	0	0	0	6.14934	0	0	0	0	3.07467	0
ABCF1*TSS31	0	0	4.19397	0	0	0	0	4.19397	0	0	0	0	0	0	0	0	0	0	4.19397	4.19397	0	0	0	0	0	0	0	0	0	6.14934	0	0	0	0	6.14934	0	6.14934	0	0	0
ABCF1*TSS31	4.19397	0	0	0	0	0	0	2.09699	1.39799	0	0	0	0	0	0	0	0	0	0	0	0	0	0	0	0	0	0	3.07467	0	0	0	0	0	0	0	0	0	0	0	6.14934
ABCF1*TSS31	0	4.19397	4.19397	0	8.38794	0	0	0	0	0	0	1.39799	4.19397	0	4.19397	0	0	0	0	0	0	0	0	0	0	3.07467	0	0	0	0	0	2.04978	0	0	0	0	0	0	0	0
ABCF1*TSS31	0	0	0	0	0	4.19397	0	0	4.19397	0	0	0	0	0	0	0	0	4.19397	0	0	6.14934	0	0	0	0	0	0	0	0	0	0	0	0	0	0	0	0	0	0	0
ABCF1*TSS31	0	0	0	0	0	0	0	0	4.19397	0	0	0	16.7759	0	0	0	0	0	2.09699	0.838794	0	0	0	0	0	0	0	0	0	0	0	0	0	0	0	0	0	0	4.09956	1.53734
ABCF1*TSS31	0	0	0	0	0	0	0	0	0	0	0	4.19397	2.09699	0	0	0	20.9699	0	0	0	0	0	0	0	6.14934	0	0	0	0	0	0	0	0	0	0	0	0	0	0	0
ABCF1*TSS31	0	0	0	0	0	0	0	0	0	0	0	0	0	0	0	2.09699	0	0	0	0	0	0	0	12.2987	0	0	0	6.14934	0	0	6.14934	0	0	0	0	0	0	0	0	0
ABCF1*TSS31	16.7759	0	0	0	0	0	0	0	0	0	0	0	0	0	0	0	0	0	0	0	0	0	0	0	0	0	0	6.14934	0	0	0	6.14934	0	0	0	0	0	0	0	0
ABCF1*TSS31	0	0	0	0	8.38794	0	0	0	0	0	0.698995	0	0	0	0	0	0	0	0	0	0	0	0	0	0	0	0	0	0	0	6.14934	0	0	0	6.14934	0	0	0	0	0
ABCF1*TSS31	0	0	0	0	0	0	0	0	4.19397	0	0	0	4.19397	4.19397	0	0	0	0	0	0	0	0	0	0	0	0	0	0	6.14934	0	0	0	0	0	6.14934	0	0	6.14934	0	0
ABCF1*TSS31	0	0	0	0	0	0	4.19397	0	0	0	0	0	8.38794	0	0	0	0	0	0	4.19397	0	0	0	0	0	0	0	0	0	0	0	0	0	0	0	0	0	0	0	0
ABCF1*TSS31	0	0	0	0	0	0	0	0	0	0	0	0	0	0	0	4.19397	4.19397	0	0	4.19397	0	0	0	0	0	0	0	0	0	0	0	0	0	0	0	0	0	0	0	0
ABCF1*TSS31	0	0	0	0	0	0	0	0	0	0	0	0	4.19397	0	0	0	0	0	4.19397	0	0	0	0	0	0	0	0	0	0	0	0	0	0	0	0	0	0	0	0	0
ABCF1*TSS31	0	0	4.19397	0	0	2.09699	0	0	0	0	0	0	0	0	0	0	0	0	0	0	0	0	0	0	0	4.09956	0	0	6.14934	0	0	0	6.14934	0	0	0	0	0	6.14934	0
ABCF1*TSS31	0	4.19397	0	0	0	0	0	0	2.09699	0	0	0	0	0	0	0	0	0	0	0	0	0	0	0	0	0	0	0	4.09956	0	0	0	0	0	0	6.14934	0	0	0	0
ABCF1*TSS31	0	0	0	0	0	0	0	0	0	4.19397	0	2.09699	0	0	0	0	0	0	0	0	0	6.14934	0	0	0	0	0	0	0	0	0	4.09956	0	0	0	0	0	0	0	0
ABCF1*TSS31	0	0	4.19397	0	0	0	2.79598	4.19397	4.19397	0	0	2.09699	0	0	2.09699	0	0	0.838794	0	0	0	0	0	0	6.14934	0	0	0	0	0	0	0	0	0	3.07467	0	0	3.07467	0	0
ABCF1*TSS31	0	0	0	0	0	0	0	0	0	2.79598	0	0	0	0	2.09699	2.09699	0	0	1.39799	0	0	0	6.14934	0	0	0	0	0	6.14934	0	0	0	0	0	0	0	0	0	2.04978	0
ABCF1*TSS31	0.698995	0	0	4.19397	0	0	0	0	0	0	0	0	2.79598	4.19397	4.19397	0	0	2.09699	2.09699	4.19397	6.14934	12.2987	0	0	0	6.14934	0	0	0	0	0	6.14934	0	0	0	0	0	0	0	0
ABCF1*TSS323	0	0	0	0	0	0	0	0	0	0	0	0	0	0	0	0	0	0	0	0	0	0	0	0	0	0	0	0	0	0	0	0	0	0	0	0	6.14934	0	6.14934	0
ABCF1*TSS323	0	0	0	0	0	0	0	0	0	0	0	0	0	0	0	0	0	0	0	0	0	0	6.14934	0	0	0	0	0	0	0	0	0	0	0	0	6.14934	0	0	0	0
ABCF1*TSS323	0	0	0	0	0	0	0	0	0	0	0	0	0	0	0	0	0	0	0	0	6.14934	0	6.14934	0	0	3.07467	6.14934	0	0	0	0	0	0	0	0	0	0	0	0	6.14934
ABCF1*TSS323	0	0	0	0	0	0	0	0	0	0	0	0	0	0	0	0	0	0	0	0	0	0	0	0	0	0	0	0	0	3.07467	0	0	0	0	0	0	0	0	0	0
ABCF1*TSS323	0	0	0	0	0	0	0	2.09699	0	0	0	0	0	0	0	0	0	0	0	0	0	0	0	0	0	0	0	0	0	6.14934	0	0	0	0	6.14934	6.14934	0	0	0	0
ABCF1*TSS323	4.19397	0	0	0	0	0	2.09699	0	0	0	0	2.09699	0	0	0	0	0	0	0	0	0	0	0	0	0	0	0	0	0	0	0	0	0	6.14934	0	6.14934	0	0	0	0
ABCF1*TSS323	0	0	0	0	0	4.19397	0	0	0	0	0	0	1.19828	0	0	0	0	0	0	0	0	0	0	0	0	0	0	0	0	0	0	0	0	6.14934	0	0	0	0	0	0
ABCF1*TSS323	0	0	0	0	0	0	0	0	0	0	4.19397	0	0	0	0	0	0	1.19828	0	0	0	0	0	3.07467	0	0	0	0	0	0	6.14934	0	0	0	0	0	0	0	0	0
ABCF1*TSS323	2.09699	0	0	0	0	0	0	0	0	0	0	0	0	0	0	5.59196	0	0	0	0	0	0	0	0	0	0	6.14934	3.07467	0	0	0	0	0	0	0	0	0	0	0	0
ABCF1*TSS323	0	0	0	0	2.09699	0	0	0	0	0	0	0	0	0	0	0	0	0	0	0	0	0	0	0	0	0	0	0	6.14934	0	6.14934	0	0	0	0	0	0	0	0	0
ABCF1*TSS323	12.5819	0	0	0	0	0	1.19828	0	0	0	0	0	0	0	0	0	0	0	0	0	0	0	0	0	0	0	0	0	0	0	0	0	0	0	0	0	3.07467	0	0	0
ABCF1*TSS323	0	0	0	0	0	12.5819	0	0	0	0	0	0	2.09699	0	0	0	0	0	0	0	0	0	0	0	0	0	0	0	0	0	0	0	9.22401	0	0	0	0	0	0	6.14934
ABCF1*TSS323	0	0	0	4.19397	0	0	0	0	0	0	16.7759	0	0	0	0	0	0	0	2.09699	0	3.07467	0	0	0	0	0	0	0	0	0	0	0	0	0	0	0	0	0	0	0
ABCF1*TSS323	0	0	0	0	0	0	0	4.19397	0	0	0	0	0	0	0	12.5819	0	0	0	0	0	0	0	0	0	0	0	0	0	0	0	0	0	0	0	0	0	0	0	0
ABCF1*TSS323	2.09699	2.09699	0	0	0	0	0	0	0	0	0	4.19397	0	0	0	0	0	0	0	0	0	9.22401	0	0	0	0	0	6.14934	0	3.07467	0	0	0	0	0	0	0	0	0	0
ABCF1*TSS323	8.38794	0	0	0	2.09699	0	0	0	0	0	0	0	0	0	0	0	0	0	4.19397	0	0	0	0	0	0	0	6.14934	0	0	0	0	6.14934	0	3.07467	0	0	0	0	0	0
ABCF1*TSS323	0	0	0	0	4.19397	4.19397	0	0	2.09699	0	0	0	0	0	0	0	0	0	0	0	0	0	0	0	0	0	0	0	0	0	0	0	0	0	0	0	0	0	0	0
ABCF1*TSS323	0	0	4.19397	4.19397	0	0	0	0	4.19397	0	8.38794	0	0	0	0	0	0	0	0	0	0	0	0	0	0	0	0	0	0	0	0	0	0	0	0	0	0	0	0	0
ABCF1*TSS323	0	0	0	0	4.19397	0	4.19397	4.19397	0	0	0	0	4.19397	0	0	0	0	0	0	0	6.14934	0	0	0	0	0	0	0	0	0	0	0	0	0	0	0	0	0	0	0
ABCF1*TSS323	1.19828	0	4.19397	0	0	0	0	0	0	0	4.19397	4.19397	0	0	0	0	4.19397	0	0	0	0	0	0	6.14934	6.14934	0	0	6.14934	0	0	0	0	0	0	0	0	0	0	0	0
ABCF1*TSS323	0	0	0	0	1.19828	0	0	0	0	0	0	0	0	4.19397	0	4.19397	0	0	0	0	0	0	0	0	0	0	0	0	0	0	0	6.14934	3.07467	0	0	0	0	0	0	0
ABCF1*TSS323	0	0	0	0	0	0	0	0	1.19828	0	0	4.19397	0	0	0	0	0	0	0	4.19397	0	0	0	0	0	0	0	0	0	0	0	0	0	0	0	0	3.07467	0	0	0
ABCF1*TSS323	0	0	0	0	4.19397	4.19397	0	0	0	0	0	0	1.19828	0	0	1.39799	0	0	0	0	0	0	0	3.07467	0	0	0	0	0	0	0	0	0	0	0	6.14934	0	6.14934	6.14934	0
ABCF1*TSS323	0	0	0	0	4.19397	0	0	0	0	0	0	0	0	4.19397	0	0	0	1.19828	0	2.09699	6.14934	0	0	0	0	0	0	3.07467	0	0	0	0	0	0	0	0	0	0	0	9.22401
ABCF1*TSS323	1.39799	0	0	0	0	0	0	0	4.19397	0	0	0	0	0	0	0	0	0	0	0	6.14934	0	0	0	6.14934	3.07467	0	0	0	0	0	0	0	6.14934	0	0	0	0	0	0
ABCF1*TSS344	0	0	0	0	0	0	0	0	0	0	0	0	4.19397	0	0	0	0	0	0	0	0	0	0	0	0	0	0	0	0	0	0	0	9.22401	0	0	0	0	6.14934	0	0
ABCF1*TSS344	0	0	0	1.39799	0	0	0	0	0	0	0	0	1.39799	0	0	0	2.09699	0	0	0	6.14934	0	0	0	0	0	0	0	0	6.14934	6.14934	0	0	0	0	0	9.22401	0	0	0
ABCF1*TSS344	0	0	0	0	0	0	0	1.39799	0	0	0	0	0	0	0	0	0	1.39799	0	0	0	6.14934	0	0	0	0	0	0	0	0	0	0	0	0	0	0	0	2.04978	0	0
ABCF1*TSS344	2.09699	4.19397	0	0	0	0	0	0	0	4.19397	0	0	0	0	0	0	0	0	0	0	9.22401	6.14934	0	0	0	0	0	0	0	0	0	0	0	0	0	0	0	0	6.14934	0
ABCF1*TSS344	0	0	0	0	0	4.19397	0	0	0	0	0	0	0	4.19397	0	0	2.09699	0	0	0	0	0	0	0	0	6.14934	0	0	0	0	6.14934	0	0	0	0	0	0	0	0	0
ABCF1*TSS344	4.19397	0	0	0	0	0	2.09699	0	0	0	0	0	0	0	0	0	0	4.19397	0	0	0	0	6.14934	0	0	0	2.04978	0	0	0	0	0	0	0	6.14934	0	0	0	0	2.04978
ABCF1*TSS344	1.39799	0	0	0	0	4.19397	0	0	0	0	0	0	4.19397	0	2.09699	0	0	0	0	0	0	0	0	0	4.61201	0	0	0	0	0	0	0	6.14934	0	9.22401	0	0	0	0	0
ABCF1*TSS344	0	0	4.19397	0	0	0	0	0	0	1.04849	4.19397	0	0	0	0	0	0	0	0	4.19397	0	0	0	2.04978	3.07467	0	0	0	4.61201	4.61201	0	6.14934	0	0	0	0	0	6.14934	0	6.14934
ABCF1*TSS344	0	0	0	0	0	0	4.19397	0	0	0	0	0	0	1.04849	0	4.19397	0	0	0	0	0	0	0	0	0	0	0	2.04978	3.07467	0	0	0	4.61201	4.61201	0	0	0	0	0	0
ABCF1*TSS344	0	0	0	0	0	0	0	0	0	0	4.19397	0	0	0	0	0	0	1.04849	0	0	0	0	0	0	0	0	0	0	0	0	0	0	2.04978	0	0	0	0	4.61201	0	0
ABCF1*TSS344	10.4849	0	0	0	0	0	4.19397	0	1.39799	0	0	0	0	0	0	0	0	0	0	0	0	0	0	0	0	0	12.2987	0	6.14934	0	0	0	0	0	0	0	2.04978	3.07467	0	0
ABCF1*TSS344	0	1.04849	0	0	0	25.1638	0	0	0	0	0	0	1.39799	4.19397	0	0	0	0	0	4.19397	0	6.14934	0	0	0	0	0	0	0	0	0	0	0	9.22401	0	0	0	0	0	0
ABCF1*TSS344	0	0	0	0	0	1.04849	0	0	0	0	20.9699	0	0	0	0	0	0	0	0	0	2.04978	3.07467	0	0	0	6.14934	0	0	0	0	0	0	0	0	0	0	0	0	0	0
ABCF1*TSS344	0	0	0	0	0	0	0	0	0	0	0	0	0	0	0	16.7759	0	0	0	0	0	0	6.14934	0	0	3.07467	0	0	0	0	0	0	0	0	0	0	0	0	0	0
ABCF1*TSS344	2.09699	1.39799	0	0	0	0	0	0	0	0	0	0	0	0	0	0	0	0	0	4.19397	0	0	0	0	0	0	0	0	0	2.04978	0	0	0	0	0	0	0	0	0	0
ABCF1*TSS344	8.38794	0	0	0	2.09699	0	0	0	0	0	0	0	0	0	0	0	0	0	0	4.19397	3.07467	0	0	0	2.04978	0	0	0	0	0	0	0	0	0	3.07467	0	0	0	0	0
ABCF1*TSS344	0	0	0	4.19397	4.19397	8.38794	0	0	2.09699	0	0	0	0	0	0	0	0	0	4.19397	0	0	0	0	0	0	0	0	0	0	0	0	0	0	0	0	0	0	0	0	0
ABCF1*TSS344	0	0	0	2.09699	2.09699	0	0	4.19397	4.19397	4.19397	8.38794	0	1.39799	0	0	0	0	0	0	0	0	0	0	0	0	0	0	0	0	0	0	0	0	0	0	0	0	0	0	0
ABCF1*TSS344	0	0	4.19397	0	0	0	0	4.19397	0	0	0	0	4.19397	4.19397	0	0	0	1.39799	0	0	0	0	0	0	0	0	0	0	0	0	0	0	0	0	0	0	0	2.04978	0	0
ABCF1*TSS344	4.19397	0	0	0	0	0	0	0	0	0	0	0	2.09699	0	0	0	4.19397	4.19397	0	0	12.2987	0	0	0	6.14934	0	0	0	2.04978	0	0	0	0	0	6.14934	0	0	0	0	0
ABCF1*TSS344	0	1.39799	0	0	4.19397	0	0	0	0	0	0	4.19397	0	0	0	0	2.09699	0	0	0	0	0	0	0	12.2987	0	0	0	0	0	0	0	2.04978	3.07467	0	0	0	0	6.14934	0
ABCF1*TSS344	4.19397	4.19397	0	0	0	0	1.39799	0	4.19397	0	0	0	0	0	0	4.19397	0	0	0	0	0	0	0	0	0	0	2.04978	0	12.2987	0	0	0	0	0	0	0	0	3.07467	0	0
ABCF1*TSS344	4.19397	0	0	0	0	4.19397	4.19397	0	0	1.39799	0	0	4.19397	0	0	1.39799	0	2.09699	0	0	0	0	6.14934	0	0	0	0	0	0	0	0	0	6.14934	0	0	0	0	9.22401	0	0
ABCF1*TSS344	0	0	0	0	0	2.09699	0	0	0	0	0	0	0	1.39799	0	0	0	0	0	1.39799	0	2.04978	0	0	0	0	0	6.14934	0	0	0	0	0	0	0	0	0	6.14934	0	0
ABCF1*TSS344	0	0	4.19397	0	0	0	0	0	0	2.09699	0	0	0	0	2.09699	0	0	1.39799	0	0	0	0	6.14934	6.14934	0	2.04978	3.07467	0	0	0	0	6.14934	0	0	0	0	0	0	0	0
ABCF1*TSS75	0	0	0	0	0	0	0	0	0	4.19397	0	0	0	0	0	0	0	0	0	0	0	0	0	0	0	0	0	0	0	0	0	0	0	0	0	0	0	0	0	0
ABCF1*TSS75	0	0	0	0	0	0	0	0	0	0	0	0	0	0	0	0	0	0	0	0	6.14934	0	0	6.14934	0	0	0	0	0	0	0	0	0	0	0	0	2.45974	0	0	0
ABCF1*TSS75	0	0	0	0	0	1.04849	1.39799	0	0	0	0	0	0	0	0	0	0	5.59196	0	0	0	0	0	0	0	0	1.53734	6.14934	0	0	0	0	0	0	0	0	0	3.07467	0	0
ABCF1*TSS75	0	0	0	0	0	0	0	0	0	4.19397	1.04849	0	0	0	0	0	0	0	0	0	2.45974	0	0	0	0	0	0	0	0	0	1.53734	0	0	0	0	0	0	0	0	0
ABCF1*TSS75	0	0	0	4.19397	0	0	0	0	4.19397	0	0	0	0	4.19397	0	0	0	0	0	0	0	0	0	0	0	0	0	0	0	0	0	0	0	0	0	6.14934	6.14934	0	0	0
ABCF1*TSS75	4.19397	0	0	0	0	0	5.59196	0	0	0	0	0	4.19397	0	0	0	0	4.19397	0	4.19397	0	0	0	0	0	0	0	0	0	0	0	0	0	0	0	0	0	0	6.14934	0
ABCF1*TSS75	0	0	0	0	0	8.38794	0	0	0	0	0	0	0	0	0	0	0	0	0	0	0	0	0	0	0	0	0	0	0	0	0	0	1.22987	0	2.45974	0	0	0	0	0
ABCF1*TSS75	0	0	0	0	0	0	0	0	0	0	8.38794	0	0	0	0	0	0	1.39799	0	0	0	0	0	0	2.04978	0	0	0	0	0	0	0	0	0	0	0	0	6.14934	0	0
ABCF1*TSS75	0	4.19397	0	0	0	0	4.19397	4.19397	0	0	0	0	0	0	0	4.19397	0	0	0	0	0	0	0	0	0	0	0	6.14934	2.04978	0	0	0	0	6.14934	0	0	0	0	0	0
ABCF1*TSS75	0	0	0	0	0	4.19397	0	0	0	0	4.19397	0	0	0	0	0	0	0	0	0	0	0	0	0	0	0	0	0	0	0	0	6.14934	0	0	0	0	0	0	0	0
ABCF1*TSS75	16.7759	0	0	0	0	0	1.39799	12.5819	0	0	0	0	0	0	0	0	0	0	0	0	0	0	0	0	0	0	6.14934	6.14934	2.45974	0	0	0	0	0	0	0	0	2.04978	0	0
ABCF1*TSS75	0	0	0	0	0	33.5518	0	0	0	0	0	0	4.19397	0	0	0	0	0	0	4.19397	0	6.14934	0	0	0	0	0	0	0	0	0	0	12.2987	0	0	0	0	0	0	0
ABCF1*TSS75	4.19397	0	0	0	0	0	0	0	0	0	12.5819	0	0	0	0	0	4.19397	0	0	4.19397	6.14934	2.04978	0	0	0	6.14934	0	0	0	0	0	0	0	0	0	0	6.14934	0	0	0
ABCF1*TSS75	0	0	0	0	0	0	0	0	0	0	0	0	0	0	0	16.7759	0	0	0	0	0	0	0	0	0	0	0	0	0	0	0	0	0	0	0	0	0	0	0	0
ABCF1*TSS75	4.19397	12.5819	0	0	0	0	0	0	0	4.19397	0	0	0	0	0	0	0	0	0	0	0	18.448	0	0	0	0	0	0	0	0	2.04978	0	0	0	0	0	0	0	0	0
ABCF1*TSS75	0	0	0	0	5.59196	5.59196	0	0	0	0	0	0	0	0	0	0	0	0	0	0	0	0	0	0	0	3.07467	6.14934	0	0	0	0	0	0	0	2.04978	0	0	0	0	0
ABCF1*TSS75	0	0	0	0	4.19397	4.19397	0	0	4.19397	0	0	0	4.19397	4.19397	0	0	0	0	4.19397	0	0	0	0	0	0	0	0	0	0	0	0	0	0	0	0	0	0	0	0	0
ABCF1*TSS75	0	0	0	0	0	0	0	0	4.19397	4.19397	8.38794	0	0	4.19397	0	0	0	0	0	0	0	0	0	0	0	0	0	0	0	0	0	0	0	3.07467	0	0	0	0	0	0
ABCF1*TSS75	0	0	4.19397	0	0	0	0	0	0	0	0	0	4.19397	4.19397	0	0	0	5.59196	0	0	0	0	0	0	0	0	0	0	0	0	0	0	0	0	0	0	0	3.07467	0	0
ABCF1*TSS75	0	0	0	0	0	0	0	0	4.19397	0	0	0	0	0	0	0	4.19397	4.19397	0	0	3.07467	0	0	0	0	0	0	0	6.14934	0	0	0	0	0	6.14934	0	0	0	0	0
ABCF1*TSS75	0	0	0	0	1.39799	1.39799	0	0	0	0	0	4.19397	4.19397	0	0	0	0	0	0	0	0	0	0	0	6.14934	6.14934	0	0	0	0	0	0	6.14934	2.04978	0	0	0	0	6.14934	0
ABCF1*TSS75	4.19397	4.19397	0	0	0	0	5.59196	0	0	0	0	0	0	0	0	4.19397	0	0	0	0	0	0	0	0	0	0	3.07467	0	4.61201	0	0	0	0	0	0	0	0	2.04978	0	0
ABCF1*TSS75	0	0	0	1.04849	1.04849	4.19397	4.19397	0	0	0	0	0	0	0	4.19397	12.5819	0	0	0	0	0	0	6.14934	0	1.53734	0	0	0	0	0	0	0	1.22987	0	6.14934	18.448	0	2.45974	0	0
ABCF1*TSS75	0	4.19397	0	0	0	0	0	0	1.04849	0	0	0	0	0	2.09699	0	0	1.39799	0	12.5819	0	6.14934	0	0	0	0	0	6.14934	1.53734	0	0	0	0	0	0	0	0	6.14934	0	18.448
ABCF1*TSS75	4.19397	0	0	0	0	4.19397	0	0	0	0	0	0	1.04849	0	0	0	0	0	0	0	6.14934	0	0	0	0	6.14934	2.04978	0	0	0	0	6.14934	0	6.14934	1.22987	0	0	0	0	0
ABCF2*TSS207	23.0668	0	0	0	0	0	0	0	0	0	1.39799	0	1.39799	2.79598	0	23.0668	18.8729	0	0	0	15.3734	0	0.768668	0	0	0	0	0	0	0	0	0	0	0	0	0	18.448	1.53734	0	0
ABCF2*TSS207	0	0	0	0	0	0	0	1.39799	0.838794	1.04849	4.19397	41.9397	13.9799	0	0	0	0	0	0	0	0	0	0	0	0	0	0.768668	0	0	0	3.07467	2.04978	10.2489	0	0	0	0	0	0	0
ABCF2*TSS207	1.04849	0	0	1.04849	0	0.698995	4.19397	96.4613	11.5334	0	0	0	0	0	0	0	0	4.19397	5.59196	0	2.04978	0	0.768668	0	0	0	0	0	12.2987	0	0	0	0	0	0	1.53734	2.04978	0	0	0
ABCF2*TSS207	8.38794	0	18.8729	79.6855	35.6488	0	0	0	0	0	0	0.838794	0	0	0	2.09699	2.79598	1.39799	19.9214	41.9397	0	0	0	0	16.3982	0.768668	0	0	1.22987	0	1.02489	1.22987	0	0	0	0	0	1.53734	0	3.07467
ABCF2*TSS207	25.1638	0	0	0	0	0	0.943642	0	0	1.39799	0.599139	8.38794	1.04849	2.51638	38.7942	29.3578	6.29096	0	0	0	30.7467	0	0	0	0	0	1.3836	2.04978	0	0	0	0	0	0	0	0.768668	12.2987	0	0	1.22987
ABCF2*TSS207	4.19397	0	0	0	0	0	0	2.09699	0.931994	0.838794	81.7824	12.1159	3.35518	0	0	0	0.838794	1.04849	0	0	0	0	2.04978	0	0	0.878478	0	0	0	0	4.612	0.68326	4.91947	0	0	0	0	2.04978	0	0
ABCF2*TSS207	2.79598	0	1.39799	1.04849	0	0	87.0249	29.3578	1.67759	0	0	4.19397	0	0	0	2.79598	0	5.59196	1.04849	0	0	1.22987	0	0	0	0	0	6.14934	1.53734	0	0	0	0	2.04978	0	0	1.53734	0	0	0
ABCF2*TSS207	1.39799	0	44.7357	54.5216	10.4849	0	0	0	0	0	4.19397	0	1.39799	0	0	1.39799	2.09699	4.19397	24.7968	96.4613	2.04978	6.14934	2.56223	0	0	0	1.22987	0	3.07467	0	0	1.53734	0	0	0	2.04978	0	0	0.768668	0
ABCF2*TSS207	9.78593	0	0	0	0	0	0.419397	0	0	0.599139	2.09699	1.39799	1.67759	4.19397	25.5832	23.4862	4.19397	0	4.19397	0	0	0	0	3.07467	0	0	0.76867	0	0	0	0	0	0	0	1.3836	0	12.2987	0	0	0
ABCF2*TSS207	0	0	0	2.09699	0	0	8.38794	2.51638	0	20.9699	10.9842	19.9214	4.19397	0	0	0	0	2.79598	3.14548	0	0	0	0	0	0	0	0	0	0	0	0.439239	0	1.53734	0	0	0	0	0	0	0
ABCF2*TSS207	0	1.39799	2.09699	0.838794	0	23.0668	50.3276	27.2608	6.29096	0	0	0	0	0	0	0	0	1.04849	1.04849	0	0	0	0	0	0	0	9.22402	1.53734	2.04978	1.22987	1.53734	0	0	1.53734	0	0	0	0	0	0
ABCF2*TSS207	4.19397	41.9397	100.655	39.8427	4.19397	0	0	0	0	1.39799	0	0	0	0	0	0	4.19397	96.4613	24.1153	37.7457	0	2.04978	0	0	0	0	0	0	0	0	0	0	0	0	0	6.14934	0	0	0	2.04978
ABCF2*TSS207	2.09699	0	0	0	0	0	0	0	4.19397	4.19397	1.39799	4.19397	20.9699	79.6855	19.6069	8.38794	0.838794	1.04849	0	0	0	0	0	0	0	0	0	0	0	0	2.04978	0	0	0	0	0	0	0	0	0
ABCF2*TSS207	0	0	0.524245	0	0	4.19397	1.39799	5.59196	20.9699	41.9397	26.387	4.19397	0	0	0	0	0	0	0	4.19397	0	0	0	0	0	0	0	0	0	3.07467	1.53734	1.53734	0	0	0	0	0	0	0	0
ABCF2*TSS207	0	1.04849	2.51638	20.9699	39.8427	29.3578	33.5517	4.19397	0	0	0	0	1.04849	0	4.19397	0	0	1.04849	0.838794	26.5618	0	0	0	0	0	0.768668	0	2.04978	0	3.07467	0	0	1.53734	0	0	0	0	0	0	0
ABCF2*TSS207	96.4613	12.1159	37.7457	0	0.599139	0	0	0.838794	0	0	0	1.39799	0	0	0	65.0066	81.7824	29.3578	20.9699	0	3.07467	0.68326	3.07467	2.04978	0.878478	0	0	1.53734	2.04978	0	0	0	0.878478	0	0	3.07467	0	6.14934	0	2.04978
ABCF3*TSS213	4.19397	2.09699	4.19397	2.09699	2.09699	1.39799	0	4.19397	8.38794	8.38794	8.38794	25.1638	25.1638	0	2.09699	1.04849	1.39799	0	0	0	0	0	0	1.53734	0	0	0	0	6.14934	0	0	0	6.14934	0	0	0	0	0	0	0
ABCG1*TSS217	0	0	0	4.19397	2.09699	8.38794	4.19397	0	8.38794	4.19397	0	4.19397	2.51638	0	1.39799	2.09699	0	0	1.04849	0	12.2987	7.68668	18.448	24.5974	18.448	12.2987	0	12.2987	24.5974	24.5974	9.22401	43.0454	10.2489	18.448	6.14934	4.61201	20.4978	4.61201	12.2987	6.14934
ABCG1*TSS301	0	0	0	0	0	0	0	0	1.39799	0	0	4.19397	0	0	0.838794	0	0	0	0	0	0	0	0	0	2.04978	0	0	1.22987	0	0	0	0	0	0	0	0	0	0	0	0
ABCG1*TSS301	0	0	0	0	0	0	0	0	0	0	0	0	0	0	0	0	0	0	2.09699	0	0	0	0	0	0	6.14934	0	6.14934	6.14934	0	2.04978	0	0	3.07467	1.53734	0	0	0	0	0
ABCG1*TSS301	0	0	0	0	0	0	0	1.39799	0	0	0	0	0	0	1.04849	0	0	0	0	0	0	0	0	0	2.04978	2.04978	1.53734	0	3.07467	0	0	3.07467	0	0	4.61201	0	0	12.2987	0	0
ABCG1*TSS56	0	0	0	0	0	0	0	0	0	0	0	0	0	0	0	0	0	0	0	1.04849	3.07467	0	0	0	4.09956	0	0	3.07467	1.53734	0	0	0	0	0	3.07467	0	0	0	0	0
ABCG1*TSS56	0	1.04849	0	0	0	0	2.79598	0	0	0	0	0	0	0	0	0	0	0	0	0	3.07467	9.22401	0	0	0	0	0	0	10.2489	0	2.04978	0	0	0	0	18.448	0	0	0	0
ABCG1*TSS56	2.09699	0	4.19397	0	0	0	0	1.04849	0	4.19397	0	0	0	0.524245	0	0	8.38794	0	0	0	0	2.04978	18.448	0	0	0	0	0	0	15.3734	0	0	0	0.76867	0	0	18.448	0	1.22987	0
ABCG1*TSS56	3.49498	0	0	8.38794	2.09699	0	0	0	0	0	0	0	0	1.39799	2.09699	0.838794	0	4.19397	0	0	0	0	0	0	0	0	3.07467	0	6.14934	0	8.19912	0	0	0	0	1.22987	0	18.448	0	0
ABCG1*TSS56	3.14548	2.62123	0	0	8.38794	0	0	2.09699	0	0	0	0	0	0	1.39799	0	0	0	1.39799	0	0	0	0	0	24.5974	0	0	0	0	0	1.02489	12.2987	0.68326	1.53734	0	0	6.14934	0	14.3485	0
ABCG1*TSS56	0	4.19397	0	0	0	4.19397	0	0	8.38794	1.11839	0.698995	0	0.838794	0	0	1.39799	0	0	0	0	0	0	6.14934	6.14934	0	43.0454	0	0	0	1.63983	0	0	10.2489	3.07467	0	0	0	1.22987	0	18.448
ABCG1*TSS56	0	0	2.09699	0	0	0	2.51638	0	0	1.19828	0	0	0	2.09699	0	0	3.14548	0	0	0	1.53734	0	0	0	0	0	4.61201	3.07467	0	0	6.14934	0	0	12.2987	0	0	0	6.14934	3.07467	3.07467
ABCG1*TSS78	1.39799	1.04849	4.19397	0	0	4.19397	8.38794	1.39799	0	4.19397	8.38794	3.49498	8.38794	2.79598	4.19397	12.5819	6.29096	4.19397	0	0.524246	1.53734	1.53734	0	0	3.07467	0	0	0	0	0	0	1.02489	0	0	0	0	0	0	0	0.878478
ABCG1*TSS93	0	0	6.98995	0	0	2.09699	1.04849	0	1.39799	8.38794	5.59196	0	0	0	2.79598	0	1.04849	3.49498	4.19397	0	0	0	0	0	0	0	0	0	1.53734	0	0	0	0	0	0	0	1.53734	1.02489	0	0
ABCG1*TSS93	2.09699	0	0	0	4.19397	8.38794	0	2.09699	0	1.67759	2.09699	0	0	3.14548	4.19397	2.09699	0	0	1.04849	0	0	2.04978	0	0	0	1.02489	0	0	0	0	0	0	0	0	0	0	2.04978	0	0	1.22987
ABCG1*TSS93	0	3.35518	6.29096	0	1.39799	0	0	0	8.38794	5.59196	6.98995	0	0	0	0	0	8.38794	8.38794	3.14548	0	3.07467	0	0	0	0	0	0	0	0	0	0	0	0	0	0	0	0	0	0	0
ABCG1*TSS93	0	0	0	0	1.39799	6.29096	2.09699	0	0	0	0.838794	0	0	0	12.5819	4.19397	0	0	0	0	0	0	6.14934	0	0	0	0	0	0	0	1.22987	0	0	0	0	0	0	2.04978	0	0
ABCG1*TSS93	8.38794	0	0	1.39799	0	0	0	0	8.38794	1.39799	0	0	0	0	0	0	3.49498	0	0	0	0	0.878478	0	0	0	0	0	0	0	0	0	0	2.04978	0	6.14934	3.07467	1.02489	0	0	0
ABCG1*TSS93	0	0	0	0	8.38794	0	0	0	0	0	0.698995	0	2.79598	0	2.09699	0	0	0	0	0	0	0	6.14934	0	0	0	0	0	0	0	0	0	0	0	0	0	0	0	1.22987	0
ABCG1*TSS93	5.24246	0	4.19397	0	0	0	0	0	12.5819	0	1.04849	0	0	0	0	0	6.29096	0	0	0	0	0	0	0	0	0	0	1.22987	0	0	0	0	0	0	0	0	0	0	0	0
ABCG1*TSS93	0	2.79598	0	0	0	0	0	0	1.04849	0	0	0	0	0	0	2.09699	2.79598	2.09699	0	0	0	0	3.07467	0	0	0	0	0	0	0	0	0	0	0	0	0	0	0	0	0
ABCG2*TSS115	0	4.19397	0	0	4.19397	0	0	2.09699	0	0	2.09699	0	0	0	0	0	4.19397	0	0	2.79598	0	0	2.04978	3.07467	0	3.07467	12.2987	0	6.14934	0	0	6.14934	0	0	10.2489	0	0	43.0454	0	0
ABCG2*TSS115	1.39799	0	0.698995	1.67759	0	4.19397	4.19397	0	2.09699	4.19397	0	0.698995	16.7759	0	2.09699	25.1638	0	6.29096	7.33945	0	18.448	0	0	14.7584	0	1.53734	18.448	0	0	18.448	0	0	30.7467	6.14934	0	30.7467	6.14934	0	7.68668	0
ABCG2*TSS115	6.29096	5.03277	0	0	6.29096	4.19397	0	2.79598	4.19397	0.698995	0	2.09699	0	0	2.09699	0	0	0	0	0	0	7.37921	0	0	36.8961	0	0	16.3982	6.14934	0	16.3982	0	0	12.2987	0	0	18.448	0	0	1.02489
ABCG2*TSS162	0	0	2.09699	0	0	0	0	0	0.599139	0	1.04849	0	0	0	0	0	0.698995	0	0	4.19397	0	0	0	0	0	0	0	0	1.02489	2.04978	0	0	0	0	0	0	0	0	6.14934	0
ABCG2*TSS162	0	0	0	0	1.04849	0	0	0	0	0	2.09699	0	0	0	0	8.38794	0	0	4.19397	0	0	3.07467	0	0	0	0	0	0	0	0	0	0	0	0	0	6.14934	0	0	0	0
ABCG2*TSS162	0	0	0	0	6.29096	0	0	0	0	0	0	1.39799	0	0	0	0	0	0	6.29096	0	0	0	0	0	0	0	0	0	0	0	0	0	0	0	0	0	0	0	0	0
ABCG2*TSS162	0	0	0	0	0	0	0	0	0	0	0	0	0	0	0	0	0	0	0	4.19397	0	0	0	0	0	0	0	0	0	1.22987	0	0	0	0	0	0	0	0	0	0
ABCG2*TSS162	0	0	0	0	0	0	0	0	0	0	0	1.39799	0	0	0	0	0	0	0	0	0	0	0	0	0	2.04978	0	0	0	0	0	1.02489	0	0	0	1.22987	0	0	0	12.2987
ABCG2*TSS162	0.698995	0	0	0	0	0	0	0	0	0	0	0	0	0	0	0	0	0	0	0	0	0	0	0	0	3.07467	0	0	0	0	0	0	0	0	0	0	0	0	0	0
ABCG2*TSS162	0	0	0	0	0	0	0	0	0	0	0	0	0	0	2.09699	0	0	0	0	0	2.04978	0	0	0	0	0	0	0	0	0	0	0	0	0	3.07467	0	1.22987	0	0	0
ABCG2*TSS162	0	2.09699	0	0	0	0	0	0	0	0	0	0	0	0	0	4.19397	0	0	0	0	0	0	0	0	0	0	0	0	3.07467	0	0	0	0	0	0	0	0	0	0	0
ABCG2*TSS162	4.19397	0	0	0	0	0	0	4.19397	0	4.19397	0	0.838794	0	0	0	0	0	0	0	0	0	0	1.53734	0	0	0	0	6.14934	3.07467	6.14934	0	0	3.07467	0	0	0	1.22987	0	0	0
ABCG2*TSS162	0	0	0	2.09699	0	0	0	0	0	0	0	0	0	0	0	0	0	0	0	0	0	6.14934	12.2987	0	0	0	0	0	0	0	1.53734	1.22987	0	0	0	2.04978	0	0	0	0
ABCG2*TSS162	0	0	0	0	0	0	0	0	0	0	0	2.09699	0	2.09699	1.39799	0	1.39799	0	0	0	0	0	0	0	0	0	0	0	0	4.09956	0	0	0	3.07467	0	0	0	2.45974	0	0
ABCG2*TSS162	0	0.524246	0	0	0	4.19397	0	0	0	0	0	0	0	0	0	0	0	0	0	0.698995	0	1.53734	0	0	0	0	0	1.22987	0	0	0	12.2987	0	0	0	1.22987	2.04978	2.04978	0	0
ABCG2*TSS162	0	0	0	0	0	0	0	0	0	0	0	0	0	4.19397	0	0	0	0	8.38794	0.599139	0	0	0	0	3.07467	4.09956	2.04978	0	0	0	6.14934	0	0	1.53734	0	0	0	0	6.14934	0.878478
ABCG2*TSS162	0	0	0	0	0	0	0	2.09699	0	0	0.838794	0	0	0	0	0	0.838794	0	2.09699	0	6.14934	0	1.53734	0	0	1.22987	0	0	0	0	0	0	0	0	0	0	1.53734	0	0	0
ABCG4*TSS20	0	0	2.09699	0	0	0	0	0	0	0	0	0	0.838794	0	2.09699	0	0	0	0	0	6.14934	0	0	0	0	0	0	3.07467	0	0	2.04978	0	0	7.37921	0	0	0	6.14934	0	0
ABCG4*TSS20	0	0	0	0	0	0	0.698995	1.39799	0	0	0.698995	0	0	0	0	0	0	0	0	2.79598	0	0	0	0	0	0	3.07467	0	0	6.14934	2.04978	0	0	0	0	0	0	0	0	0
ABCG4*TSS20	0	0	0.698995	0	0	0	0	0	0	0.838794	0	0	1.39799	0	0	0	0	0	0	0	0	6.14934	2.04978	0	0	2.04978	0	0	0	0	0	0	2.04978	0	3.07467	0	0	6.14934	0	0
ABCG4*TSS20	0	0	0	0	0	3.14548	0	0	0	0	0	0	0	0	0	0	0	0	16.7759	0.698995	0	1.22987	0	0	0	3.07467	6.14934	1.53734	0	0	0	0	0	1.22987	0	0	0	0	0	2.04978
ABCG4*TSS20	0	0	0	0	0	0	0	0	0	0	0	33.5518	0	0	0	0	0	0	0	0	0	0	0	0	0	0	0	0	0	0	0	0	0	0	0	0	0	2.04978	1.22987	0
ABCG4*TSS20	0	0	0	2.09699	20.9699	0	0	0	0	0	0	0	0	0	0	2.09699	0	4.19397	0	0	2.04978	0	0	0	6.14934	0	0	0	0	3.07467	0	0	2.04978	0	0	0	0	0	0	0
ABCG4*TSS20	0	0	0	0	0	0	0	0	0	0	14.6789	0	0	0	0	0	0	0	0	0.838794	0	0	0	0	0	2.04978	0	0	0	0	0	0	0	0	0	0	0	2.04978	0	0
ABCG4*TSS20	2.09699	0	0	14.6789	0	0	0	0	0	0	0	0.838794	0	0	0	0	12.5819	0	0	0	0	0	1.02489	0	0	0	0	0	0	0	0	0	0	0	0	0	0	0	0	0
ABCG4*TSS20	0	0	0	0	0	0	0	0	0	8.38794	0	0	0	0	0	0	0.838794	0	0	0	0	0	0	0	0	0	0	1.02489	0	0	0	0	0	6.14934	0	0	0	0	0	0.768668
ABCG4*TSS20	0	0	8.38794	0	0	0	0	0	0	0	0	0	0	0	0	0	0	0	0	0	0	0	3.07467	0	0	6.14934	0	0	1.22987	0	0	0	0	0	0	0	0	0	1.22987	0
ABCG4*TSS20	0	0	0	0	0	0	0	0	1.04849	0	0	0	0	0	0	0	0	0	0	0	1.22987	0	0	0	0	0	0	0	0	0	2.04978	0	0	0	0	0	0	0	0	0
ABCG4*TSS20	0	0.698995	0	0	0	0	0	0	0	0	2.09699	0	0	0	0.838794	0	0	0	0	0	0	0	6.14934	0	0	3.07467	0	2.04978	0	0	0	0	0	0	0	0	0	3.07467	0	2.04978
ABCG4*TSS20	0	0	2.09699	0	0	0	0	0.838794	0	0	0	0	0	0	0	0	0	0	0	0	0	0	0	0	0	0	0	0	0	0	0	0	2.04978	0	0	0	0	0	0	0
ABCG4*TSS69	0	0.698995	0	0	2.79598	0	4.19397	1.39799	0	0	3.14548	0	0	16.7759	0	2.09699	33.5518	0	2.79598	20.9699	1.02489	3.07467	0	0	0	0	0	2.04978	0	10.2489	3.07467	0	7.17423	0	0	3.07467	0	6.14934	0	6.14934
ABCG4*TSS69	0	1.04849	4.19397	0	12.5819	14.6789	0	16.7759	14.6789	0	25.1638	12.5819	0	20.9699	8.38794	0	4.19397	8.38794	0	16.7759	1.22987	3.07467	0	0	3.07467	0	0	0	0	3.07467	0	0	0	6.14934	0	0	0	3.07467	0	0
ABCG4*TSS69	0	0	16.7759	1.04849	0	12.5819	0.698995	0	8.38794	0.838794	0	2.09699	0.838794	0	0	0	0	0.838794	0	0	0	0	0	0	0	0	0	0	0	0	0	3.07467	0	0.878478	0	0	0	0	1.22987	0
ABCG5*TSS246	0	0	0	0	4.19397	0	0	0	0	0	0	0	0	0	0	0	0	0	0	0	0	0	0	0	0	0	0	0	0	0	1.53734	0	0	6.14934	0	0	0	0	0	0
ABCG8*TSS174	0	0	0	4.19397	0	0	0	0	0	0	0	0	0	0	0	0	0	0	0	1.04849	0	0	0	0	0	0	0	0	0	0	1.53734	0	6.14934	0	0	0	0	0	0	0
ABHD1*TSS208	88.0734	41.9397	37.7457	37.7457	150.983	47.5317	40.8912	92.2674	77.5885	44.0367	44.0367	28.3093	88.0734	54.5216	37.7457	26.5618	5.03277	8.38794	16.7759	2.79598	24.5974	12.2987	6.14934	3.07467	6.14934	4.09956	2.45974	3.07467	0	0	0	0	0	0	0	0	0	0	0	2.04978
ABHD10*TSS67	3.14548	6.71035	0	0	0	0	4.19397	4.19397	0	0	0	0	2.09699	4.19397	0	0	0	0	4.19397	0	0	0	0	0	4.612	0	0	0	0	0	0	0	0	0	0	0	0	0	0	0
ABHD10*TSS67	0	1.39799	0	0	2.09699	0	0	0	0	0	0	0	0	0	0	0	8.38794	0	0	0	2.04978	0	0	0	4.09956	0	0	0	0	0	4.09956	0	0	0	0	0	6.14934	0	0	0
ABHD10*TSS67	0	0	8.38794	1.39799	1.04849	0	0	0	16.7759	0	0	0.838794	0	0	9.78593	0	0	0	0	0	0	0	0	0	0	0	0	0	0	0	0	3.68961	0	0	2.04978	0	0	0	0	3.07467
ABHD10*TSS67	13.4207	0	0	0	0	0	29.3578	4.19397	0.838794	0	0	0	58.7156	0	0	0	0	1.04849	41.9397	0	0	0	0	0	0	0	0	0	3.68961	0	0	0	0	0	0	0	3.07467	0	0	0
ABHD10*TSS67	0	0	0	0	6.71035	0	0	0	0	0	6.29096	2.09699	0	0	0	0	4.19397	0	0	4.19397	0	0	0	0	0	0	0	0	0	0	0	0	0	0	0	0	0	0	0	0
ABHD10*TSS67	1.22324	0	1.39799	0	0	4.19397	0	0	0	0	0	4.19397	0	0	0	0	2.09699	0	0	0	0	0	0	0	0	0	0	0	0	0	0	3.07467	0	0	0	0	0	3.07467	0	0
ABHD11	0	0	0	0.931994	1.67759	0.698995	2.09699	4.19397	16.7759	0	8.38794	0	0	0	0	0	0	4.19397	0	0	1.53734	6.14934	6.14934	0	0	6.14934	0	0	0	6.14934	0	0	0	8.19912	3.51391	4.09956	3.68961	4.91947	5.12445	3.68961
ABHD11*TSS197	0	0	0	0	0	0	0	0	4.19397	0	0	0	0	4.19397	0	0	0	0	0	0	0	0	1.53734	2.04978	0	6.14934	2.04978	1.53734	6.14934	0	6.14934	0	0	6.14934	0	0	0	6.14934	0	0
ABHD11*TSS197	0	8.38794	0	0	0	0	0	0	0	8.38794	0	0	0	0	8.38794	16.7759	0	0	4.19397	4.19397	0	0	6.14934	0	6.14934	0	0	0	0	6.14934	0	0	0	1.53734	6.14934	0	6.14934	0	0	6.14934
ABHD11*TSS197	16.7759	2.09699	0	4.19397	0.698995	0	2.09699	1.67759	0	0.698995	0.931994	0	1.67759	0	0	0.931994	0	0	0	0	0	8.19912	0	0	3.51391	0	8.19912	4.09956	6.14934	3.51391	3.68961	0	4.09956	4.91947	0	3.68961	5.12445	0	4.91947	3.68961
ABHD11*TSS237	0	0	0	0	0	0	0	0	0	0	0	0	8.38794	0	4.19397	0	0	0	0	0	0	0	0	0	1.53734	0	0	0	0	6.14934	0	0	0	1.53734	6.14934	0	0	1.22987	6.14934	0
ABHD11*TSS237	0	8.38794	0	4.19397	0	8.38794	0	0	0	0	0	0	0	0	0	0	0	0	0	0	0	6.14934	0	6.14934	0	0	0	1.22987	0	6.14934	1.22987	0	2.04978	0	0	0	1.53734	6.14934	6.14934	0
ABHD11*TSS237	0	0	2.09699	0	0	0	4.19397	0	0	8.38794	0	2.09699	0	0	0	2.09699	0	0	8.38794	16.7759	1.22987	6.14934	0	0	0	2.04978	6.14934	0	0	6.14934	6.14934	0	0	0	0	0	0	6.14934	6.14934	0
ABHD11*TSS237	0	0	0	0	4.19397	0	0	0	12.5819	2.09699	0	0	2.09699	8.38794	0.698995	0	0	4.19397	2.09699	1.67759	0	0	0	6.14934	0	0	0	0	0	8.19912	6.14934	0	0	0	3.51391	0	0	6.14934	0	4.09956
ABHD11*TSS237	0	8.38794	0	0.698995	0.931994	2.09699	0	16.7759	1.39799	0	4.19397	4.19397	2.79598	1.39799	0	0	16.7759	2.09699	0	0	0	0	0	4.09956	3.68961	0	6.14934	0	3.07467	4.91947	6.14934	0	0	3.68961	5.12445	0	0	8.19912	4.91947	3.68961
ABHD11-AS1	0	0	0	0	8.38794	0	0	0	0	0	0	0	0	3.14548	0	0	0.838794	0	0	0	0	0	0	2.45974	1.75696	6.14934	1.22987	0	0	2.04978	2.04978	0	0	0	0	0	6.14934	0	0	1.53734
ABHD12*TSS334	4.19397	0	0	0	0	0	4.19397	4.19397	0	0	0	0	8.38794	0	0	0	0	0	8.38794	2.09699	0	0	0	0	0	0	0	12.2987	0	0	0	2.04978	12.2987	0	0	0	0	0	0	0
ABHD12*TSS334	4.19397	4.19397	0	0	0	12.5819	0	0	0	1.04849	0	0	0	2.09699	0	0	0	0	8.38794	0	18.448	3.07467	0	0	2.04978	27.672	0	3.07467	0	0	0	0	0	2.45974	0	0	0	0	36.8961	1.53734
ABHD12*TSS334	0	0	0	2.79598	0	0.838794	0	0	0	0	0	2.09699	2.09699	0	0	2.09699	4.19397	2.79598	0	0	0	0	0	0	0	0	0	0	0	0	0	4.61201	0	0	6.14934	0	0	0	0	0
ABHD12*TSS334	0	0	0	4.19397	4.19397	0	0	0	0	0	0.838794	0	0	0	0	0.838794	1.04849	4.19397	0	0	0	0	3.07467	0	4.61201	6.14934	0	0	0	4.09956	0	0	0	1.02489	0	0	0	6.14934	0	0
ABHD12*TSS334	0	0	2.79598	2.79598	0	0	0	0	0	0	4.19397	0	0	0	0	0.838794	0	0	0	0	0	0	0	0	0	0	0	0	0	0	0	0	0	0	0	0	0	0	0	0
ABHD12*TSS334	0	0	0	8.38794	0	0	0	0	4.19397	1.04849	0	0	0	0	0	0	12.5819	0	0	0	0	0	4.09956	0	6.14934	0	0	0	0	0	0	0	0	0	0	0	6.14934	0.473026	0	0
ABHD12*TSS334	8.38794	2.09699	0	0	0	0	0	0.838794	0	4.19397	0	0	0.599139	0	0.838794	0	0	0	0	0	0	0	0	0	0	0	0	1.22987	1.53734	0	0	0	0	4.09956	0	3.07467	0	0	0	0
ABHD12*TSS334	0	0	0	0	0	0	0	0	0	0	0	0	0	0	0	2.79598	0	0	0	2.09699	0	0	12.2987	1.22987	0	0	0	0	0	0	3.07467	0	0	6.14934	0	6.14934	0	0	0	0
ABHD12*TSS334	0	0	0	0	0	0	0	0	3.14548	0	0	0.838794	4.19397	0	0	0	0	0	0	0	3.07467	0	0	0	0	0	1.22987	0	6.14934	0	0	0	0	0	0	0	0	0	0	1.22987
ABHD12*TSS334	0	6.98995	0	0	0	2.79598	0	0	0	0	0	0	0	0	3.59483	0	0	0	0	0	0	6.14934	0	0	0	0	0	0	0	0	0	0	0	0	4.09956	0	0	0	0	0
ABHD12*TSS334	0	0	0	0	0	0	0	16.7759	0	0	0	1.04849	0	0	0	0	0	0	0	0	0	0	0	0	3.07467	0	0	18.448	0	0	0	0	0	0	0	1.53734	0	0	0	0
ABHD12*TSS334	2.79598	0	1.04849	0	0	0	0	0	0	0	0	0	0	0	0	0	0	0	0	0	6.14934	0	0	0	0	0	0	0	0	0	0	0	0	0	1.75696	0	0	3.07467	0	0
ABHD12*TSS334	0	0.838794	0	0	0	0	2.09699	0	0	1.04849	0	0	0	0	0	0	0	0	0	0	0	0	0	0	0	0	24.5974	0	0	0	0	0	0	0	0	0	3.07467	6.14934	0	10.2489
ABHD12B*TSS266	0	0	0	1.39799	1.39799	4.19397	0	0	0	0	0	0	0	0	0	2.09699	6.98995	6.29096	0	0	36.8961	0	18.448	0	0	0	0	0	0	0	0	0	5.53441	0	0	0	0	0	0	0
ABHD12B*TSS266	0	0	0	0	0.599139	0	0	1.39799	4.19397	4.19397	0.698995	0	0	0	0	0	0	0	0	0	0	0	0	0	6.14934	0	0	0	0	3.07467	0	2.04978	0	0	0	6.14934	8.19912	6.14934	2.04978	0
ABHD12B*TSS266	5.59196	2.09699	0	0	0	0	0	0	1.04849	0	0	0	1.04849	0	0	0	0	0	0	0	3.07467	0	3.07467	0	0	0	6.14934	0	15.3734	0	0	0	0	0	0	0	0	0	6.14934	0
ABHD12B*TSS266	0	0	0	0	0	0	0	0	0	0	0	0	0	0	1.39799	4.19397	0	0.698995	0	4.19397	15.3734	0	0	0	0	0	0	0	0	0	0	0	52.2694	0	0	0	0	0	0	0
ABHD12B*TSS266	2.09699	0	0	0	3.14548	0	2.09699	8.38794	0.698995	0	0	4.19397	0	0	0	0	4.19397	0	0	1.67759	0	0	0	0	28.6969	0	0	0	0	3.07467	4.09956	6.14934	0	6.14934	0	0	43.0454	0	0	0
ABHD12B*TSS266	0	0	1.79742	0	0	0	0	0	8.38794	0	0	2.09699	0	0	0	0	0	0	0	0	3.07467	0	0	0	0	0	0	0	12.2987	1.02489	0	0	0	0	0	0	0	0	0	0
ABHD12B*TSS266	0	0	0	4.19397	0	0	0	0	0	0	0	0	0	0	1.39799	4.19397	0	0	0	0	18.448	0	0	3.07467	0	0	3.07467	0	0	0	0	0	14.7584	0	0	0	0	4.09956	0	0
ABHD12B*TSS266	0	0	0	0	1.39799	0	8.38794	2.79598	0	1.57274	0	0	0	0	0	0	0	0	4.19397	5.59196	0	0	0	0	30.7467	6.14934	0	0	4.09956	1.53734	0	0	0	0	0	0	43.0454	6.14934	0	0
ABHD12B*TSS266	1.79742	1.39799	0	0	0	0	0	0	0	0	1.67759	9.78593	0	0	0	0	0	0	0	0	0	0	2.04978	1.02489	0	0	0	0	8.19912	0	0	0	0	3.07467	0	6.14934	0	0	0	0
ABHD12B*TSS266	0	0	4.19397	3.14548	0	0	0	0	0	0	0	0	0	0	4.19397	4.19397	0	0	0	0	8.19912	1.53734	3.07467	1.53734	3.07467	0	0	3.07467	6.14934	0	0	0	21.5227	0	1.22987	0	0	0	0	0
ABHD12B*TSS266	0	0	0	0	0	0	4.19397	0	0	0	4.19397	0	0	0	0	0	0	1.39799	1.79742	0.698995	0	0	0	3.07467	3.07467	0	0	0	0	2.04978	0	0	0	0	0	0	2.04978	0	0	1.02489
ABHD12B*TSS266	0	0	4.19397	0	0	0	0	0	0	2.09699	8.38794	3.14548	0	0	0	0	0	0	0	0	2.04978	0	6.14934	3.07467	0	0	3.07467	0	0	0	0	0	0	0	0	6.14934	0	0	0	0
ABHD13*TSS230	1.39799	0.838794	1.04849	0.698995	4.19397	4.19397	4.19397	3.14548	4.19397	8.38794	4.19397	12.5819	14.6789	7.33945	4.19397	4.19397	4.19397	10.4849	0	0	0	0	0	0	2.04978	0	0	0	0	0	0	0	0	0	0	2.04978	0	0	0	0
ABHD14A*TSS257	2.09699	0	2.09699	0	0.838794	4.19397	0.838794	0	2.09699	4.19397	2.09699	0	0	2.09699	0	8.38794	0	2.79598	0	0.838794	9.22401	15.3734	30.7467	0	18.448	0	9.83895	0	27.672	0	9.22401	0	12.2987	3.07467	4.39239	0	6.14934	4.09956	4.61201	0
ABHD14A*TSS257	0	4.19397	0	4.19397	4.19397	1.04849	0	1.39799	0	5.24246	2.09699	10.4849	2.09699	1.04849	2.09699	12.5819	8.38794	10.4849	0.599139	41.9397	1.22987	0	15.3734	0	0	6.14934	0	0	0	3.07467	0	6.14934	3.07467	1.75696	3.07467	6.14934	4.09956	6.14934	0	43.0454
ABHD14A-ACY1	2.09699	1.04849	0	0	0	0	12.5819	13.6304	41.9397	4.19397	0	0	0	2.09699	0	16.7759	41.9397	10.4849	4.19397	1.39799	9.22401	12.2987	8.19912	12.2987	6.14934	0	2.04978	3.07467	0	2.45974	30.7467	43.0454	16.9107	10.7614	0	0	1.53734	0	1.53734	9.22401
ABHD14A-ACY1	15.3779	100.655	0.838794	8.38794	0	0	0	0	3.14548	20.9699	30.7558	2.09699	4.19397	1.39799	0	0	1.39799	3.14548	35.6488	18.8729	26.1347	33.8214	7.37921	2.04978	0	0	0	36.8961	30.7467	27.672	6.14934	6.14934	0	0	0	0	12.2987	18.448	104.539	6.14934
ABHD14A-ACY1	0	0	3.14548	41.9397	2.09699	1.39799	0	0	0	0	0.599139	4.19397	54.5216	0.838794	4.19397	0	1.39799	0	0	2.09699	0	0	1.53734	0	3.07467	3.07467	9.83895	24.5974	18.448	0	0	3.07467	0	0	6.14934	27.672	12.2987	6.14934	0	1.53734
ABHD14A-ACY1	0.838794	0	0	0	1.39799	35.6488	0	4.19397	0	0	0	0	0	2.09699	13.6304	2.09699	2.79598	0.838794	0	0	0	3.07467	2.04978	6.14934	9.22401	16.9107	0	0	3.07467	0	0	0	3.07467	12.2987	33.8214	0	2.04978	1.53734	0	2.04978
ABHD14A-ACY1	4.19397	0	0	0	0	0	0	15.3779	0	8.38794	1.04849	0	1.04849	0	1.39799	0	20.9699	0	2.51638	0	2.04978	2.04978	4.39239	6.14934	0	0	0	0	0	3.07467	6.14934	6.14934	6.14934	0	0	0	0	2.04978	1.22987	0
ABHD14A-ACY1	2.09699	0	1.39799	0.838794	0	0	0	0	2.09699	3.14548	0	1.39799	0	1.04849	0	1.39799	0	0	4.19397	0	4.61201	18.448	0	0	0	3.07467	3.07467	4.09956	2.04978	1.22987	6.14934	0	0	0	0	1.22987	2.04978	6.14934	15.3734	0
ABHD14A-ACY1	0	0	0	0	4.19397	0	0.838794	0	0	0	0	1.39799	4.19397	4.19397	0.838794	0	1.04849	0	0	0	0	1.53734	3.07467	2.04978	4.09956	2.04978	9.22401	0	0	0	2.04978	0	0	2.04978	10.2489	30.7467	0	0	0	0
ABHD14A-ACY1	0	0	1.39799	0	0	2.09699	2.09699	0	0	1.04849	0	0	0	0	0	2.09699	1.57274	0.838794	0	0.838794	2.04978	2.04978	2.04978	4.61201	18.448	0	0	1.53734	0	0	0	10.2489	5.12445	24.5974	0	0	3.07467	0	2.04978	2.04978
ABHD14A-ACY1	4.19397	2.09699	1.39799	0	0	0	0	2.09699	0.838794	8.38794	0	0	1.04849	0	0	2.09699	2.09699	0	2.09699	1.57274	4.61201	2.04978	24.5974	3.07467	0	0	0	3.07467	3.07467	5.12445	12.2987	9.83895	3.07467	0	0	3.07467	1.22987	2.04978	2.04978	24.5974
ABHD14B*TSS41	20.9699	20.9699	0	4.19397	20.9699	58.7156	0	1.39799	19.5719	22.3678	0	1.39799	20.9699	33.5518	0	0	58.7156	18.8729	0	1.04849	6.14934	14.3485	1.22987	18.448	18.448	36.8961	0	9.22401	18.448	20.4978	0	9.22401	16.3982	43.0454	0	2.45974	36.8961	6.14934	0	1.53734
ABHD14B*TSS41	22.3678	2.79598	0	4.19397	41.9397	2.09699	8.38794	8.38794	14.6789	4.19397	4.19397	4.19397	2.09699	0	2.09699	1.39799	2.79598	0	4.19397	2.79598	20.4978	2.04978	0	36.8961	43.0454	6.14934	0	12.2987	6.14934	6.14934	3.07467	3.07467	4.61201	0	3.07467	6.14934	6.14934	0	6.14934	6.14934
ABHD14B*TSS41	0	0	0	4.19397	0	0	0	2.51638	0	0	0	8.38794	0	2.09699	0	4.19397	0	8.38794	2.09699	1.39799	3.07467	0	8.19912	3.07467	0	0	6.14934	2.04978	0	0	0	6.14934	0	0	7.17423	0	0	0	13.836	2.04978
ABHD14B*TSS41	0	2.09699	2.09699	1.39799	4.19397	4.19397	2.09699	4.19397	8.38794	0	1.39799	4.19397	2.09699	0	0	2.09699	4.19397	0	1.04849	2.09699	0	3.07467	18.448	6.14934	0	3.07467	9.22401	9.22401	0	8.19912	6.14934	30.7467	3.07467	6.14934	2.45974	18.448	6.14934	4.09956	1.53734	24.5974
ABHD15*TSS29	2.09699	0.838794	0	0	1.04849	4.19397	0	8.38794	4.19397	4.19397	8.38794	12.5819	8.38794	0	0	4.19397	0.599139	1.39799	4.19397	6.29096	22.5476	18.448	10.7614	12.2987	10.2489	12.2987	6.14934	12.2987	12.2987	6.14934	6.14934	6.14934	12.2987	12.2987	6.14934	0	1.02489	2.63543	0	0
ABHD16A	6.29096	0	0	4.19397	0	4.19397	0	2.09699	0	0	0	0	0	4.19397	4.19397	0	0	0	0	12.5819	12.2987	2.04978	0	0	0	4.09956	6.14934	0	0	0	0	0	0	6.14934	0	0	0	0	0	2.04978
ABHD16A	4.19397	0	1.39799	0	0	0	4.19397	4.19397	4.19397	12.5819	0	0	0	0	0	4.19397	0	4.19397	0	4.19397	0	0	0	0	0	6.14934	0	0	0	0	6.14934	0	0	0	0	0	12.2987	0	0	0
ABHD16A	8.38794	0	0	0	0	2.09699	0	2.09699	4.19397	4.19397	0	0	8.38794	4.19397	4.19397	0	0	0	0	12.5819	6.14934	0	0	0	0	6.14934	0	0	0	0	0	6.14934	0	0	0	0	0	0	3.07467	6.14934
ABHD16A	0	0	4.19397	0	1.39799	0	4.19397	4.19397	4.19397	4.19397	0	4.19397	0	0	0	4.19397	4.19397	4.19397	0	0	0	0	0	0	0	0	0	0	0	0	0	0	0	0	0	0	0	0	0	0
ABHD16A	8.38794	0	0	0	4.19397	4.19397	0	0	2.09699	0	4.19397	0	8.38794	4.19397	4.19397	0	0	0	0	4.19397	0	0	0	0	0	0	0	0	0	0	0	0	0	0	0	0	0	0	0	0
ABHD16A	0	4.19397	4.19397	0	0	0	0	0	4.19397	4.19397	0	0	0	4.19397	0	0	4.19397	4.19397	0	0	0	0	0	0	0	0	0	0	0	0	0	0	0	0	0	6.14934	0	0	0	0
ABHD16A	0	0	2.09699	0	0	4.19397	0	0	0	0	0	0	0	0	4.19397	0	0	8.38794	0	0	2.04978	0	6.14934	0	6.14934	0	0	0	0	0	0	0	0	0	0	0	0	0	0	6.14934
ABHD16A	0	0	0	0	0	0	8.38794	4.19397	0	4.19397	0	0	0	4.19397	0	0	4.19397	0	8.38794	0	0	0	0	0	0	0	0	0	0	0	0	0	0	0	0	6.14934	0	0	0	0
ABHD16A	4.19397	8.38794	0	4.19397	0	0	0	0	0	0	0	0	0	0	0	0	0	0	0	0	0	0	0	0	0	0	0	0	0	0	0	0	0	0	0	0	0	6.14934	0	0
ABHD16A	0	0	0	0	0	0	0	0	4.19397	4.19397	0	0	0	4.19397	0	4.19397	0	0	4.19397	8.38794	0	0	0	0	0	6.14934	0	0	0	0	0	0	0	0	0	0	0	0	0	0
ABHD16A	0	4.19397	0	0	0	0	0	0	0	0	0	0	0	4.19397	0	0	0	0	10.4849	0	0	6.14935	0	0	0	0	0	0	0	0	0	0	0	0	6.14934	0	0	0	0	0
ABHD16A	0	0	0	0	0	0	0	0	0	4.19397	0	0	0	8.38794	0	0	4.19397	0	4.19397	4.19397	0	0	0	0	0	0	0	0	0	6.14934	0	0	0	0	0	0	0	0	0	0
ABHD16A	0	0	0	2.09699	4.19397	0	0	4.19397	0	4.19397	4.19397	0	0	0	4.19397	0	0	0	2.09699	0	0	3.07467	0	0	0	0	0	0	0	6.14934	6.14934	0	0	0	0	0	0	0	0	0
ABHD16A	2.09699	0	0	0	0	1.39799	0	8.38794	0	4.19397	0	0	0	4.19397	0	0	4.19397	0	4.19397	4.19397	0	0	0	0	0	0	0	0	0	0	0	0	0	0	0	0	0	0	0	0
ABHD16A	0	0	0	4.19397	0	0	4.19397	0	0	2.09699	2.09699	0	0	4.19397	0	0	0	0	0	0	0	0	0	0	0	0	6.14934	0	0	0	0	0	6.14934	0	0	6.14934	6.14934	0	0	0
ABHD16A	4.19397	0	0	4.19397	0	0	0	0	8.38794	0	0	0	0	8.38794	0	0	0	0	0	4.19397	0	0	0	6.14934	0	0	0	0	6.14934	0	0	0	0	0	6.14934	0	0	0	1.53734	0
ABHD16A	8.38794	2.09699	4.19397	0	4.19397	4.19397	2.09699	0	4.19397	0	2.09699	4.19397	4.19397	4.19397	4.19397	0	0	0	0	8.38794	0	0	0	6.14934	6.14934	3.07467	0	0	0	0	0	0	0	0	0	0	0	0	0	0
ABHD16A	0	4.19397	4.19397	4.19397	0	0	1.39799	0	0	4.19397	4.19397	0	0	8.38794	0	0	0	0	0	0	0	0	12.2987	0	0	0	0	0	0	0	0	0	0	0	6.14934	0	0	0	0	0
ABHD16A	4.19397	0	0	0	0	0	4.19397	0	0	0	0	8.38794	0	4.19397	4.19397	4.19397	0	0	0	4.19397	6.14934	0	0	0	0	3.07467	0	0	0	0	0	6.14934	0	0	0	6.14934	6.14934	0	0	0
ABHD16A	0	0	0	0	1.39799	0	0	0	0	0	2.09699	0	0	16.7759	0	0	0	4.19397	0	0	0	0	0	0	0	0	6.14934	0	0	0	0	0	0	12.2987	0	0	0	0	0	0
ABHD16A	4.19397	4.19397	0	0	0	0	4.19397	0	0	0	0	4.19397	0	0	4.19397	8.38794	0	0	0	0	0	0	0	0	0	0	0	0	0	0	0	0	0	0	0	0	0	0	0	0
ABHD16A	0	0	0	0	4.19397	0	0	0	0	0	0	4.19397	0	4.19397	0	0	0	0	0	0	0	0	0	0	0	0	0	0	0	0	0	0	0	0	0	0	0	0	0	0
ABHD16A	4.19397	8.38794	2.09699	0	0	0	0	0	0	0	0	2.79598	4.19397	0	4.19397	4.19397	0	0	0	0	0	0	0	0	0	0	0	0	0	0	0	0	0	0	0	6.14934	0	3.07467	0	0
ABHD16A	0	0	0	0	4.19397	0	0	0	0	8.38794	0	4.19397	0	12.5819	0	0	0	0	0	0	0	0	0	0	0	0	0	0	0	0	0	0	0	0	0	0	0	0	0	0
ABHD16A	0	8.38794	0	0	0	4.19397	0	0	0	0	0	2.79598	0	0	0	0	0	0	0	0	0	0	6.14934	0	0	0	0	0	0	0	0	0	0	6.14934	0	0	0	0	0	0
ABHD16A	0	0	0	0	0	0	0	0	0	0	0	0	4.19397	8.38794	4.19397	0	0	0	0	0	0	12.2987	6.14934	0	0	0	3.07467	0	0	0	0	0	12.2987	0	0	0	0	0	0	0
ABHD16A	0	8.38794	0	0	0	0	0	0	0	0	4.19397	4.19397	0	0	0	0	0	0	0	0	0	0	0	6.14934	0	0	0	0	0	0	0	0	3.07467	0	6.14934	0	0	0	6.14934	0
ABHD16A	0	0	0	0	0	0	0	0	0	0	0	0	4.19397	8.38794	4.19397	0	0	4.19397	4.19397	0	12.2987	0	6.14934	0	0	0	0	0	0	0	0	12.2987	0	0	0	0	0	1.53734	0	0
ABHD16A	0	8.38794	0	0	0	4.19397	4.19397	4.19397	0	0	0	4.19397	0	2.09699	0	0	4.19397	0	0	0	0	6.14934	0	0	2.04978	0	0	0	0	6.14934	6.14934	0	0	0	0	0	0	0	0	0
ABHD16A	0	0	4.19397	4.19397	0	1.39799	0	0	0	0	0	0	0	0	4.19397	0	0	0	0	4.19397	0	0	0	0	0	0	0	0	0	0	0	0	0	0	0	0	0	0	0	0
ABHD16A	0	8.38794	0	4.19397	0	0	0	2.09699	0	0	0	12.5819	0	0	0	0	8.38794	0	4.19397	0	0	0	0	0	0	0	0	6.14934	0	0	0	0	0	0	6.14934	0	6.14934	0	0	0
ABHD16A	0	0	0	0	0	4.19397	0	0	0	0	0	0	0	0	8.38794	0	0	4.19397	0	0	0	0	0	0	3.07467	0	6.14934	0	0	0	0	0	0	0	0	0	0	0	0	0
ABHD16A	0	0	0	0	0	0	0	4.19397	4.19397	0	0	1.39799	0	0	0	0	4.19397	0	0	0	0	0	0	0	0	0	0	0	0	0	0	0	0	0	0	6.14934	0	0	0	0
ABHD16A	0	0	0	0	0	4.19397	4.19397	0	0	0	4.19397	0	0	0	4.19397	0	0	4.19397	0	0	0	6.14934	0	0	0	0	0	0	0	0	0	0	0	0	0	0	0	0	0	0
ABHD16A	0	0	0	0	8.38794	0	0	4.19397	2.09699	0	0	4.19397	0	0	0	4.19397	0	0	0	0	6.14934	0	6.14934	0	0	0	0	6.14934	6.14934	0	0	0	0	0	6.14934	0	0	0	3.07467	12.2987
ABHD16A	0	4.19397	0	0	4.19397	0	4.19397	0	0	0	0	0	0	4.19397	8.38794	0	2.09699	4.19397	4.19397	0	6.14934	6.14934	0	3.07467	0	0	0	0	0	0	12.2987	0	0	0	0	0	0	0	0	0
ABHD16A	4.19397	0	0	0	0	0	4.19397	0	4.19397	0	0	8.38794	0	0	0	0	0	4.19397	0	0	0	0	0	0	0	0	0	0	6.14934	0	0	0	0	0	0	0	0	0	0	0
ABHD16A	0	0	0	0	0	0	0	0	0	0	4.19397	4.19397	0	4.19397	8.38794	0	0	4.19397	0	4.19397	6.14934	0	0	0	0	0	6.14934	0	0	0	0	0	0	0	0	0	0	0	0	0
ABHD16A	0	0	0	0	0	0	0	0	4.19397	0	0	8.38794	0	0	0	0	0	8.38794	0	0	0	6.14934	0	2.04978	0	0	0	0	0	0	3.07467	0	6.14934	0	0	0	0	0	0	0
ABHD16A	0	0	0	0	0	0	0	4.19397	0	0	0	0	0	4.19397	16.7759	4.19397	0	0	4.19397	0	0	0	6.14934	0	0	6.14934	6.14934	0	0	0	0	0	0	0	0	0	0	0	0	0
ABHD16A*TSS107	4.19397	0	0	0	0	4.19397	0	0	0	0	4.19397	4.19397	1.39799	0	0	4.19397	4.19397	2.09699	0	0	0	0	0	3.07467	0	0	0	0	0	0	0	0	0	0	0	0	0	0	0	0
ABHD16A*TSS107	4.19397	0	1.39799	0	0	0	0	4.19397	0	0	0	0	0	0	0	4.19397	0	0	0	4.19397	0	0	0	0	0	0	0	0	0	0	0	0	0	0	0	0	0	0	0	0
ABHD16A*TSS107	0	0	2.09699	0	4.19397	0	4.19397	0	0	1.39799	0	0	2.79598	0	8.38794	0	0	4.19397	0	2.09699	0	0	0	0	0	0	0	0	0	0	0	0	0	0	0	0	0	0	0	3.07467
ABHD16A*TSS107	0	0	0	0	8.38794	0	0	0	0	4.19397	1.39799	0	0	0	8.38794	0	2.09699	0	0	8.38794	0	0	0	0	0	0	0	0	0	0	0	1.53734	0	0	0	6.14934	0	0	0	6.14934
ABHD16A*TSS107	0	0	0	0	0	0	0	0	4.19397	0	0	0	0	4.19397	0	0	0	0	1.39799	0	6.14934	0	0	0	6.14934	0	0	0	0	6.14934	0	0	0	0	0	0	0	0	0	0
ABHD16A*TSS145	0	0	0	0	0	0	0	0	0	0	0	0	0	0	4.19397	0	0	0	0	4.19397	0	0	2.04978	3.07467	0	0	0	0	0	0	0	0	0	0	0	0	0	0	0	0
ABHD16A*TSS145	0	0	0	0	4.19397	0	0	0	0	0	0	0	0	0	4.19397	0	0	0	0	4.19397	0	0	3.07467	0	0	0	0	0	0	0	0	0	0	0	0	0	0	0	0	0
ABHD16A*TSS145	0	0	0	4.19397	8.38794	0	4.19397	0	4.19397	8.38794	0	8.38794	0	4.19397	4.19397	0	2.09699	0	0	4.19397	0	0	0	0	0	0	0	0	0	6.14934	0	0	0	0	0	0	0	0	0	3.07467
ABHD16A*TSS145	8.38794	0	4.19397	4.19397	4.19397	8.38794	0	4.19397	4.19397	16.7759	0	0	4.19397	8.38794	0	0	0	0	8.38794	0	0	0	0	0	3.07467	0	0	0	0	0	0	0	0	0	0	0	0	0	6.14934	6.14934
ABHD16A*TSS145	0	0	4.19397	4.19397	0	0	0	4.19397	4.19397	0	0	4.19397	8.38794	4.19397	0	0	0	8.38794	16.7759	0	0	0	0	0	0	0	0	0	3.07467	0	0	0	0	3.07467	0	0	0	6.14934	0	0
ABHD16A*TSS154	4.19397	0	0	0	0	0	0	0	4.19397	2.09699	0	0	0	0	0	0	4.19397	4.19397	0	0	0	0	0	0	0	0	0	0	0	3.07467	0	0	0	6.14934	0	0	6.14934	0	0	0
ABHD16A*TSS154	2.09699	2.09699	0	0	0	3.14548	2.09699	0	0	0	3.14548	0	0	0	0	0	0	0	0	0	6.14935	0	6.14934	0	0	3.07467	0	0	0	0	0	0	0	0	0	0	0	0	0	0
ABHD16A*TSS154	0	0	0	0	0	0	0	0	4.19397	0	0	4.19397	0	2.09699	0	2.09699	0	4.19397	4.19397	0	0	0	0	3.07467	0	0	0	0	0	0	0	0	3.07467	0	0	0	6.14934	0	0	2.04978
ABHD16A*TSS154	0	0	2.09699	4.19397	0	0	0	4.19397	0	0	2.09699	0	4.19397	0	8.38794	0	0	0	0	4.19397	3.07467	0	0	0	0	3.07467	0	0	0	0	0	0	0	6.14934	0	0	0	0	0	0
ABHD16A*TSS154	0	0	0	0	0	0	0	0	4.19397	0	0	4.19397	0	0	0	2.09699	2.09699	4.19397	0	4.19397	0	0	6.14934	0	0	0	3.07467	0	0	0	4.612	0	0	0	0	0	0	0	0	0
ABHD16A*TSS155	4.19397	4.19397	4.19397	0	0	0	0	0	0	4.19397	0	4.19397	0	0	4.19397	4.19397	0	0	0	0	0	0	3.07467	0	0	0	0	0	0	0	0	0	0	0	0	4.09956	0	0	0	0
ABHD16A*TSS155	4.19397	0	4.19397	4.19397	0	0	4.19397	0	4.19397	0	0	8.38794	0	0	0	4.19397	4.19397	0	0	0	0	0	0	0	0	0	0	0	0	0	0	0	0	0	0	0	0	0	0	0
ABHD16A*TSS155	4.19397	0	0	0	4.19397	0	4.19397	0	0	0	4.19397	0	0	2.79598	4.19397	4.19397	0	0	0	0	0	0	0	0	0	0	3.07467	0	0	0	0	0	0	0	6.14934	3.07467	0	0	0	0
ABHD16A*TSS155	0	0	4.19397	4.19397	4.19397	0	0	0	0	0	0	4.19397	4.19397	4.19397	0	0	0	0	0	0	0	0	0	0	0	0	0	0	0	0	0	0	0	0	0	0	0	0	0	0
ABHD16A*TSS155	4.19397	0	0	0	0	4.19397	0	0	0	12.5819	0	0	0	0	0	0	0	0	1.39799	0	0	0	0	0	6.14934	0	0	0	0	2.04978	0	0	0	0	0	3.07467	0	0	0	0
ABHD16A*TSS155	0	0	0	0	0	0	0	8.38794	0	0	0	8.38794	4.19397	0	0	4.19397	8.38794	2.09699	0	0	0	0	0	0	0	0	0	6.14934	0	0	6.14934	0	0	0	0	0	0	0	0	0
ABHD16A*TSS155	8.38794	0	0	0	4.19397	8.38794	0	0	0	0	0	0	8.38794	4.19397	4.19397	0	0	8.38794	0	0	0	0	0	0	0	0	0	0	0	0	0	0	0	0	6.14934	0	0	0	0	0
ABHD16A*TSS155	0	4.19397	2.79598	0	0	0	8.38794	0	0	0	4.19397	4.19397	0	0	0	0	0	0	2.09699	2.79598	0	0	0	6.14934	0	0	0	0	6.14934	6.14934	0	0	0	0	0	0	0	0	6.14934	0
ABHD16A*TSS155	4.19397	0	0	0	0	0	0	0	4.19397	4.19397	0	0	0	0	4.19397	0	0	4.19397	12.5819	0	0	0	0	6.14934	0	0	6.14934	0	0	0	0	6.14934	0	0	0	0	0	0	2.04978	0
ABHD16A*TSS19	3.14548	4.19397	4.19397	2.09699	4.19397	4.19397	4.19397	2.09699	0	0	4.19397	0	0	0	0	0	6.29096	4.19397	2.09699	4.19397	4.61201	0	0	0	0	0	0	0	0	0	0	0	0	0	3.07467	0	0	0	0	0
ABHD16A*TSS19	4.19397	0	8.38794	4.19397	0	0	8.38794	0	0	0	3.14548	0	4.19397	2.09699	4.19397	4.19397	0	0	2.09699	0	0	0	6.14934	0	0	0	0	0	0	0	4.09956	0	0	0	0	0	0	0	0	0
ABHD16A*TSS19	0	8.38794	2.09699	0	4.19397	0	0	0	2.09699	4.19397	4.19397	0	0	8.38794	4.19397	0	0	8.38794	0	4.19397	0	0	0	0	0	0	0	0	0	0	0	0	0	6.14934	0	0	0	0	0	0
ABHD16A*TSS19	0	0	0	0	4.19397	4.19397	0	0	8.38794	2.09699	0	0	0	0	0	0	4.19397	0	0	4.19397	0	0	0	0	0	0	0	0	6.14934	3.07467	0	0	0	0	0	0	0	0	0	0
ABHD16A*TSS19	4.19397	0	0	8.38794	2.09699	4.19397	0	0	0	0	0	4.19397	0	0	0	4.19397	0	0	8.38794	2.09699	0	0	0	6.14934	3.07467	0	0	0	0	0	0	0	0	0	0	0	0	0	6.14934	3.07467
ABHD16A*TSS19	4.19397	4.19397	0	0	0	0	0	0	4.19397	0	4.19397	0	0	8.38794	2.09699	4.19397	4.19397	0	0	0	0	0	0	0	0	0	0	0	0	0	0	0	0	6.14934	0	0	0	0	0	0
ABHD16A*TSS19	4.19397	0	0	0	4.19397	0	0	4.19397	8.38794	2.09699	4.19397	4.19397	0	0	0	0	8.38794	0	0	4.19397	0	0	0	3.07467	0	0	0	0	6.14934	0	0	0	0	0	0	0	0	0	0	0
ABHD16A*TSS19	0	0	0	4.19397	2.09699	4.19397	0	0	0	0	0	0	0	0	4.19397	0	0	0	0	8.38794	0	0	0	0	3.07467	0	0	0	0	0	0	0	0	0	0	0	0	0	0	0
ABHD16A*TSS19	4.19397	0	0	0	0	0	0	0	0	0	0	0	0	2.09699	0	8.38794	4.19397	0	0	0	0	0	0	0	0	0	0	0	0	0	0	0	0	0	0	0	0	0	0	0
ABHD16A*TSS19	0	0	0	0	0	0	4.19397	0	0	4.19397	0	4.19397	0	0	0	0	0	0	0	0	0	0	0	0	0	0	0	0	0	0	0	6.14934	0	0	0	0	0	0	0	0
ABHD16A*TSS19	0	4.19397	0	0	0	0	0	4.19397	0	0	0	0	0	0	0	0	0	0	0	0	0	0	0	0	0	0	0	0	0	0	0	0	0	0	0	0	0	0	3.07467	0
ABHD16A*TSS19	0	0	0	4.19397	0	0	0	0	0	0	0	4.19397	0	0	4.19397	0	0	0	4.19397	16.7759	0	0	0	3.07467	0	0	0	0	0	0	0	0	0	3.07467	0	0	0	0	0	0
ABHD16A*TSS19	0	0	0	0	0	0	0	8.38794	0	4.19397	0	0	0	0	4.19397	4.19397	0	0	0	0	0	0	0	0	0	0	0	0	0	0	0	0	0	0	0	0	0	0	0	0
ABHD16A*TSS19	0	0	4.19397	2.09699	4.19397	0	0	0	0	0	0	0	0	0	0	0	0	0	8.38794	0	0	0	0	0	0	0	0	0	0	0	0	6.14934	0	0	0	0	0	0	0	0
ABHD16A*TSS19	0	0	0	1.39799	0	0	2.09699	0	0	0	0	0	0	0	0	0	4.19397	0	0	0	0	0	0	0	0	0	0	0	0	0	0	0	0	0	0	0	0	0	0	0
ABHD16A*TSS19	0	0	4.19397	0	0	0	0	0	0	8.38794	0	0	0	0	0	0	0	0	4.19397	0	0	6.14934	0	0	0	0	0	0	0	0	0	0	0	0	0	0	0	0	0	0
ABHD16A*TSS207	12.5819	2.09699	0	2.09699	0	4.19397	0	0	1.39799	0	0	0	2.09699	0	0	8.38794	0	8.38794	0	0	6.14934	0	0	0	0	0	0	0	0	6.14934	0	6.14934	0	2.04978	0	6.14934	0	0	0	0
ABHD16A*TSS207	2.79598	0	0	0	0	0	0	0	0	4.19397	4.19397	0	0	0	0	4.19397	0	0	0	0	6.14934	0	0	0	2.04978	0	0	0	0	0	0	0	0	0	0	0	0	0	0	0
ABHD16A*TSS207	0	0	0	0	0	0	0	4.19397	0	0	8.38794	0	0	0	0	0	0	0	0	2.09699	0	0	0	0	0	0	0	0	0	0	6.14934	0	0	0	0	0	0	0	0	0
ABHD16A*TSS207	0	0	0	0	0	0	0	0	0	0	0	1.04849	0	8.38794	0	0	0	0	0	0	0	0	0	0	6.14934	2.04978	0	0	0	0	0	0	0	6.14934	0	0	0	0	0	0
ABHD16A*TSS207	0	0	0	2.09699	8.38794	0	0	0	0	0	0	0	0	0	0	4.19397	0	0	0	0	0	0	6.14934	0	6.14934	0	0	0	0	0	3.07467	0	0	0	0	0	0	0	0	0
ABHD16A*TSS207	0	4.19397	0	0	0	0	0	2.09699	0	0	0	0	0	0	0	0	0	0	4.19397	4.19397	0	0	0	0	0	0	0	0	0	0	0	6.14934	0	0	0	0	0	0	0	0
ABHD16A*TSS207	0	0	0	0	0	0	0	0	0	0	2.09699	0	0	0	0	0	4.19397	0	0	0	0	0	0	0	6.14934	0	0	0	0	6.14934	0	0	0	0	0	0	0	0	0	0
ABHD16A*TSS207	0	0	1.04849	4.19397	0	0	0	0	8.38794	0	0	0	0	0	2.09699	4.19397	0	0	0	0	6.14934	0	0	0	0	0	0	0	0	0	0	0	6.14934	0	0	0	0	0	6.14934	0
ABHD16A*TSS207	4.19397	0	0	0	0	4.19397	4.19397	8.38794	0	0	0	0	0	0	0	0	4.19397	2.09699	2.09699	0	0	3.07467	0	0	0	0	0	0	0	0	0	0	0	0	0	0	0	0	0	0
ABHD16A*TSS207	0	0	0	0	0	0	0	0	4.19397	1.04849	4.19397	0	0	0	0	4.19397	0	0	0	4.19397	0	6.14934	0	0	0	0	0	0	0	0	0	0	6.14934	0	0	0	2.04978	0	0	0
ABHD16A*TSS207	2.09699	2.09699	0	0	0	0	0	8.38794	0	0	6.29096	0	1.39799	4.19397	4.19397	4.19397	0	0	0	0	0	0	0	0	0	0	0	0	0	0	0	0	0	0	0	0	0	0	6.14934	0
ABHD16A*TSS207	0	0	0	0	2.09699	2.09699	4.19397	0	0	0	4.19397	0	4.19397	0	0	0	4.19397	4.19397	8.38794	0	0	0	0	0	0	0	0	0	0	0	0	0	0	0	0	0	0	0	0	6.14934
ABHD16A*TSS236	0	0	0	0	4.19397	4.19397	4.19397	4.19397	8.38794	8.38794	12.5819	2.09699	0	4.19397	4.19397	0	0	0	0	0	0	6.14934	6.14934	0	0	0	0	0	0	0	0	0	0	6.14934	0	0	0	6.14934	0	0
ABHD16A*TSS258	8.38794	1.39799	0	0	0	0	1.39799	0	0	0	0	0	0	0	4.19397	0	0	8.38794	0	4.19397	6.14934	0	3.07467	0	0	2.04978	0	0	0	0	0	0	0	0	0	0	0	0	0	0
ABHD16A*TSS258	4.19397	0	0	4.19397	4.19397	0	4.19397	0	0	4.19397	0	0	4.19397	0	0	0	0	0	0	0	0	0	0	0	0	0	0	0	0	0	0	0	0	0	0	0	0	0	6.14934	0
ABHD16A*TSS258	0	0	0	4.19397	0	0	0	4.19397	0	2.09699	0	0	4.19397	0	4.19397	2.09699	4.19397	0	4.19397	8.38794	3.07467	0	0	6.14934	6.14934	0	0	0	0	0	0	0	0	0	6.14934	0	0	0	0	0
ABHD16A*TSS258	2.09699	0	0	0	4.19397	8.38794	0	0	0	0	0	12.5819	0	0	0	4.19397	0	8.38794	0	0	0	0	0	3.07467	0	0	0	0	0	0	0	6.14934	0	0	0	0	0	6.14934	0	0
ABHD16A*TSS258	4.19397	4.19397	4.19397	12.5819	0	4.19397	0	4.19397	0	0	0	0	2.09699	0	4.19397	0	0	0	0	0	0	0	0	0	0	0	6.14934	0	0	0	0	6.14934	0	0	0	0	0	0	6.14934	0
ABHD16A*TSS258	8.38794	0	0	0	0	4.19397	12.5819	0	0	0	0	0	8.38794	0	0	0	0	4.19397	12.5819	0	0	3.07467	6.14934	0	0	0	6.14934	0	0	0	6.14934	0	6.14934	0	0	0	0	0	0	6.14934
ABHD16A*TSS273	8.38794	8.38794	0	0	0	4.19397	0	0	8.38794	0	4.19397	0	0	0	4.19397	0	0	4.19397	0	0	6.14934	0	6.14934	0	0	6.14934	0	6.14934	0	6.14934	0	0	0	0	0	0	6.14934	0	0	0
ABHD16A*TSS273	0	4.19397	4.19397	0	4.19397	0	0	0	0	4.19397	4.19397	0	0	0	0	0	4.19397	4.19397	4.19397	0	0	0	0	0	0	0	0	0	12.2987	0	0	0	0	0	0	0	0	0	0	0
ABHD16A*TSS273	0	0	8.38794	0	0	4.19397	0	0	0	8.38794	4.19397	4.19397	0	0	0	0	8.38794	4.19397	4.19397	0	0	0	0	12.2987	0	0	6.14934	0	0	0	0	0	0	6.14934	6.14934	0	0	0	0	0
ABHD16A*TSS273	0	0	0	0	4.19397	4.19397	4.19397	0	4.19397	0	4.19397	4.19397	4.19397	0	0	0	0	4.19397	4.19397	4.19397	6.14934	6.14934	0	0	0	0	0	0	6.14934	0	0	0	0	0	0	6.14934	0	0	0	0
ABHD16A*TSS273	0	0	0	4.19397	4.19397	4.19397	0	4.19397	0	0	0	0	4.19397	0	0	8.38794	0	0	0	4.19397	0	0	0	6.14934	0	0	0	0	0	0	0	0	0	0	0	0	0	0	0	0
ABHD16A*TSS273	4.19397	0	4.19397	4.19397	0	0	0	4.19397	4.19397	4.19397	0	8.38794	0	0	0	4.19397	0	0	0	8.38794	0	0	0	0	0	0	0	0	0	0	6.14934	0	0	6.14934	12.2987	0	6.14934	6.14934	0	0
ABHD16A*TSS273	0	0	4.19397	4.19397	0	0	0	16.7759	0	0	0	0	0	0	0	4.19397	0	0	0	0	6.14934	6.14934	0	0	6.14934	0	0	6.14934	6.14934	0	0	6.14934	0	0	0	0	0	0	0	6.14934
ABHD16A*TSS273	4.19397	0	0	12.5819	0	0	0	0	4.19397	0	0	8.38794	0	4.19397	4.19397	4.19397	0	0	0	8.38794	0	0	0	0	0	0	6.14934	0	0	0	0	3.07467	0	6.14934	6.14934	0	0	0	0	0
ABHD16A*TSS324	4.19397	4.19397	0	0	0	0	4.19397	4.19397	0	0	0	0	4.19397	4.19397	0	0	0	0	4.19397	4.19397	0	0	0	0	0	0	0	0	0	0	0	0	0	0	0	0	0	0	0	0
ABHD16A*TSS324	0	0	0	0	0	0	0	0	0	0	0	4.19397	0	0	0	4.19397	4.19397	0	0	0	0	0	0	0	0	0	0	0	0	0	0	0	12.2987	0	0	0	0	0	0	0
ABHD16A*TSS324	0	4.19397	0	0	0	0	0	4.19397	0	8.38794	0	0	0	2.09699	0	0	0	0	0	8.38794	0	0	0	0	0	0	0	0	0	0	0	0	0	0	0	0	0	0	0	3.07467
ABHD16A*TSS324	0	0	0	0	0	2.09699	0	0	0	0	0	8.38794	0	0	4.19397	0	4.19397	4.19397	1.39799	0	0	0	0	0	0	0	0	0	0	0	0	0	0	0	0	0	0	0	0	0
ABHD16A*TSS324	4.19397	0	4.19397	8.38794	0	0	0	0	1.39799	0	0	0	0	0	8.38794	0	0	0	0	4.19397	0	0	0	0	6.14934	12.2987	0	0	0	6.14934	6.14934	0	0	0	0	6.14934	0	0	0	0
ABHD16A*TSS324	2.09699	0	0	0	0	4.19397	8.38794	0	0	0	0	1.39799	4.19397	0	0	0	4.19397	8.38794	8.38794	0	0	6.14934	0	0	0	0	0	0	0	0	0	0	0	0	0	0	0	0	0	6.14934
ABHD16A*TSS327	0	0	0	0	0	4.19397	0	0	0	4.19397	4.19397	0	0	0	0	0	4.19397	0	4.19397	0	0	0	0	0	0	0	0	0	0	0	6.14934	0	0	0	0	0	0	0	0	0
ABHD16A*TSS327	0	0	0	0	0	4.19397	4.19397	0	0	0	4.19397	0	4.19397	4.19397	0	0	0	4.19397	0	8.38794	0	0	0	0	0	3.07467	0	0	0	0	0	0	3.07467	3.07467	0	0	0	0	2.04978	0
ABHD16A*TSS327	4.19397	4.19397	0	0	0	0	0	4.19397	4.19397	4.19397	0	0	0	0	0	2.79598	4.19397	0	0	0	3.07467	0	0	0	0	0	0	0	0	0	0	0	0	0	0	0	0	0	0	6.14934
ABHD16A*TSS327	4.19397	0	0	2.79598	0	0	3.14548	0	8.38794	0	0	4.19397	0	0	0	0	4.19397	0	4.19397	4.19397	0	6.14934	0	0	0	0	0	0	0	0	0	0	0	0	0	0	0	6.14934	0	0
ABHD16A*TSS327	0	0	2.09699	8.38794	0	0	0	12.5819	0	0	0	8.38794	0	0	4.19397	2.79598	0	0	0	0	0	0	0	0	0	0	0	0	0	0	0	0	0	0	0	2.04978	0	0	0	0
ABHD16A*TSS327	0	0	0	4.19397	0	0	0	0	0	0	0	12.5819	0	0	0	0	4.19397	0	0	6.29096	0	0	0	0	0	0	0	0	0	0	0	6.14934	0	0	3.07467	0	0	0	0	0
ABHD16A*TSS327	0	0	0	0	0	0	0	8.38794	0	0	3.14548	0	0	2.09699	0	0	0	0	8.38794	4.19397	0	0	0	0	0	6.14934	0	6.14934	0	6.14934	0	0	0	0	0	6.14934	6.14934	0	0	0
ABHD16A*TSS327	0	0	0	0	0	0	6.29096	0	4.19397	0	0	0	0	8.38794	0	0	0	0	0	0	0	0	0	0	0	0	0	0	0	0	0	0	0	0	0	0	0	0	0	0
ABHD16A*TSS356	4.19397	0	0	1.39799	0	4.19397	4.19397	4.19397	0	0	4.19397	0	4.19397	0	0	4.19397	0	4.19397	0	0	0	12.2987	0	0	0	0	0	0	12.2987	0	0	0	6.14934	0	0	0	0	0	0	0
ABHD16A*TSS356	0	0	0	0	8.38794	0	4.19397	0	0	4.19397	0	0	0	0	4.19397	0	4.19397	4.19397	0	8.38794	0	0	6.14934	0	0	0	6.14934	0	0	0	0	0	0	0	0	0	0	0	0	0
ABHD16A*TSS356	0	4.19397	0	0	4.19397	0	4.19397	4.19397	0	8.38794	4.19397	4.19397	4.19397	0	16.7759	0	0	8.38794	0	8.38794	0	0	0	0	0	12.2987	0	0	0	0	0	0	6.14934	0	0	0	0	6.14934	0	6.14934
ABHD16A*TSS356	0	0	0	0	8.38794	0	0	0	0	12.5819	4.19397	4.19397	0	8.38794	8.38794	0	4.19397	0	4.19397	6.29096	0	6.14934	0	0	0	0	0	0	0	0	6.14934	0	0	0	3.07467	0	0	0	0	0
ABHD16A*TSS356	4.19397	4.19397	0	4.19397	0	4.19397	0	0	8.38794	0	4.19397	4.19397	0	4.19397	0	4.19397	0	0	8.38794	4.19397	0	0	0	0	6.14934	0	0	0	0	0	0	0	0	0	0	0	0	0	0	0
ABHD16A*TSS54	4.19397	8.38794	0	0	0	4.19397	0	8.38794	0	0	0	0	0	0	0	2.09699	0	8.38794	0	0	1.22987	0	0	6.14934	0	0	0	0	0	0	0	0	0	0	0	0	6.14934	0	0	6.14934
ABHD16A*TSS54	0	4.19397	4.19397	8.38794	4.19397	0	4.19397	0	0	0	0	0	0	0	0	0	0	4.19397	4.19397	0	0	0	0	0	0	0	0	0	0	0	0	0	0	6.14934	0	6.14934	0	0	0	0
ABHD16A*TSS54	4.19397	0	4.19397	4.19397	0	0	8.38794	0	0	0	0	0	0	4.19397	4.19397	0	0	0	0	4.19397	0	0	0	0	0	0	0	0	0	0	0	6.14934	0	0	0	0	0	0	0	0
ABHD16A*TSS54	0	4.19397	0	4.19397	0	0	0	4.19397	0	4.19397	4.19397	0	0	8.38794	0	0	0	0	0	4.19397	0	0	0	0	0	0	0	0	0	0	0	0	0	0	0	0	0	0	0	0
ABHD16A*TSS54	2.09699	0	2.09699	0	4.19397	4.19397	4.19397	0	0	8.38794	4.19397	0	0	0	0	4.19397	0	0	0	0	0	0	0	0	0	0	0	0	0	0	0	0	0	0	0	0	0	0	0	0
ABHD16A*TSS54	0	4.19397	4.19397	0	8.38794	8.38794	4.19397	0	0	0	0	0	4.19397	0	0	2.09699	0	0	4.19397	0	0	0	0	0	0	0	0	0	0	0	0	0	0	0	0	0	0	6.14934	0	0
ABHD16A*TSS54	8.38794	4.19397	4.19397	0	0	0	0	0	0	0	0	0	0	0	0	8.38794	0	4.19397	0	0	0	0	0	0	0	0	0	0	0	6.14934	0	0	0	0	6.14934	0	0	0	0	0
ABHD16A*TSS54	0	0	4.19397	0	0	0	0	0	0	0	0	0	8.38794	8.38794	0	0	0	0	0	0	0	0	0	0	0	0	0	0	0	0	0	0	0	0	0	0	0	0	0	0
ABHD16A*TSS54	0	0	4.19397	0	0	0	0	0	4.19397	12.5819	4.19397	0	0	0	0	0	0	0	4.19397	0	0	0	0	0	0	0	0	0	0	3.07467	0	0	0	0	0	0	0	0	0	0
ABHD16A*TSS54	0	0	4.19397	0	0	4.19397	1.39799	0	0	0	0	0	0	0	0	0	0	0	0	4.19397	0	0	6.14934	0	6.14934	0	0	0	0	0	0	0	0	0	0	0	0	0	0	0
ABHD16A*TSS54	0	0	4.19397	4.19397	0	0	0	0	0	0	0	0	0	4.19397	0	0	0	0	0	4.19397	6.14934	6.14934	0	6.14934	0	0	0	0	0	0	0	0	0	0	0	0	0	6.14934	0	0
ABHD16A*TSS54	4.19397	0	0	4.19397	0	0	0	0	0	4.19397	0	0	0	0	0	4.19397	8.38794	4.19397	0	4.19397	6.14934	0	0	0	0	0	0	0	0	0	6.14934	0	0	0	0	0	0	0	0	0
ABHD16A*TSS54	0	0	0	0	0	0	0	0	0	0	0	4.19397	4.19397	8.38794	0	0	0	0	0	0	0	0	0	0	6.14934	0	6.14934	0	0	0	0	0	0	0	0	0	0	0	0	0
ABHD16A*TSS54	0	0	4.19397	0	0	0	0	0	4.19397	4.19397	12.5819	0	0	0	0	0	0	0	0	4.19397	0	0	0	0	0	0	3.07467	6.14934	0	0	3.07467	0	0	0	0	0	0	0	0	0
ABHD16A*TSS54	0	0	0	0	0	2.09699	4.19397	1.39799	0	0	0	0	0	0	0	4.19397	0	0	0	0.838794	0	0	0	0	0	0	0	0	6.14934	0	0	0	0	0	0	0	0	0	0	2.45974
ABHD16A*TSS54	0	0	4.19397	8.38794	4.19397	0	0	0	0	0	0	0	2.09699	0	0	0	0	0	0	4.19397	0	0	0	0	6.14934	0	0	0	0	0	0	0	0	0	0	0	0	0	0	0
ABHD16A*TSS54	8.38794	4.19397	0	0	0	0	0	0	4.19397	0	0	0	0	0	0	0	8.38794	12.5819	4.19397	0	0	6.14934	0	0	0	6.14934	0	0	0	0	0	0	0	0	0	0	0	3.07467	0	12.2987
ABHD16A*TSS99	0	0	0	0	0	0	0	0	0	6.29096	0	0	0	8.38794	0	0	0	0	0	4.19397	6.14934	6.14934	0	0	0	0	0	6.14934	0	0	6.14934	6.14934	0	0	0	0	0	0	6.14934	0
ABHD16A*TSS99	0	0	0	4.19397	0	0	0	1.39799	4.19397	0	0	1.39799	8.38794	0	4.19397	4.19397	0	4.19397	4.19397	2.09699	6.14934	0	6.14934	0	0	0	0	0	0	1.53734	0	0	0	0	0	0	0	0	0	0
ABHD16A*TSS99	0	0	0	4.19397	0	0	2.09699	0	0	0	0	2.09699	0	0	0	4.19397	0	0	0	8.38794	0	0	0	0	0	0	3.07467	0	2.04978	0	0	0	0	0	0	0	0	3.07467	0	0
ABHD16A*TSS99	0	0	0	8.38794	0	0	0	0	0	0	0	0	0	0	0	0	0	0	0	4.19397	0	0	0	0	0	0	0	0	0	0	0	0	0	0	0	0	0	0	0	0
ABHD16B*TSS156	2.09699	4.19397	2.39655	4.19397	20.9699	25.1638	5.59196	10.4849	12.5819	9.22674	79.6855	58.7156	46.1337	67.1035	50.3277	50.3277	54.5216	41.9397	20.9699	33.5518	0	0	0	0	6.14934	12.2987	1.22987	2.04978	2.04978	4.61201	18.448	12.2987	18.448	6.14934	24.5974	12.2987	18.448	6.14934	30.7467	9.22401
ABHD17A*TSS115	9.78593	25.1638	0	0	4.19397	0	25.1638	8.38794	0	0	0	0	12.5819	12.5819	0	0	0	0	8.38794	18.8729	0	6.14934	12.2987	8.19912	12.2987	0	0	0	21.5227	6.14934	0	0	6.14934	6.14934	18.448	12.2987	0	0	6.14934	3.07467
ABHD17A*TSS115	0	4.19397	0	0	12.5819	25.1638	0	4.19397	0	2.09699	25.1638	29.3578	1.39799	0	0	0	29.3578	16.7759	0	0	3.68961	12.2987	0	0	3.07467	18.448	5.12445	12.2987	0	0	12.2987	18.448	6.14934	0	0	0	18.448	10.2489	6.14934	0
ABHD17A*TSS115	0	0	16.7759	37.7457	4.19397	0	0	4.19397	33.5518	8.38794	4.19397	0	8.38794	4.19397	12.5819	29.3578	0	0	0	4.19397	0	0	10.2489	24.5974	12.2987	0	0	0	24.5974	6.14934	12.2987	0	0	0	6.14934	36.8961	6.14934	0	12.2987	0
ABHD17A*TSS115	29.3578	8.38794	0	0	0	0	8.38794	0	0	0	0	0	4.19397	0	0	8.38794	0	0	0	0	36.8961	12.2987	0	0	0	0	12.2987	30.7467	0	0	0	6.14934	30.7467	12.2987	0	0	0	1.22987	12.2987	18.448
ABHD17A*TSS115	0	0	0	0	0	0	0	0	0	0	0	0	0	0	0	0	0	0	0	0	0	12.2987	1.53734	0	12.2987	24.5974	0	0	0	0	24.5974	3.68961	0	0	0	0	12.2987	5.12445	0	0
ABHD17A*TSS115	0	4.19397	0	1.39799	8.38794	0	1.39799	0	0	0	0	0	0	0	0	4.19397	0	0	0	0	0	3.07467	4.91947	6.14934	6.14934	1.53734	0	0	8.19912	6.14934	0	0	0	0	6.14934	12.2987	0	0	0	0
ABHD17B*TSS286	0	4.19397	0	0	8.38794	0	0	1.39799	0	8.38794	0	0	0.698995	0	8.38794	0	0	0	0	5.24246	0	0	0	0	0	0	0	0	0	0	0	0	2.04978	0	0	0	6.14934	0	0	0
ABHD17B*TSS286	2.09699	2.09699	0	0	6.98995	0	2.09699	0	0	2.51638	0	2.09699	0	0	20.9699	0	2.09699	0.698995	0	12.5819	0	1.53734	0	0	1.53734	0	0	6.14934	0	0	0	0	0	0	0	0	1.22987	0	0	0
ABHD17B*TSS286	0	0	0	0	12.5819	0	4.19397	0	0	25.1638	0	4.19397	0	0	16.7759	0	1.04849	0	1.04849	8.38794	4.09956	1.22987	0	0	0	6.14934	0	0	6.14934	3.07467	0	0	0	0	0	0	0	0	0	1.53734
ABHD17B*TSS286	0	4.19397	0	2.09699	8.38794	0	0	0	0	2.79598	0	0.698995	0	0	4.19397	0	0	1.04849	0	6.98995	0	0	0	0	0	0	0	0	0	0	0	0	0	1.22987	0	0	0	0	0	0
ABHD17B*TSS286	0	0	0	0	0.599139	0	0	0	1.39799	1.39799	2.09699	0.698995	0	0	2.09699	0	0	0	2.79598	1.39799	0	0	0	0	0	0	0	0	0	0	0	1.75696	0	0	2.04978	0	0	0	0	0
ABHD17C*TSS22	0	0	0	0	2.09699	2.09699	12.5819	12.5819	0	0	12.5819	4.19397	8.38794	4.19397	0	0	0	0	4.19397	0.838794	6.14934	43.0454	43.0454	61.4934	46.1201	36.8961	10.2489	6.14934	0	0	0	0	12.2987	30.7467	10.2489	9.83895	14.3485	33.8214	36.8961	20.4978
ABHD2*TSS347	18.8729	62.9096	10.4849	14.6789	0	0.599139	0	1.04849	0	0	0	0	13.8401	33.5518	1.39799	14.6789	0	0	0	0	3.58711	0	0	0	0	0	0	0	0	2.04978	0	0	0	0	0	0	0	0	0	0
ABHD2*TSS347	0	0	0	2.09699	69.2006	26.5618	4.19397	7.33945	0	0	0	0	0	0	2.09699	0	79.6855	35.6488	3.49498	5.39225	0	3.07467	0	0	0	0	0	0	0	0	0	0	1.22987	6.14934	0	0	1.53733	0	0	0
ABHD2*TSS347	0	0	0.838794	0	1.04849	0	1.39799	0	104.849	134.207	10.0655	11.5334	0	0	0	0	1.39799	1.39799	0	0	0	0	0	0	1.02489	0	0	0.768668	1.53733	0	0	0	0	0	0	0	1.53734	0	0	0
ABHD2*TSS347	38.0953	100.655	10.4849	12.5819	0	0	0	0	0	0	0	0	28.3093	35.6488	15.9371	4.19397	2.09699	0	0	0	0	0	0	0	0	0	0	0	0	0	0	1.02489	0	0	0	0	3.07467	0	0	0
ABHD2*TSS347	0	0	0	0	142.595	85.9764	14.6789	8.38794	0	0	0	0	0	0	0	0	36.6473	37.7457	9.43644	14.6789	0	0	0	0	0	0	0	6.14934	0	3.07467	0	0	0	0	1.02489	0	0	0	0	0
ABHD2*TSS347	0	4.19397	0	0	0	0	0	0	26.8414	20.9699	7.54915	14.6789	0	0	0	0	0	0	0	0	0	0	0	0	0	0	6.14934	0	0.512445	0	0	0	0	1.02489	0	0	0	0	0	0
ABHD2*TSS347	44.7357	20.9699	11.1839	2.09699	0	0	0	0	0	0	0	0	77.5885	16.7759	16.7759	4.19397	0	0	0	0	0	0	0	1.02489	0	0	0	0	0	0	0	1.22987	0	0	0	0	0	0	0	2.04978
ABHD2*TSS347	1.04849	0	2.09699	0	29.3578	27.2608	12.5819	4.19397	1.04849	0	0	0	0	0	0	0	24.8143	12.5819	14.6789	3.35518	0	0	0	1.53734	0	0	0	3.07467	0	0	0	0	0	0	0	0	0	0	0	0
ABHD2*TSS347	0	0	0	0	0	2.09699	0	0	41.2407	3.49498	14.6789	2.79598	0	0	0	0	0	0.838794	0	0	0	0	0	0	0	0	0.768668	0	0	0	0	0	0	0	0	0	0	0	0	0
ABHD2*TSS347	134.207	12.5819	7.33945	0.599139	0	0	0	0	0	0	0	0	101.704	4.19397	5.39225	0.838794	0	0	0	0	0	0	0	0	0	0	0	1.22987	3.07467	0	1.02489	0	0	0	0	0	0	0	0	1.02489
ABHD2*TSS347	0	0	0	0	35.2993	2.79598	11.5334	4.19397	0	0	0	2.09699	0	0	0	0	87.0249	5.03277	12.5819	4.19397	6.14934	0	0	0	0	0	0	0	0	0	0	0	0	0	0	0	0	0	0	0
ABHD2*TSS347	0	0	0	0	0.838794	0	0	0	30.0918	6.29096	4.19397	2.79598	0	0	0	0	0.698995	0	0	0	0	0	0	1.53734	0	1.22987	0	3.07467	0	0	0	0	0	0	0	0	0	6.14934	0	0
ABHD3*TSS161	0	2.09699	0	0	0	0	0	0	0	0	0	0	0	0	0	0	0	1.04849	0	0	0	0	0	3.07467	0	0	0	0	0	0	4.09956	2.04978	0	0	0	0	0	0	0	0
ABHD3*TSS18	2.09699	0	0	0	8.98708	0	0	0	0	0	0	0	6.8152	0	0	0	0	0	0	0	9.22401	0	0	1.22987	0	0	1.75696	49.1947	55.3441	0	0	0	0	0	4.09956	18.448	33.8214	0	1.22987	0
ABHD3*TSS18	13.6304	0	0	5.59196	1.39799	0	0	4.19397	12.5819	0	0	5.24246	2.09699	0	0	0	8.38794	0	0	3.26198	1.53734	0	12.2987	4.61201	24.5974	1.22987	1.22987	0	2.04978	0	6.14934	4.61201	36.8961	1.22987	3.07467	0	0	0	7.68668	4.91947
ABHD3*TSS18	0	0	0	0	5.59196	2.09699	0.698995	1.67759	0	0	0	0	1.67759	0	0	41.9397	0	0	2.09699	0	30.7467	3.07467	0	0	0	3.07467	12.2987	8.60908	49.1947	0	1.02489	0	0	1.75696	24.5974	12.2987	55.3441	1.53734	0	0
ABHD3*TSS18	4.19397	0	5.59196	20.9699	2.09699	2.09699	0	1.04849	0	0	5.24246	16.7759	0	0	0	2.09699	0	0	5.59196	12.5819	0	3.68961	18.448	18.448	18.448	0	0	0	0	12.2987	4.61201	6.14934	8.60908	0	0	3.07467	0	6.14934	4.09956	6.14934
ABHD3*TSS18	0	0	0	0	0	0	1.67759	12.5819	0	0	0	0	0	0.698995	16.7759	4.19397	0	0	0	2.79598	3.07467	0	0	0	0	9.22401	6.14934	6.14934	24.5974	0	1.22987	0	0	8.19912	15.3734	49.1947	18.448	1.02489	0	0
ABHD3*TSS18	4.19397	0	33.5518	4.19397	0	0	0	0	0	0	20.9699	2.09699	0	0	4.19397	0	0	5.24246	12.5819	0	6.14934	49.1947	12.2987	79.9415	1.22987	0	0	0	0	18.448	18.448	46.1201	0.878478	0	0	0	0	4.61201	6.14934	34.8463
ABHD3*TSS18	0	1.39799	0	0	0	5.24246	12.5819	0	0	0	0	0	4.19397	1.86399	4.19397	0	0	0	0	0	0	0	0	0	0	4.09956	6.14934	61.4934	0	0	0	0	0	5.46608	43.0454	10.7614	0	0	0	0
ABHD3*TSS18	0	4.19397	8.38794	0	0	0	0	0	0	41.9397	2.09699	0	0	0	1.39799	2.09699	0	20.9699	2.09699	0	0	15.3734	79.9415	9.22401	0	0	0	0	0	12.2987	46.1201	18.448	0	0	0	0	1.22987	18.448	39.9707	36.8961
ABHD4*TSS189	0	2.79598	0	0	1.39799	1.04849	1.67759	4.19397	8.38794	10.4849	4.19397	2.09699	2.09699	0	0	0	0	0	2.09699	4.19397	5.12445	18.448	10.7614	24.5974	12.2987	10.2489	16.9107	15.3734	43.0454	46.1201	49.1947	15.3734	12.2987	32.7965	14.3485	11.0688	6.14934	12.2987	18.448	12.2987
ABHD5*TSS336	0	2.09699	1.39799	0	0	0	6.29096	16.7759	4.19397	12.5819	16.7759	25.1638	20.9699	16.7759	12.5819	5.59196	5.59196	2.09699	0.838794	1.39799	18.448	6.14934	6.14934	24.5974	9.22401	36.8961	24.5974	18.448	16.3982	0	0	0	0	6.14934	6.14934	6.14934	0	0	2.45974	0.768668
ABHD6*TSS302	0	2.09699	2.79598	0	1.39799	0	16.7759	5.59196	1.19828	4.19397	10.4849	8.38794	4.19397	12.5819	2.79598	0.524246	8.38794	8.38794	1.39799	2.09699	0	3.07467	3.07467	18.448	4.09956	6.14934	12.2987	6.14934	1.75696	0	0	0	12.2987	18.448	6.14934	4.61201	18.448	30.7467	30.7467	49.1947
ABHD8*TSS336	1.19828	3.14548	4.79311	20.9699	16.7759	12.5819	12.5819	33.5518	20.9699	41.9397	50.3277	19.5719	11.1839	11.1839	20.9699	20.9699	7.33945	3.49498	2.09699	4.19397	0.878478	0	0.878478	0	6.14934	3.07467	0	6.14934	0	6.14934	2.04978	1.53734	1.53734	3.68961	3.07467	0	2.04978	2.04978	0	0
ABI1*TSS228	0	0	0	0	0	0	0	4.19397	0.838794	0	0	9.78593	0	2.09699	0	1.39799	0	0	0	1.04849	0	0	0	0	0	0	0	0	1.22987	0	0	0	0	0	0	0	0	0	0	0
ABI1*TSS228	0	0	0	0	0	7.33945	4.19397	1.39799	0	0	0	0	0	0	0	0	0	0	0	67.1035	0	1.53734	0	0	0	0	0	0	0	0	0	0	0	2.04978	0	0	0	0	0	0
ABI1*TSS228	1.04849	8.38794	0	0	0	0	0	0	0	0	0	0	0	48.2307	0	8.38794	0	0	1.39799	0	1.53734	3.07467	0	0	0	0	0	0	0	0	0	0	0	0	0	0	0	0	3.07467	0
ABI1*TSS228	0	0	0	0	0	0	0	14.6789	1.39799	8.38794	0	0	0	0	0	0	0	0	0	0	0	0	0	1.22987	0	0	0	0	0	0	0	0	6.14934	0	0	0	0	0	0	0
ABI1*TSS228	0	29.3578	2.09699	16.7759	0	0	0	0	0	0	0	0	0	0	8.38794	67.1035	2.51638	37.7457	0	2.09699	0	0	2.04978	0	0	0	2.04978	0	0	0	0	1.22987	0	0	0	0	0	0	0	0
ABI1*TSS228	0	0	0	0	0	0	0	0	0	29.3578	0	16.7759	0	0	0	0	0	0	0	0	0	0	0	0	0	0	0	2.04978	0	0	0	0	0	0	0	0	0	0	3.07467	0
ABI1*TSS228	0	0	0	44.0367	0	6.29096	0	0	0	0	0	0	0	0	0	1.39799	0	36.3478	0	6.98995	0	2.04978	0	4.09956	0	0	3.07467	0	0	0	0	0	3.07467	0	0	0	0	0	18.448	0
ABI1*TSS228	0	0	0	0	0	0	0	0	0	0	0	23.0668	0	2.51638	0	0	0	0	0	0	0	0	0	0	0	0	0	0	0	0	0	3.07467	0	1.22987	0	0	0	0	0	0
ABI1*TSS228	0	0	0	0	1.67759	18.8729	0	2.79598	0	0	0	0	0	0	0	0	2.09699	0	0	12.5819	0	0	2.04978	0	0	3.07467	0	10.2489	0	0	0	0	0	0	0	0	0	0	0	0
ABI1*TSS228	0	4.19397	0	0	0	0	0	0	0	0	0	0	0	25.1638	1.04849	0	0	0	0	0	0	3.07467	0	0	2.04978	3.07467	3.07467	0	0	0	0	3.07467	0	0	0	0	0	0	0	0
ABI1*TSS228	0	0	0	0	0	0	0	4.19397	0	0	0	0	2.09699	0	0	0	0	0	0	0	0	0	0	0	0	0	0	0	0	0.768668	2.04978	0	0	0	0	3.07467	0	0	0	0
ABI1*TSS228	0	1.39799	4.19397	0	0	0	0	0	0	0	2.09699	0	0	0	0	1.39799	0	1.39799	0.838794	0	0	0	0	1.22987	0	0	0	0	0	0	3.07467	0	0	0	0	0	0	1.22987	0	0
ABI1*TSS228	0	0	0	0	0	0	0	0	0	4.19397	0	0	0	0	0	0	0	0	4.19397	0	0	0	0	0	0	0	3.07467	0	0	0	0	0	0	0	0	0	0	0	0	3.07467
ABI1*TSS228	0	0	0	4.19397	0	2.79598	0	0	0	0	0	0	0	2.09699	0	0	0	0	3.14548	0	0	0	0	0	0	0	0	0	0	0	0	0	0	0	0	0	0	0	0	0
ABI2*TSS137	0	0	0	0	0	1.39799	0	1.04849	0	0	0	0	1.39799	0	0	0	0	0	0	0	12.2987	0	2.45974	0	1.02489	0	0	2.04978	0	0	0	0	0	0	0	0	0	0	0	0
ABI2*TSS137	0	0	0	0	0	0	0	0	0	0	0	0	0	0	0	0	0	0	0	0	0	0	0	0	0	0	0	0	0	0	0	0	6.14934	0	0	0	0	0	0	3.07467
ABI2*TSS137	0	0	1.39799	0	0	0	0	0	0	0	0	0	0	0	0	0	0	0	0	0	0	0	0	0	0	0	2.04978	0	0	0	0	0	0	0	0	0	0	0	2.04978	0
ABI2*TSS316	4.19397	0	0	0	0	0	0.838794	0	0	0	0	0	0	1.39799	0	0	0	0	0	0	6.14934	12.2987	12.2987	0.68326	1.53734	0	0	0	0	0	0	0	0	0	0	0	0	0	0	0
ABI2*TSS316	0	0	0	0	0	0	2.09699	0	0	0	0	0	0	0.698995	0	0	0	0	0	3.14548	0	0	0	0	0	0	3.07467	0	0	1.02489	0	0	0	0	0	0	2.04978	2.04978	2.04978	6.14934
ABI2*TSS316	0	0	0	0	0	0	0	0	0	0	0	0	4.19397	1.39799	1.39799	0	0	0	0	0	0	0	6.14934	0	0	0	0	0	0	0.614934	0	4.09956	4.61201	0	0	0	0	0	0	0
ABI2*TSS316	0	0	0	0	0	1.67759	0	0	0	0	0	0	0	0	0	0	0	0	8.38794	0	0	0	0	0	0	6.14934	0	0	0	1.22987	0	0	0	0	2.04978	0	0	0	6.14934	0
ABI2*TSS316	0	0	0	0	0	0	0	0	0	0	0	8.38794	0	0	0	0	0	1.04849	0	0	0	0	0	0	0	0	0	0	0	0	0	12.2987	0	0	0	0	0	0	0	0
ABI2*TSS316	0	0	0	0	0.838794	0	0	0	0	0	4.19397	0	0	0	0	0	0.838794	8.38794	0	0	0	0	0	1.53734	1.22987	0	0	0	0	0	0	0	0	0	0	0	0	6.14934	0	0
ABI2*TSS316	0	0	0	0	0	0	1.04849	0	0	0	4.19397	0	0	0	0	0	0	0	0	0	0	0	0	0	0	0	0	0	6.14934	0	0	0	0	0	0	0	0	0	3.07467	0
ABI2*TSS316	0	0	0.599139	6.29096	0	0	0	0	0	2.09699	0	0	0	0	0	0	6.29096	0	0	0	0	0	0	0	0	0	0	0	0	0	0	0	0	0	0	0	0	0	0	0
ABI2*TSS316	0	0	0	0	0	0	0	0	0	16.7759	0	0	0	0	0	0.698995	0	0	0	0	0	0	0	0	0	0	0	0	0	0	3.07467	3.07467	0	0	0	0	0	0	0	0
ABI2*TSS316	0	0	18.8729	1.39799	1.39799	0	0	0	0	0	1.39799	0	0	0	0	6.29096	0	0	0	0	0	0	12.2987	0	0	0	0	0	0	0	0	0	0	0	0	0	0	0	0	0
ABI2*TSS316	0	0	0	0	0	0	0	0	16.7759	0	0	0	0	0	0	0	0	0	1.04849	0	0	0	3.07467	0	0	0	0	0	3.07467	0	0	1.53734	0	0	0	0	0	0	0	0
ABI2*TSS316	0	0.559196	0	0	0	0	0	0	0	0	0	0	0	0	1.57274	0	0	0	0	0	0	0	0	0	0	0	0	0	0	0	0	0	0	6.14934	0	0	0	0	0	0
ABI2*TSS316	0	0	0	0	0	0	0	6.29096	0	0	0	0	0	0	1.74749	0	0	0	0	0	0	0	0	0	0	0	0	0	0	0	0	0	0	0	0	0	0	0	0	0
ABI3*TSS356	0.698995	0	0	0	0	0	2.09699	4.19397	0	0	0	0	0	0	2.09699	0	0	0	0	0	0	0.768668	0	0	0	2.45974	18.448	12.2987	0	0	0	0	0	3.07467	10.7614	6.14934	3.07467	2.04978	6.14934	0
ABI3*TSS356	0	0	8.38794	1.04849	2.09699	0	0	0	0	2.09699	0	0.698995	1.39799	0	2.09699	0	0	2.79598	0	4.19397	3.07467	12.2987	18.448	6.14934	2.04978	3.07467	3.07467	2.04978	9.22401	18.448	6.14934	6.14934	2.04978	3.07467	3.07467	3.07467	18.448	6.14934	6.14934	12.2987
ABI3*TSS356	0	1.04849	0	0	4.19397	4.19397	0.698995	4.19397	2.09699	0	0	2.09699	2.79598	0	2.79598	3.14548	0	0	0	4.19397	0	3.07467	6.14934	12.2987	12.2987	21.5227	6.14934	18.448	0	0	6.14934	18.448	8.19912	6.14934	8.19912	2.45974	0	0	3.07467	8.19912
ABI3*TSS356	0	4.19397	4.19397	0	0	0	2.09699	4.19397	0	0	4.19397	0.838794	1.04849	0	0	0	4.19397	0	0	4.19397	21.5227	6.14934	18.448	3.07467	0	6.14934	2.04978	14.3485	5.12445	6.14934	4.61201	4.09956	0	3.07467	0	8.60908	6.14934	12.2987	3.07467	12.2987
ABI3*TSS356	2.09699	2.09699	0	0	0	3.14548	0	2.09699	0	0	0	4.19397	2.09699	4.19397	1.39799	1.04849	0	0	0	0	2.04978	3.07467	0	6.14934	6.14934	15.3734	3.07467	1.53734	0	6.14934	0	6.14934	18.448	12.2987	12.2987	3.68961	0	6.14934	2.04978	6.14934
ABI3*TSS356	2.09699	4.19397	4.19397	2.09699	0	0	0	3.14548	8.38794	0	1.04849	3.35518	0	2.09699	0	3.14548	0	1.04849	2.09699	2.79598	10.7614	12.2987	12.2987	0.768668	3.07467	3.07467	3.07467	18.448	18.448	6.14934	1.02489	1.22987	0	2.04978	12.2987	10.7614	6.14934	6.14934	3.68961	2.04978
ABI3*TSS356	4.19397	0	2.09699	8.38794	0	0.698995	3.14548	2.51638	0	0	4.19397	0	0.698995	4.19397	2.79598	0	0	0	4.19397	1.04849	0	0	18.448	12.2987	6.14934	6.14934	0.768668	4.91947	0	0	8.19912	6.14934	6.14934	12.2987	2.04978	0	0	0	14.3485	6.14934
ABI3*TSS356	2.79598	4.19397	2.51638	4.19397	0	0	0	0.698995	4.19397	3.14548	0	16.7759	0	0	0	4.19397	4.19397	0	1.39799	4.19397	8.19912	18.448	4.09956	12.2987	0	2.04978	8.60908	6.14934	18.448	2.45974	0	18.448	2.45974	3.07467	6.14934	8.19912	4.61201	3.07467	8.19912	0
ABI3BP*TSS268	0	0	0	0	0	0	2.09699	0	0	0	0	0	0	0	0	0	0	1.39799	4.19397	4.19397	6.14934	10.2489	9.22401	10.2489	9.22401	0	0	0	0	4.09956	6.14934	0	8.19912	6.14934	3.07467	12.2987	8.19912	2.04978	24.5974	18.448
ABL1*TSS172	0	0	0	0	0	0	0	0	0	0	2.09699	0	2.79598	0	0	0	0.838794	0	0	0	12.2987	6.14934	0	0	0	0	0	0	1.02489	0	3.51391	6.14934	0	0	0	0	0	0	0	0
ABL1*TSS172	4.19397	1.39799	8.38794	0	0.524246	1.39799	0	0	0	0	4.19397	0	1.39799	0	0	0	0	0	0.698995	0	4.09956	0	6.14934	0	0	1.53734	2.45974	0	0	0	6.14934	0	0	0	0	0	3.07467	0	0	0
ABL1*TSS172	4.19397	0	0	0	0	0	0	0	0	0	8.38794	4.19397	0	0	0	0	0	1.39799	0	0	6.14934	0	0	2.45974	0	0	0	0	0	0	6.14934	0	0	0.878478	0	0	0	0	0	0
ABL1*TSS172	4.19397	1.39799	0	0	1.39799	0	0	0	0	0	4.19397	1.39799	0	0	0	0	1.04849	0	0	0	0	0	0	0	1.53734	0	0.768668	0	0	0.878478	0	0	0	0	0	0	2.04978	0	0	0
ABL1*TSS172	0	0	0	0	0	0	0	0	0	0	0	0	0	0	0	0.698995	0	0	0	0	0	0	0	0.68326	0	0	0	0	0	0	1.22987	0	0	0	0	0	0	0	0	0
ABL1*TSS172	0	0	0	0	0	0	0	0	0	0	0	0	0	0	0	0	0	0	0	0	1.22987	0	0	0	0	0	0	0	0	0	0	0	0	0	0	0	0	0	0	0
ABL1*TSS172	0	0	0	0	0	2.09699	0	0	0	0	0	0	0	0	0.698995	0	1.39799	0	0	1.04849	0	0	0	0	0	0	0	0	0	0	0	0	0	0	0	0	0	0	3.07467	0
ABL1*TSS172	0	0	0	0	0	0	0	0	0	0	0	0	0	0	0	0	0	0	0	0	0	0	0	0	0	3.07467	0	0	0	0	6.14934	0	0	0	0	0	0	0	1.79356	0
ABL1*TSS172	0	0	0	0	2.09699	0	0	0	0	2.09699	0	0	0.698995	0	0	0	0	0	0	0	2.04978	0	0	0	0	0	0	0	0	0	0	0	0	0	2.04978	0	0	1.53734	0	0
ABL1*TSS172	0	0	0	0	0	0	0	0	0	0	0	0	0	0	0	0	0	0	0	0	0	0	0	3.07467	3.07467	0	0	0	0	0	0	0	0	2.04978	0	0	0	0	0	0
ABL1*TSS236	0.599139	0	0	0	2.79598	2.09699	0	0	2.09699	0	4.19397	0	4.19397	0	1.04849	0	0	0	4.19397	0	3.07467	0	1.67709	0	14.3485	0	6.14934	0	6.14934	3.07467	30.7467	0	10.7614	0	12.2987	0	12.2987	0	6.14934	0
ABL1*TSS236	8.38794	0	25.1638	1.39799	33.5518	1.39799	12.5819	0	15.3779	0	0	0	2.09699	0	4.19397	0	0	0	2.09699	0	0	0	12.2987	0	18.448	0	4.09956	0	6.14934	0	12.2987	0	24.5974	0	15.3734	0	6.14934	0	0	1.22987
ABL2*TSS108	0	0	0	0	0	0	0	0	0	0	0	0	0	0	0	0	0	1.04849	0.838794	0	0	0	0	0	0	2.04978	0	0	0	0	0	0	0	0	0	0	0	1.22987	0	3.07467
ABL2*TSS108	0	0	2.09699	0	0	0	0	0	1.39799	0	0	0	0	0	0	0	0	4.19397	0	1.39799	0	0	0	0	0	0	0	0	0	0	0	0	0	0	0	0	0	0	0	0
ABL2*TSS108	0	0	0	0	0	0	0	0	0	0	0	0	0	0	0	0	0	0	0.838794	0	0	0	0	0	0	0	0	0	3.07467	12.2987	0	0	0	0	3.07467	0	0	0	1.02489	1.53734
ABL2*TSS108	0.599139	0	1.04849	0	0	0.838794	0	0	0.698995	4.19397	0	0	0	0	0	2.09699	0	0	0	0.698995	0.878478	0	0	0	0	3.68961	0	0	0	0	0	0	0.878478	0	0	0	3.07467	0	0	0
ABL2*TSS108	0	0	0	0.838794	0	0	0	4.19397	0	0	4.19397	0	0	0	0	0	0	0	12.5819	0	0	0	0	0	0	0	0	6.14934	0	0	0	0	0	0	0	3.07467	0	0	6.14934	0
ABL2*TSS108	0	0	0	0	0	0	0	0	4.19397	12.5819	0	0	0	0	0	0	0	0	0	1.39799	0	0	0	0	0	0	0	0	0	0	0	0	0	0	0	0	0	0	0	0
ABL2*TSS108	4.19397	0	0	0	4.19397	1.04849	0	1.04849	0	0	2.09699	0	0	0.838794	0	0	0.698995	0	0	0	0	0	0	0	0	0	0	0	0	0	0	2.04978	0	1.02489	0	2.04978	0	0	0	0
ABL2*TSS108	0	0	0	0	4.19397	4.19397	0	0	0	0	0	0	0	0	0.698995	0	0	0	0	1.39799	0	2.04978	2.04978	0	0	3.07467	1.22987	1.53734	0	0	0	0	0	1.53734	0	0	1.53734	0	0	0
ABL2*TSS108	0	0	2.09699	0	0	0.698995	0	0	0	0	1.39799	0	0	0	0	0	4.19397	0	0	0	0	0	0	0	2.04978	0	0	1.22987	0	0	0	2.04978	0	0	0	2.04978	0	0	0	0
ABL2*TSS108	0	1.04849	0	0	0	0	0	0	0	0	0	0	0	0	0	4.19397	1.19828	0	0	4.19397	0	0	0	0	0	0	0	0	0	0	0	12.2987	0	0	0	0	0	0	0	0
ABL2*TSS108	0	0	0.599139	0	0	0	1.39799	0	0	0	0	0	1.04849	0	0	0	0	2.09699	0	4.19397	0	0	1.22987	0.878478	0	0	0	0	0	0	2.04978	0	0	0	0	0	0	0	0	0
ABL2*TSS45	0	1.04849	4.19397	0	2.79598	0	4.19397	0	8.38794	0	4.19397	0	20.9699	2.09699	2.99569	0.838794	6.29096	0	8.38794	0	0	1.22987	0	0	0	0	0	0	0	0	0	1.53734	0	3.07467	0	0	3.07467	6.14934	0	0
ABL2*TSS45	0	0	4.19397	0	4.19397	0	5.59196	0	2.09699	0	8.38794	2.09699	1.39799	4.19397	4.19397	0	0	2.79598	8.38794	0	0	0	0	0	0	0	0	0	0	0	0	3.07467	0	0	0	0	0	0	0	0
ABL2*TSS45	6.29096	4.19397	4.19397	0	2.09699	4.19397	20.9699	0	1.39799	2.39655	25.1638	0	0	2.99569	41.9397	0	8.38794	8.38794	16.7759	0	3.07467	0	0	0	0	0	0	0	0	0	0	0	0	0	0	1.02489	0	0	2.04978	0
ABL2*TSS45	0	4.19397	13.9799	0	0	5.59196	10.4849	0	4.19397	6.29096	11.1839	0	4.19397	4.19397	4.19397	0	0	6.29096	2.79598	0	0.878478	0	12.2987	0.878478	0	0	4.61201	4.09956	0	0	8.19912	0	0	0	12.2987	0	0	0	6.14934	0
ABLIM1*TSS145	0	0	0.698995	0	0.524246	0	25.1638	0	0	0	2.09699	0	0	0	20.9699	0	0	0	4.19397	0	0	0	0	0	0	3.07467	6.14934	0	0	0	2.04978	0	0	4.91947	6.14934	0	0	0	0	0
ABLIM1*TSS145	0	0	8.38794	0	0	0	0	0	0	0	2.09699	0	0	0	1.19828	0	0	0	2.09699	0	9.22401	12.2987	6.14934	0	0	0	0	0	3.07467	0	0	0	0	0	0	0	0	0	0	3.07467
ABLIM1*TSS145	0	0	4.19397	0	0	0	0	0	4.19397	0	2.09699	0	0	0	0	0	4.19397	0	1.04849	0	0	0	0	0	0	0	0	1.22987	0	0	0	0	0	0	0	0	0	6.14934	0	0
ABLIM1*TSS145	0	0	1.04849	0	0	0	1.04849	8.38794	0	0	2.79598	0	0	0	0	0	0	0	2.79598	0	0	0	0.768668	0	0	0	2.04978	6.14934	0	6.14934	0	0	0	0	0	3.07467	0	1.53734	0	0.768668
ABLIM1*TSS145	0	1.04849	0	0	0	0	2.09699	0	0	0	0	0	0	0	2.09699	0	0	0	0	0	0	0	0	0	6.14934	0	0	0	0	0	0	12.2987	0	0	0	2.04978	0	0	0	12.2987
ABLIM1*TSS145	0	0	4.19397	0	0	0	0	0.698995	0	8.38794	0	0	0	0	0	0	0	4.19397	0	0	0	0	0	0	0	0	1.02489	8.60908	6.14934	0	0	0	0	0	0	4.09956	2.04978	0	6.14934	0
ABLIM1*TSS145	0	4.19397	0	0	0	0	0	0	0	0	0.698995	0.599139	0	0	0	4.19397	0	0	0	4.19397	0	0	0	3.07467	3.07467	0	0	0	6.14934	0	0	0	0	0	0	0	0	0	0	18.448
ABLIM1*TSS145	0	0	0	0	0	0	0	0	0	0	0.838794	0	1.04849	0	0	0	0	1.04849	0	0	0	1.22987	0	0	0	0	0	4.09956	0	0	1.22987	0	0	0	0	12.2987	6.14934	0	1.22987	0
ABLIM1*TSS340	0	6.29096	12.5819	8.38794	6.29096	5.59196	6.98995	25.1638	8.38794	29.3578	25.1638	29.3578	88.0734	16.7759	52.4246	35.6488	117.431	60.1136	40.2621	51.3761	0	0	0	3.07467	0	2.04978	2.04978	0	0	0	0	3.07467	0	2.04978	3.07467	1.53734	0	0	0	0
ABLIM1*TSS345	0	0	1.39799	0	0	0	0	0	2.09699	0	0	0	0	0	0	0	0	0	1.04849	0	6.14934	0	2.04978	2.04978	0	0	0	0	3.07467	0	0	0	0	2.04978	0	0	0	0	0	0
ABLIM1*TSS345	0	0	0	4.19397	0	0	0	0.698995	0	0	0	0	0	0	0	0	0	0	0	0	0	0	0	0	0	0	0	0	0	2.04978	1.53734	0	0	1.02489	0	6.14934	0	0	0	0
ABLIM1*TSS345	1.39799	0	0	0	0	0	0	0	0	0	0	0	0	2.79598	0	2.09699	0	1.39799	0	0.838794	1.02489	0	0	0	0	0	6.14934	1.53734	0	0	3.07467	0	0	0	1.53734	0	0	0	0	0
ABLIM1*TSS345	0	0	0	2.79598	0	0	0	0	0	1.04849	0	0	0	1.67759	0	0	0	0	0	2.79598	0	0	6.14934	0	0	0	0	0	0	0	2.04978	0	0	0	0	0	0	0	0	0
ABLIM1*TSS345	0	0	4.19397	0	0	0	0	0	0	4.19397	0.698995	0	1.39799	0	0	12.5819	0	0	0	0	0	0	0	0	0	0	3.07467	0	0	0	0	0	0	0	0	0	0	0	0	0
ABLIM1*TSS345	0	0	0	0	0	4.19397	0	2.09699	0	0	0	3.14548	0	1.39799	0	0	0	0	0	0	0	0	0	0	0	0	0	0	0	1.53734	0	0	0	2.04978	0	0	0	0	0	0
ABLIM1*TSS345	0	0	0	0	0	0	0	4.19397	0	0	0	0	0	0	0	0	0	0	0	0	0	0	0	0	0	0	0	6.14934	0	0	0	0	0	0	0	0	1.53734	0	0	6.14934
ABLIM1*TSS345	0	0	0	3.14548	0	0	0	0	0	0	0	0	0	0	0	0	0	0	0	7.33945	0	2.04978	0	1.53734	0	3.07467	2.04978	0	0	0	2.04978	3.07467	0	0	0	0	0	0	0	0
ABLIM1*TSS345	0	0	0	0	0	0	0	0	0	0	2.09699	0	0	0	0.599139	2.79598	0	0	0	0	0	1.53734	0	0	0	3.07467	0	0	0	2.04978	0	0	0	0	0	0	0	0	6.14934	0
ABLIM1*TSS345	0	0	0	0	0	0	4.19397	0	0	0	0	4.19397	0	4.19397	0	0	0	0	0	0	0	3.07467	0	0	0	0	0	0	0	0	0	0	0	0	0	0	0	0	0	0
ABLIM1*TSS345	0	0	0	1.19828	0	0	0	0	0	0	0	0	0	0	0	0	0	6.29096	0	0	0	0	6.14934	0	0	0	0	3.07467	0	0	0	0	0	0	0	1.53734	0	9.22401	0	0
ABLIM1*TSS345	0	0	0	0	0	0	0	0	0	0	4.19397	0	0	0	0	0	0	0	0	1.39799	0	0	0	0	0	0	0	0	0	0	0	0	0	0	0	0	2.04978	1.53734	0	2.04978
ABLIM1*TSS345	1.39799	0	0	0	2.79598	0	0	0	1.39799	0	0	0	0	0.838794	0	0.524246	0	0	0	0	2.04978	0	0	0	0	0	0	0	0	0	0	0	0	1.53734	0	4.39239	0	2.04978	0	0
ABLIM1*TSS345	0	0	2.09699	0	1.67759	0	1.19828	0	0	0	0	0.698995	0	0	0	0	0	0	0	0	0	2.04978	0	0	0	0	0	0	0	0	0	3.07467	3.07467	0	0	0	0	0	0	0
ABLIM1*TSS345	4.19397	0	0.599139	0	0	0	0	0	0	0	0	2.09699	0	0	0	0	4.19397	0	0	0	0	0	0	0	0	0	0	30.7467	1.53734	6.14934	0	0	0	1.53734	0	0	0	0	0	3.07467
ABLIM1*TSS345	0	1.39799	0	1.39799	0	0	0	1.39799	0	0	0	0	0	0.599139	1.39799	0	0	0	0	4.19397	0	0	6.14934	6.14934	0	0	0	0	0	0	0	0	0	0	0	0	0	0	0	6.14934
ABLIM2*TSS289	1.39799	0	1.39799	0	0	0	0	0	0	0	0	0	0	0	0	0	0	0	0	0	0	0	0	0	0	0	0	0	0.768668	0	0	0	0	0	4.09956	0	0	0	0	0
ABLIM2*TSS289	0	0	0	1.39799	0	0	0	0	0	0	0	0	0	0	0	0	0	0	0	1.04849	0	12.2987	0	0	0	0	0	0	0	0	0	0	0	0	0	0	0	0.614934	0	0
ABLIM2*TSS289	0	0	0	0	0	0	0	0	0	0	0	0	0	0	0	0	0.838794	0	0	0	0	0	0	3.68961	0	0	0	0	0	0	0	0	0	0	0	0	0.878478	0	0	0
ABLIM2*TSS289	0	0	0	0	0	0	0	0	0	0	0	0	0	0	0	2.09699	0	0	0	0	0	0	0	0	0.768668	2.306	0	0	1.22987	0	0	0	0	0	0	0	0	2.04978	1.22987	2.04978
ABLIM2*TSS289	0	4.19397	1.04849	0	0	0	0	0	1.04849	0	0	0	0	0	0	0	0	0	0	0	0	1.53734	0	0	0	0	0	6.14934	1.02489	0	0	0	0	0	0	0	0	0	0	0
ABLIM2*TSS289	0	0	0	0	0	0	0.838794	0	0	0	0	0	0	1.39799	0	0	0	0	0	0	0	0	0	0	3.07467	0	0	0	0	4.09956	0	1.22987	0	0	0	0	0	0	0	0
ABLIM2*TSS289	0	1.04849	0	0	0	0	0	0	0	0	0	0	0	0	0	0	0	0	0	0	0	0	0	1.53734	0	0	0	0	0	0	3.07467	18.448	0	0	0	0	0	0	0	0
ABLIM2*TSS289	2.09699	0	0	1.04849	0	0	0	0	0	0	0	0	0	0	0	0	0	2.09699	0	0	0	0	12.2987	0	0	0	0	0	0	0	0	0	0	18.448	6.14934	0	0	3.07467	0	0
ABLIM2*TSS289	0	0.838794	0	0	0	0	0	0	0	0	0	0	0	0	0	0	0	0	0	0	0	0	0	0	0	0	0	3.07467	0	0	0	0	0	0	0	18.448	2.04978	0	0	0
ABLIM2*TSS289	0	0	0	0	0	0	0	0	1.39799	0	0	0	0	0	0	0	0	0	0	0	0	0	0	0	0	0	0	0	0	6.14934	0	6.14934	0	0	0	0	0	12.2987	0	0
ABLIM2*TSS289	0	0	0	0	0	0	0	0	0	0	0	0	0	0	0	0	0	0	0	4.19397	0	0	0	0	0	0	0	0	0	0	0	0	0	0	0	0	0	0	0	18.448
ABLIM2*TSS289	0	0	0	0	0	0	0	0	0	0	0	0	0	0	0.838794	0	0	0	0	0	0	0	0	0	0	0	0	1.22987	0	3.07467	0	0	0	0	0	0	0	0	0	0
ABLIM2*TSS289	4.19397	8.38794	0	0	1.39799	0	0	0	0	0	0	0	0	4.19397	0	0	2.09699	0	0	0	0	12.2987	0	0	0	0	3.07467	0	0	0	0	0	3.07467	0	0	0	0	0	0	0
ABLIM2*TSS289	0	0	1.39799	4.19397	0	1.39799	0	0	0	0.838794	0.768895	0	0	0	0	2.09699	0	0	0	0	2.04978	0	0	18.448	0	0	0	0	0	0	0	0	0	0	0	0	0	0	0	0
ABLIM2*TSS289	0	0	0	0	1.19828	0	0	0	0	0	0	0	0	0	0	0	0	0	0	0	0	2.04978	0	0	0	12.2987	0	0	0	0	0	0	0	0	3.07467	0	0	1.53734	0	0
ABLIM2*TSS289	0	0	0	0	0	0.599139	0	4.19397	0	0	0	0	0	0	0	0	0	0	0	0	0	0	0	0	0	0	0	12.2987	0	0	3.07467	0	0	0	0	0	3.07467	0	0	0
ABLIM2*TSS289	4.19397	0	0	0	0	0	0	2.09699	2.09699	0	0	2.09699	0	0	0	0	0	0	0	0	0	0	0	0	0	0	0	4.09956	0	4.91947	0	3.07467	0	6.14934	0	1.22987	1.22987	0	0	0
ABLIM2*TSS289	1.04849	0	0	0	0	0	0	0	0	0	0	4.19397	0	0	0	0	0	0	0	0	0	0	0	0	0	0	0	0	0	1.02489	0	43.0454	0	0	0	0	9.22401	0	0	0
ABLIM2*TSS289	0	0	0	0	0	1.67759	0	0	0.838794	2.09699	0	0	0	0	0	0	0	0	2.79598	0	0	4.09956	0	0	0	0	0	0	0	0	0	0	0	18.448	0	0	0	0	9.22401	0
ABLIM2*TSS289	0	0	0	0	0	0.599139	0	8.38794	0	0	0	0	0	4.19397	0	0	0	0	0	0	0	0	0	3.07467	0	1.53734	0	0	1.53734	1.02489	0	3.07467	0	0	0	3.07467	0	0	0	0
ABLIM2*TSS289	4.19397	0	0	0	0	0	0	0	0	4.19397	0	0	0	0	0	0	0	0	0	0	18.448	0	0	0	0	0	0	0	0	6.14934	0	0	0	0	0	0	0	3.07467	0.768668	0
ABLIM2*TSS289	0	0	1.67759	0	0	0	0	0	0	0	0	2.09699	0	0	0	0	0	1.04849	0	0	0	0	2.04978	0	0	0	4.09956	1.53734	0	0	0	0	0	0	0	0	0	0	0	0
ABLIM2*TSS31	0	0	0	1.39799	0	0	0	1.67759	0	0	0	0	0	0	0	0	0	0	0	0	0	0	0	0	0	0	0	0	0	0	0	0	0	2.04978	1.02489	0	0	1.53734	0	0
ABLIM2*TSS31	0	0	0	0	0	0	2.09699	0	0	0	0	0	0	0	0	0	0.838794	0	0	0	0	0	0	0	0	0	0	0	0	0	0	0	0	0	0	0	0	0	0	0
ABLIM3*TSS288	0	0	0	0	0.524246	0	0	0	0	1.04849	0	0	0	0	0	1.39799	0	0	0	0	0	6.14934	0	0	0	0	2.04978	0	0	0	0	0	0	0	0	0	0	2.45974	0	0
ABLIM3*TSS288	0	0	0	0	0	0	0	0.838794	0	2.09699	0	0	0	0	0	0	0	0	1.39799	0	0	0	0	0	0	0	0	0	0	0	0	0	0	0	0	0	0	0	0	0
ABLIM3*TSS288	0	0.524246	0	0	0	0	0	0	0	0	0	0	0	0	0	0	0	0	0	0	0	0	0	0	0	0	0	0	2.04978	0	0	0	0	0	0	0	0	0	0	0
ABLIM3*TSS288	0	0.838794	0	0	0	1.67759	0	0	0	0	4.19397	0	0	0	0	0	0	0	0	0	0	2.04978	0	0	0	0	0	0	0	0	6.14934	0	0	0	0	0	0	0	0	0
ABLIM3*TSS288	0	0	0	0	0	0	0	0	0	0	0	0	0	0	0	0	0	0	0	0	0	0	6.14934	0	0	2.45974	0	0	0	0	6.14934	0	0	4.09956	0	12.2987	0	0	0	0
ABLIM3*TSS288	0	0	0	0	0	0.838794	0	0	0	0	0	0	0	0	0	0	0	0	2.09699	0	1.02489	0	0	0	0	0	0	0	0	0	0	0	3.07467	0	0	0	0	0	0	0
ABLIM3*TSS288	2.09699	0	0	0	0	0	0	0	0	0	0	0	1.04849	0	0	0	0	0	0	0	6.14934	6.14934	0	2.04978	0	0	0	9.22401	0	0.68326	0	0	0	0	0	0	0	0	6.14934	0
ABLIM3*TSS288	0	0	0	0	0	0	0	0	0	0	0	0	0	0	0	0	2.09699	0	0	0	0	0	0	12.2987	6.14934	0	0	0	0	0	0	0	0	2.04978	0	0	0	2.04978	0	0
ABLIM3*TSS288	0	4.19397	0	0	0.838794	0	0	0	0	0	0	0	0	0	0	2.09699	0	0	0	0	0	0	0	0	0	0	0	0	0	0	0	0	0	0	0	0	0	0	0	0
ABLIM3*TSS288	0	0	0	0	5.03277	0	0	0.838794	0	0	0	0	0	0	0	0	0	0	0	0	3.07467	0	0	0	0	0	12.2987	0	0	0	0	0	0	0	0	0	0	0	2.04978	4.61201
ABLIM3*TSS288	1.04849	0	0	0	0	0	0	20.9699	0	2.09699	0	0	0	0	0	0	0	0	0	0	0	0	0	0	0	0	0	0	0	0	0	0	0	0	0	0	0	0	3.07467	0
ABLIM3*TSS288	0	0.838794	0	0	0	0	0	0	0	0	20.9699	0	0	0	2.09699	0	1.04849	0	0	0	0	0	0	0	0	0	0	0	0	3.07467	12.2987	0	0	0	0	0	0	0	0	0
ABLIM3*TSS288	0	0	0	0	0	0	0	0	0	0	0	0	0	20.9699	0	0.838794	0	0	0	0	0	0	0	0	0	0	0	0	0	0	1.22987	0	0	6.14934	0	0	0	0	0	0
ABLIM3*TSS288	0	0.599139	0	0	0	0	0	0	0	0	1.67759	0	0	0	0	0	12.5819	0	0.838794	0	0	0	0	0	0	0	0	0	0	0	0	3.07467	0	0	0	4.09956	12.2987	0	0	0
ABLIM3*TSS288	0	0	0	1.04849	0	0	0	0	0	0	0	0	0	0	0	0	0	0	0	1.19828	0	0	0	0	0	6.14934	9.22401	0	0	0	2.04978	0	0	0	0	0	0	0	6.14934	1.75696
ABLIM3*TSS288	0	0	0	0	0	0	0	1.04849	0	0	0	0	0	0	0	0	0	0	0	0	3.07467	0	0	0	0	0	0	0	0	0	0	0	0.68326	0	2.45974	0	0	0	2.04978	0
ABLIM3*TSS288	0	0	1.04849	0	0	0	0	0	0	0	0	0	0	0	0	0	0	0	1.67759	0	0	0	3.07467	0	0	0	0	0	0	0	0	0	0	0	1.53734	0	4.61201	2.04978	0	0
ABLIM3*TSS288	0	0	0.698995	0	0	2.79598	0	0	0	0	0	0	0	0	0	0	0	0	2.09699	0	0	0	1.02489	0	0	6.14934	0	0	0	0	0	0	0	0	0	0	0	0	0	0
ABLIM3*TSS288	0	0	0	0	0	4.19397	0	0	0	1.39799	0	0	0	0	0	0	0	0	0	0	0	0	2.04978	0	0	0	3.07467	3.07467	6.14934	0	0	0	0	0	0	3.07467	0	0	0	0
ABLIM3*TSS288	0	0	0	0	0	0	0	0	0	0	0	0	0	0	2.09699	0	0	0	0	0	0	2.04978	0	0	0	3.07467	0	3.07467	4.09956	0	6.14934	24.5974	0	0	0	0	0	0	3.07467	0
ABLIM3*TSS288	0	0	0	0	0.838794	0	0	0	0	0	0.838794	0	0	0	1.04849	0	0	0	0	0	0	0	0	0	0	0	0	0	0	1.22987	0	0	4.09956	0	6.14934	0	0	0	0	0
ABLIM3*TSS288	0	0	0	0	0	0	0	0	0	0	0	0	0	4.19397	0	0	0	1.04849	0	0	0	0	0	0	0	0	0	0	0	0	2.04978	0	0	0	0	6.14934	0	12.2987	2.04978	0
ABLIM3*TSS288	0	0	2.09699	0	0.599139	0	0	0	0	0	0	0	0.524246	0	0	0	0	0	0	0	0	1.53734	2.04978	0	0	0	0	0	1.53734	0	0	1.53734	0	3.07467	0	0	6.14934	0	3.07467	0
ABLIM3*TSS315	0	0	0	0	0	0	0	0	0	0	2.09699	0	4.19397	0	0	5.03277	0	0	8.38794	0	0	0	0	0	0	0	0	0.768668	0	6.14934	0.878478	0	0	0	0	0	0	1.53734	0	0
ABLIM3*TSS315	0	20.9699	0	0	16.7759	0	0	12.5819	0	0	4.19397	0	0	1.04849	0	0	2.09699	0	0	2.09699	0	12.2987	0	0	6.14934	0	0	6.14934	0	0	9.22401	0	0	1.53734	0	0	6.14934	0	0	6.14934
ABLIM3*TSS315	0	0	0	0	0	0	0	0	1.39799	0	0.838794	0	0	0	0	0	0	0	0	0	0	0	14.3485	0	0	8.19912	0	6.14934	7.68668	0	0	18.448	0	0	30.7467	0	0	36.8961	0	0
ABO*TSS54	0	0	0	0.838794	0	8.38794	0	4.19397	4.19397	4.19397	4.19397	8.38794	0	0	0	0	0	0	0.524246	0	6.14934	27.672	12.2987	7.17423	8.19912	30.7467	4.91947	12.2987	6.14934	0	0	6.14934	0	8.19912	4.61201	4.91947	6.14934	3.68961	1.53734	1.75696
ABR*TSS100	0	0	12.5819	4.19397	16.7759	20.9699	4.19397	8.38794	8.38794	2.09699	8.38794	2.79598	4.19397	8.38794	4.19397	2.09699	0	0	0	0	0	0	0	18.448	6.14934	0	0	6.14934	6.14934	0	3.07467	3.07467	0	0	0	0	0	0	0	0
ABR*TSS120	4.19397	7.54915	11.5334	27.2608	50.3277	46.1337	16.7759	25.1638	8.38794	4.19397	8.38794	16.7759	16.7759	20.9699	8.38794	8.38794	4.19397	2.09699	0	0	9.83895	8.60908	6.14934	12.2987	12.2987	12.2987	30.7467	12.2987	12.2987	6.14934	0	0	6.14934	12.2987	4.09956	18.448	15.3734	0	0	0
ABR*TSS128	0	1.39799	0	0	4.19397	2.79598	2.09699	0	0	0.838794	0	1.04849	4.19397	0	0	8.38794	0	0	2.09699	0	0	0	0	0	0	0	0	0	0	0	0	0	0	0	0	3.07467	0	0	0	0
ABR*TSS240	4.19397	0	0	0	0	2.09699	1.39799	0	1.39799	0	8.38794	2.09699	0	0	0	12.5819	0	0	0	0	0	0	3.07467	0	3.07467	0	0	0	0	12.2987	6.14934	3.07467	0	0	12.2987	0	0	1.53734	0	6.14934
ABR*TSS240	16.7759	0	0	4.19397	0	8.38794	0	0	2.79598	0	25.1638	0	0	2.09699	8.38794	4.19397	4.19397	0	0	4.19397	0	0	0	0	6.14934	6.14934	0	0	0	12.2987	12.2987	0	0	0	12.2987	6.14934	0	0	0	0
ABR*TSS240	4.19397	0	0	0	0	16.7759	0	0	0.838794	8.38794	6.29096	1.04849	0	0	4.19397	2.79598	0	0	1.04849	4.19397	6.14934	0	0	0	6.14934	6.14934	0	0	0	6.14934	6.14934	0	0	0	0	2.04978	0	0	0	0
ABR*TSS240	5.59196	0	0	4.19397	4.19397	5.59196	4.19397	0	0	4.19397	8.38794	0	0	0	4.19397	0	0	4.19397	8.38794	0	0	0	0	0	18.448	0	0	0	0	6.14934	0	6.14934	0	0	0	0	0	30.7467	3.07467	3.07467
ABR*TSS240	0	1.39799	0	0	0	0	0	0	0	4.19397	4.19397	0	0	2.09699	0	0	0	0	0	0	0	0	2.04978	0	0	0	6.14934	1.22987	0	12.2987	0	6.14934	0	0	6.14934	0	0	0	0	1.53734
ABR*TSS271	0	0	0	0	0	1.04849	0	0	0	0	0	4.19397	0	0	4.19397	0	0	0	0	0	0	0	0	0	0	0	0	0	0	2.04978	0	0	0	6.14934	0	0	0	0	0	0
ABR*TSS271	0	0	0	0	0	0	0	0	0	0	0	0	0	0	0	0	0	0	0	12.5819	0	2.306	0	0	0	0	0	0	0	0	0	0	0	0	0	0	0	0	0	0
ABR*TSS271	0.838794	0	0.599139	0	0	0	0	0	0	0	0	0	0	0	0	0	2.09699	0	0	0	0	0	0	9.22402	0	0	0	0	0	0	0	0	0	0	0	0	0	0	0	0
ABR*TSS271	0	4.19397	0	0	0	0	0	0	0	0	4.19397	0	0	0	2.79598	0	0	0	2.09699	0	0	18.448	0	0	0	11.2738	0	0	0	0	0	0	0	0	3.07467	0	0	0	0	0
ABR*TSS271	0	0	0	20.9699	0	0	0	0	0	0	0	0	1.04849	0	0	0	0	0	0	0	0	0	0	0	0	3.07467	0	1.53733	0	0	0	0	0	0	0	0	0	0	0	0
ABR*TSS271	0	0	0	0	0	20.9699	0	0	0	4.19397	0	0	0	0	0	0	0	2.79598	0	0	0	0	0	0	0	0	0	0	0	18.448	0	0	0	0	0	0	0	3.07467	0	0
ABR*TSS271	4.19397	0	0	0	0	0	0	4.19397	0	0	1.39799	0	0	0	0	0	0	0	0	0	0	0	0	0	0	3.07467	0	6.14934	0	0	0	6.66179	0	0	0	0	0	0	0	0
ABR*TSS271	0	0	0	0	0	0	0	0	0	8.38794	0	0	0	12.5819	0	0	0	0	0	0	0	0	0	0	0	6.14934	0	0	6.14934	6.14934	0	0	0	15.3734	0	0	0	0	0	0
ABR*TSS271	0	0	0	0	0	2.09699	1.04849	0	2.09699	0	0	4.19397	1.39799	0	0	6.29096	0	0	0	0	0	0	0	0	0	0	0	0	6.14934	0	0	6.14934	0	0	0	3.07467	0	0	0	0
ABR*TSS271	0	0	0	0	0	0	0	0	0	0	4.19397	0	0	2.09699	4.19397	0	0	0	0	0	0	0	0	0	0	0	0	0	0	0	0	0	0	0	0	0	0	3.07467	0	0
ABR*TSS271	0	2.09699	0	0	0	0	0	0	0	0	0	0	0	0	0	8.38794	0	0	1.39799	8.38794	0	0	0	0	0	0	0	0	0	0	0	0	0	0	0	0	0	0	0	12.2987
ABR*TSS271	0	0	0	0	0	0	0	0	0	4.19397	0	0	0	0	0	4.19397	0	2.09699	0	0	0	0	0	0	0	0	0	0	0	0	0	0	0	0	0	0	0	3.07467	0	0
ABR*TSS271	0	4.19397	0	0	0	0	0	0	0	0	0	0	2.09699	1.39799	0	0	0	0	1.39799	5.24246	0	6.14934	0	0	0	0	0	0	0	0	0	0	0	0	0	0	0	6.14934	0	0
ABR*TSS271	0	0	0	4.19397	0	0	0	0	0	0	0	0	0	0	0	0	0	0	0	0	0	0	0	0	0	0	0	0	0	0	6.14934	0	0	0	0	0	0	0	0	0
ABR*TSS271	0	8.38794	0	0	4.19397	4.19397	0	0	0	0	0	0	0	0	0	0	0	0	0	4.19397	0	0	0	0	0	12.2987	0	0	0	0	0	0	6.14934	0	0	0	0	0	0	6.14934
ABR*TSS271	0	0	0	4.19397	2.09699	0	2.09699	6.29096	0	0	4.19397	0	0	0	0	0	0	0	0	0	0	0	0	0	0	0	0	6.14934	0	0	0	0	0	6.14934	0	0	0	0	0	0
ABR*TSS271	0	4.19397	0	0	0	2.09699	0	0	0	6.29096	0	0	1.04849	0	0	0	4.19397	0	0	0	0	3.07467	0	0	0	0	0	0	0	6.14934	0	0	0	0	0	6.14934	12.2987	0	0	0
ABR*TSS271	1.04849	0	0	0	0	0	0	0	0	0	4.19397	0	4.19397	0	0	0	0	0	4.19397	0	0	0	0	0	0	0	3.07467	0	0	5.38068	6.14934	12.2987	0	0	0	0	0	0	12.2987	0
ABR*TSS271	2.09699	2.09699	1.04849	0	0	0	0	1.39799	1.39799	0	0	1.04849	8.38794	0	0	0	0	0	0	4.19397	0	0	0	0	1.22987	0	0	0	0	0	0	3.07467	0	0	0	0	0	0	0	12.2987
ABR*TSS271	4.19397	0	0	0	0	0	0	0	0	0	0	0	2.09699	0	0	4.19397	0	0	0	0	6.14934	0	0	0	0	0	0	0	0	0	0	0	0	0	0	12.2987	0	0	0	0
ABR*TSS271	0	4.19397	0.838794	2.09699	0	0	0	0	0	0	0	0	0	0	1.39799	0	0	0	0	0	6.14934	12.2987	3.07467	0	0	0	0	0	0	0	0	0	0	0	6.14934	0	0	3.07467	0	0
ABR*TSS271	0	0	0	4.19397	1.39799	0	4.19397	0	0	0	0	0	0	0	0	0	0	0	0	0	0	0	6.14934	6.14934	6.14934	0	0	0	0	0	1.53734	0	0	0	0	0	0	0	0	2.56223
ABR*TSS283	0	0	0	0	0	0	0	0	0	0	0	0	0	0	0	0	0	0	0	0	0	0	3.07467	0	6.14934	0	0	6.14934	0	6.14934	0	0	6.14934	0	0	0	3.07467	3.07467	3.07467	6.14934
ABR*TSS333	2.79598	0	0	0	0	0	0	0	0	0	0	0	0	2.09699	0	0	0	0	0	4.19397	0	6.14934	0	0	10.2489	0	0	18.448	0	0	0	0	0	6.14934	0	0	3.07467	0	0	18.448
ABR*TSS333	0	0.838794	4.19397	0	0	4.19397	1.04849	0	4.19397	0	0	4.19397	0	0	0	0	0	4.19397	0	1.39799	0	0	12.2987	0	0	0	0	0	0	0	0	0	0	0	6.14934	0	0	18.448	0	2.04978
ABR*TSS333	4.19397	0	0	4.19397	0	0	0	0	4.19397	0	0	0	4.19397	0	0	0	0	0	0	0	6.14934	0	2.04978	6.14934	0	0	12.2987	6.14934	0	0	0	1.02489	6.14934	0	0	4.09956	0	0	0	0
ABR*TSS337	0	1.04849	0	0	0	0	0	0	0	0	0	0	0	0	0	0	0	0	0	0	0	0	0	0	0	0	0	6.14934	0	0	0	0	0	0	0	0	0	0	1.53734	0
ABR*TSS337	0	0	0	0	0	0	2.79598	0	0	0	0	0	0	0	0	0	0	8.38794	0	0	0	0	0	0	0	3.07467	0	0	0	0	3.07467	0	0	0	0	0	6.14934	6.14934	0	0
ABR*TSS337	0	2.79598	0	0.698995	0	0	4.19397	0	12.5819	0	0	0	0	0	0	0	0	0	2.09699	16.7759	0	4.09956	0	0	0	0	0	6.14934	0	0	0	0	0	0	0	0	0	0	0	0
ABR*TSS337	0	0	0	2.09699	0	0	0	0	0	2.09699	12.5819	0	0	0	0	0	0	0	0	0	0	0	0	0	0	0	0	0	6.14934	0	6.14934	0	0	0	0	0	0	0	3.07467	0
ABR*TSS337	0	25.1638	0	0	0	0	0.698995	0	0	2.09699	0	0	8.38794	0	0	2.79598	0	0	0	0	6.14934	6.14934	0	0	3.07467	0	0	0	0	0	6.14934	0	6.14934	0	0	4.09956	0	0	0	0
ABR*TSS337	0	0	0	4.19397	0	0	0	0	0	0	0	0	2.09699	0	16.7759	0	4.19397	2.09699	0	0	0	0	0	6.14934	0	0	0	0	0	0	0	0	0	0	12.2987	0	0	0	0	0
ABR*TSS337	0	0	0	1.04849	4.19397	6.29096	0	0	0	0.698995	0	0	4.19397	0	0	4.19397	2.79598	0	0	0	0	0	0	6.14934	0	6.14934	0	0	0	0	0	0	0	0	0	0	2.04978	0	0	0
ABR*TSS337	0.698995	0	0	0	0	0	0	4.19397	0	0	0	0	0	0	1.04849	0	0	0	5.59196	0	0	0	0	0	0	0	0	0	0	0	0	0	0	0	0	0	0	0	0	0
ABR*TSS337	0	0	0	0	0	0	0	0	0	8.38794	0	0	0	0	0	0	0	0	4.19397	2.09699	2.04978	0	0	0	0	0	0	0	0	0	0	0	0	0	0	0	0	0	0	0
ABR*TSS337	1.39799	0	8.38794	0.698995	0	0	0	0	4.19397	0	0	0	0	4.19397	0.698995	0	0	0	0	0	0	0	0	0	0	0	0	0	0	0	0	0	2.04978	0	0	0	0	0	0	0
ABR*TSS337	0	0	0	8.38794	0	0	0	0	0	0	0	0	0	4.19397	4.19397	4.19397	0	0	0	8.38794	0	3.07467	0	0	0	0	0	0	0	0	3.07467	0	0	0	0	0	0	0	0	0
ABR*TSS35	0	0	0	0	0	0	0	0	0	0	0	0	0	0	0	0	0	2.09699	0	0	0	0	0	0	0	0	0	0	0	0	0	0	0	0	0	0	0	0	0	0
ABR*TSS35	0	0	0	0	0	0	0	0	2.09699	0	0	0	0	0	0	0	0	0	0	0	0	0	0	6.14934	0	0	0	0	0	0	0	0	0	0	0	0	0	0	0	3.07467
ABR*TSS35	0	0	0	0	0	0	0	0	0	0	0	0	0	0	0	0	0	0	0	0	0	0	0	0	0	0	0	0	0	0	0	0	0	0	0	6.14934	0	0	0	0
ABR*TSS35	0	0	0	0	2.09699	0	0	0	0	0	0	0	0	0	0	0	0	0	0	0	0	0	0	6.14934	0	0	0	0	0	0	0	0	0	0	0	0	0	0	0	0
ABR*TSS35	0	0	0	0	0	0	0	0	0	0	0	0	0	0	0	0	0	0	0	0	0	0	0	0	0	0	0	0	0	0	0	0	0	0	0	6.14934	0	0	0	0
ABR*TSS35	0	0	0	0	0	0	0	0	0	0	0	0	0	0	2.09699	0	0	0	0	0	0	0	3.07467	6.14934	0	0	0	0	0	0	6.14934	0	0	0	0	0	0	3.07467	0	6.14934
ABR*TSS35	0	0	0	0	0	0	2.79598	0	1.39799	0	0	0	0	0	0	0	0	0	0	0	0	0	0	0	0	6.14934	6.14934	0	0	0	0	0	0	0	6.14934	12.2987	0	0	0	0
ABR*TSS35	0	2.79598	0	0	0	0	0	0	0	0	0	0	0	0	0	0	0	0	3.14548	0	0	6.14934	6.14934	9.22401	0	0	0	0	3.07467	6.14934	0	9.22401	0	0	0	0	6.14934	6.14934	0	0
ABR*TSS364	0	0	0	0	0	0	0	0	0	0	0	0	0	0	0	0	0	0	0	0	0	0	0	0	0	0	0	0	6.14934	0	0	0	0	0	0	0	0	0	0	0
ABR*TSS364	0	0	0	0	0	0	0	0	0	0	0	0	0	0	0	0	0	0	0	0	6.14934	0	0	6.14934	0	0	0	0	0	6.14934	0	0	0	0	0	6.14934	0	3.07467	12.2987	0
ABR*TSS364	0	0	0	0	0	0	1.39799	0	0	0	0	1.39799	4.19397	0	0	0	0	4.19397	1.39799	0	6.14934	0	3.07467	0	6.14934	6.14934	6.14934	6.14934	0	24.5974	6.14934	6.14934	12.2987	6.14934	24.5974	3.07467	3.07467	12.2987	6.14934	4.09956
ABR*TSS41	0	0.838794	0	0	0	0	0	1.39799	0	0	0	0	0	2.09699	0	0	0	0	0	0	0	0	0	0	0	0	0	4.09956	0	0	0	0	0	0	0	0	0	6.14934	6.14934	2.04978
ABR*TSS41	0	0	0	0	0	0	0	0	0	0	0	0.838794	0	0	0	0	0	0	0	1.39799	0	0	0	0	3.07467	2.04978	0	6.14934	0	4.09956	0	1.22987	0	0	0	6.14934	0	0	0	2.04978
ABR*TSS64	0	0	0	6.98995	0	0	0	0	4.19397	0	4.19397	7.33945	0	0	0	0	0	0	8.38794	29.3578	6.14934	0	0	12.2987	0	0	0	0	0	1.22987	0	9.22401	0	0	3.07467	0	0	0	12.2987	12.2987
ABR*TSS64	1.04849	0	0	0	0	0	16.7759	27.2608	0	2.09699	0	1.39799	0	0.698995	12.5819	54.5216	0	0	0	0	0	0	0	0	0	0	0	18.448	0	0	0	2.04978	0	0	0	18.448	0	0	0	0
ABR*TSS64	0	0	4.19397	20.9699	0	0	0	4.19397	0	0	16.7759	20.9699	0	0	0	0	1.39799	0	0	33.5518	0	0	6.14934	9.22401	0	0	0	0	0	0	12.2987	24.5974	0	0	0	0	2.04978	0	6.14934	6.14934
ABR*TSS64	0	0	2.09699	0	0	0	0	12.5819	0	0	1.39799	0	0	0	12.5819	4.19397	0	0	0	0	0	0	3.07467	0	0	6.14934	0	12.2987	0	0	2.04978	0	0	0	0	6.14934	0	0	0	0
ABR*TSS64	0	0	1.39799	16.7759	0	0	4.19397	0	0	0	4.19397	16.7759	0	0	0	4.19397	4.19397	0	4.19397	29.3578	0	0	3.07467	0	6.14934	0	0	0	0	0	0	6.14934	0	0	0	0	0	0	0	6.14934
ABR*TSS64	0	0	0	4.19397	0	0	4.19397	33.5518	0	0	0	0	1.39799	0	4.19397	29.3578	0	0	0	0	0	0	0	0	0	0	0	12.2987	0	0	0	0	0	0	0	12.2987	0	0	0	0
ABR*TSS64	0	0	0	10.4849	0	0	0	0.698995	0	4.19397	0	3.14548	0	0	6.29096	2.09699	0	0	0	1.39799	0	0	0	9.22401	0	0	0	0	0	0	0	9.22401	0	0	0	3.07467	0	0	0	0
ABR*TSS64	0	0	2.09699	0	0	0	4.19397	0	0	0	0	0	0	0	1.39799	0	0	0	0	0	0	0	0	0	0	0	0	3.07467	0	3.07467	0	0	0	0	0	2.04978	0	6.14934	0	0
ABR*TSS68	1.04849	0	0	1.39799	0	0	0.838794	0	1.04849	0	0	0	0	0	0	0	0	0	1.04849	0	0	0	0	0	0	0	0	0	0	0	0	0	0	0	0	6.14934	6.14934	0	1.22987	0
ABR*TSS68	0	0	0	0	0	0	6.29096	0	0	0	0	0	0	0	0	0	0	0	0	0	0	0	0	0	0	0	0	0	0	1.53734	0	0	0	0	0	0	0	0	0	0
ABR*TSS68	0	0	0	0	0	0	1.39799	0	0	0	0	0	0	0	0	0	0	0	0	0	0	0	0	6.14934	0	0	0	0	6.14934	0	0	0	0	0	0	0	0	0	0	0
ABR*TSS68	0	4.19397	0	0	0	0	1.39799	0	0	0	0	0	0	0	2.09699	1.39799	4.19397	0	0	0	0	0	6.14934	3.07467	0	0	0	0	0	0	0	0	0	2.04978	0	4.09956	6.14934	0	4.61201	0
ABR*TSS68	0	4.19397	0	0	0	1.04849	0	0	0.698995	0	0	0	0	0	0	0	0	0	4.19397	0	6.14934	0	0	0	0	0	0	0	1.53734	0	0	0	0	0	0	0	0	0	0	0
ABR*TSS95	1.39799	0.838794	0	0	0	0	0	0	0	0	0	0	0	0	0	0	0	0	6.29096	0	0	0	0	1.53734	0	0	0	0	0	0	0	0	0	0	0	0	0	0	0	0
ABR*TSS95	0	0	0	0	0	0	2.09699	0	0	0	0	4.19397	0	0	16.7759	0	0	0	0	0	0	0	0	0	0	6.14934	6.14934	0	0	0	0	0	0	0	6.14934	0	0	0	0	0
ABR*TSS95	0	0	16.7759	0	0	0	0	0	0	0	4.19397	0	2.09699	0	0	0	0	0	16.7759	0	0	0	0	0	0	0	0	0	0	0	6.14934	0	0	0	0	0	1.53734	0	12.2987	0
ABR*TSS95	0	0	4.19397	2.09699	0	0	12.5819	0	0	0	0	0	0	0	0	0	0	0	0	0	0	0	0	3.07467	0	0	6.14934	0	0	0	0	0	0	0	0	0	0	0	0	0
ABR*TSS95	0	0	12.5819	0	0	0	0	0	0	4.19397	1.39799	0	0	0	2.09699	0	0	0	4.19397	0	0	0	6.14934	0	0	0	0	0	0	0	2.45974	0	0	0	3.07467	0	0	0	0	0
ABR*TSS95	0	0	0	0	0	0	4.19397	0	0	0	0	0	0	0	4.19397	0	0	0	0	0	0	0	0	0	0	0	0	0	0	0	0	0	0	0	0	0	0	6.14934	0	0
ABR*TSS95	0	0	4.19397	0	0	0	0	0	0	2.09699	4.19397	0	0	1.04849	0	0.838794	0	0	0	0	0	0	0	0	0	1.53734	0	0	0	0	0	0	0	3.07467	0	0	0	0	0	0
ABR*TSS95	0	4.19397	0	0	0	0	0	0	1.04849	0	0	0	0.838794	0	0	0	2.09699	0	0	0	6.14934	0	0	0	2.04978	0	0	0	1.53734	0	0	0	0	0	0	0	9.22401	0	0	0
ABRA*TSS54	0	0	0	0	0	0	0	0	0	0	0	0	0	0	0	0	0	0	0	0	0	0	0	0	6.14934	0	0	0	0	0	1.22987	6.14934	0	0	0	0	0	24.5974	6.14934	15.3734
ABRACL*TSS234	2.09699	0	0	0	0	0	0	2.09699	2.09699	1.39799	4.19397	4.19397	12.5819	20.9699	20.9699	4.19397	5.03277	3.49498	5.03277	0	6.14934	16.9107	12.2987	15.3734	18.448	18.448	20.9078	49.1947	23.06	8.60908	6.14934	2.04978	0	18.448	7.68668	10.7614	12.2987	26.1347	34.8463	26.6472
ABT1*TSS271	12.5819	15.0983	20.9699	41.9397	23.4862	33.5518	13.1062	12.5819	14.9785	25.1638	41.9397	18.8729	18.8729	67.1035	22.3678	20.9699	16.7759	56.6186	30.7558	28.519	12.2987	11.0688	13.5286	10.2489	3.07467	12.2987	4.61201	2.45974	1.22987	0	0	6.14934	6.14934	6.14934	3.07467	0	0.768668	9.22401	6.14934	9.22401
ABTB1	4.19397	0	0	0	0	0	0	1.39799	12.5819	0	0	0	0	0	0	0	4.19397	0	0	1.04849	12.2987	2.04978	0.878478	0	0	0	0	0	18.448	4.61201	0	0	0	0	0	0	0	0	0	1.53734
ABTB1	0	0	0	0	4.19397	0	1.04849	0	0	0	0	0	0	1.04849	0	0	0	0	0	0	0	0	0	0	0	0	1.53734	0	0	0	0	0	0	0	0	0	0	0	0	0
ABTB1	0	0	0	0	0	0	0	0	0	0	0	0	1.39799	0	0	0	0	0	0	0	18.448	1.53734	0	0	0	0	0	0	3.51391	0	0	0	0	0	0	0	4.09956	0	0	0
ABTB1	0	0	0	0	0	0	0	0	0	0	0	0	0	0	0	1.39799	0	0	0	0	0	0	0	0	2.04978	0	0	0	0	0	0	3.07467	4.61201	0	0	0	0	0	0	3.07467
ABTB1	0	0	0	0	0	0	0	0	0	0	0	0	0	0	0	0	1.04849	1.39799	0	0	0	0	0	0	0	0	4.09956	0	0	0	0	0	0	4.09956	0	0	0	0	0	0
ABTB1	0	0	0	2.09699	0	0	0	0	0	0	1.39799	0	0	0	0	0	0	1.39799	0	0	2.04978	0	0	0	1.53734	0	0	0	2.04978	0	0	0	0	0	0	0	0	0	0	0
ABTB1	0	0	0	0	0	0	0	0	0	0	0	0	1.39799	0	0	0	0	0	0	0	0	0	0	0	0	0	0	0	0	0	0	2.04978	0	0	0	0	0	0	4.09956	0
ABTB1	0	0	0	0	0	0	0	0	0	0	0	0	0	0	0	1.39799	0	0	0	0	0	0	0	0	0	2.04978	0	0	0	0	0	0	0	2.04978	0	0	0	0	0	0
ABTB1*TSS292	1.04849	4.19397	12.5819	0	0	4.19397	12.5819	8.38794	0	0	8.38794	8.38794	4.19397	0	1.39799	0	4.19397	0	0	0	20.4978	12.2987	18.448	1.53734	0	24.5974	18.448	9.22401	0	0	55.3441	9.22401	0	0	0	24.5974	0	0	0	0
ABTB1*TSS292	2.09699	0	0	0	0	8.38794	0	0	0	0	6.29096	0	0	0	0.838794	4.19397	0	0	1.39799	0	12.2987	0	6.14934	0	0	15.3734	6.14934	5.27087	0	0	12.2987	5.27087	3.68961	0	0	12.2987	3.68961	2.04978	0	0
ABTB1*TSS292	12.5819	0	0	0	0	8.38794	0	0	0	0	4.19397	0	0	0	0	0	0	0	0	0	18.448	2.04978	4.61201	0	0	9.22401	4.61201	0	0	3.07467	0	0	0	0	3.07467	0	0	0	0	3.07467
ABTB1*TSS292	0	0	1.04849	0	0	0	1.04849	0	0	1.39799	0	0	0	0	0	0	0	0	0	0	6.14934	0	1.53734	0	0	5.27087	1.53734	0	2.04978	0	3.68961	0	0	2.04978	0	2.04978	0	0	0	0
ABTB1*TSS292	0	0	0	0	0	0	0	0	1.39799	0	0	0	0	0	0	0	0	1.39799	0	0	4.61201	0	0	0	0	0	0	0	0	0	0	0	0	0	0	0	0	0	0	0
ABTB2*TSS192	1.04849	0	2.09699	4.19397	0	0	0	0	6.29096	0	2.09699	4.19397	4.19397	0	0	0	0	4.19397	0	0	10.7614	27.672	30.7467	43.0454	6.14934	18.448	6.14934	6.14934	12.2987	24.5974	6.14934	6.14934	9.22401	33.8214	21.5227	55.3441	61.4934	67.6428	29.2094	27.672
ACAA1	1.52508	0	6.29096	0	4.19397	0	4.19397	0	1.39799	0	1.39799	0	0	0	0	0	0	0	0.698995	0	0	0	0	0	0	0	0	0	0	0	0	2.04978	0	6.14934	0	12.2987	0.76867	1.02489	1.3836	0
ACAA1	0.838794	1.25819	0.838794	0	1.39799	0	6.29096	0	12.5819	0	0	0	1.04849	0	16.7759	0	0	0	2.09699	0	0.76867	0	1.02489	6.14934	0	1.53734	0	3.07467	0	6.14934	2.306	30.7467	0	16.9107	0	11.2738	0	11.0688	3.07467	11.0688
ACAA1*TSS194	0	0.599139	0.599139	1.67759	0	0	0	0	0	0	0	0	0	0	0	0	1.39799	0	1.39799	0	0	0	0	6.14934	0	0	0	2.04978	0	0	0	0	0	0	0	0	0	3.07467	0	0
ACAA1*TSS194	0	0	1.67759	0	0	0	0	0	0	1.39799	0	1.67759	0	0	0	0	0	0	0	4.19397	0	0	9.22401	0	0	1.53734	2.04978	0	0	2.04978	0	6.14934	0	0	1.53734	0	3.07467	0	0	3.07467
ACAA1*TSS194	0	0	0	0	0	0	0	0	0	4.19397	0	0	0	0	0	0	0	0	0	6.29096	0	0	0	0	0	0	0	1.22987	0	12.2987	0	0	0	0	2.04978	0	0	3.07467	0	2.04978
ACAA1*TSS194	0	0	0	0	0	1.04849	0	0	0	1.52508	0	0	0	0	0	0	0	0	0	2.09699	0	0	0	0	0	6.14934	1.22987	0	0	0	0	0	0	0	0	1.02489	3.07467	0	0	0
ACAA1*TSS194	0	0	0	0	0	0	0	0	0	0	0	0	0	0	0	0	0	0	0	16.7759	0	0	0	0	0	0	0	0	0	6.14934	0	0	0	0	1.53734	0	0	2.04978	0	3.07467
ACAA1*TSS194	0	0	0	0	0	0	0	0	0	1.39799	0	0	0	0	0	0	0	1.39799	0	0	0	0	0	1.53734	0	0	0	0	0	3.07467	0	0	0	1.22987	0	0	2.04978	0	0	6.14934
ACAA1*TSS194	0	0	0	0	0	1.04849	0	0	0	1.39799	0.599139	0	0	0	0	0	1.39799	0	0.698995	12.5819	0	0	0	1.53734	0	0	0	0	0	7.17423	0	1.53734	1.53734	0	0	0	0	0	0	24.5974
ACAA1*TSS194	0	0	0	0	0.599139	0	0	0	0	1.39799	0	0	0	0	0	0	0	0	0	1.39799	0	1.22987	0	0	4.39239	3.07467	0	0	0	11.2738	0	1.53734	2.04978	0	0	0	0	0	0	14.3485
ACAA1*TSS194	1.67759	0	0	0	0	0	0	0	0	0.838794	0	0	0	0	0	1.04849	0	0	0	4.19397	6.14934	0	0	0	0	0	0	0	0	9.83895	0	0	0	1.53734	0	0	0	0	0	12.2987
ACAA1*TSS194	0	0	0	0	0	0	0	0	1.39799	4.19397	0	0	0	0	0	0	0	0	4.19397	0	0	0	0	0	0	2.04978	0	0	2.04978	12.2987	0	0	1.53734	0	0	0	0	0	3.07467	12.2987
ACAA2*TSS47	4.19397	4.19397	3.35518	1.39799	2.09699	4.19397	1.39799	4.19397	8.38794	8.38794	20.9699	20.9699	20.9699	8.38794	16.7759	20.9699	6.98995	1.39799	8.38794	0	6.14934	0	0	4.09956	6.14934	6.14934	0	6.14934	6.14934	0	6.14934	6.14934	6.14934	0	6.14934	18.448	0	0	12.2987	6.14934
ACACA*TSS128	0	0	0	0	0	0	0	1.04849	92.2674	0	0	0	0	0	0	0	0	0.698995	65.0066	12.5819	0	0	0	0	0	0	0	2.63543	18.448	0	0	0	0	0	2.04978	0	0	0.768668	9.22401	2.04978
ACACA*TSS128	4.19397	0.838794	0	0	0	0	4.19397	0	22.3678	4.19397	0	1.39799	4.19397	0	0	0	0	0	37.7457	4.19397	0	0	0	0	0	0	0	0	0	0	0	0	12.2987	0	0	0	0	0	6.14934	0
ACACA*TSS128	0	0	0	0	0	0	0	0	67.1035	3.14548	0	0	0	0	0	0	0	0	39.8427	4.19397	0	0	2.45974	0	0	0	0	0	6.14934	1.53734	0	0	0	0	0	0	0	1.02489	6.14934	0
ACACA*TSS128	0	0	0	0	0	0	0	0	41.9397	8.38794	0	0	0	0	0	0	0	1.04849	33.5518	2.09699	0	0	0	0	0	0	0	0	0	0	0	0	0	0	0	0	1.53734	0	0	0
ACACA*TSS128	0	0	1.04849	0	0	2.09699	0	0	41.9397	0.698995	2.09699	0	0	0	0	2.09699	0	4.19397	26.5618	4.19397	0	6.14934	0	0	0	0	0	0	0	0	0	0	0	0	0	0	4.09956	0	0	6.14934
ACACA*TSS128	0	1.39799	0	0	0	0	0	0	27.2608	0	0	0	0	0	0	0	0	0	6.71035	12.5819	0	2.04978	0	0	0	0	0	0	0	0	0	0	0	0	0	0	0	0	0	0
ACACA*TSS128	0	0	0	0	0	4.19397	0	0	6.71035	12.5819	0	0	0	0	0	0	0	0	10.0655	3.49498	2.04978	0	0	0	0	0	0	0	0	0	0	0	0	0	0	0	6.14934	6.14934	0	1.02489
ACACA*TSS128	0	0	4.19397	0	0	0	0	0	16.7759	16.7759	0	0	0	0	0	0	0	4.19397	10.4849	8.38794	0	0	0	2.04978	0	0	2.04978	0	0	0	6.14934	0	0	0	0	0	0	0	0	2.04978
ACACA*TSS128	0	0	0	0	2.09699	0	0	1.39799	2.09699	2.09699	0	0	0	0	0	0	0	0	4.19397	0	0	0	0	0	0	0	0	2.04978	0	2.04978	0	6.14934	0	0	0	0	0	0	0	0
ACACA*TSS128	0	0	0	0	0	0	0	0	8.38794	4.19397	0	0	0	0	0	0	0	0	0	2.09699	6.14934	2.04978	0	0	0	0	0	3.07467	0	0	0	0	0	2.04978	0	0	0	3.07467	0	0
ACACA*TSS151	0	0	0	2.09699	4.19397	0	0	0	0	2.79598	0	0	0	0	4.19397	4.19397	0	0	0	4.19397	0	0	0	0	0	0	0	0	0.614935	0	1.53734	0	0	1.53734	0	0	0	0	1.12738	0
ACACA*TSS151	0	0	0	0	4.19397	0	0	0	0	1.39799	2.79598	0	0	0	4.19397	4.19397	0	0	4.19397	4.19397	0	4.09956	3.07467	0	0	0	0	3.07467	0	0	0	0	0	0	0	0	0	0	0	6.14934
ACACA*TSS151	0	0	0	0	4.19397	0	0	0	0	12.5819	0	2.09699	0	0	8.38794	0	0	0	0	4.19397	0	0	0	0	6.14934	0	0	0	0	6.14934	0	0	0	0	0	0	0	0	0	0
ACACA*TSS151	0	0	0	0	8.38794	0	0	0	0	8.38794	0	0	0	0	16.7759	6.29096	0	0	0	6.29096	0	0	0	1.53733	3.07467	0	0	0	0	2.04978	0	0	0	0	0	3.07467	0	0	0	0
ACACA*TSS151	6.29096	0	0	0	4.19397	0	0	0	2.79598	16.7759	0	0	0	0.419397	16.7759	0	0	0	2.09699	4.19397	0	0	0	0	3.07467	0	0	0	0	6.14934	0	0	0	1.22987	3.07467	0	6.14934	6.14934	0.76867	4.09956
ACACA*TSS247	0	8.38794	0	4.19397	0	0	0	0	0	0	0	0	0	0	14.6789	0	0	0	0	20.9699	0	0	0	0	0	0	0	0	0	0	0	0	0	0	0	0	0	0	0	0
ACACA*TSS247	0	0	0	0	0	4.19397	0	4.19397	113.237	0	0	0	0	0	0	0	4.19397	1.04849	0	0	0	0	0	0	0	6.14934	0	0	12.2987	3.07467	0	6.14934	0	0	1.22987	0	0	0	0	0
ACACA*TSS247	0	0	0	0	8.38794	0	0	2.79598	0	12.5819	0	0	0	0	0	0	0	0	92.2674	8.38794	0	0	0	0	0	0	0	0	0	0	0	0	0	0	0	0	0	0.878478	12.2987	3.07467
ACACA*TSS247	4.19397	0	0	0	0	0	0	0	1.39799	0	0	0	0	12.5819	16.7759	0	0	0	6.29096	18.1739	0	4.09956	0	0	0	0	0	1.53734	0	0	0	0	0	0	0	0	6.14934	0	0	0
ACACA*TSS247	0	0	0	0	0	0	2.79598	0	29.3578	4.19397	0	0	0	0	0	0	0	0.838794	4.19397	0	0	0	6.14934	0	0	0	0	0	3.07467	0	0	0	0	0	0	0	0	0	0	0
ACACA*TSS247	0	0	0	8.38794	6.29096	0	0	0	8.38794	67.1035	0	4.19397	0	0	0	0	0	0	88.0734	4.19397	0	0	6.14934	0	0	0	0	0	0	0	0	0	0	0	0	0	0	0	0	0
ACACA*TSS247	0	0	4.19397	4.19397	0	0	0	4.19397	0	0	0	0	0	2.51638	16.7759	0	4.19397	4.19397	2.79598	19.5719	0	2.04978	0	0	0	0	0	0	0	0	0	0	6.14934	0	0	0	6.14934	0	0	0
ACACA*TSS247	0	0	0	0	0	0	0	0	79.6855	0.838794	0	0	0	4.19397	0	0	0	0	0	0	0	0	0	6.14934	0	0	0	0	0	0	0	0	0	0	0	0	0	0	0	0
ACACA*TSS247	0	4.19397	0	12.5819	6.29096	0	4.19397	8.38794	8.38794	27.9598	4.19397	0	0	0	0	0	0	0	75.4915	0	0	0	6.14934	2.04978	0	0	0	0	0	0	0	0	0	0	0	0	0	0	0	0
ACACA*TSS247	0	0	0	0	0	0	0	0	0	0	0	0	0	10.4849	9.78593	0	0	4.19397	8.38794	113.237	0	0	0	0	0	0	0	0	0	0	0	0	0	0	0	0	0	0	0	0
ACACA*TSS247	0	0	0	0	0	0	0	2.09699	109.043	8.38794	0	0	0	0	0	0	0	0	0	0	0	0	0	0	0	0	0	0	0	0	0	0	0	0	0	0	0	0	0	0
ACACA*TSS247	0	0	0	12.5819	25.1638	0	0	4.19397	2.99569	50.3277	0	0	0	0	0	0	0	2.09699	62.9096	0	0	0	0	0	0	0	0	0	0	0	0	0	0	0	0	0	2.04978	0	0	0
ACACA*TSS247	0	0	4.19397	0	0	0	0	0	0	0	0	0	0	8.38794	20.9699	0	0	8.38794	25.1638	50.3277	0	0	0	0	0	0	0	0	0	0	0	0	0	0	0	0	0	0	0	0
ACACA*TSS247	0	0	0	0	0	0	0	0	79.6855	0	1.39799	0	0	0	0	0	0	0	0	0	0	0	0	0	0	0	0	0	0	0	0	0	0	0	0	0	0	0	0	0
ACACA*TSS247	4.19397	1.39799	0	16.7759	6.29096	0	0	2.99569	20.9699	23.0668	0	0	0	2.79598	0	2.09699	0	8.38794	20.9699	4.19397	0	0	0	0	0	0	0	0	0	3.07467	0	0	0	0	6.14934	0	6.14934	0	0	6.14934
ACACA*TSS247	0	0	0	0	0	0	0	0	0	0	0	0	0	6.29096	5.24246	0	4.19397	16.7759	12.5819	23.0668	0	0	0	0	0	0	0	0	0	0	0	0	0	0	0	0	0	0	0	3.07467
ACACA*TSS247	0	0	0	0	0	0	0	0	20.9699	0	0	0	0	0	0	0	0	0	0	0	6.14934	0	0	0	0	0	0	0	0	0	0	0	6.14934	0	0	6.14934	0	0	0	0
ACACA*TSS247	0	1.04849	0	16.7759	0	1.39799	4.19397	25.1638	18.1739	6.98995	0	0	0	0	0	0	0	0	27.2608	20.9699	0	0	0	0	0	0	0	0	0	0	0	0	0	0	0	0	0	0	0	0
ACACA*TSS247	0	0	0	0	4.19397	0	0	0	0	0	0	0	0	6.98995	0	4.19397	4.19397	12.5819	67.1035	1.39799	3.07467	0	0	0	6.14934	3.68961	0	0	0	0	0	2.04978	0	0	0	6.14934	0	0	0	0
ACACA*TSS247	0	0	0	0	0	4.19397	0	0	5.59196	20.9699	0	0	0	0	0	0	0	4.19397	0	0	0	0	0	0	0	0	0	0	0	0	0	0	0	0	0	0	0	0	6.14934	0
ACACA*TSS247	0	0	0	20.9699	8.38794	4.19397	0	16.7759	19.5719	12.5819	0	0	0	0	0	0	0	0	12.5819	8.38794	0	0	0	0	0	0	0	0	0	0	0	0	0	0	0	0	0	0	0	0
ACACA*TSS247	0	0	2.09699	0	0	0	0	2.09699	0	4.19397	4.19397	0	0	25.1638	2.09699	0	2.79598	26.5618	27.9598	4.19397	0	0	0	0	0	0	0	0	0	0	0	0	0	0	0	0	0	0	0	0
ACACA*TSS247	0	0	0	0	0	0	0	0	16.7759	16.7759	0	0	0	0	0	0	0	0	0	0	0	0	0	0	1.53734	0	0	0	0	0	3.07467	0	0	0	6.14934	0	0	0	0	0
ACACA*TSS247	0	0	0	20.9699	1.39799	0	0	58.7156	113.237	4.19397	0	0	0	0	0	0	0	4.19397	12.5819	2.09699	0	0	0	0	0	0	0	0	0	0	0	0	0	0	0	0	0	6.14934	0	2.04978
ACACA*TSS247	0	0	0	0	0	0	0	0	0	0	1.39799	0	0	6.29096	1.04849	0	0	20.9699	50.3277	0	0	0	0	0	0	0	0	0	0	0	1.53734	0	3.07467	0	6.14934	0	0	0	0	0
ACACA*TSS247	0	0	0	0	0	0	0	4.19397	3.14548	0	0	0	0	0	1.04849	0	0	0	0	0	0	0	0	0	0	0	0	6.14934	0	2.04978	0	0	0	0	0	0	0	0	0	0
ACACA*TSS247	0	0	0	4.19397	0	0	0	113.237	50.3277	2.09699	0	0	0	0	0	0	0	2.09699	8.38794	0	3.07467	6.14934	0	0	0	0	0	0	0	0	0	0	0	0	0	0	0	3.07467	0	0
ACACA*TSS247	0	0	0	0	0	0	0	0	4.19397	0	0	0	1.39799	0	0	4.19397	8.38794	58.7156	23.0668	2.09699	6.14934	0	0	0	0	0	0	0	0	0	0	6.14934	0	0	0	0	0	0	3.07467	0
ACACA*TSS247	0	0	0	0	0	0	0	0	2.51638	4.19397	0	0	0	4.19397	0	0	0	0	0	4.19397	0	0	0	0	0	0	0	3.07467	0	0	0	6.14934	0	6.14934	2.04978	0	2.04978	0	0	0
ACACA*TSS247	0	0	0	0.838794	4.19397	4.19397	6.29096	50.3277	23.0668	4.19397	0	0	2.09699	0	0	0	0	0	0.599139	4.19397	0	0	0	0	0	0	0	0	3.07467	6.14934	0	2.04978	0	3.07467	0	0	0	6.14934	0	0
ACACA*TSS27	0	0	0	4.19397	4.19397	0	1.39799	0	113.237	25.1638	4.19397	0	0	2.09699	0	2.09699	0	4.19397	0	0	0	0	0	0	0	6.14934	0	0	0	2.04978	0	0	0	0	0	0	0	0	0	0
ACACA*TSS27	0	0	58.7156	23.0668	0	0	0	1.79742	1.39799	0	4.19397	0	2.09699	4.19397	0	0	50.3277	16.7759	1.39799	0	0	0	0	3.07467	0	0	0	0	0	0	0	1.53734	0	0	0	0	0	3.07467	0	0
ACACA*TSS27	0	8.38794	2.09699	0	0	0	0	0	0	4.19397	23.0668	1.39799	0	0	0	4.19397	0	0	0	0	1.22987	0	0	0	0	0	0	0	0	0	2.04978	0	0	0	1.22987	0	0	0	0	0
ACACA*TSS27	0	0	0	4.19397	23.0668	12.5819	0	0	1.39799	8.38794	0	0	0	0	0	0	0	0	14.6789	4.19397	0	0	3.07467	0	3.07467	0	0	0	1.22987	6.14934	0	0	0	0	0	0	0	0	3.07467	0
ACACA*TSS27	0	0	0	0	0	0	0	0	0	2.09699	0.599139	0	1.39799	4.19397	0	0	0	0	0	4.19397	0	0	0	6.14934	0	0	0	0	0	0	0	0	0	2.04978	0	0	0	0	0	0
ACACA*TSS27	0	4.19397	0	0	0	2.79598	12.5819	0	0	0	2.09699	4.19397	0	0	4.19397	0	0	0	0	0	0	0	0	0	0	0	0	0	0	0	0	3.07467	0	0	0	0	0	0	3.07467	0
ACACA*TSS27	2.79598	1.04849	0	4.19397	0	4.19397	0	0	2.09699	0	0	0	0	0	4.19397	2.09699	0	0	0	12.5819	0	0	0	6.14934	0	0	0	0	0	0	0	0	0	0	2.04978	0	0	0	0	0
ACACA*TSS27	0	0	0	4.19397	0	12.5819	0	4.19397	0	4.19397	0	0	0	12.5819	0	0	0	0	4.19397	2.51638	2.04978	0	0	0	0	0	0	0	0	0	0	0	0	0	0	0	0	2.04978	0	0
ACACA*TSS27	0	8.38794	1.39799	0	0	0	0	8.38794	0	0	0	0	0	4.19397	0	4.19397	2.09699	0	0	0	0	0	0	6.14934	4.09956	0	0	0	0	0	0	0	0	2.04978	0	0	0	6.14934	0	0
ACACA*TSS27	0	8.38794	0	1.39799	0	0	0	10.4849	0	4.19397	4.19397	0	0	0	0	16.7759	0	0	0	0	3.07467	0	0	0	0	0	0	0	0	0	0	6.14934	0	0	0	6.14934	0	0	0	0
ACACA*TSS27	0	14.6789	0	8.38794	0	0	0	0	0	6.98995	0	1.04849	0	0	2.09699	8.38794	0	2.99569	0	0	0	0	0	0	6.14934	0	0	0	0	0	0	0	0	0	0	0	6.14934	0	6.14934	0
ACACA*TSS27	0	0	0	6.98995	0	0	0	0	0	16.7759	0	16.7759	0	0	0	4.19397	0	6.29096	0	0.838794	0	0	0	0	0	1.53734	0	0	0	0	0	0	6.14934	0	0	0	0	3.07467	3.07467	0
ACACA*TSS27	0	0	0	6.29096	0	25.1638	0	4.19397	0	0	1.39799	12.5819	0	4.19397	0	2.09699	4.19397	16.7759	0	12.5819	0	0	0	0	0	0	0	0	0	0	0	6.14934	0.878478	0	0	0	0	0	0.68326	0
ACACA*TSS27	0	0	0	0	1.39799	12.5819	0	0	0	0	12.5819	6.98995	0	16.7759	1.39799	0	0	0	2.09699	2.09699	0	0	0	0	0	6.14934	0	0	6.14934	0	0	0	0	0	0	2.04978	0	0	0	4.09956
ACACA*TSS330	0	12.5819	0	0	0	4.19397	0	0	4.19397	0	0	0	0	0	0	0	0	0	0	4.19397	0	0	0	0	0	0	0.512445	0	0	0	0	0	0	0	0	2.04978	0	0	0	0
ACACA*TSS330	0	0	0	0	4.19397	0	0	12.5819	1.39799	0	0	0	4.19397	0	9.43644	104.849	54.5216	0	0	0	0	0	0	0	0	0	0	0	0	0	0	0	0	0	0	0	3.07467	0	0	0
ACACA*TSS330	0	0	0	0	0	0	0	8.38794	0	2.09699	0	0	0	0	0	0	0	1.74749	0	0	0	0	0	0	0	0	0	0	0	0	6.14934	0	1.53734	0	0	0	0	0	0	0
ACACA*TSS330	2.79598	2.09699	0	0	0	0	0	0	0	0	0	0	0	6.29096	2.09699	0	0	0	8.38794	0	0	0	0	0	0	0	0	0	0	0	0	0	0	0	0	3.07467	0	0	0	0
ACACA*TSS330	10.4849	58.7156	46.1337	2.09699	0	0	0	0	0	0	0	0	0	0	0	0	0	0	0	0	0	0	0	0	0	0	0	0	0	0	0	0	0	0	0	0	0	0	0	0
ACACA*TSS330	0	0	0	1.04849	0	0	0	0	4.19397	2.09699	4.19397	0.599139	0	0	0	0	1.39799	4.19397	12.5819	4.19397	0	0	0	0	0	0	0	2.04978	0	0	0	0	3.07467	0	0	0	0	0	0	0
ACACA*TSS330	0	0	0	0	0	8.38794	16.7759	54.5216	25.1638	2.79598	0	0	0	0	0	0	0	0	0	1.39799	0	0	1.53734	0	0	0	0	0	0	0	0	0	0	0	0	0	0	0	0	0
ACACA*TSS330	0	0	1.39799	0	0	0	0	0	0	2.09699	0	2.09699	0	1.04849	0	2.09699	0	0.698995	0	0	0	0	2.04978	0	0	0	0	0	0	0	0	0	0	0	0	0	0	0	0	0
ACACA*TSS330	0	0	0	0	0	10.4849	0	0	0	4.19397	0	4.19397	27.2608	46.1337	3.14548	0	0	4.19397	0	0	0	6.14934	0	0	0	0	0	0	0	0	0	0	0	3.07467	0	0	0	0	0	0
ACACA*TSS330	0	0	0	0	1.04849	0	0	0	0	0	0	4.19397	0	0	0	0	0	0	0	0	0	0	0	0	0	0	0	0	0	0.878478	0	0	0	0	0	0	6.14934	0	0	0
ACACA*TSS330	0	0	0.698995	0	0	0	0	0	0	0	0	6.98995	0	0	8.38794	4.19397	8.38794	12.5819	20.9699	33.5518	0	0	0	0	0	0	0	6.14934	0	0	0	0	6.14934	0	0	0	0	0	0	0
ACACA*TSS330	6.98995	0	0	0	0	0	0	0	0	0	4.19397	0	0	1.04849	0	0	0	0	4.19397	0	0	0	0	0	0	0	0	0	0	0	0	0	0	0	0	0	0	0	0	0
ACACA*TSS330	0	0	0	0	0	0	0	0	0	0	0	0	4.19397	0	0	4.19397	6.29096	29.3578	0	0	0	0	3.07467	0	0	0	0	0	0	0	0	0	0	6.14934	0	0	0	0	0	0
ACACA*TSS330	4.19397	1.39799	4.19397	4.19397	92.2674	25.1638	4.19397	0	4.19397	0	0	0	4.19397	0	0	0	0	0.838794	2.09699	0	0	0	0	0	0	0	0	0	0	0	0	0	0	0	0	0	0	0	0	0
ACACA*TSS330	0	0	0	0	0	0	0	0	0	4.19397	0	0	0	0	0	0	0	0	0	0	0	0	0	0	0	0	0	0	1.22987	0	0	0	0	0	0	0	0	0	0	0
ACACA*TSS330	0	4.19397	10.4849	29.3578	0.698995	0	0	4.19397	8.38794	8.38794	104.849	3.14548	4.19397	0	4.19397	0	0	0	0	0	0	0	0	0	0	0	0	0	0	0	0	0	0	0	0	0	0	0	0	0
ACACA*TSS330	0	0	0	1.39799	0	0	0	0	0	0	0	0	0	0	0	2.09699	4.19397	4.19397	0	0	0	0	0	0	0	6.14934	0	0	0	3.07467	0	0	6.14934	0	0	0	0	0	0	0
ACACA*TSS330	0	0	0	0	0	0	4.19397	0	12.5819	16.7759	0.838794	0	0	8.38794	4.19397	5.59196	58.7156	5.59196	0	0	0	0	0	0	0	0	0	0	0	0	0	0	0	0	0	0	0	0	0	0
ACACA*TSS330	0	0	0	0	0	0	0	0	0	0	0	1.39799	0	0	4.19397	4.19397	0	0	0	0	0	0	0	0	0	0	0	6.14934	0	0	0	0	2.04978	0	0	0	0	0	0	0
ACACA*TSS330	0	0	0	0	2.09699	0	0	0	0	0	0	0	0	0	4.19397	16.7759	0	0	0	0	0	6.14934	0	0	0	0	0	0	0	0	0	0	0	0	0	0	3.07467	0	0	0
ACACA*TSS330	4.19397	25.1638	54.5216	4.19397	0	0	0	0	0	0	0	0	0	0	0	0	0	0	0	0	0	0	0	0	0	0	0	0	0	0	0	0	0	0	0	0	0	2.04978	0	0
ACACA*TSS330	0	0	0	0	0	0	0	0	0	0	2.09699	0	0	0	0	4.19397	0.524245	0	0	0	0	0	0	0	0	0	0	0	0	0	0	0	0	0	0	0	0	0	0	0
ACACA*TSS330	8.38794	8.38794	0	0	0	0	5.59196	9.43644	46.1337	0	4.19397	0	0	0	0	0	0	0	0	0	0	0	0	1.53734	0	0	0	0	3.07467	0	0	0	0	0	0	0	0	6.14934	0	0
ACACA*TSS330	4.19397	0	0	0	0	0	0	0	0	0	0	0	0	0	0	0	0	0	0	4.19397	0	0	0	0	0	0	0	0	0	0	0	0	0	0	0	0	0	0	0	0
ACACA*TSS330	0	4.19397	2.09699	0	0	12.5819	10.4849	12.5819	0	0	4.19397	8.38794	8.38794	14.6789	33.5518	0	4.19397	0	0	0	0	0	0	0	0	0	0	0	0	0	0	0	0	0	0	0	0	0	0	0
ACACA*TSS330	0	0	0	0	0	4.19397	0	0	0	0	0	0	0	0	0	0	0	0	0	3.14548	0	0	0	0	0	0	0	0	0	0	0	6.14934	3.07467	0	0	0	0	0	0	0
ACACA*TSS330	0	0	0	0	0	0	0	0	0.698995	0	4.19397	0	6.98995	4.19397	0	4.19397	4.19397	4.19397	13.9799	18.8729	0	0	0	0	0	6.14934	0	0	0	0	0	0	0	0	0	0	0	0	0	0
ACACA*TSS330	25.1638	4.19397	4.19397	8.38794	0	0	0	0	0	0	0	0	0	0	0	0	0	0	4.19397	0	0	0	6.14934	3.07467	0	0	0	0	0	0	0	0	0	6.14934	0	0	6.14934	0	0	0
ACACA*TSS330	0	0	0	0	2.09699	4.19397	0	0	0	0	4.19397	0	0	0	1.04849	0	0	2.09699	29.3578	0	0	3.07467	1.53734	0	0	0	0	0	0	0	0	0	0	0	9.22402	0	0	0	0	0
ACACA*TSS330	0	8.38794	1.39799	12.5819	9.43644	27.2608	3.14548	4.19397	0	0	0	0	0	1.04849	0	0	0	0	0	0	0	0	0	0	0	0	0	0	0	0	0	0	2.04978	0	0	0	0	6.14934	0	0
ACACA*TSS330	0	0	0	0	0	0	0	0	0	0	2.09699	0	4.19397	2.09699	0	0	0	0	0	0	0	2.04978	0	0	0	0	0	0	0	0	0	0	0	0	0	6.14934	6.14934	0	0	0
ACACA*TSS330	0	0	0	8.38794	18.8729	16.7759	0	0	4.19397	4.19397	14.6789	20.9699	5.59196	4.19397	0	0	0	0	0	0	6.14934	0	0	0	0	0	0	0	0	0	0	0	0	6.14934	0	0	0	0	0	0
ACACA*TSS330	0	0	0	0	0	1.39799	0	0	0	0	0	2.09699	0	4.19397	0	0	0	0	0	2.09699	3.07467	0	0	0	0	2.04978	6.14934	0	3.07467	0	0	0	0	0	0	0	0	0	2.04978	0
ACACA*TSS330	0	0	0	0	4.19397	2.09699	0	0	4.19397	12.5819	15.3779	8.38794	0	0	8.38794	8.38794	25.1638	104.849	4.19397	0	0	0	0	0	0	0	0	0	0	0	0	0	0	0	0	0	0	0	0	6.14934
ACACA*TSS330	0	0	0	0	0	0	0	0	0	0	0	0	0	0	0	0	0	0	0	0	0	0	0	0	0	0	3.07467	2.04978	6.14934	0	0	0	6.14934	0	0	0	0	0	0	0
ACACA*TSS330	0	0	0	0	2.09699	0	0	0	0	0	4.19397	0	0	0	4.19397	6.29096	16.7759	2.09699	0	0	0	0	0	0	0	0	0	0	0	0	0	0	0	0	0	0	0	0	6.14934	0
ACACA*TSS330	0	5.59196	27.2608	71.2975	0	0	0	0	0	0	0	0	0	0	0	0	0	0	0	0	0	0	0	0	0	0	0	0	0	0	0	0	0	0	0	0	0	0	0	0
ACACA*TSS330	4.19397	0	1.39799	0	0	0	0	0	4.19397	0	0	0	0	0	0	0	0	1.39799	0	0	0	0	0	0	0	0	0	0	0	0	2.04978	0	0	0	0	0	0	4.09956	0	3.07467
ACACA*TSS330	0	4.19397	8.38794	2.09699	0	0	0	25.1638	75.4915	54.5216	0	0	0	0	0	0	0	0	0	0	0	0	0	6.14934	0	0	0	0	0	0	0	0	2.04978	0	0	0	0	1.02489	0	0
ACACA*TSS330	0	0	2.09699	0	4.19397	0	0	0	0	0	0	2.09699	0	0	2.09699	0	1.04849	0	0	2.09699	0.878478	3.07467	0	0	0	0	0	0	0	1.53734	0	0	0	0	0	0	0	0	0	0
ACACA*TSS330	0	0	0	0	0	0	0	8.38794	12.5819	0	0	0	0	9.43644	104.849	54.5216	4.19397	0	0	0	0	0	0	6.14934	6.14934	0	0	0	0	0	0	0	0	0	0	0	0	0	0	0
ACACA*TSS330	0	0	0	0	0	0	0	4.19397	0	0	4.19397	0	0	0	2.09699	0	0	0	0	2.09699	0	3.07467	0	0	0	0	0	0	0	0	6.14934	6.14934	0	0	0	0	0	0	0	3.07467
ACACA*TSS330	0	0	0	0	0	4.19397	0	2.09699	0	0	0	4.19397	0	10.4849	0	0	0.838794	4.19397	8.38794	10.4849	6.14934	0	0	0	0	0	0	0	0	0	6.14934	0	0	0	0	0	1.22987	0	0	0
ACACA*TSS330	62.9096	46.1337	4.19397	0	0	0	0	0	0	0	0	0	0	0	0	0	0	0	0	0	0	0	0	1.22987	0	0	0	2.04978	0	0	0	0	0	0	0	0	0	0	0	1.36652
ACACA*TSS330	0	0	0	0	0	0	0	0	0	0	0	0	0	0	2.09699	0	0	0	12.5819	25.1638	0	0	3.07467	0	0	3.07467	0	3.07467	0	0	6.14934	0	0	0	0	0	0	0	0	0
ACACA*TSS330	4.19397	4.19397	0	4.19397	8.38794	16.7759	58.7156	29.3578	4.19397	0	0	0	0	0	1.39799	0	0	0	0	0	0	0	0	0	0	0	0	0	6.14934	1.22987	1.53734	0	0	0	0	0	0	0	0	0
ACACA*TSS40	0	4.19397	0	0	0	0	0	0	0	0	4.19397	0	0	0	0	0	0	0	4.19397	0	0	0	0	0	0	0	0	0	0	0	0	0	0	0	3.07467	0	0	0	0	0
ACACA*TSS40	0	1.39799	0	0	0	0	0	0	0	0	0	0	0	0	0	0	0	0	0	0	0	0	3.07467	4.61201	0	0	0	0	0	0	0	0	0	0	0	0	0	0	0	0
ACACA*TSS40	0	0	0	4.19397	0	0	0	0	0	0	0	0	4.19397	4.19397	0	0	1.04849	0	0	8.38794	0	0	0	0	2.04978	0	0	0	0	0	0	0	0	12.2987	0	0	0	0	0	0
ACACA*TSS40	0	0	0	0	0	0	0	0	1.39799	0	0	0	0	0	0	0	0	0	0	0	0	0	0	0	0	0	0	0	0	0	6.14934	0	0	0	0	1.53734	0	0	0	0
ACACA*TSS40	4.19397	0	0	0	0	1.04849	0	0	0	0	0	0	0	0	0	4.19397	0	0	0	0	0	2.45974	0	0	0	0	0	0	0	0	6.14934	0	3.07467	0	0	0	0	0	3.07467	0
ACACA*TSS40	0	0	0	1.39799	0	1.39799	0	0	0	0	0	0	0	0	0	0	0	0	0	0	0	0	0	0	0	0	0	0	0	1.53734	0	0	0	0	0	0	0	0	0	0
ACACA*TSS40	2.09699	0	0	0	0	0	0	4.19397	0	4.19397	0	0	0	0	0	0	0	0	1.39799	0	0	0	0	3.07467	0	0	0	0	0	0	0	0	0	0	1.22987	0	0	0	0	0
ACACA*TSS40	1.04849	0	4.19397	0	0	0	0	0	0	0	0	0	0	0	0	0	0	0	0	0	0	6.14934	0	0	6.14934	0	0	0	0	0	0	2.04978	0	0	0	0	0	0	0	0
ACACA*TSS40	0	0	0	0	0	0	0	0	0	0	4.19397	0	0	0	0	0	0	0	0	0	0	0	0	0	0	0	0	0	0	2.04978	0	0	0	0	0	0	0	0	0	0
ACACA*TSS40	0	0	0	0	0	0	0	0	0	0	0	0	0	0	0	8.38794	0	0	0	0	0	0	1.53734	0	0	0	0	0	0	0	0	6.14934	0	0	0	6.14934	0	0	0	0
ACACA*TSS40	0	0	0	0	0	0	0	0	0	0	2.09699	4.19397	0	4.19397	0	0	0	0	0	0	0	0	0	0	0	0	0	0	0	6.14934	0	0	0	0	0	1.53734	0	0	0	0
ACACA*TSS40	0	0	0	0	0	0	0	0	8.38794	0	0	0	0	0	0	0	1.39799	0	0	0	6.14934	0	0	0	0	1.53734	0	0	0	0	2.04978	0	0	3.07467	0	0	0	0	0	2.04978
ACACA*TSS40	2.09699	0	0	0	0	0	0	0	0	0	0	0	0	0	0	0	0	0	0	0	0	0	0	0	0	0	0	0	0	0	3.07467	0	6.14934	6.14934	0	0	0	0	3.07467	0
ACACA*TSS40	0	0	0	0	0	0	0	0	0	0	0	0	0	0	0	0	0	8.38794	0	0	0	6.14934	0	0	0	0	0	0	0	0	0	0	0	0	0	6.14934	0	0	0	0
ACACA*TSS40	0	0	0	0	0	0	0	0	0	1.39799	0	0	4.19397	0	0	0	4.19397	0	0	0	0	0	4.09956	0	0	0	0	0	0	0	0	0	0	0	6.14934	0	0	0	0	0
ACACA*TSS40	0	0	0	0	0	1.39799	0	0	0	4.19397	0	0	2.09699	0	0	0	0	0	0	0	0	0	0	0	0	0	0	0	0	6.14934	6.14934	0	0	6.14934	0	0	0	0	0	0
ACACA*TSS40	0	0	0	0	0	0	0	0	0	0	0	0	0	0	0	0	0	0	0	0	0	0	0	0	0	0	0	0	0	0	0	12.2987	0	0	0	0	6.14934	1.53734	1.53734	0
ACACB*TSS89	0.524246	0	0	0	0	0	0	0	0	0	0	8.38794	0	0	0	0	0	0	0	0	0	0	0	1.53734	0	0	0	0	0	0	0	0	0	0.878478	0	0	0	0	0	0
ACAD10*TSS132	4.19397	0	0	0	0	0	0	0	1.39799	0	6.29096	0	0	0	0.838794	0	0	0	4.19397	0	0	0	0	0	0	0	0	0	1.53734	0	0	0	0	0	0	1.02489	1.53734	0	0	0
ACAD10*TSS132	0	0	5.24246	0	0	0	0	0	0	1.04849	1.04849	0	1.39799	0	2.79598	0	0	0	0	0	0	0	0	0	0	0	0	0	0	0	0	0	0	0	0	0	0	1.02489	0.878478	0
ACAD10*TSS132	0	0	0	0	0	0	0	1.39799	4.19397	0	0	3.14548	4.19397	2.09699	0	1.04849	0	0	0	0	0	0	0	0	0	0	0	0	0	0	0	0	0	0	0	0	0	0	0	0.878478
ACAD10*TSS132	0.698995	0	0	0	0	0	1.04849	0	0	0	0	0	0	5.59196	8.38794	0	0	0	0.931994	0	3.07467	0	3.07467	0	0	2.04978	1.22987	0	0	0	0	0	0	0	0	0	0	0	1.36652	0
ACAD10*TSS132	0	0.698995	0	0.838794	0	0	0	0	4.19397	0	0	1.39799	0	0	0	5.76671	0	0	0	0	0	1.02489	0	0	0	6.14934	0	0	0	0	0	0	0	0	1.22987	0.878478	0	0	2.04978	0
ACAD10*TSS132	1.39799	0	0	0	0	4.19397	0	0	0	0	9.22674	0	0	4.19397	0	0	0.465997	5.03277	1.04849	0.465997	1.36652	0	0	0	0	0	0	0	0	0	0	0	0	2.04978	0	0	0	0	0	0
ACAD10*TSS132	0	0	0	0	0	0	0	0	0	0	0	0	8.38794	0	1.04849	0	0	0	1.04849	18.1739	0	0	0	0	0.878478	0	0	0	0	0	2.04978	1.22987	0	2.45974	0	0	0	0	0	0
ACAD10*TSS132	0	1.39799	0	0	0	0	0	0	0	0	0	0	0	0	8.38794	0	0.838794	0	0	0	0	0.878478	0	0	0	0	1.53734	0	0	0	0	0	0	0	0	0	0	0	0	0
ACAD10*TSS132	0	37.7457	0	1.67759	0	0	1.04849	0.838794	0.599139	0	0	0	0	0	0	0	20.9699	0	0	0	0	0	0	1.22987	0	3.07467	0	0	0.878478	0	0	0	0	0	0	0	0	0	0	0
ACAD10*TSS132	0	0	0	11.1839	0	1.04849	0	0	0	0	0.698995	0	0	0	0	0	0	0	23.0668	0	0	0	0	0	0	0	0.878478	0	0	0	3.07467	0	0	0	6.14934	0	1.22987	0	0	0
ACAD10*TSS132	0	0	0	0	0	9.43644	0	6.29096	1.04849	0	0	0	0	0	4.19397	0	0	0	0	0	0	0	0	0	0	0	0	0	0	0	0	0	0	0	0	1.53734	0	0	0	0
ACAD10*TSS132	23.0668	0.599139	0	0	0	0	1.04849	29.3578	0	4.19397	1.04849	0	0	0	0	4.19397	2.09699	0	0	0	0	0	0	1.02489	0	0	1.53734	0	0	0	0	0	0	0	0	0	0	0	0	0
ACAD10*TSS132	0	0	18.1739	1.67759	1.04849	0	0	0	0	12.5819	1.39799	0	4.19397	0	0	0	0	2.09699	0	0	0	0	0	0	0	0	0	0	0	0	0	0	0	0	0	0	0	0	0	0
ACAD10*TSS132	0	0	0	0	33.5518	2.09699	0	0	0	0	0	18.8729	0	0	1.19828	0	1.39799	0	0	0	0	0	0	0	3.07467	0	0	0	0	0	1.02489	0	0	0	0	0	0	1.02489	0	0
ACAD10*TSS132	0	0	0	0	0	0	23.0668	2.09699	0	0	0	0	0	75.4915	0	0	1.39799	0	0	0	3.07467	6.14934	0	0	0	0	2.04978	0	0	0	0	0	1.22987	2.04978	4.09956	1.02489	0	0	0	1.02489
ACAD10*TSS132	0	0	0	0	1.39799	0	0	0	25.1638	1.39799	0	0	0	0	0	20.9699	2.09699	0	0	0	0	3.07467	0	0	1.22987	0	0	0	0	0	0	0	0	0	0	0	4.78282	0	0	0
ACAD10*TSS132	0	0	0.838794	0	0	0	0	0	0	0	25.1638	0	0	0	0	0	0	25.1638	3.14548	0	0	0.878478	0	0	1.53734	0	0	0	0	0	0	0	0	0	0	1.22987	3.07467	0	15.3734	0
ACAD10*TSS132	0	4.19397	0	0.698995	4.19397	0	0	0	0.465997	0	0	0	1.39799	0	0	0	0	0.465997	4.19397	18.8729	0	0	0	1.02489	0	1.53734	0	0	0.878478	0	0	3.07467	0	0	0	0	0	0	0	0
ACAD10*TSS132	4.19397	0	0	0	0	0	0	0	0	0	0	0	0	0	1.39799	0	2.79598	0	0	1.04849	18.448	0	0	0	0	0	0	0	0	0	0	0	0	0	0	0	0	0	0	0
ACAD10*TSS132	0	9.22674	0	0	0	0	1.39799	0	0	0	0	1.39799	0	0	0	0	0.698995	0	0	0	0	0	0	0.878478	0	0	2.04978	0	0	0	0	1.22987	0	0	0	0	0	1.22987	0	0
ACAD10*TSS132	0	0	1.67759	23.0668	0	1.04849	0	1.39799	2.09699	0	0	0	0	0	0	0	0	0	0	6.29096	1.22987	0	0	0	0	0	0	2.04978	0	0	0	0	0	0	0	0	3.07467	0	1.53734	0
ACAD10*TSS132	0	0	0	0	3.14548	16.7759	4.19397	1.04849	0	0	0	0	0	0	0	0.465997	0	0	0	0	0	0	0.878478	0	0	0	12.2987	0	0	0	0	0	0	6.14934	0	1.22987	0	0	0	0
ACAD11*TSS227	0	0	0	0	0	0	0	0	0	4.19397	0	0	0	0	23.0668	0	0	0	0	0	0	0	0	0	0	0	0	0	0	0	0	0	2.04978	0	1.53734	0	0	0	0	0
ACAD11*TSS227	0	0	0	0	0	0	0	0	0	41.9397	0	0	0	0	0	0	2.09699	0	0	0	0	0	0	0	0	0	0	0	0	0	0	0	0	0	0	0	0	0	2.04978	0
ACAD11*TSS227	0	0	0	1.39799	41.9397	0	0	0	0	0	0	1.04849	0	0	0	0	0	0	1.04849	92.2674	6.14934	0	0	0	0	1.53734	0	0	0	0	0.768668	0	1.22987	0	0	3.07467	0	0	0	0
ACAD11*TSS227	0	0	0	2.09699	0	0.698995	0	0	0	0	0	0	0	0.838794	39.8427	4.19397	0	0	0.838794	0	0	0	0	0	0	0	0	0	0	0	0	2.04978	0	0	3.07467	0	0	0	0.878478	0
ACAD11*TSS227	0	0	0	0	0	0	2.09699	0	4.19397	18.8729	0	0	0	0.838794	0	0	0	0	0	0	0	0	0	0	0	0	0	0	0	0	0	0	0	0	0	0	0	0	0	6.14934
ACAD11*TSS227	0	0	1.39799	0	36.3478	0	0	0	0	0.465997	0	0	0	0	0	0	0	1.04849	0	26.0026	0	0	2.04978	0	0	0	0	0	0	0.68326	0	0	0	0	3.07467	2.04978	6.14934	0	0	0
ACAD11*TSS227	0	0	0	0	0	0	0	0	1.39799	0	0	0	1.39799	0	54.5216	0	0	0	0	0	0	0	0	0	0	0	0	6.14934	0	0	0	2.04978	0	0	3.07467	0	0	0	1.53734	0
ACAD11*TSS227	0	0	0	0	0	0	0	4.19397	0	23.0668	0	0	0	2.79598	0	0	0	0	0	0	0	0	0	0	0	0	3.07467	0	0	1.53734	0	0	0	0	0	0	0	0	0	0
ACAD11*TSS227	0	1.39799	0	0	18.8729	0	0	1.39799	0	0	0	0	0	4.19397	0	0	0	0	0	54.5216	0	0	0	0	0	0	0	0	0	0	0	0	0	0	1.53734	0	0	0	0	0
ACAD11*TSS227	0	0	0	0	0	0	0	0	0	0	0	0	0	2.09699	50.3277	0	0	0	0	0	0	0	0	0	0	0	0	0	0	0	0	2.04978	0	0	6.14934	0	0	0	0	0
ACAD11*TSS227	0	0	0	0	0	0.599139	0	0	0	37.7457	0	0	0	0	0	0	0	0	0	0	0	0	0	0	0	3.07467	0	0	1.02489	6.14934	0	0	0	0	0	0	0	0	0	0
ACAD11*TSS227	0	0	0	0	30.7558	0	0	0	0	0	0	4.19397	0	0	0	0	0	2.09699	0	22.3678	0	0	0	0	0	0	0	0	0	0	0	0	0	0	0	2.04978	0	0	0	0
ACAD11*TSS227	0	0	0	0	0	0	0	0	0	0	0	0	0	2.09699	11.7431	0	0	0	0	0	0	0	0	0	0	0	0	0	0	0	3.07467	0	1.02489	0	0	0	0	0	0	0
ACAD11*TSS227	0	0	0	0	0	0	0	0	0	20.9699	0	0	0	0	0	0	0	0	0	0.599139	0	3.07467	0	6.14934	0	6.14934	0	0	0	2.04978	0	0	3.07467	0	0	0	3.07467	0	3.07467	2.04978
ACAD11*TSS227	2.51638	1.39799	0	0	27.2608	0	0	8.38794	0	0	0	0	0	0	0	3.35518	1.04849	4.19397	0	6.98995	3.68961	2.04978	0	0	0	0	0	0	0	0	0	1.22987	0	0	0	3.68961	0	0	3.07467	2.04978
ACAD8*TSS356	0	1.39799	6.29096	8.38794	1.39799	1.39799	5.03277	9.78593	37.7457	25.1638	20.9699	6.29096	8.38794	4.19397	1.04849	1.39799	0	0	0	0	0	0	6.14934	0	0	0	0	0	0	0	6.14934	0	0	0	0	0	0	0	0	0
ACAD9	0.838794	0	0	0	0	0	0	8.38794	0	0	0	0	0	0	0	23.0668	0	0	0	0	0	0	0	0	0	0	0	0	0	0	0	0	2.04978	0	0	0	0	3.07467	0	0
ACAD9	0	0.524246	4.19397	29.3578	0	0	0	0	0	0	0	13.9799	0	4.19397	0	0	0	0	6.29096	8.38794	0	0	0	0	0	0	2.63543	0	0	0	0	0	0	0	0	0	0	0	0	0
ACAD9	2.09699	0	2.09699	0.838794	0	0	0	4.19397	3.14548	0	1.39799	0	0	0	0.698995	0	25.1638	0	0	0	0	0	0	2.45974	0	0	0	0	0	0	0	0	0	0	0	0	6.14934	0	0	0
ACAD9	0	0	0.599139	4.19397	29.3578	0	0	0	0	0	2.79598	0	20.9699	0	0	0	0	0	1.19828	0	0	0	0	0	0	0	0	0	3.07467	0	0	0	0	0	0	0	1.53734	0	0	2.04978
ACAD9	20.9699	0	1.39799	0	0	0	12.5819	0	12.5819	2.09699	0	0	0	4.19397	5.59196	0	4.19397	0	0.524246	0	0	0	0	0	0	0	0	2.04978	0	0	0	0	0	0	0	2.04978	0	0	0	0
ACAD9	0	0	14.6789	1.04849	2.09699	0	0	0	0	6.29096	16.7759	0	0	0	0	0	1.04849	0	23.0668	0	0	0	0	0	0	0	0	0	0	0	0	0	0	0	0	0	0	0	0	0
ACAD9	4.19397	1.39799	0	0	1.04849	0	29.3578	0	6.29096	0	0	0	0	0.599139	10.4849	0	2.79598	0	0	0	3.07467	0	0	2.04978	0	0	0	0	0	0	0	0	0	0	0	3.07467	0	0	0	0
ACAD9	2.09699	2.79598	5.03277	0	2.79598	0	0	0	3.49498	1.19828	0	0	0	0	0	0	4.19397	12.5819	0	0	0	0	0	0	0	0	0	0	0	0	0	1.02489	0	0	0	2.04978	0	0	0	0
ACAD9*TSS164	0	0	1.39799	0	0	0	3.49498	0	0	6.29096	0	0	0	0	0	0	4.19397	0	0	0	0	0	0	0	0	1.53734	0	0	0	0	0	0	0	0	2.04978	0	0	0	0	0
ACAD9*TSS164	0	0	0	0	0	0	5.59196	0	0	0	0	0	0	0	0	0	6.98995	0	0	0.698995	0	0	0	0	0	0	0	0	0	0	0	0	0	0	0	0	0	0	0	0
ACAD9*TSS164	0	0	1.39799	0	0	0	0	0	0	2.79598	0	0	0	0	0	1.04849	6.29096	0	4.19397	1.19828	0	0	0	0	0	0	0	0	0	0	0	0	0	0	2.04978	0	0	0	0	0
ACAD9*TSS164	0	0	0.524246	0	0.838794	1.04849	2.79598	0	0	9.78593	0	0	0	0	1.04849	0	2.09699	4.19397	6.29096	5.59196	0	0	0	2.45974	0	0	0	0	0	0	0	0	0	0	0	0	0	0	0	0
ACAD9*TSS164	0	0	0	0	0	2.09699	2.09699	0	0	12.5819	0	0	0	0	1.04849	3.49498	1.04849	6.29096	0	8.38794	0	0	0	0	0	0	0	0	0	0	0	0	0	0	0	0	0	0	0	0
ACAD9*TSS164	0	0	0	0	3.35518	4.19397	0	0	0.698995	23.0668	0	0	0	0	3.49498	6.98995	0	0	2.79598	29.3578	0	0	0	0	0	0	0	0	0	0	0	3.07467	0	0	0	0	0	0	0	0
ACAD9*TSS164	0	0	0	0	5.03277	5.59196	0	0.599139	1.19828	13.9799	0	4.19397	0	0	6.98995	0	0	2.79598	9.78593	8.38794	0	0	0	0	0	0	0	0	0	0	0	0	0	0	0	0	0	0	0	0
ACAD9*TSS164	1.67759	0	0	0	1.04849	6.29096	0	1.19828	5.59196	4.19397	0	0	0	0.838794	4.19397	2.09699	0	12.5819	12.5819	0	0	0	2.45974	0	0	0	0	0	0	0	0	0	0	2.45974	0	0	0	0	0	0
ACAD9*TSS164	0	0	0	0	2.79598	2.09699	0	5.59196	8.38794	4.19397	0	0	0	0	1.39799	1.39799	0	12.5819	23.0668	0	0	0	0	0	0	0	0	0	0	0	0	2.63543	0	0	0	0	0	0	0	0
ACAD9*TSS164	0	0	0	0	2.09699	0	0	8.38794	29.3578	0	2.09699	0	0	0	1.04849	0	0	23.0668	13.9799	0	0	0	0	0	0	0	0	0	0	2.04978	0	0	0	0	0	0	0	0	0	2.04978
ACADL*TSS262	1.39799	4.19397	0	2.09699	2.09699	5.59196	4.19397	25.1638	16.7759	16.7759	7.33945	1.14381	0	0	0	0	0	4.19397	2.09699	0	22.5476	55.3441	21.5227	7.68668	34.4363	33.8214	7.68668	43.0454	43.0454	30.7467	29.2094	8.71157	43.0454	49.1947	73.7921	43.0454	21.5227	18.448	18.448	6.14934
ACADM*TSS82	62.9096	20.3707	20.3707	0	0	1.67759	0	0	0	0	0	0	0	0	27.2608	18.1739	11.1839	0	1.67759	0	9.22401	12.2987	12.2987	0	1.53734	2.45974	0	0	0	0	0	0	0	0	1.02489	10.2489	7.9063	0	2.45974	4.09956
ACADM*TSS82	0	0	0	0	0	0	0	0	57.3176	5.24246	5.24246	1.67759	0	0	1.39799	0.465997	2.09699	0	0	0	0	0	0	0	0	0	0	0	4.09956	7.9063	7.68668	2.45974	4.09956	0	0	1.53734	0	0	0	0
ACADM*TSS82	0	0	21.9018	7.54915	7.54915	0	0	0	0	0	0	0	0	0	0	0	33.5518	7.33945	7.33945	0	0	3.07467	0.68326	8.60908	18.448	4.09956	0	0	0	0	0	0	0	0	0	0	1.53734	24.5974	22.5476	0
ACADM*TSS82	0	1.39799	0	0	0	0	0	0	0	0	21.8087	7.33945	6.29096	0	1.39799	0	0	0	0	4.19397	0	0	0	0	0	0	0	0	1.53734	0	0	14.3485	14.3485	0	0	0	0	0	0	0
ACADM*TSS82	0	0	0	0	23.4862	6.29096	6.29096	1.39799	0	0	0	0	0	0	0	0	0	0	47.5317	6.29096	0	0	1.22987	0	0	18.448	18.448	0	0	0	0	0	0	0	0	0	0	0	0	18.448
ACADM*TSS82	0	0	0	0	0	0.838794	0	0	0	0	0	0	134.207	0	0	0	0	0	0.599139	8.38794	9.22401	0	0	0	0	3.68961	0	0	0	0	0	0	6.14934	6.14934	6.14934	0	0	0	0	3.68961
ACADM*TSS82	0	0	0	0	0	0	96.4613	0	0	0	0	0	0	12.5819	0	0	0	0	0	0	0	3.07467	0	0	0	0	0	0	0	0	0	0	0	0	0	0	0	0	0	0
ACADM*TSS82	62.9096	0	0	0	0	0.599139	0	2.09699	0	0	0	0	0	0	37.7457	4.19397	4.19397	0	0.599139	0	0	0	0	0	0	0	0	0	0.878478	0	0	0	3.07467	0	0	0	0	0	0	1.53734
ACADM*TSS82	0	0	0	0	0	0	0	0	58.7156	0	0	0.465997	0	0	0	0	0	8.38794	0	1.39799	0	0	0	0	0	0	0	0	6.14934	0	0	0	1.53734	0	0	0	0	0	0	4.09956
ACADM*TSS82	0	0	109.043	2.09699	2.09699	0	0	0	0.838794	0	0	0	0	2.09699	0	0	54.5216	0	0	0	0	0	0	0	0	1.53734	0	0	3.68961	0	0	0	0	3.07467	0	0	10.2489	0	6.14934	0
ACADM*TSS82	0	0	4.19397	1.39799	4.19397	0	0	0	0	0	41.9397	0	0	0	0	0.838794	12.5819	0	4.19397	0	0	0	3.68961	0	0	0	0	0	0	0	10.2489	1.53734	1.53734	0	0	3.68961	0	0	0	0
ACADM*TSS82	0	0	0	0	73.3945	0	0	0	0.838794	0.838794	2.09699	8.38794	0	0	0	2.09699	0	0	56.6186	1.04849	0	1.53734	0	0	10.2489	0	0	0	3.68961	3.68961	0	0	6.14934	0	0	0	0	0	15.3734	0
ACADM*TSS82	1.04849	0	0.838794	12.5819	0	0	0	0	1.39799	0	0	0.838794	29.3578	0	0	0.838794	12.5819	2.09699	0	2.09699	0	0	3.68961	0	0	0	0	0	0	0	0	0	12.2987	0	0	3.68961	0	0	0	0
ACADM*TSS82	0	0	2.09699	0	0	0	36.3478	1.39799	1.39799	12.5819	2.09699	0	0	0	0	0	0	0	0	0	0	0	3.07467	0	0	0	16.3982	0	0	0	0	0	0	0	0	0	0	0	0	0
ACADS*TSS119	8.38794	1.04849	0	0	0	2.09699	0	0	0	0	2.79598	1.67759	0	1.04849	4.19397	0	0	0	0	0	0	0	0	0	0	0	0	6.14934	0	0	0	0	3.07467	0	0	1.53734	6.14934	0	0	2.04978
ACADS*TSS119	4.19397	6.29096	0	0	0	0	0	0	0	0	0	4.19397	1.04849	0	0	0	0	0	0	0	0	0	0	0	2.04978	0	0	0	0	1.53734	0	0	0	0	0	6.14934	0	2.04978	1.53734	0
ACADS*TSS119	4.19397	4.19397	0	4.19397	0	0	0	0	0	0	0	4.19397	0	0	0	0	0	0	0	0	0	0	0	0	6.14934	0	0	0	0	0	0	0	0	2.04978	0	0	0	1.53734	0	6.14934
ACADS*TSS119	0.838794	4.19397	4.19397	0	0	0	0	0	0	0	1.04849	16.7759	0	0	0	0	0	0	0	0	0	0	0	0	0	2.04978	1.53734	0	6.14934	6.14934	0	3.07467	2.04978	6.14934	2.04978	1.53734	0	3.07467	0	0
ACADS*TSS119	4.19397	2.09699	0	0	0	0	0	0	0	4.19397	6.29096	1.04849	0	0	0	0	0	0	4.19397	0	0	0	0	0	0	0	0	6.14934	0	0	0	0	6.14934	0	1.53734	0	6.14934	0	0	0
ACADS*TSS119	4.19397	2.79598	0	0	0	0	0	4.19397	0	0	4.19397	1.39799	0	0	0	0	0	0	0	0	0	0	0	2.04978	0	6.14934	0	0	0	0	0	2.04978	0	0	3.07467	6.14934	0	0	0	0
ACADS*TSS119	4.19397	0	0	0	0	0	4.19397	0	0	0	12.5819	0	0	0	0	4.19397	0	0	0	0	0	0	2.04978	1.53734	6.14934	0	0	0	0	0	3.07467	0	0	0	0	0	0	0	0	0
ACADS*TSS119	9.78593	0	0	0	4.19397	0	0	0	0	0	1.04849	2.51638	0	0	0	0	0	0	0	2.09699	0	0	1.53734	0	0	0	0	0	0	0	1.22987	0	0	6.14934	0	0	0	0	0	0
ACADS*TSS119	2.09699	0	0	0	0	0	0	0	2.09699	0	2.09699	0	0	0	0	0	0	2.09699	0	0	0	0	0	0	0	0	0	0	0	0	0	0	6.14934	0	0	0	0	0	0	0
ACADS*TSS119	0	0	0	4.19397	0	0	0	0	0	0	0	0	0	0	0	0	2.09699	0	0	0	2.04978	1.02489	0	0	0	0	0	0	0	0	0	0	0	0	0	0	0	0	0	4.09956
ACADSB*TSS365	8.38794	11.5334	3.14548	8.38794	11.1839	18.1739	37.7457	33.5518	46.1337	20.9699	37.7457	37.7457	18.1739	22.0183	35.6488	62.9096	16.7759	16.7759	9.43644	12.5819	1.75696	1.02489	3.07467	0	6.14934	4.91947	0	0	12.2987	0	0	6.14934	0	1.53734	3.07467	6.14934	0	0	0	0
ACADVL*TSS228	0	0	0	0.599139	0.838794	0	1.39799	0.465997	0	0	0	0	0.838794	0	0.524246	1.39799	1.79742	1.39799	0	0	6.14934	2.04978	0	0	0	0	0	0	0	0	3.07467	0	0	0	0	0	0	0	1.53734	0
ACADVL*TSS228	0	0	0	0.524246	4.19397	4.19397	4.19397	4.19397	0	0	0	0.838794	0.524246	4.19397	4.19397	1.39799	16.7759	0	0	0	0	0	0	0	0	0	0	0	0	1.53734	0	0	0	0	0	0	0	0	0	0
ACADVL*TSS228	0	0	4.19397	1.39799	1.39799	1.79742	8.38794	0	0	0	0	1.39799	1.39799	1.79742	0	4.19397	0	0	0	0	2.04978	0	0	0	0	0	6.14934	0	0	0	12.2987	0	0	0	0	0	0	0	1.53734	0
ACADVL*TSS228	0	4.19397	1.79742	0	4.19397	16.7759	0.931994	0	0	0	0	1.39799	0	4.19397	16.7759	8.38794	2.79598	0	0	0	6.14934	0	0	0	0	0	0	0	0	0	6.14934	0	0	0	6.14934	6.14934	0	0	0	0
ACADVL*TSS228	0	1.79742	12.5819	12.5819	2.09699	0	0	0	0	0	0	4.19397	12.5819	1.04849	0	0.931994	0	0	0	0	0	0	0	6.14934	0	0	0	1.53734	0	0	0	0	6.14934	0	0	0	0	0	0	0
ACADVL*TSS228	0	16.7759	0	0	0.931994	2.79598	0	0	0	0	0	8.38794	0.465997	1.04849	4.19397	0	0	0	0	0	12.2987	0	0	0	0	0	0	0	0	1.53734	0	6.14934	0	0	0	0	0	0	0	2.04978
ACADVL*TSS228	0	0	1.39799	4.19397	0	0	0	0	0	0	0	0.931994	4.19397	0	0	0	0	0	0	0	0	0	0	0	0	0	0	1.53734	2.04978	0	0	0	0	0	0	0	0	0	0.878478	0
ACADVL*TSS228	0	2.79598	0	0	0	0	0	0	0	0	0	0	0	0	0	0	0	0	0	0	0	0	0	0	0	0	1.53734	0	2.04978	0	2.04978	0	0	0	0	0	0	0	0	0
ACADVL*TSS228	0	0	0	0	0	0	0	0	0	0	0	0	0	0	0	0	0	0	0	0	0	0	0	0	0	0	0	0	0	0	0	0	0	0	0	1.53734	0	0	0	0
ACADVL*TSS228	0.838794	0	0	0	0	0	0	0	0	0	0	0	0	0	0	0	0	0	0	1.04849	0	0	0	1.53734	0	0	1.53734	0	0	0	0	0	1.53734	0	0	0	0	2.04978	0	0
ACADVL*TSS25	0	4.19397	16.7759	0	0	0	0	0	0	0	0	0	16.7759	2.09699	0	0	0	0	0	0	0	0	6.14934	0	0	0	0	1.53734	0	0	0	0	6.14934	0	0	0	0	0	0	0
ACADVL*TSS25	0	0	0.698995	2.09699	0	0	0	0	0	0	0	0	0	0	0	0.931994	0	0	0	0	1.53734	0	0	0	0	0	0	1.53734	0	0	0	0	0	0	0	0	0	1.53734	0	0
ACADVL*TSS25	0	0	0	0	0.599139	0.931994	4.19397	0	0	0	0	0	0	0	0	0	4.19397	0	0	0	0	1.53734	0	0	0	0	0	0	0	0	0	1.53734	0	0	0	0	0	0	0	0
ACADVL*TSS25	0	0	0	0	0	0	0.524246	0	0	0	0	0	0	0	0	0	0	4.19397	0	0	0	0	0	0	0	0	0	0	0	1.53734	0	1.53734	0	0	0	0	0	0	0	0
ACADVL*TSS25	0	0	0	0	0	0	0	0	1.39799	0	0	0	0	0	0	0	0	0	0	1.79742	0	1.53734	0	0	0	0	0	0	0	0	0	0	0	0	0	0	0	0	2.04978	0
ACADVL*TSS25	0	0	0	0	0	0	0	0	0	0	0	0	0	0	0	0	0	0	0	0	0	0	0	0	0	0	0	0	1.53734	0.878478	0	0	0	1.53734	0	0	0	0	2.04978	2.04978
ACADVL*TSS25	0	4.19397	0	0	0	0	0	0	0	0	0	0	12.5819	0	0	0	0	0	0	0	0	0	0	0	0	0	0	0	2.04978	0.878478	0	0	6.14934	0	0	0	0	0	0	0.878478
ACADVL*TSS25	0	0	0	1.04849	0	0	0	0	0	0	0	0	0	0	0	0	0	0	0	0	2.04978	0	0	0	0	0	0	0	0	2.04978	2.04978	0	0	0	0	0	0	0	0	1.53734
ACADVL*TSS25	0	0	0	0	0	1.04849	0	0	0	0	0	0	0	0	0	0	4.19397	0	0	0	0.878478	0	0	0	0	0	0	0	0	1.53734	2.04978	0	0	0	0	0	0	0	0	0
ACADVL*TSS25	0	0	0	0	0	0	0	0	0	0	0	0	0	0	0	0	0	0	0	0	2.04978	0	0	0	0	0	0	0	0	0	2.04978	0	0	0	0	0	0	0	0	0
ACADVL*TSS25	0	0	0	0	0	0	0	1.04849	1.04849	0	0	0	0	0	0	0	0	0	1.04849	0	0	0.878478	0	0	0	0	0	0	0	0	0	0	2.04978	0	0	0	0	0	0	0
ACAN*TSS141	0.698995	0	0	0	0	0	0	0	0	0	0.698995	0	0	0	0	0	0	0	12.5819	0	6.14934	0	0	0	0	0	0	0	0	2.04978	0	0	0	0	0	0	2.04978	0	30.7467	0
ACAN*TSS141	0	1.39799	0	0	0	0	1.39799	0	4.19397	0	0	0	0.465997	0	0	0	0	0	0	0	0	0	0	0	0	0	0	0	0	0	0	0	0	0	2.04978	0	20.4978	5.12445	0	0
ACAN*TSS141	0	1.39799	0	0	4.19397	0	4.19397	0	0	0	0	0	0	0	0	0	0	0	0	0	0	0	0	1.02489	0	0	0	2.04978	0	0	0	0	0	0	12.2987	0	0	0	0	1.53734
ACAN*TSS141	0	0.698995	0	0	0	0.599139	0	0	0	0	0	0	0	0	0	0	0	0	0	0	0	0	2.04978	0.878478	0	1.53734	0	0	0	0	0	0	5.12445	0	0	0	0	0	0	0
ACAN*TSS141	0	2.09699	0	0	0	0.599139	0	0	0	0	0.38127	0.768895	0	0	0	0	0	4.19397	0	0	2.04978	0	3.07467	0	0	0	0	0	0	0	3.51391	0	0	0	0	0	0	0	0	0
ACAN*TSS141	0	2.09699	0	0	0	0	0	0	0	0	0	0	0.419397	0	0	0	0	0	0.599139	0	2.45974	3.07467	0	0	0	2.04978	0	0.878478	6.14934	0	0	0	0	0	0	1.53734	0	0	0	3.07467
ACAN*TSS141	0	0	0	0	0	0	1.04849	0	0	0	0	0	0	0	1.39799	0	0	0	0	0	0	0	0	0	0	0	12.2987	0	0	0	0	0	0	1.53734	2.04978	0	2.04978	12.2987	0	0
ACAN*TSS141	0	0	0	0	4.19397	0	1.39799	0	0	0	0	0	0	0	0	0	0	0	0	0	0	0	0	0	12.2987	0	0	0	0	0	0	2.04978	0	0	0	1.53734	0	0	0	0
ACAN*TSS141	0	0	8.38794	0	0	0	0	0	0	0	0	0	0	0	0	0	0	0	0	0	0.878478	0	6.14934	0	0	0	0	0	0	0	0	0	0	2.04978	0	0	2.04978	0	0	0
ACAN*TSS141	0	0	0	0	1.39799	0	0	0	0	0	0	0	0	0	0	0	0	0.838794	0	1.04849	12.2987	0	0	0	0	0	1.02489	0	0	0	0	0	0	0	2.04978	0	0	0	12.2987	0
ACAN*TSS141	0	0	0	0	0.698995	0	0	0	4.19397	0	0	0	0	0	0	0	1.39799	2.69612	0	0	0	0	1.53734	0	0	2.04978	0.878478	0	0	0	0	0	0	0	0	0	18.448	0	0	0
ACAN*TSS141	0	0	0	0	2.09699	0.698995	8.38794	0	0	0	0	0	0	0	0	0	0	0	0	0	0	0	0	0	0	0	0	0	0	0	0	0	0	1.22987	12.2987	0	0	0	0	0
ACAN*TSS141	1.39799	0	0	4.19397	0	0	0	0	0	0.698995	0.838794	0	0	0.419397	0	0.524246	0	0	4.19397	0	0	0	0	0	0	0	0	3.07467	0	0	0	0	5.27087	0	0	0	0	0	0	0.878478
ACAN*TSS141	0	0	0	0	0	0	0	0	0	0	0	0	0	0	0	0	0	2.09699	0	0	0	0	3.07467	0	0	0	0	0	0	0	7.37921	0	0	0	0	0	2.04978	0	0	0
ACAN*TSS141	0	0	0	0	0	0	0	0	0	0	0	0	0	0	0	0	0	0	0	0	0	0	0	0	0	0	1.22987	0	12.2987	0	0	0	0	0	2.04978	0	0	3.07467	0	0
ACAN*TSS141	0	0	0	0	0	0	0	0	0	0	0	0	0	0	0	0	0	0	4.19397	0	0	0	0	0	0	0	5.12445	0	0	0	0	0	0	0	0	0	0.878478	0	0	0
ACAN*TSS141	0	1.04849	0	0	0	0	0	0	0	0	0	0	0	0.524246	0.599139	0	0	0	0	0.838794	0.878478	0	0	0	6.14934	0	0	0	0	0	0	0	0	0	2.63543	0	0	0	0	0
ACAN*TSS141	0	0	0	0	0	1.39799	0	0	1.39799	0	0.698995	0	0	0	0	0	0	0	0	0	0	0	6.14934	0	0	1.53734	0	0	2.04978	0	0	0	0	0	0	0	0	0	0	0
ACAP1*TSS175	0	0.599139	0	0	0	1.04849	0.698995	0.698995	0	1.04849	2.09699	0	0	0	0	0	0	0	0	0	0	0	0	0	0	0	0	0	0	0	0	0	0	0	0	1.53734	0	0	0	0
ACAP2*TSS334	0.465997	0	0	4.19397	2.51638	4.19397	5.59196	4.19397	12.5819	12.5819	20.9699	4.19397	0.838794	2.09699	1.79742	2.09699	0	0	0	0	0	0	0	0	0	0	0	6.14934	0	0	0	12.2987	1.22987	1.53734	12.2987	12.2987	0	0	0	0
ACAP3*TSS294	8.38794	0	12.5819	0	4.19397	0	2.09699	0	4.19397	0	0	0	4.19397	0	0	0	0	0	0	0	0	0	6.14934	0	12.2987	0	3.07467	0	0	0	0	0	2.04978	0	0	0	6.14934	0	0	0
ACAP3*TSS294	0	0	0	0	0	0	0	0	0	0	0	0	0	0	0	0	0	0	0	0	0	0	0	0	0	0	0	0	0	0	0	0	0	6.14934	0	0	12.2987	3.07467	0	6.14934
ACAT1*TSS190	75.4915	60.1136	52.4246	20.9699	21.569	24.325	73.3945	40.5417	26.2123	92.2674	46.1337	46.1337	32.1538	29.3578	14.6789	14.6789	11.1839	0	4.19397	5.24246	0	0	3.07467	1.22987	0	0	3.07467	0	0	2.04978	6.14934	0	0	0	0	3.07467	0	0	0	0
ACAT2*TSS283	46.1337	56.1992	4.47357	53.4731	62.9096	0	56.1992	51.3761	1.57274	60.8126	32.1538	10.4849	62.9096	54.5216	1.04849	32.1538	58.7156	0.590969	46.1337	54.5216	4.61201	3.68961	0.614935	6.14934	4.61201	0	3.68961	2.04978	0	4.61201	1.53734	0	4.09956	12.2987	0	2.04978	0	0	12.2987	0
ACAT2*TSS283	0	54.5216	62.9096	0	54.5216	46.1337	0	62.9096	30.1966	1.22324	46.1337	19.1724	6.29096	46.1337	56.6186	2.09699	19.1724	41.9397	3.14548	56.6186	6.14934	6.14934	0	0	0	2.04978	0	0	0	0	2.04978	1.75696	0	0	3.07467	0	0.878478	0	0	3.07467
ACAT2*TSS283	62.9096	1.19828	41.9397	31.4548	0	58.7156	46.1337	0	58.7156	62.9096	0	37.7457	41.9397	0	62.9096	18.8729	0	41.9397	16.7759	1.04849	0	0	0	3.07467	0	0	0	0	0	0	0	3.07467	0	1.3836	0	3.07467	0	0	0	0
ACAT2*TSS319	104.849	4.19397	2.09699	4.19397	0	4.19397	1.39799	58.7156	3.14548	2.79598	2.09699	0	2.09699	0.698995	41.9397	8.38794	3.14548	4.19397	0	2.09699	0	0	0	0	6.14934	0	0	0	0	0	0	0	0	0	3.07467	0	2.04978	0	0	0
ACAT2*TSS319	0	83.8794	10.4849	4.19397	4.19397	1.04849	1.19828	0	51.1664	16.7759	6.98995	0	4.19397	0	0	56.1992	12.5819	0	3.35518	2.09699	0	6.14934	6.14934	1.02489	0	0	0	0	3.68961	0	2.04978	0	0	0	0	3.68961	0	0	0	0
ACAT2*TSS319	0	0	62.9096	6.29096	1.39799	0	2.09699	0	0	46.1337	3.14548	6.29096	2.09699	1.19828	0	2.79598	32.1538	2.09699	0.838794	8.38794	0	0.878478	4.61201	0	0	0	0	0	0	1.53734	0	0	0	0	1.22987	0	1.53734	0	0	0
ACAT2*TSS319	0	0	2.79598	54.5216	2.79598	4.19397	1.04849	0	2.09699	0	54.5216	3.14548	0	0.419397	0	2.79598	1.04849	54.5216	5.87156	1.39799	0	0	0	12.2987	2.04978	0	0	0	0	0	0	1.22987	2.04978	0	0	0	0	0	1.22987	0
ACAT2*TSS319	0	0	0	0	62.9096	2.79598	1.39799	0	0	1.04849	0	51.7256	0	1.39799	0	0	0	3.14548	29.3578	6.29096	6.14934	1.22987	0	0	0	2.04978	0	0	0	0	0	2.04978	0	0	0	0	0	0	0	0
ACAT2*TSS319	2.09699	1.39799	2.79598	0	2.09699	19.1724	0	1.39799	4.19397	0	2.09699	4.19397	56.6186	1.04849	1.04849	2.09699	0.838794	2.09699	2.09699	48.2307	2.04978	0	0	0	6.14934	2.04978	0	2.04978	0	0	0	3.07467	0	0	0	0	0	0	0	0
ACAT2*TSS319	4.19397	2.09699	2.09699	0.838794	2.09699	2.79598	62.9096	0	6.29096	1.19828	0	2.79598	18.8729	31.4548	1.67759	6.29096	0	0	2.79598	18.8729	2.04978	0	0	0	6.14934	0	0	0	6.14934	0	0	2.04978	0	3.07467	0	0	0	0	0	0
ACBD3*TSS153	2.79598	8.38794	1.86399	1.39799	20.9699	9.78593	10.4849	18.8729	4.19397	8.38794	8.38794	5.59196	6.98995	8.38794	7.33945	8.38794	5.59196	2.51638	4.19397	6.29096	0	0	0	0	0	0	0	0	0	0	0	0	0	0	1.22987	0	3.07467	0.68326	6.14934	0
ACBD4*TSS49	6.29096	4.19397	2.09699	4.19397	4.19397	0.698995	0	0	0	0	0	0	12.5819	0	2.09699	4.19397	0.698995	0	0	0	18.448	36.8961	22.5476	30.7467	6.14934	6.14934	6.14934	6.14934	6.14934	1.53734	0	0	55.3441	21.5227	30.7467	18.448	3.68961	18.448	6.14934	0
ACBD4*TSS49	0	0	2.79598	0	4.19397	4.19397	4.19397	4.19397	0.698995	0	0	0	0	0	2.09699	0	2.09699	0	3.14548	0.698995	0	1.22987	2.04978	0	36.8961	22.5476	18.448	6.14934	18.448	6.14934	0	0	0	0	6.14934	0	21.5227	30.7467	6.14934	3.68961
ACBD4*TSS49	0	0	0	2.79598	2.79598	0	2.09699	2.09699	0	4.19397	0.698995	0	0	0	4.19397	2.09699	2.09699	0.838794	0	0	12.2987	6.14934	0	2.04978	2.04978	0	0	0	22.5476	18.448	2.8697	18.448	6.14934	0	3.07467	0	0	0	0	0
ACBD4*TSS49	4.19397	2.09699	0	0	0	0	1.39799	0	0	0	0	0	0	0.698995	0	0	0	4.19397	0	0	30.7467	6.14934	21.5227	6.14934	0	0	0	0	0	0	0	6.14934	18.448	3.68961	6.14934	6.14934	0	3.07467	0	3.07467
ACBD4*TSS49	0	0	0	0	4.19397	0	0	0	0	1.39799	0	0	0	0	4.19397	0	0.698995	0	0	0	3.07467	4.09956	0	1.02489	6.14934	18.448	9.22402	0	0	0	3.07467	0	0	0.768668	0	4.09956	3.68961	6.14934	0	0
ACBD4*TSS49	4.19397	0	0	0	0	0.524246	0	4.19397	0.698995	0	0	0	0	0	0	0	0	0	0	2.79598	3.07467	0	0	0	0	0	0	12.2987	18.448	6.14934	0	0	0	3.07467	0	0	0	0	0	10.2489
ACBD4*TSS49	0	0	2.09699	2.79598	0	0	0.698995	0.838794	0.838794	0	0	5.59196	0	0	2.44649	0	0	0	0	0	12.2987	0	3.07467	2.04978	1.53734	0	0	0	0	0	4.09956	21.5227	6.14934	0	1.02489	0	1.22987	0	0	0
ACBD4*TSS49	0	0	0	4.19397	0	2.79598	0	0	0	0.698995	0	0	0	0	4.19397	4.19397	0	2.09699	0	0	0	0	1.02489	20.4978	0	2.04978	0	3.07467	0	0	2.04978	4.09956	4.09956	0	18.448	12.2987	0	0	3.07467	1.22987
ACBD4*TSS49	0	0	0	0.524246	0.524246	0	2.09699	16.7759	0	0	0	0	0.838794	0	0.524246	0	0	0	8.38794	2.09699	0	0	3.07467	0.768668	0.768668	2.04978	9.22401	30.7467	0	0	0.614935	0	0	2.04978	0	0	0	0	30.7467	1.22987
ACBD4*TSS49	4.19397	0	0	0	0	0	0	0	0	0	5.59196	8.38794	0	0	0	0.838794	0	0.524246	0	0	3.07467	3.07467	0	0	0	3.07467	0	0	0	2.04978	20.4978	6.14934	0	0	0	0	4.09956	0	0	0
ACBD4*TSS49	0	0	4.19397	4.19397	0	0	1.11839	0	0	0	0	0	0	0	16.7759	20.9699	0	0	0	0	0	1.22987	12.2987	12.2987	1.53734	0	0	0	0.768668	0	0	0	0	0	36.8961	36.8961	1.22987	0	0	4.09956
ACBD4*TSS49	0.524246	0	0	0	0	0	2.09699	8.38794	0	0.838794	0	0.524246	0	0	0	0	0	2.79598	8.38794	20.9699	0	0	0	0	0	2.04978	1.22987	14.3485	0	0	5.12445	0.768668	0	0	0	2.04978	2.04978	3.07467	6.14934	12.2987
ACBD4*TSS72	1.74749	12.5819	0	6.29096	4.19397	0	9.43643	2.09699	0	3.24533	0	0	10.4849	4.19397	2.79598	11.5334	0	2.09699	31.4548	4.19397	6.8082	55.3441	6.14934	21.0102	36.8961	6.14934	30.7467	21.5227	0	2.69034	22.5476	0	9.73645	30.7467	2.04978	16.9107	18.448	0	27.672	6.14934
ACBD4*TSS72	0	29.3578	0.698995	0	12.5819	0.698995	0	8.38794	0	0	23.0668	0	0	41.9397	0	0.838794	8.38794	0	0	27.2609	0	3.07467	3.68961	3.07467	18.448	18.448	0	27.672	12.2987	0	21.5227	6.14934	0	21.5227	0	0	30.7467	0	0	30.7467
ACBD4*TSS72	0	0	10.4849	4.19397	0.524246	6.29096	0	0	12.5819	0	0	4.19397	0	0	3.14548	0	0	0	0	0	0	4.09956	21.5227	3.07467	0.768668	18.448	0	0	55.3441	1.53734	0	39.9708	1.22987	0	26.1348	0	0	22.5476	0	0
ACBD5*TSS215	18.8729	0	0	2.79598	2.79598	4.19397	5.59196	4.19397	2.09699	1.04849	1.04849	1.67759	4.19397	0	0	1.04849	1.04849	8.38794	6.29096	0	0	0	0	2.04978	2.04978	0	0	0	0	0	0	1.53734	0	0	0	1.22987	1.22987	0	0	0
ACBD5*TSS215	0	12.5819	12.5819	8.38794	8.38794	4.19397	0.698995	12.5819	12.5819	4.19397	23.7658	0	0.838794	6.29096	6.29096	20.9699	44.0367	2.79598	1.39799	1.04849	0	0	0	0	2.04978	0	0	3.07467	3.07467	0	0	0	2.04978	0	0	0	0	0	0	0
ACBD5*TSS215	1.04849	5.87156	58.7156	0	4.19397	16.7759	16.7759	8.38794	12.5819	0	8.38794	12.5819	12.5819	7.54915	24.1153	0	1.39799	1.39799	1.39799	12.5819	0	1.22987	0	0	0	0	0	0	2.04978	1.53734	0	0	0	0	0	0	0	0	0	0
ACBD5*TSS215	50.3277	0	0	8.38794	8.38794	4.19397	46.1337	0	0	12.5819	12.5819	8.38794	20.9699	0	0	4.19397	4.19397	33.5518	29.3578	0	0	0	0	0	0	0	0	0.768668	0	0	0	0	0	0	0	0	0	0	0	0
ACBD5*TSS215	0	20.9699	20.9699	12.5819	12.5819	0	2.79598	8.38794	8.38794	4.19397	0	2.09699	0	5.87156	5.87156	6.29096	0	2.09699	0	7.54915	1.53734	0	0	0	0	0	0	1.22987	1.22987	0	0	0	0	0	0	0	0	0	0	0
ACBD5*TSS215	7.54915	2.79598	0.599139	2.09699	0	6.29096	6.29096	2.09699	8.38794	0	0	12.5819	12.5819	2.09699	2.09699	0	2.09699	7.33945	7.33945	16.7759	0	0	0	0	0	0	0	3.07467	0	0	0	0	0	3.07467	2.04978	0	0	1.22987	1.22987	0
ACBD5*TSS68	2.79598	2.79598	0	0	0.698995	0	0	1.67759	1.04849	1.04849	14.6789	0.599139	0	0.698995	2.09699	0	0	12.5819	0.698995	4.19397	0	0	0	0	1.02489	0	0	0	1.22987	0	0	0	0	0	0	0	1.22987	0	0	0
ACBD5*TSS68	8.38794	0	0	0	0	0	12.5819	1.39799	10.4849	2.09699	0	0	0	0	4.19397	6.29096	4.19397	8.38794	0	0	0	6.14934	0	0	0	0	3.07467	0	0	2.04978	0	0	0	0	6.14934	0	0	0	0	0
ACBD5*TSS68	0	0	0	4.19397	1.04849	12.5819	4.19397	0	0	0.698995	1.04849	0	0	16.7759	2.79598	5.03277	0	0	0	0	0	0	0	0	0	0	0	0	0	4.61201	0	0	0	0	0	0	0	0	0	0
ACBD5*TSS68	0	0	12.5819	1.39799	9.43644	0	0	0	4.19397	0	0	1.39799	1.39799	12.5819	0	0	0	2.09699	0	0.838794	0	0	0	0	2.45974	0	1.02489	0	0	0.768668	3.07467	0	0	0	2.04978	0	0	0	0	1.02489
ACBD5*TSS68	8.38794	1.04849	39.8427	1.39799	1.39799	2.09699	2.09699	0	0	12.5819	0	44.0367	0.838794	0	1.04849	1.67759	0	0	4.19397	0	0	0	0	1.02489	0	0	0	0	0	0	0	0	0	0	0	0	0	0	0	3.07467
ACBD5*TSS68	25.1638	0.599139	0	0	0	0	0	20.9699	1.39799	12.5819	0	0.838794	0	0	1.39799	0	8.38794	0	30.7558	0	2.04978	1.22987	0	0	0	0	0	0	0	0	0	0	1.02489	0	1.02489	0	1.22987	0	0	0
ACBD5*TSS68	0.698995	0.599139	0	1.67759	0	5.87156	0	54.5216	2.79598	0.698995	1.39799	0	0	0	7.54915	2.79598	35.6488	0	0	1.39799	1.36652	0	0	0	0	0	0	0	0	0	2.04978	0	0	0	0	0	0	0	0	0
ACBD5*TSS68	4.19397	0	0	6.29096	0	20.9699	0	0	6.29096	0	3.14548	0	12.5819	0.524246	29.3578	4.19397	0.698995	8.38794	0	1.67759	6.14934	0	0	0	1.53734	0	0	0	0	18.448	0	0	0	2.306	0	0	0	0	0	0
ACBD5*TSS68	0.838794	7.33945	0	4.19397	0	0	1.04849	2.09699	0	4.19397	33.5518	8.38794	0	2.09699	0	0	1.39799	0	1.39799	16.7759	0	1.22987	0	0	0	4.61201	0	0	1.22987	0	0	0	0	0	0	0	0	0	0	0
ACBD6*TSS164	0	6.29096	0	4.19397	0	8.38794	0	12.5819	0	3.35518	0	6.98995	0	12.5819	2.09699	29.3578	0	46.1337	0	8.38794	0	0	0	0	0	3.07467	0	2.04978	0	0	0	0	0	0	0	12.2987	0	0	0	0
ACBD6*TSS164	0	10.4849	0	12.5819	0	12.5819	0	12.5819	0	1.04849	0	0.524246	0	2.09699	0	2.79598	1.39799	0	0	0	0	0	0	0	0	0	0	0	0	0	0	0	3.07467	0	1.53734	0	2.04978	0	0	0
ACBD7*TSS261	0	1.67759	12.5819	6.29096	2.09699	0	12.5819	16.7759	2.09699	12.5819	20.9699	0	1.39799	4.19397	0	0.599139	4.19397	4.19397	0	0	1.53734	0	0	8.19912	1.22987	1.53734	6.14934	6.14934	0	0	0	0	3.07467	6.14934	0	1.02489	0	0	2.04978	6.14934
ACCS*TSS316	0	1.67759	0	0	1.67759	0	0	1.67759	1.39799	1.67759	1.39799	0.931994	4.19397	0	0.931994	0	0	2.09699	1.39799	0.599139	12.2987	0	0	9.22401	0	0	4.61201	0	0	3.68961	0	0	21.5227	0	0.614934	6.14934	0	1.53734	10.2489	0
ACCS*TSS316	0.698995	4.19397	0	1.39799	12.5819	1.04849	1.39799	8.38794	1.04849	1.39799	8.38794	0	1.39799	4.19397	0	0	0	4.19397	0	0	0	8.19912	0	0	24.5974	6.14934	0	12.2987	0	0	0	1.02489	0	0	0	0	0	0	0	4.91947
ACCS*TSS316	4.19397	0	0.524246	0	0	0	0	0	0	0	0	0	0	2.09699	0	0	0	0	0	0	6.14934	0	3.07467	0	0	12.2987	2.04978	0	0	0	0	0	0	0	3.07467	0	1.53734	0	0	0
ACCS*TSS326	0	2.09699	0	0	0	0	0	0.931994	0	0	0	0	0	0	12.5819	4.19397	0	0	0	0	12.2987	8.19912	0.878478	0	0	0	0	0.614934	0	0	0	0	0	12.2987	18.448	0	0	0	0	0
ACCS*TSS326	2.09699	0	0	0	0	0	0	8.38794	4.19397	0	0	0	2.09699	0.698995	0	0	0	0	0	1.39799	1.22987	0	0	0	0	0	4.61201	12.2987	3.07467	0	0	0	0	0	0	0	0	0	0	4.09956
ACCS*TSS326	8.38794	0	0	4.19397	0	0	1.39799	0	0	0	0	0	4.19397	4.19397	0	0	0	0	0	1.39799	0	0	0	0	0	0	0	0	0	0	0	0	3.68961	0	0	0	0	0	0	0
ACCS*TSS326	0	2.09699	0	0	0	0	0	0	0	1.39799	2.09699	0	1.39799	2.09699	0	0	0	0	0	0	0	0	0	0	0	21.5227	0	0	0	0	0	0	0	0	1.53734	0	0	0	6.14934	4.91947
ACCS*TSS326	0	0	0	0	1.39799	0	0	0	0	0	0	2.09699	0.524246	0	4.19397	0	0	1.39799	0	0	0	0	0	0	0	0	1.53734	0	0	0	0	10.2489	3.07467	0	0	6.14934	0	0	0	0
ACCS*TSS326	0	0	0	0	6.98995	0	0	0	4.19397	0	0.838794	0	0	0	0	0	0.599139	8.38794	0	0	0	0	0	1.22987	8.19912	12.2987	0	0	0	0	0	0	0	0	0	1.53734	0	18.448	3.07467	0
ACCS*TSS326	1.39799	0	1.39799	2.09699	0	0	0	0	0.599139	0	8.38794	0	0	0	0	0.931994	0.698995	0	0	0	0	0	0	1.53734	0	0	0	1.53734	0	2.04978	0	0	0	0	0	0	0	0	0	0
ACCS*TSS326	0	0	0	4.19397	0	0	0	0	0.931994	1.04849	0	0	0	0	0	0	0	0	0	4.19397	0	1.53734	3.07467	0	2.04978	0	6.14934	0	0.614934	0	0	0	0	0	3.07467	0	0	0	0	0
ACCS*TSS326	0	2.09699	1.39799	2.09699	0	0	0	0	0	0	0	4.19397	0	0	0.698995	1.39799	0	0	0	0	0	1.53734	0	0	0	0	3.07467	0	0	4.61201	0	0	0	0	0	0	1.22987	0	0	0
ACCS*TSS326	0	0	0.465997	0	0	0	2.09699	1.39799	1.39799	0	0	0	0	0	0	0	0	1.39799	0	0	0	0	3.07467	0	0	0	0	0	0	0	0	0	0	0	1.02489	6.14934	0	0	0	0
ACCS*TSS326	1.39799	0	0	0	0	0	0	0	0	0	0	0	0	1.39799	0	0	0	0	0	0	0	0	0	0	0	0	1.02489	0	3.07467	4.09956	0	0	0	0	0	0	0	0	0	0
ACCS*TSS326	0	0	1.79742	0	0	0	1.39799	0	0	0	0	0	0	0	0	1.39799	4.19397	2.09699	1.39799	0	0	0	0.878478	6.14934	0	0	0	0	0	0	0	0.878478	0	1.22987	0	0	0	0	0	0
ACCS*TSS326	0	0	0	0	0	0.599139	0	0	2.09699	0	0	0.931994	0	0	0	0	0	0.599139	0	1.39799	0	0	0	0	0	0	3.07467	2.04978	0	0	0	0	0	0	0	0	1.53734	0	1.53734	3.07467
ACCSL*TSS180	0	0	0	0	0	0	0	0	0	0	1.04849	0	0	0	0	0	0	0	0	0	0	0	0	1.53734	0	0	0	0	0	0	0	0	0	0	0	0	0	0	0	0
ACD*TSS155	1.04849	0.838794	0.599139	0	1.04849	0	0	0	0	2.79598	1.39799	0.599139	0.599139	4.19397	0.599139	0.599139	0	1.04849	0	0	12.2987	12.2987	12.2987	15.3734	3.07467	4.09956	3.07467	12.2987	0	0	0	1.02489	1.02489	0	12.2987	2.63543	2.63543	3.07467	4.09956	2.04978
ACD*TSS155	0	0	2.79598	0	0	8.38794	8.38794	11.7431	0	0	0	0	0	0	0	2.79598	0	0.599139	8.38794	1.04849	12.2987	0	0	0	1.02489	6.14934	6.14934	1.22987	2.63543	8.60908	15.3734	4.09956	2.04978	12.2987	0	0	0	1.02489	1.02489	0
ACD*TSS155	1.04849	8.38794	0	0	0	0	0	0	2.79598	0	0.599139	8.38794	1.04849	7.33945	7.33945	14.6789	0	1.04849	0	0	0	0	15.3734	12.2987	9.22401	2.04978	12.2987	0	0	0	1.02489	6.14934	3.07467	0	0	0	9.22401	3.07467	3.07467	12.2987
ACD*TSS155	0	2.79598	0	0.698995	8.38794	1.04849	7.33945	4.19397	4.19397	14.6789	0	0	0	0	2.79598	0	0.698995	8.38794	1.04849	7.33945	0	0	0	0.878478	6.14934	0	0	0	0	0	3.07467	4.09956	4.09956	0	0	0	0.878478	6.14934	0	0
ACD*TSS155	5.24246	11.7431	11.7431	4.19397	0	0	0	2.09699	0	0.599139	8.38794	1.04849	7.33945	4.19397	5.24246	8.38794	8.38794	4.19397	0	0	0	1.22987	1.22987	0	4.09956	2.04978	3.07467	0	0	1.02489	6.14934	0	0	0	0.878478	0	0	6.14934	3.07467	12.2987
ACD*TSS155	0	1.39799	0.599139	8.38794	1.04849	7.33945	4.19397	11.7431	11.7431	14.6789	14.6789	25.1638	0	0	0	0	8.38794	1.04849	7.33945	4.19397	12.2987	0	1.02489	6.14934	0	0	0	1.22987	1.22987	0	0	0	12.2987	0	0	1.02489	6.14934	0	0	0
ACD*TSS155	11.7431	8.38794	8.38794	14.6789	14.6789	4.19397	0	2.79598	2.79598	8.38794	1.04849	7.33945	4.19397	15.3779	8.38794	14.6789	16.7759	4.19397	4.19397	16.7759	1.22987	0	0	0	0	0	0	0	0	1.02489	0	0	0	2.04978	0	0	0	0	0	0
ACD*TSS155	2.79598	0	0	1.04849	7.33945	4.19397	15.3779	8.38794	14.6789	14.6789	12.5819	4.19397	4.19397	16.7759	0	0.599139	0.698995	7.33945	4.19397	11.7431	0	0	0	3.07467	0	0	2.04978	0	0	0	0	6.14934	6.14934	0	0	1.02489	0.878478	0	0	1.22987
ACD*TSS155	8.38794	18.8729	14.6789	4.19397	4.19397	25.1638	25.1638	7.68895	0.698995	8.38794	8.38794	5.24246	11.7431	8.38794	18.8729	12.5819	4.19397	4.19397	16.7759	4.19397	0	0	0	0	6.14934	0	0	0	0.878478	6.14934	6.14934	0	1.22987	0	0	0	0	6.14934	0	0
ACD*TSS155	4.19397	8.38794	8.38794	1.04849	1.04849	5.24246	8.38794	14.6789	12.5819	4.19397	4.19397	25.1638	10.4849	16.7759	16.7759	20.9699	1.04849	7.33945	7.33945	11.7431	0	0	6.14934	0	0	0.878478	0	0	0	6.14934	6.14934	0	0	0	0	0	0	0	0	1.22987
ACD*TSS155	14.6789	14.6789	4.19397	8.38794	25.1638	4.19397	6.98995	16.7759	16.7759	20.9699	7.33945	4.19397	4.19397	8.38794	14.6789	4.19397	8.38794	25.1638	4.19397	16.7759	0	0	6.14934	0	0	0	0	0	0	2.45974	0	0	0	0	0	0	0	0	0	0
ACD*TSS155	16.7759	7.68895	7.68895	8.38794	4.19397	11.7431	15.3779	16.7759	4.19397	4.19397	25.1638	4.19397	16.7759	16.7759	7.68895	8.38794	8.38794	6.71035	15.3779	8.38794	0	0	0	2.45974	0	1.22987	2.04978	0	0	6.14934	0	0	0	0	0	0	0	0	2.04978	0
ACD*TSS155	8.38794	12.5819	4.19397	25.1638	4.19397	16.7759	16.7759	7.68895	7.68895	20.9699	20.9699	10.4849	8.38794	14.6789	18.8729	4.19397	25.1638	4.19397	16.7759	16.7759	0	0	6.14934	0	0	0	0	0	0	0	0	0	0	0	0	6.14934	0	0	0	0
ACD*TSS155	7.68895	8.38794	20.9699	20.9699	20.9699	7.33945	18.8729	14.6789	12.5819	16.7759	4.19397	16.7759	16.7759	7.68895	8.38794	20.9699	25.1638	8.38794	8.38794	20.9699	0	0	0	2.45974	2.45974	1.53734	0	0	0	0	0	0	0	0	0	0	0	2.45974	2.45974	0
ACE*TSS128	3.59483	16.7759	14.6789	0.931994	2.09699	4.19397	1.67759	12.5819	27.2608	7.33945	0.838794	3.35518	4.19397	4.19397	16.7759	20.9699	7.33945	10.4849	4.19397	1.67759	1.02489	2.04978	0	0	0	0	0	0	0	0	0	0	0	3.07467	2.04978	0	0	0	0	0
ACE*TSS128	0	27.2608	29.3578	3.49498	2.09699	3.35518	4.19397	0	20.9699	33.5518	18.8729	1.39799	2.99569	0	1.04849	29.3578	27.2608	8.38794	2.09699	4.19397	0	0	0	0	0	0	3.07467	0	0	0	0	0	0	0	0	0	1.53734	1.53734	0	0
ACE*TSS128	1.04849	0.838794	33.5518	16.7759	20.9699	3.35518	6.98995	0.838794	4.19397	27.2608	7.68895	25.1638	5.24246	4.19397	0.838794	4.19397	16.7759	14.6789	25.1638	2.99569	0	0	0	1.53734	6.14934	1.22987	0	0	6.14934	1.53734	0	0	0	2.04978	0	0	1.53734	0	0	0.768668
ACE*TSS128	1.67759	4.19397	6.29096	7.68895	12.5819	16.7759	2.99569	1.67759	4.19397	0	14.6789	7.33945	16.7759	6.98995	1.67759	6.29096	0	12.5819	5.24246	10.4849	0	6.14934	0	0	1.22987	0	0	0	0	0	0	0	0	0	0	0	0	1.22987	0	0
ACE*TSS128	4.19397	6.29096	0	0	7.33945	4.19397	4.19397	4.19397	4.19397	0	0	5.24246	18.8729	9.22674	1.67759	4.19397	0	2.79598	4.19397	8.38794	0	0	0	0	0	1.02489	0	2.04978	0	0	0	0	0	0	0	0	0	0	1.02489	1.53734
ACE*TSS128	3.14548	1.19828	1.67759	0	1.39799	18.8729	18.8729	10.4849	2.79598	4.19397	2.79598	0	8.38794	25.1638	23.0668	6.29096	0	1.04849	0	18.8729	0	0	0	0	0	0	6.14934	0	0	3.07467	0	0	1.53734	0	0	0	0	0	0	6.14934
ACE*TSS128	25.1638	10.4849	4.19397	1.04849	0	0	25.1638	16.7759	8.38794	2.09699	0.838794	0	2.09699	25.1638	16.7759	4.19397	1.67759	0.838794	0	0	0	0	0	0	0	0	0	0	0	0	0	0	0	0	0	0	0	0	0	0
ACE*TSS144	0	7.68895	25.1638	16.7759	20.9699	9.78593	8.38794	1.67759	4.19397	18.1739	16.7759	16.7759	8.38794	20.9699	2.09699	6.29096	2.09699	14.6789	16.7759	5.59196	6.14934	1.22987	0	0	0	0	0	0	6.14934	0	0	0	0	0	0	0	6.14934	0	0	0
ACE*TSS144	20.9699	12.5819	1.39799	4.19397	2.09699	7.33945	10.4849	9.22674	12.5819	5.59196	3.35518	4.19397	8.38794	7.33945	5.59196	7.54915	5.59196	11.1839	4.19397	1.67759	0	0	0	0	12.2987	0	0	0	0	2.04978	0	0	24.5974	0	0	0	3.07467	0	1.22987	0
ACE*TSS144	0	3.49498	9.22674	5.24246	11.1839	7.33945	5.24246	4.19397	0	18.8729	3.14548	23.0668	10.4849	4.19397	2.99569	0	0	8.38794	18.1739	12.5819	3.07467	0	0	0	0	0	0	3.07467	12.2987	0	0	0	0	0	0.768668	0	6.14934	1.53734	0	0
ACE*TSS144	3.14548	16.7759	4.19397	1.04849	4.19397	20.9699	16.7759	9.78593	16.7759	2.09699	6.98995	0.838794	4.19397	25.1638	8.38794	3.59483	2.09699	2.79598	4.19397	0.838794	1.53734	0	0	0	6.14934	6.14934	0	0	0	0	0	0	0	0	0	0	0	0	0	0
ACE*TSS144	0	25.1638	4.19397	20.9699	2.79598	1.67759	1.67759	4.19397	4.19397	16.7759	11.1839	8.38794	1.67759	0.931994	1.67759	4.19397	0	16.7759	20.9699	20.9699	6.14934	0	0	0	0	0	0	6.14934	0	0	0	0	0	0	0	0	9.22401	0	0	0
ACE*TSS144	1.67759	0.838794	1.19828	6.29096	0.698995	10.4849	9.78593	12.5819	0.698995	10.4849	6.29096	0	0	4.19397	20.9699	6.29096	8.38794	2.09699	4.19397	0	0	0	0	0	6.14934	0	0	0	0	0	0	0	24.5974	0	0	3.07467	0	0	0	0
ACE*TSS144	0	9.22674	12.5819	9.78593	2.09699	1.39799	4.19397	0	0	3.14548	5.59196	11.1839	2.09699	2.09699	1.67759	0	0	10.4849	11.1839	3.14548	12.2987	0	0	1.53734	0	0	0	0	4.09956	0	2.04978	0	0	0	0	0	6.14934	0	0	1.53734
ACE*TSS144	2.09699	3.35518	4.19397	2.79598	2.09699	23.0668	7.33945	10.4849	3.35518	5.24246	0	1.04849	0	10.4849	4.19397	6.29096	4.19397	2.99569	0	0	0	1.22987	3.07467	0	9.22401	0	0	0	0	0	0	0	30.7467	0	0	0	0	0.768668	0	0
ACE2*TSS113	0	0	0	0	0	0	0	4.19397	0	0	0	0	0	0	1.04849	1.04849	0	2.09699	4.19397	0	0	0	0	0	0	0	0	0	0	3.07467	0	0	0	0	3.07467	3.07467	6.14934	0	3.07467	0
ACER1*TSS222	0	0	0	0	0	0.524246	0	0	0	0	0	0	0	0	0	0	0	0	0	0	0	0	0.768668	0	0	0.768668	0	0	0	0	0	0	2.04978	0	0	0	0	0	0	0
ACER2*TSS362	6.98995	1.04849	16.7759	20.9699	10.4849	17.8244	13.6304	13.6304	6.29096	16.7759	25.1638	33.5518	9.22674	18.1739	13.4207	10.9043	7.54915	9.78593	3.14548	4.19397	8.19912	4.61201	18.448	18.448	7.37921	6.14934	9.22401	9.22401	7.68668	8.19912	12.2987	18.448	3.68961	6.14934	2.04978	2.04978	0	2.04978	2.04978	0
ACER3*TSS169	2.79598	0	0	0	0	0	0	0	0	0	0	4.19397	1.39799	0	0	0	0	0	0	0	0	0	0	0	0	0	0	0	0	0	0	0	0	0	0	0	0	0	0	0
ACER3*TSS169	0	0	0	0	0	0	0	0	0	0	0	0	0	0	2.09699	0	0.599139	0	0	0	0	0	0	0	18.448	0	0	0	0	0	0	0	0	0	0	0	0	0	0	0
ACER3*TSS169	0	0	0	0	0	0	2.09699	0	0	0	0	0	0	0	0	1.39799	0	0	0	0	0	0	0	0	0	0	0	0	0	0	0	0	0	0	0	0	0	0	0	0
ACER3*TSS169	0.599139	0	0	0	0	0	0	0	0	0	0	0	1.39799	0	0	0	0	0	0	0	0	2.04978	2.04978	2.04978	0	0	0	0	0	0	0	0	2.04978	0	0.878478	0	0	0	1.53734	0
ACER3*TSS169	0	1.39799	0	0	0.698995	0	0	0	0	0	0	0	0	0	0	0	3.14548	0	0	0	0	0	2.04978	0	0	0	0	0	0	0.768668	0	0	0	0	0	0	0	0	0	0
ACER3*TSS169	0	0	0	0	0	0	0	0	12.5819	0	0	0	0	0.838794	0	0	0	0	0	0	0	0	0	0	0	0	0	0	0	0	0	0	0	0	0	0	0	6.14934	0	0
ACER3*TSS169	12.5819	0	0	0	0	0	0	0	0	0	0	0	12.5819	0	0	0	0	0	0	0	0	0	0	0	6.14934	1.22987	0	0	0	0	0	0	0	0	0	0	0	0	0	0
ACER3*TSS169	0	0	0	0	2.39655	0	0	0	0	0	0	0	0	0	0	0	2.39655	0	0.698995	0.838794	0	0	0	0	0	0	0	0	0	0	0	0	0	0	0	0	0	0	1.02489	1.02489
ACER3*TSS169	0	0	0	0	0	0	0	0	4.19397	0	0	0	1.39799	1.04849	0	0	1.39799	0	0	0	0	0	0	0	0	0	0	0	0	0	0	0	4.09956	0	0	0	0	0	0	0
ACER3*TSS169	6.29096	0	0	2.09699	0	0	1.04849	0	0	0	0	0	4.19397	1.04849	2.09699	2.09699	0	0	0	0	0	1.22987	0	0	0	0	1.53734	0	0	0	0	0	0	6.14934	0	0	0	0	1.53734	0
ACER3*TSS169	0	0	0	0	0.838794	0.599139	0	0	4.19397	0	0	0	0	0	0	0	0	1.04849	0	0	0	0	0	0	0	1.53734	0	2.04978	6.14934	0	6.14934	0	0	0	0	0	0.768668	3.07467	3.07467	0
ACER3*TSS169	0	0	0	0	0	4.19397	0	0	0	0	0	0	0	0	0	0	0	0	0	0	0	0	6.14934	0	6.14934	0	0	0	0	4.61201	0	0	0	0	0	0	0	0	0	0
ACHE*TSS17	0	0	0	0	0	1.04849	0	0	0	0	0	0	0	0	0	0	0	0	0	0	4.09956	6.14934	6.14934	9.22401	12.2987	2.306	0	18.448	6.14934	18.448	6.14934	6.14934	0	0	6.14934	0	6.14934	6.14934	9.22401	6.14934
ACHE*TSS17	1.04849	0	0	0	0	0	0	0	0	0	0	0	0	4.19397	0	1.04849	0	1.04849	0	0	2.306	6.14934	7.68668	3.07467	18.448	3.68961	12.2987	6.14934	0	6.14934	0	6.14934	6.14934	0	6.14934	7.68668	6.14934	13.836	3.07467	30.7467
ACHE*TSS330	0	12.5819	8.38794	0	0	0	0	0	8.38794	16.7759	0	0	0	0.838794	2.79598	16.7759	0	0	0	0	10.2489	6.14934	12.2987	6.14934	9.22401	4.09956	6.14934	18.448	18.448	12.2987	6.14934	6.14934	6.14934	9.22401	14.3485	12.2987	12.2987	12.2987	0.878478	12.2987
ACHE*TSS330	1.04849	4.19397	0	0	0	0	0	0	12.5819	0	0	0	0	0	0	8.38794	0	0	0	0	2.45974	7.68668	12.2987	4.09956	1.22987	3.07467	0	18.448	6.14934	4.09956	6.14934	1.31772	15.3734	6.14934	18.448	12.2987	6.14934	15.3734	15.3734	6.14934
ACHE*TSS330	0	0	16.7759	0	0	0	0	0	0	0	0	0	0	0	0	0	0	0	0	0	6.14934	6.14934	12.2987	6.14934	9.22401	6.14934	0	0	0	12.2987	15.3734	6.14934	0	4.09956	6.14934	0	4.09956	6.14934	12.2987	4.09956
ACHE*TSS330	0	0	0	0	0	0	0	0	0	0	0	0	0	0	0	1.04849	0	0	0	0	1.75696	6.14934	6.14934	6.14934	12.2987	6.14934	1.75696	12.2987	9.22401	6.14934	15.3734	6.14934	1.22987	12.2987	0	2.306	6.14934	9.22401	1.22987	15.3734
ACHE*TSS330	0	0	0	0	0	0	0	0	0	0	0	0	0	0	0	0	0	0	0	0	0	6.14934	7.68668	3.07467	6.14934	5.12445	6.14934	2.04978	8.19912	18.448	3.68961	12.2987	12.2987	0	8.19912	0	12.2987	6.14934	6.14934	0
ACHE*TSS330	0	0	0	0	0	0	0	0	0	0	0	0	0	0	0	0	0	0	4.19397	0	2.04978	0	6.14934	0	6.14934	1.22987	1.53734	1.75696	6.14934	6.14934	0	6.14934	15.3734	4.09956	12.2987	6.14934	9.22401	6.14934	0	6.14934
ACHE*TSS330	0	0	0	1.04849	0	1.04849	0	0	0	0.838794	0.838794	0	0	0	0	0	1.04849	0	0	0	6.14934	0	6.14934	2.45974	6.14934	10.2489	0	12.2987	2.04978	9.22401	3.68961	6.14934	49.1947	2.04978	0	8.19912	2.45974	30.7467	3.07467	24.5974
ACHE*TSS85	0	1.04849	0	0	0	0	0	0	0	0	0	0	0	0	0	4.19397	1.04849	1.04849	0	0	9.22401	2.306	18.448	18.448	6.14934	0	0	6.14934	6.14934	6.14934	3.07467	3.68961	6.14934	6.14934	6.14934	0	7.68668	13.836	30.7467	24.5974
ACIN1*TSS304	0	0	0	0	0	0	0	0.698995	0	0	12.5819	60.8126	0	0	0	0	0	0	0	0	6.14934	0.614934	0	0	0	2.04978	0	0	0	6.14934	0	0	6.14934	1.53734	0	0	0	0	0	0
ACIN1*TSS304	0	4.19397	20.9699	54.5216	4.19397	2.09699	0	0	0	0	0	0	0	1.04849	88.0734	13.4207	6.29096	0	0	0	0	0	0	0	6.14934	0	0	0	0	0	0	0	2.04978	0	0	0	8.60908	1.22987	0	3.07467
ACIN1*TSS304	0	0	0	0	0	1.19828	43.3377	54.5216	1.39799	0.698995	0	0	0	0	0	0	4.19397	4.19397	27.6802	18.8729	1.22987	0	0	0	0	0	0	0	6.14934	1.02489	3.07467	6.14934	2.04978	0	0	0	0	0	0	0
ACIN1*TSS304	8.38794	0.599139	0	0	0	1.39799	0.698995	0	1.04849	4.19397	34.6003	4.65997	0	0.838794	0	0	0	0	0	0	21.5227	1.22987	6.14934	0	0	0	0	0	0	0	0	0	7.17423	2.04978	0	0	0	0	0	3.07467
ACIN1*TSS304	4.19397	4.19397	38.7942	41.9397	0	0	0	0	0	0.524246	0	2.09699	4.19397	8.38794	30.4063	6.98995	0	0	0	0	0	0	0	0	2.04978	0	0	0	0	0	0	0	0	0	1.53734	0	2.04978	3.07467	0	0
ACIN1*TSS304	1.04849	0	0	0	4.19397	5.24246	40.8912	18.1739	0	0	0	0	0	0	0	0	4.19397	5.24246	16.2516	33.5518	0	0	0	0	0	0	0	0	0.614934	1.02489	0	0	0	0	0	0	0	0	0	0
ACIN1*TSS304	0	0	0	0	0	0	0	8.38794	12.5819	5.59196	18.8729	27.2608	0	0	0	0	0.524246	0	0	0	1.53734	0	0	0	0	0	0	0	0	0	0	3.07467	0	0	0	0	0	0	3.07467	4.09956
ACIN1*TSS304	5.24246	33.5518	58.7156	25.1638	0	4.19397	0	0	0	0	2.09699	0	4.89297	16.7759	13.4207	6.71035	0.698995	1.04849	0	0	0	0	0	0	0.878478	3.07467	0	2.04978	0	0	0	0	0	1.53734	0	0	1.02489	3.07467	0	6.14934
ACIN1*TSS304	0	0	0	0	12.5819	9.22674	19.9214	5.03277	0.838794	0	0	0	0	0.698995	0	0	33.5518	12.5819	54.5216	0.698995	0	0	0	1.53734	0	0	0	1.22987	2.04978	3.07467	6.14934	0	0	0	0	0	1.53734	0	0	0.878478
ACIN1*TSS304	0	0	0	0	0	0	8.38794	0	9.22674	15.3779	4.65997	4.19397	0	0	0	0	0	0	0	0	0	2.04978	0	0	0	0	0	0	0	0	0	0	3.07467	0	0	0	0	0	4.09956	0
ACIN1*TSS304	9.22674	29.3578	25.1638	6.29096	0	0	0	0	0	0	0	0	12.5819	88.0734	10.9043	4.19397	0	0	0	0	0	0	0	3.07467	1.02489	0	0	0	0	0	0	0	0	0	0	0	1.02489	0	0	9.22401
ACIN1*TSS304	0.838794	0	0	0	20.9699	27.2608	6.98995	4.19397	0	0	0	0	0	0	0	0.698995	88.0734	41.9397	67.1035	0	0	0	1.53734	0	0	0	0	0	0	0	9.22401	0	0	0	0	1.02489	0	0	0	0
ACIN1*TSS33	2.09699	0.838794	0	0	4.19397	0	0	0	0	0	0	0	0	0	1.04849	0	0	0	0	0	0	2.04978	0	1.02489	3.07467	0	0	0	0	3.07467	0.878478	0	3.07467	0	3.07467	0	0	0	1.53734	0
ACIN1*TSS33	0.698995	0	0	4.19397	0	0	0	0	0	0	0.599139	0	0	1.39799	0	0	0	0	0	0	1.02489	3.07467	1.02489	0	3.07467	0	0	0	1.02489	0	2.04978	1.02489	0	3.07467	2.04978	0	3.07467	0	6.14934	6.14934
ACIN1*TSS33	0.698995	0	0	0	0	0	0	0	0	0	0	0	4.19397	0	0	0	0	0	0	0	1.02489	1.02489	0	3.07467	0	3.07467	6.14934	0	2.04978	4.61201	0	0	0	3.07467	0	6.14934	0	6.14934	1.22987	0
ACIN1*TSS33	0	4.19397	1.04849	0	0	0	0	0	0	0	0	1.39799	0	0	0	0	0	0	0	0	3.07467	0	3.07467	0	0	0	0	0	2.04978	0	1.02489	3.07467	3.07467	0	0	0	0	0	0	0.68326
ACIN1*TSS33	0	0	0	0	0	0	0	0	0	0.698995	0	0	0	0	0	0	0	0	0	0	0	3.07467	2.04978	0	6.14934	0	0	0	2.04978	3.07467	0	3.07467	0	0	0	0	0	0	3.07467	6.14934
ACIN1*TSS33	2.79598	0	0	0	0	0	0	0	0	0	0	0	0	0	0	0	0	0	0	0	3.07467	0	0	3.07467	0	0	0	9.22401	1.36652	6.14934	3.07467	0	0	6.14934	0	0	0	0	0	0
ACIN1*TSS33	0	0	0	0	0	0	0	0	0	0	0	0	0	0	0	0	0	0	0	0	3.07467	0	0	0	0	0	2.04978	0	2.04978	0	0	0	6.14934	0	0	2.04978	6.14934	0	12.2987	1.02489
ACIN1*TSS33	0	0	0	0	0	0	0	0	0	4.19397	0	0	0	0	0	0	0	0	0	0	0	3.07467	1.53734	0	0	6.14934	0	0	3.68961	0	0	6.14934	0	0	0	0	0	0	0	0
ACIN1*TSS33	0	0	0	0	0	0	0	2.09699	0	0	0	0	0	0	0	0	0	0	0	0	0	0	0	0	0	0	0	6.14934	0	6.14934	3.07467	0	0	0	6.14934	0	0	0	0.768668	0
ACIN1*TSS33	0	0	0	0	0	0	0	0	0.599139	0	0	0	0	0	0	0	0	0	0	0	6.14934	0	0	0	0	0	9.22401	0	3.07467	6.14934	0	0	0	2.04978	0	9.22401	0	1.53734	6.14934	2.04978
ACKR1*TSS251	0	0	0	0	0	0	0	0	0	0	0	0	0	0	0	0	0	2.09699	0.838794	0	0.768668	0.878478	0	0	0	0	0	0	0	0	0	0	0	0	0	3.07467	0	0	0	0
ACKR1*TSS97	2.09699	0	0	0	0	0	0	0	0	0	0	0	0	0	0	0	0	0	0	0	0	0.878478	3.07467	0	0	0	0	0	6.14934	0	0	0	0.768668	0	0.878478	0	0	0	0	0
ACKR1*TSS97	0	0	0	0	0	0	0	0	0	0	0	0	0	2.09699	0	0.838794	0	0	0	0	0	0	0	0	0	0	0	0	0	3.07467	0	0	0	0	0	0	0	0	0	2.04978
ACKR2*TSS205	0	4.19397	0	0	0	0	0	0	0	4.19397	4.19397	0	0	4.19397	4.19397	0	0	0	0	0	0	0	0	0	0	0	0	1.53734	0.768668	0	0	0	0	0	0	0	0	1.02489	0	0
ACKR3*TSS158	0	1.39799	4.19397	1.04849	4.19397	0	4.19397	0	0	0.465997	0	0	0	0	0	0	1.04849	0	0	0	6.14934	4.09956	12.2987	3.07467	12.2987	8.19912	12.2987	3.07467	4.61201	1.22987	12.2987	4.61201	0	9.22401	0	0	0	0	0	0
ACKR4*TSS218	1.39799	0	0	0	0	0	0	0	0	0	0	0	0	4.19397	0	0	0	0	0	0	0	0	0	0	0	0	0	0	0	0	0	1.22987	0	0	0	0	0	0	0	0
ACKR4*TSS218	0	1.39799	0	1.39799	0	0	1.39799	0	0	0.698995	0	4.19397	0	4.19397	0	8.38794	0	4.19397	0	0	0	0	3.07467	0	0	0	0	0	0	1.22987	0	1.22987	0	0	0	0	0	2.04978	0	0
ACKR4*TSS311	0	0	0	0	0	0	0	4.19397	0	0	0	0	2.09699	0	0	0	2.51638	6.29096	4.19397	10.4849	0	0	0	0	0	0	1.22987	0	0	0	0	0	0	0	0	1.02489	1.22987	0	0	2.04978
ACLY*TSS212	12.5819	83.8794	22.3678	4.19397	0	0	2.79598	1.04849	0	0	0	0.838794	0	0	0	0	0	0	0	16.7759	0	0	0	0	0	0	3.07467	0	2.04978	0	0	0	0	0	0	0	0	0	0	0
ACLY*TSS212	30.5561	33.5518	0	0	0.838794	1.04849	0	0	0	0	0	0	0	0	0	0	0	0	18.8729	46.9725	0	0	0	1.53734	0	0	0	0	0	3.07467	0	0	0	0	0	0	0	0	0	0
ACLY*TSS212	11.7431	0	0	0	1.39799	2.09699	0	0	0	0	0	0	0	0	0	0	0.838794	26.5618	39.8427	19.5719	0	0	0	0	0	0	0	0	3.07467	0	0	0	0	0	0	0	1.22987	0	0	0
ACLY*TSS212	0.838794	0	1.04849	0	4.19397	0.599139	0	0	0	0	0	0	0	2.79598	0	4.19397	121.625	33.5518	16.7759	0	0	0	0	0	0	0	0	0	0	0	0	0	0	0	0	0	0	0	0	0
ACLY*TSS212	0	4.19397	1.04849	2.51638	1.39799	0	0	2.79598	0	0.698995	0	0	0	0	1.39799	67.1035	40.5417	1.79742	0	0	0	0	0	0	0	0	0	2.04978	0	1.02489	0	0.614935	0	0	0	0	0	0	0	0
ACLY*TSS212	0	2.09699	0.698995	0	0	0	0	0	0	0	0	0	0	8.38794	19.5719	15.9371	3.59483	0	0	0	0	0	0	0	0	0	0	0	0	0	0	0	0	18.448	0	3.07467	0	0	0	0
ACLY*TSS212	2.79598	0	0	0	1.04849	0	0	0	0	2.44649	0	0	4.19397	33.5518	37.7457	29.3578	0	0	1.39799	12.5819	0	0	0	0	6.14934	0	0	0	0	0	0	0	0	0	0	0	0	0	0	0
ACLY*TSS212	1.04849	0	0	0	0	0	1.04849	0	0	0	0	4.19397	12.5819	16.7759	8.38794	0.838794	0.838794	0	0.698995	4.19397	0	0	0	0	0	0	0	0	0	0	0	0	0	0	0	0	0	0	0	0
ACLY*TSS212	0	0	0	0	0	0	0	0	0	0.943642	0	58.7156	22.3678	1.67759	0	0	0	0.698995	2.09699	0	0	0	0	0	0	0	0	0	0	0	6.14934	0	0	0	0	0	6.14934	0	0	0
ACLY*TSS212	0	0	0	0.698995	0	2.79598	0	0	0.419397	4.19397	46.1337	33.5518	4.19397	0	1.04849	4.19397	0	0	0	0	0	1.02489	0	1.02489	0	0	0	0	0	6.14934	0	0	1.22987	0	0	12.2987	0	0	0	0
ACLY*TSS212	0	0	0	0	0	0	0	0	16.7759	5.87156	11.7431	12.5819	0	4.19397	3.35518	2.09699	8.38794	0	0	0	3.07467	0	0	0	0	0	0	0	0	2.45974	0	0	1.53734	0	1.22987	0	0	0	0	0
ACLY*TSS212	0	0	0	0	0	0	0	2.09699	5.39225	19.5719	6.29096	1.39799	0	0	4.19397	2.09699	0	0	1.04849	0	0	0	0	0	0	0	0	2.04978	1.8448	0	0	2.04978	0	0	0	0	0	0	2.04978	0
ACLY*TSS212	1.04849	0	0	0	0	0	2.09699	14.6789	16.7759	3.49498	0	0	0	0	1.04849	0	0	0	0	0	0	0	0	0	0	0	1.02489	0	0	0	0	0	2.04978	0	0	0	0	0	0	0
ACLY*TSS212	0	0	0	0	0	3.14548	26.5618	1.79742	20.9699	0	1.39799	0	0	0	0	0	0	0	0	0	0	0	0	0	0	1.53734	0	0	0	0	0	0	0	0	0	0	0.768668	0	0	0
ACLY*TSS212	0	0	0	2.09699	1.39799	31.4548	3.59483	8.38794	0	0	0	8.38794	1.04849	0	0	0.838794	0	0	0	0	0	0	0	0	0	0	0	0	0	0	0	0	0	0	1.53734	0	0	0	0	0
ACLY*TSS212	0	0	0	0	52.4246	29.3578	8.38794	0	0	0	1.39799	0	0	0	0	0	0	2.79598	0	0	0	0	0	0	0	0	0	0	6.14934	0	0	0	0	0	0	0	0	0	0	0
ACLY*TSS212	0	0	0	52.4246	8.38794	1.04849	0	4.19397	0	0.465997	0	0	0	0	0	0	0	0	0	0	0	0	0	3.07467	0	3.07467	0	12.2987	0	0	0	0	0	0	0	0	0	0	0	0
ACLY*TSS212	0	0	32.5033	1.67759	4.19397	0	3.35518	1.67759	0	0	0	0	1.39799	0.698995	0	0	0	0	0	1.04849	0	0	0	0	9.22401	4.09956	1.22987	1.22987	0	0	0	0.878478	2.04978	1.02489	0	0	0	0	0	0
ACLY*TSS212	0	23.4862	4.19397	12.5819	0	0	0	1.04849	0	0	0	1.39799	0	0	0	0	0	0	0.943642	0	0	0	1.22987	6.14934	0	0	2.04978	0	0	0	1.22987	0	0	0	0	0	0	0	0	0
ACLY*TSS347	117.431	19.5719	12.5819	16.7759	0	2.09699	0	0	0	0	0	0	62.9096	33.5518	58.7156	130.013	0	1.04849	0	0	0	0	0	0	6.14934	0	0	0	0	0	0	0	0	0	0	0	4.61201	0	0	0
ACLY*TSS347	0	0	0	0	16.7759	12.5819	46.1337	65.0066	4.19397	0.838794	0	0	0	0	0	0.838794	41.9397	58.7156	5.39225	35.2294	0	0	0	0	0	0	0	0	17.2182	0	0	0	0	0	0	1.22987	0	0	2.45974	0
ACLY*TSS347	4.19397	0	0	0	0	0	0	4.19397	12.5819	46.1337	6.98995	52.4246	0	0	0	0	0	0	0	1.39799	7.68668	0	0	0	0	0	0	0	0	0	1.02489	0	0	0	0	0	0	0	0	0
ACLY*TSS347	58.7156	5.87156	14.6789	29.3578	0	0	0	0	0	0	0	8.38794	46.1337	5.39225	35.6488	37.7457	0.838794	0	0	0	0	2.45974	0	0	0	0	0	0	0	0	0	18.448	0	1.8448	0	0	0	0	0	0
ACLY*TSS347	0	0	0	4.19397	5.39225	14.6789	27.9598	28.3093	0	0	0	0	0	0	0	4.19397	6.98995	26.5618	52.4246	19.5719	0	0	0	0	2.45974	0	0	0	0	0	0	0	0	0	0	0	1.02489	0	3.07467	3.07467
ACLY*TSS347	0	0	0	0	0	0	0.838794	0	14.6789	31.4548	26.5618	19.5719	0	0	0	0	0	0	0.838794	4.19397	0	0	0	0	0	0	0	6.14934	0	0	2.04978	0	0	0	0	0	0	0	0	6.14934
ACLY*TSS347	35.6488	52.4246	32.5033	20.9699	0	0	0	0	0	0	0	16.7759	27.9598	52.4246	16.7759	27.2608	0	0	0	0	0	0	0	0	0	0	0	1.53734	0	0	0	0	0	3.07467	0	3.07467	0	0	1.22987	0
ACLY*TSS347	0	0	0	2.09699	52.4246	32.5033	130.013	17.8244	1.39799	0	0	0	0	0	0	2.09699	26.5618	23.4862	83.8794	11.7431	0	0	0	2.04978	3.07467	0	0	0	0	0	0	0	0	0	0	1.02489	2.04978	0	0	0
ACLY*TSS347	0	0	0	0	0	0	0	3.14548	32.5033	17.6147	30.5561	19.5719	0	0	0	0	0	0	0	1.39799	0	0	0	0.878478	0	0	0	1.53734	0	0	0	0	0	0	0	1.22987	0	0	0	0
ACLY*TSS347	16.7759	142.595	46.9725	16.7759	0	0	0	0	0	1.04849	0	0	130.013	35.2294	39.8427	1.79742	1.39799	0	0	0	0	0	0	0	1.53734	0	0	0.878478	0	0	0	0	0	0	0	0	2.04978	0	0	0
ACLY*TSS347	0	0	0	0	83.8794	38.5845	33.5518	7.33945	0	0	0	0	0	0	0	0	30.5561	52.4246	40.5417	20.9699	0	0	0	0	0	0	0	0	0	1.53734	0	3.07467	0	0	0	0	0	0	0	0
ACLY*TSS347	0	0	1.39799	0	0	0	1.04849	0	46.9725	29.3578	15.9371	6.29096	0	0	0	0	0	0	1.04849	0	0	0	0	0	0	0	0	0	0	0	3.07467	0	0	0	0	0	0	0	0	0
ACMSD*TSS9	0	0	2.09699	0	0	0	0	0.698995	0	0	0	0	0	0	0	0	1.39799	0	0	0	0	3.07467	0	1.02489	0	1.53734	0	0	0	0	0	3.07467	0	0	0	0	0	0	0	0
ACMSD*TSS9	0	0	1.39799	0	0	0	0	1.39799	0	0	0	0	0.698995	0	0	4.19397	0	0	0	0	0	2.04978	0	0	0	0	0	0	0	0	0	6.14934	0	0	0	0	0	0	0	0
ACMSD*TSS9	0	2.09699	0	0	0	0	0	0	0	0	0	0	0	0	0	0	0	0	0	1.39799	0	0	0	0	0	0	3.07467	0	0	0	6.14934	0	0	0	0	0	0	0	0	0
ACMSD*TSS9	0	0	0	0	0	0	0	0	0	0	0	1.04849	0	0	0	0.698995	0	0	0	0	0	0	0	0	0	0	0	0	0	6.14934	0	0	0	0	0	0	0	0	0	0
ACMSD*TSS9	0	0	0	0	0	0	0.698995	0.599139	0	0	0	0	0	0	0	0	0	0	0	0	3.07467	0	0	0	0	0	0	0	0	0	0	0	2.04978	0	0	0	0	0	0	0
ACMSD*TSS9	0	0	0	0	0	0	1.39799	0	0	0	0	0	0	0	0	0	0	1.39799	0	0	2.04978	0	0	0	0	0	0	0	0	0	4.09956	0	0	0	0	0	0	0	0	0
ACMSD*TSS9	0	0	0	0	0	0	0	0	0	0	0	0	0	2.09699	0	0	0	1.39799	0	0	6.14934	0	0	0	0	0	0	2.04978	0	0	0	0	0	0	0	0	0	0	0	0
ACMSD*TSS9	0	0	0	0	0	0	0	0	4.19397	0	0	0	0	0	0	0	1.04849	2.09699	0	0	0	2.04978	0	0	0	1.53734	0	0	0	0	6.14934	0	0	0	0	0	0	0	0	0
ACMSD*TSS9	0	0	0	0	0	0	0	0	0	0	0	0	0	0	0	0	0	0	0	0	4.09956	0	1.53734	0	0	0	0	0	0	0	0	0	0	0	0	0	0	0	0	0
ACMSD*TSS9	0	0	0	0	4.19397	1.39799	0	0.599139	0	0	0	0	0	0	0	0	2.09699	0.838794	0	0	0	0	0	0	0	0	0	0.878478	0	0	0	0	0	0	0	0	0	0	0	0
ACO1*TSS187	2.09699	12.5819	0	0	0	0	1.04849	0	0	0	4.19397	8.38794	8.38794	10.4849	6.98995	8.38794	1.39799	4.19397	0	0	33.8214	61.4934	0	3.07467	0	2.04978	0	0	0	12.2987	0	0	0	0	0	0	0	0	0	0
ACO1*TSS187	1.04849	0	1.04849	16.7759	0	0	0	1.04849	0	0	1.04849	0	3.14548	2.09699	4.19397	6.98995	2.79598	6.29096	1.04849	0	1.22987	0	18.448	36.8961	0	0	0	0	0	0	0	0	0	0	0	0	2.04978	0	0	0
ACO1*TSS187	0	0	0	0	0	20.9699	0	0	0	0	0	0	2.09699	0.838794	4.19397	0	0	4.19397	12.5819	12.5819	1.79356	0	0	0	32.7965	36.8961	0	0	0	0	0	0	0	0	0	1.22987	0	0	0	0
ACO1*TSS187	0	0	2.09699	4.19397	0	0	1.04849	10.4849	0	0	0	0	4.19397	0	1.39799	0	2.09699	1.67759	0	5.24246	6.14934	1.53734	0	0	0	0	58.4188	33.8214	0	0	0	0	0	0	0	0	3.07467	0	0	0
ACO1*TSS187	12.5819	4.19397	0	0	0	0	0	0	0	0	0	0	0	4.19397	0	0	1.39799	4.19397	8.38794	1.04849	0	0	0	1.02489	0	0	0	0	79.9415	24.5974	0	0	3.07467	0	0	0	3.07467	0	6.14934	0
ACO1*TSS187	0.698995	8.38794	5.24246	8.38794	4.19397	0	0	0	0	0	0	4.19397	0	0	0	0	0	0	0	4.19397	0	0	0	0	0	0	0	0	0	0	40.9956	39.9707	0	0	6.14934	0	0	0	0	0
ACO1*TSS187	0	1.39799	0.698995	6.98995	12.5819	8.38794	0	2.09699	0	0	0	0	0	0	0	0	0	0	0	0	0	2.04978	0	0	0	0	0	0	0	0	0	0	10.7614	55.3441	0	0	1.53734	0	0	0
ACO1*TSS187	0	4.19397	2.79598	4.19397	16.7759	2.79598	7.33945	4.19397	0	0	0	0	0	0	2.09699	0	0	0	0	0	0	0	0	0	0	2.04978	0	0	1.53734	0	0	0	0	0	24.5974	18.448	0	0	0	0
ACO1*TSS187	0	0	0	3.14548	8.38794	8.38794	4.19397	12.5819	6.29096	8.38794	0	0	1.04849	0	0	0	4.19397	0	0	0	0	0	0	0	0	0	0	0	0	0	1.02489	0	0	0	0	0	20.4978	12.2987	0	0
ACO1*TSS187	0	0	0	0	0	4.19397	0	4.19397	4.19397	12.5819	12.5819	6.29096	0	0	0	0	0	0	12.5819	0	0	0	0	0	0	0	0	3.07467	0	0	0	0	1.02489	0	0	0	0	0	61.4934	3.07467
ACO1*TSS187	0	0	0	0	0	0	0	2.09699	0	2.09699	8.38794	5.24246	4.19397	4.19397	2.09699	0	0	0	0	0	3.07467	0	0	0	0	0	0	3.07467	0	0	6.14934	0	0	0	0	1.53734	0	0	0	0
ACO1*TSS187	33.5518	0	0	0	0	0	0	0.838794	0	8.38794	1.67759	0	4.19397	12.5819	4.19397	1.39799	0	1.67759	2.09699	0	36.8961	2.04978	0	0	0	0	0	0	0	6.14934	0	0	0	0	0	0	0	0	0	0
ACO1*TSS187	0	0	13.9799	0	0	0	0	0	0	1.04849	0	0	1.04849	0	10.4849	7.33945	8.38794	1.04849	1.39799	0	0	1.22987	33.8214	1.53734	0	6.14934	2.04978	0	0	0	0	0	2.04978	0	0	0	0	0	0	0
ACO1*TSS187	2.09699	0	0	0	10.4849	0	0	0	0	0	0	1.39799	0	2.79598	1.39799	0.698995	5.59196	6.29096	8.38794	0	0	0	0	0	33.8214	1.22987	0	2.04978	0	0	0	0	0	0	0	0	0	0	0	6.14934
ACO1*TSS187	0	0	0	0	0	0	0	0	0	0	0	0	0	1.39799	0	8.38794	4.19397	16.7759	5.24246	12.5819	0	0	0	0	0	0	24.5974	0	0	0	0	0	0	2.04978	0	0	0	0	0	0
ACO1*TSS187	4.19397	0	0	0	0	0	1.39799	0	4.19397	0	0	0	0	0	1.04849	0	0.838794	0	8.38794	4.19397	0	0	1.22987	0	0	0	0	0	61.4934	0	0	0	0	0	0	0	0	0	0	0
ACO1*TSS187	5.24246	4.19397	8.38794	4.19397	0	0	0	0	0	0	0	0	0	0	0	1.04849	2.09699	0	0	0	0	0	0	0	0	0	0	0	0	0	30.7467	0	0	0	0	0	0	0	0	0
ACO1*TSS187	4.19397	4.19397	8.38794	4.19397	4.19397	0	1.67759	0	0	0	0	0	0	0	0	2.09699	0	2.09699	1.39799	0	0	0	0	0	0	0	0	0	0	0	1.22987	0	18.448	0	0	0	3.07467	0	0	0
ACO1*TSS187	4.19397	1.67759	0	4.19397	5.59196	8.38794	0	0	0	0	0	0	0	0	0	0	0	0	0	1.39799	0	0	0	6.14934	2.04978	0	0	1.53734	0	0	0	0	0	0	6.14934	0	0	2.04978	0	0
ACO1*TSS187	1.39799	0	4.19397	1.04849	0	6.29096	2.79598	8.38794	1.39799	0	0	0	0	0	0	0	0	0	0	0	3.07467	0	0	2.04978	0	0	1.02489	0	0	1.02489	0	0	0	0	0	0	3.07467	0	0	0
ACO1*TSS187	0	1.39799	0	0	4.19397	1.39799	0.698995	10.4849	18.8729	4.19397	0	0	0	0	0	0	0	0	0	0	0	3.07467	0	0	0	0	0	0	0	0	0	1.02489	0	0	0	0	0	0	1.53734	0
ACO1*TSS187	0	0	0.698995	0	0	0	2.79598	4.19397	0.698995	6.98995	8.38794	8.38794	0	2.09699	0	4.19397	0.961118	0	0	0	0	0	1.75696	0	0	0	0	0	0	0	0	0	6.14934	0	0	0	0	0	0	3.07467
ACO2*TSS44	4.19397	6.29096	8.38794	25.1638	25.1638	16.7759	9.78593	12.5819	5.39225	14.6789	6.29096	2.51638	3.14548	4.19397	0	2.09699	2.79598	1.39799	0.838794	0	0	0	0	0	0	0	2.04978	0	0	0	0	0	0	0	0	0	0	0	0	0
ACOT1*TSS9	25.1638	6.29096	16.7759	46.1337	26.2123	41.9397	19.5719	8.38794	15.3779	7.68895	5.59196	20.9699	16.7759	12.5819	8.38794	4.19397	5.59196	1.04849	4.19397	6.29096	43.0454	20.4978	43.0454	79.9415	29.2094	46.1201	12.2987	23.3675	26.6472	9.22401	24.5974	61.4934	18.448	18.448	24.5974	18.448	18.448	2.45974	6.14934	9.22401
ACOT11*TSS71	0	0	0	0	0	0	0	0	4.19397	4.19397	25.1638	2.62123	11.1839	1.67759	0	0	0	4.19397	0	0	0	0	2.45974	0	0	1.22987	0	0	0	0	0	0	0	0	0	0	0	0	0	0
ACOT11*TSS71	0	0	0	4.19397	0	4.19397	20.9699	25.1638	6.29096	33.5518	0	0.838794	0	0	0	0	0	0	0	0	0	0	0	0	0	0	3.07467	0	0	0	0	0	0	0	0	0	0	0	0	0
ACOT11*TSS71	0	0	0	29.3578	16.7759	16.7759	20.9699	4.19397	0	0	0	1.39799	0.698995	0.698995	0	0	0	0	0	4.19397	0	0	0	0	0	0	0	0	0	0	0	0	0	0	0	1.22987	0	0	0	0
ACOT11*TSS71	25.1638	5.87156	2.99569	8.38794	0	0	0	0	0	0	0	0	0	0	0	0	2.09699	14.6789	16.7759	11.1839	0	0	0	0	0	0	0	4.09956	0	1.22987	0	0	1.53734	0	0	0	0	0	0	0
ACOT11*TSS71	2.39655	0	0	0	0	0	0	0	0	0	0	0	0.524246	12.5819	33.5518	2.99569	33.5518	3.35518	0.838794	0	0	0	0	0	2.04978	0	0	0	0	0	0	0	0	0	0	0	0	0	0	0
ACOT11*TSS71	0	0	0	0.838794	0	0	0	0.698995	0	4.19397	0	25.1638	11.1839	20.9699	16.7759	0	0	0	0	1.39799	3.07467	0	0	2.45974	0	0	0	0	0	0	0	0	0	0	0	0	0	0	1.53734	0
ACOT11*TSS71	0	0	0	0	1.39799	0	1.39799	4.19397	25.1638	33.5518	6.98995	4.19397	0	0	0	0	0	0	0	0	0	0	0	0	0	0	3.07467	0	0	0	0	0	0	0	1.53734	0	0	0	0	0
ACOT11*TSS71	0	0	0	0	20.9699	16.7759	20.9699	2.39655	8.38794	0	0	0	0	8.38794	0.698995	0	0	0	0	0	0	0.768668	0	6.14934	3.07467	0	0	0	0	0	0	0	0	0	0	0	0	0	3.07467	0
ACOT11*TSS71	0	29.3578	5.87156	8.38794	3.35518	0	0	0	0	0	2.09699	0	0	0	2.09699	0	0	4.19397	25.1638	16.7759	0	0	0	0	1.22987	0	0	0	0	0	0	0	0	1.22987	0	0	0	0	0	0
ACOT11*TSS71	2.39655	16.7759	1.67759	0	0	0	0	0	0	0	0	0	0	0	4.19397	14.6789	2.99569	3.35518	4.19397	0	0	0	0	0	3.07467	0	3.07467	1.22987	0	0	1.53734	0.768668	0	0	0	0	0	0	0	0
ACOT11*TSS71	0	0	0	0	1.04849	0	0	0	0	4.19397	0	0	33.5518	11.1839	16.7759	8.38794	2.09699	0	0	1.39799	0	0	0	3.07467	0	0	0	0	3.07467	6.14934	0	0	0	0	0	0	0	0	1.53734	0
ACOT11*TSS71	0	0	0	2.09699	0	0	0	0	4.19397	25.1638	33.5518	4.19397	0	4.19397	0	0	0	0	0	0	0	0	0	0	0	0	1.53734	0	0	0	0	0	0	0	0	0	0	0	0	0
ACOT11*TSS71	0.838794	0	0	4.19397	0	2.09699	25.1638	20.9699	8.38794	1.67759	0	0	0	1.39799	3.14548	0.838794	0	0	0	4.19397	0	0	0	0	0	0	0	0	0	0	0	3.07467	0	0	3.07467	0	0	0	0	6.14934
ACOT11*TSS71	0	0.524246	12.5819	16.7759	8.38794	0	0	0.838794	0	0	1.39799	1.39799	1.39799	0	0	0	0	0	4.19397	0	0	0	0	0	0	0	0	0	0	0	0	3.07467	0	0	0	0	2.45974	0	0	0
ACOT11*TSS71	5.87156	2.39655	1.67759	4.19397	0	0	0	1.39799	0.838794	0	0	2.09699	2.09699	0	0	1.39799	4.19397	16.7759	3.35518	0	0	0	0	0	0	1.53734	0	2.04978	0	0	0	0	0	0	0	3.07467	0	0	0	0
ACOT11*TSS71	0	0	0	2.09699	0	0.698995	0	0	0	0	0	0	0	20.9699	2.99569	16.7759	2.09699	0	0	0	0	0	0	0	0	1.22987	0	0	0	0.768668	0	0	6.14934	3.07467	0	0	0	0	0	0
ACOT11*TSS71	0	0	2.09699	0	2.09699	0	0	0	0	0	29.3578	11.1839	4.19397	4.19397	0.838794	0	0	1.39799	0	1.39799	0	0	0	0	0	0	3.07467	0	0	0	0	0	0	0	0	0	0	0	0	4.09956
ACOT12*TSS140	0	0	6.29096	2.09699	4.19397	9.78593	18.8729	20.9699	33.5518	20.9699	4.19397	8.38794	4.19397	2.09699	0	0	0	0	0	0	0	1.53734	12.2987	21.5227	24.5974	34.8463	22.5476	27.672	18.448	18.448	14.3485	24.5974	24.5974	39.9707	36.8961	16.3982	16.3982	18.448	6.14934	24.5974
ACOT13*TSS311	32.713	0	0	45.2949	1.67759	0	61.8611	0	0	104.849	0	4.19397	46.8327	0	0	66.055	0	0	79.6855	0	0	0	0	0	0	0	0	0	0	3.07467	0	0	0	0	0	0	1.53734	2.45974	0	0
ACOT13*TSS311	0	197.117	4.19397	0	85.9764	0	0	100.655	0	0	81.7824	4.19397	0	68.7811	0	0	69.2005	0	8.38794	72.346	1.53734	0	6.14934	0	0	0	0	6.14934	0	0	0	6.14934	0	0	0	0	3.07467	0	0	0
ACOT13*TSS311	2.09699	0	35.6488	0.838794	1.19828	41.9397	0	1.39799	36.6972	0	1.39799	48.2307	0	2.09699	121.625	0	4.19397	44.0367	0	1.39799	0	0	0	0	0.878478	0	0	2.04978	1.53734	0	0	1.53734	3.07467	0	0	0	0	1.02489	0	0
ACOT2	0.599139	0	1.39799	2.09699	1.67759	2.09699	0	16.7759	0	16.7759	2.09699	0.838794	0	10.4849	0	20.9699	0	10.4849	2.09699	11.1839	6.14934	27.672	12.2987	30.7467	27.672	43.0454	14.3485	55.3441	18.448	73.7921	24.5974	16.3982	24.5974	64.5681	12.2987	104.539	27.672	39.9707	27.672	26.6472
ACOT2	2.09699	7.68895	16.7759	20.9699	16.7759	16.7759	0.838794	16.7759	4.19397	5.59196	16.7759	12.5819	10.4849	2.09699	11.1839	1.67759	7.68895	4.19397	20.9699	8.38794	43.0454	6.14934	49.1947	0	73.7921	6.14934	20.4978	24.5974	16.3982	28.6969	104.539	39.9707	43.0454	13.836	26.6472	13.836	6.14934	28.6969	6.14934	49.1947
ACOT2*TSS338	0	0	0	0	0	0	2.09699	0	0	2.09699	1.67759	0	16.7759	0	0	16.7759	0	0	0.838794	0	12.2987	30.7467	4.09956	27.672	24.5974	4.09956	30.7467	12.2987	1.53734	43.0454	11.2738	1.22987	55.3441	24.5974	1.22987	73.7921	2.45974	0	16.3982	0.768668
ACOT2*TSS338	1.04849	10.4849	2.79598	0.838794	20.9699	0	0	10.4849	0	0	11.1839	0	0	7.68895	0	0	20.9699	0	0	16.7759	0	64.5681	6.14934	0	104.539	4.09956	1.53734	39.9707	4.09956	0	26.6472	1.53734	2.45974	6.14934	1.22987	0.768668	0	1.22987	6.14934	6.14934
ACOT2*TSS338	0.599139	0	16.7759	1.04849	0	5.59196	0	0	12.5819	0	0	2.09699	0	0	1.67759	0	0	4.19397	0	0	0	0	24.5974	0	0	28.6969	0	0	39.9707	1.53734	0	13.836	0	0	13.836	1.02489	0	28.6969	2.04978	0
ACOT4*TSS59	20.9699	13.4207	6.8152	5.87156	4.19397	4.19397	3.14548	1.39799	1.67759	4.19397	8.38794	8.38794	0	0	1.14381	1.19828	0	0	0	0	27.0571	19.6779	11.53	22.5476	36.8961	24.5974	7.37921	14.3485	10.2489	14.3485	15.3734	0	6.14934	6.14934	0	1.8448	24.5974	21.5227	24.5974	43.0454
ACOT6*TSS351	0	0	0.599139	0	0	0	0	0	1.04849	0	0	1.39799	0	0	0	0	0	0	0	4.19397	2.04978	1.22987	0	1.22987	0	0	0	0	0	0	0	0	0	0	0	0	0	0	0	0
ACOT7*TSS272	0	0	2.51638	0	0	1.39799	0	0	0	0	0	0	0	4.19397	0	0	0	0	8.38794	0	0	0	0	0	2.04978	1.22987	0	0	0	0	4.09956	0	0	3.07467	0	7.17423	0	6.14934	0	0
ACOT7*TSS272	0	0	0	8.38794	0	0	0	0	1.67759	0	3.14548	0	0	2.09699	0	1.39799	0	0	0	0	6.14934	0	0	0	0	3.07467	0	1.22987	0	1.02489	6.14934	6.14934	4.09956	1.02489	0	2.04978	0	0	2.04978	0
ACOT7*TSS272	5.59196	0	0	0	0	4.19397	2.09699	0	0	0	4.19397	0	0	0	1.39799	2.09699	0	0	0	0	10.2489	0	0	0	0	6.14934	0	0	0	0	18.448	3.07467	0	0	1.53734	9.22401	1.53734	3.07467	0	0
ACOT7*TSS272	0	0	0	0	0	0	0	0	0	0	1.39799	0	0	0	2.79598	2.79598	0	0	0	0	12.2987	0	0	0	0	3.07467	0	0	0	0	0	3.07467	0	3.07467	1.53734	12.2987	3.07467	0	0	0
ACOT7*TSS272	0	0	0	0	4.19397	0	0	0	1.67759	4.19397	2.79598	0.838794	0	1.39799	0.838794	0.524246	0	0	0	0	18.448	0	0	0	0	4.09956	3.07467	6.14934	1.22987	0	2.04978	0	2.04978	2.04978	0	0	0	0	1.53734	0
ACOT7*TSS295	1.04849	4.19397	0	4.19397	0	0	0	0	0	4.19397	0	2.09699	0	0	0	0	0	4.19397	0	0	0	1.02489	0	0	0	0	6.14934	0	0	0	0	0	0	0	0	2.04978	0	0	0	3.07467
ACOT7*TSS295	0	1.04849	0	1.04849	0	2.79598	0	0	4.19397	0	0	0	0	0	0	0	0	0	0	0	0	6.14934	0	1.53734	0	0	0	0	6.14934	0	0	0	0	0	0	0	0	0	0	0
ACOT7*TSS6	0	0	0	0	0	1.39799	0	0	0	0	0	0	0	0	0	0	0	2.79598	0.838794	1.04849	2.04978	0	0	3.07467	0	1.53734	0	0	0	0	0	0	0	0	0	6.14934	0	1.53734	0	0
ACOT7*TSS6	0	0	0.838794	4.19397	0	0.838794	4.19397	0	0.838794	0.838794	0	0.838794	0	0	0	0	0	0	0	0	0	1.53734	0	0	0	0	0	1.22987	0.878478	0	0	0	0	0	0	0	0	1.53734	0	0
ACOT7*TSS6	0	0	0	0	0	0	0	0	0	0	0	0	0	1.67759	0	0	0	0	0	0	0	0.68326	0	0	0	0	1.53734	0	0	0	0	0	0	0	0	0	0	0	0	0
ACOT7*TSS80	0	2.79598	0	14.6789	0	14.6789	0	14.2595	0	12.5819	0	16.7759	0	16.7759	0	12.5819	2.09699	16.7759	0	25.1638	0	8.78478	0	6.14934	0	4.91947	3.07467	7.37921	0	18.448	0	6.14934	0	0	0	6.14934	3.07467	6.14934	0	0
ACOT7*TSS80	0	20.9699	0	8.38794	1.67759	4.19397	1.04849	4.19397	0	8.38794	0	12.5819	0	2.09699	0	2.09699	0	4.19397	0	5.59196	0	0	1.22987	3.07467	4.09956	2.04978	0	0	0	6.14934	0	18.448	0	3.07467	0	2.04978	0.878478	10.7614	0	14.3485
ACOT8*TSS97	0	0	0	0.838794	1.39799	1.39799	2.09699	1.39799	6.29096	6.29096	10.4849	10.4849	5.59196	0.599139	0	0	0	4.19397	2.09699	0	3.07467	0	0	0	0	1.02489	0	0	1.22987	0	0	0	0	0	0	0	0	0	3.07467	0
ACOT9*TSS337	0	0	0	0	0	0	4.19397	0	2.09699	0	0	0	0	0	0	0	0	0	4.19397	0	0	0	0	0	0	0	6.14934	0	3.07467	0	0	0	0	0	0	0	0	0	6.14934	0
ACOT9*TSS337	0	0	0	0	0	0	0	0	0	0	0	0	1.39799	0	0	0	0	4.19397	0	0	0	0	0	0	0	0	0	0	0	0	0	0	2.04978	0	2.04978	0	6.14934	0	0	0
ACOT9*TSS337	0	0	0	0	0	0	0	0	0	4.19397	0	0	0	0	0	0	0	0	0	0	0	0	0	0	0	0	0	0	0	6.14934	0	3.07467	0	0	0	0	0	0	0	0
[truncated: 63,536 more rows]
