# Supplementary material for: Epigenetic homogeneity in histone methylation underlies sperm programming for embryonic transcription
Source: Nat Commun. 2020 Jul 13;11:3491. doi: 10.1038/s41467-020-17238-w (PMC7359334; doi:10.1038/s41467-020-17238-w)
Supplement: Supplementary file 14 — Source Data [file 41467_2020_17238_MOESM14_ESM.zip › source data/Supplementary Figure 4D_replicating nuclei.xlsx]

## Sheet: Sheet1
Supplementary Figure 4D
Experimental	Number of	Number of	% of							Time of the pulse (min)
group	counted	rhodamin-dUTP	replicating				20		40		60		90
	nuclei	positive nuclei	nuclei			ΔGeminin(- or +)	-	+	-	+	-	+	-	+
Cont 20_Exp1	194	14	7.21649	39.4366		Exp1	7.2	0	50.7	0	83	0.7	93	2.3
Cont 20_Exp2	288	206	71.5278			Exp2	71.5	0	89.9	0	96.1	0	86.2	10.8
Cont 20_Exp3	157	32	20.3822			Exp3	20.4	0	94.6	2.9	96.5	2.9	92.9	3.3
Gemi 20_Exp1	216	0	0	0
Gemi 20_Exp2	360	0	0
Gemi 20_Exp3	171	0	0
Cont 40_Exp1	201	102	50.7463	78.9147
Cont 40_Exp2	278	250	89.9281
Cont 40_Exp3	166	157	94.5783
Gemi 40_Exp1	255	0	0	1.2285
Gemi 40_Exp2	215	0	0
Gemi 40_Exp3	344	10	2.90698
Cont 60_Exp1	230	191	83.0435	91.8129
Cont 60_Exp2	281	270	96.0854
Cont 60_Exp3	173	167	96.5318
Gemi 60_Exp1	279	2	0.716846	0.689655
Gemi 60_Exp2	256	0	0
Gemi 60_Exp3	190	3	2.90698
Cont 90_Exp1	215	200	93.0233	90.1615
Cont 90_Exp2	282	243	86.1702
Cont 90_Exp3	184	171	92.9348
Gemi 90_Exp1	305	7	2.29508	5.57029
Gemi 90_Exp2	269	29	10.7807
Gemi 90_Exp3	180	6	3.33333
Cont : (-) ΔGeminin		Gemi : (+) ΔGeminin
