# Supplementary material for: Epigenetic homogeneity in histone methylation underlies sperm programming for embryonic transcription
Source: Nat Commun. 2020 Jul 13;11:3491. doi: 10.1038/s41467-020-17238-w (PMC7359334; doi:10.1038/s41467-020-17238-w)
Supplement: Supplementary file 14 — Source Data [file 41467_2020_17238_MOESM14_ESM.zip › source data/Figure 7E barplots.xlsx]

## Sheet: Sheet1
	bins_with_avg_zero_dna_methylation	tot_number_bins_stratified_by_HMD				average_methylation_in_H3K27me3_peaks_stratified_by_HMD
HMD80	1948	2780	0.700719				mean_meth_lev	std_dev	case
HMD60_80	1645	2554	0.644088			1	0.0542335	0.00206512	HMD80
HMD40_60	4334	7615	0.56914			2	0.0664719	0.00242757	HMD60_80
HMD20_40	22042	45043	0.489355			3	0.0924693	0.00171547	HMD40_60
HMD0_20	43680	62462	0.699305			4	0.118244	0.000788781	HMD20_40
						5	0.0649429	0.000524618	HMD0_20
