# Supplementary material for: Epigenetic homogeneity in histone methylation underlies sperm programming for embryonic transcription
Source: Nat Commun. 2020 Jul 13;11:3491. doi: 10.1038/s41467-020-17238-w (PMC7359334; doi:10.1038/s41467-020-17238-w)
Supplement: Supplementary file 14 — Source Data [file 41467_2020_17238_MOESM14_ESM.zip › source data/Supplementary Figure 2D MNase_SN Pellet.xlsx]

## Sheet: Sheet1
Supplementary Figure 2D
	supernatant	supernant	pellet	pellet
	[ng]	ratio [%]	[ng]	ratio [%]
Exp1-sample1	624	62.2754	378	37.7246
Exp1-sample2	580.5	71.4022	232.5	28.5978
Exp1-sample3	591	73.7828	210	26.2172
Exp1-sample4	604.5	73.4062	219	26.5938
Exp2	1002	62.391	604	37.609
