# Supplementary material for: Epigenetic homogeneity in histone methylation underlies sperm programming for embryonic transcription
Source: Nat Commun. 2020 Jul 13;11:3491. doi: 10.1038/s41467-020-17238-w (PMC7359334; doi:10.1038/s41467-020-17238-w)
Supplement: Supplementary file 14 — Source Data [file 41467_2020_17238_MOESM14_ESM.zip › source data/Supplementary Figure 4C_signal intensity.xlsx]

## Sheet: Sheet1
Supplementary Figure 4C
		Time of the pulse (min)
	20	40	60	90
Exp1	8.59875	20.0092	54.5279	32.1636
Exp2	16.3168	27.6495	29.6212	10.3849
Exp3	8.83663	40.7669	24.6743	14.2179
