# Supplementary material for: Epigenetic homogeneity in histone methylation underlies sperm programming for embryonic transcription
Source: Nat Commun. 2020 Jul 13;11:3491. doi: 10.1038/s41467-020-17238-w (PMC7359334; doi:10.1038/s41467-020-17238-w)
Supplement: Supplementary file 14 — Source Data [file 41467_2020_17238_MOESM14_ESM.zip › source data/Figure 3B pie charts.xlsx]

## Sheet: Sheet1
	frog_H3K4me3		frog_H3K27me3
HMD>=80	7331	0.203554	40527	0.725653
HMD 20-80	27728	0.769901	15321	0.274329
HMD <20	956	0.0265445	1	1.79054e-05
sum	36015		55849
