# Supplementary material for: Epigenetic homogeneity in histone methylation underlies sperm programming for embryonic transcription
Source: Nat Commun. 2020 Jul 13;11:3491. doi: 10.1038/s41467-020-17238-w (PMC7359334; doi:10.1038/s41467-020-17238-w)
Supplement: Supplementary file 14 — Source Data [file 41467_2020_17238_MOESM14_ESM.zip › source data/Figure 3D dot TF matrix map.xlsx]

## Sheet: Sheet1
				HMD80_H3K4me3_noladder	HMD80_H3K4me3_retained.EggT	HMD80_H3K27me3_noladder	HMD80_H3K27me3_retainedEggTr
NotMAT	SPIC (MA0687.1)	SPIC_full	Elf3_primary (UP00090_1)	3.7e-123
NotMAT	SPIC_full	ELF5_DBD	SPIB (MA0081.1)		5.4e-96
MAT	JDP2(var.2) (MA0656.1)	JDP2_full_2	Atf1 (MA0604.1)	4.1e-82	3.2e-94
NotMAT			Meis2_DBD_1	3.5e-42
NotMAT	MEIS1 (MA0498.2)	Meis2_DBD_1	MEIS1_DBD		8.6e-53
MAT	Zfp281_primary (UP00021_1)	SP2 (MA0516.1)	ZNF263 (MA0528.1)	5e-41			1.7e-43
MAT	Zfp410_secondary (UP00033_2)	ZNF263 (MA0528.1)	SP1 (MA0079.3)	5.6e-33	5.5e-38
MAT	ZNF740_DBD	Zfp281_primary (UP00021_1)	ZNF740_full			1.8e-30
NotMAT	HOXC13_DBD_1	Hoxd13_2356.1 (UP00180_1)	Foxq1 (MA0040.1)		2e-22
NotMAT	Hoxd13_2356.1 (UP00180_1)	Hoxd13_DBD_1	Foxq1 (MA0040.1)	9.2e-21
MAT		YY2_full_1	YY1 (MA0095.2)	2.6e-18	1.5e-67
NotMAT		SPDEF_DBD_2	SPDEF_full_2	5.5e-16
MAT	Dux (MA0611.1)	NFYA (MA0060.3)	NFYB (MA0502.1)	1.3e-15	2.2e-21
NotMAT			ZBTB33 (MA0527.1)	1.4e-10
MAT		Ascl2 (MA0816.1)	Ascl2_DBD	1.2e-48
MAT	NHLH1_full	NHLH1_DBD	Tcf12 (MA0521.1)		2.6e-35
MAT	NHLH1 (MA0048.2)	NHLH1_full	NHLH1_DBD			1.3e-103
MAT	NHLH1_full	NHLH1_DBD	ASCL1 (MA1100.1)				4.6e-43
NotMAT	Stat5a::Stat5b (MA0519.1)	ZNF143 (MA0088.2)	ZNF143_DBD		6.3e-26
NotMAT			Osr2_secondary (UP00052_2)		1.1e-23
NotMAT		Zic2_primary (UP00057_1)	Zic3_primary (UP00006_1)		9.6e-11
MAT			CPEB1_full			8.6e-148
MAT			STAT1 (MA0137.3)			6.2e-70
NotMAT	Elf3_secondary (UP00090_2)	ZNF384 (MA1125.1)	Tcf3_secondary (UP00058_2)				2.3e-27
NotMAT	NR4A2_full_3	Foxj3 (MA0851.1)	Foxj3_primary (UP00039_1)				8.2e-21
MAT			Sox7_secondary (UP00034_2)				1.2e-10
