# Supplementary material for: Epigenetic homogeneity in histone methylation underlies sperm programming for embryonic transcription
Source: Nat Commun. 2020 Jul 13;11:3491. doi: 10.1038/s41467-020-17238-w (PMC7359334; doi:10.1038/s41467-020-17238-w)
Supplement: Supplementary file 14 — Source Data [file 41467_2020_17238_MOESM14_ESM.zip › source data/Figure 1A bar chart.xlsx]

## Sheet: Sheet1
Figure 1A
Antibody	H3	H3	H4	H4	H2A	H2A	H2B	H2B
Cell type	XL177	Sperm	XL177	Sperm	XL177	Sperm	XL177	Sperm
Exp1	1	0.940529	1	0.904977	1	0.361429	1	0.425532
Exp2	1	0.942056	1	1.14758	1	0.0894484	1	0.264759
Exp3			1	0.978454
