# Supplementary material for: Epigenetic homogeneity in histone methylation underlies sperm programming for embryonic transcription
Source: Nat Commun. 2020 Jul 13;11:3491. doi: 10.1038/s41467-020-17238-w (PMC7359334; doi:10.1038/s41467-020-17238-w)
Supplement: Supplementary file 14 — Source Data [file 41467_2020_17238_MOESM14_ESM.zip › source data/Figure 1E_H3 H4 H2B_bar chart.xlsx]

## Sheet: Sheet1
Figure 1E
	Sperm			Purified particles			ES
	(Whole extract)						(Whole extract)
Ab: H3/H4				70 bp	110 bp	150 bp
Exp1	0.948655	1.06299	1.17255	0.151079	1.06355	2.15256	1.92437	2.31944
Exp2	1.12757	1.12618	1.34762	0.160794	1.15205	2.19775	1.62319	1.63652
Ab: H2B/H4
Exp1	0.311659	0.254867	0.174679	0.226446	0.283913	0.232314	0.332317	0.167222
Exp2	0.44963	0.451832	0.432624	0.311938	0.315079	0.307627	0.291845	0.288235
