# Supplementary material for: Epigenetic homogeneity in histone methylation underlies sperm programming for embryonic transcription
Source: Nat Commun. 2020 Jul 13;11:3491. doi: 10.1038/s41467-020-17238-w (PMC7359334; doi:10.1038/s41467-020-17238-w)
Supplement: Supplementary file 14 — Source Data [file 41467_2020_17238_MOESM14_ESM.zip › source data/Supplementary Figure 2A_MNase_3 types of cells.xlsx]

## Sheet: Sheet1
Supplementary Figure 2A
	SN	Pellet	Total	SN %	Pellet %
Sperm	1002	604	1606	62.391	37.609
XL177	12148	1064	13212	91.9467	8.05328
Ery	2246	1040	3286	68.3506	31.6494
